# Supplementary material for: A human embryonic limb cell atlas resolved in space and time
Source: Nature. 2023 Dec 6;635(8039):668–78. doi: 10.1038/s41586-023-06806-x (PMC7616500; doi:10.1038/s41586-023-06806-x)
Supplement: Supplementary file 4 — Marker genes for human limb cell clusters. Computed marker genes and literature-supported marker genes for annotation are included in separate tabs. [file 41586_2023_6806_MOESM4_ESM.xlsx]

## Sheet: all_DEGs
cell_type	gene_name	ratio	p_value	q_value	score	mean_exValue
ADH+Fibro	ADH1B	0.853521	1e-300	6.8e-299	6.56562	1.7554
ADH+Fibro	SCN7A	0.685036	1e-300	6.8e-299	6.47489	2.15692
ADH+Fibro	COL3A1	0.318249	1e-300	1.05738e-299	5.66502	4.0621
ADH+Fibro	DLK1	0.321218	1e-300	1.775e-299	5.24361	3.72517
ADH+Fibro	ADH1C	0.741379	2.84801e-287	1.90817e-285	4.99687	1.61028
ADH+Fibro	TFPI	0.485532	1e-300	3.45001e-299	4.64918	2.18512
ADH+Fibro	NPTX2	0.647887	1e-300	6.8e-299	4.49074	1.58174
ADH+Fibro	NOV	0.398686	1e-300	2.33333e-299	4.34221	2.48539
ADH+Fibro	ITM2A	0.278397	1e-300	2.33333e-299	4.22774	3.46545
ADH+Fibro	ABCA9	0.64	8.26393e-300	5.54683e-298	4.20141	1.50266
ADH+Fibro	SPARCL1	0.337296	1e-300	3.45e-299	4.01493	2.71632
ADH+Fibro	APOD	0.370468	1e-300	2.33333e-299	3.95245	2.43462
ADH+Fibro	DCN	0.262107	1e-300	2.33333e-299	3.74578	3.26122
ADH+Fibro	EGFL6	0.359289	1e-300	3.45e-299	3.7133	2.35848
ADH+Fibro	PLAC9	0.302832	1e-300	1.775e-299	3.61891	2.72704
ADH+Fibro	COL1A1	0.203627	1e-300	9.375e-300	3.5744	4.00575
ADH+Fibro	IGF1	0.379592	1e-300	6.8e-299	3.55613	2.13785
ADH+Fibro	NGFR	0.363491	1e-300	3.45e-299	3.35022	2.10327
ADH+Fibro	OGN	0.250847	1e-300	1.775e-299	3.23398	2.942
ADH+Fibro	NUPR1	0.377146	1e-300	3.45e-299	3.23172	1.95542
ADH+Fibro	KCNMB2	0.474892	1e-300	6.8e-299	3.06081	1.47081
ADH+Fibro	THY1	0.319178	1e-300	1.775e-299	2.88879	2.06537
ADH+Fibro	NTM	0.370557	1e-300	6.8e-299	2.76026	1.69985
ADH+Fibro	IGFBP6	0.265447	1e-300	3.45e-299	2.75358	2.3672
ADH+Fibro	STC2	0.362974	1e-300	6.8e-299	2.73455	1.7192
ADH+Fibro	TMEFF2	0.339696	1e-300	6.8e-299	2.72862	1.83302
ADH+Fibro	PPP1R14A	0.346241	1e-300	6.8e-299	2.68443	1.76925
ADH+Fibro	LY6H	0.36397	1e-300	6.8e-299	2.67129	1.67483
ADH+Fibro	PROCR	0.376445	1e-300	6.8e-299	2.67077	1.61901
ADH+Fibro	PLPP3	0.319868	1e-300	6.8e-299	2.64898	1.88983
ADH+Fibro	LGALS3BP	0.416446	3.14001e-287	2.1038e-285	2.59435	1.4886
ADH+Fibro	PDE1A	0.5216	4.15575e-237	2.78435e-235	2.59378	1.44019
ADH+Fibro	MATN2	0.305561	1e-300	3.45e-299	2.57757	1.92498
ADH+Fibro	CAPN6	0.286553	1e-300	3.45e-299	2.51587	2.00354
ADH+Fibro	COL6A2	0.222755	1e-300	1.775e-299	2.45461	2.51461
ADH+Fibro	FAM129A	0.351303	1e-300	6.8e-299	2.43503	1.58175
ADH+Fibro	CNTFR	0.32682	1e-300	6.8e-299	2.42657	1.69434
ADH+Fibro	CALCRL	0.348106	1e-300	3.45e-299	2.39307	1.56877
ADH+Fibro	FAP	0.297586	1e-300	6.8e-299	2.38778	1.83104
ADH+Fibro	PLPPR5	0.43557	3.0119e-258	2.01797e-256	2.36878	1.44574
ADH+Fibro	FILIP1	0.340244	3.62981e-287	2.43197e-285	2.3516	1.65187
ADH+Fibro	LPCAT2	0.369256	1e-300	6.8e-299	2.3137	1.42986
ADH+Fibro	PLXNC1	0.366887	1.00014e-300	6.80093e-299	2.26325	1.40772
ADH+Fibro	EDA	0.367861	1e-300	6.8e-299	2.24168	1.39061
ADH+Fibro	PLAT	0.284997	1e-300	6.8e-299	2.22369	1.78054
ADH+Fibro	SPRY1	0.24832	1e-300	3.45e-299	2.17807	2.00159
ADH+Fibro	COL6A3	0.25046	1e-300	2.33333e-299	2.17072	1.97779
ADH+Fibro	ADH1A	0.77	1.17269e-151	7.85705e-150	2.12541	1.25202
ADH+Fibro	SRPX	0.257881	1e-300	2.33333e-299	2.11914	1.87524
ADH+Fibro	ACVRL1	0.328658	1e-300	6.8e-299	2.10534	1.46182
ADH+Fibro	COL6A1	0.218828	1e-300	1.775e-299	2.04931	2.13708
ADH+Fibro	CEBPD	0.212056	1e-300	6.8e-299	2.04732	2.20318
ADH+Fibro	SEZ6L2	0.292251	1e-300	6.8e-299	1.9957	1.55831
ADH+Fibro	SRPX2	0.298123	1e-300	6.8e-299	1.98865	1.52223
ADH+Fibro	TNXB	0.31317	1.98126e-236	6.63721e-235	1.98824	1.844
ADH+Fibro	LAMA4	0.238745	1e-300	3.45e-299	1.97123	1.88416
ADH+Fibro	NRK	0.261829	1e-300	3.45e-299	1.96706	1.71441
ADH+Fibro	COL4A1	0.222323	1e-300	2.33333e-299	1.94816	1.99965
ADH+Fibro	SEMA6D	0.325636	6.09374e-272	4.08281e-270	1.89545	1.46927
ADH+Fibro	LIFR	0.287539	1e-300	6.8e-299	1.88616	1.49692
ADH+Fibro	COX7A1	0.242079	1e-300	3.45e-299	1.8694	1.76222
ADH+Fibro	ANGPTL1	0.239731	1e-300	6.8e-299	1.85692	1.7676
ADH+Fibro	SERPINE2	0.218995	1e-300	6.8e-299	1.84048	1.91784
ADH+Fibro	FCGRT	0.210266	1e-300	2.33333e-299	1.80338	1.95719
ADH+Fibro	CREB3L1	0.265831	1e-300	6.8e-299	1.80262	1.54744
ADH+Fibro	TNFSF12	0.288388	1.33806e-300	9.06501e-299	1.78551	1.41346
ADH+Fibro	ABCA6	0.508235	7.16372e-154	4.79969e-152	1.78175	1.56717
ADH+Fibro	NID1	0.264725	1e-300	6.8e-299	1.77952	1.53399
ADH+Fibro	HIC1	0.233663	1e-300	3.45e-299	1.75906	1.71793
ADH+Fibro	ALDH1A3	0.394432	2.37787e-197	7.96585e-196	1.74998	1.54477
ADH+Fibro	TNFAIP6	0.236974	2.76761e-295	1.8543e-293	1.73402	1.70067
ADH+Fibro	TMEM176A	0.439324	2.28868e-181	1.53341e-179	1.72563	1.48862
ADH+Fibro	GPC4	0.239765	1e-300	6.8e-299	1.71844	1.63555
ADH+Fibro	TCF7L2	0.201059	1e-300	6.8e-299	1.7104	1.9413
ADH+Fibro	TXNIP	0.204327	1e-300	6.8e-299	1.69148	1.88911
ADH+Fibro	EBF2	0.219346	1e-300	6.8e-299	1.67365	1.74121
ADH+Fibro	LAMC1	0.230963	1e-300	3.45e-299	1.66748	1.64753
ADH+Fibro	PLAGL1	0.208785	1e-300	2.33333e-299	1.64726	1.80044
ADH+Fibro	SPON2	0.224282	4.18156e-249	2.80165e-247	1.61399	1.98349
ADH+Fibro	TTYH2	0.259749	1e-300	6.8e-299	1.61256	1.4167
ADH+Fibro	SPRY2	0.246165	1e-300	6.8e-299	1.60119	1.48433
ADH+Fibro	VWCE	0.315664	2.10343e-254	1.4093e-252	1.59727	1.36555
ADH+Fibro	GAS6	0.218687	1e-300	6.8e-299	1.58832	1.65741
ADH+Fibro	COL6A6	0.305213	3.89357e-206	1.30435e-204	1.52541	1.66572
ADH+Fibro	BICC1	0.21231	1e-300	6.8e-299	1.51663	1.63014
ADH+Fibro	SLC7A10	0.408815	9.77893e-161	3.27594e-159	1.47879	1.54764
ADH+Fibro	SPRY4	0.303167	8.58847e-248	5.75428e-246	1.4755	1.3486
ADH+Fibro	LHFPL2	0.237384	1e-300	6.8e-299	1.47389	1.41686
ADH+Fibro	SOD3	0.226021	6.90342e-247	2.31264e-245	1.46393	1.80131
ADH+Fibro	VASH2	0.216615	1e-300	6.8e-299	1.33403	1.40537
ADH+Fibro	TPPP3	0.21195	4.90638e-179	1.09576e-177	1.294	2.34403
ADH+Fibro	EMILIN2	0.25223	1.27928e-240	8.57119e-239	1.2828	1.45137
ADH+Fibro	GFRA1	0.204087	6.20237e-264	4.15559e-262	1.20401	1.53446
ADH+Fibro	KIAA0040	0.390977	1.26118e-149	8.44991e-148	1.18965	1.39899
ADH+Fibro	ENG	0.200179	1e-300	3.45e-299	1.18396	1.34969
ADH+Fibro	ASS1	0.221466	3.03088e-230	2.03069e-228	1.14406	1.54085
ADH+Fibro	AGTR1	0.276625	5.08431e-168	1.70324e-166	1.13196	1.67455
ADH+Fibro	TMEM204	0.245888	7.93305e-225	5.31514e-223	1.11037	1.37951
ADH+Fibro	RAC2	0.231276	9.15361e-236	6.13292e-234	1.08991	1.37264
ADH+Fibro	METRN	0.214975	7.88607e-210	1.32092e-208	1.07788	1.64157
ADH+Fibro	PLBD1	0.20052	2.03852e-258	1.36581e-256	1.06463	1.41052
ADH+Fibro	SLC24A4	0.575916	7.3873e-87	4.94949e-85	1.05327	1.45364
ADH+Fibro	NT5E	0.309672	2.60356e-163	1.74439e-161	1.04869	1.42595
ADH+Fibro	PTGDR2	0.661654	1.64336e-77	1.10105e-75	1.02996	1.38789
ADH+Fibro	CCK	0.440945	8.9087e-72	5.96883e-70	1.01815	2.22483
ADH+Fibro	CYTH3	0.229638	5.37516e-224	3.60136e-222	1.00598	1.34324
ADH+Fibro	IFIT1	0.223881	1.73324e-203	1.16127e-201	0.96996	1.46282
ADH+Fibro	HAS2	0.204213	2.93238e-214	9.82348e-213	0.965348	1.51556
ADH+Fibro	PALMD	0.242183	1.47174e-167	4.93032e-166	0.947288	1.60507
ADH+Fibro	CDC42EP2	0.237843	2.34228e-194	1.56933e-192	0.931553	1.38478
ADH+Fibro	FAM69C	0.302913	7.84668e-143	5.25728e-141	0.914278	1.45408
ADH+Fibro	FGF1	0.446154	2.0168e-93	1.35126e-91	0.869912	1.44002
ADH+Fibro	NTNG1	0.272655	1.08689e-141	7.28218e-140	0.83383	1.48523
ADH+Fibro	PROKR1	0.401535	1.13609e-92	7.61181e-91	0.797268	1.4784
ADH+Fibro	FZD8	0.234149	8.09973e-166	5.42682e-164	0.782482	1.38578
ADH+Fibro	RAB3IL1	0.219821	3.17096e-178	2.12455e-176	0.766307	1.34455
ADH+Fibro	LAMA2	0.252246	4.78768e-150	3.20775e-148	0.764215	1.38902
ADH+Fibro	LRRN4CL	0.281157	5.60886e-120	3.75794e-118	0.712423	1.45467
ADH+Fibro	GREM1	0.215611	1.51855e-126	5.08713e-125	0.678656	1.71266
ADH+Fibro	MLIP	0.523529	1.36787e-65	9.16472e-64	0.673997	1.35878
ADH+Fibro	MRGPRF	0.228399	2.45399e-129	8.22088e-128	0.653417	1.52285
ADH+Fibro	VIPR2	0.266603	2.75307e-113	9.2228e-112	0.637176	1.4536
ADH+Fibro	BTN3A2	0.267442	5.74103e-121	3.84649e-119	0.611944	1.30277
ADH+Fibro	ARSI	0.203382	5.61778e-137	3.76391e-135	0.604091	1.49241
ADH+Fibro	IFIT3	0.223417	9.25654e-125	6.20188e-123	0.598672	1.47901
ADH+Fibro	DCAF12L2	0.215129	3.61303e-128	2.42073e-126	0.575746	1.43766
ADH+Fibro	C1QTNF12	0.292649	1.98981e-93	6.66588e-92	0.573728	1.44781
ADH+Fibro	C1S	0.219528	2.6992e-112	6.02821e-111	0.552829	1.54524
ADH+Fibro	HS6ST2	0.203375	2.79819e-137	1.87478e-135	0.538121	1.32653
ADH+Fibro	FEV	0.75	1.81841e-41	1.21833e-39	0.532351	1.19275
ADH+Fibro	ADAMTSL3	0.21103	5.48815e-117	3.67706e-115	0.519991	1.45096
ADH+Fibro	CCL26	0.463277	4.63139e-55	3.10303e-53	0.518434	1.40999
ADH+Fibro	TESPA1	0.676923	3.78723e-40	2.53745e-38	0.516982	1.32629
ADH+Fibro	ELAVL2	0.254639	6.57059e-95	4.4023e-93	0.508145	1.45054
ADH+Fibro	ARHGAP26	0.22023	1.02795e-112	6.88726e-111	0.505726	1.40379
ADH+Fibro	SPAG4	0.425439	1.41019e-60	9.4483e-59	0.492454	1.32403
ADH+Fibro	WNT5B	0.243794	7.47557e-101	5.00863e-99	0.483659	1.35645
ADH+Fibro	AC244035.1	0.529915	1.42777e-46	9.56604e-45	0.482792	1.36049
ADH+Fibro	SH2D1A	0.467626	2.78228e-44	1.86413e-42	0.473833	1.59265
ADH+Fibro	LINC00645	0.546512	1.68509e-36	1.12901e-34	0.46026	1.61169
ADH+Fibro	IFIT2	0.28012	5.72981e-79	3.83897e-77	0.456352	1.42545
ADH+Fibro	IL1RAPL2	0.43318	1.29753e-59	8.69342e-58	0.452	1.21308
ADH+Fibro	SFMBT2	0.216378	3.08993e-104	2.07025e-102	0.447035	1.36642
ADH+Fibro	CASP4	0.232939	2.86946e-89	6.40846e-88	0.441305	1.46482
ADH+Fibro	TNFAIP2	0.210493	4.02962e-102	2.69985e-100	0.434611	1.39407
ADH+Fibro	IFITM1	0.220622	2.14243e-95	1.43543e-93	0.421327	1.38102
ADH+Fibro	FAM20C	0.217071	6.80087e-95	4.55658e-93	0.416065	1.39346
ADH+Fibro	PLPPR4	0.41206	4.0364e-50	2.70439e-48	0.41193	1.38556
ADH+Fibro	MUC12	0.318501	1.23611e-65	8.28195e-64	0.39794	1.31779
ADH+Fibro	SCARA5	0.235426	3.64243e-74	8.13476e-73	0.393646	1.5587
ADH+Fibro	SHISA6	0.285981	1.73231e-66	5.80323e-65	0.374182	1.36211
ADH+Fibro	NANOS1	0.292398	1.23441e-66	8.27056e-65	0.367332	1.30491
ADH+Fibro	CARD10	0.311164	6.52511e-62	2.18591e-60	0.366863	1.31918
ADH+Fibro	PSMB8	0.233809	1.2202e-74	4.08768e-73	0.364987	1.44587
ADH+Fibro	NRG1	0.234086	5.74103e-80	3.84649e-78	0.361309	1.33349
ADH+Fibro	ENPEP	0.239382	5.35543e-67	1.79407e-65	0.360455	1.5555
ADH+Fibro	HLA-DOA	0.423529	3.45387e-45	2.31409e-43	0.358469	1.30322
ADH+Fibro	ADARB2-AS1	0.863636	1.19505e-21	8.00687e-20	0.346653	1.31336
ADH+Fibro	PQLC2L	0.221032	1.40878e-74	9.43884e-73	0.33674	1.41227
ADH+Fibro	TCIRG1	0.213115	8.52528e-82	5.71194e-80	0.33524	1.32838
ADH+Fibro	GRID1	0.302211	1.23689e-56	8.28719e-55	0.327342	1.32635
ADH+Fibro	GAB3	0.343173	1.7717e-48	1.18704e-46	0.326993	1.36607
ADH+Fibro	DCHS2	0.2277	4.81942e-66	1.6145e-64	0.320688	1.47615
ADH+Fibro	AP002026.1	0.203365	1.24498e-82	8.34138e-81	0.309055	1.27024
ADH+Fibro	EHBP1L1	0.215354	7.48009e-69	2.50583e-67	0.307468	1.43473
ADH+Fibro	CELF5	0.262436	5.6442e-61	3.78161e-59	0.304095	1.31667
ADH+Fibro	LINC01478	0.586207	3.21369e-28	2.15317e-26	0.294607	1.25143
ADH+Fibro	ADAMTS9-AS1	0.228608	2.79157e-61	9.35177e-60	0.291829	1.44321
ADH+Fibro	AC090403.1	0.676471	1.24728e-21	8.35674e-20	0.287142	1.39013
ADH+Fibro	TMEM54	0.204545	9.63304e-73	6.45414e-71	0.285718	1.32787
ADH+Fibro	TMEM26	0.209709	1.06273e-66	3.56014e-65	0.282515	1.39795
ADH+Fibro	COLCA2	0.301994	5.73041e-49	3.83937e-47	0.277472	1.30387
ADH+Fibro	TMEM215	0.323308	1.31216e-42	4.39573e-41	0.277452	1.40275
ADH+Fibro	THSD1	0.227273	3.28934e-61	7.3462e-60	0.276515	1.37713
ADH+Fibro	SP100	0.218713	8.40534e-61	2.81579e-59	0.275388	1.43486
ADH+Fibro	TRIM22	0.356383	1.57845e-36	1.05756e-34	0.265513	1.42463
ADH+Fibro	GALNT17	0.228188	3.96833e-58	1.32939e-56	0.263288	1.37611
ADH+Fibro	CDH18	0.258517	8.23951e-51	5.52047e-49	0.262854	1.38983
ADH+Fibro	TMPRSS15	0.360825	1.67766e-38	1.12403e-36	0.258141	1.29655
ADH+Fibro	LINC02334	0.38255	3.15401e-33	2.11318e-31	0.256693	1.41339
ADH+Fibro	GDF7	0.395973	2.49513e-35	1.67174e-33	0.255144	1.27481
ADH+Fibro	ARAP2	0.228739	1.41318e-53	4.73417e-52	0.248111	1.40507
ADH+Fibro	LINC01091	0.337778	2.42913e-39	1.62752e-37	0.245566	1.28891
ADH+Fibro	COLCA1	0.25	1.20397e-51	8.06659e-50	0.242527	1.30429
ADH+Fibro	NDST4	0.313869	1.80379e-41	1.20854e-39	0.240537	1.28768
ADH+Fibro	IL34	0.246602	1.28892e-47	4.31787e-46	0.236571	1.40063
ADH+Fibro	AL109807.1	0.460674	3.61916e-28	2.42484e-26	0.23329	1.26338
ADH+Fibro	TMEM176B	0.242	1.60608e-44	1.07607e-42	0.23324	1.50663
ADH+Fibro	STAMBPL1	0.232523	1.51715e-53	1.01649e-51	0.225364	1.25622
ADH+Fibro	TRAV38-2DV8	1	1.3973e-09	9.36192e-08	0.220636	1.70585
ADH+Fibro	AC007336.1	0.275148	1.95863e-39	1.31228e-37	0.219672	1.41203
ADH+Fibro	PON3	0.295533	3.35247e-39	2.24615e-37	0.215592	1.29805
ADH+Fibro	RARRES3	0.3	1.54176e-33	1.03298e-31	0.207798	1.44519
ADH+Fibro	RIN1	0.205036	1.51791e-51	1.017e-49	0.206051	1.35381
ADH+Fibro	LRRK1	0.247685	1.58631e-40	5.31415e-39	0.205822	1.42939
ADH+Fibro	NR3C2	0.264781	7.23359e-42	4.8465e-40	0.204341	1.2842
ADH+Fibro	CILP	0.224739	1.22106e-43	4.09056e-42	0.203192	1.44236
ADH+Fibro	UNC13C	0.230357	7.1454e-45	2.39371e-43	0.202434	1.36278
ADH+Fibro	AL357060.1	0.250602	6.39033e-40	4.28152e-38	0.193358	1.34769
ADH+Fibro	AC013470.2	0.764706	6.91567e-14	4.6335e-12	0.190465	1.29567
ADH+Fibro	ADCYAP1	0.20324	2.24702e-41	7.52753e-40	0.186604	1.54634
ADH+Fibro	ENTPD2	0.232184	9.48478e-36	2.11827e-34	0.185237	1.55948
ADH+Fibro	LINC02383	0.833333	1.33366e-11	8.93555e-10	0.182048	1.37524
ADH+Fibro	MIR3681HG	0.47619	1.55511e-21	1.04192e-19	0.181938	1.25702
ADH+Fibro	AC092958.1	0.206553	2.82993e-44	9.48027e-43	0.180954	1.37722
ADH+Fibro	AL354719.2	0.530612	2.11681e-20	1.41826e-18	0.178312	1.16934
ADH+Fibro	PI15	0.213147	2.79714e-34	9.37042e-33	0.176475	1.68929
ADH+Fibro	VWDE	0.316062	4.7214e-30	3.16334e-28	0.174142	1.28622
ADH+Fibro	TRGC2	0.6	2.03923e-13	1.36628e-11	0.172838	1.55398
ADH+Fibro	ACOX2	0.211161	6.11246e-44	4.09535e-42	0.172291	1.29259
ADH+Fibro	SP140L	0.289916	3.47694e-31	2.32955e-29	0.171647	1.33073
ADH+Fibro	HMGN3-AS1	0.227723	1.22643e-39	8.21706e-38	0.169629	1.31055
ADH+Fibro	IL12A	0.285156	2.18876e-32	1.46647e-30	0.167697	1.27166
ADH+Fibro	PHEX	0.212454	6.67774e-37	4.47409e-35	0.16764	1.49326
ADH+Fibro	GKN1	0.509091	3.26966e-21	2.19068e-19	0.165416	1.08586
ADH+Fibro	LRTM1	0.226636	1.7615e-33	5.90101e-32	0.164025	1.5127
ADH+Fibro	KIAA0408	0.20654	7.2839e-37	2.44011e-35	0.163339	1.49817
ADH+Fibro	LRRC7	0.213904	1.96544e-38	1.31685e-36	0.16255	1.37972
ADH+Fibro	APOBEC3G	0.221782	1.67989e-37	1.12552e-35	0.156914	1.31711
ADH+Fibro	SLC6A7	0.607143	3.72358e-15	2.4948e-13	0.156098	1.21985
ADH+Fibro	BATF2	0.465517	3.35022e-19	2.24465e-17	0.154686	1.23131
ADH+Fibro	DHX58	0.319018	4.60318e-26	3.08413e-24	0.154008	1.3044
ADH+Fibro	SYT7	0.346154	1.96992e-24	1.31985e-22	0.147765	1.23279
ADH+Fibro	MASP1	0.21729	1.15946e-30	3.88418e-29	0.147464	1.552
ADH+Fibro	APBA1	0.228637	1.77399e-34	1.18857e-32	0.142519	1.26437
ADH+Fibro	MST1R	0.373626	4.74279e-20	3.17767e-18	0.140644	1.33359
ADH+Fibro	PITPNM1	0.20654	7.2839e-37	4.88021e-35	0.139162	1.27642
ADH+Fibro	ST14	0.259259	2.47625e-28	1.65908e-26	0.136147	1.30228
ADH+Fibro	IFI35	0.213823	6.0682e-32	2.03285e-30	0.135897	1.3938
ADH+Fibro	MAP1LC3C	0.260504	2.15127e-25	1.44135e-23	0.132214	1.40856
ADH+Fibro	SHCBP1L	0.359649	3.97625e-23	2.66409e-21	0.131747	1.11954
ADH+Fibro	DIRC1	0.5	1.17582e-14	7.87799e-13	0.131167	1.28929
ADH+Fibro	AC015712.2	0.293413	7.54148e-23	5.05279e-21	0.1306	1.37742
ADH+Fibro	DPYD-AS1	1	4.73704e-07	3.17382e-05	0.128874	1.39501
ADH+Fibro	AP006285.1	0.666667	5.21334e-10	3.49294e-08	0.126454	1.39887
ADH+Fibro	AC092040.1	0.210638	2.18842e-31	1.46624e-29	0.125785	1.3334
ADH+Fibro	TGM3	0.647059	1.10574e-10	7.40843e-09	0.122453	1.30126
ADH+Fibro	AC010931.2	0.234528	3.33934e-26	1.11868e-24	0.12099	1.3863
ADH+Fibro	SMAD5-AS1	0.210884	1.29425e-29	8.67145e-28	0.119916	1.34757
ADH+Fibro	PRDM8	0.256303	1.32779e-24	8.89617e-23	0.119269	1.33424
ADH+Fibro	KIRREL2	0.25283	1.68808e-26	1.13101e-24	0.117765	1.23727
ADH+Fibro	PARD6A	0.224543	1.51471e-29	1.01485e-27	0.117187	1.23973
ADH+Fibro	ERAP2	0.241935	7.85993e-23	5.26615e-21	0.11535	1.47663
ADH+Fibro	AC004816.2	0.304965	5.81119e-21	3.8935e-19	0.112673	1.24994
ADH+Fibro	ABO	0.323529	2.63377e-17	1.76463e-15	0.112012	1.42961
ADH+Fibro	TPBGL	0.5	1.48218e-12	9.9306e-11	0.111993	1.2963
ADH+Fibro	AL356417.2	0.254545	1.47709e-22	6.25489e-21	0.111339	1.37168
ADH+Fibro	MX1	0.202198	7.03494e-28	2.35671e-26	0.110344	1.37593
ADH+Fibro	MYO3A	0.20985	6.01826e-31	4.03223e-29	0.109788	1.18517
ADH+Fibro	MYOC	0.42	3.84906e-14	2.57887e-12	0.109462	1.33006
ADH+Fibro	P2RY10	0.642857	6.41935e-09	4.30096e-07	0.10851	1.41051
ADH+Fibro	BTN3A3	0.222543	2.38501e-26	1.59796e-24	0.10798	1.29642
ADH+Fibro	FMO2	0.484848	2.73045e-12	1.8294e-10	0.106061	1.29505
ADH+Fibro	TRBC2	0.308511	8.92185e-15	1.99255e-13	0.103759	1.63882
ADH+Fibro	TNIP3	0.323232	8.18031e-17	5.48081e-15	0.103217	1.35892
ADH+Fibro	PYGM	0.211111	1.65241e-24	3.69038e-23	0.101904	1.38954
ADH+Fibro	RTP4	0.666667	3.08138e-08	2.06453e-06	0.101043	1.38141
ADH+Fibro	BHMT2	0.245283	2.80342e-20	1.87829e-18	0.0929597	1.32698
ADH+Fibro	CRH	0.555556	6.52783e-09	4.37365e-07	0.0919342	1.38406
ADH+Fibro	AL158071.1	0.283333	8.19441e-16	2.74513e-14	0.0873581	1.39912
ADH+Fibro	AVP	0.311111	2.01964e-14	1.35316e-12	0.0871888	1.40097
ADH+Fibro	TAC4	0.526316	1.31024e-08	8.77861e-07	0.086631	1.42952
ADH+Fibro	CAMKV	0.2625	7.82844e-18	5.24506e-16	0.0858151	1.30832
ADH+Fibro	NPPA	0.395349	3.32141e-11	2.22534e-09	0.081839	1.35242
ADH+Fibro	PDE11A	0.220588	1.13997e-20	7.6378e-19	0.0814157	1.26698
ADH+Fibro	Z99289.3	0.218884	1.19281e-17	7.99186e-16	0.079456	1.46846
ADH+Fibro	FAM78A	0.231132	4.78147e-18	1.06786e-16	0.077733	1.3293
ADH+Fibro	LINC00377	0.464286	6.1636e-10	4.12961e-08	0.0776893	1.24379
ADH+Fibro	SH2D2A	0.214286	7.42218e-22	4.97286e-20	0.0766537	1.15901
ADH+Fibro	NXPH3	0.212625	4.71515e-21	3.15915e-19	0.0761571	1.20634
ADH+Fibro	DCLK3	0.283019	4.09131e-14	1.37059e-12	0.0747822	1.35114
ADH+Fibro	CACNG7	0.315789	9.94596e-13	6.66379e-11	0.073768	1.33242
ADH+Fibro	MEI1	0.3125	4.40523e-13	2.95151e-11	0.0737423	1.30745
ADH+Fibro	AC008622.2	0.223744	1.97867e-17	1.32571e-15	0.0730645	1.33838
ADH+Fibro	CDX1	0.281553	1.24965e-13	8.37265e-12	0.0712489	1.34263
ADH+Fibro	GBP1	0.202952	2.33942e-17	5.22471e-16	0.0708039	1.4361
ADH+Fibro	DNAH10	0.32	7.17769e-13	4.80906e-11	0.0682769	1.20281
ADH+Fibro	ASPHD1	0.253623	1.27388e-14	8.53499e-13	0.0665041	1.29194
ADH+Fibro	AC068491.3	0.225131	1.38182e-15	3.08607e-14	0.0662436	1.35563
ADH+Fibro	AC087482.1	0.228723	7.53015e-16	5.0452e-14	0.0657034	1.30038
ADH+Fibro	CLIC2	0.216495	1.24748e-14	4.17905e-13	0.0604121	1.37396
ADH+Fibro	TCF15	0.21267	7.12389e-16	1.19325e-14	0.0603432	1.2824
ADH+Fibro	MS4A10	0.8	4.17048e-05	0.00279422	0.0573318	1.12018
ADH+Fibro	AL121827.2	0.210784	1.6494e-14	1.1051e-12	0.0569637	1.34234
ADH+Fibro	AC009275.1	0.211009	1.96444e-15	1.31618e-13	0.0565117	1.24669
ADH+Fibro	AC119674.1	0.247863	4.21685e-12	2.82529e-10	0.0564292	1.37018
ADH+Fibro	AL603840.1	0.315789	6.66839e-10	4.46782e-08	0.0561957	1.32767
ADH+Fibro	AC027328.1	0.714286	9.06752e-06	0.000607524	0.0560439	1.06524
ADH+Fibro	GIMAP2	0.205	1.76304e-13	3.93746e-12	0.0510657	1.33713
ADH+Fibro	SIDT1	0.203046	4.78154e-13	1.60182e-11	0.0509949	1.39555
ADH+Fibro	CAMK2A	0.225352	5.36071e-12	3.59167e-10	0.050888	1.37163
ADH+Fibro	DSCAM	0.247525	1.27493e-10	4.271e-09	0.0484773	1.35507
ADH+Fibro	TUBAL3	0.5	1.78689e-05	0.00119721	0.0471959	1.36104
ADH+Fibro	ELOVL2	0.200913	4.98141e-14	8.34387e-13	0.0471268	1.20714
ADH+Fibro	CLRN1-AS1	0.392857	1.09615e-07	7.34421e-06	0.046663	1.16831
ADH+Fibro	AP006285.2	1	0.000160503	0.0107537	0.0465734	0.84027
ADH+Fibro	LINC01964	0.37931	1.67861e-07	1.12467e-05	0.0432871	1.15316
ADH+Fibro	HHIPL1	0.214286	1.08687e-11	7.28201e-10	0.0432541	1.2604
ADH+Fibro	LVRN	0.206061	1.6817e-11	1.12674e-09	0.0425648	1.31252
ADH+Fibro	CHRNB4	0.231405	5.69001e-11	3.81231e-09	0.0419954	1.21271
ADH+Fibro	AC002546.1	0.75	0.000615839	0.0412612	0.0408157	1.16045
ADH+Fibro	OXGR1	0.212329	5.77911e-11	1.936e-09	0.0404201	1.27293
ADH+Fibro	LBX2-AS1	0.214286	9.20325e-11	6.16617e-09	0.0402935	1.28267
ADH+Fibro	AC020912.1	0.5	9.47383e-05	0.00634746	0.0401595	1.36664
ADH+Fibro	KRT25	0.277778	1.1949e-07	4.0029e-06	0.0400977	1.42753
ADH+Fibro	MR1	0.219298	1.96736e-09	6.59064e-08	0.0395039	1.4165
ADH+Fibro	KCNG4	0.555556	4.96038e-05	0.00332345	0.0382656	1.09546
ADH+Fibro	PATL2	0.253333	1.35746e-08	4.54749e-07	0.0382028	1.31225
ADH+Fibro	FATE1	0.23301	1.1196e-09	2.50045e-08	0.0380048	1.24748
ADH+Fibro	AP000777.3	0.372093	3.67902e-10	2.46495e-08	0.0379393	0.739889
ADH+Fibro	ITGB3	0.262295	1.10131e-07	1.84469e-06	0.0377956	1.41774
ADH+Fibro	LINC02580	0.344828	1.71697e-06	0.000115037	0.0373045	1.28463
ADH+Fibro	GLUD2	0.240964	1.43861e-08	9.63872e-07	0.0369262	1.3378
ADH+Fibro	AC090826.1	0.257576	5.95589e-08	3.99044e-06	0.0365367	1.34407
ADH+Fibro	AL357054.4	0.261538	4.65871e-08	1.56067e-06	0.0359099	1.28206
ADH+Fibro	XAF1	0.2375	4.21886e-08	1.41332e-06	0.0358033	1.39941
ADH+Fibro	AC129507.4	0.297872	1.19723e-07	8.02146e-06	0.0348822	1.15822
ADH+Fibro	AC015712.7	0.391304	1.67213e-06	0.000112033	0.0344281	1.04269
ADH+Fibro	KL	0.242857	1.51371e-07	3.38061e-06	0.0341743	1.41255
ADH+Fibro	AC009060.1	0.571429	0.000267164	0.0179	0.0338317	1.13433
ADH+Fibro	LINC01354	0.285714	2.93369e-08	6.55191e-07	0.0329663	1.04865
ADH+Fibro	MMP25	0.211864	4.18027e-09	1.40039e-07	0.0329055	1.26901
ADH+Fibro	AC124657.1	0.5	0.000511225	0.0342521	0.032767	1.36309
ADH+Fibro	HYAL1	0.211538	3.58296e-08	1.20029e-06	0.0316475	1.37556
ADH+Fibro	LMX1A	0.254545	1.01017e-06	3.38405e-05	0.0296178	1.32859
ADH+Fibro	AC016396.2	0.272727	2.69918e-06	0.000180845	0.0295243	1.33085
ADH+Fibro	PSORS1C1	0.25	1.27933e-06	4.28574e-05	0.0286727	1.33238
ADH+Fibro	AL136369.2	0.375	0.000128154	0.00429315	0.0286052	1.34168
ADH+Fibro	NALCN	0.211538	3.58296e-08	1.20029e-06	0.0283774	1.23342
ADH+Fibro	C9	0.201835	8.70064e-08	2.91471e-06	0.0281755	1.35357
ADH+Fibro	CACNA2D3-AS1	0.3	2.06774e-05	0.00138538	0.0280672	1.36726
ADH+Fibro	AGBL1	0.318182	0.000115224	0.00772003	0.0274177	1.49784
ADH+Fibro	LINC02323	0.225	2.28772e-07	1.53277e-05	0.0265656	1.21722
ADH+Fibro	AC016877.3	0.216867	4.11415e-07	2.75648e-05	0.0264779	1.30893
ADH+Fibro	AC005225.2	0.264706	6.21881e-05	0.0041666	0.0246739	1.51709
ADH+Fibro	CLPSL2	0.25	3.04685e-06	0.000204139	0.0242622	1.20446
ADH+Fibro	DLGAP1-AS5	0.375	0.000128154	0.00858631	0.0242221	1.1361
ADH+Fibro	KCNG2	0.277778	1.53396e-05	0.000513875	0.0242008	1.23893
ADH+Fibro	AL049874.3	0.304348	0.000157857	0.0105764	0.0238876	1.41337
ADH+Fibro	AC233266.2	0.235294	1.42356e-05	0.000953785	0.0229163	1.37572
ADH+Fibro	SLC6A20	0.244898	9.1575e-06	0.000613553	0.0226446	1.25643
ADH+Fibro	HTR2B	0.272727	4.80447e-05	0.0016095	0.0225417	1.31032
ADH+Fibro	MRGPRF-AS1	0.25	4.18834e-05	0.00140309	0.0221864	1.38776
ADH+Fibro	AC090515.4	0.333333	0.00027034	0.0181128	0.0221432	1.27457
ADH+Fibro	AL590560.2	0.230769	1.75908e-05	0.00117859	0.0218832	1.36536
ADH+Fibro	Z99289.1	0.209677	2.39243e-05	0.00160293	0.0197192	1.39323
ADH+Fibro	KCNA2	0.269231	0.000366745	0.00819065	0.0195136	1.44425
ADH+Fibro	LINC01954	0.242424	0.0003086	0.0103381	0.0192924	1.55191
ADH+Fibro	INSRR	0.357143	0.000626333	0.0419643	0.0189517	1.13412
ADH+Fibro	ZSCAN10	0.234043	3.40213e-05	0.00113971	0.0180384	1.18087
ADH+Fibro	SERTM2	0.25	4.18834e-05	0.00280619	0.0175211	1.09594
ADH+Fibro	AC044839.1	0.218182	3.21201e-05	0.00107602	0.0174661	1.21971
ADH+Fibro	GPR171	0.222222	0.000581357	0.0108148	0.0174318	1.65975
ADH+Fibro	ADAM30	0.333333	0.000897482	0.0313503	0.0173763	1.17124
ADH+Fibro	Z99289.2	0.242424	0.0003086	0.0206762	0.017086	1.37442
ADH+Fibro	LINC01840	0.236842	0.000158637	0.0106287	0.0170104	1.29406
ADH+Fibro	GTSF1	0.2	0.000611185	0.0409494	0.0169536	1.8057
ADH+Fibro	CLPSL1	0.224138	1.1143e-05	0.000746581	0.0169103	1.04281
ADH+Fibro	AL357507.1	0.225	0.000241129	0.00538522	0.0167398	1.40788
ADH+Fibro	SULT2B1	0.203704	0.000131537	0.00440648	0.0163454	1.41545
ADH+Fibro	AC007920.2	0.219512	0.000294109	0.00985264	0.0158072	1.39597
ADH+Fibro	AC121247.1	0.2	0.00015638	0.0104775	0.015734	1.41514
ADH+Fibro	GRIN3B	0.219512	0.000294109	0.00985264	0.0154616	1.36545
ADH+Fibro	GPR174	0.294118	0.00168799	0.0376985	0.0142427	1.19568
ADH+Fibro	LRRC3-DT	0.219512	0.000294109	0.0197053	0.0135514	1.19675
ADH+Fibro	AC046168.2	0.222222	0.000581357	0.0389509	0.0135382	1.28902
ADH+Fibro	AL389885.1	0.2	0.000611185	0.0204747	0.0134853	1.4363
ADH+Fibro	AL512329.2	0.216216	0.000706608	0.0292142	0.0132923	1.33575
ADH+Fibro	AC010680.5	0.2	0.000611185	0.0204747	0.012777	1.36086
ADH+Fibro	AC068987.5	0.222222	0.000581357	0.0389509	0.0127535	1.21431
ADH+Fibro	LINC01943	0.210526	0.00085269	0.0190434	0.0119519	1.26631
ADH+Fibro	AC135178.3	0.2	0.000611185	0.0409494	0.0116035	1.23587
AER-Basal	WNT6	0.449024	1e-300	6.8e-299	31.6971	2.11773
AER-Basal	WNT7B	0.622222	2.59403e-292	1.738e-290	30.9989	1.53772
AER-Basal	TP63	0.609959	3.3197e-253	2.2242e-251	25.3428	1.48105
AER-Basal	CYP26A1	0.4	5.49845e-263	3.68396e-261	21.8719	1.87646
AER-Basal	SOST	0.525	3.19265e-170	2.13907e-168	19.7035	1.99282
AER-Basal	TFAP2B	0.279835	1e-300	3.45e-299	17.2655	1.85096
AER-Basal	HOXC13	0.788889	3.24736e-135	2.17573e-133	13.8486	1.17475
AER-Basal	WNT3	0.396122	1.59217e-209	1.06675e-207	13.1576	1.43174
AER-Basal	COL17A1	0.492386	1.83557e-153	1.22983e-151	11.8003	1.41217
AER-Basal	SP8	0.717647	1.19235e-111	7.98873e-110	10.663	1.20556
AER-Basal	WNT7A	0.454545	6.99895e-146	2.34465e-144	10.0562	1.37173
AER-Basal	SERPINB5	0.639175	2.4312e-108	1.62891e-106	10.0047	1.30905
AER-Basal	TRIM29	0.377622	6.63744e-155	4.44709e-153	9.32223	1.44106
AER-Basal	CFAP57	0.541284	8.52205e-97	5.70977e-95	7.3671	1.27505
AER-Basal	ABCB5	0.433566	1.25486e-93	8.40758e-92	5.94087	1.32744
AER-Basal	FERMT1	0.342629	8.29972e-119	5.56081e-117	5.801	1.29045
AER-Basal	DLX2	0.2	1.10394e-145	3.6982e-144	5.05143	1.56815
AER-Basal	VIT	0.304527	9.08688e-98	6.08821e-96	4.84133	1.47443
AER-Basal	AC008687.8	0.27619	8.28565e-148	5.55139e-146	4.76235	1.05511
AER-Basal	OTX1	0.557143	5.08652e-65	3.40797e-63	4.55325	1.14401
AER-Basal	KRT14	0.5	3.51581e-56	2.35559e-54	4.39074	1.4252
AER-Basal	SERPINB13	0.470588	2.41736e-50	1.61963e-48	3.31886	1.27927
AER-Basal	SERPINB7	0.271605	5.64286e-56	1.89036e-54	3.21662	1.92923
AER-Basal	EML6	0.292929	1.236e-75	8.28118e-74	3.17752	1.30329
AER-Basal	SLCO2A1	0.242857	2.87148e-82	1.92389e-80	2.78055	1.26369
AER-Basal	WNT10B	0.313433	1.68714e-56	5.65192e-55	2.48802	1.28094
AER-Basal	WNT10A	0.210909	2.26778e-66	7.59706e-65	2.31667	1.50596
AER-Basal	TP73	0.274854	5.45904e-60	3.65756e-58	2.0394	1.12684
AER-Basal	AL391361.2	0.666667	2.9375e-22	1.96813e-20	1.95967	1.22866
AER-Basal	SRY	0.280822	6.4335e-53	4.31045e-51	1.79803	1.1041
AER-Basal	MUC15	0.235669	1.0391e-44	2.32066e-43	1.74477	1.51493
AER-Basal	AL354766.2	0.9	4.63592e-19	3.10607e-17	1.59251	0.868616
AER-Basal	HOXC12	0.461538	1.07548e-28	7.20572e-27	1.56098	1.08834
AER-Basal	KDF1	0.281818	2.21458e-40	4.9459e-39	1.49866	1.20693
AER-Basal	ZP4	0.342857	5.89888e-34	1.97613e-32	1.31393	1.03796
AER-Basal	AL356277.3	0.410256	1.30504e-24	8.74376e-23	1.22301	1.12332
AER-Basal	EMX1	0.857143	9.10727e-13	6.10187e-11	1.12203	0.978464
AER-Basal	OVOL2	0.315789	4.73593e-25	1.58654e-23	1.00204	1.17404
AER-Basal	AC097478.1	0.291667	3.7112e-28	1.24325e-26	0.920131	1.03507
AER-Basal	SLC6A17	0.588235	6.13309e-18	4.10917e-16	0.899329	0.799412
AER-Basal	BHLHA9	0.8	1.28738e-08	8.62546e-07	0.876634	1.24991
AER-Basal	WFDC5	0.313725	2.28966e-22	7.67037e-21	0.843987	1.11884
AER-Basal	TP53AIP1	0.212389	2.72431e-28	9.12645e-27	0.817522	1.25677
AER-Basal	HOXC13-AS	0.5	8.05726e-14	5.39836e-12	0.740693	1.01823
AER-Basal	AL590822.1	0.75	1.44666e-06	9.69262e-05	0.709863	1.45871
AER-Basal	LINC01007	0.444444	2.70477e-13	1.81219e-11	0.68812	1.10873
AER-Basal	AC012409.1	1	5.10005e-05	0.00341704	0.441175	0.925019
AER-Basal	FAT2	0.210526	8.6462e-15	2.89648e-13	0.435957	1.32525
AER-Basal	LINC02518	0.318182	1.44234e-10	4.83185e-09	0.426354	1.22547
AER-Basal	FOXN1	0.272727	1.54133e-12	5.16345e-11	0.420518	1.17482
AER-Basal	AC096582.3	1	5.10005e-05	0.00341704	0.399885	0.838445
AER-Basal	MCHR2	0.232558	5.10414e-13	3.41977e-11	0.35557	1.11946
AER-Basal	AC129926.1	0.291667	2.89064e-10	6.45577e-09	0.333369	1.0784
AER-Basal	PADI3	1	5.10005e-05	0.00341704	0.314054	0.658482
AER-Basal	LINC01956	0.257143	2.78566e-12	1.86639e-10	0.312087	0.945304
AER-Basal	C1orf210	0.2	3.27797e-11	7.32079e-10	0.273149	1.17238
AER-Basal	AC044802.2	0.257143	2.78566e-12	1.86639e-10	0.264025	0.799724
AER-Basal	LAMP3	0.272727	8.85285e-09	4.41567e-07	0.244578	1.00226
AER-Basal	WNT9B	0.363636	8.20937e-07	2.75014e-05	0.236625	0.962336
AER-Basal	KLRG2	0.25	1.57751e-08	5.28464e-07	0.230701	1.0645
AER-Basal	CCDC60	0.307692	1.75843e-06	5.89076e-05	0.201604	1.02468
AER-Basal	MUC2	0.5	0.000303093	0.0203072	0.196641	1.006
AER-Basal	WNT3A	0.208333	6.99054e-07	2.34183e-05	0.184316	1.29355
AER-Basal	AL139158.2	0.307692	1.75843e-06	5.89076e-05	0.179342	0.91153
AER-Basal	AC002091.2	0.5	0.000303093	0.0203072	0.174143	0.890905
AER-Basal	AL590226.2	0.222222	7.3133e-06	0.000244996	0.159868	1.26067
AER-Basal	AC099796.1	0.3	4.20231e-05	0.00140777	0.14558	0.997917
AER-Basal	AC111188.1	0.272727	5.74726e-05	0.00385066	0.125362	0.975573
AER-Basal	ABCA13	0.25	7.62202e-05	0.00375896	0.113362	0.991037
AER-Basal	MUC3A	0.214286	0.000124765	0.00835925	0.105066	1.13035
AER-Basal	AC025183.1	0.2	0.000155123	0.00346441	0.101281	1.19645
AER-Basal	AL359915.1	0.2	0.000155123	0.00519662	0.0824734	0.974268
ArterialEndo	PRND	0.877778	1e-300	6.8e-299	249.564	2.74836
ArterialEndo	GJA4	0.68705	1e-300	6.8e-299	184.931	2.60194
ArterialEndo	ESM1	0.780702	4.43562e-217	2.97186e-215	147.107	2.52571
ArterialEndo	CD93	0.392405	1e-300	3.61184e-299	86.7096	2.13604
ArterialEndo	PECAM1	0.339695	1e-300	3.45e-299	86.5158	2.46197
ArterialEndo	CLDN5	0.267571	1e-300	3.45e-299	79.5902	2.87539
ArterialEndo	ADGRL4	0.412256	1e-300	6.8e-299	76.3485	1.79023
ArterialEndo	ESAM	0.272455	1e-300	3.45e-299	70.4866	2.50086
ArterialEndo	CDH5	0.298354	1.88063e-275	6.3001e-274	67.4458	2.38628
ArterialEndo	PODXL	0.339015	1e-300	3.45e-299	61.1572	1.74384
ArterialEndo	SOX7	0.303823	3.10637e-289	1.04064e-287	59.0796	1.9546
ArterialEndo	GPIHBP1	0.464088	3.8641e-175	2.58894e-173	53.9254	1.93202
ArterialEndo	ECSCR	0.232804	1.26427e-232	4.23531e-231	44.1266	2.37034
ArterialEndo	FLT1	0.268817	2.38081e-228	7.97571e-227	43.3558	2.05481
ArterialEndo	SOX17	0.347826	7.58985e-202	2.5426e-200	42.9214	1.77932
ArterialEndo	NOTCH4	0.238573	1e-300	3.45e-299	39.1039	1.58444
ArterialEndo	ADGRF5	0.283293	5.79291e-216	1.94063e-214	36.7004	1.74549
ArterialEndo	KDR	0.235849	3.06696e-220	1.02743e-218	36.0908	2.02162
ArterialEndo	TIE1	0.230203	9.33026e-219	3.12564e-217	33.2209	1.91947
ArterialEndo	SOX18	0.27027	5.22803e-162	1.75139e-160	28.4248	1.89109
ArterialEndo	GJA5	0.305344	2.05022e-148	1.37364e-146	28.013	1.80146
ArterialEndo	ACE	0.486957	1.70711e-117	1.14377e-115	27.3294	1.39385
ArterialEndo	DLL4	0.271795	1.96621e-192	1.31736e-190	27.0182	1.50375
ArterialEndo	FAM124B	0.384181	6.40934e-134	4.29426e-132	26.2285	1.48646
ArterialEndo	TNFSF10	0.311111	4.00952e-130	2.68638e-128	23.9368	1.72435
ArterialEndo	BTNL9	0.36747	1.80615e-118	1.21012e-116	23.5199	1.57644
ArterialEndo	MYCT1	0.220903	2.32787e-158	7.79835e-157	22.9674	1.91277
ArterialEndo	MMRN2	0.246377	8.57685e-149	2.87325e-147	21.5632	1.71417
ArterialEndo	IL3RA	0.206633	1.23716e-134	4.14447e-133	15.0903	1.58159
ArterialEndo	TNFRSF4	0.252	3.42281e-110	2.29328e-108	14.3436	1.50792
ArterialEndo	PTPRB	0.201729	4.34819e-115	1.45664e-113	12.9561	1.62864
ArterialEndo	BCL6B	0.254808	8.27765e-93	2.77301e-91	11.5985	1.43354
ArterialEndo	AL009178.2	0.4125	3.8849e-66	2.60288e-64	11.3792	1.22303
ArterialEndo	AC087627.1	0.224299	5.26285e-81	1.76305e-79	9.23765	1.48775
ArterialEndo	SSUH2	0.280702	1.11868e-57	7.49515e-56	7.5716	1.37353
ArterialEndo	VIP	0.526316	3.24484e-22	2.17405e-20	5.65419	1.44981
ArterialEndo	AP000459.2	0.265957	1.37695e-44	4.61279e-43	5.0107	1.24568
ArterialEndo	LOXHD1	1	1.20796e-08	8.09333e-07	3.87612	1.41965
ArterialEndo	LCN15	0.392857	1.64849e-22	1.10449e-20	3.57909	1.21289
ArterialEndo	CASC8	0.324324	3.09618e-23	2.07444e-21	2.84567	1.13043
ArterialEndo	LINC01558	0.25	2.27268e-23	7.61347e-22	2.53379	1.29803
ArterialEndo	ABCA9-AS1	0.3125	2.20496e-19	1.47733e-17	2.46687	1.22705
ArterialEndo	HES5	0.27027	1.17811e-18	7.89337e-17	2.43384	1.4566
ArterialEndo	ADORA2A	0.255319	8.54878e-22	2.86384e-20	2.30552	1.24296
ArterialEndo	FCN3	0.214286	8.96191e-21	3.00224e-19	1.88738	1.2741
ArterialEndo	HMHB1	0.346154	4.83887e-18	3.24204e-16	1.80547	0.873555
ArterialEndo	TDGF1	0.25	1.42795e-16	4.78362e-15	1.80239	1.31949
ArterialEndo	SLC52A3	0.225806	2.24401e-24	1.50348e-22	1.54594	0.839538
ArterialEndo	AC010737.1	0.3125	2.67284e-10	1.7908e-08	1.27973	1.24056
ArterialEndo	LINC01704	0.285714	0.000110089	0.00737593	0.665612	1.7068
ArterialEndo	LINC01173	0.285714	0.000110089	0.00737593	0.43724	1.1212
ArterialEndo	AP001605.1	0.2	0.000234817	0.00786637	0.343431	1.37211
ArterialEndo	SLC25A34-AS1	0.2	0.000234817	0.0157327	0.342535	1.36853
ArterialEndo	AL162727.2	0.2	0.000234817	0.0157327	0.323429	1.29219
ArtiChon	BTC	0.882759	1.00295e-300	6.81975e-299	156.652	2.56722
ArtiChon	ADIRF	0.559524	1.78779e-285	1.19782e-283	82.1637	2.23816
ArtiChon	PRG4	0.395425	3.67581e-219	2.46279e-217	57.244	2.8763
ArtiChon	DEFB1	0.939394	7.94721e-75	5.32463e-73	47.2855	2.94817
ArtiChon	CAPS	0.320833	1e-300	6.8e-299	36.9289	1.66516
ArtiChon	VSIG10L2	0.590909	3.47983e-79	2.33149e-77	16.4832	1.54302
ArtiChon	C10orf105	0.628571	5.44836e-46	3.6504e-44	11.2227	1.71191
ArtiChon	FAM180A	0.347458	1.13544e-70	7.60744e-69	9.82827	1.75513
ArtiChon	GPER1	0.234323	3.59308e-108	2.40737e-106	8.89724	1.53372
ArtiChon	ANO1	0.232365	5.40619e-85	3.62214e-83	7.06928	1.56688
ArtiChon	KRT16	0.5	2.80866e-35	1.8818e-33	6.41616	1.61186
ArtiChon	FAM131C	0.233333	1.70041e-74	1.13928e-72	5.553	1.40012
ArtiChon	EREG	0.241135	1.80412e-52	1.20876e-50	3.67504	1.27831
ArtiChon	AC006262.2	1	1.39027e-10	9.31478e-09	3.65449	1.60907
ArtiChon	AP003062.1	0.6	3.09474e-19	2.07347e-17	3.35009	1.30919
ArtiChon	PPP4R4	0.241758	2.15554e-34	7.22105e-33	2.72815	1.45472
ArtiChon	S100A3	0.314286	2.76728e-19	1.85408e-17	1.96045	1.45878
ArtiChon	PROC	0.2	1.9258e-15	6.45144e-14	0.981228	1.44697
ArtiChon	HHIPL2	0.208333	1.23395e-15	8.26747e-14	0.943606	1.31851
ArtiChon	KRT75	0.3	6.0116e-11	4.02777e-09	0.895539	1.26753
ArtiChon	GJA3	0.666667	3.54544e-05	0.00237545	0.860815	1.25921
ArtiChon	TNFSF18	0.285714	1.3537e-07	4.5349e-06	0.858444	1.8985
ArtiChon	LINC01615	0.428571	1.40731e-06	9.42897e-05	0.754731	1.30612
ArtiChon	PTGER1	0.2	8.94066e-10	5.99025e-08	0.573256	1.37475
ArtiChon	MYO7B	0.263158	5.30098e-09	3.55166e-07	0.547946	1.09197
ArtiChon	SPRR2D	0.285714	0.000245905	0.00823781	0.455173	1.91566
ArtiChon	ADTRP	0.2	6.44443e-07	4.31776e-05	0.386009	1.35303
ArtiChon	C6orf223	0.2	0.000523314	0.035062	0.195976	1.29606
B	VPREB3	1	2.41162e-75	1.61579e-73	447.672	3.71972
B	IGLL1	0.923077	7.70236e-80	5.16058e-78	443.427	3.76467
B	IGHM	1	1.86186e-61	1.24745e-59	352.446	3.59816
B	VPREB1	1	2.57786e-44	1.72717e-42	240.189	3.41642
B	TCL1A	0.923077	8.43737e-40	5.65304e-38	190.313	3.27142
B	POU2AF1	1	1.00296e-47	6.71986e-46	136.581	1.80175
B	CD79B	0.25	2.72898e-131	1.82842e-129	95.9472	1.82247
B	TCL1B	1	5.31966e-14	3.56417e-12	66.9811	3.12852
B	AL713998.1	1	5.31966e-14	3.56417e-12	64.5855	3.01662
B	S1PR4	0.404255	4.4761e-52	2.99899e-50	64.2622	1.91937
B	MZB1	0.341772	5.97272e-72	4.00172e-70	63.5256	1.618
B	IGLC5	1	2.44968e-17	1.64129e-15	53.8525	2.01004
B	IGLC3	1	2.38393e-07	1.59724e-05	45.3911	4.24939
B	FAM129C	0.352941	5.11415e-48	3.42648e-46	43.9766	1.63354
B	IGLC2	0.382353	2.36899e-35	1.58723e-33	42.5789	1.994
B	CD38	0.275	6.354e-56	4.25718e-54	38.8529	1.58697
B	MS4A1	1	2.38393e-07	1.59724e-05	35.9289	3.36357
B	LINC00426	0.583333	3.89542e-21	2.60993e-19	34.9917	1.82225
B	RAG2	0.666667	9.30053e-19	6.23135e-17	34.9564	1.80293
B	DNTT	1	2.38393e-07	1.59724e-05	33.1649	3.1048
B	IGHD	1	1.13563e-10	7.60872e-09	33.0131	2.05818
B	LINC01781	1	0.000492239	0.03298	20.1739	3.78129
B	GCSAM	0.346154	2.86168e-24	1.91733e-22	16.9632	1.29051
B	PM20D1	1	0.000492239	0.03298	15.4744	2.90044
B	IL7R	0.205882	2.62059e-17	8.77898e-16	14.7277	2.67474
B	BLK	0.666667	7.14942e-07	4.79011e-05	14.4509	2.18677
B	RASAL1	1	0.000492239	0.03298	14.2187	2.66507
B	CFAP73	1	0.000492239	0.03298	14.2187	2.66507
B	GPR18	0.444444	6.68937e-12	4.48188e-10	14.0818	1.75793
B	PAX5	1	0.000492239	0.03298	13.1063	2.45657
B	AP001059.2	1	0.000492239	0.03298	12.8913	2.41628
B	CD19	0.2	4.13212e-31	2.76852e-29	12.8571	1.31179
B	AC025171.5	1	0.000492239	0.03298	12.2081	2.28822
B	BX539320.1	0.666667	7.14942e-07	4.79011e-05	12.053	1.82391
B	LCN6	1	0.000492239	0.03298	11.268	2.11201
B	LINC01215	0.666667	7.14942e-07	4.79011e-05	11.1236	1.68328
B	AC015819.1	1	0.000492239	0.03298	11.1092	2.08225
B	CCL17	1	0.000492239	0.03298	11.0814	2.07704
B	TRGV9	0.5	2.26871e-09	1.52003e-07	9.83092	1.41023
B	TNFRSF13B	0.666667	7.14942e-07	4.79011e-05	9.80811	1.48421
B	LINC02273	1	0.000492239	0.03298	9.60862	1.80099
B	UMODL1	0.375	6.34761e-09	4.2529e-07	9.45132	1.90624
B	CCR7	0.375	6.34761e-09	4.2529e-07	8.63732	1.74206
B	AL162253.1	1	0.000492239	0.03298	8.43462	1.58094
B	AC074366.1	1	0.000492239	0.03298	8.17926	1.53308
B	RGL4	0.2	1.29071e-12	4.32389e-11	8.15197	2.12556
Basal	GJB6	0.96	1e-300	6.8e-299	171.589	2.63938
Basal	KRT15	0.715347	1e-300	6.8e-299	148.382	3.06301
Basal	GJB2	0.797834	1e-300	6.8e-299	125.055	2.31457
Basal	WNT10A	0.6	1e-300	6.8e-299	61.1902	1.50596
Basal	KRT17	0.262433	1e-300	3.45e-299	51.9601	2.92371
Basal	KREMEN2	0.283708	1e-300	6.8e-299	43.0355	2.23995
Basal	KRT5	0.357143	1.8679e-209	6.25746e-208	40.0354	2.37916
Basal	SERPINB7	0.475309	2.32535e-145	1.55798e-143	29.9382	1.92923
Basal	TFAP2B	0.236626	1e-300	3.45e-299	29.6604	1.85096
Basal	WNT6	0.258134	7.46555e-188	2.50096e-186	23.0914	2.11773
Basal	S100A14	0.251131	2.5887e-173	8.67213e-172	22.239	2.27306
Basal	CLDN8	0.555556	6.05885e-99	4.05943e-97	19.042	1.54597
Basal	WNT7A	0.397129	2.09256e-148	1.40202e-146	18.16	1.37173
Basal	AC004233.2	0.221325	3.64735e-207	2.44372e-205	17.6825	1.71446
Basal	CLDN6	0.232609	7.27283e-163	2.4364e-161	17.3523	2.03822
Basal	CAPNS2	0.518072	2.61566e-83	1.7525e-81	15.8458	1.64074
Basal	WNT3	0.271468	2.78212e-156	9.32009e-155	13.6478	1.43174
Basal	ZP4	0.585714	1.3521e-82	9.05908e-81	11.2353	1.03796
Basal	PKP3	0.274074	8.34134e-118	2.79435e-116	11.2096	1.54757
Basal	TP53AIP1	0.371681	1.72192e-73	1.15369e-71	7.67253	1.25677
Basal	WNT7B	0.22963	3.5804e-93	1.19943e-91	7.36867	1.53772
Basal	IRX4	0.296053	2.33288e-73	7.81515e-72	6.97372	1.43672
Basal	WNT3A	0.666667	2.98819e-34	2.00209e-32	6.52607	1.29355
Basal	MUC15	0.273885	1.93259e-68	6.47418e-67	6.34211	1.51493
Basal	AC097478.1	0.444444	2.38363e-59	1.59704e-57	6.08768	1.03507
Basal	WNT10B	0.30597	1.37923e-67	9.24083e-66	5.91525	1.28094
Basal	TP63	0.219917	1.55631e-78	5.21363e-77	5.72071	1.48105
Basal	COL17A1	0.233503	1.494e-69	5.0049e-68	5.12301	1.41217
Basal	FOXN1	0.515152	1.56489e-33	1.04848e-31	4.48177	1.17482
Basal	LINC00974	0.75	1.65417e-20	1.1083e-18	3.60316	1.07589
Basal	HOXA1	0.20354	1.65085e-66	1.10607e-64	3.57236	1.18195
Basal	OVOL2	0.350877	5.81059e-35	3.8931e-33	3.18358	1.17404
Basal	GJB5	0.3	5.96775e-35	3.99839e-33	2.81621	1.21511
Basal	KDF1	0.245455	6.95462e-42	2.3298e-40	2.75233	1.20693
Basal	RASSF6	0.258065	5.88411e-38	3.94236e-36	2.65929	1.22615
Basal	AL590434.1	0.206667	2.43069e-45	1.62856e-43	2.5337	1.21735
Basal	LARGE2	0.205479	7.84592e-44	5.25677e-42	2.53258	1.26668
Basal	WFDC5	0.333333	1.8657e-29	1.25002e-27	2.4186	1.11884
Basal	AL390719.2	0.75	1.72401e-07	1.15508e-05	2.35498	2.05665
Basal	IL18	0.263889	1.592e-30	1.06664e-28	2.35131	1.32466
Basal	KLRG2	0.458333	2.15234e-21	1.44207e-19	2.27615	1.0645
Basal	CFAP57	0.220183	4.22602e-36	1.41572e-34	2.24179	1.27505
Basal	SERPINB13	0.264706	5.15636e-29	1.72738e-27	2.16232	1.27927
Basal	FAT2	0.280702	2.1083e-26	1.41256e-24	2.15609	1.32525
Basal	LINC02518	0.409091	3.62315e-17	2.42751e-15	1.86056	1.22547
Basal	AL118505.1	0.75	1.72401e-07	1.15508e-05	1.77037	1.5461
Basal	LINC02433	1	4.32144e-08	2.89537e-06	1.69184	1.01772
Basal	SCNN1B	0.466667	3.98584e-14	2.67051e-12	1.68712	1.19524
Basal	C1orf210	0.288889	6.93958e-22	2.32476e-20	1.61765	1.17238
Basal	RASSF10	0.230769	2.15785e-23	1.44576e-21	1.58978	1.34644
Basal	AC009123.1	0.282051	1.37676e-18	9.2243e-17	1.3841	1.21712
Basal	TNFSF18	0.357143	1.02591e-09	6.87359e-08	1.3758	1.8985
Basal	AC104461.1	0.346154	2.24716e-16	1.50559e-14	1.26916	1.03796
Basal	LINC01589	0.5	1.30663e-10	8.75442e-09	1.21144	1.08595
Basal	SCNN1G	0.75	1.72401e-07	1.15508e-05	1.16621	1.01847
Basal	LINC00348	0.6	4.29862e-07	2.88008e-05	1.09482	1.26965
Basal	LINC01007	0.333333	3.27584e-11	1.09741e-09	0.874697	1.10873
Basal	KLK10	0.363636	4.88437e-08	3.27253e-06	0.867946	1.44624
Basal	AC108097.1	0.444444	1.8755e-08	1.25658e-06	0.855503	1.10358
Basal	AC129926.1	0.291667	2.08503e-12	6.98483e-11	0.829349	1.0784
Basal	ADGRG5	0.235294	3.67795e-13	2.46423e-11	0.816751	1.23668
Basal	CCDC60	0.384615	6.61454e-10	4.43174e-08	0.81664	1.02468
Basal	DSC1	0.269231	3.93838e-12	1.31936e-10	0.79888	1.1526
Basal	HCAR3	0.222222	5.08327e-10	1.70289e-08	0.75489	1.61921
Basal	MIR200CHG	0.272727	1.30081e-10	8.71542e-09	0.72708	1.19466
Basal	AL139158.2	0.384615	6.61454e-10	4.43174e-08	0.726462	0.91153
Basal	AC099796.1	0.4	3.11702e-08	2.0884e-06	0.676354	0.997917
Basal	TMPRSS11A	0.375	2.3882e-06	0.000160009	0.646016	1.35747
Basal	EIF4E1B	0.666667	3.69401e-05	0.00247499	0.638085	0.956588
Basal	FGF20	0.222222	5.08327e-10	3.40579e-08	0.632803	1.35734
Basal	GCSAM	0.230769	3.96562e-10	1.32848e-08	0.632035	1.29051
Basal	LINC02541	0.294118	3.14315e-09	2.10591e-07	0.586628	1.03918
Basal	LINC01564	0.204545	4.81542e-14	3.22633e-12	0.586044	0.953072
Basal	WNT9B	0.363636	4.88437e-08	3.27253e-06	0.577535	0.962336
Basal	PTPRQ	0.222222	5.08327e-10	3.40579e-08	0.56188	1.20521
Basal	SAA1	0.333333	3.57283e-06	0.00023938	0.548094	1.33728
Basal	CYP2F1	0.307692	1.05232e-07	7.05058e-06	0.499675	1.03099
Basal	AL133163.2	0.25	2.65608e-07	1.77957e-05	0.436068	1.17509
Basal	AATBC	0.217391	1.67931e-08	1.12514e-06	0.433747	1.13686
Basal	AC073174.1	0.272727	6.98105e-06	0.000233865	0.428717	1.3506
Basal	LAMP3	0.227273	1.31811e-08	4.41567e-07	0.405183	1.00226
Basal	AC008649.1	0.210526	5.60892e-07	3.75798e-05	0.345378	1.16261
Basal	AC116565.1	0.230769	1.20367e-05	0.000806459	0.337733	1.31789
Basal	PERM1	0.285714	0.00025616	0.0171627	0.279088	1.20486
Basal	AC025183.1	0.2	1.90484e-05	0.00127624	0.254961	1.19645
Basal	AC025284.1	0.2	1.90484e-05	0.00127624	0.252967	1.18709
Basal	PLA2G4F	0.25	0.000340746	0.011415	0.251264	1.28401
Basal	AL161725.1	0.25	0.000340746	0.02283	0.188486	0.963204
Basal	AL078612.1	0.2	0.000545061	0.0365191	0.169345	1.14936
ChondroProg	EPYC	0.233716	1e-300	2.33333e-299	6.42543	3.93599
ChondroProg	COL2A1	0.233093	1e-300	1.775e-299	6.41428	3.93967
ChondroProg	COL9A1	0.230316	1e-300	1.775e-299	6.38793	3.9708
ChondroProg	MIA	0.306991	1e-300	1.775e-299	5.75848	2.68549
ChondroProg	CNMD	0.202107	1e-300	2.33333e-299	5.35548	3.79368
ChondroProg	MATN4	0.204375	1e-300	1.775e-299	4.7642	3.33737
ChondroProg	WWP2	0.304834	1e-300	2.33333e-299	4.73531	2.22396
ChondroProg	SORBS2	0.319545	1e-300	3.45e-299	4.45072	1.99407
ChondroProg	NOG	0.313845	1e-300	3.45e-299	4.05555	1.85002
ChondroProg	SOX9	0.233304	1e-300	1.775e-299	3.9103	2.39955
ChondroProg	WFDC2	0.221764	1e-300	3.45e-299	3.38234	2.18358
ChondroProg	FZD9	0.262902	1e-300	3.45e-299	3.12435	1.70141
ChondroProg	ANGPTL7	0.461794	3.75291e-119	2.51445e-117	2.82889	2.2217
ChondroProg	PAPSS2	0.215442	1e-300	2.33333e-299	2.67814	1.77969
ChondroProg	SOX6	0.201516	1e-300	3.45e-299	2.6312	1.86933
ChondroProg	DUSP9	0.225047	1e-300	3.45e-299	2.42326	1.54159
ChondroProg	GCNT1	0.204398	1e-300	6.8e-299	2.07999	1.45689
ChondroProg	ATP6V0A4	0.549763	3.36318e-111	2.25333e-109	1.95557	1.38294
ChondroProg	RASGEF1B	0.285847	8.01922e-190	5.37288e-188	1.91783	1.5239
ChondroProg	SPSB4	0.202623	1.54395e-227	1.03445e-225	1.51491	1.41578
ChondroProg	LINC00511	0.205504	2.52772e-222	1.69357e-220	1.50615	1.42052
ChondroProg	ROCR	0.433198	2.88467e-88	1.93273e-86	1.33487	1.51185
ChondroProg	AL138767.3	0.75	8.20536e-57	5.49759e-55	1.10285	1.12607
ChondroProg	JDP2	0.203681	1.47026e-156	9.85077e-155	1.0383	1.405
ChondroProg	SCIN	0.228412	7.57815e-85	1.69245e-83	0.760043	1.69895
ChondroProg	AL354754.1	0.574074	1.47909e-31	9.90987e-30	0.601925	1.46071
ChondroProg	GAL3ST1	0.2	9.95837e-76	6.67211e-74	0.467438	1.3384
ChondroProg	IHH	0.211765	3.46705e-44	7.74308e-43	0.45876	2.14094
ChondroProg	PMP2	0.218029	4.00808e-52	8.95138e-51	0.438138	1.67927
ChondroProg	SPX	0.214286	3.46117e-56	2.31898e-54	0.374539	1.35357
ChondroProg	RBPJL	0.37069	6.99949e-33	4.68966e-31	0.357642	1.28871
ChondroProg	AP001627.1	0.440678	8.69303e-23	5.82433e-21	0.315152	1.39233
ChondroProg	KLF15	0.25	9.31438e-35	6.24063e-33	0.244772	1.2357
ChondroProg	ALDOB	0.299145	1.97817e-23	4.41792e-22	0.224321	1.41858
ChondroProg	C6	0.377049	1.7997e-18	1.2058e-16	0.178583	1.14639
ChondroProg	LINC00284	0.345455	1.09501e-14	7.33656e-13	0.15114	1.34601
ChondroProg	LRRN2	0.218905	5.57838e-23	3.73751e-21	0.149523	1.3183
ChondroProg	RPE65	0.323077	2.08531e-15	1.39716e-13	0.137217	1.24255
ChondroProg	ANO3	0.207865	9.14105e-19	6.1245e-17	0.122616	1.40448
ChondroProg	AC112211.1	1	3.96233e-05	0.00265476	0.0857695	0.836837
ChondroProg	AP000919.2	0.311111	1.72769e-10	1.15755e-08	0.0856421	1.21108
ChondroProg	AL049836.2	0.461538	2.18531e-06	0.000146416	0.0767474	1.26173
ChondroProg	AC005550.2	0.366667	2.14154e-09	1.43483e-07	0.0764692	1.03323
ChondroProg	HABP2	0.235294	8.81154e-10	2.95186e-08	0.0679302	1.36939
ChondroProg	AC084816.1	0.233333	6.18956e-16	2.0735e-14	0.0653728	0.791228
ChondroProg	LINC01331	0.75	0.000154439	0.0103474	0.0628449	0.944289
ChondroProg	AC007423.1	0.230769	1.40537e-07	9.41597e-06	0.0544266	1.47831
ChondroProg	AC005144.1	0.357143	7.11071e-05	0.00476417	0.0505323	1.46502
ChondroProg	AC141928.1	0.291667	1.10566e-05	0.000740791	0.0413714	1.22917
ChondroProg	ZSWIM2	0.444444	0.000148199	0.00992935	0.039506	0.997023
ChondroProg	LINC01500	0.357143	7.11071e-05	0.00476417	0.0387969	1.12479
ChondroProg	TMEM190	0.212766	3.4181e-06	0.000114506	0.0367274	1.35633
ChondroProg	AC010890.1	0.25	6.96067e-07	4.66365e-05	0.0357736	0.998142
ChondroProg	PRR35	0.4	0.000240299	0.0161	0.0350214	1.03901
ChondroProg	MATR3	0.202532	9.05698e-09	6.06818e-07	0.0334757	0.882635
ChondroProg	LINC01239	0.272727	7.28928e-05	0.00488382	0.0314847	1.19844
ChondroProg	AL358333.3	0.363636	0.000367383	0.0246147	0.0309243	1.06337
ChondroProg	AC021491.4	0.225806	6.81028e-05	0.00456289	0.0281118	1.28325
ChondroProg	LINC01097	0.205882	0.000127375	0.00368053	0.0257402	1.37866
ChondroProg	ADRA1B	0.272727	7.28928e-05	0.0036974	0.0257225	0.979107
ChondroProg	LINC00536	0.24	0.000158443	0.0106157	0.0250333	1.17888
ChondroProg	FAM160A1-DT	0.208333	4.1852e-06	0.000280408	0.0247116	0.947244
ChondroProg	AC145212.1	0.238095	0.000591919	0.0396586	0.022655	1.26613
ChondroProg	AC016924.1	0.263158	0.000358053	0.0119948	0.022593	1.07004
ChondroProg	AC131097.4	0.205128	4.32951e-05	0.00145039	0.0209361	1.0046
ChondroProg	AC068473.1	0.21875	8.46029e-05	0.00566839	0.0209064	1.00791
ChondroProg	VCAN-AS1	0.227273	0.000744547	0.0498847	0.020607	1.24494
ChondroProg	AP005019.1	0.222222	0.000249764	0.0167342	0.0180806	0.970037
ChondroProg	ST3GAL5-AS1	0.206897	0.000378043	0.0253289	0.017829	1.08143
ChondroProg	CLEC18C	0.2	0.000458953	0.0307498	0.0158102	1.01708
CMP/GMP	PRTN3	1	6.91832e-54	4.63527e-52	889.789	4.51924
CMP/GMP	RNASE3	1	1.41339e-30	9.4697e-29	263.371	2.38228
CMP/GMP	ELANE	0.857143	3.73606e-22	2.50316e-20	190.577	2.80161
CMP/GMP	CTSG	0.358974	1.03819e-43	6.9559e-42	124.098	2.1715
CMP/GMP	MS4A3	0.6	1.12018e-20	7.50518e-19	120.609	2.7204
CMP/GMP	DEFA3	0.666667	1.32729e-07	8.89286e-06	89.4967	5.27061
CMP/GMP	DEFA4	1	0.000214362	0.0143623	86.9529	6.39908
CMP/GMP	SERPINB10	0.388889	2.82649e-22	1.89375e-20	70.3663	2.26715
CMP/GMP	RNASE2	0.210526	3.66194e-34	1.22675e-32	65.7078	2.52033
CMP/GMP	PRSS57	0.307692	2.20026e-24	7.37087e-23	61.833	2.2935
CMP/GMP	AC020656.2	1	0.000214362	0.0143623	33.9049	2.49514
CMP/GMP	KRTAP4-11	1	0.000214362	0.0143623	31.5795	2.32401
CMP/GMP	LINC01771	1	0.000214362	0.0143623	30.4015	2.23732
CMP/GMP	PI3	1	0.000214362	0.0143623	28.7902	2.11874
CMP/GMP	CEACAM4	1	0.000214362	0.0143623	27.8526	2.04974
CMP/GMP	CEACAM6	0.4	4.423e-07	2.96341e-05	17.2976	1.83748
CMP/GMP	PRG2	0.333333	0.000642944	0.043068	14.9761	3.80054
CMP/GMP	EPX	0.2	0.00107133	0.0358897	5.44067	2.47297
CMP/GMP	DLEU7-AS1	0.2	0.00107133	0.0358897	2.67711	1.21684
CMP/GMP	AL355922.1	0.2	0.00107133	0.0358897	2.26366	1.02891
DC2	HLA-DRA	0.300725	1.30909e-217	8.7709e-216	234.156	3.23112
DC2	CLEC10A	0.857143	5.71046e-92	3.82601e-90	199.326	2.29378
DC2	FCER1A	0.818182	2.78365e-54	1.86505e-52	121.455	2.49462
DC2	HLA-DQA1	0.928571	7.13387e-41	4.77969e-39	111.543	2.6929
DC2	CD1C	0.727273	8.3252e-47	5.57788e-45	76.8395	2.06358
DC2	HLA-DRB5	0.214035	1.20082e-141	8.04552e-140	61.9972	1.84993
DC2	HLA-DQB1	0.241611	6.76506e-83	4.53259e-81	40.753	1.84746
DC2	CLEC9A	1	1.66376e-16	1.11472e-14	38.7346	2.20935
DC2	IDO1	1	5.049e-07	3.38283e-05	20.5144	2.93211
DC2	HLA-DQA2	0.454545	1.32572e-26	8.88233e-25	19.5918	1.49905
DC2	CD1E	0.6	2.35209e-17	1.5759e-15	15.5378	1.40161
DC2	CD207	1	0.000714541	0.0478742	5.85474	1.67492
DC2	AC098679.1	1	0.000714541	0.0478742	5.40314	1.54573
DC2	FLT3	0.333333	1.20058e-10	8.04387e-09	4.6428	1.26359
DC2	KCNK17	0.285714	1.05774e-05	0.000708685	2.48186	1.57123
DefErythro	HBB	0.359452	1e-300	3.45e-299	138.226	4.70429
DefErythro	KRT1	0.659794	1.24451e-139	8.33819e-138	55.9812	2.24172
DefErythro	AC104389.5	0.280757	2.70658e-151	9.06704e-150	21.4957	1.86619
DefErythro	RUNDC3A	0.273381	9.01399e-64	3.01969e-62	8.66682	1.84546
DefErythro	SLC14A1	0.219512	7.36042e-29	2.46574e-27	2.91267	1.73094
DefErythro	IFIT1B	0.4	1.46833e-08	4.91891e-07	1.96315	2.29944
DefReticulo	HBB	0.247796	1e-300	3.45e-299	136.606	4.70429
DefReticulo	ALAS2	0.281298	1e-300	3.45e-299	101.09	3.06662
DefReticulo	GYPA	0.292437	1e-300	3.45e-299	100.606	2.9357
DefReticulo	TSPO2	0.888889	1.0215e-103	6.84408e-102	74.6369	2.08712
DefReticulo	SLC4A1	0.262609	6.17488e-290	2.06858e-288	67.2104	2.26545
DefReticulo	TMCC2	0.260933	1e-300	6.8e-299	52.317	1.71093
DefReticulo	EPB42	0.297082	1.03337e-216	3.46178e-215	46.9449	1.87295
DefReticulo	TRIM58	0.272917	1.12545e-250	7.54052e-249	41.4734	1.55643
DefReticulo	HEMGN	0.203125	8.32942e-181	2.79036e-179	36.4709	2.55246
DefReticulo	RUNDC3A	0.395683	3.25347e-112	2.17983e-110	31.801	1.84546
DefReticulo	RHAG	0.239264	5.37543e-140	1.80077e-138	23.9823	1.84246
DefReticulo	TRIM10	0.568627	2.47025e-65	1.65507e-63	18.4801	1.28776
DefReticulo	AC104389.5	0.214511	6.11713e-118	1.36616e-116	18.3292	1.86619
DefReticulo	SLC14A1	0.390244	5.14077e-65	3.44431e-63	16.9634	1.73094
DefReticulo	RHCE	0.216049	9.60938e-122	3.21914e-120	15.2958	1.49766
DefReticulo	CR1L	0.213287	2.24377e-105	7.51663e-104	13.2041	1.51444
DefReticulo	SPTA1	0.25	2.14625e-86	7.18995e-85	12.9561	1.54865
DefReticulo	CA1	0.666667	5.5535e-15	3.72084e-13	10.2447	2.75962
DefReticulo	NRIR	1	8.29809e-09	5.55972e-07	7.85982	2.48993
DefReticulo	IFIT1B	0.6	1.38595e-14	9.28584e-13	7.46864	2.29944
DefReticulo	ACSL6	0.220779	3.71207e-59	2.48708e-57	6.85605	1.36056
DefReticulo	AC100835.2	0.26	2.45273e-24	8.21664e-23	3.71408	1.54887
DefReticulo	ARG1	0.315789	1.76266e-12	5.90493e-11	3.66067	2.52478
DefReticulo	CCRL2	0.238095	3.06245e-27	1.02592e-25	3.33959	1.35428
DefReticulo	SLFN14	0.5	1.15919e-09	7.76656e-08	2.66451	1.52669
DefReticulo	ART4	0.216667	3.5042e-23	1.17391e-21	2.47079	1.30006
DefReticulo	HEPACAM2	0.5	2.46219e-05	0.00164967	1.30214	1.4466
DefReticulo	GKN2	0.214286	2.97007e-06	0.000198995	0.517622	1.1188
DermFibro	CLDN11	0.613585	1e-300	6.8e-299	12.2841	2.51721
DermFibro	MYO3B	0.856574	9.87814e-288	6.61835e-286	11.4403	1.75531
DermFibro	HOXB-AS3	0.733247	1e-300	6.8e-299	11.2032	1.92107
DermFibro	ECM1	0.756452	1e-300	6.8e-299	10.7032	1.77903
DermFibro	SP5	0.713217	1e-300	6.8e-299	10.5433	1.85868
DermFibro	APCDD1	0.628414	1e-300	6.8e-299	10.4011	2.08106
DermFibro	DKK1	0.520889	1e-300	6.8e-299	9.47679	2.28753
DermFibro	CCBE1	0.637345	1e-300	6.8e-299	9.06869	1.78904
DermFibro	PPP1R14C	0.629316	1e-300	6.8e-299	8.60923	1.72007
DermFibro	ADGRV1	0.611111	1e-300	6.8e-299	8.03619	1.65341
DermFibro	F13A1	0.467582	1e-300	3.45e-299	8.01934	2.15641
DermFibro	TCERG1L	0.607544	1e-300	6.8e-299	7.97544	1.65054
DermFibro	CXCL14	0.318681	1e-300	2.33333e-299	7.62865	3.00983
DermFibro	LINC00327	0.645084	3.95769e-300	2.66165e-298	7.43186	1.45143
DermFibro	C7	0.5	2.27894e-269	1.52689e-267	7.31301	2.05363
DermFibro	TWIST2	0.334975	1e-300	3.45e-299	7.09547	2.6633
DermFibro	CCL2	0.312883	1e-300	6.8e-299	6.55358	2.63358
DermFibro	IRX1	0.495575	1e-300	6.8e-299	6.34783	1.61052
DermFibro	PCSK2	0.460052	1e-300	6.8e-299	6.1127	1.67062
DermFibro	ADAM22	0.492761	1e-300	6.8e-299	5.92121	1.51086
DermFibro	SULT1B1	0.735577	6.60777e-185	4.4272e-183	5.78349	1.61024
DermFibro	C1QTNF7	0.427822	1e-300	6.8e-299	5.64931	1.66029
DermFibro	CXCL2	0.339685	1e-300	6.8e-299	5.47257	2.02565
DermFibro	GREM2	0.451282	1e-300	6.8e-299	5.43997	1.51565
DermFibro	GRIA4	0.469841	1.78681e-273	1.19716e-271	5.18075	1.52494
DermFibro	LINC02381	0.308268	1e-300	3.45e-299	5.12978	2.09228
DermFibro	AKAP6	0.498195	5.89303e-264	3.94833e-262	5.09489	1.46546
DermFibro	PDE7B	0.422771	1e-300	6.8e-299	4.93657	1.46815
DermFibro	PCSK9	0.384434	1e-300	6.8e-299	4.88254	1.59689
DermFibro	IL12RB2	0.742268	4.68396e-175	3.13825e-173	4.87808	1.42196
DermFibro	CXCL3	0.327332	2.70737e-296	1.81394e-294	4.73763	1.84709
DermFibro	TNFRSF19	0.370672	1e-300	6.8e-299	4.70277	1.5952
DermFibro	IRX2	0.364325	1e-300	6.8e-299	4.63531	1.5997
DermFibro	MGLL	0.382304	1e-300	6.8e-299	4.6181	1.51882
DermFibro	ISM1	0.372661	1e-300	6.8e-299	4.56221	1.53926
DermFibro	EXPH5	0.411512	1e-300	6.8e-299	4.56163	1.39376
DermFibro	CPXM2	0.369807	1e-300	6.8e-299	4.51748	1.53593
DermFibro	PARP9	0.475862	9.00095e-257	6.03064e-255	4.50348	1.39419
DermFibro	IGSF10	0.36594	1e-300	6.8e-299	4.39457	1.50993
DermFibro	TFPI2	0.349466	1e-300	6.8e-299	4.34269	1.56244
DermFibro	C5orf38	0.361682	1.00002e-300	6.80011e-299	4.30052	1.49501
DermFibro	CXCL1	0.355696	2.83654e-218	1.90048e-216	4.13204	2.0142
DermFibro	HS3ST6	0.816667	4.57069e-127	3.06236e-125	3.81322	1.39405
DermFibro	SYNPO2	0.321853	1e-300	6.8e-299	3.80808	1.48764
DermFibro	RSPO1	0.505051	1.72045e-192	1.1527e-190	3.77745	1.47119
DermFibro	FABP7	0.216973	1.16082e-276	3.88875e-275	3.56564	2.24645
DermFibro	ITGA8	0.294766	1e-300	6.8e-299	3.5455	1.51234
DermFibro	EMX2	0.212604	1e-300	6.8e-299	3.53495	2.09056
DermFibro	LINC00517	0.882353	6.02257e-103	4.03512e-101	3.50837	1.46723
DermFibro	CORIN	0.409968	1.97655e-216	1.32429e-214	3.45415	1.47335
DermFibro	MIAT	0.359234	8.23128e-250	5.51496e-248	3.43441	1.44777
DermFibro	TMEM132C	0.3029	1e-300	6.8e-299	3.42391	1.42126
DermFibro	NKD2	0.274796	1e-300	6.8e-299	3.36253	1.53853
DermFibro	HOXB3	0.306527	1e-300	6.8e-299	3.35809	1.37744
DermFibro	CASZ1	0.464208	8.56491e-196	5.73849e-194	3.28904	1.37007
DermFibro	DPY19L1	0.304853	1e-300	6.8e-299	3.26518	1.34669
DermFibro	ENPP2	0.217221	1e-300	6.8e-299	3.15962	1.82887
DermFibro	ASIP	0.414591	5.24321e-199	3.51295e-197	3.13414	1.43811
DermFibro	VGLL3	0.278203	1e-300	6.8e-299	3.11644	1.40847
DermFibro	LEPR	0.317185	6.24356e-251	4.18318e-249	3.09255	1.46988
DermFibro	SMPDL3A	0.263373	1e-300	6.8e-299	3.07067	1.46593
DermFibro	PLPP1	0.244143	1e-300	6.8e-299	3.04139	1.56631
DermFibro	C1QTNF2	0.223333	1e-300	2.33333e-299	3.03959	1.71124
DermFibro	HDAC9	0.28025	6.63056e-269	4.44247e-267	3.03105	1.52123
DermFibro	SLITRK6	0.234629	8.29761e-282	5.5594e-280	2.97477	1.70142
DermFibro	ARL4C	0.256264	1e-300	6.8e-299	2.92393	1.4346
DermFibro	PDGFD	0.242531	1e-300	6.8e-299	2.91198	1.50963
DermFibro	CDCP1	0.610526	2.96211e-125	1.98461e-123	2.90729	1.44241
DermFibro	IRX3	0.223824	1e-300	3.45e-299	2.89139	1.62424
DermFibro	HMSD	0.573705	1.26956e-149	8.50608e-148	2.86562	1.26537
DermFibro	MMP11	0.206214	1e-300	6.8e-299	2.83219	1.72685
DermFibro	IRX5	0.241348	1e-300	6.8e-299	2.69146	1.40215
DermFibro	EMX2OS	0.200448	1e-300	6.8e-299	2.51979	1.58057
DermFibro	HOXB2	0.210538	1e-300	3.45e-299	2.47783	1.47977
DermFibro	BCL11B	0.213924	1e-300	6.8e-299	2.30732	1.35612
DermFibro	SLC18A2	0.550562	1.16866e-99	7.83002e-98	2.30615	1.59704
DermFibro	TPST2	0.213094	1e-300	6.8e-299	2.23012	1.31586
DermFibro	AAED1	0.235161	6.30779e-245	4.22622e-243	2.06714	1.35778
DermFibro	ZNF536	0.311111	4.80554e-179	3.21971e-177	2.01265	1.36845
DermFibro	TMIGD2	0.489177	6.37687e-107	4.27251e-105	1.98707	1.44282
DermFibro	EPSTI1	0.282497	9.2862e-184	6.22176e-182	1.96556	1.43389
DermFibro	NGEF	0.354902	4.85437e-140	3.25243e-138	1.95219	1.48933
DermFibro	DCHS2	0.29108	2.25722e-168	1.51234e-166	1.90971	1.47615
DermFibro	HOXB4	0.200733	1.48394e-228	9.94239e-227	1.87345	1.54521
DermFibro	AK5	0.335413	2.09981e-160	1.40687e-158	1.84374	1.29851
DermFibro	A1BG	0.256993	3.35948e-183	2.25085e-181	1.8029	1.45018
DermFibro	ITGA4	0.234177	3.20168e-194	2.14513e-192	1.73805	1.44684
DermFibro	CPA5	0.598485	1.14977e-84	7.70346e-83	1.72295	1.29368
DermFibro	STK32B	0.280815	1.33686e-173	8.95694e-172	1.71718	1.33426
DermFibro	VIPR2	0.256167	1.21934e-167	8.16959e-166	1.64774	1.4536
DermFibro	AMBN	0.7	5.82981e-42	3.90598e-40	1.6263	2.12528
DermFibro	AGAP2-AS1	0.30663	4.81449e-156	3.22571e-154	1.6136	1.278
DermFibro	GFOD1	0.214582	7.28884e-198	4.88352e-196	1.58501	1.41333
DermFibro	RNF152	0.255965	3.11769e-146	2.08885e-144	1.5111	1.53039
DermFibro	ELAVL4	0.320826	7.61018e-124	5.09882e-122	1.46693	1.40084
DermFibro	RUNX3	0.248984	8.01407e-149	5.36943e-147	1.44595	1.47914
DermFibro	TMEM158	0.227382	1.79005e-161	5.99666e-160	1.42842	1.4741
DermFibro	CD109	0.248726	4.26801e-148	2.85957e-146	1.42566	1.46709
DermFibro	PLD5	0.311943	2.23002e-124	1.49411e-122	1.39279	1.36202
DermFibro	SLC9A2	0.828571	7.99227e-39	5.35482e-37	1.39157	1.66284
DermFibro	APOL6	0.542373	5.78687e-65	3.87721e-63	1.36929	1.48246
DermFibro	AL138828.1	0.380435	3.05041e-85	2.04377e-83	1.33455	1.56564
DermFibro	GPR153	0.274648	5.86574e-127	3.93004e-125	1.30892	1.4241
DermFibro	RCAN2	0.376947	1.6951e-97	1.13572e-95	1.30037	1.34466
DermFibro	HOMER2	0.205674	9.95538e-184	6.6701e-182	1.29924	1.30204
DermFibro	PPP1R3A	0.5	1.06211e-65	7.11615e-64	1.28181	1.48829
DermFibro	LINC01305	0.418699	8.91585e-89	5.97362e-87	1.26993	1.29933
DermFibro	SYT14	0.2777	6.3588e-130	4.2604e-128	1.26894	1.3341
DermFibro	AC003092.1	0.73913	3.71073e-42	2.48619e-40	1.26861	1.56264
DermFibro	PTGFR	0.204651	5.04716e-138	3.3816e-136	1.17377	1.57572
DermFibro	TAC1	0.248175	6.97116e-103	4.67068e-101	1.12652	1.67605
DermFibro	ANPEP	0.294118	4.30781e-99	2.88623e-97	1.08971	1.42074
DermFibro	SLC7A14	0.614286	1.96818e-47	1.31868e-45	1.07977	1.41958
DermFibro	SSTR1	0.435897	1.59353e-60	1.06766e-58	1.03739	1.50123
DermFibro	CLEC2A	0.863636	1.51897e-26	1.01771e-24	1.02842	1.73973
DermFibro	SYNJ2	0.20178	1.18511e-140	7.94025e-139	1.02794	1.37329
DermFibro	LINC01102	0.240698	1.76671e-122	1.1837e-120	1.01951	1.31224
DermFibro	TFAP2C	0.30659	1.78785e-75	5.9893e-74	0.975831	1.60617
DermFibro	AC145625.1	0.821429	7.19621e-31	4.82146e-29	0.973004	1.48228
DermFibro	CDH10	0.210718	5.59067e-124	3.74575e-122	0.969586	1.40819
DermFibro	PPEF1	0.555556	8.70931e-52	5.83523e-50	0.963852	1.28166
DermFibro	HLF	0.431655	2.94009e-53	1.96986e-51	0.904644	1.50485
DermFibro	B3GALT5	0.522727	4.30378e-46	2.88354e-44	0.904225	1.43827
DermFibro	LMF1-AS1	0.361868	2.76568e-73	1.85301e-71	0.902372	1.29635
DermFibro	PRSS12	0.212695	9.98166e-103	3.34386e-101	0.892028	1.55092
DermFibro	MEIOB	0.54878	2.03127e-46	1.36095e-44	0.867898	1.30557
DermFibro	SHISA6	0.265421	2.54149e-90	1.7028e-88	0.858733	1.36211
DermFibro	TMEM215	0.334586	9.8055e-67	6.56968e-65	0.821328	1.40275
DermFibro	ISG20	0.294985	8.58706e-69	5.75333e-67	0.776833	1.45938
DermFibro	TSPAN8	0.239623	4.74813e-75	3.18125e-73	0.768268	1.62716
DermFibro	F2RL2	0.22929	1.97342e-88	1.32219e-86	0.728234	1.36595
DermFibro	LINC01124	0.769231	6.20331e-26	4.15622e-24	0.717506	1.39577
DermFibro	AL928596.1	0.875	5.1685e-20	3.4629e-18	0.717218	1.60309
DermFibro	SCN8A	0.320285	1.45785e-65	9.76763e-64	0.690083	1.25348
DermFibro	ADAMTS14	0.231884	8.69568e-74	5.82611e-72	0.648582	1.44405
DermFibro	TMEM71	0.409524	2.17567e-37	7.28849e-36	0.630414	1.58379
DermFibro	SP9	0.275568	1.06924e-63	7.16391e-62	0.614723	1.33623
DermFibro	AC120498.8	0.405172	1.82258e-40	1.22113e-38	0.607679	1.42359
DermFibro	RIMBP2	0.37037	1.76036e-48	1.17944e-46	0.598612	1.27664
DermFibro	PTGS2	0.207792	4.16124e-76	2.78803e-74	0.595307	1.43358
DermFibro	IRX6	0.223529	1.64109e-74	1.09953e-72	0.587786	1.34428
DermFibro	HECW1	0.449438	7.21089e-37	4.8313e-35	0.578365	1.34305
DermFibro	AC010980.2	0.484848	3.96623e-31	2.65737e-29	0.542655	1.38865
DermFibro	ADRA2A	0.295833	2.47315e-49	1.65701e-47	0.538793	1.41335
DermFibro	AC116366.1	0.21881	5.8467e-63	1.95864e-61	0.535218	1.48256
DermFibro	CUBN	0.280899	3.20147e-50	2.14499e-48	0.520196	1.41134
DermFibro	GIPR	0.633333	4.27747e-22	2.8659e-20	0.513485	1.43116
DermFibro	PRDM1	0.218107	1.78367e-58	5.9753e-57	0.506302	1.51625
DermFibro	NPSR1	0.857143	4.40133e-17	2.94889e-15	0.503083	1.35354
DermFibro	SLA	0.253472	1.66843e-45	3.72615e-44	0.497486	1.65333
DermFibro	ESRP1	0.244957	1.86145e-51	6.23587e-50	0.485441	1.47351
DermFibro	AC104041.1	0.277344	3.34676e-47	2.24233e-45	0.478036	1.39891
DermFibro	LINC01550	0.219262	2.93614e-59	1.96721e-57	0.47524	1.39677
DermFibro	SLC34A2	0.68	1.04046e-20	6.9711e-19	0.466467	1.29487
DermFibro	AC104695.3	0.289256	6.3741e-48	4.27065e-46	0.458127	1.26582
DermFibro	HS6ST3	0.238482	3.5044e-52	2.34795e-50	0.457104	1.40507
DermFibro	BHLHE22	0.567568	7.73179e-23	5.1803e-21	0.453871	1.36416
DermFibro	AMIGO2	0.224256	2.49308e-55	1.67036e-53	0.434956	1.33984
DermFibro	SECTM1	0.237822	3.41564e-49	2.28848e-47	0.42848	1.40219
DermFibro	SYBU	0.295699	1.54543e-38	1.03544e-36	0.407796	1.37577
DermFibro	C22orf31	0.302198	4.22534e-39	2.83098e-37	0.393901	1.28124
DermFibro	ULBP2	0.218673	2.12162e-49	7.10741e-48	0.3872	1.37221
DermFibro	AP005271.1	0.888889	5.62656e-12	3.76979e-10	0.384585	1.45069
DermFibro	ADGB	0.538462	3.53377e-22	2.36763e-20	0.381555	1.24598
DermFibro	AC003991.1	0.512821	1.27517e-20	8.54364e-19	0.372849	1.3785
DermFibro	GALNT14	0.222826	2.75319e-46	1.84464e-44	0.368893	1.37063
DermFibro	B3GALT5-AS1	0.341667	5.89947e-32	3.95265e-30	0.365157	1.29089
DermFibro	PARP15	0.466667	1.79729e-20	1.20418e-18	0.359683	1.47238
DermFibro	RTN4RL2	0.214452	2.98494e-50	1.99991e-48	0.35292	1.25341
DermFibro	LRRK1	0.203704	3.32721e-46	2.22923e-44	0.351057	1.42939
DermFibro	LINC01579	0.201357	2.79115e-46	1.87007e-44	0.348357	1.43252
DermFibro	FMN1	0.241758	6.87638e-40	4.60717e-38	0.345243	1.37545
DermFibro	AC005725.1	0.402985	8.45156e-24	5.66255e-22	0.338122	1.37167
DermFibro	LINC01262	1	7.18557e-10	4.81433e-08	0.336284	1.38728
DermFibro	PAK6	0.33913	2.50404e-30	1.67771e-28	0.333387	1.25268
DermFibro	DUOXA1	0.276923	3.22856e-36	2.16313e-34	0.321861	1.23527
DermFibro	UNC80	0.324324	2.49458e-27	1.67137e-25	0.294725	1.28848
DermFibro	AC116351.2	0.327273	1.73601e-27	1.16312e-25	0.29294	1.26167
DermFibro	AC009110.1	0.413793	1.20093e-21	8.04623e-20	0.288321	1.2563
DermFibro	TMIE	0.316239	1.34479e-27	9.01009e-26	0.287812	1.27754
DermFibro	LINC02223	0.6	5.14995e-14	3.45047e-12	0.286563	1.35573
DermFibro	AP000842.1	0.309091	4.12208e-25	2.76179e-23	0.274143	1.37196
DermFibro	TAP1	0.226562	1.38826e-33	9.30137e-32	0.273559	1.38612
DermFibro	SLC25A45	0.201729	9.36931e-37	6.27744e-35	0.268553	1.39376
DermFibro	SLC24A2	0.545455	2.49968e-13	1.67479e-11	0.259164	1.42215
DermFibro	PKD1L3	0.407407	8.76529e-20	5.87274e-18	0.258912	1.25787
DermFibro	AQP4	0.228571	3.07387e-28	2.05949e-26	0.243757	1.46211
DermFibro	ABCB4	0.2249	2.67694e-32	1.79355e-30	0.236929	1.25862
DermFibro	AL050344.1	0.278689	1.82974e-23	1.22592e-21	0.234306	1.39473
DermFibro	AC010776.3	0.421053	4.81388e-15	3.2253e-13	0.231039	1.44562
DermFibro	NME8	0.395349	2.41912e-15	1.62081e-13	0.225611	1.47269
DermFibro	ADGRE2	0.211382	1.02627e-28	3.43801e-27	0.222889	1.42105
DermFibro	SKAP1	0.352113	1.95263e-20	1.30826e-18	0.220881	1.20054
DermFibro	LINC01412	0.52381	4.57499e-12	3.06524e-10	0.220229	1.39854
DermFibro	AC005884.1	0.391304	4.54716e-16	3.0466e-14	0.21574	1.3555
DermFibro	LY6G5C	0.227723	4.73555e-27	3.17282e-25	0.210973	1.32749
DermFibro	HAGLR	0.25	5.80544e-26	1.94482e-24	0.209839	1.25457
DermFibro	TG	0.324675	1.90915e-19	1.27913e-17	0.208173	1.29199
DermFibro	TEX15	0.224576	1.28843e-30	8.63248e-29	0.206859	1.1624
DermFibro	AC120036.4	0.75	1.91e-08	1.2797e-06	0.206743	1.34704
DermFibro	LINC02063	1	8.03072e-07	5.38059e-05	0.205096	1.26922
DermFibro	ERICH2	0.253425	8.38251e-24	5.61628e-22	0.200783	1.29502
DermFibro	LINC01695	0.481481	2.06473e-13	1.38337e-11	0.199021	1.22912
DermFibro	HSD17B2	0.318182	2.31017e-16	1.54781e-14	0.197547	1.49772
DermFibro	SMUG1-AS1	0.290323	1.87881e-19	1.2588e-17	0.188758	1.30963
DermFibro	AL024508.2	0.234899	2.02473e-21	1.35657e-19	0.188056	1.45929
DermFibro	SRD5A2	0.255814	7.54725e-15	2.52833e-13	0.186488	1.94714
DermFibro	AC023034.1	0.208333	8.91162e-25	5.97079e-23	0.184357	1.3879
DermFibro	MMP19	0.233129	5.32478e-23	3.56761e-21	0.182082	1.32267
DermFibro	TBX22	0.2	1.68081e-25	1.12615e-23	0.17469	1.32986
DermFibro	ACKR4	0.211538	8.67393e-19	2.90577e-17	0.173269	1.71058
DermFibro	AC097501.2	0.714286	4.79661e-07	3.21373e-05	0.170702	1.42654
DermFibro	AC010776.2	0.345455	1.06902e-15	7.16243e-14	0.169443	1.23581
DermFibro	C10orf90	0.328125	1.12972e-16	3.78455e-15	0.163785	1.18066
DermFibro	AP000919.4	0.352941	3.89881e-15	2.6122e-13	0.160173	1.18802
DermFibro	FOXL2	0.355556	1.14636e-13	7.68062e-12	0.159143	1.30465
DermFibro	LINC01228	0.714286	4.79661e-07	3.21373e-05	0.154903	1.29452
DermFibro	AC007349.2	1	2.6837e-05	0.00179808	0.150188	1.23928
DermFibro	AC007277.1	0.5625	1.81384e-10	1.21527e-08	0.144469	0.994497
DermFibro	FAM163A	0.257732	9.30527e-17	6.23453e-15	0.144143	1.31592
DermFibro	SLC9A4	0.714286	4.79661e-07	3.21373e-05	0.137714	1.15086
DermFibro	NAV2-AS3	0.363636	1.00841e-10	6.75635e-09	0.132477	1.37468
DermFibro	A1BG-AS1	0.26087	2.81349e-16	1.88504e-14	0.13199	1.22727
DermFibro	CNR1	0.222222	7.50917e-18	5.03114e-16	0.129865	1.28724
DermFibro	MYO1H	0.5	6.12431e-08	4.10329e-06	0.125161	1.30905
DermFibro	ISM1-AS1	0.375	1.66709e-08	1.11695e-06	0.121583	1.57232
DermFibro	AC092162.2	0.320755	1.39403e-13	9.34003e-12	0.120694	1.10405
DermFibro	AC037459.2	0.218182	2.18024e-14	7.3038e-13	0.118676	1.50182
DermFibro	LINC01202	0.545455	2.91531e-07	1.95326e-05	0.116545	1.23322
DermFibro	FAM189A1	0.242424	1.72187e-15	1.15366e-13	0.115436	1.21656
DermFibro	HS3ST2	0.27027	3.96832e-14	2.65878e-12	0.11299	1.17669
DermFibro	LINC01415	0.229358	1.82001e-15	1.2194e-13	0.111199	1.24069
DermFibro	AVP	0.233333	2.20342e-13	7.38144e-12	0.109689	1.40097
DermFibro	AC044839.1	0.290909	3.96664e-12	2.65765e-10	0.107252	1.21971
DermFibro	PIGZ	0.290909	3.96664e-12	2.65765e-10	0.101032	1.14897
DermFibro	AL357054.4	0.261538	5.71991e-12	3.83234e-10	0.09994	1.28206
DermFibro	AP000842.2	0.285714	1.14366e-10	7.6625e-09	0.0985735	1.309
DermFibro	ZIC4	0.37037	3.02865e-09	2.02919e-07	0.0981943	1.17394
DermFibro	AC017048.3	0.314286	3.66983e-09	2.45879e-07	0.0981597	1.39662
DermFibro	AL591222.1	0.272727	5.19439e-11	3.48024e-09	0.0974263	1.3102
DermFibro	CCL7	0.571429	2.61369e-05	0.00175117	0.0951361	1.37034
DermFibro	AC068987.3	0.75	0.000104936	0.00703073	0.0894715	1.13087
DermFibro	SPRN	0.333333	5.50755e-08	3.69006e-06	0.0859093	1.33923
DermFibro	LINC00922	0.27451	2.06933e-10	1.38645e-08	0.0850439	1.20669
DermFibro	AC040970.1	0.236111	3.40022e-11	2.27815e-09	0.0829406	1.26572
DermFibro	CPB2	0.75	0.000104936	0.00703073	0.0828722	1.04746
DermFibro	AL139339.1	0.207921	2.43359e-12	1.6305e-10	0.0828492	1.29416
DermFibro	AL357507.1	0.275	1.77054e-08	1.18627e-06	0.0795673	1.40788
DermFibro	CPO	0.282051	1.31966e-08	8.84174e-07	0.0775752	1.31664
DermFibro	PCED1B	0.222222	2.70124e-11	9.04914e-10	0.0752341	1.20834
DermFibro	AC091891.1	0.5	5.10249e-05	0.00341867	0.0715128	1.25691
DermFibro	ALOX15B	0.285714	5.29047e-08	3.54461e-06	0.0707422	1.2835
DermFibro	AL359182.1	0.444444	8.9653e-05	0.00600675	0.0696804	1.46112
DermFibro	AP001610.1	0.6	0.000256456	0.0171825	0.0689023	1.20626
DermFibro	AC108941.2	0.244444	6.77016e-08	4.53601e-06	0.0680734	1.46516
DermFibro	AC018638.6	0.214286	5.16204e-11	3.45857e-09	0.0670186	1.14677
DermFibro	PCDHAC2	0.238095	4.25032e-10	2.84771e-08	0.0668368	1.12986
DermFibro	FGF20	0.296296	8.55313e-07	2.8653e-05	0.0646964	1.35734
DermFibro	AC004160.2	0.6	0.000256456	0.0171825	0.0637451	1.11597
DermFibro	TEX29	0.244898	1.67827e-08	1.12444e-06	0.0637334	1.26254
DermFibro	GLIS2-AS1	0.296296	8.55313e-07	5.73059e-05	0.0614051	1.28829
DermFibro	SLC15A1	0.238095	3.50012e-07	1.17254e-05	0.0590172	1.44824
DermFibro	LINC01929	0.384615	2.52723e-05	0.00169325	0.057724	1.23138
DermFibro	PLCXD3	0.25	2.12987e-07	1.42701e-05	0.056117	1.26909
DermFibro	AP001605.1	0.4	0.00014586	0.00786637	0.0558166	1.37211
DermFibro	AC024901.1	0.5	0.000501424	0.0335954	0.0557219	1.27392
DermFibro	LAMB4	0.202703	4.65044e-09	7.78949e-08	0.0539963	1.20587
DermFibro	AF165147.1	0.203125	4.78808e-08	3.20801e-06	0.0535848	1.3594
DermFibro	KCND1	0.216667	2.10621e-08	1.41116e-06	0.0519983	1.17925
DermFibro	AC109630.1	0.368421	7.87762e-07	5.27801e-05	0.0514832	0.863588
DermFibro	ASB15	0.243243	1.11438e-06	7.46636e-05	0.0472514	1.23087
DermFibro	AC007920.2	0.219512	2.81611e-06	0.00018868	0.0450902	1.39597
DermFibro	FRK	0.2	1.8745e-07	6.27959e-06	0.0441541	1.23789
DermFibro	CCR5	0.375	0.00134195	0.0449552	0.0430563	1.50783
DermFibro	AC112484.1	0.4	0.00014586	0.00977259	0.0430143	1.0574
DermFibro	IL31RA	0.242424	4.55525e-06	0.000152601	0.0427718	1.24592
DermFibro	AC131009.2	0.25	1.46008e-05	0.000326085	0.0424514	1.32456
DermFibro	AC011773.4	0.216216	1.13829e-05	0.000762654	0.0413893	1.46055
DermFibro	AC018553.2	0.357143	3.83371e-05	0.00256859	0.0412599	0.986715
DermFibro	KLHL34	0.204545	5.25433e-06	0.00035204	0.0397293	1.38772
DermFibro	GPR141	0.209677	3.20242e-08	5.36406e-07	0.0374093	0.897957
DermFibro	GP5	0.307692	0.000462012	0.0309548	0.036343	1.33578
DermFibro	AC007608.1	0.307692	0.000462012	0.0309548	0.0350958	1.28994
DermFibro	ALLC	0.428571	0.00085787	0.0287386	0.0344364	0.988353
DermFibro	KLK2	0.294118	0.000109906	0.0073637	0.033535	1.08634
DermFibro	LINC02415	0.307692	0.000462012	0.0172536	0.0333032	1.22405
DermFibro	AC068768.2	0.2	2.09297e-05	0.00140229	0.0320326	1.2911
DermFibro	ABCD2	0.2	2.09297e-05	0.00140229	0.0316458	1.27551
DermFibro	GNGT1	0.307692	0.000462012	0.0309548	0.0302539	1.11197
DermFibro	LINC01956	0.228571	7.31988e-06	0.000245216	0.0294174	0.945304
DermFibro	AC008906.1	0.217391	0.000514411	0.0344655	0.0252398	1.33166
DermFibro	LRRC55	0.217391	0.000514411	0.0301546	0.0238143	1.25645
DermFibro	HTRA4	0.217391	0.000514411	0.0344655	0.0223072	1.17693
DermFibro	AC245052.7	0.217391	0.000514411	0.0344655	0.0211921	1.1181
DermFibro	AC007952.7	0.222222	0.00175395	0.0391716	0.0210841	1.29856
DermFibro	DCDC2B	0.2	0.000229502	0.0153767	0.021077	1.09231
DermFibro	AC005856.1	0.25	0.00109434	0.0366605	0.0203702	1.03803
DermFibro	C4BPB	0.208333	0.000633787	0.0212319	0.0195444	1.1065
DistalMes	HIST1H2AI	0.672355	1e-300	6.8e-299	7.48118	1.81664
DistalMes	MSX1	0.540628	1e-300	6.8e-299	7.17321	2.16627
DistalMes	HIST1H2AJ	0.6308	1e-300	6.8e-299	6.45935	1.67184
DistalMes	HIST1H3B	0.64455	1e-300	6.8e-299	6.27058	1.58836
DistalMes	MSX2	0.471518	1e-300	3.45e-299	5.99848	2.07702
DistalMes	AC009055.2	0.853448	2.31397e-241	1.55036e-239	5.88587	1.40376
DistalMes	LHX2	0.524559	1e-300	6.8e-299	4.96638	1.54576
DistalMes	DACH1	0.507203	1e-300	6.8e-299	4.84972	1.56111
DistalMes	HIST1H2AL	0.551907	1e-300	6.8e-299	4.51738	1.33634
DistalMes	HIST1H1B	0.468032	1e-300	6.8e-299	4.42221	1.54263
DistalMes	HIST2H2AB	0.563923	3.31079e-295	2.21823e-293	4.25743	1.25571
DistalMes	HIST1H3C	0.492005	1e-300	6.8e-299	3.97183	1.31801
DistalMes	TFAP2A	0.323988	1e-300	6.8e-299	3.61761	1.82302
DistalMes	LHX9	0.307945	1e-300	6.8e-299	3.51917	1.8658
DistalMes	HIST1H4F	0.431138	7.718e-276	5.17106e-274	3.31992	1.37094
DistalMes	HIST1H1A	0.281269	1e-300	6.8e-299	3.0419	1.76572
DistalMes	DLX5	0.209655	1e-300	2.33333e-299	2.67717	2.08482
DistalMes	HIST1H2AM	0.367067	1.06601e-293	7.14226e-292	2.57756	1.17397
DistalMes	HIST1H2AB	0.439577	1.87592e-225	1.25687e-223	2.55051	1.26461
DistalMes	HIST1H1E	0.255375	1e-300	6.8e-299	2.32083	1.48375
DistalMes	HIST1H2AH	0.345423	3.07739e-262	2.06185e-260	2.21689	1.20204
DistalMes	HIST1H2BM	0.473418	3.15324e-152	2.11267e-150	1.90945	1.30397
DistalMes	RNASEH2A	0.224111	1e-300	6.8e-299	1.79123	1.30493
DistalMes	HIST1H3F	0.468514	2.3747e-150	1.59105e-148	1.78868	1.24976
DistalMes	HIST1H3G	0.373239	6.92505e-183	4.63978e-181	1.7598	1.26777
DistalMes	HIST1H2BF	0.338918	4.13233e-169	2.76866e-167	1.61569	1.3867
DistalMes	HIST1H2BB	0.424116	5.4036e-154	3.62041e-152	1.56891	1.18217
DistalMes	CDCA2	0.206297	1.09583e-214	7.34206e-213	1.30699	1.45033
DistalMes	HIST1H2BC	0.249812	2.00294e-168	1.34197e-166	1.12293	1.31289
DistalMes	HOXA13	0.203441	9.86446e-170	3.30459e-168	0.982608	1.39977
DistalMes	HIST1H3J	0.398876	7.09895e-103	4.7563e-101	0.935063	1.12406
DistalMes	TFAP2B	0.231481	4.32308e-106	9.65488e-105	0.921697	1.85096
DistalMes	HIST1H2BL	0.426117	3.29679e-94	2.20885e-92	0.897016	1.10297
DistalMes	LRAT	0.26109	9.25899e-108	6.20352e-106	0.854215	1.49719
DistalMes	HIST1H4D	0.346809	1.21889e-106	8.16656e-105	0.8229	1.09729
DistalMes	VAV3	0.305172	4.73474e-105	3.17228e-103	0.808025	1.24311
DistalMes	HIST1H4B	0.307263	1.7118e-98	1.1469e-96	0.705786	1.15078
DistalMes	LY6G6D	0.390845	1.61542e-79	1.08233e-77	0.64589	1.02729
DistalMes	AC006450.3	0.413793	5.84765e-63	3.91792e-61	0.614799	1.16936
DistalMes	MYCN	0.208475	2.09277e-105	1.40216e-103	0.517842	1.16226
DistalMes	LINC02126	0.455446	1.76269e-37	1.181e-35	0.430612	1.25999
DistalMes	HOTTIP	0.238095	9.88787e-61	3.31244e-59	0.361259	1.23851
DistalMes	SP9	0.261364	9.67784e-49	3.24208e-47	0.342356	1.33623
DistalMes	LY6G6F-LY6G6D	0.216758	3.27191e-53	1.09609e-51	0.312298	1.34455
DistalMes	CCK	0.232283	8.29609e-29	1.85279e-27	0.296286	2.22483
DistalMes	DBX2	0.235294	5.86745e-39	1.9656e-37	0.25908	1.41065
DistalMes	HIST1H4A	0.23219	3.2401e-42	2.17087e-40	0.220711	1.12218
DistalMes	MAOA	0.204255	7.28059e-41	4.87799e-39	0.207352	1.23879
DistalMes	HIST1H3I	0.216146	1.97245e-37	1.32154e-35	0.179883	1.11055
DistalMes	AC104073.4	0.263538	3.05334e-39	2.04574e-37	0.173255	0.836044
DistalMes	ZIC5	0.235457	2.51231e-41	8.41622e-40	0.171966	0.881098
DistalMes	HIST1H2BI	0.333333	3.09376e-25	2.07282e-23	0.169747	1.01767
DistalMes	HIST1H4L	0.270718	2.01206e-27	1.34808e-25	0.149054	1.01017
DistalMes	AC022101.1	0.325843	2.65213e-19	1.77692e-17	0.147115	1.19043
DistalMes	NPFF	0.307692	1.37731e-15	9.22798e-14	0.138477	1.48331
DistalMes	HIST1H2BO	0.233333	4.9804e-21	3.33687e-19	0.0958012	0.990509
DistalMes	EVX1-AS	0.424242	7.21193e-12	4.83199e-10	0.0938532	0.972507
DistalMes	TFAP2A-AS1	0.257426	1.09869e-14	7.36125e-13	0.0821448	1.11967
DistalMes	HIST2H3A	0.428571	2.00255e-10	1.34171e-08	0.0753456	0.887877
DistalMes	AL161646.1	0.421053	2.67158e-07	1.78996e-05	0.0749914	1.32713
DistalMes	HIST2H3C	0.433333	2.93746e-11	1.96809e-09	0.0744037	0.798508
DistalMes	ALB	0.318182	1.36157e-05	0.00091225	0.0575499	1.82062
DistalMes	GPR12	0.223881	3.4806e-08	1.166e-06	0.0515583	1.51237
DistalMes	PCDHGC4	0.25	2.25933e-12	1.51375e-10	0.0499418	0.840166
DistalMes	LINC01605	0.273973	3.52048e-12	1.17936e-10	0.0496508	0.775003
DistalMes	AC009055.1	0.461538	4.66886e-06	0.000312814	0.0485124	0.965766
DistalMes	AC068831.7	0.25641	1.34448e-11	9.00804e-10	0.0474646	0.834
DistalMes	P2RY12	0.32	3.09968e-06	0.000103839	0.0459607	1.27705
DistalMes	LINC02180	0.347826	1.50684e-06	5.04791e-05	0.0458611	1.10926
DistalMes	CKMT1A	0.322581	1.63634e-07	5.48173e-06	0.0457803	1.02432
DistalMes	HIST1H1T	0.323529	3.78565e-08	2.53638e-06	0.0457264	0.932737
DistalMes	AC007100.1	0.243243	9.31157e-06	0.000311938	0.0303445	1.21452
DistalMes	HOXC12	0.205128	0.000108357	0.00362997	0.018073	1.08834
DistalMes	AL365277.1	0.255814	5.5036e-07	3.68741e-05	0.0158475	0.484759
DistalMes	ABCA4	0.206897	0.000755858	0.0168808	0.0156659	1.18809
DistalMes	AC073834.1	0.263158	0.000652597	0.043724	0.0107809	0.62994
F10+DermFibroProg	F10	0.222504	5.22916e-257	1.75177e-255	6.66454	1.67479
F10+DermFibroProg	ACKR4	0.487179	5.49037e-104	3.67855e-102	6.00509	1.71058
F10+DermFibroProg	FAM107A	0.409483	1.5323e-120	1.02664e-118	4.78876	1.3987
F10+DermFibroProg	LINC01133	0.250842	4.07587e-152	1.36542e-150	4.65521	1.75667
F10+DermFibroProg	CLEC2B	0.459854	2.86567e-84	1.92e-82	4.30752	1.60674
F10+DermFibroProg	PTGER3	0.202401	2.2202e-108	7.43767e-107	2.24862	1.47884
F10+DermFibroProg	IL6	0.413043	4.65673e-49	3.12001e-47	2.0703	1.48611
F10+DermFibroProg	AC108734.4	0.565217	5.21517e-20	3.49416e-18	0.773515	1.01702
F10+DermFibroProg	AL158071.1	0.241667	6.50652e-30	4.35937e-28	0.688667	1.39912
F10+DermFibroProg	ADAMTSL5	0.277778	1.16101e-27	7.77874e-26	0.600496	1.15011
F10+DermFibroProg	NME8	0.27907	4.96875e-14	1.66453e-12	0.381551	1.47269
F10+DermFibroProg	AF240627.1	0.416667	1.40257e-07	9.39721e-06	0.285929	1.43493
F10+DermFibroProg	MCIDAS	1	0.000129349	0.00866636	0.270448	0.99673
F10+DermFibroProg	FOXQ1	0.2	4.79442e-13	3.21226e-11	0.248051	1.44269
F10+DermFibroProg	AADACL2	0.428571	4.97024e-05	0.00166503	0.219001	1.70152
F10+DermFibroProg	AC009110.1	0.206897	2.46655e-12	8.26294e-11	0.210549	1.2563
F10+DermFibroProg	CD2	0.217391	5.36768e-06	0.000179817	0.129908	1.62484
F10+DermFibroProg	LINC02066	0.222222	4.49321e-05	0.00301045	0.0887168	1.31592
F10+DermFibroProg	OR7D2	0.2	0.000603473	0.0404327	0.0630538	1.40333
HOXC5+DermFibroProg	HOXC5	0.312671	1e-300	3.45e-299	7.28108	1.84896
HOXC5+DermFibroProg	NRN1	0.238201	1e-300	6.8e-299	5.40185	1.80061
HOXC5+DermFibroProg	GAP43	0.200898	7.8856e-255	5.28335e-253	4.43098	2.06755
HOXC5+DermFibroProg	PROX1	0.244227	2.28656e-218	1.532e-216	3.26463	1.46299
HOXC5+DermFibroProg	TMEM158	0.218575	7.31709e-203	4.90245e-201	2.73419	1.4741
HOXC5+DermFibroProg	ZIC1	0.201531	9.89597e-56	6.6303e-54	0.595433	1.27948
HOXC5+DermFibroProg	LINC01305	0.207317	4.20259e-37	1.40787e-35	0.411371	1.29933
HOXC5+DermFibroProg	LINC01830	0.714286	4.90073e-08	3.28349e-06	0.25844	1.17904
HOXC5+DermFibroProg	LINC02204	0.279412	2.32777e-17	1.55961e-15	0.206	1.05582
HOXC5+DermFibroProg	FEZF2	0.444444	5.97409e-10	4.00264e-08	0.190797	1.10864
HOXC5+DermFibroProg	AC010266.2	0.461538	6.95888e-08	4.66245e-06	0.17582	1.26778
HOXC5+DermFibroProg	EPHA8	0.4	1.44774e-11	9.69987e-10	0.168489	0.925661
HOXC5+DermFibroProg	LAMB4	0.22973	3.93736e-14	2.63803e-12	0.155897	1.20587
HOXC5+DermFibroProg	AC007673.1	1	0.000357498	0.0239524	0.13857	0.957642
HOXC5+DermFibroProg	AC068490.1	0.333333	6.17344e-06	0.00041362	0.0813692	1.11617
HOXC5+DermFibroProg	LINC01905	0.242424	1.47121e-07	9.85714e-06	0.0736674	1.05943
HOXC5+DermFibroProg	AL359915.1	0.333333	6.17344e-06	0.00041362	0.0710247	0.974268
HOXC5+DermFibroProg	ANKRD30B	0.228571	2.41124e-07	1.61553e-05	0.0643308	1.01304
HOXC5+DermFibroProg	AC109462.2	0.428571	0.000223316	0.0149622	0.0608904	0.926928
HOXC5+DermFibroProg	SPINK4	0.3	0.000733677	0.0491564	0.0380808	0.964626
HyperChon	DMP1	0.5	0.000222288	0.0148933	40.5753	3.11
InterZone	AMTN	0.731602	2.43491e-188	1.63139e-186	7.36425	2.48465
InterZone	GDF5	0.427839	1e-300	6.8e-299	5.86646	2.11665
InterZone	CHST9	0.467785	1e-300	6.8e-299	5.12528	1.69131
InterZone	PTHLH	0.305726	1e-300	6.8e-299	3.71096	1.87373
InterZone	WFDC2	0.244912	1e-300	3.45e-299	3.46437	2.18358
InterZone	NOG	0.282176	1e-300	3.45e-299	3.38177	1.85002
InterZone	SYNM	0.412658	8.5836e-250	5.75101e-248	3.25573	1.46696
InterZone	PCSK1N	0.341146	1.82949e-264	1.22576e-262	3.07313	1.58177
InterZone	TNFRSF12A	0.282717	1e-300	6.8e-299	3.05158	1.6662
InterZone	HS3ST3A1	0.297546	1e-300	3.45e-299	3.03535	1.57474
InterZone	GNG3	0.292523	1e-300	6.8e-299	2.81929	1.48776
InterZone	HHIP	0.228624	1e-300	6.8e-299	2.65914	1.79545
InterZone	GMDS	0.216015	1e-300	6.8e-299	2.43356	1.73905
InterZone	PIR	0.281868	1.10229e-300	7.48533e-299	2.43183	1.33199
InterZone	FOXC1	0.209555	1e-300	6.8e-299	2.34842	1.72994
InterZone	HS3ST1	0.200668	1.2977e-296	8.69457e-295	2.12942	1.66086
InterZone	NDNF	0.207243	1.08462e-234	3.63349e-233	1.78867	1.70834
InterZone	BMX	0.519608	8.7556e-95	5.86625e-93	1.61115	1.52666
InterZone	STMN4	0.735294	9.54882e-57	6.39771e-55	1.49125	1.67656
InterZone	LGI1	0.322523	6.24567e-115	4.1846e-113	1.24317	1.56301
InterZone	SMIM32	0.378453	8.01358e-99	5.3691e-97	1.1371	1.41844
InterZone	IL11	0.475676	1.64707e-74	1.10354e-72	1.11773	1.47483
InterZone	BARX1	0.40273	5.36405e-89	3.59391e-87	1.08801	1.41735
InterZone	SMOC1	0.218994	1.11431e-145	7.46586e-144	1.04814	1.5291
InterZone	RIPK4	0.309402	1.12717e-112	7.55202e-111	1.01275	1.35406
InterZone	DMRTA1	0.209415	1.53972e-157	1.03161e-155	0.966542	1.36304
InterZone	SCML4	0.342105	9.78721e-79	6.55743e-77	0.842927	1.46271
InterZone	GDF5OS	0.365019	7.04139e-68	4.71773e-66	0.814788	1.53937
InterZone	EPS8L2	0.215532	1.64875e-114	1.10466e-112	0.803575	1.51744
InterZone	AP1S3	0.398305	1.27096e-70	8.51545e-69	0.783137	1.3027
InterZone	USH1C	0.333333	2.25646e-73	1.51183e-71	0.763144	1.45944
InterZone	PPP4R4	0.538462	1.35176e-45	9.05682e-44	0.758938	1.45472
InterZone	WNT4	0.384615	1.13966e-69	7.63574e-68	0.745463	1.30191
InterZone	CHRDL2	0.305623	2.33719e-77	1.56592e-75	0.738895	1.46105
InterZone	GALNT15	0.370536	1.7099e-59	1.14563e-57	0.690681	1.46889
InterZone	AC036108.2	0.540816	2.46555e-49	1.65192e-47	0.636691	1.12162
InterZone	CHI3L1	0.493827	1.67751e-35	1.12393e-33	0.543678	1.46612
InterZone	TBX21	0.630435	2.17471e-30	1.45706e-28	0.540935	1.33958
InterZone	GDF6	0.237937	2.2221e-72	1.48881e-70	0.519046	1.40988
InterZone	GLIS1	0.215517	4.07471e-81	2.73006e-79	0.492581	1.31665
InterZone	CGA	0.615385	4.06301e-17	2.72222e-15	0.462958	2.12549
InterZone	MEDAG	0.274096	3.81644e-52	2.55701e-50	0.438709	1.44155
InterZone	ADGRG1	0.236328	4.66264e-61	1.56198e-59	0.432747	1.40556
InterZone	SHISA9	0.358974	9.57206e-40	6.41328e-38	0.427845	1.41456
InterZone	DENND3	0.255875	4.61199e-53	1.54502e-51	0.419621	1.45112
InterZone	CER1	0.43662	9.13114e-26	3.05893e-24	0.40766	1.72681
InterZone	LRRC38	0.259475	7.3048e-49	2.44711e-47	0.404684	1.50045
InterZone	KCNJ6	0.283088	1.83225e-45	1.22761e-43	0.401302	1.46743
InterZone	LINC01886	0.270769	5.43202e-50	3.63945e-48	0.386178	1.34068
InterZone	LPL	0.211679	3.15816e-53	1.05798e-51	0.383634	1.59864
InterZone	ITPKA	0.464789	1.92949e-28	1.29276e-26	0.348883	1.25427
InterZone	SPHKAP	0.315271	3.23042e-41	2.16438e-39	0.342647	1.24303
InterZone	REM2	0.201908	1.03318e-55	6.9223e-54	0.318791	1.32977
InterZone	APCDD1L	0.232493	1.00332e-41	6.72226e-40	0.307173	1.49238
InterZone	SYT10	0.222892	4.81942e-36	3.22901e-34	0.266515	1.5679
InterZone	PROC	0.44	8.55836e-19	5.7341e-17	0.248391	1.44697
InterZone	PCBP3	0.217391	2.68025e-40	1.79577e-38	0.23386	1.25893
InterZone	NELL1	0.215084	2.6594e-36	1.7818e-34	0.233702	1.41443
InterZone	SCTR	0.454545	1.46747e-17	9.83204e-16	0.215624	1.30504
InterZone	GNRH2	0.410714	9.32765e-19	6.24953e-17	0.207913	1.30022
InterZone	AC022081.1	0.52	7.56952e-13	5.07158e-11	0.205606	1.51068
InterZone	EPHA6	0.242678	1.13436e-30	7.60022e-29	0.205356	1.30865
InterZone	FAM131C	0.238095	3.04238e-26	1.0192e-24	0.183682	1.40012
InterZone	FGFBP1	0.217228	5.91911e-28	1.9829e-26	0.182517	1.42906
InterZone	CDR1	0.247788	3.5936e-30	2.40771e-28	0.177634	1.1275
InterZone	GRB7	0.218855	2.40042e-31	1.60828e-29	0.172459	1.1918
InterZone	AP000547.3	0.255682	3.67995e-25	2.46556e-23	0.165024	1.22327
InterZone	AL591686.1	0.388889	1.14952e-16	7.70177e-15	0.157981	1.18027
InterZone	NKX6-1	0.352941	1.26694e-13	8.48852e-12	0.155146	1.57839
InterZone	LRRC52	0.350877	6.35295e-15	4.25648e-13	0.152941	1.42183
InterZone	FOXD2-AS1	0.207692	3.92723e-25	2.63125e-23	0.149407	1.365
InterZone	AC019163.1	0.256158	7.05086e-29	4.72408e-27	0.145692	0.935616
InterZone	OTOG	0.481481	2.72414e-12	1.82517e-10	0.145051	1.20637
InterZone	BMPR1B-DT	0.220096	9.72381e-23	6.51495e-21	0.143819	1.37473
InterZone	PLEKHA7	0.210145	3.68525e-27	2.46912e-25	0.140946	1.17504
InterZone	IL5RA	0.419355	2.43873e-11	1.63395e-09	0.135319	1.40805
InterZone	SLC30A8	0.363636	1.69354e-12	1.13467e-10	0.13048	1.41166
InterZone	CASQ1	0.419355	2.43873e-11	1.63395e-09	0.129018	1.34249
InterZone	EVA1C	0.208531	7.7969e-21	2.61196e-19	0.124765	1.37793
InterZone	AP001636.3	0.295455	7.38448e-17	4.9476e-15	0.117575	1.1424
InterZone	PDZK1	0.290323	3.11225e-17	2.0852e-15	0.117158	1.13214
InterZone	AC093702.1	0.240876	5.28396e-18	3.54025e-16	0.116521	1.29663
InterZone	GCGR	0.4	2.79943e-10	1.87562e-08	0.114161	1.38356
InterZone	SERPINA6	1	4.96715e-05	0.00332799	0.108349	1.16584
InterZone	IL31RA	0.393939	6.32376e-11	4.23692e-09	0.108095	1.24592
InterZone	STMND1	0.285714	5.35621e-13	3.58866e-11	0.103453	1.36647
InterZone	DMRTC1	0.255639	2.21865e-19	1.48649e-17	0.0968886	0.940915
InterZone	EPHA1	0.221429	6.74359e-16	4.51821e-14	0.0939727	1.29546
InterZone	FYB2	0.625	3.42032e-06	0.000229161	0.0937344	1.27066
InterZone	PTGER1	0.366667	4.67949e-09	1.56763e-07	0.0906685	1.37475
InterZone	AC017002.1	0.31746	5.72156e-14	3.83344e-12	0.0866504	0.954523
InterZone	HABP2	0.264706	3.17416e-11	2.12668e-09	0.082175	1.36939
InterZone	AC079298.3	0.246914	1.05159e-11	7.04564e-10	0.0780601	1.33361
InterZone	AL359736.1	0.258427	1.06206e-13	7.11577e-12	0.0775638	1.07134
InterZone	AL079303.1	0.229167	4.9878e-12	1.67091e-10	0.0773525	1.38305
InterZone	OPRD1	0.213115	3.68455e-13	2.46865e-11	0.07337	1.28228
InterZone	AC079313.2	0.333333	1.49662e-08	1.00274e-06	0.0647093	1.14891
InterZone	STBD1	0.205479	1.65923e-14	1.11168e-12	0.0623316	1.01944
InterZone	AC114803.1	0.3125	1.36881e-07	9.17102e-06	0.0613987	1.32565
InterZone	AC012447.1	0.210145	2.43739e-14	1.63305e-12	0.0600411	0.97196
InterZone	AC131097.4	0.307692	9.29074e-09	6.22479e-07	0.0536111	1.0046
InterZone	LINC02531	0.333333	3.12229e-07	2.09193e-05	0.0521936	1.11463
InterZone	CCKAR	0.254237	2.54192e-09	8.51545e-08	0.0521586	1.10541
InterZone	KRT75	0.35	4.58868e-06	0.000153721	0.0511395	1.26753
InterZone	ELL3	0.28	2.16753e-09	1.45225e-07	0.0509209	0.972059
InterZone	CDHR5	0.352941	2.14543e-05	0.000718719	0.0498822	1.40198
InterZone	HHIPL2	0.25	1.21567e-07	4.0725e-06	0.0492211	1.31851
InterZone	CCDC188	0.255319	9.43522e-08	6.32159e-06	0.0479951	1.23916
InterZone	CRHBP	0.208333	2.84725e-10	9.53828e-09	0.0465119	1.08312
InterZone	TNFSF13	0.22619	1.76516e-10	1.18266e-08	0.0463776	0.973555
InterZone	ERICH5	0.216216	9.56308e-09	6.40726e-07	0.0461185	1.23174
InterZone	FOXCUT	0.6	0.000469718	0.0314711	0.0454218	1.05337
InterZone	AC009185.1	0.6	0.000469718	0.0314711	0.0449255	1.04187
InterZone	EYS	0.264706	2.76593e-06	9.26586e-05	0.0446704	1.40605
InterZone	LINC01479	0.333333	3.11749e-05	0.00208872	0.0436506	1.34579
InterZone	BARX1-DT	0.333333	3.11749e-05	0.00104436	0.0428945	1.32248
InterZone	AP003385.3	0.6	0.000469718	0.0314711	0.0426767	0.989713
InterZone	GCOM1	0.219178	7.76181e-09	5.20041e-07	0.0423224	1.10262
InterZone	AC008011.2	0.243902	1.75606e-06	0.000117656	0.0416419	1.37375
InterZone	ADRA1A	0.352941	2.14543e-05	0.00143744	0.0401913	1.12961
InterZone	AC090150.1	0.454545	2.5711e-05	0.00172264	0.04004	0.888772
InterZone	LIME1	0.255319	9.43522e-08	6.32159e-06	0.0362034	0.934714
InterZone	TRPC7-AS1	0.333333	3.11749e-05	0.00208872	0.0360144	1.11035
InterZone	AC008591.1	0.27027	6.24334e-07	4.18304e-05	0.0356339	0.984072
InterZone	MOBP	0.2	6.00865e-07	4.0258e-05	0.0350683	1.30522
InterZone	BX088645.1	0.220588	2.06639e-08	6.92242e-07	0.0349298	0.954237
InterZone	PROKR2	0.25	4.07837e-07	1.36626e-05	0.0346968	1.0059
InterZone	RORC	0.207547	2.98648e-06	6.66981e-05	0.0345787	1.39652
InterZone	AC093833.1	0.243243	5.93611e-06	0.000397719	0.0338177	1.23188
InterZone	KCNG3	0.229167	1.04892e-06	7.02774e-05	0.0336368	1.13682
InterZone	GPR25	0.35	4.58868e-06	0.000307442	0.0334647	0.82945
InterZone	AP001094.3	0.357143	0.000101545	0.00680349	0.0333455	1.08276
InterZone	PTGES3L-AARSD1	0.255814	3.16454e-07	2.12024e-05	0.0324163	0.902863
InterZone	AL354710.2	0.25	1.37323e-06	9.20063e-05	0.032407	1.02402
InterZone	AL139420.2	0.285714	5.32355e-06	0.000356678	0.0320907	0.986275
InterZone	CXXC5-AS1	0.333333	3.11749e-05	0.00208872	0.0316782	0.976667
InterZone	UPK3A	0.233333	8.71729e-05	0.00292029	0.0308182	1.50668
InterZone	CTRB2	0.243243	5.93611e-06	0.00019886	0.0306493	1.11646
InterZone	INHBE	0.266667	9.38606e-06	0.000628866	0.0304897	1.05319
InterZone	TBX20	0.315789	4.41393e-05	0.00295733	0.0302951	1.0201
InterZone	PLSCR2	0.235294	2.55287e-05	0.00171043	0.0299958	1.28538
InterZone	LINC02388	0.26087	0.000144671	0.00969297	0.0296717	1.37185
InterZone	GNG13	0.222222	4.87435e-07	3.26582e-05	0.0286327	0.945315
InterZone	RIMBP3	0.444444	0.000198149	0.013276	0.0282351	0.794497
InterZone	LINC01238-1	0.294118	0.000286138	0.0191713	0.0282238	1.25414
InterZone	BEND4	0.241379	6.9026e-05	0.00462474	0.0271605	1.25232
InterZone	KCNE1B	0.294118	0.000286138	0.0191713	0.0268156	1.19157
InterZone	LRRC10B	0.333333	0.000712239	0.04772	0.0264261	1.16649
InterZone	AC245140.3	0.227273	3.51337e-06	0.000235396	0.025795	0.963665
InterZone	NICN1	0.236842	7.52363e-06	0.000504083	0.0252673	0.964278
InterZone	AL139420.1	0.210526	6.0305e-05	0.00400999	0.0248078	1.29324
InterZone	RNASE10	0.4	0.000320594	0.0214798	0.0244393	0.809794
InterZone	ASPDH	0.214286	1.8016e-05	0.00120707	0.0237876	1.08357
InterZone	FUT3	0.25	0.000186889	0.00626078	0.0235776	1.17141
InterZone	LRRC9	0.2	3.24095e-05	0.00217144	0.0232203	1.19765
InterZone	AC233976.1	0.3125	0.000208298	0.0139559	0.0230696	0.928671
InterZone	ADRA1B	0.272727	0.00011037	0.0036974	0.0228174	0.979107
InterZone	FOXA2	0.212121	0.000166059	0.00556297	0.0222061	1.28263
InterZone	AL353593.2	0.294118	0.000286138	0.0191713	0.0221383	0.983727
InterZone	ATP13A5	0.25	0.000653767	0.0438024	0.0218367	1.27019
InterZone	AC005041.1	0.204545	2.68028e-05	0.00179578	0.0213628	1.05792
InterZone	AC108861.1	0.277778	0.000384187	0.0257405	0.0207099	1.0109
InterZone	CYP2F1	0.307692	0.000998837	0.0334611	0.0205537	1.03099
InterZone	JAZF1-AS1	0.205882	0.000202483	0.0135663	0.0192672	1.17334
InterZone	AC090510.3	0.238095	0.000832148	0.027877	0.0190384	1.20235
InterZone	AL355987.3	0.225806	0.000109023	0.00365226	0.0188904	0.977714
InterZone	AC090607.5	0.230769	0.000300103	0.0201069	0.0188526	1.07396
InterZone	STXBP5L	0.263158	0.000505615	0.0338762	0.0188252	1.00505
InterZone	AC035140.1	0.230769	0.000300103	0.0201069	0.0180734	1.02957
InterZone	AC008655.2	0.263158	0.000505615	0.0338762	0.0179507	0.958363
InterZone	TCAF2C	0.205882	0.000202483	0.00678317	0.0163351	0.99478
InterZone	AC027682.2	0.2	8.88208e-05	0.00595099	0.0162784	0.930339
InterZone	LINC01738	0.25	0.000653767	0.0438024	0.0153489	0.89281
InterZone	HIST1H1T	0.205882	0.000202483	0.00678317	0.0153163	0.932737
InterZone	NMBR	0.206897	0.000563298	0.037741	0.0151399	1.04294
InterZone	AC004471.1	0.25	0.000653767	0.0219012	0.0141606	0.823691
InterZone	AC068987.1	0.217391	0.00129428	0.0433583	0.0120967	0.892291
ISL1+Mes	ISL2	0.615385	1e-300	6.8e-299	12.6792	1.60297
ISL1+Mes	ISL1	0.357947	1e-300	6.8e-299	8.26658	1.79674
ISL1+Mes	ECEL1	0.47343	2.66772e-111	1.78737e-109	3.35401	1.4954
ISL1+Mes	DKK4	0.789474	3.83025e-45	2.56627e-43	2.21229	1.47251
ISL1+Mes	AC010478.1	0.200495	1.33369e-57	8.93573e-56	0.647226	1.32474
ISL1+Mes	CCDC81	0.258706	1.62993e-43	1.09205e-41	0.627143	1.32233
ISL1+Mes	FENDRR	0.347826	5.25248e-09	1.75958e-07	0.192882	1.56322
ISL1+Mes	OR8S1	0.5	3.37708e-08	2.26264e-06	0.18536	1.15809
ISL1+Mes	SIDT1-AS1	0.6	6.17949e-05	0.00414026	0.178151	1.64647
ISL1+Mes	OR10G4	1	0.000343232	0.0229966	0.145143	0.977842
ISL1+Mes	AC027243.2	0.5	7.75554e-06	0.000519621	0.135444	1.23719
ISL1+Mes	LINC00494	1	0.000343232	0.0229966	0.133207	0.897423
ISL1+Mes	OR8D4	0.333333	6.16492e-07	4.1305e-05	0.124724	1.40629
ISL1+Mes	MCHR2	0.255814	2.87603e-10	9.63469e-09	0.117068	1.11946
ISL1+Mes	AC055874.1	0.347826	5.25248e-09	3.51916e-07	0.117035	0.948511
ISL1+Mes	CYSLTR2	0.266667	5.5841e-08	3.74135e-06	0.100291	1.21025
ISL1+Mes	LINC01829	0.258065	7.40298e-08	4.96e-06	0.0917462	1.16368
ISL1+Mes	ATP12A	0.363636	3.49642e-05	0.0023426	0.0759938	1.09454
ISL1+Mes	LINC00445	0.225806	1.3223e-06	8.85938e-05	0.066833	1.1751
ISL1+Mes	OR5BS1P	0.375	0.000331857	0.0222344	0.059651	1.06715
ISL1+Mes	AC005972.1	0.333333	0.000490898	0.0328901	0.0590588	1.24971
ISL1+Mes	FRG2C	0.333333	0.000490898	0.0328901	0.0537231	1.1368
ISL1+Mes	ODAM	0.227273	4.40147e-05	0.00147449	0.050426	1.18872
ISL1+Mes	LINC01250	0.210526	0.000364699	0.0122174	0.038652	1.24639
ISL1+Mes	ACOT6	0.2	0.000449178	0.0300949	0.0286078	0.997296
ISL1+Mes	AC092378.1	0.3	0.000691588	0.0463364	0.0274331	0.675377
LMPP/ELP	ACY3	0.711111	6.31332e-90	4.22992e-88	152.061	2.637
LMPP/ELP	IL7R	0.735294	9.18769e-71	6.15575e-69	125.221	2.67474
LMPP/ELP	TRBC1	0.75	7.45758e-43	4.99658e-41	81.8419	2.84933
LMPP/ELP	IL2RG	0.43662	1.70753e-77	1.14404e-75	58.6105	1.92348
LMPP/ELP	LTA	0.6	1.71962e-48	1.15214e-46	51.4243	1.9738
LMPP/ELP	CTSW	0.391892	1.02661e-70	3.43914e-69	50.1713	2.01212
LMPP/ELP	KLRB1	0.4	1.44485e-34	4.84024e-33	42.3377	3.44055
LMPP/ELP	CD69	0.252427	1.88756e-57	6.32331e-56	30.2569	2.32441
LMPP/ELP	CD3E	0.326531	5.43937e-75	3.64438e-73	27.6522	1.25435
LMPP/ELP	TRGC1	0.355556	2.29992e-38	1.54095e-36	18.3685	1.50983
LMPP/ELP	PRSS2	1	7.55774e-07	5.06368e-05	17.0921	3.07131
LMPP/ELP	CD3G	0.428571	6.15017e-23	4.12061e-21	16.8208	1.94378
LMPP/ELP	LCK	0.296875	1.23192e-43	8.25387e-42	16.5092	1.42559
LMPP/ELP	IL4I1	0.233333	1.21478e-45	8.13906e-44	14.3947	1.51085
LMPP/ELP	TRBC2	0.212766	1.34603e-42	9.01839e-41	13.2725	1.63882
LMPP/ELP	LINC00299	0.625	2.58893e-14	1.73459e-12	12.4343	1.6107
LMPP/ELP	CLECL1	0.307692	4.04498e-28	2.71013e-26	12.1839	1.59009
LMPP/ELP	RORC	0.283019	2.92561e-34	1.96016e-32	12.049	1.39652
LMPP/ELP	SASH3	0.211765	2.29098e-38	7.67477e-37	11.5123	1.58874
LMPP/ELP	CXCR3	0.45	3.51717e-23	2.35651e-21	11.2269	1.22222
LMPP/ELP	LAIR2	0.75	2.59048e-09	1.73562e-07	10.049	1.71646
LMPP/ELP	PTPN22	0.277778	4.21716e-23	2.8255e-21	9.50104	1.68153
LMPP/ELP	PTPRCAP	0.388889	1.00644e-17	6.74318e-16	8.62428	1.4352
LMPP/ELP	CCR6	0.244444	1.3283e-24	8.89959e-23	8.35651	1.57494
LMPP/ELP	AC011893.1	1	6.48048e-10	4.34192e-08	7.71201	0.923252
LMPP/ELP	NCR3	0.232143	1.50107e-28	1.00572e-26	7.34754	1.25131
LMPP/ELP	CCR2	0.352941	4.7408e-15	1.58817e-13	6.81242	1.48225
LMPP/ELP	LILRA4	0.5	4.52932e-06	0.000303464	6.02406	2.47998
LMPP/ELP	AL592430.1	0.32	2.7838e-19	1.86514e-17	6.00798	1.11302
LMPP/ELP	KLRC1	0.206897	1.80321e-13	6.04076e-12	6.00714	2.50613
LMPP/ELP	RAB37	0.2	1.68524e-21	1.12911e-19	5.80023	1.53568
LMPP/ELP	STAP1	0.266667	1.50056e-18	1.00537e-16	5.56755	1.28851
LMPP/ELP	CD3D	0.333333	5.42205e-08	1.81639e-06	5.33825	2.42453
LMPP/ELP	SLA2	0.210526	1.24594e-17	2.78261e-16	4.7074	1.45501
LMPP/ELP	CXCR5	0.428571	2.26218e-08	1.51566e-06	4.62432	1.55243
LMPP/ELP	CCR7	0.375	3.61709e-08	1.21173e-06	4.41948	1.74206
LMPP/ELP	XCL2	0.25	1.41725e-07	4.74778e-06	4.37386	2.81008
LMPP/ELP	KRT86	0.205128	1.56625e-17	1.04939e-15	4.2277	1.34905
LMPP/ELP	COL4A4	0.428571	2.26218e-08	1.51566e-06	4.05889	1.36261
LMPP/ELP	XCL1	0.2	2.92532e-07	9.79983e-06	3.79411	3.19378
LMPP/ELP	AC004585.1	0.5	4.52932e-06	0.000303464	3.64092	1.49889
LMPP/ELP	GZMB	0.285714	1.58247e-05	0.000530127	3.63317	2.9137
LMPP/ELP	TRAT1	0.4	7.54443e-06	0.000252738	3.3592	1.80342
LMPP/ELP	SIT1	0.25	1.41725e-07	9.49556e-06	2.32357	1.49283
LMPP/ELP	PTH2	0.2	3.38503e-05	0.00226797	1.3901	1.71025
LMPP/ELP	CCR9	0.285714	1.58247e-05	0.00106025	1.30932	1.05004
LMPP/ELP	AC243965.1	0.25	2.10872e-05	0.00141284	1.17198	1.10281
LymphEndo	CCL21	0.957746	1e-300	6.8e-299	545.072	3.85104
LymphEndo	TFF3	0.871429	1e-300	6.8e-299	373.211	2.89799
LymphEndo	STAB2	0.98	1.30253e-138	8.72692e-137	138.285	2.07744
LymphEndo	NTS	0.269962	2.92773e-295	1.96158e-293	78.5639	2.00577
LymphEndo	MMRN1	0.290598	1.00856e-208	3.37866e-207	46.0687	1.54722
LymphEndo	IL7	0.470588	7.81902e-72	5.23874e-70	22.381	1.35776
LymphEndo	OMG	0.785714	5.24437e-29	3.51373e-27	19.0405	1.7395
LymphEndo	CCL14	0.440678	1.73532e-57	1.16266e-55	17.9195	1.4543
LymphEndo	ZP2	0.5	2.18913e-41	1.46671e-39	11.0709	1.10546
LymphEndo	GIMAP5	0.229508	1.05841e-26	3.54567e-25	3.61803	1.23199
LymphEndo	TMEM140	0.22	5.10159e-21	1.70903e-19	3.47413	1.57975
LymphEndo	GPR182	0.5	4.56119e-10	3.056e-08	3.42325	1.4879
LymphEndo	AC007998.3	0.236842	9.58046e-18	6.41891e-16	2.66114	1.34023
LymphEndo	DDO	0.666667	7.7459e-06	0.000518976	1.84161	1.0972
LymphEndo	THEM5	0.210526	2.48985e-08	1.6682e-06	1.02173	1.29567
LymphEndo	LINC00316	0.333333	3.86042e-05	0.00258648	0.847448	1.16939
Macro	RNASE1	0.978667	1e-300	6.8e-299	216.455	4.33499
Macro	C1QA	0.972222	1e-300	6.8e-299	171.536	3.45816
Macro	C1QC	0.974359	4.15856e-266	2.78623e-264	165.066	3.75358
Macro	C1QB	0.967123	1e-300	6.8e-299	161.258	3.2681
Macro	FOLR2	0.965854	1e-300	6.8e-299	145.753	2.95775
Macro	CCL4	0.785714	1.02402e-300	6.96095e-299	142.949	3.56605
Macro	CCL3	0.793651	1e-300	6.8e-299	140.146	3.46104
Macro	CCL4L2	0.838323	1.00069e-300	6.80462e-299	136.862	3.19984
Macro	CD14	0.847025	1e-300	6.8e-299	131.664	3.04667
Macro	VSIG4	0.934211	1e-300	6.8e-299	131.382	2.75642
Macro	LYVE1	0.787879	1e-300	6.8e-299	123.193	3.06467
Macro	AGR2	0.84965	1e-300	6.8e-299	122.411	2.82382
Macro	MS4A4A	0.941489	1e-300	6.8e-299	119.837	2.49478
Macro	CSF1R	0.923077	1e-300	6.8e-299	118.063	2.50686
Macro	HPGDS	0.861607	1e-300	6.8e-299	113.91	2.59125
Macro	CCL3L1	0.759434	1e-300	6.8e-299	110.939	2.86319
Macro	TYROBP	0.674174	1e-300	3.45e-299	110.529	3.21337
Macro	MRC1	0.942529	1e-300	6.8e-299	110.17	2.29099
Macro	FCER1G	0.673684	1e-300	6.8e-299	104.539	3.04142
Macro	CD68	0.790456	1e-300	6.8e-299	103.387	2.56357
Macro	GPR34	0.869822	1e-300	6.8e-299	95.6608	2.15556
Macro	TREM2	0.954128	2.86996e-239	1.92287e-237	92.3172	2.385
Macro	CD163	0.861842	2.0627e-287	1.38201e-285	89.5842	2.13194
Macro	MS4A7	0.848259	1e-300	6.8e-299	89.3723	2.06505
Macro	LY96	0.817518	1e-300	6.8e-299	86.7792	2.08053
Macro	STAB1	0.758958	1e-300	6.8e-299	80.946	2.09042
Macro	LAPTM5	0.629834	1e-300	6.8e-299	77.8385	2.42228
Macro	SRGN	0.463415	1e-300	6.8e-299	77.4089	3.27399
Macro	HCST	0.574132	1e-300	6.8e-299	74.5983	2.54667
Macro	ADAP2	0.733591	1e-300	6.8e-299	72.698	1.94234
Macro	PLD4	0.705357	1e-300	6.8e-299	70.4352	1.95721
Macro	CYBB	0.617021	1.25193e-280	8.38792e-279	66.7546	2.27275
Macro	C2	0.804878	2.62471e-281	1.75856e-279	65.5085	1.70564
Macro	SPI1	0.596825	1e-300	6.8e-299	64.645	2.12297
Macro	IGSF6	0.683673	2.16923e-268	1.45338e-266	62.4544	2.00679
Macro	MS4A6A	0.596059	1.92519e-230	1.28988e-228	59.9943	2.57637
Macro	CD36	0.503001	1e-300	6.8e-299	59.4615	2.31698
Macro	TIMD4	0.893617	2.82908e-186	1.89548e-184	59.4283	2.10747
Macro	FCGR1A	0.854701	1.2445e-217	8.33815e-216	59.2448	1.87907
Macro	CTSS	0.493703	1e-300	6.8e-299	56.4337	2.24042
Macro	LILRB5	0.946667	4.81135e-162	3.22361e-160	55.4141	2.13363
Macro	ITGB2	0.502646	1e-300	6.8e-299	54.0197	2.10643
Macro	CXCL8	0.531915	1.16578e-182	7.81075e-181	51.9799	3.15833
Macro	RETN	0.422886	1.15928e-291	3.88359e-290	51.8128	2.47625
Macro	NCF4	0.743243	2.03431e-226	1.36299e-224	51.6277	1.80973
Macro	CRYBB1	0.830508	1.38569e-210	9.28411e-209	46.3867	1.56495
Macro	SLCO2B1	0.721519	3.62187e-232	2.42665e-230	45.3851	1.59809
Macro	GPR183	0.447552	1e-300	6.8e-299	44.8347	1.96348
Macro	CD300A	0.66474	2.50487e-227	1.67826e-225	44.3627	1.73173
Macro	CD4	0.635	1.76047e-247	1.17952e-245	43.7583	1.6421
Macro	CD28	0.922078	9.29899e-160	6.23033e-158	43.7334	1.75364
Macro	RNASE6	0.535885	1.91997e-205	1.28638e-203	43.7179	2.34321
Macro	CD53	0.569307	2.11705e-215	1.41842e-213	43.124	2.07477
Macro	FCGR2A	0.51145	1e-300	6.8e-299	43.0735	1.65068
Macro	S100A9	0.278393	1.00388e-300	3.46301e-299	42.7684	3.01108
Macro	LY86	0.585366	4.35894e-227	2.92049e-225	42.732	1.89628
Macro	CXCL16	0.627358	2.43456e-258	1.63116e-256	42.0905	1.53136
Macro	SIGLEC1	0.943662	1.32623e-152	8.88573e-151	40.7022	1.66988
Macro	SPP1	0.278766	1e-300	3.45e-299	40.4552	2.84439
Macro	LST1	0.356984	8.041e-261	2.69374e-259	39.8115	2.52118
Macro	RGS1	0.61194	8.30271e-157	5.56282e-155	39.5015	2.43183
Macro	LAIR1	0.497024	1.07388e-300	7.29497e-299	39.2356	1.54741
Macro	VAMP8	0.365772	1e-300	3.45e-299	39.1191	2.09621
Macro	PLEK	0.556818	9.61042e-182	6.43898e-180	36.8005	2.14683
Macro	HAVCR2	0.719008	2.32406e-176	1.55712e-174	36.1672	1.68403
Macro	CYTH4	0.702479	8.57946e-171	5.74824e-169	36.0171	1.77269
Macro	CX3CR1	0.695946	1.14252e-206	7.65491e-205	35.8155	1.46936
Macro	TNFRSF1B	0.407821	1e-300	6.8e-299	35.0306	1.68358
Macro	MPEG1	0.686441	2.4958e-161	1.67219e-159	34.8555	1.85905
Macro	ARHGDIB	0.29045	1e-300	3.45022e-299	34.1511	2.30457
Macro	ALOX5AP	0.448	1.41597e-193	9.48698e-192	33.3736	2.27136
Macro	C3AR1	0.701923	1.64807e-146	1.10421e-144	32.8107	1.88537
Macro	IL10RA	0.526549	3.04721e-217	2.04163e-215	32.1316	1.65723
Macro	F13A1	0.281465	1e-300	3.45e-299	30.967	2.15641
Macro	ABCG2	0.396146	1e-300	6.8e-299	30.8666	1.52718
Macro	CD86	0.678571	1.10141e-150	7.37946e-149	30.5226	1.76374
Macro	TFEC	0.738462	9.2083e-197	6.16956e-195	29.6396	1.20389
Macro	CD200R1	0.824324	2.62053e-130	1.75575e-128	29.3187	1.61391
Macro	NPL	0.375648	1e-300	6.8e-299	29.2622	1.5268
Macro	C5AR1	0.430556	1.33211e-266	8.92516e-265	28.5595	1.46697
Macro	CSF2RA	0.420896	5.0515e-240	3.3845e-238	28.5049	1.66413
Macro	NCKAP1L	0.590604	2.53887e-166	1.70104e-164	28.1909	1.69489
Macro	CCR1	0.765432	1.54392e-128	1.03443e-126	27.8822	1.67582
Macro	NCF2	0.573333	7.24624e-161	4.85498e-159	26.8568	1.71999
Macro	HMOX1	0.28537	1e-300	6.8e-299	26.8177	1.84191
Macro	TLR4	0.580838	1.79963e-182	1.20575e-180	26.783	1.49183
Macro	A2M	0.220848	1e-300	3.45e-299	26.5451	2.35584
Macro	ITGAM	0.59893	2.34604e-213	1.57184e-211	26.4767	1.22248
Macro	FERMT3	0.442029	2.76608e-210	1.85327e-208	25.9139	1.64496
Macro	FYB1	0.466368	6.29957e-182	4.22071e-180	25.2144	1.75443
Macro	PTAFR	0.646018	3.45165e-142	2.31261e-140	25.1449	1.61787
Macro	SAMSN1	0.529032	3.26665e-149	2.18866e-147	24.7645	1.8537
Macro	GLIPR1	0.27871	1e-300	6.8e-299	24.6302	1.7321
Macro	TMIGD3	0.764706	8.45156e-108	5.66255e-106	23.6745	1.70014
Macro	METTL7B	0.843137	7.61224e-93	5.1002e-91	23.4952	1.77874
Macro	HCK	0.525316	1.09292e-150	7.32258e-149	23.4748	1.75218
Macro	VAV1	0.596491	9.25228e-194	6.19903e-192	22.6849	1.15845
Macro	GNA15	0.582677	4.63083e-139	3.10265e-137	21.6118	1.57656
Macro	WAS	0.444934	7.03185e-174	4.71134e-172	21.5468	1.6445
Macro	GMFG	0.232283	2.25468e-249	7.55319e-248	21.1721	2.15546
Macro	GPBAR1	0.62037	1.24923e-128	8.36984e-127	20.6901	1.53323
Macro	SYK	0.395706	1.10245e-214	7.3864e-213	20.2248	1.40463
Macro	LCP2	0.571429	2.16532e-134	1.45077e-132	19.8865	1.53094
Macro	DOK2	0.518519	1.97645e-126	1.32422e-124	19.5954	1.76774
Macro	CD180	0.73913	2.30225e-104	1.54251e-102	18.7365	1.43822
Macro	CD33	0.533835	1.68256e-129	1.12732e-127	18.3608	1.57048
Macro	HLA-DMB	0.45122	1.22535e-127	8.20984e-126	17.0833	1.75412
Macro	HLA-DRA	0.275362	3.43779e-111	1.15166e-109	16.7148	3.23112
Macro	RBM47	0.441748	4.31117e-156	2.88848e-154	16.5586	1.41864
Macro	CFD	0.325806	7.55487e-157	2.53088e-155	16.1248	1.86402
Macro	FPR1	0.485981	5.75745e-92	1.92875e-90	16.0069	2.12266
Macro	TNFAIP8L2	0.676471	3.62535e-91	2.42898e-89	15.7329	1.51208
Macro	LGALS9	0.363946	1.49824e-172	1.00382e-170	15.3622	1.44447
Macro	LAT2	0.40404	4.28011e-133	2.86767e-131	14.8208	1.62945
Macro	PLA2G7	0.369863	4.01585e-175	2.69062e-173	14.5974	1.33068
Macro	LCP1	0.31769	2.83555e-135	9.49908e-134	14.5525	2.00187
Macro	CD84	0.616438	2.49995e-86	1.67496e-84	14.2718	1.59031
Macro	EVI2A	0.429577	1.67647e-103	1.12323e-101	13.7595	1.83252
Macro	MSR1	0.472868	7.67893e-107	5.14488e-105	13.4464	1.57568
Macro	PIK3AP1	0.575	3.76983e-86	2.52578e-84	13.1341	1.57229
Macro	LRRC25	0.546512	1.6532e-86	1.10765e-84	13.0791	1.64045
Macro	HLA-DRB1	0.241525	2.77943e-160	9.3111e-159	12.7117	1.93957
Macro	LPAR5	0.528846	5.05513e-100	3.38694e-98	12.6503	1.4165
Macro	SUSD3	0.305085	2.94806e-164	1.9752e-162	12.6315	1.48872
Macro	FCGR3A	0.46988	2.0646e-68	6.9164e-67	12.61	2.33137
Macro	CD37	0.276873	1.09257e-124	3.6601e-123	12.369	2.11906
Macro	CASP1	0.312704	6.08722e-147	4.07844e-145	12.2706	1.57804
Macro	ADORA3	0.783784	4.71191e-61	3.15698e-59	12.2511	1.52351
Macro	SLA	0.3125	1.28101e-137	8.58276e-136	12.0285	1.65333
Macro	IL1RN	0.571429	4.29983e-60	2.88089e-58	12.0152	2.08259
Macro	IL1B	0.435294	2.40395e-63	1.61064e-61	11.9868	2.58578
Macro	IRF8	0.302115	2.15642e-151	1.4448e-149	11.8001	1.52431
Macro	DOCK2	0.376812	8.64627e-127	5.793e-125	11.7414	1.45339
Macro	AC098613.1	0.83871	2.37772e-56	1.59307e-54	11.3656	1.4325
Macro	PRDM1	0.251029	4.04132e-174	2.70768e-172	11.224	1.51625
Macro	CD5L	1	4.14556e-38	2.77753e-36	11.1525	1.75421
Macro	APBB1IP	0.392405	4.24528e-102	2.84433e-100	11.1329	1.64563
Macro	INPP5D	0.320896	1.29188e-132	8.65557e-131	11.0721	1.53829
Macro	LILRB4	0.707317	9.4668e-59	6.34276e-57	10.8497	1.55444
Macro	ARHGAP45	0.412903	3.55762e-107	2.3836e-105	10.8252	1.44818
Macro	IL6R	0.349558	2.88499e-125	1.93294e-123	10.8226	1.46178
Macro	SH2B3	0.243194	1.1357e-189	7.60918e-188	10.6045	1.357
Macro	TMEM273	0.470588	5.94999e-98	3.98649e-96	10.5841	1.36022
Macro	LTC4S	0.228682	6.58908e-163	4.41468e-161	10.4236	1.65257
Macro	RENBP	0.243396	1.9443e-182	1.30268e-180	10.2844	1.36729
Macro	LILRA6	0.774194	1.82147e-50	1.22038e-48	9.90819	1.51293
Macro	PRKCB	0.309963	5.24006e-128	3.51084e-126	9.75766	1.45429
Macro	PARVG	0.384106	7.409e-95	4.96403e-93	9.72611	1.58174
Macro	CD209	0.9	1.60767e-40	1.07714e-38	9.16958	1.50546
Macro	AC074327.1	0.827586	8.30034e-52	5.56123e-50	9.16019	1.27412
Macro	HCLS1	0.253807	1.13558e-142	7.60841e-141	8.99974	1.46887
Macro	FGD2	0.481013	3.36767e-67	2.25634e-65	8.92757	1.64177
Macro	CLEC7A	0.362963	9.75935e-79	3.26938e-77	8.82821	1.8333
Macro	TNF	0.409091	2.77138e-75	1.85683e-73	8.78349	1.6933
Macro	P2RY13	0.631579	6.49033e-47	4.34852e-45	8.666	1.74679
Macro	IKZF1	0.333333	5.93634e-103	3.97735e-101	8.65377	1.49328
Macro	PTPRC	0.319277	1.47962e-81	4.95672e-80	8.64757	1.9703
Macro	CYTIP	0.347561	3.43335e-90	2.30035e-88	8.51759	1.61069
Macro	SIGLEC9	0.65	3.11831e-51	2.08927e-49	8.49722	1.52194
Macro	TBXAS1	0.229412	1.1294e-161	7.567e-160	8.04381	1.28097
Macro	IFI30	0.273913	5.60375e-92	1.87726e-90	8.02143	1.88702
Macro	OAS1	0.318627	7.1074e-100	4.76196e-98	7.86154	1.46324
Macro	CCL13	0.9	9.8635e-21	6.60855e-19	7.83705	2.55934
Macro	SELPLG	0.350649	1.01389e-85	6.79309e-84	7.83476	1.54576
Macro	TRPM2	0.604167	1.34015e-55	8.97903e-54	7.78547	1.38085
Macro	FCGR1B	0.5625	1.29634e-50	8.68549e-49	7.77801	1.6298
Macro	NRROS	0.213768	4.44935e-159	2.98106e-157	7.45702	1.29532
Macro	2023-03-01	0.235135	1.20626e-120	8.08192e-119	7.45058	1.55369
Macro	CXorf21	0.541667	3.54934e-48	2.37806e-46	7.31069	1.67251
Macro	IL10	0.589744	5.59199e-44	3.74663e-42	7.25025	1.67131
Macro	MYO1F	0.213187	4.05285e-130	2.71541e-128	7.02172	1.49676
Macro	C1orf162	0.246753	2.62543e-80	8.79518e-79	7.0023	2.09675
Macro	ARHGAP9	0.337349	9.66331e-88	6.47442e-86	6.99588	1.40135
Macro	MARCO	0.428571	2.50334e-56	1.67724e-54	6.4933	1.60226
Macro	SLC37A2	0.355072	3.63235e-78	2.43368e-76	6.34508	1.35685
Macro	HLA-DRB5	0.22807	4.72972e-89	1.0563e-87	6.33769	1.84993
Macro	MYO7A	0.444444	4.39333e-62	2.94353e-60	6.30658	1.35984
Macro	AC004687.1	0.342593	1.48563e-58	9.95372e-57	6.27809	1.86332
Macro	AOAH	0.336	6.64308e-66	4.45086e-64	6.14722	1.65051
Macro	CMKLR1	0.255474	8.83606e-100	5.92016e-98	6.11332	1.42048
Macro	IRF5	0.482759	7.22128e-50	4.83826e-48	5.94728	1.47407
Macro	AP000439.3	1	9.90519e-22	6.63648e-20	5.83639	1.63387
Macro	LINC01094	0.5	2.0693e-43	1.38643e-41	5.80649	1.59976
Macro	SLC28A1	0.68	1.96562e-34	1.31696e-32	5.52416	1.41717
Macro	BIN2	0.314516	6.16707e-60	4.13194e-58	5.45412	1.72213
Macro	FGL1	0.625	3.73623e-39	2.50327e-37	5.34985	1.30977
Macro	PKD2L1	0.833333	7.33768e-33	4.91624e-31	5.26257	1.15554
Macro	SASH3	0.376471	2.16747e-52	1.4522e-50	5.25526	1.58874
Macro	ARHGAP30	0.336538	4.01013e-55	2.68679e-53	5.22919	1.67959
Macro	TNFRSF11A	0.392857	9.48683e-55	6.35617e-53	5.20212	1.44127
Macro	BTK	0.330357	7.4542e-58	4.99431e-56	5.17443	1.61217
Macro	DOCK8	0.210526	6.94158e-96	4.65086e-94	5.10756	1.49912
Macro	TLR7	0.5	3.85817e-38	2.58497e-36	4.91103	1.54365
Macro	SIGLEC7	0.512821	1.10541e-36	7.40625e-35	4.81753	1.53624
Macro	LINC00996	0.571429	1.19614e-30	8.01416e-29	4.70994	1.61971
Macro	RHBDF2	0.2	5.18504e-102	3.47398e-100	4.66828	1.35506
Macro	DHRS9	0.357895	1.11903e-54	7.49748e-53	4.59983	1.40076
Macro	NLRP3	0.330357	7.4542e-58	4.99431e-56	4.52395	1.4095
Macro	C3	0.533333	5.66763e-30	3.79731e-28	4.27516	1.61159
Macro	BATF	0.391304	5.90994e-45	3.95966e-43	4.2742	1.45216
Macro	TLR1	0.421053	4.63552e-41	3.1058e-39	4.1782	1.44664
Macro	LILRB2	0.392857	6.52205e-37	2.18489e-35	4.13748	1.71137
Macro	SOWAHD	0.4	6.58048e-47	4.40892e-45	4.08766	1.30113
Macro	TMEM236	0.636364	6.17291e-28	4.13585e-26	4.00894	1.36139
Macro	TAGAP	0.347222	3.95446e-40	2.64949e-38	3.95229	1.6986
Macro	LINC01480	0.590909	2.09443e-25	1.40327e-23	3.83982	1.54825
Macro	THEMIS2	0.210526	6.53388e-80	4.3777e-78	3.83982	1.35438
Macro	SCIMP	0.264151	8.84549e-61	5.92648e-59	3.79665	1.40731
Macro	RASGRP4	0.431373	4.85866e-38	3.2553e-36	3.7918	1.38518
Macro	CCRL2	0.396825	6.59294e-42	4.41727e-40	3.7638	1.35428
Macro	KYNU	0.325843	2.16385e-45	7.24889e-44	3.74565	1.51332
Macro	AC026369.3	0.619048	8.6055e-26	5.76568e-24	3.72795	1.41271
Macro	TMC8	0.25731	4.64943e-63	3.11512e-61	3.72203	1.36454
Macro	AC113133.1	0.818182	5.4021e-20	3.6194e-18	3.63914	1.35738
Macro	ODF3B	0.316327	5.77317e-48	3.86802e-46	3.46348	1.36288
Macro	OASL	0.666667	1.73182e-24	1.16032e-22	3.39764	1.26117
Macro	FO393401.1	0.358696	3.83998e-53	2.57278e-51	3.22184	1.00761
Macro	SIGLEC14	0.339623	4.72263e-29	1.58208e-27	3.18201	1.94491
Macro	ITGAL	0.348485	4.5781e-37	3.06733e-35	3.15594	1.46536
Macro	SIGLEC10	0.422222	8.39182e-33	5.62252e-31	3.04605	1.32248
Macro	PIK3R5	0.425	1.50904e-29	1.01105e-27	3.0457	1.46205
Macro	EBI3	0.52	2.16124e-24	1.44803e-22	3.02081	1.4434
Macro	DLGAP3	0.360656	6.58978e-36	4.41515e-34	3.01936	1.39923
Macro	P2RY8	0.428571	2.71049e-26	1.81603e-24	2.88849	1.55005
Macro	HSF4	0.545455	5.92904e-23	3.97246e-21	2.61858	1.27
Macro	GPR65	0.25	3.28657e-33	1.101e-31	2.59302	1.87752
Macro	FCER2	0.777778	1.66487e-15	1.11546e-13	2.53362	1.29607
Macro	CD163L1	0.307692	4.04743e-31	2.71178e-29	2.48808	1.56442
Macro	BCL2A1	0.2	1.4904e-43	4.99283e-42	2.44981	1.68176
Macro	DPEP2	0.36	1.33714e-29	8.95882e-28	2.43988	1.38019
Macro	TM6SF1	0.247934	8.39355e-43	5.62368e-41	2.42503	1.36686
Macro	APOBR	0.354167	6.96733e-28	2.33405e-26	2.41501	1.47641
Macro	IL4I1	0.266667	2.33705e-35	7.8291e-34	2.37291	1.51085
Macro	ATP8B4	0.241379	1.14683e-39	7.68376e-38	2.33894	1.46317
Macro	FCGBP	0.277778	2.77436e-37	1.85882e-35	2.30184	1.33286
Macro	ZMYND15	0.555556	1.92582e-19	1.2903e-17	2.27698	1.28769
Macro	AP003481.1	1	1.01223e-07	6.78191e-06	2.2402	1.88318
Macro	TNFSF8	0.75	2.80272e-13	1.87782e-11	2.23373	1.39514
Macro	ADAM28	0.21118	1.02616e-45	6.87526e-44	2.16214	1.33815
Macro	DENND1C	0.368421	1.74051e-23	1.16614e-21	2.15305	1.50983
Macro	PTPRO	0.22695	3.35314e-44	2.24661e-42	2.14197	1.27651
Macro	LRRC4	0.213415	3.35076e-47	2.24501e-45	2.13472	1.26554
Macro	LRMP	0.273973	5.92326e-30	3.96859e-28	2.10627	1.54666
Macro	S100Z	0.423077	1.51388e-19	5.07149e-18	2.10117	1.55168
Macro	SLFN11	0.214765	2.35992e-43	1.58115e-41	2.0665	1.32728
Macro	PIK3CG	0.333333	2.39275e-27	1.60314e-25	2.05964	1.36478
Macro	NFAM1	0.303571	1.55273e-26	5.20164e-25	2.04344	1.53359
Macro	AC110995.1	0.6	4.83369e-18	3.23857e-16	2.04106	1.15516
Macro	GAPLINC	0.245614	6.64158e-40	4.44986e-38	2.03954	1.24629
Macro	CHST13	0.368421	1.74051e-23	1.16614e-21	1.99665	1.40015
Macro	SIGLEC5	0.533333	1.34434e-15	9.00711e-14	1.97442	1.46374
Macro	SUCNR1	0.636364	1.51367e-14	1.01416e-12	1.97291	1.31909
Macro	FCMR	0.358974	2.70336e-23	1.81125e-21	1.94667	1.4129
Macro	ARHGAP25	0.205479	4.33512e-40	2.90453e-38	1.91536	1.39242
Macro	CD300C	0.407407	2.54372e-19	1.70429e-17	1.89844	1.47353
Macro	HK3	0.346939	1.06216e-27	3.55825e-26	1.85437	1.16514
Macro	CLECL1	0.333333	3.17627e-21	1.06405e-19	1.84772	1.59009
Macro	APOC2	0.5	2.67752e-15	1.79394e-13	1.76306	1.42281
Macro	SIGLEC12	1	1.01223e-07	6.78191e-06	1.73803	1.46104
Macro	GPR84	0.37931	6.6923e-19	4.48384e-17	1.73178	1.47711
Macro	RGS18	0.241379	1.67293e-20	3.73621e-19	1.73062	2.13172
Macro	RASAL3	0.283019	4.81972e-23	3.22921e-21	1.7072	1.58932
Macro	LILRB1	0.333333	3.17627e-21	2.1281e-19	1.67568	1.44203
Macro	TRIM50	1	1.01223e-07	6.78191e-06	1.67169	1.40528
Macro	C1orf127	0.583333	3.61794e-14	2.42402e-12	1.66545	1.24894
Macro	KCNG2	0.361111	9.15498e-22	6.13384e-20	1.60074	1.23893
Macro	TMEM140	0.28	1.60186e-21	1.07325e-19	1.56436	1.57975
Macro	AL137186.2	0.223214	1.30673e-34	8.75508e-33	1.56333	1.21539
Macro	P2RY6	0.24	6.33836e-26	4.2467e-24	1.47975	1.43876
Macro	ALDH3B1	0.205128	2.60283e-32	1.74389e-30	1.45987	1.32493
Macro	CSF2RB	0.222222	2.94801e-25	9.87584e-24	1.4393	1.55251
Macro	IL18	0.25	2.78333e-26	9.32417e-25	1.4393	1.32466
Macro	MICB	0.288462	3.47085e-23	2.32547e-21	1.37401	1.24703
Macro	SLC46A3	0.246154	2.16459e-23	1.45028e-21	1.3488	1.42158
Macro	U62317.5	0.5	9.10162e-12	6.09808e-10	1.34203	1.42944
Macro	TLR10	0.333333	1.25644e-16	8.41814e-15	1.34186	1.48863
Macro	IL10RB-DT	0.219512	3.76043e-25	2.51949e-23	1.2839	1.40806
Macro	IFNB1	1	2.17565e-05	0.00145768	1.2517	1.57858
Macro	AC016831.5	0.264151	4.05258e-21	2.71523e-19	1.19916	1.30899
Macro	SLAMF8	0.571429	1.6271e-08	1.09016e-06	1.13747	1.50278
Macro	BISPR	0.254545	7.27527e-21	4.87443e-19	1.13746	1.30476
Macro	OAS2	0.3	4.73903e-19	3.17515e-17	1.12685	1.2053
Macro	IL12RB1	0.454545	9.83807e-10	6.59151e-08	1.09269	1.56932
Macro	AC015819.2	0.6	1.00514e-06	6.73443e-05	1.08995	1.78091
Macro	AL590764.1	0.5	9.10162e-12	6.09808e-10	1.08945	1.1604
Macro	TLR6	0.254902	1.76774e-19	1.18439e-17	1.08628	1.33624
Macro	MS4A14	0.555556	2.70413e-10	1.81177e-08	1.07727	1.19166
Macro	LINC01827	1	2.17565e-05	0.00145768	1.03473	1.30495
Macro	ST18	0.75	4.0347e-07	2.70325e-05	1.0342	1.26805
Macro	LINC00278	0.5	3.24203e-08	2.17216e-06	0.974782	1.53067
Macro	WDFY4	0.294118	5.39102e-16	3.61198e-14	0.972197	1.27297
Macro	ADAMDEC1	1	2.17565e-05	0.00145768	0.946741	1.19398
Macro	VNN1	0.444444	5.81383e-08	1.94763e-06	0.926267	1.69366
Macro	NLRC4	0.275	4.2656e-17	2.85795e-15	0.919238	1.20067
Macro	AC108449.1	1	2.17565e-05	0.00145768	0.906162	1.14281
Macro	AL590226.1	0.3	1.29709e-14	8.69052e-13	0.892134	1.25915
Macro	P2RY12	0.32	2.16741e-13	1.45217e-11	0.880144	1.27705
Macro	ZG16B	0.25	3.3971e-15	2.27606e-13	0.868771	1.41224
Macro	AC087273.2	0.6	1.00514e-06	6.73443e-05	0.854993	1.39701
Macro	GPR132	0.266667	1.14874e-12	7.69658e-11	0.825155	1.52387
Macro	SLC22A18AS	0.229167	4.02846e-16	2.69907e-14	0.819889	1.36649
Macro	PARP15	0.222222	1.2516e-14	4.19285e-13	0.773612	1.47238
Macro	AL136987.1	0.6	1.00514e-06	6.73443e-05	0.771652	1.26083
Macro	FPR3	0.666667	6.50659e-05	0.00435941	0.768577	1.61916
Macro	TMEM150B	0.20339	8.74763e-17	5.86091e-15	0.76468	1.37668
Macro	AC109826.1	0.666667	6.50659e-05	0.00435941	0.758789	1.59854
Macro	LINC00671	0.304348	1.07055e-11	3.58634e-10	0.750238	1.32125
Macro	C11orf45	0.28125	2.52158e-14	1.68946e-12	0.722971	1.11153
Macro	GPR42	0.444444	5.81383e-08	3.89527e-06	0.71846	1.31369
Macro	LINC01146	0.6	1.00514e-06	6.73443e-05	0.71825	1.17358
Macro	IL6R-AS1	0.269231	2.83741e-11	1.90106e-09	0.671739	1.39098
Macro	LINC01637	0.219512	3.03243e-13	2.03173e-11	0.664787	1.42252
Macro	KCNK13	0.315789	2.59854e-10	1.74102e-08	0.636135	1.23573
Macro	AC138207.5	0.666667	6.50659e-05	0.00435941	0.634654	1.33702
Macro	AC087672.2	0.666667	6.50659e-05	0.00435941	0.629359	1.32587
Macro	AC243829.4	0.666667	6.50659e-05	0.00435941	0.626178	1.31917
Macro	LINC01150	0.75	4.0347e-07	2.70325e-05	0.620072	0.760278
Macro	CARD11	0.26087	9.51421e-10	6.37452e-08	0.539685	1.34837
Macro	AC126177.8	0.666667	6.50659e-05	0.00435941	0.511751	1.07811
Macro	CCR5	0.375	5.5698e-06	0.000373177	0.505255	1.50783
Macro	DPEP3	0.428571	3.49337e-06	0.000234056	0.471986	1.18672
Macro	CD274	0.233333	8.63875e-11	5.78796e-09	0.466214	1.16744
Macro	LINC02285	0.3125	9.12179e-09	6.1116e-07	0.46097	1.07882
Macro	TMEM63C	0.2	1.44791e-11	9.701e-10	0.446465	1.21097
Macro	ITGB2-AS1	0.2	5.44144e-09	1.21525e-07	0.444693	1.58198
Macro	CD300LF	0.285714	4.53311e-07	1.51859e-05	0.432648	1.4036
Macro	AC012645.3	0.5	0.000129726	0.00869166	0.43017	1.30147
Macro	CD1A	0.5	2.00323e-06	0.000134216	0.425724	0.878602
Macro	CPNE9	0.26087	9.51421e-10	6.37452e-08	0.425505	1.0631
Macro	HLA-DQA2	0.227273	5.37226e-08	1.79971e-06	0.421223	1.49905
Macro	MRO	0.212121	1.79068e-10	1.19976e-08	0.412582	1.17336
Macro	FFAR3	0.4	0.000215537	0.014441	0.402073	1.61203
Macro	SDS	0.266667	6.15843e-07	4.12615e-05	0.395394	1.40382
Macro	AF127936.2	0.5	0.000129726	0.00869166	0.376978	1.14054
Macro	LINC00528	0.227273	5.37226e-08	3.59941e-06	0.376524	1.33998
Macro	CD300E	0.285714	0.000449814	0.0150688	0.370793	2.27995
Macro	MIR3945HG	0.25	2.15765e-05	0.000722812	0.369664	1.86336
Macro	SIRPB2	0.2	5.44144e-09	3.64576e-07	0.363233	1.29219
Macro	AL160272.1	0.2	1.07128e-07	7.17759e-06	0.353231	1.48994
Macro	AC083862.2	0.3	1.18518e-05	0.000794073	0.331629	1.31946
Macro	LINC00346	0.2	1.07128e-07	7.17759e-06	0.310935	1.31153
Macro	AC018529.2	0.4	0.000215537	0.014441	0.310735	1.24583
Macro	TIFAB	0.285714	0.000449814	0.0150688	0.308357	1.89604
Macro	AL161785.1	0.25	3.18764e-08	2.13572e-06	0.290343	0.910938
Macro	C4BPB	0.208333	8.6037e-08	5.76448e-06	0.276989	1.1065
Macro	FILNC1	0.333333	0.000322299	0.021594	0.247195	1.24881
Macro	TNFRSF10C	0.210526	1.72276e-06	0.000115425	0.231308	1.12087
Macro	ACSM5	0.285714	0.000449814	0.0301375	0.195562	1.20248
Mast	TPSB2	1	2.78986e-66	1.86921e-64	435.289	3.58566
Mast	TPSAB1	1	4.65767e-21	3.12064e-19	166.331	4.41765
Mast	CPA3	1	1.77507e-24	1.1893e-22	150.865	3.43007
Mast	CLC	1	7.44796e-11	4.99013e-09	96.6509	5.15321
Mast	RHEX	0.408163	2.16623e-56	1.45137e-54	56.7975	1.34993
Mast	EPX	0.8	1.50737e-13	1.00994e-11	46.9747	2.47297
Mast	IL1RL1	0.8	1.50737e-13	1.00994e-11	45.4218	2.39122
Mast	PRSS57	0.384615	4.56244e-28	3.05684e-26	44.6624	2.2935
Mast	AL157895.1	0.321429	2.03992e-48	1.36675e-46	39.1359	1.37865
Mast	CTSG	0.307692	3.9886e-32	1.33618e-30	38.851	2.1715
Mast	CRISP3	0.375	3.71592e-17	2.48967e-15	24.758	2.16992
Mast	AL662860.1	1	1.80402e-07	1.2087e-05	23.2652	1.86294
Mast	RGS13	0.333333	2.05304e-19	1.37553e-17	15.8179	1.37123
Mast	SVOPL	0.206349	3.52724e-32	2.36325e-30	14.9736	1.24583
Mast	GCSAML	0.333333	8.60774e-17	5.76719e-15	14.134	1.42526
Mast	LINC02091	1	0.000428725	0.0287245	11.7831	1.88931
Mast	CD200R1L	1	0.000428725	0.0287245	11.6276	1.86439
Mast	UTS2	1	0.000428725	0.0287245	11.3889	1.82611
Mast	AL022329.1	1	0.000428725	0.0287245	9.88093	1.58432
Mast	SIGLEC8	1	0.000428725	0.0287245	8.35953	1.34038
Mast	IL9R	0.5	1.48813e-09	9.97046e-08	8.09288	0.990139
Mast	AC022167.5	1	0.000428725	0.0287245	7.9972	1.28228
Mast	MS4A2	0.227273	3.13329e-13	2.0993e-11	7.49557	1.4243
Mast	PRG2	0.333333	0.00128561	0.043068	6.78206	3.80054
Mast	RAG2	0.222222	6.48126e-06	0.000217122	3.84947	1.80293
Megakaryo	GP9	0.947368	8.73727e-63	5.85397e-61	397.975	3.1815
Megakaryo	CLEC1B	1	5.49481e-39	3.68152e-37	264.167	3.24512
Megakaryo	PPBP	0.310924	1.16003e-105	7.77217e-104	152.577	2.1979
Megakaryo	PF4	0.324074	4.70593e-100	3.15297e-98	144.768	2.11376
Megakaryo	TREML1	1	5.80693e-18	3.89064e-16	101.957	2.7802
Megakaryo	RGS18	0.327586	9.89426e-53	6.62916e-51	77.268	2.13172
Megakaryo	PF4V1	1	1.36279e-07	9.13068e-06	57.3484	3.92593
Megakaryo	MPIG6B	0.341463	4.11289e-39	2.75563e-37	37.1074	1.33059
Megakaryo	AL731557.1	0.75	1.94701e-10	1.3045e-08	35.9598	2.32063
Megakaryo	LINC02284	0.75	1.94701e-10	1.3045e-08	32.4875	2.09655
Megakaryo	CXCL5	1	0.000373149	0.025001	25.5599	3.5043
Megakaryo	LINC00989	1	0.000373149	0.025001	21.9877	3.01455
Megakaryo	C10orf55	1	0.000373149	0.025001	21.9877	3.01455
Megakaryo	AL138900.3	1	0.000373149	0.025001	21.9877	3.01455
Megakaryo	AC093766.1	1	0.000373149	0.025001	21.9275	3.00629
Megakaryo	SELP	0.4	9.66329e-18	6.47441e-16	20.914	1.44426
Megakaryo	RD3L	1	0.000373149	0.025001	20.7202	2.84077
Megakaryo	AC022568.1	1	1.36279e-07	9.13068e-06	20.2333	1.38512
Megakaryo	AL133153.2	1	0.000373149	0.025001	19.7454	2.70712
Megakaryo	LY6G6F	1	0.000373149	0.025001	14.46	1.98248
Megakaryo	C15orf53	0.241379	9.76658e-19	6.54361e-17	13.3409	1.44232
Megakaryo	AP001189.1	0.307692	1.21281e-11	8.12585e-10	11.4196	1.59794
Megakaryo	GP6	0.21875	2.10408e-18	1.40973e-16	11.2405	1.36625
Megakaryo	PDZK1IP1	0.25	3.08434e-11	1.04093e-09	11.1709	1.99806
Megakaryo	AC009971.1	1	0.000373149	0.025001	10.8377	1.48587
Megakaryo	AC008763.1	0.5	8.17257e-07	5.47562e-05	10.2075	1.57615
Megakaryo	PTCRA	0.5	0.000746156	0.0499925	9.81268	2.94961
Megakaryo	AC099329.1	1	0.000373149	0.025001	7.56368	1.03699
Megakaryo	AC020571.1	0.5	0.000746156	0.0499925	7.13331	2.14421
Megakaryo	BEND2	0.3	5.83102e-09	3.90678e-07	7.03744	1.33896
Megakaryo	AL606807.1	0.5	0.000746156	0.0499925	6.38392	1.91895
Megakaryo	AL031005.1	0.4	1.36175e-06	9.12372e-05	6.3819	1.27836
Megakaryo	AQP10	0.235294	4.03214e-11	2.70153e-09	6.20247	1.19193
Megakaryo	NXF3	0.25	0.00149174	0.0499734	2.34399	1.55917
Melano	TYRP1	1	1.04251e-78	6.9848e-77	652.757	3.93419
Melano	TRPM1	0.954545	1.11049e-73	7.44027e-72	314.411	2.12201
Melano	MLANA	1	2.00196e-28	1.34131e-26	244.695	4.15209
Melano	DCT	0.289062	2.812e-104	1.88404e-102	101.76	1.59783
Melano	SLC24A5	0.551724	5.2994e-49	3.5506e-47	71.0305	1.2534
Melano	MCHR1	0.354167	8.10564e-48	5.43078e-46	48.9923	1.38063
Melano	SLC45A2	0.571429	5.99968e-25	4.01979e-23	37.0726	1.25887
Melano	LINC00462	0.538462	1.07953e-21	7.23286e-20	34.9576	1.4553
Melano	FCRLA	0.538462	1.07953e-21	7.23286e-20	28.7188	1.19558
Melano	TYR	0.5	1.78574e-18	1.19645e-16	24.2678	1.2853
Melano	C3orf79	1	0.000373149	0.025001	19.7327	2.70538
Melano	SNCB	1	0.000373149	0.025001	16.0784	2.20437
Melano	AL355596.1	1	0.000373149	0.025001	14.9383	2.04806
Melano	LINC00518	0.333333	3.58069e-17	2.39906e-15	14.4444	1.23839
Melano	SLCO4A1-AS1	0.6	4.86613e-10	3.26031e-08	12.6972	1.06801
Melano	AC027130.1	1	0.000373149	0.025001	10.2504	1.40534
Melano	AL034376.1	0.5	0.000746156	0.0499925	7.11406	2.13842
Mes1	MALAT1	0.225502	1e-300	3.45e-299	3.82426	6.43816
Mes1	MTRNR2L8	0.505469	1e-300	6.8e-299	3.36661	2.5285
Mes1	MTRNR2L12	0.427636	1e-300	6.8e-299	2.19999	1.95304
Mes1	HBZ	0.274574	1e-300	3.45e-299	2.11878	2.92948
Mes1	COX7C	0.231088	1e-300	6.8e-299	1.7634	2.89693
Mes1	IGDCC3	0.456673	1e-300	6.8e-299	1.74105	1.44734
Mes1	MEIS2	0.307723	1e-300	2.33333e-299	1.68619	2.08024
Mes1	HIST1H2BG	0.30025	1e-300	6.8e-299	1.34162	1.69633
Mes1	SPOCK3	0.250924	1e-300	6.8e-299	1.30746	1.9781
Mes1	TSHZ2	0.221165	1e-300	2.33333e-299	1.20826	2.07399
Mes1	NEFM	0.234741	2.40849e-234	8.06844e-233	1.20251	2.49736
Mes1	MIR99AHG	0.237196	1e-300	6.8e-299	1.16637	1.86678
Mes1	MEIS1	0.260647	1e-300	6.8e-299	1.08688	1.58305
Mes1	AL691515.1	0.481061	3.7886e-181	2.53836e-179	1.07819	1.4148
Mes1	SYT4	0.505376	7.64762e-118	5.1239e-116	1.05699	2.03387
Mes1	SHOX2	0.22784	1.87345e-267	6.27606e-266	1.04958	1.967
Mes1	AC108134.2	0.314163	1.01389e-232	6.79308e-231	1.02853	1.6072
Mes1	PBX1	0.226265	1e-300	6.8e-299	1.02806	1.72491
Mes1	HIST2H2BE	0.220921	1.00002e-300	6.80011e-299	1.02357	1.75891
Mes1	ADAMTS6	0.238021	1e-300	6.8e-299	1.02095	1.62838
Mes1	HOXC10	0.215244	1.35746e-295	9.09499e-294	0.960101	1.72284
Mes1	PAX1	0.356304	2.42662e-153	1.62584e-151	0.950339	1.99043
Mes1	MPPED2	0.207916	1e-300	6.8e-299	0.941605	1.71927
Mes1	HOXC9	0.254023	1.20181e-253	4.02607e-252	0.919695	1.63032
Mes1	MEOX1	0.265935	5.56199e-235	3.72653e-233	0.910574	1.6647
Mes1	AL031777.3	0.272329	4.47772e-222	1.50004e-220	0.901912	1.70403
Mes1	C1orf54	0.208501	1e-300	3.45e-299	0.893771	1.62735
Mes1	ISG15	0.233959	8.0212e-278	5.3742e-276	0.887852	1.55975
Mes1	MECOM	0.212986	1.89092e-245	3.16729e-244	0.793266	1.73332
Mes1	SHISA3	0.340058	5.86333e-150	3.92843e-148	0.77856	1.74728
Mes1	DICER1	0.220637	3.33932e-258	2.23734e-256	0.730289	1.46408
Mes1	RSPO4	0.475	1.06289e-133	7.12136e-132	0.715306	1.28979
Mes1	SCX	0.213723	5.37877e-203	1.20126e-201	0.714838	1.88326
Mes1	GNG3	0.301869	6.81493e-176	2.283e-174	0.690744	1.48776
Mes1	SCUBE3	0.223457	1.09377e-223	7.32828e-222	0.667203	1.52518
Mes1	RNF175	0.206732	1.49422e-245	1.00113e-243	0.644757	1.45083
Mes1	HSPA6	0.242613	6.70696e-113	4.49366e-111	0.642532	2.68891
Mes1	AC078909.1	0.501241	1.41062e-100	9.45116e-99	0.641355	1.45944
Mes1	AMOT	0.232697	2.56534e-212	8.59388e-211	0.632093	1.46211
Mes1	FGF8	0.480899	6.1705e-102	4.13423e-100	0.603755	1.41277
Mes1	GSC	0.257224	5.08137e-155	3.40452e-153	0.587054	1.68462
Mes1	RMRP	0.394567	3.36251e-116	2.25288e-114	0.548787	1.37179
Mes1	CRNDE	0.213219	4.19234e-188	1.40444e-186	0.526465	1.50076
Mes1	SULT1C2	0.597087	1.10172e-73	7.38156e-72	0.523689	1.36914
Mes1	MGAT4C	0.352663	4.97472e-99	3.33306e-97	0.520093	1.7086
Mes1	BRICD5	0.452607	2.34983e-85	1.57439e-83	0.488352	1.45204
Mes1	NEFL	0.241942	2.25501e-111	7.5543e-110	0.488207	2.07701
Mes1	LMO1	0.503333	7.69311e-76	2.57719e-74	0.475098	1.43117
Mes1	PKDCC	0.241592	2.11468e-152	1.41683e-150	0.468487	1.45609
Mes1	LINC00324	0.308282	8.16108e-112	5.46793e-110	0.437098	1.45361
Mes1	PCDH10	0.226373	2.62645e-141	8.7986e-140	0.434446	1.55479
Mes1	IQCA1	0.23461	1.61464e-153	1.08181e-151	0.42514	1.35074
Mes1	IRX3	0.212716	1.89529e-140	4.23282e-139	0.423867	1.62424
Mes1	HSD11B2	0.415323	1.45709e-83	9.76251e-82	0.3977	1.31654
Mes1	ALX1	0.259018	5.62134e-94	3.7663e-92	0.388778	1.83319
Mes1	SCUBE1	0.294915	1.0377e-113	6.95258e-112	0.387141	1.32325
Mes1	AP000911.1	0.37037	2.12506e-88	1.42379e-86	0.384902	1.35
Mes1	GDNF	0.361227	8.89797e-89	5.96164e-87	0.379423	1.35861
Mes1	HOXC8	0.246508	1.77923e-119	5.96043e-118	0.376378	1.46436
Mes1	GOLGA6L10	0.317365	5.09272e-92	3.41212e-90	0.350484	1.37771
Mes1	HOXA5	0.219458	2.51814e-130	1.68715e-128	0.349309	1.39876
Mes1	PLCG2	0.257525	2.82208e-98	1.8908e-96	0.325873	1.47737
Mes1	HIST1H2BH	0.216118	2.17081e-123	1.45444e-121	0.320985	1.379
Mes1	SYNC	0.208377	1.8166e-117	1.21712e-115	0.317915	1.48842
Mes1	AC093772.1	0.407008	3.3532e-60	2.24664e-58	0.306103	1.44019
Mes1	ALX3	0.278322	1.90478e-95	1.2762e-93	0.303493	1.31113
Mes1	RIC3	0.297272	1.81741e-83	1.21767e-81	0.301185	1.39459
Mes1	LINC00982	0.227533	3.50408e-96	1.17387e-94	0.287681	1.50853
Mes1	SBK1	0.230092	2.00003e-101	1.34002e-99	0.253802	1.24754
Mes1	DLG5	0.20169	5.77652e-106	3.87027e-104	0.244988	1.31454
Mes1	ALX4	0.259206	5.19099e-77	3.47797e-75	0.238869	1.37583
Mes1	SLC7A8	0.236855	2.03848e-87	6.82891e-86	0.236811	1.31351
Mes1	ETV4	0.224199	1.81442e-84	1.21566e-82	0.227786	1.38178
Mes1	DNAJA4	0.21567	1.62394e-81	5.4402e-80	0.224586	1.46799
Mes1	BRINP1	0.225048	4.93521e-79	1.6533e-77	0.218426	1.41162
Mes1	SSC4D	0.260597	7.77235e-72	5.20748e-70	0.215918	1.32703
Mes1	AC005837.1	0.356818	1.83087e-53	1.22668e-51	0.213593	1.29273
Mes1	LIN28B	0.268826	1.87086e-75	1.25348e-73	0.21177	1.20059
Mes1	DAB1	0.2891	4.76008e-62	3.18926e-60	0.205969	1.32319
Mes1	SPAG17	0.286783	7.36876e-58	4.93707e-56	0.204944	1.42457
Mes1	FAM19A2	0.244169	4.35944e-65	2.92082e-63	0.195885	1.41963
Mes1	ARAP2	0.297654	5.0808e-54	3.40414e-52	0.195706	1.40507
Mes1	HUNK	0.218586	4.862e-80	3.25754e-78	0.191574	1.2585
Mes1	AC025164.1	0.237066	7.89851e-67	5.292e-65	0.188703	1.37144
Mes1	EPHA5-AS1	0.296407	2.09339e-52	1.40257e-50	0.183703	1.36584
Mes1	CBLN2	0.228935	5.2151e-50	1.74706e-48	0.182944	1.8467
Mes1	AC131094.1	0.766667	1.04411e-18	6.9955e-17	0.176473	1.45794
Mes1	SKIDA1	0.214076	4.93033e-67	3.30332e-65	0.174286	1.39837
Mes1	LINC01918	0.239465	2.91188e-67	1.95096e-65	0.173882	1.24292
Mes1	AC012306.2	0.200756	1.17658e-71	7.88311e-70	0.169709	1.35736
Mes1	LINC02232	0.826087	9.00345e-17	6.03231e-15	0.166067	1.42688
Mes1	AC098864.1	0.244882	9.6054e-61	6.43562e-59	0.164075	1.27143
Mes1	SDSL	0.332564	5.78678e-45	3.87714e-43	0.160004	1.23865
Mes1	CXXC4	0.226759	1.58229e-61	1.06013e-59	0.158182	1.30668
Mes1	AC093901.1	0.321577	3.34597e-46	2.2418e-44	0.155788	1.21327
[truncated: 4,016 more rows]

## Sheet: marker_genes
celltype	gene	reference
Proximal Mesenchyme (ProxMes)	Meis2, WT1	Javier Capdevila, Tohru Tsukui, Concepción Rodríguez Esteban, Vincenzo Zappavigna, Juan Carlos Izpisúa Belmonte, Control of Vertebrate Limb Outgrowth by the Proximal Factor Meis2 and Distal Antagonism of BMPs by Gremlin, Molecular Cell,Volume 4, Issue 5,1999,Pages 839-849.; Moore, A. W. et al. YAC transgenic analysis reveals Wilms’ tumour 1 gene activity in the proliferating coelomic epithelium, …
Mesenchyme 1 (Mes1)	Meis2	Javier Capdevila, Tohru Tsukui, Concepción Rodríguez Esteban, Vincenzo Zappavigna, Juan Carlos Izpisúa Belmonte, Control of Vertebrate Limb Outgrowth by the Proximal Factor Meis2 and Distal Antagonism of BMPs by Gremlin, Molecular Cell,Volume 4, Issue 5,1999,Pages 839-849.
Mesenchyme 2 (Mes2)	KLF2	Antin, P. B., Pier, M., Sesepasara, T., Yatskievych, T. A. & Darnell, D. K. Embryonic Expression of the Chicken Krüppel-like (KLF) Transcription Factor Gene Family. Dev. Dyn. 239, 1879 (2010)
Mesenchyme 3 (Mes3)	CITED1	Dunwoodie SL, Rodriguez TA, Beddington RS. Msg1 and Mrg1, founding members of a gene family, show distinct patterns of gene expression during mouse embryogenesis. Mech Dev. 1998 Mar;72(1-2):27-40.
Mesenchyme 4 (Mes4)	PRAC1	Hu, W. Y. et al. Isolation and functional interrogation of adult human prostate epithelial stem cells at single cell resolution. Stem Cell Res. 23, (2017).
ISL1+Mesenchyme (ISL1+Mes)	ISL1	Yang L, Cai CL, Lin L, Qyang Y, Chung C, Monteiro RM, Mummery CL, Fishman GI, Cogen A, Evans S. Isl1Cre reveals a common Bmp pathway in heart and limb development. Development. 2006 Apr;133(8):1575-85.
Transitional Mesenchyme (TransMes)	IRX1, IRX2	Díaz-Hernández ME, Bustamante M, Galván-Hernández CI, Chimal-Monroy J. Irx1 and Irx2 are coordinately expressed and regulated by retinoic acid, TGFβ and FGF signaling during chick hindlimb development. PLoS One. 2013;8(3):e58549. Zülch A, Becker MB, Gruss P. Expression pattern of Irx1 and Irx2 during mouse digit development. Mech Dev. 2001 Aug;106(1-2):159-62.
RDH10+ Distal Mesenchyme (RDH10+DistalMes)	RDH10	Sandell LL, Sanderson BW, Moiseyev G, Johnson T, Mushegian A, Young K, Rey JP, Ma JX, Staehling-Hampton K, Trainor PA. RDH10 is essential for synthesis of embryonic retinoic acid and is required for limb, craniofacial, and organ development. Genes Dev. 2007 May 1;21(9):1113-24.
Distal Mesenchyme (DistalMes)	MSX1, LHX2	Yang Y, Zhu X, Jia X, Hou W, Zhou G, Ma Z, Yu B, Pi Y, Zhang X, Wang J, Wang G. Phosphorylation of Msx1 promotes cell proliferation through the Fgf9/18-MAPK signaling pathway during embryonic limb development. Nucleic Acids Res. 2020 Nov 18;48(20):11452-11467. Hara K, Ide H. Msx1 expressing mesoderm is important for the apical ectodermal ridge (AER)-signal transfer in chick limb development. Dev …
Mesencondensation cells (MesCond)	PAX9	Mammoto T, Mammoto A, Torisawa YS, Tat T, Gibbs A, Derda R, Mannix R, de Bruijn M, Yung CW, Huh D, Ingber DE. Mechanochemical control of mesenchymal condensation and embryonic tooth organ formation. Dev Cell. 2011 Oct 18;21(4):758-69.
Osteochondral progenetor (OCP)	PRRX1	He, J. et al. Dissecting human embryonic skeletal stem cell ontogeny by single-cell transcriptomic and functional analyses. Cell Res. 31, 742–757 (2021).
InterZone	GDF5	Roelofs AJ, Zupan J, Riemen AHK, Kania K, Ansboro S, White N, Clark SM, De Bari C. Joint morphogenetic cells in the adult mammalian synovium. Nat Commun. 2017 May 16;8:15040.
Chondrogenic Progenitor (ChondroProg)	SOX9, WWP2	V. Lefebvre, M. Dvir-Ginzberg, SOX9 and the many facets of its regulation in the chondrocyte lineage. Connect. Tissue Res. 58 (2017), doi:10.1080/03008207.2016.1183667. Nakamura Y, Yamamoto K, He X, Otsuki B, Kim Y, Murao H, Soeda T, Tsumaki N, Deng JM, Zhang Z, Behringer RR, Crombrugghe Bd, Postlethwait JH, Warman ML, Nakamura T, Akiyama H. Wwp2 is essential for palatogenesis mediated by the int…
Resting Chondrocyte (RestingChon)	UCMA	A. Tagariello, J. Luther, M. Streiter, L. Didt-Koziel, M. Wuelling, C. Surmann-Schmitt, M. Stock, N. Adam, A. Vortkamp, A. Winterpacht, Ucma--A novel secreted factor represents a highly specific marker for distal chondrocytes. Matrix Biol. 27 (2008), doi:10.1016/j.matbio.2007.07.004
Proliferating Chondrocyte (ProlifChon)	SOX9, COL2A1, G2/M/S cell cycle phase	Aghajanian, P. & Mohan, S. The art of building bone: emerging role of chondrocyte-to-osteoblast transdifferentiation in endochondral ossification. Bone Research 6, 1–9 (2018).
Prehypertrophic Chondrocyte (PrehyperChon)	IHH	B. St-Jacques, M. Hammerschmidt, A. P. McMahon, Indian hedgehog signaling regulates proliferation and differentiation of chondrocytes and is essential for bone formation. Genes Dev. 13 (1999), doi:10.1101/gad.13.16.2072
Hypertrophic Chondrocyte (HyperChon)	COL10A1	C. M. Kielty, A. P. Kwan, D. F. Holmes, S. L. Schor, M. E. Grant, Type X collagen, a product of hypertrophic chondrocytes. Biochem. J. 227 (1985), doi:10.1042/bj2270545
Perichondrium (PeriChon)	THBS2	R. P. Tucker, The in situ localization of tenascin splice variants and thrombospondin 2 mRNA in the avian embryo. Development. 117 (1993), doi:10.1242/dev.117.1.347
Osteoblast (OsteoB)	RUNX2, SP7	Liu DD, Zhang CY, Liu Y, Li J, Wang YX, Zheng SG. RUNX2 Regulates Osteoblast Differentiation via the BMP4 Signaling Pathway. J Dent Res. 2022 Sep;101(10):1227-1237.Hojo H, Ohba S. Sp7 Action in the Skeleton: Its Mode of Action, Functions, and Relevance to Skeletal Diseases. Int J Mol Sci. 2022 May 18;23(10):5647.
Articular Chondrocyte (ArtiChon)	PRG4	Kozhemyakina E, Zhang M, Ionescu A, Ayturk UM, Ono N, Kobayashi A, Kronenberg H, Warman ML, Lassar AB. Identification of a Prg4-expressing articular cartilage progenitor cell population in mice. Arthritis Rheumatol. 2015 May;67(5):1261-73. Zhang CH, Gao Y, Jadhav U, Hung HH, Holton KM, Grodzinsky AJ, Shivdasani RA, Lassar AB. Creb5 establishes the competence for Prg4 expression in articular carti…
Tendon Progenitor (TenoProg)	SCX	C. Shukunami, A. Takimoto, Y. Nishizaki, Y. Yoshimoto, S. Tanaka, S. Miura, H. Watanabe, T. Sakuma, T. Yamamoto, G. Kondoh, Y. Hiraki, Scleraxis is a transcriptional activator that regulates the expression of Tenomodulin, a marker of mature tenocytes and ligamentocytes. Sci. Rep. 8, 1–17 (2018).
Tenocyte (Teno)	TNMD	Xu P, Deng B, Zhang B, Luo Q, Song G. Stretch-Induced Tenomodulin Expression Promotes Tenocyte Migration via F-Actin and Chromatin Remodeling. Int J Mol Sci. 2021 May 6;22(9):4928.
Perimysium	GCG	*novel classification
PAX3+ Myogenic Progenitor (PAX3+MyoProg)	PAX3	Buckingham M, Relaix F. PAX3 and PAX7 as upstream regulators of myogenesis. Semin Cell Dev Biol. 2015 Aug;44:115-25.
PAX7+ Myogenic Progenitor (PAX7+MyoProg)	PAX7	Buckingham M, Relaix F. PAX3 and PAX7 as upstream regulators of myogenesis. Semin Cell Dev Biol. 2015 Aug;44:115-25.
Myoblast (MyoB1/MyoB2)	MYOD1	iu Cj, Wang H, Zhao Z, Yu S, Lu YB, Meyer J, Chatterjee G, Deschamps S, Roe BA, Lengyel P. MyoD-dependent induction during myoblast differentiation of p204, a protein also inducible by interferon. Mol Cell Biol. 2000 Sep;20(18):7024-36.
Myocyte (MyoC1/MyoC2)	MYOG	Ganassi M, Badodi S, Ortuste Quiroga HP, Zammit PS, Hinits Y, Hughes SM. Myogenin promotes myocyte fusion to balance fibre number and size. Nat Commun. 2018 Oct 12;9(1):4232.
MYH3+ Myocyte (MYH3+MyoC)	MYH3	Schiaffino S, Rossi AC, Smerdu V, Leinwand LA, Reggiani C. Developmental myosins: expression patterns and functional significance. Skelet Muscle. 2015 Jul 15;5:22.
MYL3+ Myocyte (MYL3+MyoC)	MYL3	Schiaffino S, Rossi AC, Smerdu V, Leinwand LA, Reggiani C. Developmental myosins: expression patterns and functional significance. Skelet Muscle. 2015 Jul 15;5:22.
Intermediate Muscular Fibroblast （InterMusFibro）	ALDH1A3, MYH3	*novel classification
ADH+ Fibroblast (ADH+Fibro)	ADH1B, ALDH1A3	*novel classification
STMN2+ Fibroblast (STMN2+Fibro)	STMN2	*novel classification
MFAP5+ Fibroblast (MFAP5+Fibro)	MFAP5	Barbier M, Gross MS, Aubart M, Hanna N, Kessler K, Guo DC, Tosolini L, Ho-Tin-Noe B, Regalado E, Varret M, Abifadel M, Milleron O, Odent S, Dupuis-Girod S, Faivre L, Edouard T, Dulac Y, Busa T, Gouya L, Milewicz DM, Jondeau G, Boileau C. MFAP5 loss-of-function mutations underscore the involvement of matrix alteration in the pathogenesis of familial thoracic aortic aneurysms and dissections. Am J …
HOXC5+ Dermal Fibroblast Progenitor (HOXC5+DermFibroProg)	HOXC5	*novel classification
F10+ Dermal Fibroblast Progenitor (F10+DermFibroProg)	F10	*novel classification
Dermal Fibroblast (DermFibro)	TWIST2	V. Thulabandu, D. Chen, R. P. Atit, Dermal fibroblast in cutaneous development and healing. Wiley Interdiscip. Rev. Dev. Biol. 7 (2018), doi:10.1002/wdev.307
Smooth Muscle Progenitor (SMProg)	IGFBP7	Karlsson, M. et al. A single-cell type transcriptomics map of human tissues. Science advances 7, (2021).
Smooth Muscle (SMC)	PLN, ACTA2	Perisic Matic L, Rykaczewska U, Razuvaev A, Sabater-Lleal M, Lengquist M, Miller CL, Ericsson I, Röhl S, Kronqvist M, Aldi S, Magné J, Paloschi V, Vesterlund M, Li Y, Jin H, Diez MG, Roy J, Baldassarre D, Veglia F, Humphries SE, de Faire U, Tremoli E, Odeberg J, Vukojević V, Lehtiö J, Maegdefessel L, Ehrenborg E, Paulsson-Berne G, Hansson GK, Lindeman JH, Eriksson P, Quertermous T, Hamsten A, Hed…
Pericyte	KCNJ8	Bondjers C, He L, Takemoto M, Norlin J, Asker N, Hellström M, Lindahl P, Betsholtz C. Microarray analysis of blood microvessels from PDGF-B and PDGF-Rbeta mutant mice identifies novel markers for brain pericytes. FASEB J. 2006 Aug;20(10):1703-5.
Neural Fibroblast (NeuralFibro)	FOXS1, PI16	Singhmar P, Trinh RTP, Ma J, Huo X, Peng B, Heijnen CJ, Kavelaars A. The fibroblast-derived protein PI16 controls neuropathic pain. Proc Natl Acad Sci U S A. 2020 Mar 10;117(10):5463-5471.
Neuronal	SST	Urban-Ciecko J, Barth AL. Somatostatin-expressing neurons in cortical networks. Nat Rev Neurosci. 2016 Jul;17(7):401-9.
Schwann Progenitor (SchwannProg)	MPZ	Z. Liu, Y.-Q. Jin, L. Chen, Y. Wang, X. Yang, J. Cheng, W. Wu, Z. Qi, Z. Shen, Specific Marker Expression and Cell State of Schwann Cells during Culture In Vitro. PLoS One. 10 (2015), doi:10.1371/journal.pone.0123278.
Schwann	MPZ, MBP	Z. Liu, Y.-Q. Jin, L. Chen, Y. Wang, X. Yang, J. Cheng, W. Wu, Z. Qi, Z. Shen, Specific Marker Expression and Cell State of Schwann Cells during Culture In Vitro. PLoS One. 10 (2015), doi:10.1371/journal.pone.0123278.
Synaptic Schwann (SynapSchwann)	COL20A1	Castro R, Taetzsch T, Vaughan SK, Godbe K, Chappell J, Settlage RE, Valdez G. Specific labeling of synaptic schwann cells reveals unique cellular and molecular features. Elife. 2020 Jun 25;9:e56935.
Melanocyte (Melano)	MLANA	Du J, Miller AJ, Widlund HR, Horstmann MA, Ramaswamy S, Fisher DE. MLANA/MART1 and SILV/PMEL17/GP100 are transcriptionally regulated by MITF in melanocytes and melanoma. Am J Pathol. 2003 Jul;163(1):333-43.
Periderm	KRT4	Teixeira Rosa J, Oralová V, Larionova D, Eisenhoffer GT, Eckhard Witten P, Huysseune A. Periderm invasion contributes to epithelial formation in the teleost pharynx. Sci Rep. 2019 Jul 12;9(1):10082.
Basal	GJB6	Liu W, Rask-Andersen H. GJB2 and GJB6 gene transcripts in the human cochlea: A study using RNAscope, confocal, and super-resolution structured illumination microscopy. Front Mol Neurosci. 2022 Sep 20;15:973646.
Apical Ectodermal Ridge Basal (AER-Basal)	FGF8	Lewandoski M, Sun X, Martin GR. Fgf8 signalling from the AER is essential for normal limb development. Nat Genet. 2000 Dec;26(4):460-3.
Arterial Endothelial (ArterialEndo)	PRND	Chen Z, Morales JE, Avci N, Guerrero PA, Rao G, Seo JH, McCarty JH. The vascular endothelial cell-expressed prion protein doppel promotes angiogenesis and blood-brain barrier development. Development. 2020 Sep 23;147(18):dev193094.
Venous Endothelial (VenousEndo)	PLVAP	Herrnberger L, Ebner K, Junglas B, Tamm ER. The role of plasmalemma vesicle-associated protein (PLVAP) in endothelial cells of Schlemm's canal and ocular capillaries. Exp Eye Res. 2012 Dec;105:27-33.
Lymphoendothelial (LymphEndo)	CCL21	Johnson LA, Jackson DG. Inflammation-induced secretion of CCL21 in lymphatic endothelium is a key regulator of integrin-mediated dendritic cell transmigration. Int Immunol. 2010 Oct;22(10):839-49.
Lymphoid-primed multipotent progenitor (LMPP)/Early lymphoid progenitors(ELP)	IL7R	Iwasaki H, Akashi K. Myeloid lineage commitment from the hematopoietic stem cell. Immunity. 2007 Jun;26(6):726-40.
common myeloid progenitors/Granulocyte-monocyte progenitors (GMPs)	PRTN3	Karatepe K, Zhu H, Zhang X, Guo R, Kambara H, Loison F, Liu P, Yu H, Ren Q, Luo X, Manis J, Cheng T, Ma F, Xu Y, Luo HR. Proteinase 3 Limits the Number of Hematopoietic Stem and Progenitor Cells in Murine Bone Marrow. Stem Cell Reports. 2018 Nov 13;11(5):1092-1105.
Natural killer (NK)	KLRC1	Bongen E, Vallania F, Utz PJ, Khatri P. KLRD1-expressing natural killer cells predict influenza susceptibility. Genome Med. 2018 Jun 14;10(1):45.
B	CD79B	Takeuchi T, Yamaguchi M, Kobayashi K, Miyazaki K, Tawara I, Imai H, Ono R, Nosaka T, Tanaka K, Katayama N. MYD88, CD79B, and CARD11 gene mutations in CD5-positive diffuse large B-cell lymphoma. Cancer. 2017 Apr 1;123(7):1166-1173.
Myelocyte	CAMP	Gombart AF, Borregaard N, Koeffler HP. Human cathelicidin antimicrobial peptide (CAMP) gene is a direct target of the vitamin D receptor and is strongly up-regulated in myeloid cells by 1,25-dihydroxyvitamin D3. FASEB J. 2005 Jul;19(9):1067-77.
Dendritic Cell 2 (DC2)	CLEC10A	Heger L, Balk S, Lühr JJ, Heidkamp GF, Lehmann CHK, Hatscher L, Purbojo A, Hartmann A, Garcia-Martin F, Nishimura SI, Cesnjevar R, Nimmerjahn F, Dudziak D. CLEC10A Is a Specific Marker for Human CD1c+ Dendritic Cells and Enhances Their Toll-Like Receptor 7/8-Induced Cytokine Secretion. Front Immunol. 2018 Apr 27;9:744.
Monocyte	S100A12	Foell D, Wittkowski H, Kessel C, Lüken A, Weinhage T, Varga G, Vogl T, Wirth T, Viemann D, Björk P, van Zoelen MA, Gohar F, Srikrishna G, Kraft M, Roth J. Proinflammatory S100A12 can activate human monocytes via Toll-like receptor 4. Am J Respir Crit Care Med. 2013 Jun 15;187(12):1324-34.
Macrophage (Macro)	C1QA	Tran MTN, Hamada M, Jeon H, Shiraishi R, Asano K, Hattori M, Nakamura M, Imamura Y, Tsunakawa Y, Fujii R, Usui T, Kulathunga K, Andrea CS, Koshida R, Kamei R, Matsunaga Y, Kobayashi M, Oishi H, Kudo T, Takahashi S. MafB is a critical regulator of complement component C1q. Nat Commun. 2017 Nov 22;8(1):1700.
Mast	TPSB2	Kalesnikoff J, Galli SJ. New developments in mast cell biology. Nat Immunol. 2008 Nov;9(11):1215-23.
Megakaryocyte (Megakaryo)	CLEC1B	Otake S, Sasaki T, Shirai T, Tsukiji N, Tamura S, Takano K, Ozaki Y, Suzuki-Inoue K. CLEC-2 stimulates IGF-1 secretion from podoplanin-positive stromal cells and positively regulates erythropoiesis in mice. J Thromb Haemost. 2021 Jun;19(6):1572-1584.
Definite Erythrocyte (DefErythro)	HBB	Jain, V. et al. Single Cell RNA-Seq Analysis of Human Red Cells. Front. Physiol. 13, (2022).
Definite Reticulocyte (DefReticulo)	TSPO2	Marginedas-Freixa I, Hattab C, Bouyer G, Halle F, Chene A, Lefevre SD, Cambot M, Cueff A, Schmitt M, Gamain B, Lacapere JJ, Egee S, Bihel F, Le Van Kim C, Ostuni MA. TSPO ligands stimulate ZnPPIX transport and ROS accumulation leading to the inhibition of P. falciparum growth in human blood. Sci Rep. 2016 Sep 19;6:33516.
Primitive Erythrocyte 1 (PrimErythro1)	UCA1	Liu J, Li Y, Tong J, Gao J, Guo Q, Zhang L, Wang B, Zhao H, Wang H, Jiang E, Kurita R, Nakamura Y, Tanabe O, Engel JD, Bresnick EH, Zhou J, Shi L. Long non-coding RNA-dependent mechanism to regulate heme biosynthesis and erythrocyte development. Nat Commun. 2018 Oct 22;9(1):4386.
Primitive Erythrocyte 2 (PrimErythro2)	HBE1	Weiss MJ, Zhou S, Feng L, Gell DA, Mackay JP, Shi Y, Gow AJ. Role of alpha-hemoglobin-stabilizing protein in normal erythropoiesis and beta-thalassemia. Ann N Y Acad Sci. 2005;1054:103-17.

## Sheet: Mesenchymal_top50
cell_type	gene_name	ratio	p_value	q_value	score	mean_exValue		cell_type	gene_name	ratio	p_value	q_value	score	mean_exValue		cell_type	gene_name	ratio	p_value	q_value	score	mean_exValue		cell_type	gene_name	ratio	p_value	q_value	score	mean_exValue		cell_type	gene_name	ratio	p_value	q_value	score	mean_exValue		cell_type	gene_name	ratio	p_value	q_value	score	mean_exValue		cell_type	gene_name
ProxMes	WT1	0.879845	1e-300	6.8e-299	23.1774	1.65256		Mes1	MALAT1	0.225502	1e-300	3.45e-299	3.82426	6.43816		Mes2	ACTG1	0.235507	1e-300	3.45e-299	3.46809	4.61515		Mes3	CITED1	0.204229	1e-300	6.8e-299	2.43194	1.58693		Mes4	ST6GALNAC3	0.231922	1e-300	6.8e-299	2.68903	1.53434		ISL1+Mes	ISL2	0.615385	1e-300	6.8e-299	12.6792	1.60297		TransMes	HOXD13
ProxMes	TCF21	0.98	9.3043e-89	6.23388e-87	8.4425	1.84174		Mes1	MTRNR2L8	0.505469	1e-300	6.8e-299	3.36661	2.5285		Mes2	IGF2-1	0.31637	1e-300	6.8e-299	2.67888	2.65373		Mes3	HOPX	0.262646	3.18722e-164	2.13543e-162	1.87722	1.74774		Mes4	PRAC1	0.309211	3.66705e-161	2.45693e-159	1.86806	1.49495		ISL1+Mes	ISL1	0.357947	1e-300	6.8e-299	8.26658	1.79674		TransMes	HOXD12
ProxMes	PGM5-AS1	0.409639	3.39198e-156	2.27263e-154	6.50787	1.92314		Mes1	MTRNR2L12	0.427636	1e-300	6.8e-299	2.19999	1.95304		Mes2	CRABP1	0.227171	1e-300	2.33333e-299	2.62005	3.61455		Mes3	CA12	0.238968	2.74437e-200	1.83873e-198	1.70835	1.4322		Mes4	IGSF21	0.5	3.0896e-76	2.07003e-74	1.29381	1.36046		ISL1+Mes	ECEL1	0.47343	2.66772e-111	1.78737e-109	3.35401	1.4954		TransMes	CDC20
ProxMes	VWC2	0.227806	2.14003e-235	1.43382e-233	4.35011	1.53143		Mes1	HBZ	0.274574	1e-300	3.45e-299	2.11878	2.92948		Mes2	LINC02587	0.671533	3.35017e-275	2.24462e-273	2.52027	1.28558		Mes3	RERGL	0.361111	1.05988e-98	7.10122e-97	1.52837	1.7271		Mes4	CPA6	0.359331	5.22133e-98	3.49829e-96	1.13759	1.29195		ISL1+Mes	DKK4	0.789474	3.83025e-45	2.56627e-43	2.21229	1.47251		TransMes	PLK1
ProxMes	FOXF1	0.698413	1.32769e-65	8.89552e-64	4.29357	1.78335		Mes1	COX7C	0.231088	1e-300	6.8e-299	1.7634	2.89693		Mes2	GABARAP	0.309619	1e-300	2.33333e-299	2.38886	2.41803		Mes3	ZIC3	0.267658	9.69076e-89	6.49281e-87	0.769112	1.30528		Mes4	AL356309.2	0.331126	3.30035e-72	2.21123e-70	0.712351	1.19481		ISL1+Mes	AC010478.1	0.200495	1.33369e-57	8.93573e-56	0.647226	1.32474		TransMes	NEK2
ProxMes	SERPINE3	1	1.32646e-44	8.88731e-43	2.67611	1.14784		Mes1	IGDCC3	0.456673	1e-300	6.8e-299	1.74105	1.44734		Mes2	EEF1G	0.255786	1e-300	3.45e-299	2.28454	2.79912		Mes3	PMEL	0.257541	1.04755e-66	3.50928e-65	0.643737	1.51459		Mes4	LY6G6F-LY6G6D	0.251366	1.41698e-81	9.49377e-80	0.68828	1.34455		ISL1+Mes	CCDC81	0.258706	1.62993e-43	1.09205e-41	0.627143	1.32233		TransMes	TROAP
ProxMes	TMEM151A	0.791667	7.4482e-31	4.99029e-29	2.08855	1.64799		Mes1	MEIS2	0.307723	1e-300	2.33333e-299	1.68619	2.08024		Mes2	ATP6V0C	0.327608	1e-300	6.8e-299	2.07473	1.98475		Mes3	KCNIP4	0.223169	2.62024e-70	1.75556e-68	0.569394	1.46598		Mes4	SLC27A6	0.248544	4.34765e-75	2.91293e-73	0.585013	1.25662		ISL1+Mes	FENDRR	0.347826	5.25248e-09	1.75958e-07	0.192882	1.56322		TransMes	CCNB1
ProxMes	GATA2	0.201413	3.69488e-91	1.23778e-89	1.46632	1.51508		Mes1	HIST1H2BG	0.30025	1e-300	6.8e-299	1.34162	1.69633		Mes2	RNASEK	0.327563	1e-300	6.8e-299	1.81734	1.73876		Mes3	OLIG3	0.782609	2.97745e-23	1.99489e-21	0.563146	1.27712		Mes4	AL035258.1	0.375	9.28892e-34	6.22358e-32	0.423579	1.35756		ISL1+Mes	OR8S1	0.5	3.37708e-08	2.26264e-06	0.18536	1.15809		TransMes	CCNB2
ProxMes	RXFP2	0.302703	4.4801e-56	3.00167e-54	1.457	1.63665		Mes1	SPOCK3	0.250924	1e-300	6.8e-299	1.30746	1.9781		Mes2	GSTM2	0.376183	1e-300	6.8e-299	1.78538	1.48741		Mes3	PLSCR5	0.605263	3.1557e-25	2.11432e-23	0.467816	1.26122		Mes4	AC138627.1	0.295964	1.32264e-44	8.86167e-43	0.41564	1.27062		ISL1+Mes	SIDT1-AS1	0.6	6.17949e-05	0.00414026	0.178151	1.64647		TransMes	KIF20A
ProxMes	HELT	0.621622	4.48401e-33	3.00429e-31	1.43552	1.34354		Mes1	TSHZ2	0.221165	1e-300	2.33333e-299	1.20826	2.07399		Mes2	SFRP1	0.214249	1e-300	1.775e-299	1.74044	2.54589		Mes3	NRG3	0.222222	2.92804e-19	1.96178e-17	0.13105	1.27215		Mes4	PRAC2	0.207407	4.33182e-57	1.45116e-55	0.411645	1.39795		ISL1+Mes	OR10G4	1	0.000343232	0.0229966	0.145143	0.977842		TransMes	CENPA
ProxMes	LINC01082	1	4.96881e-08	3.3291e-06	0.530771	1.36767		Mes1	NEFM	0.234741	2.40849e-234	8.06844e-233	1.20251	2.49736		Mes2	RSPO3	0.256269	1e-300	6.8e-299	1.71142	2.09295		Mes3	AC107886.1	0.714286	6.39769e-07	4.28645e-05	0.128341	1.15975		Mes4	DACH2	0.218254	1.8275e-58	1.22443e-56	0.40494	1.27572		ISL1+Mes	AC027243.2	0.5	7.75554e-06	0.000519621	0.135444	1.23719		TransMes	TPX2
ProxMes	CDH9	0.247788	4.73607e-26	3.17316e-24	0.473706	1.42071		Mes1	MIR99AHG	0.237196	1e-300	6.8e-299	1.16637	1.86678		Mes2	PITX1	0.206772	1e-300	6.8e-299	1.6133	2.44524		Mes3	MIR548XHG	0.470588	1.92368e-08	1.28886e-06	0.118282	1.30238		Mes4	FOXF2	0.248031	1.39835e-37	9.36895e-36	0.369252	1.60368		ISL1+Mes	LINC00494	1	0.000343232	0.0229966	0.133207	0.897423		TransMes	CENPE
ProxMes	FENDRR	0.434783	5.18857e-13	3.47634e-11	0.443656	1.56322		Mes1	MEIS1	0.260647	1e-300	6.8e-299	1.08688	1.58305		Mes2	MRPS24	0.310808	1e-300	6.8e-299	1.55841	1.57141		Mes3	AC087564.1	0.235849	3.3603e-15	1.1257e-13	0.113685	1.33148		Mes4	LHB	0.586207	1.04481e-18	7.00026e-17	0.354847	1.3365		ISL1+Mes	OR8D4	0.333333	6.16492e-07	4.1305e-05	0.124724	1.40629		TransMes	PRAC2
ProxMes	KLK5	0.5625	3.79058e-13	2.53969e-11	0.423246	1.14005		Mes1	AL691515.1	0.481061	3.7886e-181	2.53836e-179	1.07819	1.4148		Mes2	CSRP2	0.229279	1e-300	3.45e-299	1.52944	2.09058		Mes3	C17orf50	0.307692	3.59402e-12	2.40799e-10	0.107566	1.22125		Mes4	NKX2-5	0.6875	1.13534e-13	7.60676e-12	0.320026	1.42759		ISL1+Mes	MCHR2	0.255814	2.87603e-10	9.63469e-09	0.117068	1.11946		TransMes	DLGAP5
ProxMes	UPK3B	0.208955	7.6668e-24	2.56838e-22	0.401382	1.56395		Mes1	SYT4	0.505376	7.64762e-118	5.1239e-116	1.05699	2.03387		Mes2	OSR1	0.249278	1e-300	3.45e-299	1.52345	1.91533		Mes3	AC105402.3	0.75	0.000124784	0.00836055	0.0860218	1.17462		Mes4	LINC00616	0.371795	1.20502e-23	8.07365e-22	0.277642	1.29353		ISL1+Mes	AC055874.1	0.347826	5.25248e-09	3.51916e-07	0.117035	0.948511		TransMes	CDKN3
ProxMes	KLK8	0.333333	7.82511e-19	5.24283e-17	0.356564	1.11184		Mes1	SHOX2	0.22784	1.87345e-267	6.27606e-266	1.04958	1.967		Mes2	HIST1H2BK	0.348374	1e-300	6.8e-299	1.48648	1.33725		Mes3	SLC17A6	0.288889	9.15231e-10	6.13205e-08	0.0854469	1.30832		Mes4	UBE2QL1	0.215613	3.41995e-31	2.29137e-29	0.200176	1.20979		ISL1+Mes	CYSLTR2	0.266667	5.5841e-08	3.74135e-06	0.100291	1.21025		TransMes	MSX1
ProxMes	LGALS2	0.342105	6.78344e-15	4.54491e-13	0.331446	1.28691		Mes1	AC108134.2	0.314163	1.01389e-232	6.79308e-231	1.02853	1.6072		Mes2	GSTM1	0.336928	1e-300	6.8e-299	1.48283	1.37928		Mes3	AC107373.2	0.230769	3.52551e-11	2.36209e-09	0.0827767	1.37196		Mes4	TRG-AS1	0.307692	2.66079e-20	8.91365e-19	0.19429	1.28062		ISL1+Mes	LINC01829	0.258065	7.40298e-08	4.96e-06	0.0917462	1.16368		TransMes	TACC3
ProxMes	HTR2B	0.333333	1.15078e-12	7.71023e-11	0.277079	1.31032		Mes1	PBX1	0.226265	1e-300	6.8e-299	1.02806	1.72491		Mes2	NBPF26	0.259548	1e-300	6.8e-299	1.43184	1.72893		Mes3	SLC15A1	0.261905	5.58902e-08	3.74464e-06	0.0688081	1.44824		Mes4	SLC7A9	0.410256	1.73962e-14	1.16555e-12	0.194056	1.36476		ISL1+Mes	ATP12A	0.363636	3.49642e-05	0.0023426	0.0759938	1.09454		TransMes	KIF2C
ProxMes	LINC01798	0.288462	1.03993e-15	6.96754e-14	0.263683	1.14819		Mes1	HIST2H2BE	0.220921	1.00002e-300	6.80011e-299	1.02357	1.75891		Mes2	NGRN	0.273527	1e-300	6.8e-299	1.41938	1.62628		Mes3	AC025040.1	0.5	6.40262e-05	0.00428975	0.0663166	1.26446		Mes4	LHX8	0.36	6.22164e-15	4.1685e-13	0.163149	1.26648		ISL1+Mes	LINC00445	0.225806	1.3223e-06	8.85938e-05	0.066833	1.1751		TransMes	NUF2
ProxMes	LINC01797	1	0.000223142	0.0149505	0.263097	1.35604		Mes1	ADAMTS6	0.238021	1e-300	6.8e-299	1.02095	1.62838		Mes2	MATR3-1	0.25936	1e-300	6.8e-299	1.26933	1.53381		Mes3	HEPACAM	0.35	1.73774e-06	5.82143e-05	0.0608301	1.20634		Mes4	RASGRP1	0.222222	1.68484e-22	1.12884e-20	0.151042	1.23929		ISL1+Mes	OR5BS1P	0.375	0.000331857	0.0222344	0.059651	1.06715		TransMes	PRAC1
ProxMes	ADRB3	0.223529	3.11968e-17	2.09019e-15	0.262826	1.34065		Mes1	HOXC10	0.215244	1.35746e-295	9.09499e-294	0.960101	1.72284		Mes2	UCHL1	0.211932	1e-300	6.8e-299	1.26	1.86325		Mes3	LINC01571	0.352941	9.31877e-06	0.000624358	0.0551891	1.24271		Mes4	LINC02428	0.423077	1.49871e-10	1.00413e-08	0.113519	1.08427		ISL1+Mes	AC005972.1	0.333333	0.000490898	0.0328901	0.0590588	1.24971		TransMes	CDCA8
ProxMes	PAGE4	0.35	1.07454e-08	7.19941e-07	0.26233	1.77014		Mes1	PAX1	0.356304	2.42662e-153	1.62584e-151	0.950339	1.99043		Mes2	AC092691.1	0.480797	1.76111e-186	1.17994e-184	1.23028	1.29517		Mes3	C1orf87	0.333333	2.53465e-06	8.49106e-05	0.0545678	1.16954		Mes4	FOXQ1	0.261538	1.27109e-11	4.25815e-10	0.103556	1.44269		ISL1+Mes	FRG2C	0.333333	0.000490898	0.0328901	0.0537231	1.1368		TransMes	HMMR
ProxMes	BICDL1	0.258621	6.34503e-15	4.25117e-13	0.236683	1.21314		Mes1	MPPED2	0.207916	1e-300	6.8e-299	0.941605	1.71927		Mes2	EFNB2	0.220475	1e-300	6.8e-299	1.21032	1.72044		Mes3	CACNA1E	0.22807	2.14838e-08	1.43942e-06	0.053171	1.21555		Mes4	NPTX1	0.228571	2.16821e-14	1.4527e-12	0.0986587	1.25409		ISL1+Mes	ODAM	0.227273	4.40147e-05	0.00147449	0.050426	1.18872		TransMes	HOXA13
ProxMes	LRRN4	0.333333	1.23837e-11	8.29711e-10	0.225108	1.16525		Mes1	HOXC9	0.254023	1.20181e-253	4.02607e-252	0.919695	1.63032		Mes2	PLSCR3	0.314934	1.17619e-300	7.98049e-299	1.20413	1.19855		Mes3	HEPN1	0.291667	6.9371e-06	0.000464785	0.0512623	1.36208		Mes4	SAXO1	0.317073	2.28419e-10	1.5304e-08	0.0986467	1.28109		ISL1+Mes	LINC01250	0.210526	0.000364699	0.0122174	0.038652	1.24639		TransMes	LINC00982
ProxMes	ENTPD3	0.227273	5.11386e-14	3.42629e-12	0.197594	1.23106		Mes1	MEOX1	0.265935	5.56199e-235	3.72653e-233	0.910574	1.6647		Mes2	GATD3B	0.311622	1e-300	6.8e-299	1.20304	1.2099		Mes3	RASD2	0.25	5.43206e-06	0.000181974	0.0448017	1.3608		Mes4	SYNPR	0.277778	7.9041e-11	5.29575e-09	0.0880298	1.2454		ISL1+Mes	ACOT6	0.2	0.000449178	0.0300949	0.0286078	0.997296		TransMes	TTK
ProxMes	AKR1B10	0.4	9.70867e-06	0.000650481	0.14904	1.39887		Mes1	AL031777.3	0.272329	4.47772e-222	1.50004e-220	0.901912	1.70403		Mes2	EBF2	0.215696	4.58609e-297	1.53635e-295	1.18375	1.74121		Mes3	SH2D4B	0.333333	7.38942e-05	0.00247546	0.0410958	1.19307		Mes4	SFTPA2	0.75	0.000122201	0.00818747	0.08787	1.18869		ISL1+Mes	AC092378.1	0.3	0.000691588	0.0463364	0.0274331	0.675377		TransMes	WNT16
ProxMes	AC004080.1	0.222222	1.07166e-09	7.18012e-08	0.13613	1.28527		Mes1	C1orf54	0.208501	1e-300	3.45e-299	0.893771	1.62735		Mes2	RBM4	0.211387	1e-300	6.8e-299	1.17344	1.73973		Mes3	XXYLT1-AS2	0.333333	0.00040874	0.0136928	0.0360178	1.27487		Mes4	AC022874.1	0.344828	1.10478e-08	7.40202e-07	0.0866441	1.2537										TransMes	SMKR1
ProxMes	PCAT14	0.5	0.00131231	0.0439625	0.133966	1.74967		Mes1	ISG15	0.233959	8.0212e-278	5.3742e-276	0.887852	1.55975		Mes2	WBP1	0.257454	1e-300	6.8e-299	1.16478	1.41789		Mes3	AC010894.3	0.263158	0.000257286	0.0172382	0.0283419	1.19953		Mes4	GLRA2	0.214286	3.41256e-12	2.28641e-10	0.0857228	1.38499										TransMes	NMU
ProxMes	TARID	0.285714	4.41118e-05	0.00295549	0.0887685	1.3425		Mes1	MECOM	0.212986	1.89092e-245	3.16729e-244	0.793266	1.73332		Mes2	AMOT	0.247484	1e-300	6.8e-299	1.15459	1.46211		Mes3	AC012085.2	0.24	0.000107151	0.00717914	0.0266427	1.11794		Mes4	ONECUT2	0.214876	8.8754e-15	5.94652e-13	0.0853092	1.12167										TransMes	KIF4A
ProxMes	AL031008.1	0.375	0.000176308	0.0118126	0.0878357	1.17435		Mes1	SHISA3	0.340058	5.86333e-150	3.92843e-148	0.77856	1.74728		Mes2	AC004922.1	0.306748	1.18975e-298	7.97232e-297	1.10301	1.13478		Mes3	AL391845.2	0.227273	0.000538177	0.0360578	0.023608	1.27037		Mes4	BFSP2	0.36	3.92713e-08	2.63118e-06	0.0844458	1.25744										TransMes	HOXA11-AS
ProxMes	LINC00968	0.2	0.000198731	0.013315	0.0616795	1.56792		Mes1	DICER1	0.220637	3.33932e-258	2.23734e-256	0.730289	1.46408		Mes2	UBE2V1	0.245902	1e-300	6.8e-299	1.09684	1.39792		Mes3	PAPPA-AS1	0.217391	0.000669729	0.0448718	0.0221446	1.28306		Mes4	AC112721.2	0.4375	2.73584e-07	1.83302e-05	0.083138	1.14952										TransMes	BUB1
ProxMes	CCDC73	0.235294	0.000101184	0.00677931	0.0543413	1.08801		Mes1	RSPO4	0.475	1.06289e-133	7.12136e-132	0.715306	1.28979		Mes2	CDK2AP1	0.215231	6.01498e-284	4.03004e-282	1.07062	1.6513		Mes3	LINC02492	0.266667	0.00104423	0.0349817	0.0218895	1.10082		Mes4	CFAP299	0.258621	2.41165e-10	1.6158e-08	0.0812349	1.29658										TransMes	HOXD11
ProxMes	TMEM235	0.222222	0.000128548	0.00430636	0.0538062	1.17115		Mes1	SCX	0.213723	5.37877e-203	1.20126e-201	0.714838	1.88326		Mes2	SARNP	0.221287	1e-300	6.8e-299	1.06152	1.50339										Mes4	AC022395.1	0.368421	1.10846e-06	7.42666e-05	0.0659629	1.19356										TransMes	LRAT
								Mes1	GNG3	0.301869	6.81493e-176	2.283e-174	0.690744	1.48776		Mes2	EVL	0.218133	1e-300	6.8e-299	1.04208	1.4972										Mes4	EVX1	0.2	1.38653e-11	9.28974e-10	0.0647666	1.18402										TransMes	KIF18A
								Mes1	SCUBE3	0.223457	1.09377e-223	7.32828e-222	0.667203	1.52518		Mes2	MTG1	0.2391	1e-300	6.8e-299	0.991992	1.30025										Mes4	GPR12	0.208955	1.88925e-08	1.166e-06	0.0614819	1.51237										TransMes	PIF1
								Mes1	RNF175	0.206732	1.49422e-245	1.00113e-243	0.644757	1.45083		Mes2	COX16	0.211393	1e-300	6.8e-299	0.954607	1.41525										Mes4	C12orf56	0.217949	2.88823e-10	1.93511e-08	0.0613438	1.17135										TransMes	LRRC38
								Mes1	HSPA6	0.242613	6.70696e-113	4.49366e-111	0.642532	2.68891		Mes2	C11orf98	0.276316	6.50522e-260	4.35849e-258	0.887691	1.16537										Mes4	UNC93A	0.6	0.000298291	0.0199855	0.0601556	1.12905										TransMes	HOTTIP
								Mes1	AC078909.1	0.501241	1.41062e-100	9.45116e-99	0.641355	1.45944		Mes2	TRAPPC5	0.246237	1.7193e-268	1.15193e-266	0.88003	1.2549										Mes4	CD5	0.416667	2.04078e-05	0.00136732	0.0598865	1.21658										TransMes	OPRK1
								Mes1	AMOT	0.232697	2.56534e-212	8.59388e-211	0.632093	1.46211		Mes2	BSCL2	0.264783	1.10287e-235	7.3892e-234	0.799996	1.20901										Mes4	GAD1	0.235294	4.76729e-08	3.19408e-06	0.0594771	1.37062										TransMes	EVX2
								Mes1	FGF8	0.480899	6.1705e-102	4.13423e-100	0.603755	1.41277		Mes2	RELB	0.284012	1.69347e-180	1.13463e-178	0.73835	1.35965										Mes4	NRSN1	0.211268	5.03323e-09	3.37227e-07	0.0559801	1.26768										TransMes	AC004947.1
								Mes1	GSC	0.257224	5.08137e-155	3.40452e-153	0.587054	1.68462		Mes2	TMEFF1	0.292395	6.3014e-203	4.22194e-201	0.721886	1.14799										Mes4	INSM1	0.257143	1.0197e-06	6.832e-05	0.0550582	1.41873										TransMes	CCNA1
								Mes1	RMRP	0.394567	3.36251e-116	2.25288e-114	0.548787	1.37179		Mes2	C5orf66-AS1	0.238112	2.21545e-168	1.48435e-166	0.685865	1.61533										Mes4	ODAM	0.318182	3.4515e-06	0.00023125	0.0520375	1.18872										TransMes	HOXB13
								Mes1	CRNDE	0.213219	4.19234e-188	1.40444e-186	0.526465	1.50076		Mes2	PAM16	0.24179	1.06633e-215	7.14441e-214	0.658415	1.19097										Mes4	AC092167.1	0.6	0.000298291	0.0199855	0.0506184	0.950044										TransMes	AP006284.1
								Mes1	SULT1C2	0.597087	1.10172e-73	7.38156e-72	0.523689	1.36914		Mes2	ADAMTS18	0.416667	4.54688e-89	3.04641e-87	0.574793	1.46816										Mes4	AL356479.1	0.235294	4.76729e-08	1.59704e-06	0.0504504	1.1626										TransMes	AC004080.2
								Mes1	MGAT4C	0.352663	4.97472e-99	3.33306e-97	0.520093	1.7086		Mes2	SEPT5	0.266168	5.0293e-176	3.36963e-174	0.56217	1.1328										Mes4	AL033519.3	0.25	1.32134e-06	4.4265e-05	0.046269	1.24979										TransMes	AC010173.1
								Mes1	BRICD5	0.452607	2.34983e-85	1.57439e-83	0.488352	1.45204		Mes2	U2AF1	0.201345	1.24373e-190	8.33299e-189	0.555936	1.36699										Mes4	RGS13	0.285714	3.52102e-05	0.00117954	0.0439479	1.37123										TransMes	AL033519.3
								Mes1	NEFL	0.241942	2.25501e-111	7.5543e-110	0.488207	2.07701		Mes2	BACH2	0.232277	1.23111e-172	8.24847e-171	0.550701	1.29667										Mes4	PMFBP1	0.234043	1.83151e-07	1.22711e-05	0.0411894	1.03706										TransMes	C1orf87
								Mes1	LMO1	0.503333	7.69311e-76	2.57719e-74	0.475098	1.43117		Mes2	ZNF862	0.276329	8.54239e-168	5.7234e-166	0.547419	1.11486										Mes4	CRISP2	0.243243	1.69694e-06	0.000113695	0.0383002	1.0833										TransMes	AL354754.1
								Mes1	PKDCC	0.241592	2.11468e-152	1.41683e-150	0.468487	1.45609		Mes2	TMEM35B	0.345238	1.35849e-148	9.1019e-147	0.540564	0.995583										Mes4	LINC00668	0.204082	2.54523e-06	0.00017053	0.0348568	1.21208										TransMes	AC022101.1
								Mes1	LINC00324	0.308282	8.16108e-112	5.46793e-110	0.437098	1.45361		Mes2	TNFSF9	0.323105	6.67895e-131	4.47489e-129	0.534508	1.19482										Mes4	AC046195.1	0.333333	0.000397981	0.0266647	0.034206	1.19817										TransMes	AL049836.2
[truncated: 19 more columns]

## Sheet: Osteochondral_top50
cell_type	gene_name	ratio	p_value	q_value	score	mean_exValue		cell_type	gene_name	ratio	p_value	q_value	score	mean_exValue		cell_type	gene_name	ratio	p_value	q_value	score	mean_exValue		cell_type	gene_name	ratio	p_value	q_value	score	mean_exValue		cell_type	gene_name	ratio	p_value	q_value	score	mean_exValue		cell_type	gene_name	ratio	p_value	q_value	score	mean_exValue		cell_type	gene_name
MesCond	CBLN2	0.259141	1.00002e-300	6.80011e-299	7.71867	1.8467		OCP	POMC	0.343959	1e-300	6.8e-299	3.30858	1.72439		InterZone	AMTN	0.731602	2.43491e-188	1.63139e-186	7.36425	2.48465		ChondroProg	EPYC	0.233716	1e-300	2.33333e-299	6.42543	3.93599		RestingChon	UCMA	0.919134	1e-300	6.8e-299	28.6519	4.03375		ProlifChon	FGFBP2	0.419199	1e-300	2.33333e-299	18.4104	3.39632		PrehyperChon	OSTN
MesCond	HS3ST3A1	0.222222	1e-300	3.45e-299	5.64422	1.57474		OCP	CLDN10	0.310014	3.33086e-127	2.23167e-125	1.10153	1.51086		InterZone	GDF5	0.427839	1e-300	6.8e-299	5.86646	2.11665		ChondroProg	COL2A1	0.233093	1e-300	1.775e-299	6.41428	3.93967		RestingChon	MATN1	0.758207	1e-300	3.45e-299	28.4425	4.85417		ProlifChon	SNORC	0.389864	1e-300	2.33333e-299	17.593	3.48975		PrehyperChon	IHH
MesCond	EOMES	0.771429	1.26638e-84	8.48472e-83	5.41307	1.55565		OCP	FZD9	0.203505	7.56772e-162	1.69012e-160	1.03733	1.70141		InterZone	CHST9	0.467785	1e-300	6.8e-299	5.12528	1.69131		ChondroProg	COL9A1	0.230316	1e-300	1.775e-299	6.38793	3.9708		RestingChon	MATN3	0.619588	1e-300	3.45e-299	15.5599	3.24967		ProlifChon	MATN1	0.216173	1e-300	3.45e-299	13.569	4.85417		PrehyperChon	PANX3
MesCond	PAX9	0.279101	6.7932e-203	4.55144e-201	5.36667	1.76907		OCP	SLPI	0.319565	5.22229e-85	3.49893e-83	0.880047	1.75724		InterZone	PTHLH	0.305726	1e-300	6.8e-299	3.71096	1.87373		ChondroProg	MIA	0.306991	1e-300	1.775e-299	5.75848	2.68549		RestingChon	COMP	0.638608	1e-300	6.8e-299	14.3872	2.91525		ProlifChon	HAPLN1	0.271522	1e-300	3.45e-299	12.816	3.65019		PrehyperChon	SERPINA1
MesCond	RSPO2	0.225377	1.91229e-219	1.28123e-217	4.33409	1.63537		OCP	C9orf135	0.294118	2.91955e-33	1.9561e-31	0.235179	1.32176		InterZone	WFDC2	0.244912	1e-300	3.45e-299	3.46437	2.18358		ChondroProg	CNMD	0.202107	1e-300	2.33333e-299	5.35548	3.79368		RestingChon	S100A1	0.589624	1e-300	3.45e-299	13.814	3.03165		ProlifChon	EPYC	0.243229	1e-300	2.33333e-299	12.3795	3.93599		PrehyperChon	CLEC3A
MesCond	HPSE2	0.215966	2.57325e-257	1.72408e-255	4.12552	1.38474		OCP	CTLA4	0.351145	1.20731e-29	8.08895e-28	0.232679	1.23231		InterZone	NOG	0.282176	1e-300	3.45e-299	3.38177	1.85002		ChondroProg	MATN4	0.204375	1e-300	1.775e-299	4.7642	3.33737		RestingChon	HAPLN1	0.483616	1e-300	3.45e-299	13.6421	3.65019		ProlifChon	S100A1	0.297674	1e-300	3.45e-299	11.6695	3.03165		PrehyperChon	LBHD2
MesCond	SLC26A7	0.243759	2.27777e-148	1.5261e-146	3.90853	2.02001		OCP	LAMB3	0.25283	1.58372e-32	5.30547e-31	0.215059	1.43853		InterZone	SYNM	0.412658	8.5836e-250	5.75101e-248	3.25573	1.46696		ChondroProg	WWP2	0.304834	1e-300	2.33333e-299	4.73531	2.22396		RestingChon	SNORC	0.489493	1e-300	2.33333e-299	13.201	3.48975		ProlifChon	CNMD	0.232094	1e-300	2.33333e-299	11.3856	3.79368		PrehyperChon	CASC22
MesCond	ZIC2	0.22561	7.18409e-159	4.81334e-157	2.62087	1.36631		OCP	AC079089.1	0.231183	4.25867e-38	2.85331e-36	0.205282	1.27786		InterZone	PCSK1N	0.341146	1.82949e-264	1.22576e-262	3.07313	1.58177		ChondroProg	SORBS2	0.319545	1e-300	3.45e-299	4.45072	1.99407		RestingChon	CNMD	0.42119	1e-300	2.33333e-299	12.3482	3.79368		ProlifChon	COL9A1	0.213885	1e-300	1.775e-299	10.9823	3.9708		HyperChon	DMP1
MesCond	SALL1	0.234483	6.92611e-149	4.64049e-147	2.47898	1.32723		OCP	AC005165.1	0.252101	3.2472e-29	2.17562e-27	0.168273	1.26006		InterZone	TNFRSF12A	0.282717	1e-300	6.8e-299	3.05158	1.6662		ChondroProg	NOG	0.313845	1e-300	3.45e-299	4.05555	1.85002		RestingChon	EPYC	0.397014	1e-300	2.33333e-299	12.0761	3.93599		ProlifChon	CHAD	0.412174	1e-300	3.45e-299	10.8653	2.03858
MesCond	AL079303.1	0.447917	2.08976e-52	1.40014e-50	1.72125	1.38305		OCP	AL050344.1	0.295082	1.26841e-20	4.24916e-19	0.152263	1.39473		InterZone	HS3ST3A1	0.297546	1e-300	3.45e-299	3.03535	1.57474		ChondroProg	SOX9	0.233304	1e-300	1.775e-299	3.9103	2.39955		RestingChon	ACAN	0.559127	1e-300	3.45e-299	12.0447	2.78752		ProlifChon	ACAN	0.288462	1e-300	3.45e-299	10.3978	2.78752
MesCond	CER1	0.408451	2.44863e-34	1.64058e-32	1.27454	1.72681		OCP	ROPN1	0.309091	7.29272e-11	4.88612e-09	0.0776661	1.33307		InterZone	GNG3	0.292523	1e-300	6.8e-299	2.81929	1.48776		ChondroProg	WFDC2	0.221764	1e-300	3.45e-299	3.38234	2.18358		RestingChon	COL11A2	0.499514	1e-300	3.45e-299	10.9911	2.84725		ProlifChon	ZNF385B	0.417532	1e-300	3.45e-299	9.58073	1.7745
MesCond	SPTSSB	0.244147	1.62467e-65	1.08853e-63	1.25919	1.48064		OCP	MMP10	0.428571	8.61653e-08	5.77307e-06	0.0759047	1.34826		InterZone	HHIP	0.228624	1e-300	6.8e-299	2.65914	1.79545		ChondroProg	FZD9	0.262902	1e-300	3.45e-299	3.12435	1.70141		RestingChon	COL9A1	0.342958	1e-300	1.775e-299	10.5241	3.9708		ProlifChon	MATN3	0.21701	1e-300	3.45e-299	9.11913	3.24967
MesCond	KCNJ13	0.37037	6.4332e-34	4.31024e-32	1.03082	1.55967		OCP	DPRX	0.75	0.000301236	0.0201828	0.0705771	1.43729		InterZone	GMDS	0.216015	1e-300	6.8e-299	2.43356	1.73905		ChondroProg	ANGPTL7	0.461794	3.75291e-119	2.51445e-117	2.82889	2.2217		RestingChon	MATN4	0.377033	1e-300	1.775e-299	9.72412	3.33737		ProlifChon	COL11A2	0.242854	1e-300	3.45e-299	8.94139	2.84725
MesCond	ZIC5	0.249307	1.99103e-81	1.33399e-79	0.95307	0.881098		OCP	KRT81	0.25	3.99974e-11	1.33991e-09	0.067877	1.40428		InterZone	PIR	0.281868	1.10229e-300	7.48533e-299	2.43183	1.33199		ChondroProg	PAPSS2	0.215442	1e-300	2.33333e-299	2.67814	1.77969		RestingChon	CA9	0.619423	1e-300	6.8e-299	8.79068	1.83641		ProlifChon	MATN4	0.20123	1e-300	1.775e-299	8.68423	3.33737
MesCond	DMRT3	0.432432	4.60479e-20	3.08521e-18	0.588265	1.30853		OCP	AC093752.3	0.666667	4.64599e-05	0.00311281	0.0635692	1.18353		InterZone	FOXC1	0.209555	1e-300	6.8e-299	2.34842	1.72994		ChondroProg	SOX6	0.201516	1e-300	3.45e-299	2.6312	1.86933		RestingChon	COL2A1	0.275824	1e-300	1.775e-299	8.39767	3.93967		ProlifChon	RAMP1	0.30276	1e-300	6.8e-299	6.61478	1.6896
MesCond	LINC01896	0.237037	4.69717e-29	3.14711e-27	0.479621	1.32855		OCP	INSL5	0.266667	2.95817e-09	1.98197e-07	0.0563865	1.33331		InterZone	HS3ST1	0.200668	1.2977e-296	8.69457e-295	2.12942	1.66086		ChondroProg	DUSP9	0.225047	1e-300	3.45e-299	2.42326	1.54159		RestingChon	CHADL	0.592808	1e-300	6.8e-299	8.35465	1.82368		ProlifChon	CLEC3A	0.393443	2.0613e-249	1.38107e-247	5.93711	1.40777
MesCond	GRM5-AS1	0.211111	7.92807e-17	5.3118e-15	0.218116	1.19355		OCP	C9orf135-DT	0.265306	9.51736e-08	6.37663e-06	0.0451348	1.30303		InterZone	NDNF	0.207243	1.08462e-234	3.63349e-233	1.78867	1.70834		ChondroProg	GCNT1	0.204398	1e-300	6.8e-299	2.07999	1.45689		RestingChon	DUSP2	0.495103	1e-300	6.8e-299	8.19737	2.14246		ProlifChon	FGFR3	0.26807	1e-300	3.45e-299	5.57842	1.60927
MesCond	AC006042.2	0.461538	1.61486e-08	1.08196e-06	0.216733	1.12096		OCP	NAT8L	0.230769	7.61221e-08	1.70006e-06	0.0434309	1.42185		InterZone	BMX	0.519608	8.7556e-95	5.86625e-93	1.61115	1.52666		ChondroProg	ATP6V0A4	0.549763	3.36318e-111	2.25333e-109	1.95557	1.38294		RestingChon	SFRP5	0.662474	1e-300	6.8e-299	8.02893	1.56828		ProlifChon	RBP4	0.213266	1e-300	3.45e-299	5.11623	1.85522
MesCond	AC010967.1	0.6	3.14432e-05	0.0021067	0.214617	1.47766		OCP	AC022784.6	0.75	0.000301236	0.0201828	0.0411002	0.837		InterZone	STMN4	0.735294	9.54882e-57	6.39771e-55	1.49125	1.67656		ChondroProg	RASGEF1B	0.285847	8.01922e-190	5.37288e-188	1.91783	1.5239		RestingChon	PRELP	0.445437	1e-300	3.45e-299	7.67538	2.22971		ProlifChon	IHH	0.343529	7.28993e-141	2.44213e-139	4.44257	2.14094
MesCond	LRRC52	0.22807	2.0334e-12	6.8119e-11	0.203837	1.42183		OCP	CLIC6	0.264151	3.26108e-08	2.18492e-06	0.0403908	1.09841		InterZone	LGI1	0.322523	6.24567e-115	4.1846e-113	1.24317	1.56301		ChondroProg	SPSB4	0.202623	1.54395e-227	1.03445e-225	1.51491	1.41578		RestingChon	DLK1	0.261934	1e-300	1.775e-299	7.54057	3.72517		ProlifChon	FOXA3	0.251251	4.25412e-205	1.42513e-203	3.7182	1.67994
MesCond	AC022081.1	0.28	5.76219e-08	1.93033e-06	0.164634	1.51068		OCP	SOWAHA	0.333333	1.76258e-05	0.00118093	0.0402293	1.36533		InterZone	SMIM32	0.378453	8.01358e-99	5.3691e-97	1.1371	1.41844		ChondroProg	LINC00511	0.205504	2.52772e-222	1.69357e-220	1.50615	1.42052		RestingChon	NDUFA4L2	0.331475	1e-300	2.33333e-299	7.199	2.81032		ProlifChon	PMP2	0.274633	5.86599e-112	1.96511e-110	2.21113	1.67927
MesCond	AC025437.3	0.5	6.21906e-05	0.00416677	0.135986	1.20265		OCP	AL138881.1	0.421053	5.43374e-07	3.64061e-05	0.039588	0.807112		InterZone	IL11	0.475676	1.64707e-74	1.10354e-72	1.11773	1.47483		ChondroProg	ROCR	0.433198	2.88467e-88	1.93273e-86	1.33487	1.51185		RestingChon	C1QTNF3	0.328287	1e-300	2.33333e-299	7.13514	2.81244		ProlifChon	EXTL1	0.224956	1.76384e-97	5.90886e-96	1.41283	1.50596
MesCond	AC120193.1	0.666667	0.000647422	0.0433772	0.133301	1.1663		OCP	TTLL10	0.272727	7.08965e-06	0.000475006	0.0383512	1.46864		InterZone	BARX1	0.40273	5.36405e-89	3.59391e-87	1.08801	1.41735		ChondroProg	AL138767.3	0.75	8.20536e-57	5.49759e-55	1.10285	1.12607		RestingChon	SCUBE2	0.538854	1e-300	6.8e-299	6.81023	1.63541		ProlifChon	WISP3	0.273859	8.39085e-57	2.81093e-55	1.09405	1.6528
MesCond	CCKAR	0.20339	6.10476e-11	4.09019e-09	0.123467	1.10541		OCP	FOXC2-AS1	0.232143	5.17407e-07	3.46663e-05	0.0378916	1.39644		InterZone	SMOC1	0.218994	1.11431e-145	7.46586e-144	1.04814	1.5291		ChondroProg	JDP2	0.203681	1.47026e-156	9.85077e-155	1.0383	1.405		RestingChon	TNFRSF11B	0.48183	1e-300	6.8e-299	6.5337	1.75468		ProlifChon	RHBDL2	0.275194	3.58116e-61	1.19969e-59	1.07623	1.50102
MesCond	CDHR5	0.294118	3.7265e-06	0.000249675	0.12035	1.40198		OCP	AL031316.1	0.357143	0.000204977	0.0137334	0.0335089	1.36808		InterZone	RIPK4	0.309402	1.12717e-112	7.55202e-111	1.01275	1.35406		ChondroProg	SCIN	0.228412	7.57815e-85	1.69245e-83	0.760043	1.69895		RestingChon	FBLN7	0.501944	1e-300	6.8e-299	6.37628	1.64379		ProlifChon	AL358334.2	0.258883	7.5399e-43	2.52587e-41	0.709156	1.50873
MesCond	CST11	0.3125	2.66313e-06	0.00017843	0.116505	1.24392		OCP	AC025154.2	0.294118	0.000568991	0.0381224	0.0238541	1.34419		InterZone	DMRTA1	0.209415	1.53972e-157	1.03161e-155	0.966542	1.36304		ChondroProg	AL354754.1	0.574074	1.47909e-31	9.90987e-30	0.601925	1.46071		RestingChon	S100B	0.28443	1e-300	1.44e-299	6.31148	2.87138		ProlifChon	SLC13A5	0.24878	6.73332e-42	4.51133e-40	0.595758	1.3494
MesCond	AC104532.1	0.206897	4.93006e-11	3.30314e-09	0.113305	0.988254		OCP	AP000696.1	0.228571	9.16612e-05	0.0061413	0.0207619	1.20982		InterZone	SCML4	0.342105	9.78721e-79	6.55743e-77	0.842927	1.46271		ChondroProg	GAL3ST1	0.2	9.95837e-76	6.67211e-74	0.467438	1.3384		RestingChon	FOXA3	0.482482	1e-300	6.8e-299	6.26383	1.67994		ProlifChon	CTXND1	0.218487	1.36873e-39	3.05683e-38	0.514542	1.40585
MesCond	LINC02351	0.666667	0.000647422	0.0433772	0.11166	0.976947		OCP	TSGA10IP	0.217391	1.9761e-05	0.00132399	0.019802	1.04136		InterZone	GDF5OS	0.365019	7.04139e-68	4.71773e-66	0.814788	1.53937		ChondroProg	IHH	0.211765	3.46705e-44	7.74308e-43	0.45876	2.14094		RestingChon	ZNF385B	0.448674	1e-300	3.45e-299	6.15279	1.7745		ProlifChon	ALDOB	0.282051	1.37568e-29	4.60853e-28	0.497751	1.41858
MesCond	AL162725.2	0.666667	0.000647422	0.0433772	0.103947	0.909465		OCP	LINC02027	0.263158	0.000995471	0.0333483	0.0185972	1.26604		InterZone	EPS8L2	0.215532	1.64875e-114	1.10466e-112	0.803575	1.51744		ChondroProg	PMP2	0.218029	4.00808e-52	8.95138e-51	0.438138	1.67927		RestingChon	ITGA10	0.390994	1e-300	3.45e-299	5.78616	1.91494		ProlifChon	SLC22A8	0.7	8.14806e-11	5.4592e-09	0.491373	1.61419
MesCond	JAKMIP2-AS1	0.242424	2.22442e-08	1.49036e-06	0.100313	1.00571										InterZone	AP1S3	0.398305	1.27096e-70	8.51545e-69	0.783137	1.3027		ChondroProg	SPX	0.214286	3.46117e-56	2.31898e-54	0.374539	1.35357		RestingChon	FGFBP2	0.218404	1e-300	2.33333e-299	5.73238	3.39632		ProlifChon	CDHR2	0.466667	4.02876e-09	2.69927e-07	0.233606	1.38342
MesCond	PROKR2	0.204545	1.45551e-08	9.7519e-07	0.0866927	1.0059										InterZone	USH1C	0.333333	2.25646e-73	1.51183e-71	0.763144	1.45944		ChondroProg	RBPJL	0.37069	6.99949e-33	4.68966e-31	0.357642	1.28871		RestingChon	EXTL1	0.518453	2.04916e-285	1.37294e-283	5.72583	1.50596		ProlifChon	C2orf72	0.228261	2.76993e-17	9.27925e-16	0.221492	1.35963
MesCond	AC108477.1	0.363636	1.43956e-05	0.000964507	0.0845149	0.892842										InterZone	PPP4R4	0.538462	1.35176e-45	9.05682e-44	0.758938	1.45472		ChondroProg	AP001627.1	0.440678	8.69303e-23	5.82433e-21	0.315152	1.39233		RestingChon	C2orf40	0.304502	1e-300	3.45e-299	5.67086	2.40987		ProlifChon	AC100801.1	0.254237	1.69139e-13	1.13323e-11	0.202023	1.44344
MesCond	EXOC1L	0.272727	6.2628e-07	4.19607e-05	0.0834774	0.917773										InterZone	WNT4	0.384615	1.13966e-69	7.63574e-68	0.745463	1.30191		ChondroProg	KLF15	0.25	9.31438e-35	6.24063e-33	0.244772	1.2357		RestingChon	EDIL3	0.409663	1e-300	6.8e-299	5.64105	1.78183		ProlifChon	AC027644.4	1	0.000339126	0.0227215	0.18324	1.22525
MesCond	AC106795.3	0.285714	4.61294e-07	1.54533e-05	0.0811428	0.833708										InterZone	CHRDL2	0.305623	2.33719e-77	1.56592e-75	0.738895	1.46105		ChondroProg	ALDOB	0.299145	1.97817e-23	4.41792e-22	0.224321	1.41858		RestingChon	PAPSS2	0.409643	1e-300	2.33333e-299	5.63398	1.77969		ProlifChon	AQP6	0.318182	9.53217e-08	3.19328e-06	0.152649	1.58533
MesCond	GCGR	0.2	4.50337e-06	0.000150863	0.0795391	1.38356										InterZone	GALNT15	0.370536	1.7099e-59	1.14563e-57	0.690681	1.46889		ChondroProg	C6	0.377049	1.7997e-18	1.2058e-16	0.178583	1.14639		RestingChon	CSGALNACT1	0.433594	1e-300	6.8e-299	5.50526	1.64297		ProlifChon	LINC01819	0.225352	2.04425e-13	6.84822e-12	0.149568	1.21345
MesCond	AC079298.1	0.266667	5.67915e-05	0.00380503	0.0773244	1.27031										InterZone	AC036108.2	0.540816	2.46555e-49	1.65192e-47	0.636691	1.12162		ChondroProg	LINC00284	0.345455	1.09501e-14	7.33656e-13	0.15114	1.34601		RestingChon	CHAD	0.343188	1e-300	3.45e-299	5.40663	2.03858		ProlifChon	PRSS54	0.6	6.06994e-05	0.00406686	0.145981	1.33859
MesCond	AC003991.2	0.25	8.99769e-06	0.000602845	0.0765681	1.12898										InterZone	CHI3L1	0.493827	1.67751e-35	1.12393e-33	0.543678	1.46612		ChondroProg	LRRN2	0.218905	5.57838e-23	3.73751e-21	0.149523	1.3183		RestingChon	WWP2	0.309311	1e-300	2.33333e-299	5.31602	2.22396		ProlifChon	LUCAT1	0.272727	2.2457e-06	7.18021e-05	0.112549	1.69495
MesCond	ERICH6	0.25	8.99769e-06	0.000602845	0.0718888	1.05998										InterZone	TBX21	0.630435	2.17471e-30	1.45706e-28	0.540935	1.33958		ChondroProg	RPE65	0.323077	2.08531e-15	1.39716e-13	0.137217	1.24255		RestingChon	RBP4	0.365659	1e-300	3.45e-299	5.24248	1.85522		ProlifChon	HR	0.203704	3.7294e-09	1.24935e-07	0.108769	1.46978
MesCond	AC106895.2	0.272727	0.000485371	0.0325199	0.0683042	1.40569										InterZone	GDF6	0.237937	2.2221e-72	1.48881e-70	0.519046	1.40988		ChondroProg	ANO3	0.207865	9.14105e-19	6.1245e-17	0.122616	1.40448		RestingChon	MCOLN2	0.524462	7.15553e-261	4.7942e-259	5.20181	1.48006		ProlifChon	KCNA2	0.269231	3.44619e-07	2.30895e-05	0.108315	1.44425
MesCond	AC009166.1	0.307692	3.04603e-05	0.00204084	0.0643831	0.861764										InterZone	GLIS1	0.215517	4.07471e-81	2.73006e-79	0.492581	1.31665		ChondroProg	AC112211.1	1	3.96233e-05	0.00265476	0.0857695	0.836837		RestingChon	LOXL4	0.417897	1e-300	6.8e-299	5.07479	1.57139		ProlifChon	AC114939.1	0.25	0.000174958	0.0117222	0.075847	1.87343
MesCond	AC246817.1	0.214286	2.93061e-06	0.000196351	0.0630621	0.989291										InterZone	CGA	0.615385	4.06301e-17	2.72222e-15	0.462958	2.12549		ChondroProg	AP000919.2	0.311111	1.72769e-10	1.15755e-08	0.0856421	1.21108		RestingChon	CTHRC1	0.238926	1e-300	1.44e-299	4.95008	2.68092		ProlifChon	SMIM31	0.2	5.94642e-07	1.99205e-05	0.0665161	1.23935
MesCond	AC022523.1	0.266667	5.67915e-05	0.00190252	0.0622182	1.02214										InterZone	MEDAG	0.274096	3.81644e-52	2.55701e-50	0.438709	1.44155		ChondroProg	AL049836.2	0.461538	2.18531e-06	0.000146416	0.0767474	1.26173		RestingChon	TRPV4	0.467233	1e-300	6.8e-299	4.9235	1.36356		ProlifChon	LINC01384	0.217391	5.3827e-05	0.0018032	0.0558245	1.39555
MesCond	AP001273.2	0.217391	1.88198e-05	0.00126092	0.0589155	1.06675										InterZone	ADGRG1	0.236328	4.66264e-61	1.56198e-59	0.432747	1.40556		ChondroProg	AC005550.2	0.366667	2.14154e-09	1.43483e-07	0.0764692	1.03323		RestingChon	FMOD	0.305286	1e-300	6.8e-299	4.83538	2.04954		ProlifChon	TRIM67	0.3	0.000679612	0.022767	0.0548282	1.33851
MesCond	MYL7	0.272727	0.000485371	0.0325199	0.0583742	1.20133										InterZone	SHISA9	0.358974	9.57206e-40	6.41328e-38	0.427845	1.41456		ChondroProg	HABP2	0.235294	8.81154e-10	2.95186e-08	0.0679302	1.36939		RestingChon	SUSD5	0.393224	1e-300	6.8e-299	4.77212	1.57038		ProlifChon	AC005303.1	0.25	0.000174958	0.0117222	0.052485	1.29639
MesCond	PKNOX2-AS1	0.25	7.48321e-05	0.00501375	0.0521581	0.940535										InterZone	DENND3	0.255875	4.61199e-53	1.54502e-51	0.419621	1.45112		ChondroProg	AC084816.1	0.233333	6.18956e-16	2.0735e-14	0.0653728	0.791228		RestingChon	ENHO	0.399378	1e-300	6.8e-299	4.76423	1.54363		ProlifChon	AL355312.4	0.266667	0.000133168	0.00446111	0.0471397	1.0582
MesCond	RGPD1	0.272727	0.000485371	0.0325199	0.0468188	0.963522										InterZone	CER1	0.43662	9.13114e-26	3.05893e-24	0.40766	1.72681		ChondroProg	LINC01331	0.75	0.000154439	0.0103474	0.0628449	0.944289		RestingChon	XYLT1	0.403216	1e-300	6.8e-299	4.75566	1.52618		ProlifChon	LINC02552	0.3	0.000679612	0.045534	0.0380707	0.929413
MesCond	TBX20	0.210526	0.00015382	0.00515296	0.0440253	1.0201										InterZone	LRRC38	0.259475	7.3048e-49	2.44711e-47	0.404684	1.50045		ChondroProg	AC007423.1	0.230769	1.40537e-07	9.41597e-06	0.0544266	1.47831		RestingChon	B3GNT7	0.419034	1.68882e-250	1.13151e-248	4.75365	1.76315		ProlifChon	CHRM3-AS2	0.2	0.000439118	0.0294209	0.0338868	1.1708
MesCond	AC010547.4	0.210526	0.00015382	0.00515296	0.0383405	0.88838										InterZone	KCNJ6	0.283088	1.83225e-45	1.22761e-43	0.401302	1.46743		ChondroProg	AC005144.1	0.357143	7.11071e-05	0.00476417	0.0505323	1.46502		RestingChon	WSCD2	0.415423	1.44894e-282	9.7079e-281	4.47429	1.4835
MesCond	AC004471.1	0.2	0.00019002	0.0127313	0.0329583	0.823691										InterZone	LINC01886	0.270769	5.43202e-50	3.63945e-48	0.386178	1.34068		ChondroProg	AC141928.1	0.291667	1.10566e-05	0.000740791	0.0413714	1.22917		RestingChon	MIA	0.215374	1e-300	1.775e-299	4.46975	2.68549
MesCond	AC116003.1	0.230769	0.000822887	0.0275667	0.0312495	0.816526										InterZone	LPL	0.211679	3.15816e-53	1.05798e-51	0.383634	1.59864		ChondroProg	ZSWIM2	0.444444	0.000148199	0.00992935	0.039506	0.997023		RestingChon	FABP7	0.252406	1e-300	6.8e-299	4.3819	2.24645
[truncated: 26 more columns]

## Sheet: Tendon_top50
cell_type	gene_name	ratio	p_value	q_value	score	mean_exValue		cell_type	gene_name	ratio	p_value	q_value	score	mean_exValue		cell_type	gene_name	ratio	p_value	q_value	score	mean_exValue
TenoProg	CYP19A1	0.37037	3.78218e-14	2.53406e-12	0.594643	1.41627		Teno	KERA	0.204608	1e-300	6.8e-299	30.2745	2.32303		Perimysium	GCG	0.871473	1e-300	6.8e-299	68.5906	3.27157
TenoProg	TMEM114	0.240964	1.14817e-22	7.69275e-21	0.587737	1.31627		Teno	ANGPTL5	0.208333	3.13319e-29	1.04962e-27	2.01754	1.60021		Perimysium	THBS4	0.407097	1e-300	6.8e-299	25.3991	2.59337
TenoProg	AL021395.1	0.428571	2.81899e-05	0.00188873	0.205379	1.24704		Teno	CTRB2	0.243243	1.49883e-14	1.00422e-12	0.797087	1.11646		Perimysium	TNMD	0.273832	1e-300	2.33333e-299	21.9169	3.32691
TenoProg	SPINK6	0.4	0.000866399	0.0321643	0.173479	1.67685		Teno	AC068205.1	0.666667	4.17567e-05	0.0027977	0.696057	1.12294		Perimysium	KERA	0.24977	9.5382e-298	3.1954e-296	13.8202	2.32303
TenoProg	KCNK10	0.2	3.33648e-05	0.00223544	0.0786866	1.04055		Teno	CRYGC	0.4	0.000138495	0.00927915	0.463067	1.41312		Perimysium	AC024132.3	0.810811	5.03131e-54	3.37098e-52	6.33773	1.8288
TenoProg	LINC02362	0.214286	0.000279044	0.018696	0.0733835	1.14077										Perimysium	AF121898.1	0.480315	7.07939e-87	4.74319e-85	4.8588	1.46425
																Perimysium	AC015468.3	0.330645	1.74973e-50	1.17232e-48	1.98099	1.50152
																Perimysium	FGF14	0.274611	5.88168e-60	3.94073e-58	1.78316	1.36708
																Perimysium	PIK3C2G	0.367816	1.81048e-41	1.21302e-39	1.6665	1.38674
																Perimysium	FGF5	0.347826	1.55346e-40	1.04082e-38	1.45614	1.31138
																Perimysium	LINC02008	0.555556	3.5529e-16	2.38044e-14	0.954726	1.38709
																Perimysium	CLVS2	0.257732	3.11559e-28	2.08745e-26	0.790978	1.39132
																Perimysium	NPFFR2	0.26506	2.58202e-25	1.72996e-23	0.687183	1.31483
																Perimysium	BPIFA2	0.75	2.5614e-11	1.71614e-09	0.612205	0.961045
																Perimysium	AC027701.1	1	9.68095e-07	6.48624e-05	0.48415	1.00387
																Perimysium	KRT12	0.571429	3.26766e-07	2.18933e-05	0.352305	1.18539
																Perimysium	LINC00567	0.5	1.89337e-05	0.00126856	0.255468	1.34908
																Perimysium	AL591686.1	0.203704	5.54664e-12	1.85812e-10	0.217018	1.18027
																Perimysium	CSAG3	0.666667	0.000291877	0.0195558	0.189146	1.0009
																Perimysium	SPINK6	0.4	0.000960129	0.0321643	0.162315	1.67685
																Perimysium	HEPACAM	0.25	1.2922e-06	5.82143e-05	0.142417	1.20634
																Perimysium	AP003555.2	0.2	4.0801e-05	0.00136683	0.0976159	1.38662

## Sheet: Skeletal_msucle_top50
cell_type	gene_name	ratio	p_value	q_value	score	mean_exValue		cell_type	gene_name	ratio	p_value	q_value	score	mean_exValue		cell_type	gene_name	ratio	p_value	q_value	score	mean_exValue		cell_type	gene_name	ratio	p_value	q_value	score	mean_exValue		cell_type	gene_name	ratio	p_value	q_value	score	mean_exValue		cell_type	gene_name	ratio	p_value	q_value	score	mean_exValue		cell_type	gene_name
PAX3+MyoProg	PAX3	0.656646	1e-300	6.8e-299	8.03232	1.36635		PAX7+MyoProg	NPY	0.865159	1e-300	6.8e-299	8.44785	2.35422		MyoB1	AC006487.2	0.239437	1.32833e-24	4.44991e-23	0.467933	0.477186		MyoC1	TTN	0.273543	1e-300	3.45e-299	70.3843	2.90756		MyoC2	MYOG	0.368726	1e-300	3.45e-299	54.8319	3.35581		MYH3+MyoC	TTN	0.309417	1e-300	3.45e-299	124.951	2.90756		MYL3+MyoC	ACTA1
PAX3+MyoProg	MSC	0.341316	1e-300	3.45e-299	6.8191	2.23164		PAX7+MyoProg	MYF5	0.615722	1e-300	3.45e-299	6.04167	2.36575		MyoB1	AL136090.1	0.666667	6.39648e-05	0.00428564	0.25971	0.541519		MyoC1	MYOG	0.209781	1e-300	3.45e-299	62.2995	3.35581		MyoC2	RGR	0.725962	1.54141e-299	1.03374e-297	51.1893	1.59756		MYH3+MyoC	MYBPH	0.287611	5.9722e-266	2.00069e-264	122.243	3.46147		MYL3+MyoC	SLN
PAX3+MyoProg	MYF5	0.319196	1e-300	3.45e-299	6.76042	2.36575		PAX7+MyoProg	NTN5	0.81327	1e-300	6.8e-299	6.02932	1.78744		MyoB1	AC092810.3	0.333333	0.00031687	0.0212303	0.234294	1.1711		MyoC1	MRLN	0.247653	1e-300	3.45e-299	50.515	2.30492		MyoC2	LINC00930	0.744755	1e-300	6.8e-299	46.3051	1.40308		MYH3+MyoC	IL17B	0.252485	7.10174e-251	2.37908e-249	84.8642	2.90231		MYL3+MyoC	CKM
PAX3+MyoProg	PITX2	0.333171	1e-300	6.8e-299	6.14364	2.05974		PAX7+MyoProg	MSTN	0.668329	1e-300	6.8e-299	6.02478	2.17344		MyoB2	KRT31	0.272152	2.65335e-63	8.88871e-62	5.05301	1.70311		MyoC1	MYMK	0.326816	1.10504e-214	7.40375e-213	34.454	1.67036		MyoC2	MYMX	0.51844	1e-300	6.8e-299	44.545	1.93895		MYH3+MyoC	AC020909.2	0.270758	1e-300	6.8e-299	84.3442	2.24288		MYL3+MyoC	MYBPH
PAX3+MyoProg	LBX1	0.509915	1e-300	6.8e-299	6.07553	1.33088		PAX7+MyoProg	FGFR4	0.69994	1e-300	6.8e-299	5.45945	1.88055		MyoB2	KRT33B	0.357798	5.67632e-63	1.90157e-61	3.07409	0.79228		MyoC1	SHD	0.211587	1e-300	3.45e-299	33.1614	1.77102		MyoC2	FITM1	0.452425	1e-300	6.8e-299	41.1915	2.0546		MYH3+MyoC	HSPB3	0.268371	1.40187e-163	4.69625e-162	49.9955	2.47089		MYL3+MyoC	TNNI2
PAX3+MyoProg	ACADL	0.59	9.62575e-262	6.44925e-260	5.94711	1.29408		PAX7+MyoProg	MSC	0.554818	1e-300	3.45e-299	5.13544	2.23164		MyoB2	KRT34	1	4.26833e-10	2.85978e-08	1.96325	1.20271		MyoC1	AC020909.2	0.216606	1.00103e-195	2.23563e-194	27.9455	2.24288		MyoC2	KRT40	0.727891	2.94013e-211	1.96989e-209	40.7873	1.8019		MYH3+MyoC	MYOT	0.272021	6.49941e-208	2.1773e-206	39.1105	1.49893		MYL3+MyoC	CSRP3
PAX3+MyoProg	TNNT1	0.223344	1e-300	1.775e-299	4.30536	2.15322		PAX7+MyoProg	PAX7	0.748728	1e-300	6.8e-299	4.81644	1.55096		MyoB2	KRTAP3-2	0.20339	6.56448e-17	2.1991e-15	0.650204	1.13391		MyoC1	AC023490.3	0.278037	1.15089e-208	7.71094e-207	21.214	1.24389		MyoC2	SEPT4	0.339152	1e-300	6.8e-299	31.3285	2.08455		MYH3+MyoC	ABLIM3	0.258537	2.45081e-207	1.64204e-205	39.0037	1.57719		MYL3+MyoC	MYOZ2
PAX3+MyoProg	RAPSN	0.2712	1e-300	3.45e-299	4.2996	1.77089		PAX7+MyoProg	MYF6	0.690055	1e-300	6.8e-299	4.53262	1.58366		MyoB2	NRAP	0.285714	4.46511e-10	2.99162e-08	0.539516	1.15922		MyoC1	TRIM55	0.215496	3.45829e-143	1.15853e-141	14.1424	1.56166		MyoC2	TNNT2	0.274907	1e-300	3.45e-299	30.9465	2.54035		MYH3+MyoC	COX6A2	0.209974	8.8227e-146	2.9556e-144	38.4031	2.72348		MYL3+MyoC	COX6A2
PAX3+MyoProg	UCN3	0.819048	2.6665e-116	1.78655e-114	2.99449	1.06005		PAX7+MyoProg	ADAMTS8	0.721893	1e-300	6.8e-299	4.36516	1.45789		MyoB2	KRTAP4-1	0.4	8.76894e-08	5.87519e-06	0.418809	0.851616		MyoC1	SYNPO2L	0.238255	4.33996e-117	1.45389e-115	12.7603	1.56029		MyoC2	CHRND	0.375171	1e-300	6.8e-299	27.3115	1.6428		MYH3+MyoC	TRIM55	0.237288	1.71951e-186	1.15207e-184	31.8692	1.56166		MYL3+MyoC	IL17B
PAX3+MyoProg	RGS4	0.36518	3.67135e-144	2.4598e-142	2.41321	1.54386		PAX7+MyoProg	CD82	0.599258	1e-300	6.8e-299	4.10976	1.65348		MyoB2	EN2	0.238095	3.69839e-08	1.23896e-06	0.327032	1.06083		MyoC1	UNC45B	0.214612	6.86727e-75	1.53369e-73	8.25168	1.75752		MyoC2	STAC3	0.329978	1e-300	6.8e-299	27.1973	1.85998		MYH3+MyoC	CAV3	0.226667	1.62104e-158	5.43048e-157	31.4892	1.90172		MYL3+MyoC	TNNC2
PAX3+MyoProg	AC015522.1	0.346369	5.87147e-151	3.93388e-149	1.98768	1.28003		PAX7+MyoProg	SGCA	0.51045	1e-300	3.45e-299	4.07623	1.92532		MyoB2	THEM5	0.210526	1.56615e-06	5.2466e-05	0.275868	1.29567		MyoC1	ALPK2	0.312977	4.63084e-73	3.10267e-71	7.64853	1.1453		MyoC2	KRT31	0.575949	1.39734e-164	9.36219e-163	23.7408	1.70311		MYH3+MyoC	SYNPO2L	0.265101	6.27664e-153	4.20535e-151	29.1463	1.56029		MYL3+MyoC	TNNC1
PAX3+MyoProg	FGF9	0.201485	2.81348e-216	1.88503e-214	1.78637	1.37834		PAX7+MyoProg	CHODL	0.431328	1e-300	3.45e-299	4.00251	2.23729		MyoB2	AC008663.2	0.4	0.000205433	0.013764	0.261671	1.01835		MyoC1	AC135371.1	0.295082	4.08307e-32	2.73566e-30	4.89597	1.79192		MyoC2	TSPAN33	0.344371	1e-300	6.8e-299	21.8837	1.43404		MYH3+MyoC	CASQ2	0.302198	5.73604e-109	3.84315e-107	27.6509	1.82591		MYL3+MyoC	MYL1
PAX3+MyoProg	RGS7	0.315175	5.8591e-124	3.9256e-122	1.30812	1.12862		PAX7+MyoProg	JSRP1	0.630006	1e-300	6.8e-299	3.94266	1.50883		MyoB2	KRT36	0.25	0.000569984	0.0381889	0.156111	1.10486		MyoC1	MYPN	0.237705	6.52934e-48	2.18733e-46	4.20903	1.27215		MyoC2	DOK7	0.423729	5.71872e-246	3.83154e-244	21.5966	1.40699		MYH3+MyoC	GJD4	0.475	2.28123e-84	1.52842e-82	26.8653	1.46059		MYL3+MyoC	MB
PAX3+MyoProg	LEFTY1	0.34139	4.2746e-91	2.86398e-89	1.15781	1.25759		PAX7+MyoProg	NTN4	0.628913	1e-300	6.8e-299	3.92369	1.50418		MyoB2	AC139749.1	0.25	0.000569984	0.0381889	0.150895	1.06794		MyoC1	SPAG6	0.202532	2.71906e-50	9.10884e-49	4.09123	1.38159		MyoC2	AC020909.2	0.283394	1.77196e-224	5.93608e-223	21.0075	2.24288		MYH3+MyoC	HJV	0.269058	1.50059e-115	5.02698e-114	23.9444	1.67409		MYL3+MyoC	HSPB3
PAX3+MyoProg	DBX1	0.816327	1.28661e-54	8.62027e-53	1.04673	0.797318		PAX7+MyoProg	CDH15	0.46326	1e-300	3.45e-299	3.77495	1.96464										MyoC1	GJD2	0.292308	9.69418e-34	3.24755e-32	3.71243	1.30415		MyoC2	SHD	0.258606	1e-300	3.45e-299	20.2953	1.77102		MYH3+MyoC	XIRP2	0.364407	3.69337e-89	2.47456e-87	22.9279	1.5368		MYL3+MyoC	NMRK2
PAX3+MyoProg	CCDC140	0.585366	1.42487e-27	9.54661e-26	0.667	1.42229		PAX7+MyoProg	PITX3	0.51611	1e-300	6.8e-299	3.30535	1.54409										MyoC1	CHRNG	0.25	6.8156e-34	4.56645e-32	2.82338	1.15433		MyoC2	KCNF1	0.387909	3.1746e-245	2.12698e-243	18.5804	1.32628		MYH3+MyoC	CACNA1S	0.454545	8.43716e-88	5.65289e-86	21.736	1.18623		MYL3+MyoC	APOBEC2
PAX3+MyoProg	PGA5	0.395833	2.01749e-34	1.35172e-32	0.592424	1.48843		PAX7+MyoProg	SYTL2	0.525982	1e-300	6.8e-299	3.26222	1.49534										MyoC1	DMRTA2	0.224138	8.68842e-22	5.82124e-20	1.56999	1.12746		MyoC2	COBL	0.297405	2.57655e-216	8.63144e-215	17.4654	1.84413		MYH3+MyoC	NMRK2	0.244565	3.85708e-84	1.29212e-82	21.4755	2.27386		MYL3+MyoC	MYLPF
PAX3+MyoProg	VMO1	0.247863	3.13875e-57	2.10296e-55	0.559136	1.33785		PAX7+MyoProg	RACK1	0.203003	1e-300	3.45e-299	3.20315	3.80428										MyoC1	AC018953.1	0.333333	6.56507e-12	4.3986e-10	1.40356	1.27645		MyoC2	VGLL2	0.209977	1e-300	6.8e-299	16.8715	1.81321		MYH3+MyoC	UNC45B	0.237443	1.22258e-96	4.09565e-95	18.5303	1.75752		MYL3+MyoC	CAV3
PAX3+MyoProg	PANCR	0.313514	5.52353e-45	3.70077e-43	0.476896	1.15173		PAX7+MyoProg	C1QTNF3	0.274589	1e-300	2.33333e-299	3.20309	2.81244										MyoC1	KCNQ1DN	0.222222	7.16982e-14	4.80378e-12	1.03214	1.19787		MyoC2	RBM24	0.233055	1e-300	6.8e-299	16.0471	1.55384		MYH3+MyoC	LANCL1-AS1	0.240566	4.42683e-95	1.48299e-93	15.8997	1.51303		MYL3+MyoC	LRRC39
PAX3+MyoProg	KLHL14	0.200364	9.01704e-62	6.04142e-60	0.44367	1.21553		PAX7+MyoProg	EDN3	0.442449	1e-300	6.8e-299	3.19587	1.7415										MyoC1	UTS2R	0.225806	2.38856e-12	8.00168e-11	0.615552	0.795155		MyoC2	SLC15A3	0.223831	5.32632e-267	1.78432e-265	15.0436	1.70881		MYH3+MyoC	TRDN	0.228395	6.8031e-68	2.27904e-66	14.4736	2.03792		MYL3+MyoC	KLHL41
PAX3+MyoProg	LRRC30	0.882353	2.96971e-22	1.98971e-20	0.424038	0.748079		PAX7+MyoProg	MTUS2	0.540094	1e-300	6.8e-299	3.14591	1.40434										MyoC1	AC091179.1	0.666667	2.16286e-05	0.00144911	0.478348	0.521418		MyoC2	CRACR2B	0.218071	1e-300	6.8e-299	14.0957	1.45867		MYH3+MyoC	GJD2	0.4	2.41838e-55	1.62032e-53	13.1903	1.30415		MYL3+MyoC	PRR32
PAX3+MyoProg	MYADML2	0.6	2.71576e-21	1.81956e-19	0.375826	1.02061		PAX7+MyoProg	ITIH5	0.43335	1e-300	3.45e-299	3.13588	1.74469										MyoC1	AP003108.1	0.235294	1.19295e-07	3.99639e-06	0.462898	0.963288		MyoC2	FNDC5	0.200881	1e-300	6.8e-299	13.7641	1.54624		MYH3+MyoC	TRIM54	0.356164	1.02015e-53	6.83502e-52	12.5116	1.4319		MYL3+MyoC	LINC01405
PAX3+MyoProg	AC006487.2	0.577465	9.08209e-46	6.085e-44	0.370386	0.477186		PAX7+MyoProg	TSPAN12	0.465013	1e-300	6.8e-299	3.06794	1.59067										MyoC1	LINC02490	0.666667	2.16286e-05	0.00144911	0.445685	0.485813		MyoC2	ATP2A1	0.308889	4.34835e-204	2.91339e-202	13.1163	1.4136		MYH3+MyoC	MYOM3	0.313725	7.6076e-64	5.09709e-62	12.076	1.31726		MYL3+MyoC	TRDN
PAX3+MyoProg	AKAP4	0.555556	2.94898e-17	1.97582e-15	0.28524	1.04082		PAX7+MyoProg	SPARCL1	0.263029	1e-300	3.45e-299	2.96339	2.71632										MyoC1	AL109910.2	0.2	0.000320368	0.0214646	0.233138	1.13088		MyoC2	KIF19	0.487805	1.89053e-136	1.26666e-134	13.0824	1.33775		MYH3+MyoC	ASB5	0.472222	4.19538e-38	2.8109e-36	10.9238	1.33682		MYL3+MyoC	MRLN
PAX3+MyoProg	CREG2	0.266667	3.94609e-31	8.81293e-30	0.271718	1.12304		PAX7+MyoProg	POPDC3	0.480976	1e-300	6.8e-299	2.90658	1.45699																		MyoC2	TNFSF13B	0.318182	6.37806e-155	4.2733e-153	12.2492	1.69024		MYH3+MyoC	SMYD1	0.224242	1.45765e-67	4.88312e-66	10.3481	1.49136		MYL3+MyoC	TNNT2
PAX3+MyoProg	PRL	0.266667	2.34331e-20	1.57002e-18	0.249994	1.60034		PAX7+MyoProg	LINC02397	0.609312	1.16256e-239	7.78915e-238	2.76613	1.37427																		MyoC2	C1orf105	0.215818	6.26728e-209	2.09954e-207	10.4049	1.56766		MYH3+MyoC	ANKRD1	0.215	1.14558e-77	7.6754e-76	10.2398	1.33706		MYL3+MyoC	C1orf105
PAX3+MyoProg	AP003774.3	0.310811	1.22197e-18	8.1872e-17	0.181374	1.09166		PAX7+MyoProg	PDGFA	0.408085	1e-300	6.8e-299	2.732	1.61409																		MyoC2	CELA2B	0.666667	1.92265e-76	1.28818e-74	8.591	1.15222		MYH3+MyoC	MYH7	0.461538	4.47883e-27	3.00082e-25	10.0036	1.77681		MYL3+MyoC	ACTN2
PAX3+MyoProg	AP003108.1	0.529412	1.32349e-10	8.86736e-09	0.150334	0.963288		PAX7+MyoProg	RAPSN	0.34576	1e-300	3.45e-299	2.53962	1.77089																		MyoC2	NEU4	0.364929	7.4884e-119	5.01723e-117	8.58332	1.348		MYH3+MyoC	ARX	0.333333	4.70935e-17	3.15526e-15	3.10764	1.23338		MYL3+MyoC	MYOT
PAX3+MyoProg	AP001626.1	0.235294	2.39889e-11	1.60725e-09	0.124143	1.6648		PAX7+MyoProg	NKAIN4	0.350222	1e-300	6.8e-299	2.44182	1.681																		MyoC2	CASS4	0.346847	8.77662e-117	5.88034e-115	7.38558	1.24213		MYH3+MyoC	LINC01031	0.243902	1.90218e-19	1.27446e-17	2.62364	1.24113		MYL3+MyoC	MYL4
PAX3+MyoProg	CHRNA9	0.284091	4.55285e-19	3.05041e-17	0.12087	0.777311		PAX7+MyoProg	MATN2	0.304283	1e-300	3.45e-299	2.42945	1.92498																		MyoC2	DLL1	0.201418	7.98975e-179	5.35313e-177	7.21291	1.36126		MYH3+MyoC	C21orf62	0.234043	4.79363e-21	1.60587e-19	2.54398	1.15548		MYL3+MyoC	MYBPC1
PAX3+MyoProg	LIM2	0.4	1.43633e-06	9.62343e-05	0.0989696	1.41906		PAX7+MyoProg	SPATS2L	0.303074	1e-300	6.8e-299	2.42821	1.93168																		MyoC2	KRTAP3-2	0.59322	2.86532e-64	1.91976e-62	6.31353	1.13391		MYH3+MyoC	XIRP1	0.3	5.91455e-07	1.98137e-05	1.77302	2.04971		MYL3+MyoC	CALML6
PAX3+MyoProg	GBX2	0.227848	2.48282e-12	8.31744e-11	0.0917053	1.16219		PAX7+MyoProg	HEYL	0.40694	1.71284e-297	1.14761e-295	2.41505	1.44643																		MyoC2	ITGB6	0.353333	5.32781e-81	3.56963e-79	5.44157	1.29884		MYH3+MyoC	AL139246.4	0.5	9.90868e-08	6.63881e-06	1.72483	1.06386		MYL3+MyoC	TCAP
PAX3+MyoProg	AL358473.2	1	0.000707607	0.0474096	0.0689193	0.733121		PAX7+MyoProg	NPPC	0.327403	1e-300	6.8e-299	2.39079	1.76058																		MyoC2	LINC00588	0.568182	1.48456e-45	9.94654e-44	4.56576	1.21356		MYH3+MyoC	CEACAM16	0.205128	3.85e-15	1.28975e-13	1.66479	1.21615		MYL3+MyoC	COBL
PAX3+MyoProg	AC007314.1	0.264706	1.89438e-07	1.26924e-05	0.0666062	1.25427		PAX7+MyoProg	PDLIM3	0.2719	1e-300	1.775e-299	2.37496	2.10594																		MyoC2	AL139246.1	0.484848	6.58713e-55	4.41337e-53	4.49998	1.1597		MYH3+MyoC	SYPL2	0.210526	3.06494e-15	2.05351e-13	1.61965	1.14497		MYL3+MyoC	SRPK3
PAX3+MyoProg	AC019068.1	0.307692	2.53081e-07	1.69564e-05	0.0619732	1.02313		PAX7+MyoProg	ITGA7	0.444805	1.35488e-254	9.07773e-253	2.36397	1.5142																		MyoC2	SLC25A34	0.234234	6.61683e-103	4.43328e-101	4.48631	1.26901		MYH3+MyoC	ROS1	0.666667	8.77177e-06	0.000587708	1.37733	0.882465		MYL3+MyoC	LANCL1-AS1
PAX3+MyoProg	AL365184.2	0.444444	5.65987e-05	0.00379211	0.0513578	0.911719		PAX7+MyoProg	MYH13	0.872611	8.70041e-147	5.82928e-145	2.31066	1.3113																		MyoC2	KRT33B	0.458716	1.30633e-83	8.75239e-82	4.44943	0.79228		MYH3+MyoC	UTS2R	0.225806	1.00289e-13	6.71938e-12	1.08053	0.795155		MYL3+MyoC	CACNG1
PAX3+MyoProg	PTPRQ	0.259259	5.20733e-06	0.000174446	0.0492647	1.20521		PAX7+MyoProg	NECTIN1	0.415942	1e-300	6.8e-299	2.22277	1.28842																		MyoC2	ASB2	0.205279	6.44498e-88	4.31814e-86	3.94316	1.49149		MYH3+MyoC	AP001330.1	0.2	3.9862e-08	1.33538e-06	0.86965	1.26932		MYL3+MyoC	HJV
PAX3+MyoProg	TUBA4B	0.4	1.43633e-06	9.62343e-05	0.0451859	0.647889		PAX7+MyoProg	CHRNA1	0.31969	1.02205e-268	2.28258e-267	2.21436	1.86947																		MyoC2	Z83818.2	0.37931	4.55915e-52	3.05463e-50	3.86216	1.34264		MYH3+MyoC	MYHAS	0.5	1.75234e-05	0.00117407	0.723319	0.656957		MYL3+MyoC	MYL5
PAX3+MyoProg	AC108067.1	0.263158	0.000113052	0.00378724	0.0404555	1.30527		PAX7+MyoProg	PLXNA2	0.358122	1e-300	6.8e-299	1.99054	1.3401																		MyoC2	ADGRA1	0.304054	2.08318e-65	1.39573e-63	3.50163	1.2054										MYL3+MyoC	DHRS7C
PAX3+MyoProg	C1orf94	0.26087	2.4115e-05	0.0016157	0.0377646	1.05053		PAX7+MyoProg	KCNE5	0.330572	1e-300	6.8e-299	1.97884	1.44325																		MyoC2	MYPN	0.303279	6.35452e-54	4.25753e-52	3.03165	1.27215										MYL3+MyoC	STAC3
PAX3+MyoProg	AC099066.2	0.263158	0.000113052	0.00378724	0.0247023	0.797		PAX7+MyoProg	VGLL2	0.314965	1.939e-248	4.33043e-247	1.95587	1.81321																		MyoC2	KRT39	0.714286	1.84841e-20	1.23843e-18	2.85156	1.36963										MYL3+MyoC	LMOD3
PAX3+MyoProg	Z86062.2	0.2	3.2717e-05	0.00073068	0.0169726	0.634029		PAX7+MyoProg	TAGLN2	0.239072	1e-300	2.33333e-299	1.951	1.96755																		MyoC2	ATP2C2	0.271429	3.10399e-53	2.07967e-51	2.74303	1.30298										MYL3+MyoC	MYH8
								PAX7+MyoProg	CCNE1	0.372429	1e-300	6.8e-299	1.93964	1.25567																		MyoC2	PLEKHD1	0.294118	1.73195e-43	1.16041e-41	2.56882	1.38277										MYL3+MyoC	DUSP13
								PAX7+MyoProg	AKR1B1	0.251131	1e-300	3.45e-299	1.87121	1.79647																		MyoC2	UGT2B7	0.361702	5.0166e-27	3.36112e-25	1.76473	1.25594										MYL3+MyoC	MYL2
								PAX7+MyoProg	RBFOX1	0.375199	4.34301e-253	2.90982e-251	1.79031	1.36761																		MyoC2	AC124301.1	0.218182	1.51814e-31	5.08575e-30	1.61038	1.62138										MYL3+MyoC	ATP1B4
								PAX7+MyoProg	CLCN5	0.280133	1e-300	6.8e-299	1.77069	1.52396																		MyoC2	P2RX6	0.209302	8.70169e-35	5.83013e-33	1.46923	1.39526										MYL3+MyoC	MIR133A1HG
								PAX7+MyoProg	ECHDC2	0.302857	1e-300	6.8e-299	1.76582	1.40574																		MyoC2	EN2	0.47619	6.29333e-18	4.21653e-16	1.2835	1.06083										MYL3+MyoC	LDB3
								PAX7+MyoProg	HEY1	0.260096	1e-300	6.8e-299	1.72738	1.60123																		MyoC2	XAGE1B	1	1.54598e-07	1.03581e-05	1.15075	1.14386										MYL3+MyoC	UNC45B
								PAX7+MyoProg	HES4	0.226423	1e-300	2.33333e-299	1.72195	1.83357																		MyoC2	AL596223.1	1	2.88475e-05	0.00193278	0.985431	1.4695										MYL3+MyoC	FBP2
								PAX7+MyoProg	DAG1	0.290792	1e-300	6.8e-299	1.68757	1.39919																		MyoC2	ADGRA1-AS1	0.302326	8.76447e-20	5.87219e-18	0.956481	1.1239										MYL3+MyoC	AC124301.1
[truncated: 5 more columns]

## Sheet: Fibroblast_top50
cell_type	gene_name	ratio	p_value	q_value	score	mean_exValue		cell_type	gene_name	ratio	p_value	q_value	score	mean_exValue		cell_type	gene_name	ratio	p_value	q_value	score	mean_exValue		cell_type	gene_name	ratio	p_value	q_value	score	mean_exValue		cell_type	gene_name	ratio	p_value	q_value	score	mean_exValue		cell_type	gene_name	ratio	p_value	q_value	score	mean_exValue		cell_type	gene_name
ADH+Fibro	ADH1B	0.853521	1e-300	6.8e-299	6.56562	1.7554		STMN2+Fibro	STMN2	0.759831	1e-300	6.8e-299	10.7891	3.08504		MFAP5+Fibro	MFAP5	0.756649	1e-300	6.8e-299	15.9568	2.96437		HOXC5+DermFibroProg	HOXC5	0.312671	1e-300	3.45e-299	7.28108	1.84896		F10+DermFibroProg	F10	0.222504	5.22916e-257	1.75177e-255	6.66454	1.67479		DermFibro	CLDN11	0.613585	1e-300	6.8e-299	12.2841	2.51721		SMProg	CCDC102B
ADH+Fibro	SCN7A	0.685036	1e-300	6.8e-299	6.47489	2.15692		STMN2+Fibro	WNT2	0.475463	1e-300	6.8e-299	3.79006	1.7319		MFAP5+Fibro	ASPN	0.270892	1e-300	1.775e-299	6.30116	3.26969		HOXC5+DermFibroProg	NRN1	0.238201	1e-300	6.8e-299	5.40185	1.80061		F10+DermFibroProg	ACKR4	0.487179	5.49037e-104	3.67855e-102	6.00509	1.71058		DermFibro	MYO3B	0.856574	9.87814e-288	6.61835e-286	11.4403	1.75531		SMProg	CXCL13
ADH+Fibro	COL3A1	0.318249	1e-300	1.05738e-299	5.66502	4.0621		STMN2+Fibro	HOXC5	0.336259	1e-300	3.45e-299	2.8616	1.84896		MFAP5+Fibro	FNDC1	0.405508	1e-300	3.45e-299	5.90678	2.04754		HOXC5+DermFibroProg	GAP43	0.200898	7.8856e-255	5.28335e-253	4.43098	2.06755		F10+DermFibroProg	FAM107A	0.409483	1.5323e-120	1.02664e-118	4.78876	1.3987		DermFibro	HOXB-AS3	0.733247	1e-300	6.8e-299	11.2032	1.92107		SMProg	GUCY1A1
ADH+Fibro	DLK1	0.321218	1e-300	1.775e-299	5.24361	3.72517		STMN2+Fibro	NPR3	0.324783	1e-300	6.8e-299	2.54622	1.70332		MFAP5+Fibro	IGFBP6	0.347339	1e-300	3.45e-299	5.84933	2.3672		HOXC5+DermFibroProg	PROX1	0.244227	2.28656e-218	1.532e-216	3.26463	1.46299		F10+DermFibroProg	LINC01133	0.250842	4.07587e-152	1.36542e-150	4.65521	1.75667		DermFibro	ECM1	0.756452	1e-300	6.8e-299	10.7032	1.77903		SMProg	FOXS1
ADH+Fibro	ADH1C	0.741379	2.84801e-287	1.90817e-285	4.99687	1.61028		STMN2+Fibro	WIF1	0.226603	1e-300	3.45e-299	2.33699	2.24071		MFAP5+Fibro	LINC01133	0.506734	2.19593e-276	1.47127e-274	5.81885	1.75667		HOXC5+DermFibroProg	TMEM158	0.218575	7.31709e-203	4.90245e-201	2.73419	1.4741		F10+DermFibroProg	CLEC2B	0.459854	2.86567e-84	1.92e-82	4.30752	1.60674		DermFibro	SP5	0.713217	1e-300	6.8e-299	10.5433	1.85868		SMProg	AC083967.1
ADH+Fibro	TFPI	0.485532	1e-300	3.45001e-299	4.64918	2.18512		STMN2+Fibro	SHOX2	0.2231	1e-300	6.8e-299	2.01981	1.967		MFAP5+Fibro	MGP	0.230713	1e-300	3.45e-299	5.2286	3.18563		HOXC5+DermFibroProg	ZIC1	0.201531	9.89597e-56	6.6303e-54	0.595433	1.27948		F10+DermFibroProg	PTGER3	0.202401	2.2202e-108	7.43767e-107	2.24862	1.47884		DermFibro	APCDD1	0.628414	1e-300	6.8e-299	10.4011	2.08106		SMProg	ABCC8
ADH+Fibro	NPTX2	0.647887	1e-300	6.8e-299	4.49074	1.58174		STMN2+Fibro	MME	0.266902	1e-300	6.8e-299	2.00675	1.63356		MFAP5+Fibro	TNXB	0.387524	1e-300	6.8e-299	5.08367	1.844		HOXC5+DermFibroProg	LINC01305	0.207317	4.20259e-37	1.40787e-35	0.411371	1.29933		F10+DermFibroProg	IL6	0.413043	4.65673e-49	3.12001e-47	2.0703	1.48611		DermFibro	DKK1	0.520889	1e-300	6.8e-299	9.47679	2.28753		SMProg	TNN
ADH+Fibro	NOV	0.398686	1e-300	2.33333e-299	4.34221	2.48539		STMN2+Fibro	TBX2	0.307833	1e-300	6.8e-299	1.99	1.40453		MFAP5+Fibro	COL6A6	0.403978	1e-300	6.8e-299	4.78714	1.66572		HOXC5+DermFibroProg	LINC01830	0.714286	4.90073e-08	3.28349e-06	0.25844	1.17904		F10+DermFibroProg	AC108734.4	0.565217	5.21517e-20	3.49416e-18	0.773515	1.01702		DermFibro	CCBE1	0.637345	1e-300	6.8e-299	9.06869	1.78904		SMProg	SLC30A3
ADH+Fibro	ITM2A	0.278397	1e-300	2.33333e-299	4.22774	3.46545		STMN2+Fibro	OSR1	0.20436	1e-300	3.45e-299	1.80155	1.91533		MFAP5+Fibro	DPT	0.374308	9.46835e-256	6.34379e-254	4.61753	2.03988		HOXC5+DermFibroProg	LINC02204	0.279412	2.32777e-17	1.55961e-15	0.206	1.05582		F10+DermFibroProg	AL158071.1	0.241667	6.50652e-30	4.35937e-28	0.688667	1.39912		DermFibro	PPP1R14C	0.629316	1e-300	6.8e-299	8.60923	1.72007		SMProg	F5
ADH+Fibro	ABCA9	0.64	8.26393e-300	5.54683e-298	4.20141	1.50266		STMN2+Fibro	WNT2B	0.295091	2.12941e-251	7.13353e-250	1.73712	1.53068		MFAP5+Fibro	F10	0.373096	1e-300	6.8e-299	4.44528	1.67479		HOXC5+DermFibroProg	FEZF2	0.444444	5.97409e-10	4.00264e-08	0.190797	1.10864		F10+DermFibroProg	ADAMTSL5	0.277778	1.16101e-27	7.77874e-26	0.600496	1.15011		DermFibro	ADGRV1	0.611111	1e-300	6.8e-299	8.03619	1.65341		SMProg	PGM5P3-AS1
ADH+Fibro	SPARCL1	0.337296	1e-300	3.45e-299	4.01493	2.71632		STMN2+Fibro	ARHGAP28	0.219803	1e-300	6.8e-299	1.47547	1.45844		MFAP5+Fibro	FST	0.266849	1e-300	6.8e-299	4.16813	2.19563		HOXC5+DermFibroProg	AC010266.2	0.461538	6.95888e-08	4.66245e-06	0.17582	1.26778		F10+DermFibroProg	NME8	0.27907	4.96875e-14	1.66453e-12	0.381551	1.47269		DermFibro	F13A1	0.467582	1e-300	3.45e-299	8.01934	2.15641		SMProg	AC006435.1
ADH+Fibro	APOD	0.370468	1e-300	2.33333e-299	3.95245	2.43462		STMN2+Fibro	CCDC68	0.331341	3.75794e-201	2.51782e-199	1.4506	1.42376		MFAP5+Fibro	PLAC9	0.204038	1e-300	1.775e-299	3.9584	2.72704		HOXC5+DermFibroProg	EPHA8	0.4	1.44774e-11	9.69987e-10	0.168489	0.925661		F10+DermFibroProg	AF240627.1	0.416667	1.40257e-07	9.39721e-06	0.285929	1.43493		DermFibro	TCERG1L	0.607544	1e-300	6.8e-299	7.97544	1.65054		SMProg	FAM138B
ADH+Fibro	DCN	0.262107	1e-300	2.33333e-299	3.74578	3.26122		STMN2+Fibro	PAX1	0.260767	1.59609e-137	5.34692e-136	1.08934	1.99043		MFAP5+Fibro	GPX3	0.350444	1e-300	6.8e-299	3.87548	1.55449		HOXC5+DermFibroProg	LAMB4	0.22973	3.93736e-14	2.63803e-12	0.155897	1.20587		F10+DermFibroProg	MCIDAS	1	0.000129349	0.00866636	0.270448	0.99673		DermFibro	CXCL14	0.318681	1e-300	2.33333e-299	7.62865	3.00983		SMProg	CHRNB3
ADH+Fibro	EGFL6	0.359289	1e-300	3.45e-299	3.7133	2.35848		STMN2+Fibro	CBLN4	0.362454	4.92239e-109	3.298e-107	0.947261	1.57279		MFAP5+Fibro	SOD3	0.281418	1e-300	6.8e-299	3.60627	1.80131		HOXC5+DermFibroProg	AC007673.1	1	0.000357498	0.0239524	0.13857	0.957642		F10+DermFibroProg	FOXQ1	0.2	4.79442e-13	3.21226e-11	0.248051	1.44269		DermFibro	LINC00327	0.645084	3.95769e-300	2.66165e-298	7.43186	1.45143		SMProg	AC022035.1
ADH+Fibro	PLAC9	0.302832	1e-300	1.775e-299	3.61891	2.72704		STMN2+Fibro	C2orf80	0.611842	4.86539e-79	3.25981e-77	0.870223	1.18378		MFAP5+Fibro	NUPR1	0.244635	1e-300	3.45e-299	3.40311	1.95542		HOXC5+DermFibroProg	AC068490.1	0.333333	6.17344e-06	0.00041362	0.0813692	1.11617		F10+DermFibroProg	AADACL2	0.428571	4.97024e-05	0.00166503	0.219001	1.70152		DermFibro	C7	0.5	2.27894e-269	1.52689e-267	7.31301	2.05363		SMProg	AP007216.2
ADH+Fibro	COL1A1	0.203627	1e-300	9.375e-300	3.5744	4.00575		STMN2+Fibro	PTGER3	0.346484	1.22868e-108	7.43767e-107	0.848306	1.47884		MFAP5+Fibro	COL14A1	0.20758	1e-300	2.33333e-299	3.22876	2.18641		HOXC5+DermFibroProg	LINC01905	0.242424	1.47121e-07	9.85714e-06	0.0736674	1.05943		F10+DermFibroProg	AC009110.1	0.206897	2.46655e-12	8.26294e-11	0.210549	1.2563		DermFibro	TWIST2	0.334975	1e-300	3.45e-299	7.09547	2.6633		SMProg	AC108515.1
ADH+Fibro	IGF1	0.379592	1e-300	6.8e-299	3.55613	2.13785		STMN2+Fibro	TBX2-AS1	0.227616	9.485e-152	6.35495e-150	0.73173	1.38746		MFAP5+Fibro	HSPB6	0.286155	1e-300	6.8e-299	3.21047	1.57706		HOXC5+DermFibroProg	AL359915.1	0.333333	6.17344e-06	0.00041362	0.0710247	0.974268		F10+DermFibroProg	CD2	0.217391	5.36768e-06	0.000179817	0.129908	1.62484		DermFibro	CCL2	0.312883	1e-300	6.8e-299	6.55358	2.63358		SMProg	AC027013.1
ADH+Fibro	NGFR	0.363491	1e-300	3.45e-299	3.35022	2.10327		STMN2+Fibro	ANGPT1	0.216393	2.01803e-134	1.35208e-132	0.696203	1.56852		MFAP5+Fibro	CLU	0.207615	1e-300	6.8e-299	3.09252	2.09381		HOXC5+DermFibroProg	ANKRD30B	0.228571	2.41124e-07	1.61553e-05	0.0643308	1.01304		F10+DermFibroProg	LINC02066	0.222222	4.49321e-05	0.00301045	0.0887168	1.31592		DermFibro	IRX1	0.495575	1e-300	6.8e-299	6.34783	1.61052		SMProg	AP003555.2
ADH+Fibro	OGN	0.250847	1e-300	1.775e-299	3.23398	2.942		STMN2+Fibro	GRM3	0.40273	1.80395e-72	1.20865e-70	0.683201	1.54122		MFAP5+Fibro	NTRK2	0.211001	1e-300	6.8e-299	2.98118	1.98603		HOXC5+DermFibroProg	AC109462.2	0.428571	0.000223316	0.0149622	0.0608904	0.926928		F10+DermFibroProg	OR7D2	0.2	0.000603473	0.0404327	0.0630538	1.40333		DermFibro	PCSK2	0.460052	1e-300	6.8e-299	6.1127	1.67062		SMProg	PCSK1
ADH+Fibro	NUPR1	0.377146	1e-300	3.45e-299	3.23172	1.95542		STMN2+Fibro	RAB27B	0.326693	6.49408e-84	4.35104e-82	0.54092	1.29733		MFAP5+Fibro	DCLK1	0.257646	1e-300	6.8e-299	2.75481	1.50297		HOXC5+DermFibroProg	SPINK4	0.3	0.000733677	0.0491564	0.0380808	0.964626										DermFibro	ADAM22	0.492761	1e-300	6.8e-299	5.92121	1.51086		SMProg	UGT2A1
ADH+Fibro	KCNMB2	0.474892	1e-300	6.8e-299	3.06081	1.47081		STMN2+Fibro	AC062004.1	0.221386	5.84991e-102	3.91944e-100	0.468075	1.36132		MFAP5+Fibro	CD34	0.20686	6.28666e-287	1.40402e-285	2.72665	1.94216																		DermFibro	SULT1B1	0.735577	6.60777e-185	4.4272e-183	5.78349	1.61024
ADH+Fibro	THY1	0.319178	1e-300	1.775e-299	2.88879	2.06537		STMN2+Fibro	HTR2A	0.302326	2.40143e-68	1.60895e-66	0.451451	1.43939		MFAP5+Fibro	WNT2B	0.2631	1.03756e-283	6.95163e-282	2.70248	1.53068																		DermFibro	C1QTNF7	0.427822	1e-300	6.8e-299	5.64931	1.66029
ADH+Fibro	NTM	0.370557	1e-300	6.8e-299	2.76026	1.69985		STMN2+Fibro	NTN1	0.231365	5.7596e-87	3.85893e-85	0.43386	1.41729		MFAP5+Fibro	MMP23B	0.241092	1e-300	6.8e-299	2.70179	1.57526																		DermFibro	CXCL2	0.339685	1e-300	6.8e-299	5.47257	2.02565
ADH+Fibro	IGFBP6	0.265447	1e-300	3.45e-299	2.75358	2.3672		STMN2+Fibro	RALYL	0.243346	7.85628e-74	5.26371e-72	0.398111	1.45864		MFAP5+Fibro	PI15	0.40239	1.09247e-159	7.31956e-158	2.56236	1.68929																		DermFibro	GREM2	0.451282	1e-300	6.8e-299	5.43997	1.51565
ADH+Fibro	STC2	0.362974	1e-300	6.8e-299	2.73455	1.7192		STMN2+Fibro	DWORF	0.315436	3.56871e-47	2.39104e-45	0.393546	1.7508		MFAP5+Fibro	COLEC12	0.201949	1e-300	6.8e-299	2.44397	1.70113																		DermFibro	GRIA4	0.469841	1.78681e-273	1.19716e-271	5.18075	1.52494
ADH+Fibro	TMEFF2	0.339696	1e-300	6.8e-299	2.72862	1.83302		STMN2+Fibro	PLPPR1	0.27381	6.52802e-70	4.37377e-68	0.382825	1.3172		MFAP5+Fibro	ADAMTSL4	0.329398	5.0328e-193	3.37198e-191	2.36065	1.57159																		DermFibro	LINC02381	0.308268	1e-300	3.45e-299	5.12978	2.09228
ADH+Fibro	PPP1R14A	0.346241	1e-300	6.8e-299	2.68443	1.76925		STMN2+Fibro	PRDM6	0.204791	5.48098e-84	3.67226e-82	0.381671	1.45898		MFAP5+Fibro	SLC7A10	0.363222	1.3593e-176	9.10729e-175	2.34434	1.54764																		DermFibro	AKAP6	0.498195	5.89303e-264	3.94833e-262	5.09489	1.46546
ADH+Fibro	LY6H	0.36397	1e-300	6.8e-299	2.67129	1.67483		STMN2+Fibro	UGT3A1	0.447368	4.95755e-46	3.32156e-44	0.360875	1.16055		MFAP5+Fibro	KIAA0408	0.3821	1.22145e-169	8.18374e-168	2.29297	1.49817																		DermFibro	PDE7B	0.422771	1e-300	6.8e-299	4.93657	1.46815
ADH+Fibro	PROCR	0.376445	1e-300	6.8e-299	2.67077	1.61901		STMN2+Fibro	FAS	0.222353	6.12868e-66	4.10622e-64	0.303117	1.36254		MFAP5+Fibro	SCARA5	0.307175	2.04853e-180	1.37252e-178	2.04017	1.5587																		DermFibro	PCSK9	0.384434	1e-300	6.8e-299	4.88254	1.59689
ADH+Fibro	PLPP3	0.319868	1e-300	6.8e-299	2.64898	1.88983		STMN2+Fibro	LINC02570	0.740741	1.15022e-20	7.70646e-19	0.264894	1.16899		MFAP5+Fibro	CHRM2	0.514286	3.33032e-100	2.23132e-98	1.78091	1.46797																		DermFibro	IL12RB2	0.742268	4.68396e-175	3.13825e-173	4.87808	1.42196
ADH+Fibro	LGALS3BP	0.416446	3.14001e-287	2.1038e-285	2.59435	1.4886		STMN2+Fibro	CH25H	0.25	1.69815e-47	1.13776e-45	0.248323	1.38428		MFAP5+Fibro	GALNT16	0.279345	6.57195e-189	4.40321e-187	1.72745	1.38577																		DermFibro	CXCL3	0.327332	2.70737e-296	1.81394e-294	4.73763	1.84709
ADH+Fibro	PDE1A	0.5216	4.15575e-237	2.78435e-235	2.59378	1.44019		STMN2+Fibro	LINC01102	0.206977	2.82672e-57	9.4695e-56	0.235637	1.31224		MFAP5+Fibro	KCNJ8	0.213426	5.73223e-168	1.9203e-166	1.68258	1.98787																		DermFibro	TNFRSF19	0.370672	1e-300	6.8e-299	4.70277	1.5952
ADH+Fibro	MATN2	0.305561	1e-300	3.45e-299	2.57757	1.92498		STMN2+Fibro	STOML3	0.321101	4.44634e-36	2.97905e-34	0.227834	1.30821		MFAP5+Fibro	MRGPRF	0.220544	2.44486e-187	1.63806e-185	1.48624	1.52285																		DermFibro	IRX2	0.364325	1e-300	6.8e-299	4.63531	1.5997
ADH+Fibro	CAPN6	0.286553	1e-300	3.45e-299	2.51587	2.00354		STMN2+Fibro	CLEC4G	0.436782	6.38097e-26	4.27525e-24	0.212065	1.25604		MFAP5+Fibro	ABCA8	0.243928	9.75644e-128	3.26841e-126	1.4001	1.90572																		DermFibro	MGLL	0.382304	1e-300	6.8e-299	4.6181	1.51882
ADH+Fibro	COL6A2	0.222755	1e-300	1.775e-299	2.45461	2.51461		STMN2+Fibro	KCNJ3	0.232068	1.01466e-40	6.79823e-39	0.187303	1.31538		MFAP5+Fibro	ADCYAP1	0.296024	1.21268e-128	8.12494e-127	1.38852	1.54634																		DermFibro	ISM1	0.372661	1e-300	6.8e-299	4.56221	1.53926
ADH+Fibro	FAM129A	0.351303	1e-300	6.8e-299	2.43503	1.58175		STMN2+Fibro	RFX4	0.257692	3.14965e-28	2.11027e-26	0.171558	1.57784		MFAP5+Fibro	ADAMTS2	0.229364	7.12329e-166	4.77261e-164	1.23811	1.37837																		DermFibro	EXPH5	0.411512	1e-300	6.8e-299	4.56163	1.39376
ADH+Fibro	CNTFR	0.32682	1e-300	6.8e-299	2.42657	1.69434		STMN2+Fibro	AC015522.1	0.208566	8.19984e-37	2.74695e-35	0.147806	1.28003		MFAP5+Fibro	FABP3	0.207861	8.26544e-152	2.76892e-150	1.16668	1.56664																		DermFibro	CPXM2	0.369807	1e-300	6.8e-299	4.51748	1.53593
ADH+Fibro	CALCRL	0.348106	1e-300	3.45e-299	2.39307	1.56877		STMN2+Fibro	CEMIP	0.367816	2.42898e-19	1.62742e-17	0.12451	1.18532		MFAP5+Fibro	WFIKKN2	0.286385	2.51378e-114	1.68423e-112	1.14837	1.48853																		DermFibro	PARP9	0.475862	9.00095e-257	6.03064e-255	4.50348	1.39419
ADH+Fibro	FAP	0.297586	1e-300	6.8e-299	2.38778	1.83104		STMN2+Fibro	MAP6D1	0.31677	2.14857e-26	1.43954e-24	0.122666	0.983339		MFAP5+Fibro	CA4	0.37069	6.27238e-65	4.20249e-63	0.954318	1.69096																		DermFibro	IGSF10	0.36594	1e-300	6.8e-299	4.39457	1.50993
ADH+Fibro	PLPPR5	0.43557	3.0119e-258	2.01797e-256	2.36878	1.44574		STMN2+Fibro	CR1	0.231293	1.17645e-25	7.88221e-24	0.113361	1.28145		MFAP5+Fibro	SLCO6A1	0.672414	1.24565e-43	8.34586e-42	0.914137	1.33621																		DermFibro	TFPI2	0.349466	1e-300	6.8e-299	4.34269	1.56244
ADH+Fibro	FILIP1	0.340244	3.62981e-287	2.43197e-285	2.3516	1.65187		STMN2+Fibro	PTPRR	0.291391	2.32152e-21	1.55542e-19	0.112192	1.21622		MFAP5+Fibro	C1QTNF12	0.252427	2.41782e-103	1.61994e-101	0.889325	1.44781																		DermFibro	C5orf38	0.361682	1.00002e-300	6.80011e-299	4.30052	1.49501
ADH+Fibro	LPCAT2	0.369256	1e-300	6.8e-299	2.3137	1.42986		STMN2+Fibro	TRAPPC3L	0.32967	1.07832e-16	7.22473e-15	0.109314	1.35357		MFAP5+Fibro	AGT	0.321101	1.32447e-71	8.87396e-70	0.877917	1.62669																		DermFibro	CXCL1	0.355696	2.83654e-218	1.90048e-216	4.13204	2.0142
ADH+Fibro	PLXNC1	0.366887	1.00014e-300	6.80093e-299	2.26325	1.40772		STMN2+Fibro	CPNE4	0.239437	2.48363e-20	8.32015e-19	0.0967171	1.34296		MFAP5+Fibro	PI16	0.3625	1.28907e-43	4.31838e-42	0.782081	2.12126																		DermFibro	HS3ST6	0.816667	4.57069e-127	3.06236e-125	3.81322	1.39405
ADH+Fibro	EDA	0.367861	1e-300	6.8e-299	2.24168	1.39061		STMN2+Fibro	ASB4	0.304878	2.79753e-13	9.37171e-12	0.0835927	1.42364		MFAP5+Fibro	HPGD	0.234727	2.25956e-78	1.51391e-76	0.700352	1.62046																		DermFibro	SYNPO2	0.321853	1e-300	6.8e-299	3.80808	1.48764
ADH+Fibro	PLAT	0.284997	1e-300	6.8e-299	2.22369	1.78054		STMN2+Fibro	LINC01432	1	0.000138518	0.00928073	0.0806156	1.36181		MFAP5+Fibro	ENTPD2	0.268966	4.90154e-70	1.64202e-68	0.689392	1.55948																		DermFibro	RSPO1	0.505051	1.72045e-192	1.1527e-190	3.77745	1.47119
ADH+Fibro	SPRY1	0.24832	1e-300	3.45e-299	2.17807	2.00159		STMN2+Fibro	AL356479.1	0.372549	3.46381e-12	2.32075e-10	0.0761554	1.1626		MFAP5+Fibro	KCNIP4-IT1	0.477273	4.69022e-38	3.14245e-36	0.6725	1.59179																		DermFibro	FABP7	0.216973	1.16082e-276	3.88875e-275	3.56564	2.24645
ADH+Fibro	COL6A3	0.25046	1e-300	2.33333e-299	2.17072	1.97779		STMN2+Fibro	NSG2	0.339623	7.7405e-11	5.18613e-09	0.0702856	1.33407		MFAP5+Fibro	TMEM26	0.2	1.64979e-96	1.10536e-94	0.635046	1.39795																		DermFibro	ITGA8	0.294766	1e-300	6.8e-299	3.5455	1.51234
ADH+Fibro	ADH1A	0.77	1.17269e-151	7.85705e-150	2.12541	1.25202		STMN2+Fibro	ZPLD1	0.384615	3.84696e-10	2.57746e-08	0.0652025	1.17365		MFAP5+Fibro	RASSF2	0.211334	5.8046e-88	3.88908e-86	0.62729	1.43485																		DermFibro	EMX2	0.212604	1e-300	6.8e-299	3.53495	2.09056
ADH+Fibro	SRPX	0.257881	1e-300	2.33333e-299	2.11914	1.87524		STMN2+Fibro	ADH7	1	0.000138518	0.00928073	0.0640806	1.08249		MFAP5+Fibro	ADAMTS9-AS1	0.212005	7.96942e-82	5.33951e-80	0.588419	1.44321																		DermFibro	LINC00517	0.882353	6.02257e-103	4.03512e-101	3.50837	1.46723
ADH+Fibro	ACVRL1	0.328658	1e-300	6.8e-299	2.10534	1.46182		STMN2+Fibro	RIT2	0.303571	1.8749e-09	6.28093e-08	0.0621287	1.52855		MFAP5+Fibro	CNTNAP4	0.234615	1.26833e-65	8.49782e-64	0.523822	1.4508																		DermFibro	CORIN	0.409968	1.97655e-216	1.32429e-214	3.45415	1.47335
[truncated: 26 more columns]

## Sheet: Neural_top50
cell_type	gene_name	ratio	p_value	q_value	score	mean_exValue		cell_type	gene_name	ratio	p_value	q_value	score	mean_exValue		cell_type	gene_name	ratio	p_value	q_value	score	mean_exValue		cell_type	gene_name	ratio	p_value	q_value	score	mean_exValue		cell_type	gene_name	ratio	p_value	q_value	score	mean_exValue
Neuronal	SST	0.757576	2.2049e-92	1.47728e-90	708.808	2.85823		SchwannProg	HOXB9	0.772251	1e-300	6.8e-299	43.5441	1.80435		Schwann	GFRA3	0.703349	1e-300	6.8e-299	79.8964	2.47635		SynapSchwann	COL20A1	0.711485	1e-300	6.8e-299	117.159	2.31084		Melano	TYRP1	1	1.04251e-78	6.9848e-77	652.757	3.93419
Neuronal	LINC00682	0.862069	3.77517e-95	2.52936e-93	706.911	2.43166		SchwannProg	LINC01198	0.654655	1e-300	6.8e-299	35.4208	1.73139		Schwann	LAMP5	0.821549	1e-300	6.8e-299	76.8889	2.04027		SynapSchwann	BCAN	0.462921	1e-300	6.8e-299	56.6335	1.71683		Melano	TRPM1	0.954545	1.11049e-73	7.44027e-72	314.411	2.12201
Neuronal	CHGA	1	6.77474e-42	4.53907e-40	404.997	2.75447		SchwannProg	DLX1	0.644377	1e-300	6.8e-299	30.8296	1.53101		Schwann	XKR4	0.781145	1e-300	6.8e-299	65.7722	1.83555		SynapSchwann	GPR17	0.543269	8.34778e-227	5.59301e-225	46.1901	1.58327		Melano	MLANA	1	2.00196e-28	1.34131e-26	244.695	4.15209
Neuronal	TLX2	0.833333	2.23188e-18	1.49536e-16	87.1097	1.65817		SchwannProg	CDH6	0.403912	1e-300	6.8e-299	24.4094	1.93384		Schwann	MPZ	0.496809	1e-300	3.45e-299	56.338	2.47211		SynapSchwann	FOXD3-AS1	0.301205	7.41275e-255	2.48327e-253	35.8011	1.96907		Melano	DCT	0.289062	2.812e-104	1.88404e-102	101.76	1.59783
Neuronal	INA	0.279412	3.4792e-57	2.33106e-55	79.6886	1.41443		SchwannProg	INSC	0.430642	1e-300	6.8e-299	24.1352	1.79343		Schwann	MAL	0.501718	6.37821e-256	4.2734e-254	40.8528	2.08673		SynapSchwann	NKX2-2	0.84	6.50662e-97	4.35943e-95	33.915	1.76718		Melano	SLC24A5	0.551724	5.2994e-49	3.5506e-47	71.0305	1.2534
Neuronal	PHOX2B	0.6	1.42564e-20	9.55179e-19	59.9702	1.41016		SchwannProg	EDNRB	0.348728	1e-300	3.45e-299	22.2485	2.04157		Schwann	CDH19	0.436929	1e-300	6.8e-299	38.527	1.92225		SynapSchwann	SOX10	0.304	3.72499e-259	2.49575e-257	32.7541	1.75523		Melano	MCHR1	0.354167	8.10564e-48	5.43078e-46	48.9923	1.38063
Neuronal	SCG3	0.297297	5.76065e-33	3.85963e-31	50.8962	1.48684		SchwannProg	MPZ	0.284412	1e-300	3.45e-299	21.9718	2.47211		Schwann	DHH	0.82906	2.16098e-203	1.44786e-201	38.1951	1.48669		SynapSchwann	ATP10B	0.481818	1.50118e-101	1.00579e-99	17.6092	1.52608		Melano	SLC45A2	0.571429	5.99968e-25	4.01979e-23	37.0726	1.25887
Neuronal	SLC18A3	0.5	9.36672e-17	6.2757e-15	46.964	1.64083		SchwannProg	DLX2	0.383077	1e-300	6.8e-299	18.7725	1.56815		Schwann	FOXD3	0.474684	3.23699e-258	2.16878e-256	35.7415	1.91244		SynapSchwann	MMP17	0.215227	5.16547e-225	1.73043e-223	17.5996	1.53491		Melano	LINC00462	0.538462	1.07953e-21	7.23286e-20	34.9576	1.4553
Neuronal	DBH	0.272727	1.91558e-35	1.28344e-33	40.7924	1.20631		SchwannProg	SOX2	0.393013	9.57767e-259	6.41704e-257	18.1801	1.72111		Schwann	NTRK3	0.413636	1e-300	6.8e-299	34.6266	1.82494		SynapSchwann	MUC7	0.688889	9.09036e-67	6.09054e-65	15.2399	1.41026		Melano	FCRLA	0.538462	1.07953e-21	7.23286e-20	28.7188	1.19558
Neuronal	CELF3	0.5	9.36672e-17	6.2757e-15	38.3718	1.34063		SchwannProg	PTPRZ1	0.292699	1e-300	3.45e-299	15.3771	1.68114		Schwann	RELN	0.429539	1e-300	6.8e-299	32.0895	1.62861		SynapSchwann	FOXD3	0.243671	5.27038e-120	1.76558e-118	13.2029	1.91244		Melano	TYR	0.5	1.78574e-18	1.19645e-16	24.2678	1.2853
Neuronal	PRLHR	0.411765	2.30336e-22	1.54325e-20	38.3252	1.20443		SchwannProg	SOX10	0.328	1.41779e-219	4.74959e-218	13.1244	1.75523		Schwann	FOXD3-AS1	0.363454	1.44664e-286	9.6925e-285	31.2791	1.96907		SynapSchwann	LINC00237	0.8	1.00298e-45	6.71994e-44	13.1725	1.54049		Melano	C3orf79	1	0.000373149	0.025001	19.7327	2.70538
Neuronal	DDC	0.5	1.96637e-10	1.31746e-08	27.2545	1.57243		SchwannProg	MMP17	0.295754	2.47343e-261	1.6572e-259	12.3234	1.53491		Schwann	ARHGAP15	0.401342	1e-300	6.8e-299	30.1629	1.63838		SynapSchwann	SLC35F1	0.225182	7.19369e-142	2.40989e-140	12.4682	1.65156		Melano	SNCB	1	0.000373149	0.025001	16.0784	2.20437
Neuronal	PHOX2A	0.285714	6.12502e-24	4.10376e-22	26.0792	1.10101		SchwannProg	CDH19	0.294333	1.34925e-206	4.52e-205	12.1331	1.92225		Schwann	EDNRB	0.31574	1e-300	3.45e-299	29.569	2.04157		SynapSchwann	AL161935.3	0.40367	5.98212e-80	4.00802e-78	10.3732	1.36558		Melano	AL355596.1	1	0.000373149	0.025001	14.9383	2.04806
Neuronal	TTC9B	1	0.000222302	0.0148942	24.766	1.89826		SchwannProg	ERBB3	0.238095	1e-300	3.45e-299	11.8465	1.59218		Schwann	SLITRK2	0.395556	9.30254e-290	6.2327e-288	28.159	1.6108		SynapSchwann	LINC01198	0.21021	5.92029e-104	1.9833e-102	8.92408	1.73139		Melano	LINC00518	0.333333	3.58069e-17	2.39906e-15	14.4444	1.23839
Neuronal	LINC00599	0.666667	1.42938e-07	9.57687e-06	23.8122	1.46112		SchwannProg	LGI4	0.228492	7.89008e-291	2.64318e-289	11.503	1.66594		Schwann	SLC35F1	0.399516	9.01594e-269	6.04068e-267	27.0432	1.65156		SynapSchwann	AZGP1	0.349057	1.88076e-64	1.26011e-62	8.60121	1.62791		Melano	SLCO4A1-AS1	0.6	4.86613e-10	3.26031e-08	12.6972	1.06801
Neuronal	RPH3A	0.666667	1.42938e-07	9.57687e-06	18.6827	1.14637		SchwannProg	PRSS56	0.59375	3.14531e-95	2.10736e-93	11.3129	1.93552		Schwann	OLFML2A	0.277108	1e-300	6.8e-299	21.7362	1.70997		SynapSchwann	LINC00920	0.240964	5.56109e-93	3.72593e-91	6.77491	1.28305		Melano	AC027130.1	1	0.000373149	0.025001	10.2504	1.40534
Neuronal	SMIM18	0.219512	1.09357e-25	7.32691e-24	18.15	0.927496		SchwannProg	AC103702.2	0.372222	1.24438e-187	8.33733e-186	10.5201	1.45167		Schwann	FAM198B	0.269393	1e-300	6.8e-299	19.9262	1.61248		SynapSchwann	PRIMA1	0.210762	8.20119e-70	2.7474e-68	4.46812	1.29188		Melano	AL034376.1	0.5	0.000746156	0.0499925	7.11406	2.13842
Neuronal	LINC01033	0.5	0.000444552	0.029785	7.79964	1.30301		SchwannProg	PHACTR3	0.205212	1e-300	6.8e-299	9.65109	1.50496		Schwann	MMP15	0.26174	1e-300	6.8e-299	19.5725	1.63017		SynapSchwann	RASGEF1C	0.260504	1.56555e-49	1.04892e-47	3.83271	1.26913
Neuronal	MIR7-3HG	0.5	0.000444552	0.029785	6.33977	1.05913		SchwannProg	ALDH1A3	0.234339	3.1343e-238	2.09998e-236	8.95584	1.54477		Schwann	PPP1R1C	0.421569	1.47482e-212	9.88131e-211	19.1145	1.39986		SynapSchwann	DGKB	0.210843	3.46606e-52	2.32226e-50	3.5852	1.39112
Neuronal	RHBG	0.333333	0.000666751	0.0446723	6.18218	1.63507		SchwannProg	FOXD3-AS1	0.24498	8.71508e-145	1.94637e-143	7.23873	1.96907		Schwann	SLC15A3	0.239421	1.62101e-297	1.08609e-295	18.5664	1.70881		SynapSchwann	VAX2	0.363636	6.94363e-29	4.65223e-27	3.25491	1.33828
Neuronal	DRGX	0.5	0.000444552	0.029785	5.82722	0.973498		SchwannProg	COL20A1	0.246499	1.72981e-104	5.79485e-103	6.15676	2.31084		Schwann	INSC	0.304348	1.62221e-217	5.4344e-216	18.0932	1.79343		SynapSchwann	PRSS56	0.21875	3.75858e-32	1.25912e-30	3.16038	1.93552
Neuronal	LINC02151	0.5	0.000444552	0.029785	5.70435	0.952972		SchwannProg	EGFL8	0.281623	4.67481e-148	3.13212e-146	5.90783	1.36691		Schwann	LGI4	0.234968	1e-300	6.8e-299	17.956	1.66594		SynapSchwann	ACSBG1	0.222222	1.04509e-39	7.00213e-38	2.58416	1.25592
Neuronal	AC006019.1	0.333333	0.000666751	0.0446723	5.33536	1.4111		SchwannProg	HOXB8	0.391813	1.81794e-95	1.21802e-93	5.25921	1.36012		Schwann	PLA2G16	0.285942	4.52431e-261	3.03128e-259	16.8387	1.47931		SynapSchwann	LINC02086	0.315789	4.14873e-21	1.38983e-19	1.93266	1.26413
Neuronal	PCAT14	0.25	0.000888899	0.0439625	4.76652	1.74967		SchwannProg	FOXD3	0.253165	4.88811e-96	1.09168e-94	4.80685	1.91244		Schwann	L1CAM	0.365132	1.03822e-173	6.95606e-172	14.641	1.51598		SynapSchwann	RLBP1	0.206522	1.08932e-28	7.29843e-27	1.7436	1.27111
Neuronal	CRYGC	0.2	0.001111	0.0372184	2.98197	1.41312		SchwannProg	SLC35F1	0.225182	2.16693e-106	4.83948e-105	4.0934	1.65156		Schwann	SOX10	0.27	3.76887e-191	8.41715e-190	13.7988	1.75523		SynapSchwann	AL133325.3	0.571429	4.27221e-09	2.86238e-07	1.73104	1.52382
								SchwannProg	SLITRK2	0.215556	5.73572e-109	1.92146e-107	3.91493	1.6108		Schwann	APOA1	0.209613	1e-300	6.8e-299	12.534	1.30355		SynapSchwann	GPR83	0.26	1.70559e-21	1.14274e-19	1.54639	1.20568
								SchwannProg	L1CAM	0.259868	7.55514e-96	2.53097e-94	3.90353	1.51598		Schwann	UGT8	0.35061	1.33411e-177	8.93852e-176	11.889	1.25381		SynapSchwann	TMEM178B	0.2	1.50721e-25	1.00983e-23	1.46377	1.24134
								SchwannProg	GPR17	0.259615	1.00621e-65	3.3708e-64	2.78299	1.58327		Schwann	ART3	0.285047	1.25342e-175	8.3979e-174	11.6759	1.53164		SynapSchwann	LINC02283	0.347826	6.83319e-15	4.57824e-13	1.24709	1.06559
								SchwannProg	PPT2-EGFL8	0.278409	2.01057e-61	1.34708e-59	2.22428	1.26361		Schwann	AC103702.2	0.313889	5.86685e-168	1.96539e-166	11.6516	1.45167		SynapSchwann	AC008080.4	0.357143	7.95344e-10	5.3288e-08	0.962574	1.24698
								SchwannProg	OXTR	0.227723	3.06517e-53	2.05366e-51	1.46831	1.17872		Schwann	AHR	0.231394	4.34306e-231	2.90985e-229	11.3085	1.38746		SynapSchwann	LINC02370	0.333333	1.18969e-09	7.97091e-08	0.958405	1.35633
								SchwannProg	AC016766.1	0.636364	6.13402e-25	4.10979e-23	1.27376	0.793633		Schwann	PMP2	0.251572	3.02449e-165	2.02641e-163	10.6273	1.67927		SynapSchwann	AC092127.2	0.25	1.71978e-10	1.15225e-08	0.775677	1.33774
								SchwannProg	SSUH2	0.254386	1.35369e-35	4.53486e-34	1.26909	1.37353		Schwann	KLK6	0.577778	5.76991e-95	3.86584e-93	10.1607	1.22042		SynapSchwann	KCNC2	0.428571	1.28472e-06	8.60762e-05	0.743337	1.23948
								SchwannProg	SLC18A1	0.441176	2.47066e-23	1.65534e-21	1.19478	1.15001		Schwann	GJC3	0.391089	3.85129e-126	2.58036e-124	9.75249	1.30038		SynapSchwann	LINC01268	0.294118	2.43782e-09	1.63334e-07	0.729799	1.21286
								SchwannProg	AC108210.1	0.888889	9.8885e-17	6.62529e-15	1.13162	0.763614		Schwann	LINC01505	0.488889	5.51502e-76	3.69506e-74	7.32411	1.30187		SynapSchwann	AC124804.1	0.294118	2.43782e-09	1.63334e-07	0.690283	1.14719
								SchwannProg	LINC02086	0.394737	2.00128e-22	1.34086e-20	1.12787	1.26413		Schwann	CTXND1	0.306723	3.27259e-107	2.19264e-105	7.02094	1.40585		SynapSchwann	AC131009.2	0.214286	4.75876e-10	3.18837e-08	0.628515	1.32456
								SchwannProg	AL136298.1	0.666667	6.38524e-22	4.27811e-20	1.0097	0.686003		Schwann	CHL1	0.309237	2.02152e-113	1.35442e-111	6.94708	1.30373		SynapSchwann	AL845331.2	0.5	6.65753e-05	0.00446055	0.53438	1.07728
								SchwannProg	SERPINA3	0.366667	2.27697e-16	1.52557e-14	0.810309	1.35625		Schwann	CLDN14	0.527027	3.29724e-69	2.20915e-67	6.8327	1.23812		SynapSchwann	DLEU7-AS1	0.4	0.000110711	0.00741765	0.457346	1.21684
								SchwannProg	GJB1	0.268817	1.50097e-31	1.00565e-29	0.791222	0.916704		Schwann	TRPM3	0.228637	2.83529e-131	1.89964e-129	6.5453	1.43414		SynapSchwann	AC116667.2	0.214286	1.31281e-05	0.000879583	0.337025	1.35635
								SchwannProg	AL161935.3	0.211009	1.82673e-26	6.11955e-25	0.772554	1.36558		Schwann	GRIK3	0.561404	3.16635e-58	2.12145e-56	6.31764	1.27995		SynapSchwann	HKDC1	0.214286	1.31281e-05	0.000439792	0.293436	1.18093
								SchwannProg	LINC02546	1	5.80313e-05	0.0038881	0.744743	1.68767		Schwann	AATK	0.227848	4.63929e-119	3.10832e-117	5.57175	1.3515		SynapSchwann	GMNC	0.285714	0.000231457	0.0155076	0.256791	1.04079
								SchwannProg	ST6GALNAC2	0.351351	8.11402e-19	5.43639e-17	0.634133	0.957751		Schwann	PAQR6	0.223958	5.19224e-113	3.4788e-111	5.13084	1.33438		SynapSchwann	AL158839.1	0.25	0.000307921	0.0103154	0.250131	1.19953
								SchwannProg	LINC00461	0.254545	6.59823e-18	2.21041e-16	0.552555	1.21295		Schwann	TMEM132B	0.271845	6.58734e-79	4.41352e-77	4.64351	1.4289		SynapSchwann	AC092954.1	0.222222	0.000395016	0.0264661	0.200958	1.11863
								SchwannProg	TTR	0.304348	3.22019e-10	2.15753e-08	0.44598	1.48202		Schwann	AZGP1	0.339623	3.84841e-55	1.28922e-53	4.60009	1.62791		SynapSchwann	CCDC39-1	0.222222	0.000395016	0.0264661	0.199666	1.11144
								SchwannProg	ROPN1B	0.202899	2.12048e-16	7.1036e-15	0.392391	1.18452		Schwann	SEC14L5	0.708333	3.93358e-34	2.6355e-32	4.35067	1.20249
								SchwannProg	MUC7	0.222222	1.57916e-12	5.29019e-11	0.385261	1.41026		Schwann	DLX1	0.206687	1.09946e-86	3.6832e-85	4.15914	1.53101
								SchwannProg	SMIM35	1	5.80313e-05	0.0038881	0.361936	0.820186		Schwann	ALOX15	0.365385	1.32746e-59	8.894e-58	4.12875	1.25516
								SchwannProg	AL033527.3	1	5.80313e-05	0.0038881	0.355282	0.805107		Schwann	PRIMA1	0.26009	1.95261e-80	1.30825e-78	4.09523	1.29188
								SchwannProg	LINC02370	0.333333	7.17234e-08	2.40273e-06	0.336461	1.35633		Schwann	LINC00461	0.472727	7.416e-45	4.96872e-43	3.86909	1.21295
								SchwannProg	LINC01748	0.219512	2.35041e-11	1.57478e-09	0.335604	1.38087		Schwann	MAG	0.298507	1.70765e-58	1.14413e-56	3.61399	1.37065
								SchwannProg	AC131009.2	0.25	1.50414e-09	5.03887e-08	0.304328	1.32456		Schwann	FGL2	0.201613	2.71519e-63	9.09588e-62	3.45676	1.79221

## Sheet: Epithelial_top50
cell_type	gene_name	ratio	p_value	q_value	score	mean_exValue		cell_type	gene_name	ratio	p_value	q_value	score	mean_exValue		cell_type	gene_name	ratio	p_value	q_value	score	mean_exValue
Periderm	KRT13	1	1e-300	6.8e-299	145.543	3.96363		Basal	GJB6	0.96	1e-300	6.8e-299	171.589	2.63938		AER-Basal	WNT6	0.449024	1e-300	6.8e-299	31.6971	2.11773
Periderm	KRT4	1	1e-300	6.8e-299	129.003	3.51317		Basal	KRT15	0.715347	1e-300	6.8e-299	148.382	3.06301		AER-Basal	WNT7B	0.622222	2.59403e-292	1.738e-290	30.9989	1.53772
Periderm	CLIC3	0.958128	1e-300	6.8e-299	107.685	3.06078		Basal	GJB2	0.797834	1e-300	6.8e-299	125.055	2.31457		AER-Basal	TP63	0.609959	3.3197e-253	2.2242e-251	25.3428	1.48105
Periderm	SERPINB2	0.973684	1.33076e-241	8.91606e-240	94.8141	3.30281		Basal	WNT10A	0.6	1e-300	6.8e-299	61.1902	1.50596		AER-Basal	CYP26A1	0.4	5.49845e-263	3.68396e-261	21.8719	1.87646
Periderm	IGFL2	0.985207	1e-300	6.8e-299	94.5075	2.6124		Basal	KRT17	0.262433	1e-300	3.45e-299	51.9601	2.92371		AER-Basal	SOST	0.525	3.19265e-170	2.13907e-168	19.7035	1.99282
Periderm	CLDN4	0.958763	1e-300	6.8e-299	92.558	2.62908		Basal	KREMEN2	0.283708	1e-300	6.8e-299	43.0355	2.23995		AER-Basal	TFAP2B	0.279835	1e-300	3.45e-299	17.2655	1.85096
Periderm	TACSTD2	0.934545	1e-300	6.8e-299	87.9443	2.56276		Basal	KRT5	0.357143	1.8679e-209	6.25746e-208	40.0354	2.37916		AER-Basal	HOXC13	0.788889	3.24736e-135	2.17573e-133	13.8486	1.17475
Periderm	SPRR2F	0.87027	1e-300	6.8e-299	84.7583	2.65234		Basal	SERPINB7	0.475309	2.32535e-145	1.55798e-143	29.9382	1.92923		AER-Basal	WNT3	0.396122	1.59217e-209	1.06675e-207	13.1576	1.43174
Periderm	SPRR3	0.964912	6.53092e-238	4.37572e-236	80.8885	2.88758		Basal	TFAP2B	0.236626	1e-300	3.45e-299	29.6604	1.85096		AER-Basal	COL17A1	0.492386	1.83557e-153	1.22983e-151	11.8003	1.41217
Periderm	SCEL	0.985714	1.00055e-300	6.80367e-299	78.7047	2.17446		Basal	WNT6	0.258134	7.46555e-188	2.50096e-186	23.0914	2.11773		AER-Basal	SP8	0.717647	1.19235e-111	7.98873e-110	10.663	1.20556
Periderm	GABRP	0.949074	1e-300	6.8e-299	69.9546	2.00732		Basal	S100A14	0.251131	2.5887e-173	8.67213e-172	22.239	2.27306		AER-Basal	WNT7A	0.454545	6.99895e-146	2.34465e-144	10.0562	1.37173
Periderm	SFN	0.809769	1e-300	6.8e-299	69.8819	2.3502		Basal	CLDN8	0.555556	6.05885e-99	4.05943e-97	19.042	1.54597		AER-Basal	SERPINB5	0.639175	2.4312e-108	1.62891e-106	10.0047	1.30905
Periderm	C19orf33	0.83121	1e-300	6.8e-299	67.0094	2.19546		Basal	WNT7A	0.397129	2.09256e-148	1.40202e-146	18.16	1.37173		AER-Basal	TRIM29	0.377622	6.63744e-155	4.44709e-153	9.32223	1.44106
Periderm	CLDN7	0.891753	1e-300	6.8e-299	62.2988	1.90255		Basal	AC004233.2	0.221325	3.64735e-207	2.44372e-205	17.6825	1.71446		AER-Basal	CFAP57	0.541284	8.52205e-97	5.70977e-95	7.3671	1.27505
Periderm	NECTIN4	0.895377	1e-300	6.8e-299	61.0358	1.85643		Basal	CLDN6	0.232609	7.27283e-163	2.4364e-161	17.3523	2.03822		AER-Basal	ABCB5	0.433566	1.25486e-93	8.40758e-92	5.94087	1.32744
Periderm	DSC3	0.8	1e-300	6.8e-299	57.4621	1.95611		Basal	CAPNS2	0.518072	2.61566e-83	1.7525e-81	15.8458	1.64074		AER-Basal	FERMT1	0.342629	8.29972e-119	5.56081e-117	5.801	1.29045
Periderm	UPK1A	0.925373	9.4167e-262	6.30919e-260	55.3474	1.87205		Basal	WNT3	0.271468	2.78212e-156	9.32009e-155	13.6478	1.43174		AER-Basal	DLX2	0.2	1.10394e-145	3.6982e-144	5.05143	1.56815
Periderm	S100A14	0.656109	1e-300	6.8e-299	54.7627	2.27306		Basal	ZP4	0.585714	1.3521e-82	9.05908e-81	11.2353	1.03796		AER-Basal	VIT	0.304527	9.08688e-98	6.08821e-96	4.84133	1.47443
Periderm	SPRR1B	1	1.5923e-128	1.06684e-126	54.7359	3.49921		Basal	PKP3	0.274074	8.34134e-118	2.79435e-116	11.2096	1.54757		AER-Basal	AC008687.8	0.27619	8.28565e-148	5.55139e-146	4.76235	1.05511
Periderm	RAB25	0.746082	1e-300	6.8e-299	47.7937	1.74456		Basal	TP53AIP1	0.371681	1.72192e-73	1.15369e-71	7.67253	1.25677		AER-Basal	OTX1	0.557143	5.08652e-65	3.40797e-63	4.55325	1.14401
Periderm	UPK2	0.733624	1e-300	6.8e-299	45.9407	1.70539		Basal	WNT7B	0.22963	3.5804e-93	1.19943e-91	7.36867	1.53772		AER-Basal	KRT14	0.5	3.51581e-56	2.35559e-54	4.39074	1.4252
Periderm	XAGE2	0.774648	5.2685e-213	3.52989e-211	44.7966	2.22565		Basal	IRX4	0.296053	2.33288e-73	7.81515e-72	6.97372	1.43672		AER-Basal	SERPINB13	0.470588	2.41736e-50	1.61963e-48	3.31886	1.27927
Periderm	CLDN6	0.552174	1e-300	6.8e-299	41.3262	2.03822		Basal	WNT3A	0.666667	2.98819e-34	2.00209e-32	6.52607	1.29355		AER-Basal	SERPINB7	0.271605	5.64286e-56	1.89036e-54	3.21662	1.92923
Periderm	VGLL1	0.640625	4.41979e-296	2.96126e-294	38.5652	1.66522		Basal	MUC15	0.273885	1.93259e-68	6.47418e-67	6.34211	1.51493		AER-Basal	EML6	0.292929	1.236e-75	8.28118e-74	3.17752	1.30329
Periderm	ELF3	0.572917	1e-300	6.8e-299	37.1202	1.76449		Basal	AC097478.1	0.444444	2.38363e-59	1.59704e-57	6.08768	1.03507		AER-Basal	SLCO2A1	0.242857	2.87148e-82	1.92389e-80	2.78055	1.26369
Periderm	KRT17	0.341239	1e-300	3.45e-299	36.6347	2.92371		Basal	WNT10B	0.30597	1.37923e-67	9.24083e-66	5.91525	1.28094		AER-Basal	WNT10B	0.313433	1.68714e-56	5.65192e-55	2.48802	1.28094
Periderm	KRT5	0.479167	3.97109e-261	2.66063e-259	36.3355	2.37916		Basal	TP63	0.219917	1.55631e-78	5.21363e-77	5.72071	1.48105		AER-Basal	WNT10A	0.210909	2.26778e-66	7.59706e-65	2.31667	1.50596
Periderm	ELF5	0.946237	1.14789e-187	7.69086e-186	35.9242	1.65923		Basal	COL17A1	0.233503	1.494e-69	5.0049e-68	5.12301	1.41217		AER-Basal	TP73	0.274854	5.45904e-60	3.65756e-58	2.0394	1.12684
Periderm	GRHL3	0.885965	6.74027e-208	4.51598e-206	35.3515	1.57356		Basal	FOXN1	0.515152	1.56489e-33	1.04848e-31	4.48177	1.17482		AER-Basal	AL391361.2	0.666667	2.9375e-22	1.96813e-20	1.95967	1.22866
Periderm	FAM3D	0.910891	5.01689e-192	3.36131e-190	34.1945	1.60324		Basal	LINC00974	0.75	1.65417e-20	1.1083e-18	3.60316	1.07589		AER-Basal	SRY	0.280822	6.4335e-53	4.31045e-51	1.79803	1.1041
Periderm	RHOV	0.6	1e-300	6.8e-299	34.0572	1.54582		Basal	HOXA1	0.20354	1.65085e-66	1.10607e-64	3.57236	1.18195		AER-Basal	MUC15	0.235669	1.0391e-44	2.32066e-43	1.74477	1.51493
Periderm	EVPL	0.720472	1e-300	6.8e-299	31.4942	1.19046		Basal	OVOL2	0.350877	5.81059e-35	3.8931e-33	3.18358	1.17404		AER-Basal	AL354766.2	0.9	4.63592e-19	3.10607e-17	1.59251	0.868616
Periderm	COX4I2	0.404022	1e-300	6.8e-299	31.4403	2.11925		Basal	GJB5	0.3	5.96775e-35	3.99839e-33	2.81621	1.21511		AER-Basal	HOXC12	0.461538	1.07548e-28	7.20572e-27	1.56098	1.08834
Periderm	C2orf54	0.88172	3.3354e-168	2.23472e-166	30.0597	1.66311		Basal	KDF1	0.245455	6.95462e-42	2.3298e-40	2.75233	1.20693		AER-Basal	KDF1	0.281818	2.21458e-40	4.9459e-39	1.49866	1.20693
Periderm	IL36RN	0.859813	1.74283e-186	1.16769e-184	29.1157	1.48935		Basal	RASSF6	0.258065	5.88411e-38	3.94236e-36	2.65929	1.22615		AER-Basal	ZP4	0.342857	5.89888e-34	1.97613e-32	1.31393	1.03796
Periderm	APOBEC3A	0.736364	2.58231e-153	1.73015e-151	28.9501	2.10503		Basal	AL590434.1	0.206667	2.43069e-45	1.62856e-43	2.5337	1.21735		AER-Basal	AL356277.3	0.410256	1.30504e-24	8.74376e-23	1.22301	1.12332
Periderm	DSC2	0.472492	1e-300	6.8e-299	28.9246	1.66715		Basal	LARGE2	0.205479	7.84592e-44	5.25677e-42	2.53258	1.26668		AER-Basal	EMX1	0.857143	9.10727e-13	6.10187e-11	1.12203	0.978464
Periderm	MAL2	0.481319	1e-300	6.8e-299	27.8972	1.57844		Basal	WFDC5	0.333333	1.8657e-29	1.25002e-27	2.4186	1.11884		AER-Basal	OVOL2	0.315789	4.73593e-25	1.58654e-23	1.00204	1.17404
Periderm	IGFL2-AS1	1	1.42725e-108	9.5626e-107	26.2875	1.99145		Basal	AL390719.2	0.75	1.72401e-07	1.15508e-05	2.35498	2.05665		AER-Basal	AC097478.1	0.291667	3.7112e-28	1.24325e-26	0.920131	1.03507
Periderm	PRR15L	0.952381	2.25149e-128	1.5085e-126	24.9242	1.67502		Basal	IL18	0.263889	1.592e-30	1.06664e-28	2.35131	1.32466		AER-Basal	SLC6A17	0.588235	6.13309e-18	4.10917e-16	0.899329	0.799412
Periderm	AGR3	0.817073	1.44635e-132	9.69054e-131	24.5877	1.8648		Basal	KLRG2	0.458333	2.15234e-21	1.44207e-19	2.27615	1.0645		AER-Basal	BHLHA9	0.8	1.28738e-08	8.62546e-07	0.876634	1.24991
Periderm	KRTDAP	0.553846	1.67785e-183	1.12416e-181	23.3279	1.88275		Basal	CFAP57	0.220183	4.22602e-36	1.41572e-34	2.24179	1.27505		AER-Basal	WFDC5	0.313725	2.28966e-22	7.67037e-21	0.843987	1.11884
Periderm	KRT7	0.538835	9.39725e-187	6.29616e-185	22.8619	1.86339		Basal	SERPINB13	0.264706	5.15636e-29	1.72738e-27	2.16232	1.27927		AER-Basal	TP53AIP1	0.212389	2.72431e-28	9.12645e-27	0.817522	1.25677
Periderm	LYPD3	0.390041	1e-300	6.8e-299	22.0373	1.53868		Basal	FAT2	0.280702	2.1083e-26	1.41256e-24	2.15609	1.32525		AER-Basal	HOXC13-AS	0.5	8.05726e-14	5.39836e-12	0.740693	1.01823
Periderm	CBLC	0.742857	8.17523e-248	5.47741e-246	21.2485	0.945789		Basal	LINC02518	0.409091	3.62315e-17	2.42751e-15	1.86056	1.22547		AER-Basal	AL590822.1	0.75	1.44666e-06	9.69262e-05	0.709863	1.45871
Periderm	ZNF750	0.858974	1.15811e-135	7.75937e-134	21.0237	1.48191		Basal	AL118505.1	0.75	1.72401e-07	1.15508e-05	1.77037	1.5461		AER-Basal	LINC01007	0.444444	2.70477e-13	1.81219e-11	0.68812	1.10873
Periderm	UPK3B	0.656716	3.31189e-159	2.21897e-157	19.9229	1.56395		Basal	LINC02433	1	4.32144e-08	2.89537e-06	1.69184	1.01772		AER-Basal	AC012409.1	1	5.10005e-05	0.00341704	0.441175	0.925019
Periderm	AL138760.1	0.907692	7.63014e-123	5.11219e-121	19.8982	1.46662		Basal	SCNN1B	0.466667	3.98584e-14	2.67051e-12	1.68712	1.19524		AER-Basal	FAT2	0.210526	8.6462e-15	2.89648e-13	0.435957	1.32525
Periderm	AP001207.3	0.890625	1.56678e-117	1.04975e-115	19.748	1.55091		Basal	C1orf210	0.288889	6.93958e-22	2.32476e-20	1.61765	1.17238		AER-Basal	LINC02518	0.318182	1.44234e-10	4.83185e-09	0.426354	1.22547
Periderm	TMPRSS11E	0.97619	2.96696e-89	1.98786e-87	19.1522	1.81062		Basal	RASSF10	0.230769	2.15785e-23	1.44576e-21	1.58978	1.34644		AER-Basal	FOXN1	0.272727	1.54133e-12	5.16345e-11	0.420518	1.17482

## Sheet: Endothelial_top50
cell_type	gene_name	ratio	p_value	q_value	score	mean_exValue		cell_type	gene_name	ratio	p_value	q_value	score	mean_exValue		cell_type	gene_name	ratio	p_value	q_value	score	mean_exValue
ArterialEndo	PRND	0.877778	1e-300	6.8e-299	249.564	2.74836		VenousEndo	PLVAP	0.917397	1e-300	6.8e-299	56.6268	2.68918		LymphEndo	CCL21	0.957746	1e-300	6.8e-299	545.072	3.85104
ArterialEndo	GJA4	0.68705	1e-300	6.8e-299	184.931	2.60194		VenousEndo	APLNR	0.956818	1e-300	6.8e-299	53.2173	2.42313		LymphEndo	TFF3	0.871429	1e-300	6.8e-299	373.211	2.89799
ArterialEndo	ESM1	0.780702	4.43562e-217	2.97186e-215	147.107	2.52571		VenousEndo	CAVIN2	0.796348	1e-300	6.8e-299	43.5932	2.3849		LymphEndo	STAB2	0.98	1.30253e-138	8.72692e-137	138.285	2.07744
ArterialEndo	CD93	0.392405	1e-300	3.61184e-299	86.7096	2.13604		VenousEndo	TM4SF18	0.862366	1e-300	6.8e-299	43.3102	2.18803		LymphEndo	NTS	0.269962	2.92773e-295	1.96158e-293	78.5639	2.00577
ArterialEndo	PECAM1	0.339695	1e-300	3.45e-299	86.5158	2.46197		VenousEndo	ESAM	0.678144	1e-300	3.45e-299	38.9274	2.50086		LymphEndo	MMRN1	0.290598	1.00856e-208	3.37866e-207	46.0687	1.54722
ArterialEndo	CLDN5	0.267571	1e-300	3.45e-299	79.5902	2.87539		VenousEndo	PCAT19	0.751843	1e-300	6.8e-299	36.6141	2.12166		LymphEndo	IL7	0.470588	7.81902e-72	5.23874e-70	22.381	1.35776
ArterialEndo	ADGRL4	0.412256	1e-300	6.8e-299	76.3485	1.79023		VenousEndo	CDH5	0.654321	1e-300	6.8e-299	35.8392	2.38628		LymphEndo	OMG	0.785714	5.24437e-29	3.51373e-27	19.0405	1.7395
ArterialEndo	ESAM	0.272455	1e-300	3.45e-299	70.4866	2.50086		VenousEndo	VWF	0.708791	1e-300	6.8e-299	35.0017	2.15142		LymphEndo	CCL14	0.440678	1.73532e-57	1.16266e-55	17.9195	1.4543
ArterialEndo	CDH5	0.298354	1.88063e-275	6.3001e-274	67.4458	2.38628		VenousEndo	CLDN5	0.53021	1e-300	3.45e-299	34.9938	2.87539		LymphEndo	ZP2	0.5	2.18913e-41	1.46671e-39	11.0709	1.10546
ArterialEndo	PODXL	0.339015	1e-300	3.45e-299	61.1572	1.74384		VenousEndo	TCIM	0.618765	1e-300	6.8e-299	32.4685	2.28608		LymphEndo	GIMAP5	0.229508	1.05841e-26	3.54567e-25	3.61803	1.23199
ArterialEndo	SOX7	0.303823	3.10637e-289	1.04064e-287	59.0796	1.9546		VenousEndo	ECSCR	0.594356	1e-300	6.8e-299	32.3372	2.37034		LymphEndo	TMEM140	0.22	5.10159e-21	1.70903e-19	3.47413	1.57975
ArterialEndo	GPIHBP1	0.464088	3.8641e-175	2.58894e-173	53.9254	1.93202		VenousEndo	ROBO4	0.760705	1e-300	6.8e-299	32.2469	1.84683		LymphEndo	GPR182	0.5	4.56119e-10	3.056e-08	3.42325	1.4879
ArterialEndo	ECSCR	0.232804	1.26427e-232	4.23531e-231	44.1266	2.37034		VenousEndo	FLT1	0.664516	1e-300	6.8e-299	31.3417	2.05481		LymphEndo	AC007998.3	0.236842	9.58046e-18	6.41891e-16	2.66114	1.34023
ArterialEndo	FLT1	0.268817	2.38081e-228	7.97571e-227	43.3558	2.05481		VenousEndo	PECAM1	0.549618	1e-300	3.45e-299	31.0592	2.46197		LymphEndo	DDO	0.666667	7.7459e-06	0.000518976	1.84161	1.0972
ArterialEndo	SOX17	0.347826	7.58985e-202	2.5426e-200	42.9214	1.77932		VenousEndo	GIMAP7	0.714754	1e-300	6.8e-299	28.9517	1.76471		LymphEndo	THEM5	0.210526	2.48985e-08	1.6682e-06	1.02173	1.29567
ArterialEndo	NOTCH4	0.238573	1e-300	3.45e-299	39.1039	1.58444		VenousEndo	ICAM2	0.619458	1e-300	6.8e-299	28.5733	2.00957		LymphEndo	LINC00316	0.333333	3.86042e-05	0.00258648	0.847448	1.16939
ArterialEndo	ADGRF5	0.283293	5.79291e-216	1.94063e-214	36.7004	1.74549		VenousEndo	KDR	0.601887	1e-300	6.8e-299	27.9293	2.02162
ArterialEndo	KDR	0.235849	3.06696e-220	1.02743e-218	36.0908	2.02162		VenousEndo	MYCT1	0.631829	1e-300	6.8e-299	27.7401	1.91277
ArterialEndo	TIE1	0.230203	9.33026e-219	3.12564e-217	33.2209	1.91947		VenousEndo	SOX7	0.61167	1e-300	6.8e-299	27.4423	1.9546
ArterialEndo	SOX18	0.27027	5.22803e-162	1.75139e-160	28.4248	1.89109		VenousEndo	CETP	0.742373	1e-300	6.8e-299	27.3412	1.60454
ArterialEndo	GJA5	0.305344	2.05022e-148	1.37364e-146	28.013	1.80146		VenousEndo	KANK3	0.683721	1e-300	6.8e-299	27.2755	1.73799
ArterialEndo	ACE	0.486957	1.70711e-117	1.14377e-115	27.3294	1.39385		VenousEndo	MMRN2	0.669565	1e-300	6.8e-299	26.3446	1.71417
ArterialEndo	DLL4	0.271795	1.96621e-192	1.31736e-190	27.0182	1.50375		VenousEndo	CXorf36	0.677419	1e-300	6.8e-299	26.3238	1.69295
ArterialEndo	FAM124B	0.384181	6.40934e-134	4.29426e-132	26.2285	1.48646		VenousEndo	TIE1	0.59116	1e-300	6.8e-299	26.0455	1.91947
ArterialEndo	TNFSF10	0.311111	4.00952e-130	2.68638e-128	23.9368	1.72435		VenousEndo	IL33	0.677903	3.04823e-294	2.04232e-292	25.7972	1.69453
ArterialEndo	BTNL9	0.36747	1.80615e-118	1.21012e-116	23.5199	1.57644		VenousEndo	EMCN	0.549727	1e-300	6.8e-299	24.9694	1.97886
ArterialEndo	MYCT1	0.220903	2.32787e-158	7.79835e-157	22.9674	1.91277		VenousEndo	A2M	0.459364	1e-300	3.45e-299	24.8398	2.35584
ArterialEndo	MMRN2	0.246377	8.57685e-149	2.87325e-147	21.5632	1.71417		VenousEndo	FAM167B	0.717391	1e-300	6.8e-299	24.4309	1.48367
ArterialEndo	IL3RA	0.206633	1.23716e-134	4.14447e-133	15.0903	1.58159		VenousEndo	PTPRB	0.642651	1e-300	6.8e-299	24.024	1.62864
ArterialEndo	TNFRSF4	0.252	3.42281e-110	2.29328e-108	14.3436	1.50792		VenousEndo	FABP4	0.413333	1e-300	6.8e-299	23.6228	2.48991
ArterialEndo	PTPRB	0.201729	4.34819e-115	1.45664e-113	12.9561	1.62864		VenousEndo	VAMP5	0.548119	1e-300	6.8e-299	23.4493	1.86384
ArterialEndo	BCL6B	0.254808	8.27765e-93	2.77301e-91	11.5985	1.43354		VenousEndo	NOSTRIN	0.679688	1e-300	6.8e-299	23.3346	1.4957
ArterialEndo	AL009178.2	0.4125	3.8849e-66	2.60288e-64	11.3792	1.22303		VenousEndo	NPR1	0.68	1.00015e-300	6.80099e-299	23.3071	1.49325
ArterialEndo	AC087627.1	0.224299	5.26285e-81	1.76305e-79	9.23765	1.48775		VenousEndo	CD93	0.459916	1.04831e-300	3.61184e-299	22.5478	2.13604
ArterialEndo	SSUH2	0.280702	1.11868e-57	7.49515e-56	7.5716	1.37353		VenousEndo	APLN	0.601432	1e-300	6.8e-299	22.1882	1.60727
ArterialEndo	VIP	0.526316	3.24484e-22	2.17405e-20	5.65419	1.44981		VenousEndo	IL3RA	0.596939	1e-300	6.8e-299	21.6705	1.58159
ArterialEndo	AP000459.2	0.265957	1.37695e-44	4.61279e-43	5.0107	1.24568		VenousEndo	ADGRF5	0.532688	1e-300	6.8e-299	21.342	1.74549
ArterialEndo	LOXHD1	1	1.20796e-08	8.09333e-07	3.87612	1.41965		VenousEndo	SOX17	0.578595	1.41735e-262	9.49625e-261	20.6255	1.77932
ArterialEndo	LCN15	0.392857	1.64849e-22	1.10449e-20	3.57909	1.21289		VenousEndo	SELE	0.957143	1.15106e-129	7.71207e-128	19.8733	2.10468
ArterialEndo	CASC8	0.324324	3.09618e-23	2.07444e-21	2.84567	1.13043		VenousEndo	ENTPD1	0.53125	1e-300	6.8e-299	19.7083	1.61623
ArterialEndo	LINC01558	0.25	2.27268e-23	7.61347e-22	2.53379	1.29803		VenousEndo	SOX18	0.528529	2.87116e-257	1.92367e-255	19.6184	1.89109
ArterialEndo	ABCA9-AS1	0.3125	2.20496e-19	1.47733e-17	2.46687	1.22705		VenousEndo	OIT3	0.826087	1.52063e-202	1.01882e-200	19.5592	1.53335
ArterialEndo	HES5	0.27027	1.17811e-18	7.89337e-17	2.43384	1.4566		VenousEndo	EPAS1	0.462457	1e-300	6.8e-299	18.7205	1.7636
ArterialEndo	ADORA2A	0.255319	8.54878e-22	2.86384e-20	2.30552	1.24296		VenousEndo	PCDH12	0.517241	5.74111e-283	3.84654e-281	18.5793	1.66338
ArterialEndo	FCN3	0.214286	8.96191e-21	3.00224e-19	1.88738	1.2741		VenousEndo	CAV1	0.29909	1e-300	1.775e-299	18.0133	2.62389
ArterialEndo	HMHB1	0.346154	4.83887e-18	3.24204e-16	1.80547	0.873555		VenousEndo	PLXND1	0.453738	1e-300	6.8e-299	17.9975	1.72807
ArterialEndo	TDGF1	0.25	1.42795e-16	4.78362e-15	1.80239	1.31949		VenousEndo	PODXL	0.443182	1e-300	3.45e-299	17.7392	1.74384
ArterialEndo	SLC52A3	0.225806	2.24401e-24	1.50348e-22	1.54594	0.839538		VenousEndo	AC087627.1	0.668224	2.12337e-230	1.42265e-228	17.4698	1.48775
ArterialEndo	AC010737.1	0.3125	2.67284e-10	1.7908e-08	1.27973	1.24056		VenousEndo	ADGRL4	0.493036	2.13586e-251	7.15513e-250	16.9284	1.79023
ArterialEndo	LINC01704	0.285714	0.000110089	0.00737593	0.665612	1.7068		VenousEndo	RASGRP3	0.445055	1e-300	6.8e-299	15.9429	1.56066

[truncated: 2 more sheets: Immune_top50, Erythrocytic_top50]
