# Supplementary material for: A human embryonic limb cell atlas resolved in space and time
Source: Nature. 2023 Dec 6;635(8039):668–78. doi: 10.1038/s41586-023-06806-x (PMC7616500; doi:10.1038/s41586-023-06806-x)
Supplement: Supplementary file 5 — Digit related differentially expressed genes. DEGs and disease-associated DEGs calculated from Visium data are included in separate tabs. [file 41586_2023_6806_MOESM5_ESM.xlsx]

## Sheet: DEGs
Digital					Interdigital					DistalMes
gene_names	scores	pvals	pvals_adj		gene_names	scores	pvals	pvals_adj		gene_names	scores	pvals	pvals_adj
WFDC2	10.5906	3.29429e-26	6.27167e-22		MDK	8.38614	5.02355e-17	9.56383e-13		LHX2	10.8539	1.91137e-27	1.7328e-24
VCAN	10.5209	6.92155e-26	6.58862e-22		CLDN11	7.93023	2.18733e-15	1.46171e-11		CCL2	10.828	2.53518e-27	2.01103e-24
COL2A1	10.3071	6.54596e-25	4.15406e-21		EBF3	7.92381	2.30336e-15	1.46171e-11		MAOA	10.5227	6.79023e-26	3.80213e-23
COL9A2	10.1119	4.89451e-24	2.32954e-20		FTH1	7.43837	1.01937e-13	4.85171e-10		WIF1	10.3794	3.07644e-25	1.5413e-22
COL9A3	9.76791	1.54616e-22	4.90595e-19		H2AFZ	7.37415	1.65391e-13	6.29743e-10		MSX2	10.2432	1.26983e-24	5.89636e-22
COL9A1	9.70283	2.93243e-22	7.97537e-19		CSRP2	7.24573	4.30117e-13	1.16979e-09		APCDD1	10.1962	2.0616e-24	8.92016e-22
WWP2	9.65635	4.62025e-22	1.0995e-18		HNRNPA2B1	7.1995	6.04351e-13	1.36547e-09		TXNIP	10.1492	3.33973e-24	1.35281e-21
FGFR2	9.37979	6.6103e-21	1.3983e-17		PART1	7.19051	6.45511e-13	1.36547e-09		RBP4	10.0459	9.57826e-24	3.79898e-21
COL11A2	9.28218	1.66042e-20	3.1611e-17		CYTL1	7.02227	2.18291e-12	4.15583e-09		ZIC2	9.94489	2.65474e-23	9.91e-21
SOX9	9.13577	6.49437e-20	1.03033e-16		MYL6	6.78083	1.19486e-11	2.03484e-08		DLX5	9.8298	8.37889e-23	2.79855e-20
CPE	9.12182	7.38701e-20	1.0818e-16		CRABP1	6.759	1.38948e-11	2.03484e-08		MTSS1	9.53619	1.48172e-21	4.21028e-19
AUTS2	8.88012	6.67851e-19	8.47637e-16		CD99	6.7346	1.64383e-11	2.23537e-08		TFAP2A	9.43989	3.73164e-21	1.04475e-18
TGFB2	8.8197	1.14766e-18	1.28525e-15		RDH10	6.69607	2.14097e-11	2.71732e-08		LMO2	9.39996	5.45828e-21	1.4845e-18
COL11A1	8.66167	4.64918e-18	4.75443e-15		SNED1	6.63443	3.25764e-11	3.87619e-08		SLC7A8	9.35533	8.33356e-21	2.11539e-18
MIA	8.65934	4.74494e-18	4.75443e-15		HOXD13	6.58819	4.45207e-11	4.70881e-08		BAMBI	9.09227	9.69951e-20	2.30824e-17
NREP	8.62216	6.57041e-18	6.25438e-15		EMC9	6.57022	5.02426e-11	5.03431e-08		PELI1	9.0676	1.21662e-19	2.82464e-17
PAM	8.5687	1.04655e-17	9.48775e-15		HIC1	6.52398	6.84649e-11	6.51717e-08		PSAT1	9.0359	1.62665e-19	3.68669e-17
TTYH1	8.52687	1.50358e-17	1.25713e-14		PRDX2	6.35703	2.05692e-10	1.55732e-07		TRIL	8.99127	2.44394e-19	5.41021e-17
CYP26B1	8.44321	3.08747e-17	2.35117e-14		ADAMTS1	6.35189	2.12681e-10	1.55732e-07		FREM2	8.9255	4.43686e-19	9.70113e-17
GAPDH	8.35025	6.8121e-17	4.63174e-14		NELL1	6.32364	2.55474e-10	1.79241e-07		BMP4	8.92433	4.48418e-19	9.70113e-17
TPI1	8.327	8.29128e-17	5.44308e-14		SMC4	6.31593	2.68535e-10	1.79241e-07		TMEM132C	8.87383	7.06742e-19	1.51179e-16
DHRS3	7.86452	3.70506e-15	1.76342e-12		PHGDH	6.31337	2.73032e-10	1.79241e-07		NKD2	8.86913	7.37199e-19	1.54228e-16
LRIG3	7.84477	4.33751e-15	1.96613e-12		NNAT	6.29282	3.11755e-10	1.9784e-07		PLK2	8.86913	7.37199e-19	1.54228e-16
MATN4	7.81107	5.67042e-15	2.51055e-12		CD24	6.24658	4.19525e-10	2.49591e-07		CDH2	8.86443	7.68951e-19	1.59123e-16
SEMA3D	7.72973	1.07775e-14	4.55962e-12		BMP7	6.2286	4.70607e-10	2.71497e-07		LEF1	8.84094	9.49134e-19	1.92217e-16
DDIT4	7.67628	1.63779e-14	6.77832e-12		SEPT6	6.21319	5.19183e-10	2.90712e-07		DSP	8.68827	3.67998e-18	7.07671e-16
SFMBT2	7.64606	2.07224e-14	8.21902e-12		H1FX	5.92295	3.1621e-09	1.505e-06		FHL2	8.68357	3.83526e-18	7.30158e-16
FOXP4	7.62747	2.39402e-14	9.30148e-12		OSR1	5.81122	6.20176e-09	2.70405e-06		QPRT	8.62955	6.15937e-18	1.14963e-15
CNMD	7.56937	3.75035e-14	1.32221e-11		FAM19A5	5.7971	6.74725e-09	2.73306e-06		NEDD9	8.61781	6.82491e-18	1.23745e-15
AC009041.2	7.47873	7.50419e-14	2.46319e-11		TUBB	5.65326	1.57431e-08	5.87682e-06		CDCA7	8.59314	8.46216e-18	1.50563e-15
NOG	7.44155	9.9511e-14	3.211e-11		FUS	5.64299	1.67124e-08	6.11868e-06		DLX6	8.55674	1.16107e-17	2.02793e-15
RARG	7.41366	1.2286e-13	3.83443e-11		NFIB	5.61987	1.911e-08	6.86445e-06		PLTP	8.54852	1.24681e-17	2.15789e-15
CDKN1C	7.34859	2.00311e-13	6.05321e-11		EPS8	5.54538	2.93308e-08	9.7965e-06		LHX9	8.53795	1.36628e-17	2.32244e-15
SULF1	7.32535	2.3828e-13	7.08807e-11		NAA38	5.54025	3.02044e-08	9.91433e-06		PRRX2	8.39232	4.76642e-17	7.8907e-15
SOX6	7.30095	2.85752e-13	8.24265e-11		KIF26A	5.49787	3.84411e-08	1.21974e-05		JUP	8.34065	7.38858e-17	1.20226e-14
OBSL1	7.21844	5.25864e-13	1.47226e-10		TMTC1	5.45677	4.84869e-08	1.49966e-05		TLE4	8.3289	8.15957e-17	1.31646e-14
SOX4	7.09992	1.24832e-12	3.30076e-10		FBN1	5.45035	5.02707e-08	1.51913e-05		PDGFC	8.29719	1.066e-16	1.70543e-14
PMP22	7.09294	1.31288e-12	3.42391e-10		CXCL12	5.33734	9.43218e-08	2.68015e-05		MT2A	8.28192	1.21199e-16	1.90694e-14
APP	7.01858	2.24141e-12	5.40152e-10		USP1	5.31936	1.04135e-07	2.83216e-05		LY6G6F-LY6G6D	8.28192	1.21199e-16	1.90694e-14
RASGEF1B	6.96861	3.2009e-12	7.34201e-10		RND3	5.27826	1.30416e-07	3.31047e-05		GSTO1	8.27488	1.28586e-16	2.00657e-14
CHST11	6.96512	3.28117e-12	7.43653e-10		HMGA1	5.26542	1.3987e-07	3.45825e-05		UQCRB	8.27018	1.33755e-16	2.07027e-14
WSB1	6.8954	5.37126e-12	1.17538e-09		SNRPG	5.21148	1.8734e-07	4.51465e-05		S100A11	8.19032	2.60529e-16	3.90547e-14
SOX5	6.82336	8.89372e-12	1.82063e-09		HMGA2	5.20634	1.92598e-07	4.52677e-05		ST6GALNAC3	8.1774	2.90026e-16	4.31369e-14
CIRBP	6.79082	1.11497e-11	2.14413e-09		ATP5MF	5.19607	2.03546e-07	4.72575e-05		DYNC1I1	8.141	3.92038e-16	5.78575e-14
SOX8	6.7699	1.28868e-11	2.42909e-09		IFITM3	5.18066	2.21104e-07	5.01117e-05		MSX1	8.12221	4.57785e-16	6.65291e-14
LINC00511	6.75364	1.44185e-11	2.69117e-09		TPM1	5.07021	3.97371e-07	8.22299e-05		SP9	8.09989	5.50079e-16	7.93364e-14
RCN2	6.73504	1.6388e-11	2.94335e-09		SESN3	5.05865	4.22225e-07	8.64335e-05		BAG3	8.08815	6.05787e-16	8.6714e-14
H1F0	6.63511	3.24259e-11	5.56149e-09		RFLNA	5.01627	5.26831e-07	0.0001067		TPT1	8.00007	1.24351e-15	1.72802e-13
SCRG1	6.55842	5.43818e-11	8.70017e-09		MYL6B	4.97261	6.60575e-07	0.000128327		IGFBP3	7.99537	1.29185e-15	1.7822e-13
NPR3	6.54099	6.1114e-11	9.45926e-09		CCDC80	4.96876	6.73834e-07	0.00012958		ZNF503-AS2	7.96953	1.59275e-15	2.1815e-13
IRX1	6.51426	7.30484e-11	1.10373e-08		PEAR1	4.9572	7.15167e-07	0.000134805		FABP7	7.96483	1.65444e-15	2.2498e-13
RFLNA	6.43292	1.25176e-10	1.75228e-08		ADH5	4.94179	7.74093e-07	0.00014308		GJA1	7.9296	2.19847e-15	2.96841e-13
EEF2	6.42362	1.33068e-10	1.80953e-08		ENTPD4	4.92638	8.37683e-07	0.000150451		CRIP1	7.89085	3.00141e-15	4.024e-13
PIEZO2	6.39806	1.57364e-10	2.09503e-08		CD63	4.9161	8.82839e-07	0.000152795		FXYD5	7.87675	3.35994e-15	4.44211e-13
SLC2A1	6.39341	1.62225e-10	2.14475e-08		CDC6	4.9084	9.18235e-07	0.000156084		DNAJC12	7.87206	3.48857e-15	4.58037e-13
PRELP	6.36901	1.90254e-10	2.38293e-08		TBX2-AS1	4.89555	9.80286e-07	0.000165157		PCSK9	7.83095	4.84186e-15	6.27071e-13
PCBP4	6.35623	2.0677e-10	2.50731e-08		CD248	4.88014	1.06008e-06	0.000177034		LOX	7.79572	6.4042e-15	8.18276e-13
LDHA	6.31672	2.67176e-10	3.15932e-08		RASSF8	4.87501	1.08805e-06	0.000177044		ZNF703	7.78398	7.02798e-15	8.91991e-13
CNTN3	6.31323	2.73267e-10	3.21139e-08		FABP5	4.87501	1.08805e-06	0.000177044		SPRED1	7.74287	9.71957e-15	1.22544e-12
FGFRL1	6.29813	3.01266e-10	3.47606e-08		SLC12A7	4.87244	1.10229e-06	0.000177842		KRT8	7.71351	1.22402e-14	1.50341e-12
PTN	6.24003	4.375e-10	4.78686e-08		NASP	4.85446	1.20716e-06	0.000191516		SNX24	7.6959	1.40506e-14	1.71472e-12
PLD3	6.17728	6.52169e-10	6.85966e-08		NEDD8	4.85189	1.2229e-06	0.00019241		SPINT1	7.65714	1.90119e-14	2.3054e-12
ID3	6.16566	7.01915e-10	7.22327e-08		BMP2	4.84033	1.29622e-06	0.000200302		MAFB	7.58198	3.40325e-14	3.99945e-12
FOXC1	6.16449	7.07088e-10	7.23739e-08		FSTL1	4.81593	1.46515e-06	0.000217623		DACH1	7.535	4.88327e-14	5.63441e-12
PLOD1	6.14706	7.89303e-10	7.90882e-08		CLIC1	4.80052	1.58254e-06	0.000231756		EEF1B2	7.48098	7.37708e-14	8.35982e-12
TRIR	6.10523	1.02652e-09	9.77143e-08		GPC4	4.77997	1.75319e-06	0.000250957		WNT6	7.46924	8.06623e-14	9.03323e-12
GRAMD1A	6.10291	1.04156e-09	9.86531e-08		HOXD9	4.76071	1.92914e-06	0.000274082		NTF4	7.46454	8.35927e-14	9.30665e-12
EMP3	6.09594	1.08799e-09	1.01536e-07		HOXD10	4.69264	2.69697e-06	0.000364148		NBL1	7.43165	1.07248e-13	1.17344e-11
FIBIN	6.0727	1.25781e-09	1.16244e-07		NCAM1	4.67466	2.94435e-06	0.00039475		FOSL2	7.43165	1.07248e-13	1.17344e-11
TGFBI	6.06805	1.29475e-09	1.1908e-07		RBP1	4.64898	3.33581e-06	0.000432022		TUBA1A	7.42931	1.0917e-13	1.18764e-11
SPSB4	6.04481	1.49589e-09	1.34971e-07		NDNF	4.64641	3.3776e-06	0.000434255		TBX1	7.40817	1.28058e-13	1.37738e-11
TSC22D1	6.04481	1.49589e-09	1.34971e-07		MGST1	4.62329	3.77693e-06	0.000476193		COL26A1	7.40112	1.35041e-13	1.43626e-11
ENO1	5.97741	2.26714e-09	1.90981e-07		PYROXD2	4.61302	3.96859e-06	0.000487446		SLC2A3	7.39877	1.37451e-13	1.45377e-11
PLCE1	5.88445	3.99384e-09	3.15497e-07		IMMP1L	4.59504	4.32664e-06	0.000521333		UTP23	7.38703	1.50149e-13	1.57062e-11
MRC2	5.84494	5.06752e-09	3.90589e-07		CEP70	4.58091	4.62948e-06	0.0005508		ZFHX3	7.38468	1.52823e-13	1.58986e-11
C1QL1	5.83564	5.35833e-09	4.11338e-07		SERF2	4.57963	4.65799e-06	0.0005508		CCDC85B	7.30482	2.77642e-13	2.82661e-11
INHBA	5.78219	7.3734e-09	5.31722e-07		RNF175	4.57449	4.77375e-06	0.000561003		PDLIM1	7.29425	3.00331e-13	3.04133e-11
ISYNA1	5.75895	8.46385e-09	5.96795e-07		BTN2A1	4.56936	4.89225e-06	0.000571403		C1orf54	7.29307	3.02962e-13	3.05174e-11
TCF7L2	5.7543	8.70002e-09	6.11185e-07		MRPL3	4.56422	5.01357e-06	0.000578475		NDUFAF4	7.29073	3.08291e-13	3.08908e-11
EFEMP1	5.74965	8.9426e-09	6.23624e-07		SIGIRR	4.56165	5.07531e-06	0.00058207		ID2	7.26724	3.66915e-13	3.65724e-11
ANKRD10	5.74501	9.19175e-09	6.38659e-07		GDF5	4.55908	5.13777e-06	0.000585706		TPM2	7.24375	4.36449e-13	4.32767e-11
CCNL2	5.69155	1.25889e-08	8.29296e-07		RANBP1	4.51799	6.24306e-06	0.000683077		ETV4	7.22731	4.92665e-13	4.80993e-11
GPSM1	5.65205	1.5855e-08	1.01632e-06		TWIST2	4.50771	6.55304e-06	0.000712896		HDAC9	7.21087	5.55974e-13	5.37291e-11
SAMD11	5.64275	1.67356e-08	1.06559e-06		TMEM200C	4.50514	6.63281e-06	0.000717474		NRP1	7.21087	5.55974e-13	5.37291e-11
COL25A1	5.56373	2.64065e-08	1.58589e-06		UBR2	4.49615	6.91937e-06	0.000740061		NTNG2	7.17798	7.07479e-13	6.76833e-11
PDPN	5.50795	3.63026e-08	2.08171e-06		GLIPR2	4.49487	6.96126e-06	0.000740382		TRIM29	7.17563	7.19733e-13	6.85114e-11
SUGCT	5.49401	3.92906e-08	2.23288e-06		JMJD8	4.46918	7.85183e-06	0.000825874		IL17RD	7.13453	9.71192e-13	9.15325e-11
FOXP2	5.49169	3.98113e-08	2.24904e-06		AP000880.1	4.46533	7.99447e-06	0.000836257		ZNF503	7.11456	1.12267e-12	1.04261e-10
ZMIZ1	5.48471	4.14137e-08	2.31892e-06		C1orf122	4.44735	8.69352e-06	0.000889823		AC006450.3	7.10634	1.19158e-12	1.10123e-10
SORBS2	5.46612	4.59986e-08	2.52369e-06		SCRIB	4.43965	9.01066e-06	0.000912473		DERA	7.10517	1.20176e-12	1.10527e-10
COL27A1	5.45334	4.94323e-08	2.68347e-06		HMGB2	4.42809	9.50718e-06	0.000947632		TUBB2B	7.07228	1.52403e-12	1.38825e-10
C2orf40	5.45218	4.97565e-08	2.68347e-06		HOXD11	4.42552	9.62102e-06	0.000949041		VAMP5	7.06759	1.5765e-12	1.42921e-10
CDC42EP5	5.42197	5.89471e-08	3.11732e-06		CYTH1	4.42295	9.73615e-06	0.000955448		SPRY1	7.06172	1.64459e-12	1.48388e-10
GAL3ST1	5.41035	6.29032e-08	3.28997e-06		SETD1A	4.42167	9.79421e-06	0.000956216		DDIT3	7.05349	1.74479e-12	1.56686e-10
OAF	5.37549	7.63767e-08	3.88786e-06		C21orf58	4.41396	1.01496e-05	0.000975898		LAMC1	7.04175	1.89839e-12	1.69679e-10
PHLDB1	5.31274	1.07991e-07	5.19176e-06		MXRA5	4.41268	1.021e-05	0.000976773		COL3A1	7.00652	2.44321e-12	2.17355e-10
SERPINE2	5.31274	1.07991e-07	5.19176e-06		POLR3K	4.40754	1.04551e-05	0.000987339		BID	7.00182	2.52657e-12	2.23725e-10
HSPA1A	5.25928	1.44618e-07	6.6826e-06		UBE2S	4.40497	1.05797e-05	0.000987339		SMAGP	6.98773	2.79374e-12	2.46237e-10
PRKCD	5.21978	1.7914e-07	7.91293e-06		ATAD2	4.39855	1.08976e-05	0.000997445		KRT19	6.95719	3.47119e-12	3.01756e-10
SLPI	5.15703	2.50902e-07	1.07341e-05		CENPW	4.39855	1.08976e-05	0.000997445		CNFN	6.95132	3.61881e-12	3.13159e-10
CCDC88A	5.14541	2.66943e-07	1.10962e-05		CLEC16A	4.38442	1.16293e-05	0.00105932		TWIST1	6.95015	3.64906e-12	3.14348e-10
SNAI1	5.13843	2.77037e-07	1.13914e-05		KLHL17	4.37287	1.22626e-05	0.00110642		MME	6.94428	3.8041e-12	3.26227e-10
PTH1R	5.11868	3.07682e-07	1.24631e-05		FZD7	4.36644	1.26285e-05	0.00112347		UCP2	6.93723	3.99867e-12	3.41376e-10
BMPR1B	5.11519	3.13419e-07	1.26149e-05		C1RL	4.35617	1.32358e-05	0.00115588		SPOCK1	6.93605	4.03204e-12	3.42687e-10
PYGL	5.10125	3.37418e-07	1.34108e-05		DTD1	4.3536	1.33919e-05	0.00115888		PTPA	6.93253	4.13378e-12	3.49773e-10
FMNL2	5.06639	4.05433e-07	1.56564e-05		PRSS27	4.3459	1.38708e-05	0.00118951		FKBP4	6.91844	4.56651e-12	3.84678e-10
MAGED1	5.0385	4.69193e-07	1.75836e-05		ALDH1A2	4.33562	1.45348e-05	0.00124087		ANGPT1	6.90787	4.91991e-12	4.10813e-10
ARNT2	5.03618	4.74922e-07	1.77634e-05		ZNF768	4.32021	1.5588e-05	0.00130733		SCUBE1	6.88555	5.75629e-12	4.76471e-10
FARP1	5.03153	4.86584e-07	1.8093e-05		PTP4A3	4.31251	1.61414e-05	0.00134781		TUBA1B	6.88203	5.90051e-12	4.86294e-10
PPM1K	4.99899	5.76307e-07	2.08192e-05		SAFB	4.30737	1.65208e-05	0.00137346		BHLHE40	6.86559	6.62173e-12	5.43381e-10
AMOTL2	4.9897	6.04744e-07	2.16819e-05		ADAMTSL1	4.28939	1.79165e-05	0.00144531		HNRNPA1	6.86324	6.73157e-12	5.50024e-10
CIC	4.97575	6.49948e-07	2.32152e-05		SUMO1	4.28682	1.81248e-05	0.00145595		RUVBL1	6.85619	7.07193e-12	5.75365e-10
FGFR3	4.9711	6.65728e-07	2.36458e-05		HHIP	4.2804	1.86558e-05	0.0014923		RAB9A	6.84915	7.42913e-12	6.01854e-10
CHAD	4.9711	6.65728e-07	2.36458e-05		ZWINT	4.27655	1.89814e-05	0.001512		UBA52	6.82096	9.04329e-12	7.29518e-10
COL6A2	4.96181	6.98401e-07	2.43966e-05		UBE2C	4.23031	2.33365e-05	0.00179145		ANXA1	6.80922	9.81308e-12	7.88276e-10
CREB5	4.94786	7.50325e-07	2.59722e-05		SELENOW	4.22518	2.38753e-05	0.00182545		ARFGEF1	6.80687	9.97457e-12	7.97882e-10
DLK1	4.93857	7.86986e-07	2.69472e-05		DDX25	4.22132	2.42871e-05	0.00184951		EML4	6.77868	1.21276e-11	9.58031e-10
AKAP8L	4.88279	1.04595e-06	3.43324e-05		DECR1	4.22004	2.44259e-05	0.00185267		CKS2	6.75989	1.38094e-11	1.08638e-09
BCL2	4.87814	1.0709e-06	3.49104e-05		MPP5	4.20977	2.55635e-05	0.00190108		TFAP2B	6.74815	1.49744e-11	1.17318e-09
ACAN	4.86885	1.12252e-06	3.61598e-05		ELL2	4.19436	2.73649e-05	0.00201148		TANC1	6.73875	1.59751e-11	1.24645e-09
CNPY2	4.85955	1.17653e-06	3.75817e-05		ASXL3	4.18922	2.79917e-05	0.00203399		SHCBP1	6.7364	1.62354e-11	1.25646e-09
LHFPL6	4.83863	1.30735e-06	4.12073e-05		PPP1R14A	4.18537	2.84707e-05	0.00205313		NFKBIA	6.72936	1.70413e-11	1.3082e-09
NISCH	4.79215	1.65001e-06	5.05843e-05		BLOC1S1	4.18151	2.89576e-05	0.00208036		DENND1A	6.72936	1.70413e-11	1.3082e-09
CSPG4	4.79215	1.65001e-06	5.05843e-05		HJURP	4.1661	3.09852e-05	0.0021848		ANKRD29	6.71409	1.89242e-11	1.44112e-09
MEG3	4.78053	1.74831e-06	5.3085e-05		YWHAZ	4.16097	3.16906e-05	0.00220998		NCAPD2	6.70822	1.97014e-11	1.49433e-09
FKBP10	4.77356	1.80997e-06	5.45223e-05		STMN1	4.15583	3.24112e-05	0.00225198		CTXN1	6.7047	2.01827e-11	1.52475e-09
INPPL1	4.76426	1.89543e-06	5.64714e-05		MRPS26	4.14555	3.38993e-05	0.00232987		ADGRD1	6.69647	2.13507e-11	1.6003e-09
GCNT1	4.75845	1.9508e-06	5.77596e-05		PNKD	4.14299	3.42814e-05	0.00233924		CCDC77	6.68825	2.25849e-11	1.68616e-09
WDR13	4.74335	2.10214e-06	6.14755e-05		FANCA	4.13528	3.54522e-05	0.0023934		OGFRL1	6.68238	2.3509e-11	1.7483e-09
GPC2	4.74102	2.1264e-06	6.19945e-05		HLCS	4.13271	3.58509e-05	0.00241176		PGP	6.67534	2.46668e-11	1.82726e-09
RXRB	4.7294	2.25179e-06	6.47578e-05		DRAP1	4.12757	3.6661e-05	0.00245758		CEBPD	6.66242	2.69361e-11	1.97996e-09
RAB34	4.66201	3.1314e-06	8.43218e-05		MEG3	4.1173	3.83336e-05	0.00253401		ANXA2	6.65889	2.75897e-11	2.0202e-09
ENPP1	4.66201	3.1314e-06	8.43218e-05		WDR73	4.11473	3.87629e-05	0.00254472		NGFR	6.65185	2.89437e-11	2.10317e-09
ERG	4.60855	4.05477e-06	0.00010334		UBB	4.09675	4.18986e-05	0.00269752		CD74	6.64597	3.01216e-11	2.18044e-09
FTX	4.58996	4.43325e-06	0.000110907		EGFL7	4.09547	4.21316e-05	0.00269752		LPAR6	6.64245	3.08507e-11	2.22476e-09
TMEM259	4.57602	4.73909e-06	0.000116869		MRRF	4.09418	4.23658e-05	0.00269752		TBX3	6.63071	3.34081e-11	2.40009e-09
PRDM16	4.57369	4.79199e-06	0.000117868		NUF2	4.09418	4.23658e-05	0.00269752		EFHD1	6.6037	4.0103e-11	2.84881e-09
EXD3	4.56556	4.98162e-06	0.000121746		SAE1	4.08905	4.33149e-05	0.00274876		S100A4	6.6037	4.0103e-11	2.84881e-09
MINK1	4.5644	5.00929e-06	0.000122265		ZFP36L2	4.08648	4.3797e-05	0.00276095		NME1	6.60252	4.04221e-11	2.8608e-09
TRO	4.56324	5.03711e-06	0.000122787		IGFBP4	4.08648	4.3797e-05	0.00276095		RCHY1	6.60017	4.10678e-11	2.89573e-09
CHPF	4.56207	5.06507e-06	0.000122996		C8orf59	4.0762	4.57767e-05	0.00285737		TYROBP	6.59665	4.20552e-11	2.95442e-09
IRX2	4.56207	5.06507e-06	0.000122996		TMSB10	4.07364	4.62848e-05	0.00287026		STX7	6.56729	5.12393e-11	3.56019e-09
EPYC	4.54581	5.47254e-06	0.000132048		ECI1	4.06336	4.83709e-05	0.00296105		ZIC5	6.56729	5.12393e-11	3.56019e-09
C11orf95	4.54232	5.56385e-06	0.000133743		TSC2	4.06336	4.83709e-05	0.00296105		EIF4EBP1	6.56024	5.372e-11	3.70552e-09
XIST	4.53651	5.71928e-06	0.000136961		TPST1	4.06208	4.86378e-05	0.00296521		BBS7	6.55202	5.6763e-11	3.90128e-09
ARHGEF40	4.53419	5.78261e-06	0.000137957		WASF3	4.06079	4.89062e-05	0.00296521		KCTD12	6.54498	5.95049e-11	4.07502e-09
PRR7	4.52489	6.0427e-06	0.000143622		FBXO11	4.05566	4.99937e-05	0.00301196		XBP1	6.5391	6.18885e-11	4.20798e-09
CSNK2B	4.52024	6.17691e-06	0.000146264		FHL1	4.04281	5.28135e-05	0.00312256		PPIA	6.53676	6.28678e-11	4.25935e-09
UFC1	4.50165	6.74281e-06	0.000157316		SUN2	4.03254	5.51772e-05	0.00324217		NOTUM	6.53441	6.38623e-11	4.31139e-09
ENPP2	4.49933	6.81694e-06	0.000158656		CTCF	4.01713	5.89114e-05	0.00342983		CACNA2D3	6.52266	6.90703e-11	4.6465e-09
MECOM	4.49235	7.04404e-06	0.000163542		SHB	4.01328	5.98817e-05	0.0034757		THAP12	6.50622	7.70651e-11	5.16607e-09
FZD9	4.48306	7.35812e-06	0.000170005		CTSC	4.01199	6.02085e-05	0.00348404		TLN2	6.48626	8.79958e-11	5.87812e-09
ZNF428	4.46446	8.02691e-06	0.000183453		HSBP1	3.99658	6.42638e-05	0.00361969		CEP68	6.48273	9.00762e-11	5.99605e-09
SCARB1	4.44122	8.94484e-06	0.000201053		MRGBP	3.9953	6.46132e-05	0.00362863		SDHAF4	6.45455	1.08543e-10	7.17517e-09
LDHB	4.36686	1.26048e-05	0.000271767		KIN	3.98759	6.67475e-05	0.00372651		YEATS4	6.44985	1.11962e-10	7.37552e-09
SMAD5	4.36453	1.27395e-05	0.000274051		TMA7	3.98117	6.85768e-05	0.00381744		SNHG19	6.43458	1.23814e-10	8.10023e-09
ID1	4.30411	1.67661e-05	0.000346949		COLEC12	3.97732	6.96971e-05	0.00386849		AC090204.1	6.42988	1.27701e-10	8.26931e-09
PLXNB1	4.29713	1.7302e-05	0.000356103		PDIA3	3.94007	8.14564e-05	0.00443076		NPM1	6.42871	1.28692e-10	8.30519e-09
FZD2	4.29249	1.76683e-05	0.000361299		PRKAR2B	3.92466	8.68511e-05	0.00468406		NFE2L1	6.42636	1.30695e-10	8.40598e-09
WDR6	4.27389	1.92088e-05	0.000388214		HNRNPU	3.92209	8.77824e-05	0.00472091		SELENOP	6.41697	1.39017e-10	8.82204e-09
ATP6V1G1	4.27157	1.94101e-05	0.000391451		IRX3	3.91182	9.16029e-05	0.00488497		LYPD6B	6.40522	1.50151e-10	9.49694e-09
BOC	4.26692	1.98188e-05	0.000397169		LSM6	3.90925	9.25822e-05	0.00492341		SMIM27	6.40405	1.51311e-10	9.53863e-09
CADM4	4.25995	2.04473e-05	0.000405917		ST8SIA1	3.90668	9.35715e-05	0.00494837		RBMS1	6.39818	1.57245e-10	9.87997e-09
GOLGA8A	4.23787	2.25649e-05	0.000440153		SEMA3B	3.89127	9.97197e-05	0.00522993		CAPG	6.397	1.58459e-10	9.92348e-09
PTBP2	4.21115	2.54079e-05	0.000483716		REEP4	3.88614	0.000101853	0.00528357		KRT18	6.39583	1.59682e-10	9.96727e-09
GADD45B	4.20882	2.56706e-05	0.000487742		KRT10	3.88614	0.000101853	0.00528357		MAP1B	6.38995	1.65935e-10	1.03238e-08
TMED10	4.2065	2.59359e-05	0.000491801		MIB2	3.88614	0.000101853	0.00528357		TNFRSF19	6.38878	1.67215e-10	1.03695e-08
EIF1B	4.19488	2.73019e-05	0.000512093		CHST10	3.88485	0.000102392	0.00529714		NATD1	6.38643	1.69802e-10	1.04958e-08
SGIP1	4.18558	2.84437e-05	0.000528304		NT5C3B	3.87843	0.000105133	0.00539492		COX7C	6.38173	1.75095e-10	1.07531e-08
NEDD4	4.18442	2.85896e-05	0.000530496		WASF2	3.87586	0.000106248	0.0054375		ROBO2	6.38173	1.75095e-10	1.07531e-08
TNS2	4.17861	2.93297e-05	0.000542116		CISD3	3.87073	0.000108512	0.00553849		ABRACL	6.37938	1.77801e-10	1.08493e-08
GLG1	4.17629	2.96309e-05	0.000545036		EVL	3.86816	0.000109661	0.00558217		DEGS1	6.37234	1.86168e-10	1.12875e-08
CTHRC1	4.17629	2.96309e-05	0.000545036		ENY2	3.86302	0.000111994	0.0056706		CDK1	6.36294	1.97924e-10	1.19622e-08
LRIG1	4.15885	3.19847e-05	0.000579929		ACTG1	3.85531	0.000115581	0.00579062		AC245297.3	6.35707	2.05637e-10	1.2389e-08
NDRG2	4.13678	3.52219e-05	0.000625517		TAGLN2	3.85531	0.000115581	0.00579062		SPTLC2	6.3559	2.07215e-10	1.24447e-08
FAT1	4.09262	4.26527e-05	0.000737531		SPP1	3.85275	0.000116801	0.00582108		ATP5MG	6.34885	2.16931e-10	1.29872e-08
ABCC5	4.0903	4.30823e-05	0.000744284		DDAH2	3.84761	0.000119277	0.00591351		MT1X	6.34533	2.21954e-10	1.32463e-08
TMEM167A	4.08797	4.35161e-05	0.000749059		CCDC14	3.84761	0.000119277	0.00591351		STAP2	6.3418	2.27091e-10	1.34684e-08
PLOD3	4.07868	4.5293e-05	0.000774046		FAM43B	3.84376	0.000121166	0.00599156		LAMA1	6.32536	2.5264e-10	1.48449e-08
VEGFA	4.06473	4.80878e-05	0.00081595		MLF2	3.84247	0.000121802	0.00599188		COX6A1	6.31832	2.6443e-10	1.54899e-08
LGR4	4.04149	5.31124e-05	0.000886977		VAPB	3.8399	0.000123083	0.00603931		NDUFA4	6.30187	2.94069e-10	1.71208e-08
NXF1	4.03917	5.36413e-05	0.000894241		GOT1	3.82963	0.000128337	0.00623284		PCLAF	6.30187	2.94069e-10	1.71208e-08
ADAMTS7	4.03917	5.36413e-05	0.000894241		PPDPF	3.81422	0.000136615	0.00655132		AXIN2	6.29248	3.12437e-10	1.80796e-08
TCF12	4.03684	5.41753e-05	0.000901564		DDX17	3.80908	0.000139484	0.00665539		RNASEH2B	6.28778	3.22036e-10	1.84667e-08
PDLIM5	4.02987	5.58075e-05	0.000919881		COMMD4	3.8078	0.00014021	0.00665668		DLX3	6.28661	3.24481e-10	1.8551e-08
EPHB3	4.02755	5.63618e-05	0.000925812		TRIR	3.80138	0.000143895	0.0067977		COL1A1	6.27369	3.52595e-10	2.00979e-08
DCHS1	4.02755	5.63618e-05	0.000925812		GDPD3	3.79624	0.000146908	0.00688876		ID4	6.26664	3.68919e-10	2.09032e-08
FBN3	4.02174	5.77706e-05	0.000947318		HMGN3	3.78596	0.000153114	0.00712708		PLGRKT	6.26429	3.74522e-10	2.10951e-08
GOLPH3	4.01593	5.92126e-05	0.000961852		CEP152	3.77954	0.000157116	0.00729556		HERPUD1	6.26077	3.83083e-10	2.15137e-08
RRBP1	4.0136	5.97989e-05	0.000968896		PIBF1	3.76798	0.000164571	0.00753148		FZD10	6.25842	3.88896e-10	2.17759e-08
ATOH8	3.99036	6.59724e-05	0.00105015		CLEC2D	3.76028	0.000169724	0.00774868		APRT	6.2549	3.97778e-10	2.22079e-08
PACS2	3.98571	6.72774e-05	0.00106205		NDN	3.75001	0.000176831	0.00799644		CASP7	6.24785	4.16139e-10	2.31651e-08
CLIP2	3.98571	6.72774e-05	0.00106205		RALGPS2	3.74744	0.000178651	0.00802158		EFNA1	6.24198	4.3207e-10	2.39818e-08
NOTCH1	3.98107	6.86068e-05	0.00107945		KIF20A	3.74744	0.000178651	0.00802158		EIF5A	6.22084	4.94502e-10	2.72879e-08
TDRD3	3.96945	7.20399e-05	0.0011288		MRPL4	3.73716	0.000186108	0.00827834		BGN	6.21966	4.98217e-10	2.74135e-08
GPR176	3.95783	7.5635e-05	0.00117164		NDC80	3.73331	0.00018898	0.00838646		OLFM2	6.20557	5.44983e-10	2.99002e-08
AGO4	3.94388	8.01732e-05	0.00122795		ATP6V1G1	3.73203	0.000189946	0.00840974		KLHL42	6.20087	5.61503e-10	3.07181e-08
ADAMTS10	3.93923	8.17423e-05	0.00124896		PRAC2	3.72946	0.000191892	0.00845659		RILPL1	6.17386	6.66413e-10	3.61458e-08
IL11RA	3.93691	8.25376e-05	0.00125809		AAMDC	3.72946	0.000191892	0.00845659		INTS12	6.17034	6.81434e-10	3.68555e-08
FSTL1	3.93226	8.41504e-05	0.0012796		MMP2	3.72689	0.000193858	0.00850383		ABHD17A	6.1586	7.33928e-10	3.95822e-08
SLC22A17	3.92994	8.49679e-05	0.00128997		SNRNP35	3.7256	0.000194847	0.00850804		TPD52	6.15038	7.73e-10	4.15717e-08
PCGF2	3.92064	8.83136e-05	0.0013291		ZCCHC24	3.71662	0.00020191	0.00875617		SLC1A6	6.1445	8.02143e-10	4.28966e-08
AIF1L	3.91135	9.17834e-05	0.00137372		SIVA1	3.71405	0.000203971	0.00880545		MCRS1	6.13746	8.38532e-10	4.4717e-08
KDM6B	3.91135	9.17834e-05	0.00137372		NAGA	3.71148	0.000206053	0.0088352		AC087239.1	6.13628	8.44751e-10	4.49228e-08
FAM162A	3.90437	9.44699e-05	0.0014029		FBLN1	3.71148	0.000206053	0.0088352		CXCL14	6.12101	9.29813e-10	4.93086e-08
RAB5B	3.88811	0.00010103	0.00148182		ARL6IP4	3.70891	0.000208154	0.00890524		CENPH	6.11867	9.4362e-10	4.97635e-08
DNM1	3.88578	0.000102001	0.00149148		FAM200B	3.70763	0.000209212	0.00893044		ZNF330	6.11867	9.4362e-10	4.97635e-08
GTF2I	3.88113	0.000103971	0.00151678		ISCU	3.69864	0.000216762	0.00919088		ZNF641	6.10927	1.00087e-09	5.26372e-08
NOL8	3.86603	0.000110623	0.00159427		VIM	3.69864	0.000216762	0.00919088		NR4A1	6.1081	1.00827e-09	5.28798e-08
ZNF83	3.8637	0.000111681	0.00160225		AES	3.6935	0.00022119	0.00933705		PIK3CA	6.1034	1.03836e-09	5.43087e-08
ATP5MC2	3.85557	0.000115461	0.00164902		EPB41L1	3.69093	0.000223436	0.00941099		ATP2B1-AS1	6.0987	1.06934e-09	5.57756e-08
ZNF521	3.85324	0.000116563	0.00166226		PLPP1	3.68836	0.000225703	0.0094438		LIMA1	6.08343	1.17636e-09	6.11898e-08
LINC00632	3.85092	0.000117675	0.00167436		WAPL	3.68579	0.000227992	0.00949782		SNRPB	6.08108	1.19372e-09	6.19239e-08
SRRM2	3.85092	0.000117675	0.00167436		PPFIBP2	3.68451	0.000229144	0.00952499		SMIM4	6.07639	1.2292e-09	6.34189e-08
LUC7L3	3.83698	0.000124558	0.00175395		NID2	3.68194	0.000231466	0.00957966		ATL2	6.07286	1.25649e-09	6.46514e-08
KIAA1549	3.82303	0.000131821	0.00184258		THAP7	3.67167	0.000240974	0.00987319		C1orf53	6.07169	1.26571e-09	6.4776e-08
MGAT5	3.81606	0.000135599	0.00188709		OPLAH	3.67038	0.000242188	0.00987319		NUP50	6.07169	1.26571e-09	6.4776e-08
SBF1	3.80328	0.000142794	0.00196424		CUTA	3.67038	0.000242188	0.00987319		ETFB	6.05525	1.40202e-09	7.15592e-08
SND1	3.79747	0.000146182	0.00200216		RAB18	3.66011	0.000252109	0.0101903		DKK1	6.05055	1.44352e-09	7.34805e-08
AC020916.1	3.79282	0.000148946	0.00203272		EBF1	3.65497	0.000257211	0.0102874		GPC3	6.03646	1.57534e-09	7.97643e-08
ZFAND5	3.78585	0.000153185	0.00208608		RTF1	3.65112	0.000261101	0.010421		SUPT3H	6.03411	1.59843e-09	8.07184e-08
BMP1	3.78004	0.000156805	0.00212776		LOXL1	3.64983	0.00026241	0.0104514		PTX3	6.03293	1.61009e-09	8.10923e-08
TRPS1	3.77655	0.000159015	0.00215009		FMOD	3.64213	0.000270393	0.0107022		SFT2D3	6.02471	1.6941e-09	8.50982e-08
ASAP2	3.75564	0.000172902	0.00229708		PCOLCE	3.63699	0.000275841	0.0108501		SYNGR2	6.02354	1.70644e-09	8.54927e-08
ANKRD13D	3.74866	0.00017778	0.00234876		AL662796.1	3.62929	0.000284206	0.0111103		NDUFS5	6.01767	1.76949e-09	8.84187e-08
MAP2	3.74866	0.00017778	0.00234876		HUNK	3.628	0.000285623	0.0111428		ARHGAP11A	6.01649	1.78237e-09	8.88291e-08
ACTG1	3.73937	0.000184484	0.00242556		CA10	3.62287	0.000291358	0.0113202		ACOT7	6.00122	1.95834e-09	9.7091e-08
BNIP3	3.73704	0.000186197	0.00243966		ATP11B	3.61644	0.000298678	0.0114642		HLA-C	6.00005	1.97256e-09	9.75418e-08
INTS11	3.73123	0.000190545	0.00248806		PDCD6	3.61644	0.000298678	0.0114642		SET	5.99653	2.01582e-09	9.91656e-08
LOXL3	3.72775	0.000193199	0.00251067		MEF2A	3.61644	0.000298678	0.0114642		FAM206A	5.97891	2.24634e-09	1.09096e-07
NPR2	3.72194	0.000197701	0.00255348		ILF3-DT	3.61388	0.000301654	0.0115551		AFF1	5.97539	2.29543e-09	1.11197e-07
AP1G2	3.69289	0.000221723	0.00280476		TYMS	3.61131	0.000304658	0.0116234		LUM	5.97186	2.34557e-09	1.13337e-07
CSAD	3.68127	0.000232079	0.00292216		H2AFJ	3.61131	0.000304658	0.0116234		TNPO1	5.97069	2.36252e-09	1.13867e-07
EPB41L2	3.67662	0.000236346	0.00296414		ROCK1	3.60874	0.00030769	0.0117156		MRPS9	5.96952	2.37958e-09	1.144e-07
KDM3A	3.67313	0.000239596	0.00299502		IRX1	3.60617	0.00031075	0.0118085		SDC2	5.96364	2.46674e-09	1.17994e-07
ISG15	3.64176	0.000270783	0.00330671		NAA50	3.60232	0.000315394	0.0119136		NCAPH2	5.96129	2.50246e-09	1.19403e-07
KDM4B	3.63827	0.000274474	0.00334107		BEX4	3.5959	0.000323277	0.0121392		HSPH1	5.93428	2.95131e-09	1.40117e-07
CBARP	3.63014	0.00028327	0.00342842		STK25	3.59333	0.000326482	0.0121635		LGALS1	5.93076	3.01535e-09	1.42801e-07
RTL8C	3.61387	0.000301661	0.00360064		LRR1	3.59333	0.000326482	0.0121635		IGF2BP1	5.92137	3.1928e-09	1.50457e-07
FANCL	3.60225	0.000315476	0.00372121		TMED7	3.59333	0.000326482	0.0121635		CHN1	5.92137	3.1928e-09	1.50457e-07
CYBC1	3.59295	0.000326952	0.00384466		SEC63	3.59204	0.000328096	0.0121998		CGRRF1	5.91667	3.28529e-09	1.54053e-07
CARMIL1	3.57436	0.000351085	0.00408055		ATL3	3.58819	0.000332981	0.0122855		NFKBIB	5.91432	3.33252e-09	1.55501e-07
ZDHHC9	3.57204	0.000354216	0.00411443		RBM10	3.58819	0.000332981	0.0122855		LINC01023	5.91432	3.33252e-09	1.55501e-07
ACAD10	3.5639	0.000365382	0.00422095		PCNP	3.58819	0.000332981	0.0122855		WDR70	5.91197	3.3804e-09	1.5735e-07
RUBCN	3.55809	0.000373558	0.00430235		TNFRSF1A	3.58691	0.000334625	0.0123222		BTG3	5.90492	3.5281e-09	1.63824e-07
SLC38A6	3.5488	0.000386996	0.00443033		ATG2A	3.58562	0.000336276	0.0123591		ATF3	5.90023	3.63004e-09	1.6774e-07
THBS1	3.5488	0.000386996	0.00443033		RNFT1	3.58305	0.000339601	0.0124333		PRDX1	5.90023	3.63004e-09	1.6774e-07
PARP16	3.54647	0.000390426	0.00445886		SCRN2	3.57663	0.00034805	0.0126938		STC1	5.89553	3.73484e-09	1.72165e-07
PCSK4	3.54182	0.00039737	0.00451919		PLAUR	3.54966	0.000385725	0.0138817		CRIPT	5.89201	3.81537e-09	1.75029e-07
SLC16A3	3.52788	0.000418902	0.00472736		CDCA8	3.54838	0.000387611	0.0138971		TTK	5.88144	4.06724e-09	1.86135e-07
SFPQ	3.52091	0.000430072	0.00481913		CSTF2T	3.54838	0.000387611	0.0138971		GNAI1	5.87674	4.1843e-09	1.91033e-07
PCDH10	3.51858	0.000433856	0.00485012		FANCI	3.54453	0.00039332	0.0140488		EPHA2	5.87439	4.24406e-09	1.93297e-07
LINC00982	3.51394	0.000441519	0.00492422		UCK1	3.54067	0.000399108	0.0142023		SHISA2	5.87204	4.30464e-09	1.95589e-07
DDAH1	3.50696	0.000453251	0.00501103		PEBP1	3.52655	0.000421018	0.0148432		COL17A1	5.86617	4.45981e-09	2.02157e-07
NFATC1	3.50696	0.000453251	0.00501103		LIMCH1	3.52013	0.000431343	0.0150954		NUDT15	5.85795	4.68623e-09	2.11916e-07
DLG3	3.50464	0.000457225	0.00505204		TBX18	3.51242	0.000444046	0.0153705		CYSTM1	5.8462	5.0292e-09	2.24755e-07
AC097534.2	3.49418	0.000475517	0.00520281		GTF3C1	3.50857	0.000450528	0.0155665		TRIAP1	5.8462	5.0292e-09	2.24755e-07
PKM	3.4907	0.000481765	0.00524405		CTSF	3.49316	0.000477348	0.0163942		RAN	5.8462	5.0292e-09	2.24755e-07
ZNF692	3.48256	0.000496641	0.0053783		ALDH7A1	3.49187	0.000479649	0.0163942		IDI1	5.84385	5.10066e-09	2.27415e-07
CLK1	3.46746	0.000525411	0.00562902		PSME3	3.49187	0.000479649	0.0163942		ISOC1	5.83211	5.47307e-09	2.42882e-07
MED8	3.46513	0.000529973	0.00566196		CREBZF	3.48802	0.000486614	0.0166024		TSPAN5	5.82976	5.55066e-09	2.45752e-07
CCDC107	3.46281	0.000534571	0.00570469		HIBCH	3.48288	0.000496047	0.0167146		NAV2	5.82741	5.62933e-09	2.48657e-07
COLGALT2	3.45003	0.000560534	0.00593188		GDF6	3.4816	0.000498432	0.0167653		LSR	5.82506	5.70908e-09	2.51596e-07
LOXL2	3.44886	0.000562952	0.00594095		SLC29A4	3.48031	0.000500828	0.0167865		SERPING1	5.81802	5.95497e-09	2.60025e-07
MICAL1	3.43957	0.000582646	0.00611152		EVA1B	3.47518	0.000510518	0.0169325		BCAM	5.81449	6.08175e-09	2.64953e-07
PTCH1	3.43027	0.000602979	0.00627982		BAG6	3.46875	0.000522876	0.0173122		CTU1	5.81097	6.21115e-09	2.69357e-07
GOLGA8B	3.4233	0.00061866	0.0064046		C1R	3.4649	0.000530424	0.0175012		MRPS12	5.80392	6.47804e-09	2.79025e-07
ATF4	3.41633	0.000634721	0.00654594		BTBD9	3.46233	0.000535512	0.0176081		COL16A1	5.8004	6.61564e-09	2.84308e-07
RBM39	3.40471	0.000662352	0.00679045		DUSP26	3.46233	0.000535512	0.0176081		MYCN	5.79923	6.66213e-09	2.85661e-07
RGS3	3.40238	0.000668011	0.00683374		VEGFB	3.4572	0.000545826	0.0177631		TPM4	5.78748	7.1449e-09	3.05673e-07
SLC10A7	3.39541	0.000685258	0.00695042		TSPAN3	3.45463	0.000551052	0.0178417		TMSB4X	5.78513	7.24545e-09	3.08588e-07
PGK1	3.39309	0.000691099	0.00699476		NEFL	3.45206	0.000556324	0.0179818		MID1IP1	5.78513	7.24545e-09	3.08588e-07
SHKBP1	3.39309	0.000691099	0.00699476		HBE1	3.44949	0.000561644	0.018123		FAM120AOS	5.78279	7.34739e-09	3.12231e-07
ROBO1	3.39309	0.000691099	0.00699476		SENP5	3.44692	0.00056701	0.0182652		TCF4	5.77809	7.55545e-09	3.19646e-07
COL6A1	3.38844	0.000702919	0.00707677		ADAMTS3	3.44435	0.000572425	0.0183465		PCOLCE2	5.77574	7.66162e-09	3.23419e-07
COMMD6	3.38379	0.000714926	0.00716356		SLC2A10	3.44179	0.000577888	0.0184905		SERBP1	5.77339	7.76924e-09	3.27236e-07
POFUT2	3.38147	0.000721001	0.00720925		FLAD1	3.43793	0.000586172	0.0186927		HSD17B11	5.76869	7.9889e-09	3.35006e-07
ANKRD52	3.37914	0.000727124	0.00726285		ROR2	3.42894	0.000605936	0.0191625		FHL3	5.76165	8.32976e-09	3.48532e-07
LPAR2	3.3652	0.000764888	0.00757251		HMGN2	3.42638	0.000611695	0.0192806		FAM198B	5.75225	8.80631e-09	3.67664e-07
ADAM23	3.34312	0.000828422	0.00807966		RARA-AS1	3.42509	0.000614594	0.0193399		TUSC2	5.7499	8.92953e-09	3.71992e-07
GPI	3.33847	0.000842407	0.00819925		CBL	3.4161	0.000635247	0.0196968		ACOT2	5.74755	9.05442e-09	3.76371e-07
EVL	3.33731	0.000845937	0.00821681		SLC39A6	3.41482	0.00063825	0.0197577		LYRM2	5.74051	9.43938e-09	3.91518e-07
TCF7L1	3.33382	0.00085661	0.00830353		SULF2	3.40326	0.000665873	0.0203808		NPFF	5.73816	9.5712e-09	3.96123e-07
CMYA5	3.31639	0.000911874	0.00871937		GAMT	3.40326	0.000665873	0.0203808		GCAT	5.73111	9.97748e-09	4.1115e-07
FLNB	3.31639	0.000911874	0.00871937		CERS2	3.39812	0.000678503	0.0207009		SDHD	5.72407	1.04005e-08	4.26735e-07
ACAP3	3.31639	0.000911874	0.00871937		CALM1	3.39555	0.000684901	0.0208626		TEN1	5.72172	1.05453e-08	4.31747e-07
STK26	3.30942	0.000934891	0.00886819		ZNF598	3.38014	0.000724484	0.0218585		C16orf70	5.71937	1.06922e-08	4.35883e-07
LRRC38	3.30942	0.000934891	0.00886819		LRRC45	3.37757	0.000731284	0.021994		AHCY	5.71702	1.08409e-08	4.41004e-07
DMAP1	3.3071	0.000942682	0.00892875		THAP2	3.37629	0.000734706	0.0220621		TMEM117	5.71584	1.09161e-08	4.43114e-07
GMDS	3.30477	0.000950533	0.00898523		ATP5F1D	3.375	0.000738144	0.0220956		SBDS	5.71467	1.09917e-08	4.45236e-07
SLC25A36	3.29431	0.000986619	0.0092711		SKA2	3.37244	0.000745063	0.0221633		FAM43A	5.70997	1.12995e-08	4.55762e-07
TTLL7	3.28618	0.00101556	0.0094729		NFX1	3.37244	0.000745063	0.0221633		FAM107B	5.70762	1.14565e-08	4.60144e-07
CNOT2	3.28269	0.0010282	0.00956738		FBN2	3.36987	0.000752042	0.0223012		SERPINB2	5.70762	1.14565e-08	4.60144e-07
ZNF529	3.28153	0.00103245	0.00960219		PTMA	3.36987	0.000752042	0.0223012		NUDT16	5.70527	1.16156e-08	4.64575e-07
IGF2BP2	3.2734	0.00106262	0.00982051		KAT14	3.36216	0.000773346	0.0228263		C1orf174	5.70527	1.16156e-08	4.64575e-07
MMP2	3.27224	0.001067	0.0098514		LBR	3.35959	0.000780571	0.0229683		CNBD2	5.7041	1.16959e-08	4.66808e-07
RNF217	3.26991	0.00107581	0.00992307		CDKL3	3.35703	0.000787859	0.0231113		PFDN5	5.70293	1.17768e-08	4.69054e-07
HEXB	3.26526	0.00109362	0.0100581		ZNF45	3.35446	0.000795209	0.0231133		IFT57	5.68648	1.29682e-08	5.13281e-07
MXRA8	3.26178	0.00110716	0.0101532		COX7A2	3.35446	0.000795209	0.0231133		ADGRB2	5.68648	1.29682e-08	5.13281e-07
STAT6	3.26178	0.00110716	0.0101532		SEC61G	3.35446	0.000795209	0.0231133		CCT5	5.67709	1.37007e-08	5.40027e-07
BRD3	3.25016	0.00115341	0.0104814		PARL	3.35189	0.000802623	0.0232578		NIFK	5.67474	1.389e-08	5.45232e-07
ZNF76	3.2397	0.00119655	0.0108167		CFI	3.3506	0.000806355	0.0233304		SLIRP	5.67474	1.389e-08	5.45232e-07
GRK2	3.23854	0.00120144	0.0108557		EIF3J	3.34932	0.000810102	0.0233678		ETV5	5.67004	1.42762e-08	5.59241e-07
SYVN1	3.23389	0.00122116	0.0110026		LINC00982	3.34675	0.000817645	0.0235497		SOCS5	5.66769	1.44733e-08	5.65795e-07
SUPT20H	3.22924	0.00124119	0.0111566		LRCH2	3.34418	0.000825253	0.0236614		TP53RK	5.663	1.48753e-08	5.8032e-07
FLI1	3.22808	0.00124624	0.0111757		DLK2	3.33905	0.000840666	0.0240309		GNG4	5.66065	1.50804e-08	5.87116e-07
KCNQ5	3.1909	0.00141833	0.0124205		TTC21B	3.33648	0.000848473	0.0241093		ZNF695	5.65712	1.53931e-08	5.98069e-07
MUC20-OT1	3.1816	0.00146464	0.0127091		SRP14	3.33648	0.000848473	0.0241093		TXNDC17	5.65595	1.54987e-08	6.00947e-07
CDON	3.17928	0.00147644	0.012794		C1orf109	3.33391	0.000856347	0.0242968		SERTAD4-AS1	5.65125	1.59284e-08	6.16351e-07
CNTNAP3B	3.1723	0.00151235	0.0130399		CDCA3	3.33262	0.000860309	0.0243729		SP6	5.63951	1.70537e-08	6.58558e-07
PANK1	3.16998	0.0015245	0.013115		PDE6D	3.33134	0.000864288	0.0244492		FBXO34	5.63716	1.72879e-08	6.66249e-07
SRGAP2	3.16301	0.00156148	0.0133787		UQCRC2	3.33006	0.000868284	0.0245258		PFDN4	5.63481	1.75252e-08	6.74029e-07
ST13	3.15836	0.0015866	0.0135634		KAZALD1	3.32877	0.000872298	0.0245663		COL6A3	5.63246	1.77656e-08	6.7916e-07
HNRNPH1	3.14674	0.00165102	0.0139761		CIPC	3.32877	0.000872298	0.0245663		AC004080.1	5.63246	1.77656e-08	6.7916e-07
APBB2	3.13279	0.0017315	0.0144708		VKORC1L1	3.32749	0.000876328	0.024607		NIF3L1	5.63246	1.77656e-08	6.7916e-07
CYP2D6	3.1235	0.00178715	0.0148316		DECR2	3.3262	0.000880376	0.0246118		ALX3	5.62307	1.87598e-08	7.1573e-07
LEPROT	3.12117	0.00180131	0.0149166		FCER1G	3.3262	0.000880376	0.0246118		PTGS2	5.61367	1.98079e-08	7.51202e-07
KLHDC8B	3.12117	0.00180131	0.0149166		KLHL5	3.31978	0.000900877	0.0250013		NSG1	5.61367	1.98079e-08	7.51202e-07
TTC3	3.1142	0.00184443	0.0152339		MYDGF	3.3185	0.00090503	0.02508		ATP5F1E	5.61367	1.98079e-08	7.51202e-07
SLC4A3	3.11072	0.00186634	0.0153682		CABLES2	3.31079	0.000930322	0.0255577		ARL2	5.60428	2.09128e-08	7.86835e-07
SNX22	3.09793	0.00194875	0.0159297		GGT7	3.31079	0.000930322	0.0255577		WDR43	5.60428	2.09128e-08	7.86835e-07
ROR2	3.09561	0.00196408	0.0160207		AP2M1	3.31079	0.000930322	0.0255577		SNHG15	5.6031	2.10551e-08	7.89068e-07
CD63	3.08631	0.00202655	0.0163967		TARDBP	3.31079	0.000930322	0.0255577		PM20D2	5.6031	2.10551e-08	7.89068e-07
TIA1	3.07934	0.00207458	0.0167214		VPS8	3.3018	0.000960656	0.0260978		MTHFS	5.60075	2.13424e-08	7.98264e-07
MLLT1	3.07934	0.00207458	0.0167214		SERP2	3.30052	0.000965063	0.0260978		ZBTB5	5.59488	2.20775e-08	8.24138e-07
PRKCA	3.07586	0.00209899	0.0168967		ZNF428	3.30052	0.000965063	0.0260978		DHRS4L2	5.59136	2.25302e-08	8.39394e-07
LTBP4	3.07237	0.00212366	0.0170808		EFEMP2	3.30052	0.000965063	0.0260978		TMEM106C	5.59018	2.26831e-08	8.41796e-07
MEST	3.07005	0.00214026	0.0171853		CDKN2D	3.29024	0.001001	0.0269549		SMYD2	5.59018	2.26831e-08	8.41796e-07
CDV3	3.06656	0.00216537	0.0173357		LCMT1	3.28511	0.00101943	0.0272584		RNF24	5.58783	2.2992e-08	8.49945e-07
CAPN6	3.0654	0.00217381	0.0173959		FAM118A	3.27226	0.00106689	0.0282105		NUDT10	5.58431	2.3463e-08	8.65674e-07
CHRDL1	3.06191	0.00219928	0.0175482		TUBA1B	3.27226	0.00106689	0.0282105		CD44	5.57139	2.52712e-08	9.30588e-07
IFNGR2	3.05959	0.00221642	0.0176258		SLC12A2	3.2697	0.00107663	0.028389		LAMA5	5.562	2.66706e-08	9.7645e-07
NACA	3.05843	0.00222503	0.0176795		GABBR1	3.26713	0.00108645	0.02849		IFI27L2	5.562	2.66706e-08	9.7645e-07
ADCY6	3.05145	0.00227736	0.0180126		SERINC2	3.26713	0.00108645	0.02849		CENPO	5.55965	2.7032e-08	9.8589e-07
TIAM1	3.03635	0.00239463	0.0187609		FAM96B	3.26456	0.00109634	0.02871		RBM12	5.55965	2.7032e-08	9.8589e-07
NMD3	3.03519	0.00240388	0.0188101		HYAL2	3.26199	0.00110633	0.0287343		VAMP8	5.5526	2.8145e-08	1.02452e-06
TMEM98	3.0317	0.00243181	0.0189819		AFG3L2	3.26199	0.00110633	0.0287343		ARHGAP28	5.55143	2.83347e-08	1.02946e-06
ATP6V0A2	3.03054	0.00244119	0.0190317		ZNF326	3.26199	0.00110633	0.0287343		SLITRK6	5.54908	2.8718e-08	1.03942e-06
SLC39A7	3.02938	0.0024506	0.0190972		KIF15	3.25942	0.00111639	0.0288384		DLX2	5.54908	2.8718e-08	1.03942e-06
HFM1	3.02821	0.00246004	0.0191317		TBX2	3.25942	0.00111639	0.0288384		METTL13	5.5479	2.89115e-08	1.04444e-06
LARP1	3.02124	0.00251741	0.0194981		FGF18	3.25557	0.00113165	0.0291279		DNPH1	5.54673	2.91063e-08	1.04948e-06
KIAA0895L	3.01776	0.00254655	0.0196519		LRRC8A	3.25429	0.00113678	0.0291279		TKFC	5.54555	2.93024e-08	1.05455e-06
MEGF8	3.00962	0.00261574	0.0200719		C11orf58	3.25429	0.00113678	0.0291279		ENG	5.53851	3.05059e-08	1.09579e-06
VASN	3.00962	0.00261574	0.0200719		MAF	3.24144	0.00118926	0.030148		TAGLN	5.53616	3.09176e-08	1.10849e-06
SORBS1	3.00497	0.00265604	0.0202831		TIMM17A	3.23887	0.00120002	0.03034		SEM1	5.53381	3.13347e-08	1.12134e-06
PNISR	3.00497	0.00265604	0.0202831		RBBP4	3.23631	0.00121087	0.0305333		PPP1R35	5.52676	3.26191e-08	1.16511e-06
ERMP1	2.99568	0.00273836	0.0207867		SPNS1	3.23374	0.00122182	0.0307684		SEPHS2	5.52442	3.30584e-08	1.17639e-06
HEATR5B	2.99451	0.00274882	0.0208494		ANKFY1	3.23117	0.00123285	0.0309644		MRPL9	5.52442	3.30584e-08	1.17639e-06
GOLGA6L9	2.99335	0.00275931	0.0209123		SIX1	3.23117	0.00123285	0.0309644		PMAIP1	5.52207	3.35035e-08	1.18778e-06
ZKSCAN1	2.9887	0.00280163	0.0211488		PITPNB	3.2286	0.00124397	0.0312026		RSL1D1	5.52207	3.35035e-08	1.18778e-06
ZNF316	2.98638	0.00282301	0.0212597		PHC1	3.21833	0.00128941	0.0320049		MIR762HG	5.51972	3.39545e-08	1.1993e-06
PODXL2	2.98173	0.00286622	0.0215		SH3BGRL3	3.21576	0.001301	0.0321669		HEG1	5.51972	3.39545e-08	1.1993e-06
FAM173A	2.97941	0.00288805	0.0216382		GPAA1	3.21447	0.00130684	0.0322274		DKC1	5.51737	3.44112e-08	1.21319e-06
DOCK4	2.97708	0.00291004	0.0217345		PSME2	3.21319	0.0013127	0.03233		TAF6	5.51619	3.46419e-08	1.21681e-06
OSBPL2	2.97476	0.00293217	0.0218655		IGFBP5	3.21191	0.00131858	0.0324107		PKNOX1	5.51619	3.46419e-08	1.21681e-06
LRP5	2.97011	0.00297691	0.0221298		BRD8	3.20548	0.00134835	0.0329102		CXXC4	5.51502	3.4874e-08	1.22046e-06
ATP8B2	2.96779	0.00299951	0.022237		CALM2	3.20548	0.00134835	0.0329102		NDUFA5	5.51502	3.4874e-08	1.22046e-06
PIGL	2.96082	0.00306825	0.0226496		INTS2	3.20292	0.00136044	0.0330357		MAP2K5	5.51385	3.51076e-08	1.22638e-06
TMED3	2.95733	0.00310315	0.0228541		FGF11	3.20292	0.00136044	0.0330357		MYCL	5.50328	3.72798e-08	1.2975e-06
LUC7L	2.95384	0.00313842	0.0230337		APOC1	3.20292	0.00136044	0.0330357		DHFR	5.49153	3.98462e-08	1.38429e-06
UBQLN1	2.9492	0.00318602	0.023329		S100A10	3.20035	0.00137262	0.0332891		SNCAIP	5.47979	4.25836e-08	1.4767e-06
PPP3CB	2.9399	0.00328318	0.0239026		UQCR11	3.19778	0.00138491	0.0334592		TXNRD1	5.47274	4.43126e-08	1.5283e-06
PRICKLE1	2.9399	0.00328318	0.0239026		NUP62	3.19778	0.00138491	0.0334592		ARG2	5.47274	4.43126e-08	1.5283e-06
ARHGEF17	2.9306	0.00338304	0.0244705		SNHG7	3.19778	0.00138491	0.0334592		ADGRG1	5.47157	4.46073e-08	1.53569e-06
ZCCHC9	2.92596	0.003434	0.0248014		PREB	3.1875	0.00143506	0.0345394		APPL2	5.47039	4.4904e-08	1.54311e-06
ERICH6-AS1	2.92479	0.00344684	0.0248659		GNB3	3.18494	0.00144786	0.0348035		EZR	5.46687	4.58053e-08	1.57125e-06
PNKD	2.91666	0.00353801	0.0254464		WBP4	3.18237	0.00146076	0.0350694		DYRK4	5.461	4.73467e-08	1.61539e-06
CLCN5	2.91434	0.00356446	0.025598		PRAC1	3.1798	0.00147377	0.0353371		PPP1R15A	5.461	4.73467e-08	1.61539e-06
HIP1	2.91201	0.00359109	0.0257407		FAT4	3.17466	0.00150011	0.0357883		INAFM1	5.45395	4.92628e-08	1.67177e-06
DDX3X	2.91201	0.00359109	0.0257407		PSENEN	3.17209	0.00151344	0.0359712		ST6GAL1	5.45395	4.92628e-08	1.67177e-06
TMPRSS5	2.90969	0.0036179	0.025855		GNAS	3.16439	0.00155409	0.0366627		COQ3	5.45043	5.02488e-08	1.69918e-06
P3H3	2.90969	0.0036179	0.025855		RBM8A	3.16439	0.00155409	0.0366627		DUSP11	5.44925	5.05817e-08	1.70438e-06
RHOBTB3	2.90736	0.00364489	0.0260088		MEAF6	3.16182	0.00156787	0.0368962		MRTO4	5.44925	5.05817e-08	1.70438e-06
FBXO42	2.90272	0.00369942	0.0263092		ZNF618	3.16054	0.00157479	0.0369943		CMTM3	5.44573	5.15933e-08	1.7354e-06
SPAG9	2.90155	0.00371317	0.0263872		MXD3	3.15925	0.00158175	0.0369943		MORN2	5.44221	5.26245e-08	1.76385e-06
RXRA	2.90039	0.00372697	0.0264556		WFIKKN2	3.15925	0.00158175	0.0369943		SAPCD2	5.44221	5.26245e-08	1.76385e-06
METTL9	2.90039	0.00372697	0.0264556		GLI1	3.15668	0.00159575	0.0372759		MTURN	5.43986	5.3323e-08	1.78099e-06
FNBP1L	2.89807	0.0037547	0.0266227		RBM4B	3.15411	0.00160986	0.0375595		TNFAIP8	5.43868	5.36757e-08	1.7865e-06
C1QTNF3	2.89342	0.00381072	0.0269397		MEST	3.15155	0.00162409	0.0377066		WDHD1	5.43868	5.36757e-08	1.7865e-06
BTBD3	2.89226	0.00382484	0.0270194		CENPU	3.15155	0.00162409	0.0377066		LRRC3B	5.43633	5.43877e-08	1.80075e-06
CUL1	2.89226	0.00382484	0.0270194		GPR162	3.14769	0.00164564	0.0380965		XPOT	5.43633	5.43877e-08	1.80075e-06
SF3B1	2.8911	0.00383901	0.0270994		CREB5	3.14641	0.00165289	0.0380965		SEMA4F	5.43516	5.47472e-08	1.80325e-06
PDGFRB	2.88761	0.00388182	0.0273104		EIF4E3	3.14641	0.00165289	0.0380965		PAICS	5.43516	5.47472e-08	1.80325e-06
NANOS3	2.88529	0.00391059	0.0274419		ANKRD9	3.14512	0.00166016	0.0381717		ATP5MPL	5.43516	5.47472e-08	1.80325e-06
TRIM41	2.88064	0.00396872	0.0277373		COL5A1	3.14384	0.00166746	0.0382934		RIDA	5.43281	5.5473e-08	1.824e-06
SEC31A	2.87018	0.00410239	0.028525		SRSF1	3.14127	0.00168216	0.0385378		ANKRD37	5.42342	5.84706e-08	1.91594e-06
SPOCK3	2.87018	0.00410239	0.028525		SNRNP40	3.1387	0.00169697	0.038691		R3HCC1	5.42224	5.88562e-08	1.92526e-06
LTBP1	2.86088	0.00422463	0.0292574		EEF2KMT	3.1387	0.00169697	0.038691		ZDHHC4	5.41637	6.08212e-08	1.97934e-06
SLC25A29	2.85391	0.00431846	0.0297772		PCMT1	3.13613	0.00171191	0.0388917		PLK1	5.41637	6.08212e-08	1.97934e-06
TNFRSF25	2.84229	0.00447906	0.0307288		SEPT7	3.131	0.00174214	0.0394373		BOLA1	5.41637	6.08212e-08	1.97934e-06
YIPF3	2.84229	0.00447906	0.0307288		SFPQ	3.12586	0.00177285	0.0399901		DUSP5	5.4152	6.12218e-08	1.98898e-06
GOLGB1	2.84113	0.00449542	0.0308299		CFAP300	3.11816	0.00181987	0.0407608		UQCC2	5.41167	6.24389e-08	2.02162e-06
LRRC75A	2.83764	0.0045448	0.0310902		EPB41L2	3.11045	0.00186803	0.0414977		MOCS2	5.41167	6.24389e-08	2.02162e-06
TTC17	2.83764	0.0045448	0.0310902		SMIM20	3.10788	0.00188434	0.0417625		SYNE1	5.4105	6.28498e-08	2.03147e-06
WDR1	2.83299	0.00461142	0.0314667		CHCHD2	3.10788	0.00188434	0.0417625		SETD7	5.40698	6.40982e-08	2.06831e-06
ITGAV	2.82718	0.00469593	0.0319975		ACVR1B	3.1066	0.00189254	0.0418469		SYPL1	5.4058	6.45197e-08	2.07839e-06
HOOK3	2.8237	0.0047473	0.0321863		ERH	3.10531	0.00190078	0.0419317		SOD2	5.40228	6.58002e-08	2.11606e-06
NLGN2	2.82137	0.00478183	0.0323628		RAPGEF2	3.10531	0.00190078	0.0419317		CHCHD5	5.39993	6.66676e-08	2.14033e-06
DNAJC4	2.8144	0.0048868	0.0329677		TCF7L2	3.10018	0.00193406	0.0425672		VPS35	5.39288	6.93366e-08	2.22227e-06
QKI	2.81324	0.0049045	0.0330637		SMTN	3.09761	0.0019509	0.042691		MAFF	5.39053	7.0249e-08	2.24773e-06
LYG1	2.80743	0.00499385	0.0335472		MBD3	3.09504	0.00196787	0.0428654		USPL1	5.37996	7.4501e-08	2.37978e-06
PEG3	2.80511	0.00503	0.0337425		HNRNPDL	3.0899	0.00200223	0.0432672		E2F5	5.37644	7.5973e-08	2.42274e-06
PARP6	2.80046	0.00510301	0.034172		RASSF1	3.08733	0.00201961	0.043544		C11orf1	5.37409	7.69699e-08	2.45042e-06
KCNQ1OT1	2.79581	0.00517698	0.034558		ZNF793-AS1	3.08476	0.00203713	0.0438721		TEAD4	5.37174	7.79795e-08	2.47429e-06
SSR3	2.79581	0.00517698	0.034558		AAMP	3.0822	0.00205479	0.0441028		PRELID1	5.37174	7.79795e-08	2.47429e-06
PAFAH1B1	2.79349	0.00521433	0.0347342		RARB	3.0822	0.00205479	0.0441028		YES1	5.36939	7.90018e-08	2.4984e-06
PSD2	2.79116	0.00525192	0.0349479		CENPJ	3.08091	0.00206368	0.0442435		INSIG1	5.36939	7.90018e-08	2.4984e-06
ILF3	2.78651	0.00532783	0.035305		GMFB	3.07834	0.00208155	0.0445264		SLC25A23	5.36587	8.05598e-08	2.54345e-06
LITAF	2.78535	0.00534696	0.0353948		ASB9	3.07706	0.00209054	0.0446184		TDP1	5.36235	8.21475e-08	2.58073e-06
AGAP1	2.78187	0.00540474	0.035678		CYREN	3.07578	0.00209956	0.0446608		TP53I11	5.3553	8.54143e-08	2.67014e-06
TTC14	2.76792	0.0056415	0.0369972		C15orf41	3.07578	0.00209956	0.0446608		HIST1H2AE	5.35178	8.70945e-08	2.7182e-06
LMCD1	2.76327	0.00572248	0.0373609		FLRT2	3.07449	0.00210862	0.0448035		LRRN1	5.34591	8.99662e-08	2.79865e-06
PEG10	2.76327	0.00572248	0.0373609		ANKRD39	3.07321	0.00211772	0.0448966		DST	5.34356	9.11404e-08	2.82135e-06
NUMA1	2.75863	0.0058045	0.0377669		RGP1	3.06935	0.00214522	0.0452279		SNRPF	5.34356	9.11404e-08	2.82135e-06
EBF3	2.75863	0.0058045	0.0377669		HADHB	3.06165	0.00220122	0.0462548		COX11	5.34121	9.23294e-08	2.84889e-06
HABP2	2.74933	0.00597173	0.0386044		FLT4	3.05908	0.00222018	0.0465504		BNIP2	5.33299	9.66103e-08	2.96656e-06
CTGF	2.74468	0.00605697	0.0390228		DEPP1	3.05908	0.00222018	0.0465504		AGR2	5.33181	9.72373e-08	2.981e-06
EGLN1	2.74468	0.00605697	0.0390228		UBE2M	3.05651	0.00223929	0.0468995		TFAM	5.32946	9.85032e-08	3.01496e-06
TIMP2	2.74236	0.00609999	0.0392469		CDC25A	3.05137	0.00227796	0.0475004		MZT2A	5.32712	9.97851e-08	3.0444e-06
FSD1	2.74236	0.00609999	0.0392469		BIRC5	3.05137	0.00227796	0.0475004		TTC19	5.32594	1.00432e-07	3.05924e-06
H6PD	2.73306	0.00627487	0.0400875		MARK1	3.05137	0.00227796	0.0475004		AC009005.1	5.30128	1.14995e-07	3.48056e-06
FAM193B	2.72725	0.00638644	0.0406367		DCBLD2	3.05137	0.00227796	0.0475004		SLC25A3	5.30128	1.14995e-07	3.48056e-06
MYRF	2.7226	0.00647698	0.0410619		ORMDL3	3.04752	0.00230737	0.0479037		EEF1A1	5.29893	1.16484e-07	3.52003e-06
TMEM243	2.72144	0.0064998	0.0411654		DNAJC14	3.04367	0.00233712	0.0483107		TOR1AIP2	5.29306	1.20288e-07	3.62924e-06
ARFGAP3	2.72144	0.0064998	0.0411654		TPGS2	3.0411	0.00235715	0.0484616		MIEF1	5.28953	1.22629e-07	3.68815e-06
ATF6B	2.71679	0.00659178	0.0416371		TP53I13	3.02697	0.00247016	0.0499223		PIAS1	5.28953	1.22629e-07	3.68815e-06
AGAP3	2.70982	0.00673195	0.042312		OGG1	3.02697	0.00247016	0.0499223		TMX4	5.28719	1.24213e-07	3.72992e-06
HIF3A	2.7075	0.00677927	0.0424831							UBR7	5.28601	1.25013e-07	3.74802e-06
SPEG	2.70517	0.00682688	0.0427674							PIGP	5.28366	1.26627e-07	3.79045e-06
GNG10	2.70285	0.0068748	0.043011							PCDH9	5.28131	1.28261e-07	3.83334e-06
ZSWIM7	2.70285	0.0068748	0.043011							NUDT4	5.27074	1.35872e-07	4.05445e-06
AKR1A1	2.6982	0.00697154	0.0435733							GSTM4	5.26605	1.39394e-07	4.14006e-06
AC010642.2	2.69704	0.00699591	0.0436969							FAM210B	5.26605	1.39394e-07	4.14006e-06
FIZ1	2.69588	0.00702036	0.0437062							EMILIN2	5.26487	1.40288e-07	4.15365e-06
TESK2	2.69588	0.00702036	0.0437062							RAB30	5.26487	1.40288e-07	4.15365e-06
MMP16	2.69355	0.0070695	0.0439546							FAM131A	5.2637	1.41187e-07	4.16732e-06
FBRSL1	2.68774	0.00719368	0.0445666							TUSC1	5.25783	1.45769e-07	4.29591e-06
WIPF1	2.68426	0.00726913	0.0449026							TRAF7	5.25665	1.46703e-07	4.31674e-06
PPIP5K2	2.68426	0.00726913	0.0449026							MRPS10	5.2543	1.48587e-07	4.35871e-06
FAM219B	2.67728	0.00742216	0.0457143							RFLNB	5.2543	1.48587e-07	4.35871e-06
OSBPL7	2.67264	0.00752578	0.0462329							TRAM1	5.25195	1.50495e-07	4.40788e-06
PLEKHH2	2.67147	0.00755188	0.0463783							NINJ1	5.24256	1.58366e-07	4.61711e-06
C12orf10	2.66799	0.00763069	0.0468019							POLR2I	5.24256	1.58366e-07	4.61711e-06
CRIP2	2.66683	0.00765712	0.0469489							TMEM108	5.23669	1.63486e-07	4.75909e-06
MUTYH	2.66334	0.00773691	0.0473618							IKZF5	5.23551	1.64529e-07	4.77485e-06
FAAH	2.65637	0.00789873	0.0481666							SDK1	5.23551	1.64529e-07	4.77485e-06
PFKP	2.65637	0.00789873	0.0481666							NDC1	5.23081	1.68766e-07	4.88292e-06
NAALADL1	2.65521	0.00792599	0.0483173							CCNDBP1	5.22846	1.70924e-07	4.93785e-06
DCTN2	2.65404	0.00795334	0.0484066							BROX	5.22612	1.73108e-07	4.99338e-06
ZNF710-AS1	2.65404	0.00795334	0.0484066							PFN1	5.22377	1.75319e-07	5.04952e-06
										HIST3H2A	5.21907	1.79824e-07	5.16365e-06
										BRIP1	5.21907	1.79824e-07	5.16365e-06
										CCDC6	5.2132	1.85613e-07	5.32185e-06
										PHB	5.21202	1.86792e-07	5.3476e-06
										TMEM223	5.21085	1.87979e-07	5.37349e-06
										NAMPT	5.20967	1.89173e-07	5.3995e-06
										PES1	5.20733	1.91582e-07	5.45193e-06
										ITGB4	5.20263	1.9649e-07	5.58326e-06
										DYSF	5.20145	1.97736e-07	5.61029e-06
										COQ2	5.20028	1.9899e-07	5.62908e-06
										THY1	5.20028	1.9899e-07	5.62908e-06
										UTP18	5.19676	2.02797e-07	5.72825e-06
										RSU1	5.19088	2.09299e-07	5.90315e-06
										CDK18	5.18971	2.10623e-07	5.93171e-06
										MSANTD3	5.18619	2.14645e-07	6.03605e-06
										NQO1	5.18501	2.16002e-07	6.06525e-06
										FUOM	5.18384	2.17367e-07	6.08563e-06
										TMEM123	5.18384	2.17367e-07	6.08563e-06
										LINC00665	5.17797	2.24319e-07	6.27106e-06
										SLC50A1	5.17562	2.2716e-07	6.34116e-06
										EEF1G	5.17444	2.28593e-07	6.36251e-06
										CLIC3	5.17209	2.31486e-07	6.43363e-06
										KREMEN2	5.16974	2.34415e-07	6.50552e-06
										NSL1	5.16622	2.38874e-07	6.61964e-06
										TRAPPC2B	5.1627	2.43416e-07	6.72591e-06
										LRRC23	5.16152	2.44948e-07	6.75844e-06
										ANK3	5.158	2.49601e-07	6.87686e-06
										PLIN2	5.15565	2.52751e-07	6.95357e-06
										NCBP2-AS2	5.1533	2.55939e-07	7.02098e-06
										SMIM30	5.1533	2.55939e-07	7.02098e-06
										PIMREG	5.15213	2.57547e-07	7.0448e-06
										CLDN5	5.14626	2.65737e-07	7.25839e-06
										PITPNC1	5.14156	2.72469e-07	7.43161e-06
										PRIM1	5.13921	2.75897e-07	7.51433e-06
										JADE1	5.13686	2.79366e-07	7.59795e-06
										SGK1	5.13451	2.82877e-07	7.68247e-06
										GGCT	5.13216	2.86431e-07	7.75686e-06
										YBX1	5.13216	2.86431e-07	7.75686e-06
										LIAS	5.13099	2.88224e-07	7.79433e-06
										GPX7	5.12747	2.93669e-07	7.91907e-06
										CHEK2	5.12747	2.93669e-07	7.91907e-06
										CORO1C	5.12394	2.99213e-07	8.05716e-06
										TPST2	5.12159	3.02964e-07	8.13517e-06
										SS18L2	5.11337	3.16457e-07	8.48551e-06
										FNDC4	5.1122	3.18431e-07	8.52644e-06
										LAMTOR2	5.11102	3.20418e-07	8.56757e-06
										KCNG1	5.10867	3.24426e-07	8.63835e-06
										MRPS15	5.10867	3.24426e-07	8.63835e-06
										C3orf14	5.10867	3.24426e-07	8.63835e-06
										MKRN2	5.10515	3.30529e-07	8.78857e-06
										ELK3	5.10163	3.36743e-07	8.92885e-06
										LSM14B	5.09693	3.45204e-07	9.11512e-06
										CCDC117	5.09693	3.45204e-07	9.11512e-06
										MAPKAPK5-AS1	5.09693	3.45204e-07	9.11512e-06
										S100A16	5.09341	3.51684e-07	9.27336e-06
										PERP	5.09223	3.5387e-07	9.3181e-06
										HDDC3	5.09106	3.56069e-07	9.36305e-06
										HEY1	5.08519	3.67264e-07	9.63083e-06
										SPC24	5.08401	3.69544e-07	9.67727e-06
										PIK3C2B	5.08049	3.76464e-07	9.84495e-06
										NDRG1	5.07697	3.8351e-07	1.00154e-05
										RNF141	5.07579	3.85886e-07	1.00637e-05
										MYLIP	5.07462	3.88277e-07	1.00984e-05
										HSD17B7	5.07462	3.88277e-07	1.00984e-05
										RAC3	5.07344	3.90682e-07	1.01332e-05
										PNMA1	5.07344	3.90682e-07	1.01332e-05
										MRPL58	5.07109	3.95535e-07	1.02174e-05
										TAGLN3	5.07109	3.95535e-07	1.02174e-05
										DUSP9	5.07109	3.95535e-07	1.02174e-05
										ACBD5	5.06874	4.00447e-07	1.03302e-05
										TIMM10B	5.06287	4.12985e-07	1.06392e-05
										SMURF1	5.05935	4.20688e-07	1.08231e-05
										TNFAIP8L1	5.057	4.25901e-07	1.09276e-05
										TTC8	5.057	4.25901e-07	1.09276e-05
										DHCR24	5.05113	4.39206e-07	1.12387e-05
										SPC25	5.05113	4.39206e-07	1.12387e-05
										NHP2	5.04761	4.47381e-07	1.14325e-05
										FAM98B	5.04526	4.52912e-07	1.15584e-05
										TCN2	5.04408	4.55703e-07	1.1614e-05
										NBN	5.04291	4.58509e-07	1.16699e-05
										PLS3	5.04056	4.64173e-07	1.17983e-05
										MAP3K20	5.03586	4.75704e-07	1.20753e-05
										COMMD10	5.03351	4.81572e-07	1.21917e-05
										FEZ2	5.03351	4.81572e-07	1.21917e-05
										MRPL12	5.02882	4.9352e-07	1.24776e-05
										DTL	5.02647	4.996e-07	1.25979e-05
										TMEM65	5.02647	4.996e-07	1.25979e-05
										USP31	5.02412	5.05752e-07	1.27193e-05
										MYBL2	5.02059	5.15118e-07	1.29207e-05
										TMEM70	5.01942	5.18277e-07	1.29828e-05
										CAMK2D	5.01002	5.4423e-07	1.35972e-05
										ZIC3	5.00768	5.50912e-07	1.37461e-05
										TXNL4B	5.00533	5.57673e-07	1.38966e-05
										BTG2	5.00063	5.71434e-07	1.42023e-05
										SLC39A8	5.00063	5.71434e-07	1.42023e-05
										ASNA1	4.99828	5.78438e-07	1.43576e-05
										TOPBP1	4.99593	5.85523e-07	1.44957e-05
										ATF1	4.99593	5.85523e-07	1.44957e-05
										THUMPD3	4.99476	5.89098e-07	1.45652e-05
										BMF	4.99358	5.92693e-07	1.45784e-05
										ADAM15	4.99358	5.92693e-07	1.45784e-05
										LRMDA	4.99358	5.92693e-07	1.45784e-05
										SNHG25	4.99358	5.92693e-07	1.45784e-05
										POLR2D	4.99241	5.96309e-07	1.46296e-05
										AMPH	4.99241	5.96309e-07	1.46296e-05
										ALCAM	4.99123	5.99947e-07	1.46999e-05
										TRAF5	4.98889	6.07287e-07	1.48415e-05
										VWF	4.98771	6.10989e-07	1.49128e-05
										CYB5R2	4.98654	6.14713e-07	1.49653e-05
										MKL2	4.98419	6.22226e-07	1.51096e-05
										TSPYL5	4.98184	6.29829e-07	1.52747e-05
										SNRNP25	4.97127	6.6516e-07	1.61111e-05
										PACSIN3	4.96775	6.77356e-07	1.63856e-05
										HLA-B	4.9654	6.85606e-07	1.65222e-05
										RPF2	4.96422	6.89767e-07	1.66015e-05
										SNTA1	4.9607	7.02398e-07	1.68629e-05
										DNTTIP2	4.9607	7.02398e-07	1.68629e-05
										NBPF1	4.95953	7.06657e-07	1.69437e-05
										RUNX2	4.95718	7.15251e-07	1.71282e-05
										HIST1H1C	4.956	7.19585e-07	1.72104e-05
										NRP2	4.9513	7.37177e-07	1.7543e-05
										PRPF19	4.9513	7.37177e-07	1.7543e-05
										SPINT1-AS1	4.9513	7.37177e-07	1.7543e-05
										SMIM29	4.95013	7.4164e-07	1.76271e-05
										FAM136A	4.94896	7.46128e-07	1.76896e-05
										HSBP1L1	4.94896	7.46128e-07	1.76896e-05
										VRK1	4.94778	7.50643e-07	1.77745e-05
										HABP4	4.94426	7.64345e-07	1.80765e-05
										HOMEZ	4.94191	7.73613e-07	1.82278e-05
										MRPL19	4.94191	7.73613e-07	1.82278e-05
										TMEM256	4.94191	7.73613e-07	1.82278e-05
										SNRPD2	4.93956	7.8299e-07	1.84032e-05
										ZNF346	4.93721	7.92476e-07	1.86031e-05
										NBEAL1	4.93486	8.02072e-07	1.88052e-05
										IFITM2	4.93251	8.11781e-07	1.89164e-05
										ASB13	4.93251	8.11781e-07	1.89164e-05
										MCCC2	4.93251	8.11781e-07	1.89164e-05
										ISCA2	4.93251	8.11781e-07	1.89164e-05
										BCAS2	4.93134	8.16677e-07	1.90072e-05
										LBH	4.93016	8.21602e-07	1.90985e-05
										MYL12A	4.92547	8.4159e-07	1.95155e-05
										NDUFV3	4.92547	8.4159e-07	1.95155e-05
										MCL1	4.9196	8.67233e-07	2.00612e-05
										SLC6A15	4.91842	8.72452e-07	2.0133e-05
										AC114271.1	4.9149	8.88289e-07	2.04489e-05
										CDH1	4.9149	8.88289e-07	2.04489e-05
										COL13A1	4.91372	8.93629e-07	2.04728e-05
										PTRH1	4.91372	8.93629e-07	2.04728e-05
										ADA	4.91372	8.93629e-07	2.04728e-05
										GALK1	4.91372	8.93629e-07	2.04728e-05
										POLD3	4.90668	9.26325e-07	2.11964e-05
										MED30	4.90433	9.37477e-07	2.14001e-05
										MYO10	4.90198	9.48759e-07	2.16317e-05
										NR2F1-AS1	4.89963	9.60171e-07	2.18657e-05
										EXOSC8	4.89728	9.71716e-07	2.21022e-05
										HNMT	4.89258	9.95207e-07	2.25825e-05
										HLA-E	4.88671	1.02534e-06	2.32386e-05
										HSPA2	4.88554	1.03147e-06	2.33498e-05
										LGALSL	4.88436	1.03764e-06	2.34614e-05
										COMMD8	4.87849	1.06901e-06	2.4142e-05
										AIF1	4.87614	1.08181e-06	2.43445e-05
										PTRH2	4.87614	1.08181e-06	2.43445e-05
										KIF4A	4.87614	1.08181e-06	2.43445e-05
										DAB2IP	4.87379	1.09475e-06	2.45778e-05
										EGFL7	4.87144	1.10785e-06	2.47841e-05
										CAST	4.87144	1.10785e-06	2.47841e-05
										MRPS7	4.87027	1.11446e-06	2.49026e-05
										SPATS2L	4.86675	1.1345e-06	2.52616e-05
										CD55	4.86675	1.1345e-06	2.52616e-05
										CLPP	4.8644	1.14806e-06	2.55335e-05
										ARID3B	4.86205	1.16177e-06	2.58083e-05
										PRRX1	4.86087	1.16868e-06	2.59316e-05
										GDAP1	4.8597	1.17563e-06	2.60253e-05
										NTHL1	4.8597	1.17563e-06	2.60253e-05
										MAP3K13	4.85735	1.18966e-06	2.63052e-05
										TIFA	4.855	1.20385e-06	2.65265e-05
										THG1L	4.855	1.20385e-06	2.65265e-05
										DNMT3B	4.855	1.20385e-06	2.65265e-05
										AC012306.2	4.85148	1.22544e-06	2.6971e-05
										DNAJB11	4.8503	1.23272e-06	2.70686e-05
										STAB1	4.8503	1.23272e-06	2.70686e-05
										SF3A3	4.84561	1.26225e-06	2.76533e-05
										CCT2	4.84561	1.26225e-06	2.76533e-05
										RBM19	4.84326	1.27727e-06	2.7886e-05
										GPKOW	4.84326	1.27727e-06	2.7886e-05
										AC009414.2	4.84326	1.27727e-06	2.7886e-05
										DGCR6	4.84091	1.29246e-06	2.81854e-05
										EED	4.83856	1.30782e-06	2.84878e-05
										CD200	4.83621	1.32337e-06	2.87277e-05
										RFK	4.83621	1.32337e-06	2.87277e-05
										TYW3	4.83621	1.32337e-06	2.87277e-05
										TPBG	4.83151	1.35498e-06	2.93472e-05
										TUBB6	4.83151	1.35498e-06	2.93472e-05
										BEND7	4.82799	1.37917e-06	2.98371e-05
										TEAD1	4.82682	1.38732e-06	2.99115e-05
										USP13	4.82682	1.38732e-06	2.99115e-05
										PKMYT1	4.82212	1.42041e-06	3.05556e-05
										ALG2	4.81977	1.43723e-06	3.08827e-05
										FBL	4.81742	1.45425e-06	3.1178e-05
										HBA2	4.81507	1.47146e-06	3.15114e-05
										ARHGAP12	4.8139	1.48014e-06	3.16261e-05
										ARMC10	4.8092	1.51535e-06	3.23059e-05
										NECTIN1	4.8092	1.51535e-06	3.23059e-05
										UQCR10	4.80568	1.54228e-06	3.277e-05
										BCS1L	4.80568	1.54228e-06	3.277e-05
										NRAS	4.80568	1.54228e-06	3.277e-05
										A2M	4.8045	1.55136e-06	3.29262e-05
										MYH9	4.80098	1.57891e-06	3.34736e-05
										CDH5	4.79863	1.59754e-06	3.38308e-05
										PUM3	4.79511	1.62587e-06	3.43926e-05
										CHCHD6	4.79393	1.63542e-06	3.45563e-05
										TAF9	4.79159	1.65469e-06	3.49246e-05
										PELO	4.78689	1.69388e-06	3.56332e-05
										KCP	4.78689	1.69388e-06	3.56332e-05
										PTMS	4.78689	1.69388e-06	3.56332e-05
										IRF2BPL	4.78454	1.71381e-06	3.5973e-05
										C7orf43	4.78219	1.73396e-06	3.63159e-05
										ADK	4.77984	1.75434e-06	3.66621e-05
										TMEM205	4.77984	1.75434e-06	3.66621e-05
										SLC25A4	4.77279	1.81687e-06	3.78442e-05
										CHEK1	4.77279	1.81687e-06	3.78442e-05
										PRKCZ	4.77045	1.83819e-06	3.82464e-05
										MSN	4.7681	1.85975e-06	3.86527e-05
										SMARCA2	4.76575	1.88154e-06	3.90205e-05
										TMEM115	4.76575	1.88154e-06	3.90205e-05
										SLC35E1	4.76105	1.92588e-06	3.98965e-05
										USP25	4.75988	1.93712e-06	4.00858e-05
										ORC6	4.7587	1.94842e-06	4.02322e-05
										CLDN6	4.75635	1.97122e-06	4.05709e-05
										EMG1	4.75635	1.97122e-06	4.05709e-05
										VGLL1	4.75635	1.97122e-06	4.05709e-05
										HELZ	4.754	1.99427e-06	4.10011e-05
										WASHC2A	4.75166	2.01758e-06	4.14356e-05
										ACSL1	4.74461	2.0891e-06	4.28581e-05
										PAOX	4.74226	2.11347e-06	4.32649e-05
										ZFP91	4.74226	2.11347e-06	4.32649e-05
										SUPT4H1	4.73991	2.13812e-06	4.36755e-05
										S100A13	4.73991	2.13812e-06	4.36755e-05
										CIR1	4.73756	2.16305e-06	4.409e-05
										ITGA6	4.73756	2.16305e-06	4.409e-05
										SERPINB1	4.73521	2.18825e-06	4.45084e-05
										PITPNM1	4.73521	2.18825e-06	4.45084e-05
										EXTL3	4.73286	2.21373e-06	4.48829e-05
										LRRC32	4.73286	2.21373e-06	4.48829e-05
										NEDD4L	4.73286	2.21373e-06	4.48829e-05
										KBTBD6	4.73052	2.2395e-06	4.52608e-05
										PMF1	4.73052	2.2395e-06	4.52608e-05
										DUSP1	4.72464	2.30519e-06	4.64897e-05
										FUCA2	4.72464	2.30519e-06	4.64897e-05
										HOTTIP	4.71877	2.37273e-06	4.77002e-05
										TMEM45A	4.71877	2.37273e-06	4.77002e-05
										GLCE	4.71407	2.42813e-06	4.87109e-05
										ZFP36	4.71407	2.42813e-06	4.87109e-05
										SDHAF3	4.71173	2.45629e-06	4.91722e-05
										PDHX	4.71055	2.47048e-06	4.94045e-05
										AC026401.3	4.70938	2.48476e-06	4.95858e-05
										HSPA13	4.70938	2.48476e-06	4.95858e-05
										SELENOT	4.70703	2.51355e-06	5.00031e-05
										ANTXR2	4.70703	2.51355e-06	5.00031e-05
										USP54	4.69528	2.66237e-06	5.27982e-05
										TPRG1L	4.69528	2.66237e-06	5.27982e-05
										SLC29A1	4.68824	2.75569e-06	5.43656e-05
										CENPV	4.68824	2.75569e-06	5.43656e-05
										C1QBP	4.68824	2.75569e-06	5.43656e-05
										PAK1IP1	4.68824	2.75569e-06	5.43656e-05
										RNF145	4.68589	2.78749e-06	5.48792e-05
										GSTO2	4.68589	2.78749e-06	5.48792e-05
										LARP7	4.68471	2.80352e-06	5.51377e-05
										POLE	4.68236	2.83584e-06	5.57159e-05
										HMGN2	4.68119	2.85214e-06	5.59207e-05
										AP3M2	4.67884	2.885e-06	5.64488e-05
										KLF6	4.67884	2.885e-06	5.64488e-05
										TERF2	4.67649	2.91823e-06	5.69234e-05
										MIR99AHG	4.67649	2.91823e-06	5.69234e-05
										MRPL57	4.67649	2.91823e-06	5.69234e-05
										VAV3	4.6718	2.98579e-06	5.81816e-05
										STON1	4.66945	3.02013e-06	5.87905e-05
										B3GALT6	4.66475	3.08994e-06	5.99657e-05
										PIGF	4.66475	3.08994e-06	5.99657e-05
										CCZ1	4.6624	3.12543e-06	6.04081e-05
										KRT5	4.6624	3.12543e-06	6.04081e-05
										SPACA9	4.6624	3.12543e-06	6.04081e-05
										SDF2L1	4.6624	3.12543e-06	6.04081e-05
										VAMP4	4.6577	3.19758e-06	6.16149e-05
										MPG	4.6577	3.19758e-06	6.16149e-05
										PSMA3	4.6577	3.19758e-06	6.16149e-05
										TLE1	4.65653	3.21587e-06	6.18421e-05
										AC007325.4	4.65653	3.21587e-06	6.18421e-05
										UCK2	4.65535	3.23425e-06	6.21329e-05
										HAUS2	4.65418	3.25274e-06	6.24251e-05
										JCAD	4.653	3.27133e-06	6.25925e-05
										NRDC	4.653	3.27133e-06	6.25925e-05
										ANAPC11	4.653	3.27133e-06	6.25925e-05
										NPC2	4.65066	3.30881e-06	6.32461e-05
										RAB3GAP1	4.64831	3.34671e-06	6.39063e-05
										S1PR3	4.64713	3.36581e-06	6.42067e-05
										ARHGDIB	4.64596	3.38502e-06	6.44439e-05
										CENPF	4.64596	3.38502e-06	6.44439e-05
										SRRD	4.64361	3.42375e-06	6.49863e-05
										ST6GAL2	4.64361	3.42375e-06	6.49863e-05
										GEMIN5	4.64361	3.42375e-06	6.49863e-05
										DOK4	4.64243	3.44327e-06	6.52918e-05
										SLC35F5	4.63891	3.50249e-06	6.62826e-05
										SNCA	4.63891	3.50249e-06	6.62826e-05
										FZD1	4.63656	3.5425e-06	6.69734e-05
										LRP3	4.63421	3.58296e-06	6.74702e-05
										VANGL2	4.63421	3.58296e-06	6.74702e-05
										CFL1	4.63421	3.58296e-06	6.74702e-05
										PAQR9	4.63421	3.58296e-06	6.74702e-05
										SMIM19	4.63187	3.62386e-06	6.81729e-05
										HOXC13	4.62952	3.66521e-06	6.88148e-05
										CHMP2A	4.62952	3.66521e-06	6.88148e-05
										AP3M1	4.62717	3.707e-06	6.94625e-05
										G3BP2	4.62717	3.707e-06	6.94625e-05
										KIF14	4.62482	3.74926e-06	7.01852e-05
										RAD51AP1	4.62012	3.83516e-06	7.15821e-05
										CENPE	4.62012	3.83516e-06	7.15821e-05
										RRP1B	4.62012	3.83516e-06	7.15821e-05
										PTK7	4.61777	3.87881e-06	7.21846e-05
										TMTC4	4.61777	3.87881e-06	7.21846e-05
										LRTOMT	4.61308	3.96755e-06	7.36202e-05
										CASK	4.61308	3.96755e-06	7.36202e-05
										STMN3	4.61308	3.96755e-06	7.36202e-05
										MSMO1	4.61073	4.01265e-06	7.43845e-05
										TFB2M	4.60838	4.05824e-06	7.50834e-05
										TMEM54	4.6072	4.08122e-06	7.54352e-05
										SRP9	4.60368	4.15091e-06	7.65005e-05
										PAK2	4.60368	4.15091e-06	7.65005e-05
										POLR1E	4.60368	4.15091e-06	7.65005e-05
										ABLIM1	4.60133	4.198e-06	7.72936e-05
										GRN	4.60016	4.22174e-06	7.76556e-05
										NDUFA2	4.59898	4.24561e-06	7.80192e-05
										ZNF777	4.59781	4.2696e-06	7.82336e-05
										SLCO2A1	4.59781	4.2696e-06	7.82336e-05
										SGMS2	4.59781	4.2696e-06	7.82336e-05
										LRBA	4.59428	4.34237e-06	7.94141e-05
										CTDSP2	4.59194	4.39154e-06	8.02363e-05
										ICE1	4.58959	4.44125e-06	8.10666e-05
										PLP2	4.58724	4.49149e-06	8.17485e-05
										NARFL	4.58724	4.49149e-06	8.17485e-05
										HSPB1	4.58489	4.54228e-06	8.2358e-05
										HNRNPC	4.58489	4.54228e-06	8.2358e-05
										SYDE2	4.58489	4.54228e-06	8.2358e-05
										RNPEP	4.58254	4.59361e-06	8.32095e-05
										RAB3GAP2	4.58019	4.64551e-06	8.39897e-05
										LRRN3	4.58019	4.64551e-06	8.39897e-05
										CCNB2	4.57667	4.7244e-06	8.5335e-05
										GCC2	4.57315	4.80458e-06	8.65369e-05
										CCDC171	4.57315	4.80458e-06	8.65369e-05
										FAM171B	4.57197	4.83159e-06	8.68591e-05
										TOLLIP-AS1	4.57197	4.83159e-06	8.68591e-05
										TMEM131	4.5661	4.96885e-06	8.92425e-05
										PSMG3	4.56492	4.99675e-06	8.9659e-05
										NSA2	4.56375	5.0248e-06	8.99926e-05
										HSCB	4.56375	5.0248e-06	8.99926e-05
										DOC2B	4.56258	5.053e-06	9.04126e-05
										LY6E	4.5614	5.08135e-06	9.07492e-05
										CCDC50	4.5614	5.08135e-06	9.07492e-05
										DAZAP1	4.55905	5.1385e-06	9.1684e-05
										ARPC5L	4.5567	5.19628e-06	9.25414e-05
										MRPS36	4.55553	5.2254e-06	9.2973e-05
										NCAPG2	4.55435	5.25467e-06	9.33194e-05
										EEPD1	4.55435	5.25467e-06	9.33194e-05
										PARP3	4.55201	5.31369e-06	9.41919e-05
										THAP1	4.55201	5.31369e-06	9.41919e-05
										CIAO1	4.54731	5.43365e-06	9.62286e-05
										ASTN2	4.54496	5.49459e-06	9.72175e-05
										ELP3	4.54261	5.55619e-06	9.8125e-05
										LIMS1	4.54261	5.55619e-06	9.8125e-05
										UBE2W	4.53909	5.64983e-06	9.96863e-05
										SSBP1	4.53791	5.68138e-06	9.99649e-05
										IFRD2	4.53791	5.68138e-06	9.99649e-05
										STOM	4.53791	5.68138e-06	9.99649e-05
										BPHL	4.53556	5.74498e-06	0.000100805
										ZBTB2	4.53556	5.74498e-06	0.000100805
										STAT1	4.53556	5.74498e-06	0.000100805
										MAT2B	4.53439	5.77703e-06	0.000101274
										AC106707.1	4.53322	5.80926e-06	0.000101651
										CPPED1	4.53322	5.80926e-06	0.000101651
										DPCD	4.52969	5.90698e-06	0.000103172
										GEMIN7	4.52852	5.9399e-06	0.000103557
										CSNK2A1	4.52852	5.9399e-06	0.000103557
										ZNF106	4.52617	6.00627e-06	0.000104522
										PPP1R14B	4.52382	6.07334e-06	0.000105593
										ASAH1	4.52265	6.10715e-06	0.000106084
										SAYSD1	4.52147	6.14114e-06	0.000106383
										RPA3	4.52147	6.14114e-06	0.000106383
										NMRK1	4.52147	6.14114e-06	0.000106383
										CPNE3	4.51795	6.24419e-06	0.00010807
										MND1	4.51677	6.27891e-06	0.000108572
										SIPA1L2	4.51442	6.34889e-06	0.000109583
										COX16	4.51442	6.34889e-06	0.000109583
										C11orf24	4.51208	6.41963e-06	0.000110603
										UXS1	4.51208	6.41963e-06	0.000110603
										CDC42EP1	4.5109	6.45528e-06	0.000111017
										LUZP2	4.5109	6.45528e-06	0.000111017
										MTX1	4.50973	6.49111e-06	0.000111532
										RBM3	4.50738	6.56336e-06	0.000112469
										PREX2	4.50738	6.56336e-06	0.000112469
										TGFBR2	4.50738	6.56336e-06	0.000112469
										NAXD	4.50385	6.67318e-06	0.000114146
										HBZ	4.50385	6.67318e-06	0.000114146
										PARD3	4.50268	6.71017e-06	0.000114675
										UBAC1	4.50033	6.78475e-06	0.000115742
										NCS1	4.50033	6.78475e-06	0.000115742
										HMGN5	4.49798	6.86012e-06	0.000116818
										EBNA1BP2	4.49798	6.86012e-06	0.000116818
										C14orf93	4.49681	6.89811e-06	0.00011736
										VPS33A	4.49446	6.97469e-06	0.000118557
										HIST2H2AA4	4.49329	7.01328e-06	0.000119001
										MGME1	4.49329	7.01328e-06	0.000119001
										SLC44A1	4.49094	7.09107e-06	0.00012
										SNX2	4.48859	7.1697e-06	0.000120794
										MAPRE2	4.48859	7.1697e-06	0.000120794
										NDUFB2	4.48859	7.1697e-06	0.000120794
										HSPA4	4.48859	7.1697e-06	0.000120794
										NUP88	4.48859	7.1697e-06	0.000120794
										DHTKD1	4.48624	7.24915e-06	0.000122024
										TRIM27	4.48154	7.4106e-06	0.000124412
										FAM216A	4.48154	7.4106e-06	0.000124412
										TINAGL1	4.48037	7.45149e-06	0.000124988
										POLA2	4.47802	7.53393e-06	0.000126149
										MCAT	4.47802	7.53393e-06	0.000126149
										CDK5RAP1	4.46745	7.91582e-06	0.00013231
										EMX2	4.46745	7.91582e-06	0.00013231
										SMAD9	4.46392	8.04718e-06	0.000134388
										CFLAR	4.45923	8.22556e-06	0.000137126
										RELB	4.45923	8.22556e-06	0.000137126
										RACGAP1	4.45805	8.27075e-06	0.000137639
										MED11	4.45805	8.27075e-06	0.000137639
										FAM122A	4.4557	8.36183e-06	0.000139033
										PHF6	4.45336	8.45387e-06	0.000140318
										MRPS16	4.45101	8.54688e-06	0.000141615
										KCTD5	4.45101	8.54688e-06	0.000141615
										ENDOG	4.44983	8.59375e-06	0.000142268
										STAG2	4.44866	8.64086e-06	0.000142923
										HSD17B10	4.44631	8.73583e-06	0.000144369
										CHAF1A	4.44513	8.78369e-06	0.000145034
										PTPRU	4.44396	8.8318e-06	0.000145576
										PRSS23	4.44396	8.8318e-06	0.000145576
										UFSP2	4.43926	9.02677e-06	0.000148661
										MRPL47	4.43691	9.12579e-06	0.000149902
										LAYN	4.43691	9.12579e-06	0.000149902
										RBBP5	4.43691	9.12579e-06	0.000149902
										KIF3C	4.43456	9.22585e-06	0.000151285
										ERRFI1	4.43456	9.22585e-06	0.000151285
										LYSMD3	4.43104	9.3779e-06	0.000153646
										SKP2	4.42987	9.42912e-06	0.000154087
										CHMP1B	4.42987	9.42912e-06	0.000154087
										NABP2	4.42987	9.42912e-06	0.000154087
										ZNF710	4.42869	9.4806e-06	0.000154796
										F2R	4.42752	9.53235e-06	0.000155374
										YOD1	4.42752	9.53235e-06	0.000155374
										VAC14	4.42399	9.68922e-06	0.000157661
										TAPBP	4.42165	9.79517e-06	0.000159249
										UBE2QL1	4.41812	9.95617e-06	0.00016159
										EFNA5	4.41812	9.95617e-06	0.00016159
										CTSH	4.41577	1.00649e-05	0.000162939
										EZH1	4.41577	1.00649e-05	0.000162939
										NOP10	4.41577	1.00649e-05	0.000162939
										CD93	4.4146	1.01197e-05	0.000163686
										GABARAPL1	4.41343	1.01748e-05	0.000164298
										ANLN	4.41343	1.01748e-05	0.000164298
										ASCC1	4.41108	1.02858e-05	0.000165669
										DUSP14	4.41108	1.02858e-05	0.000165669
										FKBP3	4.40873	1.0398e-05	0.000167052
										EFNA4	4.40873	1.0398e-05	0.000167052
										TRIQK	4.40755	1.04545e-05	0.000167818
										RFC5	4.40286	1.06835e-05	0.00017135
										GGH	4.40051	1.07998e-05	0.00017307
										GALNT11	4.39229	1.12165e-05	0.000179445
										TP53	4.39229	1.12165e-05	0.000179445
										NRBF2	4.38994	1.13383e-05	0.000181242
										CDC20	4.38759	1.14614e-05	0.000183056
										PRCP	4.38641	1.15235e-05	0.000183893
										ZNF574	4.38406	1.16485e-05	0.000185732
										PBK	4.38289	1.17115e-05	0.000186268
										DCP2	4.38289	1.17115e-05	0.000186268
										ATIC	4.38289	1.17115e-05	0.000186268
										ARRB2	4.38172	1.17748e-05	0.000186963
										ZNF839	4.38172	1.17748e-05	0.000186963
										TMEM267	4.37819	1.19667e-05	0.000189694
										RNASE1	4.37702	1.20314e-05	0.000190402
										CCDC58	4.37702	1.20314e-05	0.000190402
										MAST4	4.37584	1.20963e-05	0.000190954
										RMI2	4.37584	1.20963e-05	0.000190954
										DUSP23	4.37115	1.23596e-05	0.000194786
										FBXL20	4.36997	1.24262e-05	0.000195675
										EXOSC4	4.3688	1.24932e-05	0.000196567
										GOLGA7	4.36762	1.25606e-05	0.000197301
										RRAGA	4.36762	1.25606e-05	0.000197301
										MAPK1IP1L	4.3641	1.27647e-05	0.000199847
										SMIM37	4.3641	1.27647e-05	0.000199847
										XAGE2	4.3641	1.27647e-05	0.000199847
										NES	4.36175	1.29025e-05	0.000201674
										MECR	4.36175	1.29025e-05	0.000201674
										CHP1	4.36058	1.2972e-05	0.000202593
										ANGEL1	4.3594	1.30418e-05	0.000203516
										PSENEN	4.35705	1.31825e-05	0.000205207
										TMEM159	4.35705	1.31825e-05	0.000205207
										BUB1B	4.35705	1.31825e-05	0.000205207
										BABAM2	4.35471	1.33246e-05	0.000206912
										CENPA	4.35471	1.33246e-05	0.000206912
										ZZEF1	4.35471	1.33246e-05	0.000206912
										PCYT1A	4.35236	1.34682e-05	0.000208971
										RC3H2	4.35118	1.35406e-05	0.000209923
										SDF2	4.34648	1.38337e-05	0.000214119
										ZFAS1	4.34531	1.39079e-05	0.00021457
										POLR1C	4.34531	1.39079e-05	0.00021457
										LINC01139	4.34531	1.39079e-05	0.00021457
										ATG13	4.34531	1.39079e-05	0.00021457
										FBF1	4.34061	1.42086e-05	0.000218854
										RPIA	4.34061	1.42086e-05	0.000218854
										PSMD14	4.33826	1.43613e-05	0.000221027
										PAWR	4.33591	1.45155e-05	0.00022304
										CFL2	4.33357	1.46713e-05	0.000225071
										XPO6	4.33357	1.46713e-05	0.000225071
										CAPZA1	4.33122	1.48288e-05	0.00022712
										FANCI	4.33122	1.48288e-05	0.00022712
										PPIL1	4.33004	1.49081e-05	0.000228151
										PTRHD1	4.32652	1.51484e-05	0.000231271
										ZNF93	4.32652	1.51484e-05	0.000231271
										HEXIM1	4.32417	1.53107e-05	0.000233375
										NSUN4	4.32182	1.54746e-05	0.000235308
										POLL	4.32182	1.54746e-05	0.000235308
										HSDL1	4.31947	1.56402e-05	0.000237447
										USP10	4.31947	1.56402e-05	0.000237447
										SFXN2	4.31712	1.58075e-05	0.000239605
										EDNRA	4.31712	1.58075e-05	0.000239605
										METTL7A	4.31243	1.61473e-05	0.000244365
										EPB41L3	4.31243	1.61473e-05	0.000244365
										GSS	4.31008	1.63197e-05	0.000246583
										MINDY1	4.31008	1.63197e-05	0.000246583
										OLFM1	4.3089	1.64066e-05	0.000247448
										GTPBP6	4.3089	1.64066e-05	0.000247448
										UBE2N	4.30773	1.6494e-05	0.000247448
										CHST14	4.30773	1.6494e-05	0.000247448
										LYAR	4.30773	1.6494e-05	0.000247448
										SEPT11	4.30773	1.6494e-05	0.000247448
										IFT172	4.30773	1.6494e-05	0.000247448
										UQCRH	4.30773	1.6494e-05	0.000247448
										MRPS5	4.30773	1.6494e-05	0.000247448
										BHLHB9	4.30538	1.66699e-05	0.000249695
										H2AFY2	4.30538	1.66699e-05	0.000249695
										TAF1A	4.30303	1.68477e-05	0.000251764
										COTL1	4.30303	1.68477e-05	0.000251764
										MRPL53	4.30303	1.68477e-05	0.000251764
										ECT2	4.30186	1.69373e-05	0.000252904
										CHMP7	4.30068	1.70273e-05	0.000253453
										LINC01918	4.30068	1.70273e-05	0.000253453
										KAZN	4.30068	1.70273e-05	0.000253453
										ZNF131	4.30068	1.70273e-05	0.000253453
										SELENOF	4.29951	1.71178e-05	0.0002546
										DCAF13	4.29598	1.7392e-05	0.000257672
										CDK8	4.29598	1.7392e-05	0.000257672
										SNRPC	4.29598	1.7392e-05	0.000257672
										ARL5B	4.29598	1.7392e-05	0.000257672
										C19orf48	4.29129	1.77641e-05	0.00026298
										NKAPD1	4.28894	1.79529e-05	0.00026557
										PMVK	4.28542	1.82398e-05	0.000269604
										POLR2M	4.28189	1.85311e-05	0.000273273
										IGSF10	4.28189	1.85311e-05	0.000273273
										ANKRD46	4.28189	1.85311e-05	0.000273273
										HBA1	4.28072	1.86292e-05	0.000274082
										RHBDD1	4.28072	1.86292e-05	0.000274082
										AL691515.1	4.28072	1.86292e-05	0.000274082
										RILP	4.27954	1.87278e-05	0.000275107
										KIFC3	4.27954	1.87278e-05	0.000275107
										NDUFAF2	4.27719	1.89264e-05	0.000277383
										GLO1	4.27719	1.89264e-05	0.000277383
										GTF2F1	4.27719	1.89264e-05	0.000277383
										GLIS1	4.27485	1.9127e-05	0.000279892
										MIB1	4.27485	1.9127e-05	0.000279892
										CRIM1	4.2725	1.93297e-05	0.000282424
										AC008608.2	4.2725	1.93297e-05	0.000282424
										LRCH4	4.27015	1.95344e-05	0.000284977
										SOD1	4.27015	1.95344e-05	0.000284977
										NDUFA9	4.2678	1.97411e-05	0.000287553
										ZC3H18	4.2678	1.97411e-05	0.000287553
										NFIL3	4.26428	2.00552e-05	0.000291904
										NDUFB7	4.2631	2.01609e-05	0.000292772
										ACTR3	4.2631	2.01609e-05	0.000292772
										FAM104A	4.26193	2.02672e-05	0.00029409
										MRPS23	4.26075	2.0374e-05	0.000294518
										TSPAN18	4.26075	2.0374e-05	0.000294518
										MT1F	4.26075	2.0374e-05	0.000294518
										CRYZ	4.26075	2.0374e-05	0.000294518
										CRABP2	4.26075	2.0374e-05	0.000294518
										CREB1	4.25958	2.04813e-05	0.000295621
										KNSTRN	4.2584	2.05892e-05	0.000296503
										TUBA1C	4.2584	2.05892e-05	0.000296503
										AKR1C2	4.2584	2.05892e-05	0.000296503
										MLXIP	4.25605	2.08066e-05	0.00029873
										USO1	4.25605	2.08066e-05	0.00029873
										NDUFB4	4.25605	2.08066e-05	0.00029873
										TIMM50	4.25371	2.10261e-05	0.000301427
										PDCD4	4.25136	2.12479e-05	0.000304149
										THSD7A	4.25136	2.12479e-05	0.000304149
										ITPK1	4.25018	2.13596e-05	0.000305518
										DSC2	4.24901	2.14719e-05	0.000306893
										TSN	4.24666	2.16981e-05	0.00030943
										NUP93	4.24666	2.16981e-05	0.00030943
										ASS1	4.24666	2.16981e-05	0.00030943
										LDLRAD3	4.24431	2.19266e-05	0.000312455
										VTI1B	4.24196	2.21574e-05	0.000315507
										RMND1	4.23961	2.23905e-05	0.000317876
										PDCD2L	4.23961	2.23905e-05	0.000317876
										FUNDC2	4.23961	2.23905e-05	0.000317876
										TTC28	4.23961	2.23905e-05	0.000317876
										ZNF786	4.23492	2.28638e-05	0.000324352
										MICALL2	4.23374	2.29836e-05	0.000325809
										JUNB	4.23257	2.31039e-05	0.000326543
										CKS1B	4.23257	2.31039e-05	0.000326543
										SERTAD4	4.23257	2.31039e-05	0.000326543
										NORAD	4.22787	2.35915e-05	0.000332693
										NIP7	4.22552	2.3839e-05	0.000334942
										DNAJB4	4.22552	2.3839e-05	0.000334942
										BCL2L11	4.22552	2.3839e-05	0.000334942
										WDR86	4.22552	2.3839e-05	0.000334942
										GMFG	4.21965	2.44684e-05	0.000343279
										APOLD1	4.21847	2.45962e-05	0.000344564
										ATP5F1C	4.21847	2.45962e-05	0.000344564
										ZNF566	4.2173	2.47246e-05	0.000346108
										HINT1	4.21612	2.48536e-05	0.000347403
										SLC35A2	4.21378	2.51136e-05	0.000350523
										OPTN	4.21378	2.51136e-05	0.000350523
										MZT1	4.21143	2.53762e-05	0.00035367
										RNF114	4.21143	2.53762e-05	0.00035367
										ZNF700	4.20908	2.56414e-05	0.000357104
										TUBB2A	4.2079	2.5775e-05	0.000358703
										SLU7	4.20673	2.59093e-05	0.00035952
										RBM4	4.20673	2.59093e-05	0.00035952
										IPO4	4.20673	2.59093e-05	0.00035952
										BLOC1S2	4.20673	2.59093e-05	0.00035952
										C4orf46	4.20438	2.61798e-05	0.000362744
										OARD1	4.20438	2.61798e-05	0.000362744
										SALL2	4.20203	2.6453e-05	0.000365997
										MPP1	4.20203	2.6453e-05	0.000365997
										HPSE2	4.20086	2.65906e-05	0.000367634
										KHDC1	4.19968	2.67289e-05	0.000368475
										ABRAXAS2	4.19968	2.67289e-05	0.000368475
										TMEM250	4.19968	2.67289e-05	0.000368475
										POLR3D	4.19968	2.67289e-05	0.000368475
										EBAG9	4.19733	2.70075e-05	0.000372047
										SCAMP2	4.19616	2.71479e-05	0.00037371
										ASPM	4.19499	2.72889e-05	0.000374838
										IGBP1	4.19499	2.72889e-05	0.000374838
										UBE2F	4.19381	2.74306e-05	0.000376242
										NEK7	4.19264	2.75731e-05	0.000377381
										GEMIN4	4.19264	2.75731e-05	0.000377381
										TSPO	4.19264	2.75731e-05	0.000377381
										ICMT	4.19146	2.77162e-05	0.000378795
										COA6	4.19146	2.77162e-05	0.000378795
										HBG2	4.19029	2.78601e-05	0.000379943
										HPCAL1	4.19029	2.78601e-05	0.000379943
										OSBPL9	4.18911	2.80046e-05	0.000381641
										TRAP1	4.18794	2.81499e-05	0.000383072
										KLHL13	4.18794	2.81499e-05	0.000383072
										TNRC6C	4.18676	2.82959e-05	0.000384784
										C19orf70	4.18559	2.84426e-05	0.000386503
										SLC25A13	4.18442	2.859e-05	0.000388229
										EEFSEC	4.18324	2.87382e-05	0.000389408
										IVNS1ABP	4.18324	2.87382e-05	0.000389408
										DLC1	4.18324	2.87382e-05	0.000389408
										CEPT1	4.18207	2.88871e-05	0.000390869
										RSRC1	4.18207	2.88871e-05	0.000390869
										INSIG2	4.18089	2.90367e-05	0.000392614
										PPIL4	4.17854	2.93381e-05	0.000395566
										SRSF8	4.17854	2.93381e-05	0.000395566
										WARS2	4.17854	2.93381e-05	0.000395566
										AZIN1	4.17854	2.93381e-05	0.000395566
										GNPDA1	4.17619	2.96426e-05	0.000398824
										LSM5	4.17385	2.995e-05	0.000401824
										SH3BP5	4.17385	2.995e-05	0.000401824
										ACVR1	4.17385	2.995e-05	0.000401824
										FUNDC1	4.17385	2.995e-05	0.000401824
										MPP2	4.17267	3.01048e-05	0.000403617
										ERAL1	4.1715	3.02605e-05	0.000405418
										DCN	4.16915	3.0574e-05	0.000408755
										FAM204A	4.16915	3.0574e-05	0.000408755
										NCL	4.16915	3.0574e-05	0.000408755
										IER3	4.1668	3.08906e-05	0.000412409
										ADNP2	4.16563	3.105e-05	0.000414247
										TBC1D5	4.16445	3.12103e-05	0.000415802
										DCX	4.16445	3.12103e-05	0.000415802
										PIK3IP1	4.16328	3.13713e-05	0.000417655
										AKR1B1	4.1621	3.15331e-05	0.000418639
										TUBB4B	4.1621	3.15331e-05	0.000418639
										EXO1	4.1621	3.15331e-05	0.000418639
										KLHL12	4.16093	3.16957e-05	0.000420504
										BEX1	4.15975	3.18592e-05	0.000422378
										SIRT3	4.15858	3.20234e-05	0.000424259
										GSDME	4.1574	3.21884e-05	0.000426149
										GAS6	4.15623	3.23542e-05	0.000428047
										MAL2	4.15506	3.25208e-05	0.000429654
										SLC23A2	4.15506	3.25208e-05	0.000429654
										LSM4	4.15271	3.28566e-05	0.000432589
										JPT2	4.15271	3.28566e-05	0.000432589
										TNNT1	4.15271	3.28566e-05	0.000432589
										ATRNL1	4.15271	3.28566e-05	0.000432589
										TMEM14B	4.15271	3.28566e-05	0.000432589
										AGPAT3	4.15153	3.30256e-05	0.000434514
										TSHZ1	4.15036	3.31956e-05	0.000436147
										ACVR2B	4.15036	3.31956e-05	0.000436147
										GNG11	4.14801	3.35379e-05	0.000439734
										GIGYF2	4.14801	3.35379e-05	0.000439734
										TBC1D25	4.14684	3.37103e-05	0.000441691
										ABCE1	4.14566	3.38836e-05	0.000443046
										COX18	4.14331	3.42326e-05	0.000446079
										TMEM11	4.14331	3.42326e-05	0.000446079
										FAM133B	4.14331	3.42326e-05	0.000446079
										NIT1	4.14331	3.42326e-05	0.000446079
										MCM4	4.14331	3.42326e-05	0.000446079
										SLAIN2	4.14096	3.45851e-05	0.000450056
										LSS	4.13979	3.47626e-05	0.000452057
										IFIT5	4.13861	3.4941e-05	0.000453139
										AC027644.3	4.13861	3.4941e-05	0.000453139
										PFAS	4.13627	3.53004e-05	0.000457488
										RNASEH1	4.13392	3.56633e-05	0.000461563
										ZFAND2A	4.13392	3.56633e-05	0.000461563
										GLTP	4.13157	3.60298e-05	0.000465989
										FAM199X	4.13039	3.62143e-05	0.000468058
										PXN	4.12922	3.63998e-05	0.000470135
										GINS4	4.12804	3.65862e-05	0.000472222
										MTHFD2L	4.12687	3.67734e-05	0.000473676
										KRR1	4.12687	3.67734e-05	0.000473676
										NCOA2	4.12687	3.67734e-05	0.000473676
										TMEM251	4.12452	3.71507e-05	0.000477889
										STX8	4.11982	3.79163e-05	0.000487407
										DAP3	4.11865	3.811e-05	0.000489237
										PKP3	4.11865	3.811e-05	0.000489237
										TCOF1	4.11747	3.83047e-05	0.000491405
										CRMP1	4.1163	3.85003e-05	0.000493581
										PTBP3	4.11513	3.86968e-05	0.000495101
										PMM1	4.11513	3.86968e-05	0.000495101
										ZCCHC7	4.11513	3.86968e-05	0.000495101
										MIS18A	4.11395	3.88943e-05	0.000497294
										PNKP	4.11278	3.90928e-05	0.000499161
										CAPZA2	4.11278	3.90928e-05	0.000499161
										ABI2	4.1116	3.92922e-05	0.000501371
										KDELC2	4.11043	3.94926e-05	0.000502917
										NELFE	4.11043	3.94926e-05	0.000502917
										RAB38	4.11043	3.94926e-05	0.000502917
										AC010997.5	4.10808	3.98963e-05	0.00050704
										TRIM16	4.10808	3.98963e-05	0.00050704
										LAPTM4B	4.10808	3.98963e-05	0.00050704
										AC009506.1	4.10691	4.00996e-05	0.000509284
										FRAS1	4.10573	4.03039e-05	0.000511196
										SHTN1	4.10573	4.03039e-05	0.000511196
										EMP1	4.10338	4.07155e-05	0.000515386
										ATG16L2	4.10338	4.07155e-05	0.000515386
										SLC39A10	4.10338	4.07155e-05	0.000515386
										MRPL44	4.10103	4.1131e-05	0.000519955
										ESAM	4.09986	4.13403e-05	0.000521907
										ANXA7	4.09986	4.13403e-05	0.000521907
										ACOX1	4.09868	4.15506e-05	0.000523521
										NDUFS3	4.09868	4.15506e-05	0.000523521
										ZBTB1	4.09868	4.15506e-05	0.000523521
										TCEAL7	4.09634	4.19742e-05	0.00052781
										CCDC34	4.09634	4.19742e-05	0.00052781
										FAH	4.09634	4.19742e-05	0.00052781
										RAB40B	4.09399	4.24019e-05	0.000532485
										IFNGR1	4.09164	4.28338e-05	0.0005372
										MRPL20	4.09164	4.28338e-05	0.0005372
										DUSP12	4.08929	4.32698e-05	0.000542311
										SPIN4	4.08694	4.371e-05	0.000546749
										CHST2	4.08694	4.371e-05	0.000546749
										NAA80	4.08577	4.39317e-05	0.000549161
										HIST1H2AC	4.08459	4.41545e-05	0.000550861
										TAF15	4.08459	4.41545e-05	0.000550861
										NRM	4.08459	4.41545e-05	0.000550861
										C5orf34	4.08342	4.43783e-05	0.000553291
										PCGF1	4.08224	4.46032e-05	0.000554642
										OSGIN2	4.08224	4.46032e-05	0.000554642
										NDUFA7	4.08224	4.46032e-05	0.000554642
										SACM1L	4.08224	4.46032e-05	0.000554642
										WRAP53	4.07989	4.50563e-05	0.00055991
										TESMIN	4.0752	4.59756e-05	0.000570589
										AP1S1	4.0752	4.59756e-05	0.000570589
										FANCD2	4.07402	4.62082e-05	0.000572729
										TMEM41A	4.07402	4.62082e-05	0.000572729
										ICK	4.07285	4.64419e-05	0.000574504
										SPTY2D1OS	4.07285	4.64419e-05	0.000574504
										ADAM10	4.07285	4.64419e-05	0.000574504
										PLCB4	4.07167	4.66767e-05	0.000577034
										HSPB8	4.0705	4.69127e-05	0.000579574
										FBXO28	4.06815	4.7388e-05	0.000584687
										MRPL39	4.0658	4.78678e-05	0.000589462
										NEIL2	4.0658	4.78678e-05	0.000589462
										ZNF75A	4.06463	4.81095e-05	0.000592055
										KCTD10	4.06345	4.83523e-05	0.000594658
										MGRN1	4.06228	4.85963e-05	0.000597273
										BORCS8	4.0611	4.88414e-05	0.000599512
										ABHD17B	4.05875	4.93352e-05	0.000604404
										PRKCI	4.05875	4.93352e-05	0.000604404
										RARRES2	4.05641	4.98337e-05	0.000609727
										HSPA6	4.05641	4.98337e-05	0.000609727
										UBALD2	4.05523	5.00848e-05	0.000612405
										ZFPM1	4.05406	5.0337e-05	0.000614305
										HUS1	4.04936	5.13581e-05	0.000625164
										LAMTOR3	4.04936	5.13581e-05	0.000625164
										SINHCAF	4.04936	5.13581e-05	0.000625164
										PTPN18	4.04936	5.13581e-05	0.000625164
										ATP6V1C1	4.04701	5.1876e-05	0.000629455
										ZNF772	4.04701	5.1876e-05	0.000629455
										PHLPP1	4.04701	5.1876e-05	0.000629455
										TPRKB	4.04701	5.1876e-05	0.000629455
										PSMD11	4.04466	5.23988e-05	0.000634586
										CDKN2AIPNL	4.04466	5.23988e-05	0.000634586
										BAG2	4.04349	5.26621e-05	0.000637369
										NUDCD2	4.04231	5.29266e-05	0.000639351
										SLC18B1	4.04231	5.29266e-05	0.000639351
										MED20	4.04114	5.31924e-05	0.000642154
										MFSD11	4.03996	5.34595e-05	0.000644561
										PSMC2	4.03879	5.37278e-05	0.000647386
										HELB	4.03761	5.39974e-05	0.000649402
										PPP2R5C	4.03761	5.39974e-05	0.000649402
										BTD	4.03527	5.45405e-05	0.000655105
										SPRED2	4.03409	5.48139e-05	0.000657975
										FN3KRP	4.03292	5.50887e-05	0.000660024
										AL162231.1	4.03292	5.50887e-05	0.000660024
										BLVRB	4.03292	5.50887e-05	0.000660024
										MRPL17	4.02822	5.62008e-05	0.000671658
										POP7	4.02822	5.62008e-05	0.000671658
										ATXN2	4.02822	5.62008e-05	0.000671658
										RNF139	4.02352	5.73342e-05	0.000682206
										MDH2	4.02352	5.73342e-05	0.000682206
										EDC3	4.02352	5.73342e-05	0.000682206
										BRIX1	4.02352	5.73342e-05	0.000682206
										SATB2	4.02352	5.73342e-05	0.000682206
										STRA6	4.02352	5.73342e-05	0.000682206
										H2AFX	4.02352	5.73342e-05	0.000682206
										MTOR	4.02235	5.7621e-05	0.000685189
										PIP4P1	4.02117	5.7909e-05	0.000687327
										SEMA5A	4.02117	5.7909e-05	0.000687327
										NDUFB8	4.01882	5.84893e-05	0.000691626
										AC002310.1	4.01882	5.84893e-05	0.000691626
										RPRD1A	4.01882	5.84893e-05	0.000691626
										TMEM203	4.01882	5.84893e-05	0.000691626
										BAG4	4.0153	5.937e-05	0.000700735
										CCDC186	4.0153	5.937e-05	0.000700735
										ME2	4.01413	5.96663e-05	0.000703796
										LSM12	4.01295	5.9964e-05	0.000706433
										GTF2A2	4.01178	6.02632e-05	0.00070646
										EXT1	4.01178	6.02632e-05	0.00070646
										KDM1B	4.01178	6.02632e-05	0.00070646
										PPP4R2	4.01178	6.02632e-05	0.00070646
										TTC9C	4.01178	6.02632e-05	0.00070646
										DNAJB14	4.01178	6.02632e-05	0.00070646
										NAA25	4.01178	6.02632e-05	0.00070646
										BST2	4.01178	6.02632e-05	0.00070646
										ATP2A2	4.00943	6.08657e-05	0.000712646
										MMS22L	4.00943	6.08657e-05	0.000712646
										SSC4D	4.00708	6.1474e-05	0.000717561
										MRM3	4.00708	6.1474e-05	0.000717561
										ZNF408	4.00708	6.1474e-05	0.000717561
										AKIRIN1	4.00708	6.1474e-05	0.000717561
										PAAF1	4.00473	6.2088e-05	0.00072384
										MAB21L2	4.00473	6.2088e-05	0.00072384
										TRAPPC6B	4.00356	6.23972e-05	0.000726555
										YBEY	4.00356	6.23972e-05	0.000726555
										AP3S1	4.00003	6.33334e-05	0.000736106
										RALA	4.00003	6.33334e-05	0.000736106
										CENPS	3.99651	6.4283e-05	0.000745777
										WDR41	3.99651	6.4283e-05	0.000745777
										SOS1	3.99651	6.4283e-05	0.000745777
										PEX16	3.99534	6.46025e-05	0.000749027
										CUL5	3.99299	6.52461e-05	0.000755109
										CGNL1	3.99299	6.52461e-05	0.000755109
										DDX21	3.99064	6.58956e-05	0.000761701
										HLA-DPA1	3.98829	6.65514e-05	0.000768814
										EIF5	3.98359	6.78814e-05	0.000781806
										STIL	3.98359	6.78814e-05	0.000781806
										SCLY	3.98359	6.78814e-05	0.000781806
										CSRP1	3.98359	6.78814e-05	0.000781806
										NGDN	3.98124	6.85557e-05	0.000789096
										PARPBP	3.97655	6.99236e-05	0.000803868
										DPH3	3.97537	7.02696e-05	0.000807358
										WDTC1	3.9742	7.06172e-05	0.000810373
										TRAF2	3.97302	7.09664e-05	0.0008134
										SLC25A24	3.97302	7.09664e-05	0.0008134
										QTRT1	3.97185	7.13172e-05	0.000815948
										BOLA3	3.97185	7.13172e-05	0.000815948
										MORC2	3.97185	7.13172e-05	0.000815948
										VASP	3.9695	7.20239e-05	0.000823538
										CEP76	3.96715	7.27371e-05	0.000831194
										QDPR	3.96598	7.30962e-05	0.000834797
										PUS7L	3.9648	7.3457e-05	0.00083741
										NKAP	3.9648	7.3457e-05	0.00083741
										GPN1	3.9648	7.3457e-05	0.00083741
										EPCAM	3.96363	7.38195e-05	0.000840033
										IFT122	3.96363	7.38195e-05	0.000840033
										LINC01305	3.96363	7.38195e-05	0.000840033
										DDX49	3.96128	7.45496e-05	0.000847834
										THOC5	3.9601	7.49172e-05	0.000849984
										RAB3IL1	3.9601	7.49172e-05	0.000849984
										ZNF264	3.9601	7.49172e-05	0.000849984
										AK3	3.95893	7.52865e-05	0.000853665
										HAUS7	3.95658	7.60302e-05	0.000861073
										PAM16	3.95658	7.60302e-05	0.000861073
										AASDHPPT	3.95541	7.64047e-05	0.000864286
										NUS1	3.95541	7.64047e-05	0.000864286
										PPA2	3.95423	7.67809e-05	0.00086751
										ELOVL4	3.95423	7.67809e-05	0.00086751
										UQCR11	3.95306	7.71589e-05	0.000870232
										C3orf58	3.95306	7.71589e-05	0.000870232
										MTR	3.95306	7.71589e-05	0.000870232
										COPS3	3.94836	7.86885e-05	0.000886433
										FKBP11	3.94719	7.90753e-05	0.000890264
										NCBP1	3.94601	7.9464e-05	0.000893055
										FLCN	3.94601	7.9464e-05	0.000893055
										RAD54L	3.94601	7.9464e-05	0.000893055
										PPP1R12A	3.94484	7.98544e-05	0.000896913
										GTF3C6	3.94131	8.10367e-05	0.00090912
										C15orf39	3.94131	8.10367e-05	0.00090912
										FPGS	3.93896	8.1834e-05	0.000916445
										WBP1	3.93896	8.1834e-05	0.000916445
										IQCG	3.93896	8.1834e-05	0.000916445
										SOWAHC	3.93779	8.22355e-05	0.000920399
										IFI16	3.93427	8.3451e-05	0.000931266
										PTPRG	3.93427	8.3451e-05	0.000931266
										AURKA	3.93427	8.3451e-05	0.000931266
										FAM53C	3.93427	8.3451e-05	0.000931266
										CENPU	3.93427	8.3451e-05	0.000931266
										GRWD1	3.93192	8.42708e-05	0.000939313
										CDK12	3.93192	8.42708e-05	0.000939313
										THUMPD3-AS1	3.92957	8.50981e-05	0.00094798
										SMCO4	3.92839	8.55147e-05	0.000951507
										TRIM59	3.92839	8.55147e-05	0.000951507
										LMO7	3.92487	8.6776e-05	0.000962728
										PRX	3.92487	8.6776e-05	0.000962728
										RAB10	3.92252	8.76266e-05	0.000971033
										UBE2I	3.92252	8.76266e-05	0.000971033
										ABHD4	3.92135	8.80548e-05	0.000973512
										NCKAP1	3.92135	8.80548e-05	0.000973512
										STARD10	3.92135	8.80548e-05	0.000973512
										NADK	3.92017	8.8485e-05	0.000976567
										HADH	3.92017	8.8485e-05	0.000976567
										TSTD1	3.92017	8.8485e-05	0.000976567
										LSM8	3.919	8.89172e-05	0.000980769
										PTPDC1	3.91783	8.93514e-05	0.000982711
										VPS72	3.91783	8.93514e-05	0.000982711
										MED21	3.91783	8.93514e-05	0.000982711
										ANXA4	3.91783	8.93514e-05	0.000982711
										ADPGK	3.91783	8.93514e-05	0.000982711
										SMAP1	3.91548	9.02259e-05	0.000990611
										PTPRD	3.91548	9.02259e-05	0.000990611
										MAD2L1	3.9143	9.06661e-05	0.000994871
										POLR2L	3.91313	9.11084e-05	0.000998573
										MLLT3	3.91078	9.1999e-05	0.00100717
										TNFRSF12A	3.9096	9.24474e-05	0.00101092
										POMZP3	3.9096	9.24474e-05	0.00101092
										ZNF706	3.90843	9.28979e-05	0.00101526
										TMA16	3.90608	9.3805e-05	0.00102283
										PSMD6	3.90608	9.3805e-05	0.00102283
										ITPA	3.90608	9.3805e-05	0.00102283
										CYC1	3.90608	9.3805e-05	0.00102283
										NKIRAS1	3.90491	9.42617e-05	0.00102722
										GYPC	3.90138	9.56445e-05	0.0010405
										OST4	3.90138	9.56445e-05	0.0010405
										CREG1	3.90138	9.56445e-05	0.0010405
										HMGXB4	3.89903	9.65769e-05	0.00104945
										FOXM1	3.89786	9.70464e-05	0.00105395
										NME4	3.89669	9.7518e-05	0.00105846
										GLT8D2	3.89434	9.84677e-05	0.00106756
										TMEM33	3.89434	9.84677e-05	0.00106756
										HSP90AA1	3.89199	9.94261e-05	0.00107489
										NEBL	3.89199	9.94261e-05	0.00107489
										NELFA	3.89199	9.94261e-05	0.00107489
										ANAPC13	3.89199	9.94261e-05	0.00107489
										CPQ	3.89199	9.94261e-05	0.00107489
										SMC3	3.89081	9.99086e-05	0.00107949
										PTTG1	3.88729	0.000101369	0.00109403
										RBM22	3.88729	0.000101369	0.00109403
										DESI1	3.88494	0.000102354	0.00110341
										CENPP	3.88494	0.000102354	0.00110341
										MRPL13	3.88259	0.000103348	0.00111287
										DUSP6	3.88259	0.000103348	0.00111287
										FGF13	3.88024	0.000104352	0.00112303
										KLF4	3.87907	0.000104857	0.00112783
										SPSB1	3.8779	0.000105364	0.00113073
										MANEA	3.8779	0.000105364	0.00113073
										TRPV4	3.8779	0.000105364	0.00113073
										NOL11	3.8779	0.000105364	0.00113073
										SRF	3.87672	0.000105874	0.00113556
										TPP1	3.87555	0.000106386	0.00113913
										LRRC17	3.87555	0.000106386	0.00113913
										TSPAN2	3.8732	0.000107417	0.00114566
										HBS1L	3.8732	0.000107417	0.00114566
										DNAJC15	3.8732	0.000107417	0.00114566
										BET1	3.8732	0.000107417	0.00114566
										ELP1	3.8732	0.000107417	0.00114566
										ARMCX5	3.8732	0.000107417	0.00114566
										CHAMP1	3.8732	0.000107417	0.00114566
										SLC35F6	3.87202	0.000107936	0.00115055
										PTPRN2	3.87085	0.000108457	0.00115481
										PRR5	3.86967	0.000108981	0.00115974
										CDC42	3.86615	0.000110566	0.00117399
										YJU2	3.86615	0.000110566	0.00117399
										PTPRM	3.86498	0.0001111	0.00117768
										CCK	3.86498	0.0001111	0.00117768
										ARHGAP5-AS1	3.8638	0.000111636	0.00118139
										CDKN2AIP	3.8638	0.000111636	0.00118139
										PDCD10	3.8638	0.000111636	0.00118139
										ZNF446	3.86263	0.000112174	0.00118642
										RSL24D1	3.86145	0.000112714	0.00119082
										PSMB3	3.8591	0.000113803	0.00120032
										BLOC1S6	3.8591	0.000113803	0.00120032
										DNAJA4	3.8591	0.000113803	0.00120032
										HEATR1	3.85676	0.000114902	0.0012099
										SP3	3.85676	0.000114902	0.0012099
										HAT1	3.85558	0.000115455	0.00121505
										UBE2B	3.85441	0.00011601	0.00121955
										ANKRD36C	3.85323	0.000116568	0.00122339
										C17orf100	3.84971	0.000118258	0.00123976
										SMURF2	3.84854	0.000118826	0.00124503
										SLC5A3	3.84736	0.000119397	0.00125032
										PECAM1	3.84619	0.000119971	0.00125563
										ALS2	3.84266	0.000121706	0.0012731
										DNPEP	3.84149	0.00012229	0.00127851
										CTNNBIP1	3.83797	0.000124058	0.00129628
										RIF1	3.83679	0.000124652	0.00130106
										CCNA2	3.83679	0.000124652	0.00130106
										ZUP1	3.83562	0.00012525	0.00130586
										RANGAP1	3.83562	0.00012525	0.00130586
										FAM84B	3.83444	0.00012585	0.00131068
										CCDC28A	3.83444	0.00012585	0.00131068
										FBXO33	3.83327	0.000126452	0.00131552
										HACD1	3.83327	0.000126452	0.00131552
										SQSTM1	3.83209	0.000127057	0.00131965
										KCNC4	3.83209	0.000127057	0.00131965
										WHRN	3.83209	0.000127057	0.00131965
										APOE	3.83092	0.000127666	0.00132452
										PLXND1	3.83092	0.000127666	0.00132452
										NDUFAF6	3.82857	0.00012889	0.00133577
										RAPGEF1	3.82857	0.00012889	0.00133577
										RNF26	3.8274	0.000129506	0.00134142
										CYB5B	3.82622	0.000130125	0.00134418
										TIPARP	3.82622	0.000130125	0.00134418
										PNPLA6	3.82622	0.000130125	0.00134418
										COL7A1	3.82505	0.000130747	0.00134914
										CSGALNACT2	3.82505	0.000130747	0.00134914
										TUBA4A	3.82387	0.000131372	0.00135339
										ECSCR	3.82387	0.000131372	0.00135339
										GLRB	3.82387	0.000131372	0.00135339
										MKNK1	3.82152	0.00013263	0.00136487
										RPGRIP1L	3.82152	0.00013263	0.00136487
										MPI	3.81917	0.000133899	0.00137718
										NTPCR	3.81683	0.000135179	0.0013881
										FHIT	3.81683	0.000135179	0.0013881
										PPHLN1	3.81213	0.000137775	0.001414
										HNRNPA1P48	3.80978	0.000139091	0.00142673
										PRKD3	3.80743	0.000140418	0.00143647
										ATP1B3	3.80743	0.000140418	0.00143647
										C20orf96	3.80743	0.000140418	0.00143647
										EVA1A	3.80743	0.000140418	0.00143647
										CPSF4	3.80743	0.000140418	0.00143647
										EMX2OS	3.80508	0.000141757	0.00144474
										GNG8	3.80508	0.000141757	0.00144474
										TGFB1	3.80508	0.000141757	0.00144474
										DSEL	3.80508	0.000141757	0.00144474
										NGF	3.80508	0.000141757	0.00144474
										PPP1R13L	3.80508	0.000141757	0.00144474
										KLHL9	3.80391	0.000142431	0.00145083
										MRPL52	3.80273	0.000143108	0.00145539
										CSNK1G3	3.80273	0.000143108	0.00145539
										UNC5B	3.79921	0.000145158	0.00147466
										MIEF2	3.79921	0.000145158	0.00147466
										CPVL	3.79804	0.000145847	0.0014793
										LIN7C	3.79804	0.000145847	0.0014793
										RACK1	3.79804	0.000145847	0.0014793
										SLC40A1	3.79686	0.00014654	0.00148553
										IRS2	3.79569	0.000147235	0.00149179
										ELP5	3.79334	0.000148636	0.00150277
										GGA3	3.79334	0.000148636	0.00150277
										NRIP1	3.79334	0.000148636	0.00150277
										RB1	3.79334	0.000148636	0.00150277
										SLC39A4	3.79216	0.00014934	0.0015091
										WSB2	3.79099	0.000150049	0.00151224
										ATP13A2	3.79099	0.000150049	0.00151224
										PJA1	3.79099	0.000150049	0.00151224
										RIPOR3	3.78864	0.000151474	0.00152419
										CCDC59	3.78864	0.000151474	0.00152419
										CARMN	3.78747	0.000152192	0.0015306
										PA2G4	3.78629	0.000152912	0.00153703
										LAS1L	3.78512	0.000153636	0.0015435
										YKT6	3.78394	0.000154363	0.00154998
										PPAN	3.78277	0.000155094	0.0015565
										AHR	3.78159	0.000155827	0.00156304
										PDHB	3.77925	0.000157305	0.00157536
										CALM1	3.77925	0.000157305	0.00157536
										SLC30A6	3.77925	0.000157305	0.00157536
										TACSTD2	3.77807	0.000158048	0.00158198
										MED7	3.77455	0.000160298	0.00160197
										EMP2	3.77455	0.000160298	0.00160197
										RPAP3	3.77455	0.000160298	0.00160197
										SPARC	3.7722	0.000161815	0.00161375
										SCAMP1	3.7722	0.000161815	0.00161375
										TUBB	3.7722	0.000161815	0.00161375
										MYH3	3.76985	0.000163346	0.0016273
										GADD45A	3.76985	0.000163346	0.0016273
										AP000350.5	3.7675	0.00016489	0.00164183
										TMEM101	3.76633	0.000165667	0.0016487
										LMNB2	3.76515	0.000166448	0.00165388
										PMPCA	3.76515	0.000166448	0.00165388
										AK4	3.76515	0.000166448	0.00165388
										AC004148.2	3.76398	0.000167232	0.0016608
										SDHB	3.7628	0.000168019	0.00166775
										MAPK3	3.76163	0.00016881	0.00167473
										INPP5D	3.76045	0.000169605	0.00167999
										ASTE1	3.76045	0.000169605	0.00167999
										CLEC11A	3.76045	0.000169605	0.00167999
										PPP1R15B	3.75928	0.000170403	0.00168702
										APOBEC3C	3.75811	0.000171205	0.00169319
										ETS2	3.75811	0.000171205	0.00169319
										DNAJA2	3.75693	0.00017201	0.00170027
										PHF5A	3.75576	0.000172818	0.00170384
										BEST1	3.75576	0.000172818	0.00170384
										UTP4	3.75576	0.000172818	0.00170384
										BCL7C	3.75576	0.000172818	0.00170384
										TRMT10C	3.75341	0.000174447	0.001719
										GFER	3.75223	0.000175266	0.00172529
										DDX19B	3.75223	0.000175266	0.00172529
										EIF5B	3.75106	0.000176089	0.0017316
										AL050341.2	3.75106	0.000176089	0.0017316
										NDUFB11	3.74871	0.000177746	0.00174609
										TRAPPC4	3.74871	0.000177746	0.00174609
										CRADD	3.74636	0.000179418	0.0017607
										CEP41	3.74636	0.000179418	0.0017607
										MRPL1	3.74519	0.000180259	0.00176805
										SIK2	3.74401	0.000181104	0.00177451
										PPP1CA	3.74284	0.000181953	0.00177916
										STXBP1	3.74284	0.000181953	0.00177916
										KATNA1	3.74284	0.000181953	0.00177916
										UCHL5	3.74166	0.000182806	0.00178566
										ARL1	3.73932	0.000184522	0.00180058
										CETN2	3.73932	0.000184522	0.00180058
										IFT81	3.73814	0.000185386	0.00180808
										ZNF385A	3.73697	0.000186254	0.00181469
										SMUG1	3.73697	0.000186254	0.00181469
										ARHGEF19	3.73462	0.000188001	0.0018289
										C8orf76	3.73462	0.000188001	0.0018289
										SECISBP2L	3.73462	0.000188001	0.0018289
										SQLE	3.73227	0.000189763	0.00183946
										PPP2R3B	3.73227	0.000189763	0.00183946
										CLDN4	3.73227	0.000189763	0.00183946
										ZNF445	3.73227	0.000189763	0.00183946
										UFD1	3.73227	0.000189763	0.00183946
										ITPKB	3.73227	0.000189763	0.00183946
										PTAR1	3.73227	0.000189763	0.00183946
										NADSYN1	3.72992	0.000191541	0.00185575
										PRUNE1	3.72875	0.000192435	0.00186347
										RWDD4	3.72757	0.000193334	0.00187122
										CINP	3.7264	0.000194237	0.001879
										HMGB1	3.72522	0.000195143	0.00188203
										ETFRF1	3.72522	0.000195143	0.00188203
										CRNDE	3.72522	0.000195143	0.00188203
										CNBP	3.72522	0.000195143	0.00188203
										CTIF	3.72522	0.000195143	0.00188203
										GNAL	3.72405	0.000196054	0.00188986
										RAB1B	3.72287	0.000196968	0.00189771
										PIM3	3.7217	0.000197887	0.0019056
										C1QB	3.72052	0.000198809	0.00191255
										FBLIM1	3.72052	0.000198809	0.00191255
										PAIP1	3.71818	0.000200667	0.00192847
										POLDIP2	3.71818	0.000200667	0.00192847
										NSMCE3	3.717	0.000201601	0.00193647
										BCL2L13	3.71583	0.00020254	0.00194255
										MRPL42	3.71583	0.00020254	0.00194255
										GPN3	3.71583	0.00020254	0.00194255
										CDCA7L	3.71465	0.000203483	0.00195061
										SHC1	3.71348	0.00020443	0.00195477
										AC003986.3	3.71348	0.00020443	0.00195477
										PCDH12	3.71348	0.00020443	0.00195477
										WHAMM	3.71348	0.00020443	0.00195477
										SNCG	3.71348	0.00020443	0.00195477
										PARVB	3.71113	0.000206337	0.00197201
										PPP1R2	3.70878	0.00020826	0.00198839
										ANKRD39	3.70878	0.00020826	0.00198839
										CDC23	3.70643	0.0002102	0.00200189
										HSPBP1	3.70643	0.0002102	0.00200189
										FRMD6	3.70643	0.0002102	0.00200189
										SPRY2	3.70643	0.0002102	0.00200189
										AGGF1	3.70526	0.000211176	0.00201019
										ALYREF	3.70408	0.000212157	0.0020165
										ANGPTL4	3.70408	0.000212157	0.0020165
										PRELID3B	3.70408	0.000212157	0.0020165
										CCDC74A	3.70173	0.000214131	0.00203323
										ARHGAP19	3.70173	0.000214131	0.00203323
										MMD	3.69939	0.000216122	0.00205009
										CEBPB	3.69939	0.000216122	0.00205009
										RRM2	3.69704	0.000218131	0.00206606
										SMC6	3.69704	0.000218131	0.00206606
										RETREG3	3.69704	0.000218131	0.00206606
										PPP1CC	3.69469	0.000220157	0.00208214
										TCERG1	3.69469	0.000220157	0.00208214
										GSN	3.69469	0.000220157	0.00208214
										GCLC	3.69234	0.000222201	0.00209523
										ZNF121	3.69234	0.000222201	0.00209523
										MRPS35	3.69234	0.000222201	0.00209523
										LRRC61	3.69234	0.000222201	0.00209523
										RBPMS2	3.69234	0.000222201	0.00209523
										TMEM168	3.69234	0.000222201	0.00209523
										OSBPL3	3.68999	0.000224263	0.00211153
										MRPL41	3.68999	0.000224263	0.00211153
										MANBAL	3.68764	0.000226342	0.0021269
										GGT5	3.68764	0.000226342	0.0021269
										HIST1H4E	3.68764	0.000226342	0.0021269
										CIAPIN1	3.68647	0.000227389	0.00213568
										PRKDC	3.68529	0.00022844	0.00214133
										SLMAP	3.68529	0.00022844	0.00214133
										NR3C1	3.68529	0.00022844	0.00214133
										SH3D21	3.68294	0.000230556	0.00215798
										CCDC115	3.68294	0.000230556	0.00215798
										COMMD9	3.68294	0.000230556	0.00215798
										CSKMT	3.68177	0.000231621	0.00216582
										BCL2L12	3.68177	0.000231621	0.00216582
										ARRDC1	3.68059	0.000232691	0.00217475
										AKTIP	3.67942	0.000233765	0.00218372
										DBR1	3.67825	0.000234843	0.00219272
										LAMP1	3.67707	0.000235927	0.00220175
										PSMA5	3.6759	0.000237015	0.00220866
										MRPS28	3.6759	0.000237015	0.00220866
										AC098487.1	3.67472	0.000238108	0.00221667
										FBXW9	3.67472	0.000238108	0.00221667
										ZDHHC12	3.67355	0.000239205	0.00222472
										EHD2	3.67355	0.000239205	0.00222472
										NET1	3.67237	0.000240308	0.00223388
										KNOP1	3.6712	0.000241415	0.00224307
										HIST1H2BJ	3.67002	0.000242527	0.00225121
										SMC1A	3.67002	0.000242527	0.00225121
										COL5A2	3.66885	0.000243643	0.00226047
										ZNF622	3.66415	0.000248158	0.002299
										ZEB1	3.66415	0.000248158	0.002299
										NOC3L	3.66415	0.000248158	0.002299
										USP6NL	3.6618	0.000250445	0.00231905
										TONSL	3.66063	0.000251596	0.00232858
										ARRDC3	3.65946	0.000252752	0.00233587
										BX284668.5	3.65711	0.000255078	0.00235508
										SLC43A1	3.65711	0.000255078	0.00235508
										KATNAL2	3.65593	0.000256249	0.00236475
										SNRPA1	3.65476	0.000257425	0.00236756
										TMEM177	3.65476	0.000257425	0.00236756
										WDR7	3.65476	0.000257425	0.00236756
										EMC8	3.65476	0.000257425	0.00236756
										TADA3	3.65476	0.000257425	0.00236756
										NXN	3.65476	0.000257425	0.00236756
										IFNAR2	3.65476	0.000257425	0.00236756
										SOSTDC1	3.65358	0.000258606	0.00237727
										DR1	3.65006	0.000262179	0.00240896
										PXMP4	3.64771	0.000264587	0.00242874
										CBWD2	3.64771	0.000264587	0.00242874
										DSC3	3.64654	0.000265798	0.00243516
										TMEM100	3.64654	0.000265798	0.00243516
										KRT17	3.64654	0.000265798	0.00243516
										HS3ST2	3.64654	0.000265798	0.00243516
										USP27X	3.64536	0.000267015	0.00244513
										PCBD2	3.64419	0.000268237	0.00245514
										PLCB1	3.64184	0.000270697	0.00247528
										DSG2	3.64066	0.000271935	0.00248421
										NDUFC2	3.64066	0.000271935	0.00248421
										PRSS8	3.63949	0.000273178	0.00249437
										H2AFV	3.63832	0.000274426	0.00250097
										ZNF528	3.63832	0.000274426	0.00250097
										TEX10	3.63832	0.000274426	0.00250097
										ZBTB10	3.63832	0.000274426	0.00250097
										TMBIM1	3.63714	0.00027568	0.0025112
										SLC25A26	3.63597	0.000276939	0.00251785
										C1QA	3.63597	0.000276939	0.00251785
										NEK2	3.63597	0.000276939	0.00251785
										MRPL15	3.63479	0.000278204	0.00252814
										ZNHIT3	3.63362	0.000279474	0.00253847
										DCTPP1	3.63244	0.000280749	0.00254884
										BAZ1A	3.63127	0.00028203	0.00255559
										IWS1	3.63127	0.00028203	0.00255559
										TOP1MT	3.63127	0.00028203	0.00255559
										SLC6A8	3.62892	0.000284608	0.00257283
										GTF3C3	3.62892	0.000284608	0.00257283
										ZNF609	3.62892	0.000284608	0.00257283
										MYADM	3.62892	0.000284608	0.00257283
										CAB39	3.62892	0.000284608	0.00257283
										SEC14L1	3.62657	0.000287209	0.00259264
										PABPC4L	3.62657	0.000287209	0.00259264
										WBP1L	3.62657	0.000287209	0.00259264
										SOX18	3.6254	0.000288517	0.00260322
										DNAJC19	3.62422	0.000289831	0.00261136
										C19orf53	3.62422	0.000289831	0.00261136
										LINC00526	3.62422	0.000289831	0.00261136
										ZNF770	3.62187	0.000292476	0.0026327
										EIF3M	3.62187	0.000292476	0.0026327
										ITPRIPL2	3.6207	0.000293807	0.00264093
										CETN3	3.6207	0.000293807	0.00264093
										MAP3K7	3.61953	0.000295144	0.00265045
										CCNB1	3.61953	0.000295144	0.00265045
										MPPE1	3.61835	0.000296486	0.00266124
										PDK4	3.61718	0.000297834	0.00267083
										ITPR3	3.61718	0.000297834	0.00267083
										TMBIM6	3.61483	0.000300547	0.00269389
										HLA-DPB1	3.61365	0.000301912	0.00270485
										GPRC5C	3.61248	0.000303284	0.00270821
										KAT6A	3.61248	0.000303284	0.00270821
										PINLYP	3.61248	0.000303284	0.00270821
										DRG1	3.61248	0.000303284	0.00270821
										DFFA	3.61248	0.000303284	0.00270821
										APLF	3.61248	0.000303284	0.00270821
										PPP1R3B	3.61248	0.000303284	0.00270821
										CAT	3.61013	0.000306043	0.0027303
										PDGFA	3.61013	0.000306043	0.0027303
										COMMD2	3.60778	0.000308826	0.00274868
										LTB4R	3.60778	0.000308826	0.00274868
										C6orf203	3.60778	0.000308826	0.00274868
										CHRAC1	3.60778	0.000308826	0.00274868
										POLE3	3.60778	0.000308826	0.00274868
										TBC1D15	3.60661	0.000310227	0.00275857
										SDCBP	3.60661	0.000310227	0.00275857
										LSG1	3.60543	0.000311633	0.00276978
										LONRF1	3.60426	0.000313046	0.00277974
										CHMP6	3.60426	0.000313046	0.00277974
										CCT4	3.60308	0.000314464	0.00278843
										POLI	3.60308	0.000314464	0.00278843
										CEP192	3.60191	0.000315888	0.00279976
										TOLLIP	3.59956	0.000318755	0.00282385
										CDC7	3.59839	0.000320198	0.00283531
										FAM98C	3.59369	0.000326029	0.00288293
										RFC3	3.59369	0.000326029	0.00288293
										IRGQ	3.59134	0.000328982	0.00290096
										IRAK3	3.59134	0.000328982	0.00290096
										MBD2	3.59134	0.000328982	0.00290096
										OIP5	3.59134	0.000328982	0.00290096
										STK4	3.59134	0.000328982	0.00290096
										ARL8B	3.58899	0.00033196	0.0029218
										LRRC4	3.58899	0.00033196	0.0029218
										C8orf88	3.58899	0.00033196	0.0029218
										TNRC6A	3.58899	0.00033196	0.0029218
										TRIB1	3.58782	0.000333459	0.00293364
										VPS33B	3.58664	0.000334963	0.00294144
										KCTD2	3.58664	0.000334963	0.00294144
										KIF18A	3.58664	0.000334963	0.00294144
										AGK	3.58664	0.000334963	0.00294144
										SHMT1	3.58429	0.000337992	0.00296393
										RPP38	3.58429	0.000337992	0.00296393
										ZNF593	3.58429	0.000337992	0.00296393
										TENM4	3.58312	0.000339516	0.00297592
										CYB5A	3.58194	0.000341046	0.00298521
										AC019069.1	3.58194	0.000341046	0.00298521
										TEK	3.58194	0.000341046	0.00298521
										PRPF4	3.58077	0.000342583	0.00299591
										CYCS	3.58077	0.000342583	0.00299591
										TMEM231	3.5796	0.000344126	0.00300526
										TMCO6	3.5796	0.000344126	0.00300526
										ATG101	3.57725	0.000347232	0.00302683
										HDGF	3.57725	0.000347232	0.00302683
										SCRN1	3.57725	0.000347232	0.00302683
										RCAN1	3.57607	0.000348795	0.00303907
										TAX1BP3	3.5749	0.000350364	0.00304855
										WNT4	3.5749	0.000350364	0.00304855
										AC144652.1	3.57372	0.00035194	0.00305947
										PUS7	3.57372	0.00035194	0.00305947
										RASSF3	3.57255	0.000353523	0.00306763
										PET117	3.57255	0.000353523	0.00306763
										SFT2D1	3.57255	0.000353523	0.00306763
										TXLNG	3.5702	0.000356708	0.00309245
										EOGT	3.5702	0.000356708	0.00309245
										KPNA2	3.56785	0.00035992	0.0031132
										CACNG4	3.56785	0.00035992	0.0031132
										RAB3D	3.56785	0.00035992	0.0031132
										FAAP20	3.56785	0.00035992	0.0031132
										NFS1	3.56785	0.00035992	0.0031132
										ELOF1	3.5655	0.000363159	0.00313979
										ALDH1A1	3.56315	0.000366426	0.00316229
										EIF3I	3.56315	0.000366426	0.00316229
										ZNF85	3.56315	0.000366426	0.00316229
										ZCCHC17	3.55963	0.000371377	0.00320211
										C6orf106	3.55846	0.000373041	0.00321355
										FGD5-AS1	3.55846	0.000373041	0.00321355
										DHX36	3.55728	0.000374712	0.00322649
										FRAT2	3.55611	0.00037639	0.00323947
										MZT2B	3.55141	0.000383173	0.00328893
										LAGE3	3.55141	0.000383173	0.00328893
										CCDC152	3.55141	0.000383173	0.00328893
										ZNF33B	3.55141	0.000383173	0.00328893
										NDFIP2	3.55141	0.000383173	0.00328893
										RECQL5	3.55141	0.000383173	0.00328893
										PABPC1L	3.54906	0.000386607	0.00331393
										ATP9A	3.54906	0.000386607	0.00331393
										DKK3	3.54906	0.000386607	0.00331393
										MRPS25	3.54789	0.000388335	0.00332275
										CGB7	3.54789	0.000388335	0.00332275
										PPIF	3.54789	0.000388335	0.00332275
										CCDC126	3.54789	0.000388335	0.00332275
										C10orf82	3.54671	0.00039007	0.0033346
										CCDC86	3.54436	0.000393562	0.00336144
										NUDT12	3.54436	0.000393562	0.00336144
										SLC35A1	3.54319	0.000395319	0.00337493
										MTMR10	3.54201	0.000397083	0.00338695
										CRLF1	3.54201	0.000397083	0.00338695
										OGDH	3.53967	0.000400634	0.00341571
										VGLL3	3.53732	0.000404214	0.00344469
										GPRIN2	3.53614	0.000406015	0.00345849
										TRAPPC6A	3.53497	0.000407824	0.00347079
										PGAP1	3.53497	0.000407824	0.00347079
										MRPS11	3.53379	0.000409641	0.00348469
										CAV1	3.53262	0.000411464	0.00349708
										PRPS1	3.53262	0.000411464	0.00349708
										ZNF586	3.53145	0.000413296	0.00351108
										PABPC4	3.53027	0.000415135	0.00351885
										ATP2B1	3.53027	0.000415135	0.00351885
										LRRC27	3.53027	0.000415135	0.00351885
										DCTN1	3.53027	0.000415135	0.00351885
										HKR1	3.52792	0.000418836	0.00354706
										AAGAB	3.52792	0.000418836	0.00354706
										LIPA	3.52557	0.000422568	0.00356914
										NDUFS8	3.52557	0.000422568	0.00356914
										ZSCAN21	3.52557	0.000422568	0.00356914
										LINC01896	3.52557	0.000422568	0.00356914
										MRPS30	3.52557	0.000422568	0.00356914
										HMGN1	3.52557	0.000422568	0.00356914
										SYAP1	3.5244	0.000424445	0.00358341
										GPATCH4	3.52322	0.000426331	0.00358978
										DLGAP5	3.52322	0.000426331	0.00358978
										QSOX2	3.52322	0.000426331	0.00358978
										TMEM109	3.52322	0.000426331	0.00358978
										GMEB1	3.52322	0.000426331	0.00358978
										TIMM8A	3.52205	0.000428224	0.00360412
										CHERP	3.52088	0.000430125	0.00361533
										CHORDC1	3.52088	0.000430125	0.00361533
										KHSRP	3.5197	0.000432034	0.00362977
										PIGS	3.51853	0.00043395	0.00363945
										WDR45	3.51853	0.00043395	0.00363945
										BET1L	3.51618	0.000437808	0.00366534
										MGAT2	3.51618	0.000437808	0.00366534
										FGGY	3.51618	0.000437808	0.00366534
										FARSB	3.51618	0.000437808	0.00366534
										MARK3	3.51383	0.000441697	0.00369303
										SH3GL3	3.51383	0.000441697	0.00369303
										NOP56	3.51383	0.000441697	0.00369303
										TMEM19	3.51265	0.000443654	0.00370776
										UPF3B	3.51148	0.000445619	0.00372092
										ZPR1	3.51148	0.000445619	0.00372092
										ARL4C	3.51031	0.000447592	0.00373412
										CDCA4	3.51031	0.000447592	0.00373412
										CDKN3	3.50913	0.000449573	0.00374408
										NSMAF	3.50913	0.000449573	0.00374408
										KHDRBS3	3.50796	0.000451562	0.003759
										NBPF14	3.50678	0.00045356	0.00376575
										RNF138	3.50678	0.00045356	0.00376575
										FAM229B	3.50678	0.00045356	0.00376575
										TMEM189	3.50678	0.00045356	0.00376575
										SNX13	3.50678	0.00045356	0.00376575
										EIF3F	3.50443	0.00045758	0.00379582
										WDR90	3.50326	0.000459602	0.00381093
										CNOT7	3.50091	0.000463672	0.00384301
										PCBD1	3.49974	0.000465719	0.00385494
										COL21A1	3.49974	0.000465719	0.00385494
										HLA-A	3.49974	0.000465719	0.00385494
										DARS	3.49856	0.000467775	0.00386859
										MTHFD2	3.49856	0.000467775	0.00386859
										HIST1H2BD	3.49739	0.000469839	0.00387556
										TXNDC9	3.49739	0.000469839	0.00387556
										CDKN1B	3.49739	0.000469839	0.00387556
										CEP83	3.49739	0.000469839	0.00387556
										MSH2	3.49739	0.000469839	0.00387556
										TOMM5	3.49739	0.000469839	0.00387556
										RBM15	3.49621	0.000471912	0.00388929
										SALL3	3.49621	0.000471912	0.00388929
										PTPN13	3.49504	0.000473994	0.00390307
										TMEM138	3.49504	0.000473994	0.00390307
										SLC16A1	3.49386	0.000476084	0.00391858
										C14orf119	3.49269	0.000478182	0.00393415
										AZIN1-AS1	3.49034	0.000482405	0.00396034
										DLL4	3.49034	0.000482405	0.00396034
										AIP	3.49034	0.000482405	0.00396034
										CRB2	3.48799	0.000486663	0.00398841
										TMEM14A	3.48799	0.000486663	0.00398841
										CFAP57	3.48799	0.000486663	0.00398841
										CYP26A1	3.48799	0.000486663	0.00398841
										STAU2	3.48682	0.000488805	0.00400252
										WARS	3.48682	0.000488805	0.00400252
										FECH	3.48564	0.000490956	0.00401841
										ENSA	3.48329	0.000495284	0.00405209
										PPP2R2A	3.48212	0.000497461	0.00406466
										BOP1	3.48212	0.000497461	0.00406466
										CCNT2	3.48212	0.000497461	0.00406466
										BARD1	3.48095	0.000499647	0.00407902
										TMEM106B	3.47977	0.000501842	0.00409168
										SCAF8	3.47977	0.000501842	0.00409168
										PREPL	3.47977	0.000501842	0.00409168
										ATP5IF1	3.4786	0.000504047	0.00410087
										KIF1C	3.4786	0.000504047	0.00410087
										DDX50	3.4786	0.000504047	0.00410087
										NAE1	3.4786	0.000504047	0.00410087
										FBXL3	3.47742	0.00050626	0.00411712
										APH1B	3.47625	0.000508482	0.00413166
										FTL	3.47625	0.000508482	0.00413166
										HIPK1	3.47507	0.000510714	0.00414625
										CBFB	3.47507	0.000510714	0.00414625
										CEMIP2	3.4739	0.000512954	0.00415912
										MRPL32	3.4739	0.000512954	0.00415912
										UTP11	3.47155	0.000517463	0.00418854
										COL23A1	3.47155	0.000517463	0.00418854
										GM2A	3.47155	0.000517463	0.00418854
										CPNE8	3.47155	0.000517463	0.00418854
										PLAG1	3.4692	0.000522008	0.00422354
										LLPH	3.46803	0.000524295	0.00424024
										SPAG5	3.46333	0.000533535	0.00431314
										SLC25A51	3.46215	0.000535869	0.00431916
										CEP135	3.46215	0.000535869	0.00431916
										PYCR1	3.46215	0.000535869	0.00431916
										AL118506.1	3.46215	0.000535869	0.00431916
										CARHSP1	3.46215	0.000535869	0.00431916
										KITLG	3.46215	0.000535869	0.00431916
										ZSCAN2	3.46098	0.000538212	0.00433622
										ZNF559	3.45981	0.000540565	0.00435149
										MTUS1	3.45981	0.000540565	0.00435149
										ZNF431	3.45863	0.000542927	0.00436866
										LIMK2	3.45746	0.000545299	0.00438589
										UBE2E2	3.45628	0.00054768	0.00440132
										IER3IP1	3.45628	0.00054768	0.00440132
										ARF3	3.45511	0.000550071	0.00441123
										IMPACT	3.45511	0.000550071	0.00441123
										EBPL	3.45511	0.000550071	0.00441123
										RAD51C	3.45511	0.000550071	0.00441123
										CAVIN3	3.45393	0.000552472	0.00442862
										CCDC90B	3.45276	0.000554883	0.00444607
										CUTC	3.45159	0.000557304	0.00445984
										SORD	3.45159	0.000557304	0.00445984
										PPP1R8	3.45041	0.000559734	0.00446989
										PRPF38B	3.45041	0.000559734	0.00446989
										TSR3	3.45041	0.000559734	0.00446989
										EIF3J-DT	3.45041	0.000559734	0.00446989
										DISP1	3.45041	0.000559734	0.00446989
										EPHX1	3.44806	0.000564624	0.00450139
										SRD5A1	3.44806	0.000564624	0.00450139
										WASL	3.44806	0.000564624	0.00450139
										SNX27	3.44689	0.000567084	0.00451533
										TCEA1	3.44689	0.000567084	0.00451533
										GNPTAB	3.44689	0.000567084	0.00451533
										ZADH2	3.44571	0.000569554	0.00452931
										RNF19A	3.44571	0.000569554	0.00452931
										PPFIA3	3.44571	0.000569554	0.00452931
										SESN1	3.44336	0.000574525	0.00456312
										SLC39A14	3.44336	0.000574525	0.00456312
										VPS37C	3.44336	0.000574525	0.00456312
										AL391069.3	3.44219	0.000577025	0.00458107
										TMEM99	3.44102	0.000579535	0.00459908
										PINX1-1	3.43867	0.000584586	0.00463144
										DOHH	3.43867	0.000584586	0.00463144
										GPANK1	3.43867	0.000584586	0.00463144
[truncated: 1,458 more rows]

## Sheet: DEGs_disease
Digital_disease_genes(52 genes)					Interdigital_disease_genes(33 genes)					DistalMes_disease_genes(103 genes)
Gene_Symbol	scores	pvals	pvals_adj		Gene_Symbol	scores	pvals	pvals_adj		Gene_Symbol	scores	pvals	pvals_adj
FGFR2	11.2569	2.14267e-29	1.0198e-25		HOXD13	11.0652	1.8503e-28	3.5226e-24		DLX5	12.967	1.88278e-38	1.07235e-34
MECOM	10.4243	1.92146e-25	1.69246e-22		MECOM	8.29227	1.1111e-16	5.56662e-14		TFAP2A	11.2735	1.77329e-29	2.59691e-26
SOX9	9.8245	8.83095e-23	3.90985e-20		GDF5	8.25243	1.55211e-16	7.57669e-14		HOXD13	9.09801	9.20006e-20	3.18456e-17
HOXD13	9.80038	1.12166e-22	4.74538e-20		ACTG1	7.51271	5.79162e-14	1.64568e-11		TWIST1	8.94823	3.61216e-19	1.0745e-16
COL9A2	9.73025	2.24051e-22	8.53095e-20		ROR2	7.16277	7.90623e-13	1.98051e-10		MYCN	8.79386	1.44502e-18	3.7176e-16
COL11A2	9.705	2.8708e-22	1.05104e-19		FANCA	6.77631	1.23282e-11	2.55114e-09		HOXA13	8.47021	2.44959e-17	5.41344e-15
COL2A1	9.31002	1.27807e-20	4.0553e-18		CDC6	6.48282	9.00264e-11	1.61691e-08		TFAP2B	8.40651	4.224e-17	8.37671e-15
COL9A3	9.0424	1.53267e-19	4.22882e-17		HOXA13	6.03195	1.61996e-09	2.11238e-07		MAFB	8.36175	6.17965e-17	1.17648e-14
COL9A1	8.97003	2.96443e-19	7.94884e-17		FHL1	5.91641	3.29049e-09	4.04157e-07		BMP4	7.73165	1.06165e-14	1.44369e-12
NOG	8.35007	6.8223e-17	1.27336e-14		RBM10	5.55452	2.7838e-08	2.54798e-06		SMARCA4	7.30412	2.79091e-13	2.85663e-11
HOXA13	8.34165	7.32588e-17	1.34106e-14		CENPJ	5.40146	6.61003e-08	5.30978e-06		CRIPT	7.30154	2.84501e-13	2.89643e-11
PTH1R	8.23562	1.78637e-16	3.00963e-14		FGFR2	5.267	1.38673e-07	1.03532e-05		POLE	7.21747	5.29656e-13	5.01671e-11
OBSL1	7.87767	3.33549e-15	4.6692e-13		SMARCA4	5.12324	3.00334e-07	2.05675e-05		TBX1	7.03067	2.0554e-12	1.7469e-10
ACTG1	7.48942	6.91773e-14	8.28301e-12		FBLN1	5.01002	5.44238e-07	3.45374e-05		ASCC1	6.94201	3.86556e-12	3.07919e-10
FGFR3	7.23751	4.5699e-13	4.57904e-11		CEP152	4.61692	3.89472e-06	0.000185369		TTC8	6.37303	1.85333e-10	9.8558e-09
ROR2	7.22629	4.96363e-13	4.92175e-11		BMP2	4.61062	4.0148e-06	0.000189193		BBS7	5.83905	5.24999e-09	1.87875e-07
TGFB2	6.77633	1.23266e-11	9.65736e-10		GLI3	4.51998	6.18466e-06	0.000274461		CDT1	5.82843	5.59507e-09	1.98359e-07
COL11A1	6.45261	1.09942e-10	7.37001e-09		KIF22	4.40377	1.06384e-05	0.000431843		SMC3	5.65312	1.57564e-08	4.86176e-07
GDF5	6.14852	7.82097e-10	4.58141e-08		ASXL1	4.35397	1.33693e-05	0.000516278		NCAPD2	5.43419	5.50464e-08	1.4535e-06
FANCL	6.14684	7.90438e-10	4.61606e-08		FANCI	4.33272	1.47276e-05	0.000559651		PIK3CA	5.42242	5.87962e-08	1.53548e-06
GLI3	6.12748	8.9282e-10	5.16641e-08		FLNA	4.29952	1.71167e-05	0.000628817		RPGRIP1L	5.40119	6.61998e-08	1.70774e-06
BMPR1B	5.99255	2.06579e-09	1.11097e-07		ASXL3	4.26234	2.023e-05	0.000715872		ZIC3	5.36016	8.31482e-08	2.06117e-06
INPPL1	5.98245	2.19807e-09	1.17548e-07		PTH1R	4.09766	4.17347e-05	0.00129616		CASK	5.35241	8.67891e-08	2.1265e-06
DDR2	5.52267	3.33885e-08	1.37587e-06		MKKS	3.99939	6.35072e-05	0.00182323		FANCI	5.22042	1.78513e-07	3.95179e-06
ENPP1	5.04382	4.56337e-07	1.42374e-05		UBE2T	3.92634	8.6247e-05	0.00233225		ACOX1	5.06319	4.12306e-07	8.17655e-06
PLOD1	4.93778	7.90175e-07	2.2897e-05		FBN1	3.70921	0.000207908	0.00469531		RAD21	5.04597	4.51225e-07	8.84698e-06
PIEZO2	4.92712	8.34511e-07	2.39991e-05		INPPL1	3.61625	0.000298906	0.00615862		CHD7	4.94956	7.43808e-07	1.3512e-05
CHD7	4.9159	8.83765e-07	2.50747e-05		CBL	3.59433	0.000325223	0.00656584		BRIP1	4.8916	1.00019e-06	1.74693e-05
MEGF8	4.66763	3.04688e-06	7.36122e-05		COL11A2	3.50602	0.000454862	0.00839929		PGAP2	4.7972	1.60898e-06	2.66363e-05
BRAF	4.58123	4.62243e-06	0.000104515							PRPS1	4.79003	1.66758e-06	2.73921e-05
ERF	4.53046	5.88559e-06	0.000128057							MECOM	4.78429	1.71593e-06	2.80652e-05
FHL1	4.17924	2.92482e-05	0.000517016							ZC4H2	4.75158	2.01834e-06	3.19411e-05
CDKN1C	4.12426	3.71929e-05	0.000636189							TPM2	4.72805	2.26685e-06	3.52873e-05
NPR2	4.01093	6.04805e-05	0.00095238							SHOC2	4.70452	2.54461e-06	3.90679e-05
WDR19	3.96268	7.41137e-05	0.00113788							BBS4	4.66148	3.13939e-06	4.68767e-05
ASXL1	3.73826	0.000185299	0.00244981							FANCA	4.64312	3.43188e-06	5.04916e-05
RBM10	3.67711	0.000235896	0.00301206							NRAS	4.60037	4.21748e-06	6.04157e-05
FLNB	3.47401	0.00051275	0.00571196							DDR2	4.48186	7.39939e-06	9.71514e-05
IFT43	3.33374	0.000856855	0.0087048							ARID1B	4.46637	7.95581e-06	0.000103106
										SATB2	4.45661	8.32643e-06	0.000107107
										BUB1B	4.43136	9.36388e-06	0.00011853
										IFT122	4.39263	1.11988e-05	0.000138985
										GJA1	4.3602	1.29941e-05	0.000158071
										ACTB	4.33782	1.439e-05	0.00017176
										TGFB1	4.3361	1.45031e-05	0.000172785
										TKT	4.29019	1.78517e-05	0.000205976
										TRIM32	4.28474	1.82951e-05	0.000210709
										EBP	4.28331	1.84135e-05	0.000211689
										IGF1R	4.27757	1.88945e-05	0.000216435
										SMS	4.26609	1.98927e-05	0.000225965
										DPF2	4.14415	3.41082e-05	0.000354064
										MAB21L2	4.11574	3.85939e-05	0.000392495
										TONSL	4.06524	4.79831e-05	0.000469667
										ORC6	4.06036	4.89967e-05	0.000477379
										DVL1	3.96625	7.30127e-05	0.000669242
										UBE2T	3.94645	7.93183e-05	0.000719763
										TRPV4	3.91374	9.08774e-05	0.000806584
										PCYT1A	3.91259	9.13105e-05	0.000809674
										KIF22	3.90341	9.48465e-05	0.000836741
										PCNT	3.90169	9.55237e-05	0.000841157
										PRMT7	3.89366	9.8745e-05	0.000865918
										GLI3	3.87414	0.000107	0.000923004
										FGF10	3.87328	0.000107379	0.000925433
										PTPN11	3.86381	0.00011163	0.000957303
										SMAD3	3.83569	0.00012521	0.00105429
										NPHP3	3.8291	0.000128615	0.00107914
										NCAPD3	3.81504	0.000136163	0.00113497
										TBX3	3.77429	0.000160463	0.00129116
										TELO2	3.73584	0.000187087	0.00146515
										BRAF	3.72838	0.000192712	0.00150117
										RIT1	3.69051	0.000223807	0.00169484
										DYM	3.6403	0.000272326	0.00199482
										RAD51C	3.63685	0.000275991	0.00201778
										FANCD2	3.59639	0.000322658	0.00229894
										BBS2	3.58578	0.000336075	0.0023741
										CHST3	3.56828	0.000359339	0.00251234
										SMC1A	3.53442	0.000408675	0.00279066
										ORC1	3.52122	0.000429568	0.00290933
										KMT2E	3.39612	0.000683492	0.00430302
										DVL3	3.37546	0.00073693	0.00457738
										TMEM67	3.37058	0.000750102	0.00463801
										FAM111A	3.36283	0.000771471	0.00475009
										MAP3K7	3.3614	0.00077549	0.00476558
										CC2D2A	3.26126	0.00110919	0.00641845
										CEP152	3.25036	0.00115261	0.00662541
										PIK3R2	3.23716	0.00120727	0.00689589
										TGDS	3.19297	0.00140818	0.00780463
										SLC22A5	3.1901	0.00142224	0.00787337
										VPS33B	3.1505	0.00162989	0.00877294
										CREBBP	3.13788	0.00170175	0.00908524
										PLK4	3.12095	0.00180269	0.00951472
