# Supplementary material for: A human embryonic limb cell atlas resolved in space and time
Source: Nature. 2023 Dec 6;635(8039):668–78. doi: 10.1038/s41586-023-06806-x (PMC7616500; doi:10.1038/s41586-023-06806-x)
Supplement: Supplementary file 8 — Sample metadata. Stage, hospital pseudo ID, Sample ID, specimen ID, cell number, gender, measurements, kit version and anatomical description of each sequencing library. [file 41586_2023_6806_MOESM8_ESM.xlsx]

## Sheet: human
Sample stage	Norm. Sample Stage	Hospital ID	Sample ID	cell/voxel number	Gender	CRL	NRL	kit	specimens
GA7 w 5(M top)	PCW5.1	BRC2078	5386STDY7537944	4521	F	11	8	3' v2	C1-FSM-0-SC-1
GA7 w 5	PCW5.4 -1	BRC2131	5478STDY7717491	5477	M	24	13	3' v2	C13-FSM-0-SC-1
GA7 w 5	PCW5.4 -2	BRC2131	5478STDY7717492	5383	M	24	13	3' v2	C13-FSM-0-SC-1
GA8 w5	PCW6.5	BRC2114	5478STDY7652318	4088	M	22	12	3' v2	C9-FSM-0-SC-1
GA9 w1	PCW7.2-1	BRC2092	5386STDY7557336	3819	M	26	16	3' v2	C5-FSM-0-SC-1
GA9 w1	PCW7.2-2	BRC2092	5386STDY7557337	3863	M	26	16	3' v2	C5-FSM-0-SC-1
GA9 w3	PCW8.0	BRC2091	5386STDY7557335	2696	F	35.7	21	3' v2	C4-FSM-0-SC-1
GA9 w4	PCW8.4-1	BRC2083	FCAImmP7536758	4239	F	39	23	3' v2	C3-FSM-0-SC-1
GA9 w4	PCW8.4-2	BRC2083	FCAImmP7536759	4577	F	39	23	3' v2	C3-FSM-0-SC-1
GA10w4	PCW9.0-1	BRC2181	5478STDY7980348	3865	M	44	26	3' v2	C36-FSM--SC-1
GA10w4	PCW9.0-2	BRC2181	5478STDY7980349	4341	M	44	26	3' v2	C36-FSM--SC-2
GA10 w6	PCW9.3-1	BRC2172	5478STDY7935101	8805	F	49	31	3' v2	C34-FSM-0-SC-1
GA10 w6	PCW9.3-2	BRC2173	5478STDY7935102	7317	M	49	31	3' v2	C35-FSM-0-SC-1
GA 7w 2	PCW5.6	BRC2254	WSSS_THYst9384953	4781	M	15	10	5'	C72-FARM-0-SC-1	Distal Fore limb 7w+2
GA 7w 2	PCW5.6	BRC2254	WSSS_THYst9384954	3953	M	15	10	5'	C72-FARM-0-SC-2	Middle Fore limb 7w+2
GA 7w 2	PCW5.6	BRC2254	WSSS_THYst9384955	4190	M	15	10	5'	C72-FARM-0-SC-3	Proximal Fore limb 7w+2
GA 7w 2	PCW5.6	BRC2254	WSSS_THYst9384956	5009	M	15	10	5'	C72-FLEG-0-SC-1	Distal Hind limb 7w+2
GA 7w 2	PCW5.6	BRC2254	WSSS_THYst9384957	3774	M	15	10	5'	C72-FLEG-0-SC-2	Middle Hind limb 7w+2
GA 7w 2	PCW5.6	BRC2254	WSSS_THYst9384958	2991	M	15	10	5'	C72-FLEG-0-SC-3	Proximal Hind limb 7w+2
GA 8w 5	PCW6.1	BRC2243	WSSS_THYst8796437	9725	M	18	11	3' v2	C68-FLEG-1-SC-1	proximal forelimb
GA 8w 5	PCW6.1	BRC2243	WSSS_THYst8796438	4490	M	18	11	3' v2	C68-FLEG-2-SC-1	mid forelimb
GA 8w 5	PCW6.1	BRC2243	WSSS_THYst8796439	7514	M	18	11	3' v2	C68-FLEG-3-SC-1	distal forelimb
GA 8w 5	PCW6.1	BRC2243	WSSS_THYst8796440	2867	M	18	11	3' v2	C68-FARM-1-SC-1	proximal hindlimb
GA 8w 5	PCW6.1	BRC2243	WSSS_THYst8796441	4330	M	18	11	3' v2	C68-FARM-2-SC-1	mid forelimb
GA 8w 5	PCW6.1	BRC2243	WSSS_THYst8796442	9340	M	18	11	3' v2	C68-FARM-3-SC-1	distal hindlimb
GA 10w 1	PCW8.1	BRC2196	WSSS_THYst9383359	2562	M		24	Visium	C42-FLEG-0-FO-1	Whole leg (with foot)
GA 10w 1	PCW8.1	BRC2196	WSSS_THYst9383360	2796	M		24	Visium	C42-FLEG-0-FO-1	Whole leg (with foot)
GA 10w 1	PCW8.1	BRC2196	WSSS_THYst9383361	1889	M		24	Visium	C42-FLEG-0-FO-1	Whole leg (with foot)
GA 10w 1	PCW8.1	BRC2196	WSSS_THYst9383362	2884	M		24	Visium	C42-FLEG-0-FO-1	Whole leg (with foot)
GA 8w 4	PCW7.0	BRC2245	WSSS_THYst9699523	996	F	18	11	Visium	C70-FLEG-0-FO-2-S7-A1-i||C70-FLEG-0-FO-2-S10-A1-ii	Right leg (embedded with foot flat)
GA 8w 4	PCW7.0	BRC2245	WSSS_THYst9699524	1235	F	18	11	Visium	C70-FLEG-0-FO-2-S11-B1-i||C70-FLEG-0-FO-2-S20-B1-ii	Right leg (embedded with foot flat)
GA 7w 4d	PCW6.2	BRC2218	WSSS_THYst9699525	1381	F	19	10	Visium	C59-FLEG-0-FO-1-S5-C1-i||C59-FLEG-0-FO-1-S11-C1-ii	Arrived and stored overnight in HypoThermosol at 4 degrees; embedded and frozen in OCT on isopentane-dry ice slurry
GA 7w 4d	PCW5.6	BRC2218||BRC2217	WSSS_THYst9699526	1279	F||M			Visium	C59-FLEG-0-FO-1-S18-D1-i||C58-FLEG-0-FO-2-S15-D1-ii||C58-FLEG-0-FO-2-S16-D1-iii	Arrived and stored overnight in HypoThermosol at 4 degrees; embedded and frozen in OCT on isopentane-dry ice slurry;Whole leg, including foot paddle
PCW5.5		1				14		IHC
PCW5.5		2				14		IHC
PCW5.6		3				16		IHC
PCW5.6		4				16		IHC
PCW5.6		5				16		IHC
PCW7.6		6				31		IHC
PCW7.6		7				31		IHC
PCW8.0		8				32		IHC
PCW8.2		9				35		IHC
PCW9.0		10				40		IHC
PCW9.4		11				45		IHC
PCW9.5		12				46		IHC
PCW5.5		13				14		RNA-ISH
PCW5.5		14				14		RNA-ISH
PCW5.6		15				16		RNA-ISH
PCW5.6		16				16		RNA-ISH
PCW6.0		17				17		RNA-ISH
PCW6.0		18				17		RNA-ISH
PCW6.2		19				19		RNA-ISH
PCW6.2		20				19		RNA-ISH
PCW6.3		21				20		RNA-ISH
PCW6.3		22				20		RNA-ISH
PCW6.4		23				21		RNA-ISH
PCW6.4		24				21		RNA-ISH
PCW6.5		25				22		RNA-ISH
PCW6.5		26				22		RNA-ISH
PCW7.1		27				26		RNA-ISH
PCW8.3		28				36		RNA-ISH
PCW8.6		29				39		RNA-ISH
PCW7.2		30				27		Myoblast isolation
PCW7.3		31				28		Myoblast isolation

## Sheet: mouse
batch	region	sequencing_center	anatomy	project	organism	mouse_stage	chemistry
GSM4227224	WholeLimb	Kelly	hindlimb	Kelly	mouse	11.5	3v2	2859
WSSS_THYst9807811	Proximal	Sanger	hindlimb	Zhang	mouse	12.5	3v3	5623
WSSS_THYst9807812	Middle	Sanger	hindlimb	Zhang	mouse	12.5	3v3	6065
WSSS_THYst9807813	Distal	Sanger	hindlimb	Zhang	mouse	12.5	3v3	6904
WSSS_THYst9807817	Proximal	Sanger	hindlimb	Zhang	mouse	13.5	3v3	5882
WSSS_THYst9807818	Middle	Sanger	hindlimb	Zhang	mouse	13.5	3v3	5868
WSSS_THYst9807819	Distal	Sanger	hindlimb	Zhang	mouse	13.5	3v3	5382
GSM4227225	WholeLimb	Kelly	hindlimb	Kelly	mouse	13.5	3v2	3090
GSM4227226	WholeLimb	Kelly	hindlimb	Kelly	mouse	15.5	3v2	2823
WSSS_THYst9807820	Proximal	Sanger	hindlimb	Zhang	mouse	16.5	3v3	4098
GSM4227227	WholeLimb	Kelly	hindlimb	Kelly	mouse	18.5	3v2	2082
GSM4498677	WholeLimb	Allou	forelimb	Allou	mouse	9.5	3v2	9913
GSM4498678	WholeLimb	Allou	forelimb	Allou	mouse	10.5	3v2	18492
7_e10_5	WholeLimb	Caltech	forelimb	He	mouse	10.5	3v2	6200
3_e11	WholeLimb	Caltech	forelimb	He	mouse	11	3v2	14312
4_e12	WholeLimb	Caltech	forelimb	He	mouse	12	3v2	5923
WSSS_THYst9807808	Proximal	Sanger	forelimb	Zhang	mouse	12.5	3v3	6117
WSSS_THYst9807809	Middle	Sanger	forelimb	Zhang	mouse	12.5	3v3	5718
WSSS_THYst9807810	Distal	Sanger	forelimb	Zhang	mouse	12.5	3v3	4801
12_e13	WholeLimb	Caltech	forelimb	He	mouse	13	3v2	9539
5_e13	WholeLimb	Caltech	forelimb	He	mouse	13	3v2	7225
1_e13_5	WholeLimb	Caltech	forelimb	He	mouse	13.5	3v2	5189
WSSS_THYst9807814	Proximal	Sanger	forelimb	Zhang	mouse	13.5	3v3	5300
WSSS_THYst9807815	Middle	Sanger	forelimb	Zhang	mouse	13.5	3v3	4181
WSSS_THYst9807816	Distal	Sanger	forelimb	Zhang	mouse	13.5	3v3	8972
13_e14	WholeLimb	Caltech	forelimb	He	mouse	14	3v2	7176
8_e15_whole	WholeLimb	Caltech	forelimb	He	mouse	15	3v2	7210
6_e15	WholeLimb	Caltech	forelimb	He	mouse	15	3v2	8071
9_e15_prox	Proximal	Caltech	forelimb	He	mouse	15	3v2	11099
10_e15_mid	Middle	Caltech	forelimb	He	mouse	15	3v2	9457
11_e15_dist	Distal	Caltech	forelimb	He	mouse	15	3v2	9496
