# Supplementary material for: A human embryonic limb cell atlas resolved in space and time
Source: Nature. 2023 Dec 6;635(8039):668–78. doi: 10.1038/s41586-023-06806-x (PMC7616500; doi:10.1038/s41586-023-06806-x)
Supplement: Supplementary file 10 — Source Data Fig. 1 [file 41586_2023_6806_MOESM10_ESM.xlsx]

## Sheet: panel_a
Norm. Sample Stage	Hospital ID	Sample ID	Gender	kit	specimens	region
PCW5.1	BRC2078	5386STDY7537944	F	3' v2	C1-FSM-0-SC-1	Whole hind limb
PCW5.4 -1	BRC2131	5478STDY7717491	M	3' v2	C13-FSM-0-SC-1	Thigh hind limb
PCW5.4 -2	BRC2131	5478STDY7717492	M	3' v2	C13-FSM-0-SC-1	Thigh hind limb
PCW6.5	BRC2114	5478STDY7652318	M	3' v2	C9-FSM-0-SC-1	Thigh hind limb
PCW7.2-1	BRC2092	5386STDY7557336	M	3' v2	C5-FSM-0-SC-1	Thigh hind limb
PCW7.2-2	BRC2092	5386STDY7557337	M	3' v2	C5-FSM-0-SC-1	Thigh hind limb
PCW8.0	BRC2091	5386STDY7557335	F	3' v2	C4-FSM-0-SC-1	Thigh hind limb
PCW8.4-1	BRC2083	FCAImmP7536758	F	3' v2	C3-FSM-0-SC-1	Thigh hind limb
PCW8.4-2	BRC2083	FCAImmP7536759	F	3' v2	C3-FSM-0-SC-1	Thigh hind limb
PCW9.0-1	BRC2181	5478STDY7980348	M	3' v2	C36-FSM--SC-1	Thigh hind limb
PCW9.0-2	BRC2181	5478STDY7980349	M	3' v2	C36-FSM--SC-2	Thigh hind limb
PCW9.3-1	BRC2172	5478STDY7935101	F	3' v2	C34-FSM-0-SC-1	Thigh hind limb
PCW9.3-2	BRC2173	5478STDY7935102	M	3' v2	C35-FSM-0-SC-1	Thigh hind limb
PCW5.6	BRC2254	WSSS_THYst9384953	M	5'	C72-FARM-0-SC-1	Distal Fore limb
PCW5.6	BRC2254	WSSS_THYst9384954	M	5'	C72-FARM-0-SC-2	Middle Fore limb
PCW5.6	BRC2254	WSSS_THYst9384955	M	5'	C72-FARM-0-SC-3	Proximal Fore limb
PCW5.6	BRC2254	WSSS_THYst9384956	M	5'	C72-FLEG-0-SC-1	Distal Hind limb
PCW5.6	BRC2254	WSSS_THYst9384957	M	5'	C72-FLEG-0-SC-2	Middle Hind limb
PCW5.6	BRC2254	WSSS_THYst9384958	M	5'	C72-FLEG-0-SC-3	Proximal Hind limb
PCW6.1	BRC2243	WSSS_THYst8796437	M	3' v2	C68-FLEG-1-SC-1	proximal forelimb
PCW6.1	BRC2243	WSSS_THYst8796438	M	3' v2	C68-FLEG-2-SC-1	mid forelimb
PCW6.1	BRC2243	WSSS_THYst8796439	M	3' v2	C68-FLEG-3-SC-1	distal forelimb
PCW6.1	BRC2243	WSSS_THYst8796440	M	3' v2	C68-FARM-1-SC-1	proximal hindlimb
PCW6.1	BRC2243	WSSS_THYst8796441	M	3' v2	C68-FARM-2-SC-1	mid forelimb
PCW6.1	BRC2243	WSSS_THYst8796442	M	3' v2	C68-FARM-3-SC-1	distal hindlimb
PCW8.1	BRC2196	WSSS_THYst9383359	M	Visium	C42-FLEG-0-FO-1	Whole leg (with foot)
PCW8.1	BRC2196	WSSS_THYst9383360	M	Visium	C42-FLEG-0-FO-1	Whole leg (with foot)
PCW8.1	BRC2196	WSSS_THYst9383361	M	Visium	C42-FLEG-0-FO-1	Whole leg (with foot)
PCW8.1	BRC2196	WSSS_THYst9383362	M	Visium	C42-FLEG-0-FO-1	Whole leg (with foot)
PCW7.0	BRC2245	WSSS_THYst9699523	F	Visium	C70-FLEG-0-FO-2-S7-A1-i||C70-FLEG-0-FO-2-S10-A1-ii	Right leg (embedded with foot flat)
PCW7.0	BRC2245	WSSS_THYst9699524	F	Visium	C70-FLEG-0-FO-2-S11-B1-i||C70-FLEG-0-FO-2-S20-B1-ii	Right leg (embedded with foot flat)
PCW6.2	BRC2218	WSSS_THYst9699525	F	Visium	C59-FLEG-0-FO-1-S5-C1-i||C59-FLEG-0-FO-1-S11-C1-ii	Arrived and stored overnight in HypoThermosol at 4 degrees; embedded and frozen in OCT on isopentane-dry ice slurry
PCW5.6	BRC2218||BRC2217	WSSS_THYst9699526	F||M	Visium	C59-FLEG-0-FO-1-S18-D1-i||C58-FLEG-0-FO-2-S15-D1-ii||C58-FLEG-0-FO-2-S16-D1-iii	Arrived and stored overnight in HypoThermosol at 4 degrees; embedded and frozen in OCT on isopentane-dry ice slurry;Whole leg, including foot paddle

## Sheet: panel_b
index	UMAP1	UMAP2	cell_cluster
AAACCTGCACATTTCT-5386STDY7537944	5.89972	5.39674	Mes1
AAACCTGCAGGGATTG-5386STDY7537944	4.46141	7.96295	OCP
AAACCTGCATCGGGTC-5386STDY7537944	7.91563	5.40429	Mes1
AAACCTGCATGGGACA-5386STDY7537944	7.0598	5.86775	Mes1
AAACCTGGTGATGCCC-5386STDY7537944	-7.71642	8.12695	VenousEndo
AAACCTGGTTGATTGC-5386STDY7537944	4.97828	8.54614	OCP
AAACCTGTCCTTTACA-5386STDY7537944	6.68085	6.48702	Mes1
AAACCTGTCTAACTCT-5386STDY7537944	6.62175	4.59049	Mes1
AAACCTGTCTCCAGGG-5386STDY7537944	8.36114	5.66151	Mes4
AAACGGGAGGCCATAG-5386STDY7537944	5.37872	6.42679	Mes1
AAACGGGAGGTTCCTA-5386STDY7537944	4.86347	7.79469	Mes1
AAACGGGCAACACCCG-5386STDY7537944	6.6788	5.37307	Mes1
AAACGGGGTCACCCAG-5386STDY7537944	7.80795	6.62671	TransMes
AAACGGGGTGTGAAAT-5386STDY7537944	6.61652	6.40158	TransMes
AAACGGGTCGTGGACC-5386STDY7537944	7.57207	6.47754	TransMes
AAACGGGTCTCCAGGG-5386STDY7537944	5.63948	6.42992	Mes1
AAACGGGTCTCTAAGG-5386STDY7537944	6.97045	4.52825	Mes1
AAAGATGAGGCTAGCA-5386STDY7537944	4.85145	7.50724	Mes1
AAAGATGCACGCCAGT-5386STDY7537944	-3.80437	11.1932	PrimErythro2
AAAGATGCAGCCTATA-5386STDY7537944	5.50861	7.3686	Mes1
AAAGATGTCCGAGCCA-5386STDY7537944	7.5382	4.39376	Mes1
AAAGATGTCCGCGTTT-5386STDY7537944	-4.20189	10.5081	PrimErythro2
AAAGCAAAGACTTTCG-5386STDY7537944	5.48925	7.53646	Mes1
AAAGCAAAGGAGTTTA-5386STDY7537944	6.74092	5.73531	Mes1
AAAGCAAAGGCATGTG-5386STDY7537944	7.50433	4.39914	Mes1
AAAGCAACACTGTGTA-5386STDY7537944	-4.05806	11.7844	PrimErythro2
AAAGCAACAGGGCATA-5386STDY7537944	5.97255	5.66734	Mes1
AAAGCAAGTAGCGTGA-5386STDY7537944	7.11679	4.50044	Mes1
AAAGCAAGTATATGAG-5386STDY7537944	7.4126	5.43298	Mes1
AAAGCAAGTCGAGTTT-5386STDY7537944	-4.65915	10.0675	PrimErythro2
AAAGCAAGTCTCAACA-5386STDY7537944	-4.32904	10.8933	PrimErythro2
AAAGCAAGTGAGTGAC-5386STDY7537944	5.84978	6.74181	Mes1
AAAGTAGAGAGTACCG-5386STDY7537944	8.11792	4.15709	Mes1
AAAGTAGAGATCCCGC-5386STDY7537944	5.32097	5.22173	Mes1
AAAGTAGAGCTAACTC-5386STDY7537944	5.65229	6.28236	Mes1
AAAGTAGAGGATGGAA-5386STDY7537944	7.36918	5.59313	TransMes
AAAGTAGGTCTGCAAT-5386STDY7537944	6.37044	4.22198	Mes1
AAAGTAGGTTAGATGA-5386STDY7537944	5.65707	7.41424	Mes1
AAAGTAGGTTGAGGTG-5386STDY7537944	7.74106	4.43575	Mes1
AAAGTAGTCATCATTC-5386STDY7537944	6.10885	6.43038	Mes1
AAAGTAGTCGTGGACC-5386STDY7537944	6.99088	6.33891	TransMes
AAAGTAGTCTTGTACT-5386STDY7537944	8.45507	5.29036	STMN2+Fibro
AAATGCCAGAAGGTGA-5386STDY7537944	7.70821	3.79638	Mes1
AAATGCCAGACCTTTG-5386STDY7537944	6.6985	5.16973	Mes1
AAATGCCAGCACCGTC-5386STDY7537944	4.57444	8.6384	OCP
AAATGCCAGTAACCCT-5386STDY7537944	5.2022	8.53489	Mes1
AAATGCCCAAAGGCGT-5386STDY7537944	5.49109	6.90261	Mes1
AAATGCCCACGTGAGA-5386STDY7537944	6.13647	5.58034	Mes1
AAATGCCCATCGATGT-5386STDY7537944	9.13193	6.20779	TransMes
AAATGCCCATTCTTAC-5386STDY7537944	7.07589	6.16404	Mes1
AACACGTAGTGAATTG-5386STDY7537944	5.77613	6.11095	Mes1
AACACGTCAATACGCT-5386STDY7537944	5.09891	8.31522	Mes1
AACACGTCAGATCCAT-5386STDY7537944	7.33671	4.94453	Mes1
AACACGTCATCGACGC-5386STDY7537944	5.69978	6.69662	Mes1
AACACGTGTATTCGTG-5386STDY7537944	5.03265	8.12896	Mes1
AACACGTGTCAGAAGC-5386STDY7537944	1.22435	-1.5684	PAX3+MyoProg
AACACGTGTCCGAAGA-5386STDY7537944	6.69521	4.29795	Mes1
AACACGTGTCCGTCAG-5386STDY7537944	6.49693	5.39624	Mes1
AACACGTGTCCTCTTG-5386STDY7537944	7.60932	5.49878	OsteoB
AACACGTGTCGAAAGC-5386STDY7537944	7.8335	4.79362	Mes1
AACACGTGTGACGCCT-5386STDY7537944	5.89241	4.2443	Mes1
AACACGTGTGAGTATA-5386STDY7537944	7.1365	4.68822	Mes1
AACACGTGTGTGAATA-5386STDY7537944	5.03792	8.32766	Mes1
AACACGTGTTACGACT-5386STDY7537944	5.64421	5.59072	Mes1
AACACGTTCAGAGACG-5386STDY7537944	4.48778	8.94739	OCP
AACACGTTCTCACATT-5386STDY7537944	6.56354	5.20824	Mes1
AACACGTTCTCTGAGA-5386STDY7537944	-1.31189	14.693	AER-Basal
AACCATGCAAGTACCT-5386STDY7537944	5.23811	7.0498	Mes1
AACCATGGTACCGTAT-5386STDY7537944	5.35821	7.71841	Mes1
AACCATGGTAGGACAC-5386STDY7537944	6.34616	5.28238	Mes1
AACCATGGTCTTCGTC-5386STDY7537944	5.50937	5.89629	Mes1
AACCATGGTTGTGGCC-5386STDY7537944	7.45032	5.63423	Mes1
AACCATGGTTTGGGCC-5386STDY7537944	6.271	5.81474	Mes1
AACCATGTCACTCCTG-5386STDY7537944	6.17197	6.00235	Mes1
AACCATGTCAGGCGAA-5386STDY7537944	7.92721	5.84542	TransMes
AACCATGTCCAGTATG-5386STDY7537944	6.38032	5.61884	Mes1
AACCATGTCCCGGATG-5386STDY7537944	9.19849	5.51979	Mes4
AACCGCGCAGATTGCT-5386STDY7537944	6.31583	5.34149	Mes1
AACCGCGCATCCAACA-5386STDY7537944	6.02789	4.2255	Mes1
AACCGCGGTCTTTCAT-5386STDY7537944	1.38095	-2.01191	PAX3+MyoProg
AACGTTGAGTGCCAGA-5386STDY7537944	5.45471	6.95104	Mes1
AACGTTGCAGCAGTTT-5386STDY7537944	6.84802	5.10169	Mes1
AACGTTGCATACCATG-5386STDY7537944	8.40033	5.66316	Mes1
AACGTTGCATTAACCG-5386STDY7537944	4.63058	7.88836	Mes1
AACGTTGGTAGATTAG-5386STDY7537944	5.37008	6.63957	Mes1
AACGTTGGTGAAGGCT-5386STDY7537944	7.50908	5.50115	Mes1
AACGTTGGTGCACCAC-5386STDY7537944	5.92544	8.78183	MesCond
AACGTTGGTTATCCGA-5386STDY7537944	6.61136	5.76341	Mes1
AACGTTGGTTCGTTGA-5386STDY7537944	0.595369	-2.52331	PAX3+MyoProg
AACGTTGGTTGACGTT-5386STDY7537944	6.60558	5.78003	Mes1
AACGTTGTCACCTCGT-5386STDY7537944	7.48642	5.31484	Mes1
AACTCAGAGTATCGAA-5386STDY7537944	6.45305	4.80859	Mes1
AACTCAGGTGTTCGAT-5386STDY7537944	4.48199	7.98477	Mes1
AACTCAGTCGGAAATA-5386STDY7537944	5.609	7.18311	Mes1
AACTCAGTCTAGCACA-5386STDY7537944	8.3766	4.78972	STMN2+Fibro
AACTCCCAGCTGAAAT-5386STDY7537944	6.47139	4.97738	Mes1
AACTCCCAGTCACGCC-5386STDY7537944	5.30095	4.0052	Mes1
AACTCCCCACGTTGGC-5386STDY7537944	9.00161	4.20871	STMN2+Fibro
AACTCCCTCATTTGGG-5386STDY7537944	6.01403	5.80019	Mes1
AACTCCCTCCTGTACC-5386STDY7537944	4.96285	8.06064	Mes1
AACTCCCTCGCAAACT-5386STDY7537944	5.56901	5.26876	Mes1
AACTCCCTCTCTGTCG-5386STDY7537944	8.65999	4.58114	STMN2+Fibro
AACTCCCTCTGACCTC-5386STDY7537944	5.68474	5.84084	Mes1
AACTCCCTCTGGCGAC-5386STDY7537944	7.36821	6.2183	TransMes
AACTCTTAGAGTCTGG-5386STDY7537944	5.81274	4.72651	Mes1
AACTCTTCAACACCTA-5386STDY7537944	10.2005	4.19439	Mes4
AACTCTTCAATGGAAT-5386STDY7537944	5.48137	4.92745	Mes1
AACTCTTCACAACGTT-5386STDY7537944	6.18546	5.74208	Mes1
AACTCTTCAGTGAGTG-5386STDY7537944	6.10553	4.44402	Mes1
AACTCTTGTAGAAAGG-5386STDY7537944	10.5693	3.70286	Mes4
AACTCTTGTAGCTAAA-5386STDY7537944	7.11672	4.41271	Mes1
AACTCTTGTGCCTTGG-5386STDY7537944	5.79509	4.9879	Mes1
AACTCTTTCCAAAGTC-5386STDY7537944	4.65229	7.93932	Mes1
AACTCTTTCGACGGAA-5386STDY7537944	7.60678	5.49114	Mes1
AACTCTTTCGCTTAGA-5386STDY7537944	4.67305	7.71995	Mes1
AACTCTTTCGTTGCCT-5386STDY7537944	6.83658	5.85295	Mes1
AACTGGTAGTAGCGGT-5386STDY7537944	8.08203	6.38798	TransMes
AACTGGTCAGACACTT-5386STDY7537944	5.95154	5.96151	Mes1
AACTGGTCATCCGCGA-5386STDY7537944	1.08608	-1.30695	PAX3+MyoProg
AACTGGTGTCGACTAT-5386STDY7537944	8.30751	4.02089	Mes4
AACTGGTGTGTTGAGG-5386STDY7537944	5.10307	7.9342	Mes1
AACTGGTTCGCTTGTC-5386STDY7537944	8.47581	5.3983	STMN2+Fibro
AACTGGTTCTGTTGAG-5386STDY7537944	6.52281	7.21185	TransMes
AACTTTCAGAGACTTA-5386STDY7537944	7.00324	6.8779	TransMes
AACTTTCCAGCTCCGA-5386STDY7537944	5.72988	5.24797	Mes1
AACTTTCTCATGTAGC-5386STDY7537944	-4.36433	11.1049	PrimErythro2
AACTTTCTCCAAACTG-5386STDY7537944	-4.78696	9.69655	PrimErythro2
AACTTTCTCCGCGTTT-5386STDY7537944	5.17982	8.65661	Mes1
AAGACCTAGCTGGAAC-5386STDY7537944	5.54436	4.45077	Mes1
AAGACCTAGGACGAAA-5386STDY7537944	6.24761	6.59793	Mes1
AAGACCTAGTAACCCT-5386STDY7537944	8.69085	5.39033	DistalMes
AAGACCTAGTACGATA-5386STDY7537944	7.04776	5.82968	Mes1
AAGACCTCACAGGAGT-5386STDY7537944	7.69215	4.75441	STMN2+Fibro
AAGACCTCACCGCTAG-5386STDY7537944	-0.992545	16.5428	Periderm
AAGACCTCAGCGATCC-5386STDY7537944	5.76858	4.78475	Mes1
AAGACCTCATAGACTC-5386STDY7537944	5.37984	8.35417	Mes1
AAGACCTGTAACGCGA-5386STDY7537944	6.02697	5.89809	Mes1
AAGCCGCAGGAGTACC-5386STDY7537944	6.33419	5.67383	Mes1
AAGCCGCAGTGAAGAG-5386STDY7537944	6.98478	5.91577	Mes1
AAGCCGCCACATGTGT-5386STDY7537944	5.50792	7.42446	Mes1
AAGCCGCCAGGTCTCG-5386STDY7537944	6.61051	5.3496	Mes1
AAGCCGCCATGGTCAT-5386STDY7537944	6.14083	4.9586	Mes1
AAGCCGCGTCGATTGT-5386STDY7537944	8.3216	5.93319	Mes1
AAGCCGCGTGTGCGTC-5386STDY7537944	8.23727	5.45925	STMN2+Fibro
AAGCCGCTCCGTTGCT-5386STDY7537944	5.20015	5.21252	Mes1
AAGGAGCAGAACAACT-5386STDY7537944	7.21162	5.24382	Mes1
AAGGAGCAGTGATCGG-5386STDY7537944	6.61363	5.3998	Mes1
AAGGAGCCAATAGCAA-5386STDY7537944	4.47058	7.96072	Mes1
AAGGAGCCACGTCAGC-5386STDY7537944	9.04884	4.19645	STMN2+Fibro
AAGGAGCCATTCACTT-5386STDY7537944	8.32785	5.08588	STMN2+Fibro
AAGGAGCGTAGAGCTG-5386STDY7537944	5.39044	7.77379	Mes1
AAGGAGCTCCACGTTC-5386STDY7537944	8.55516	5.12121	STMN2+Fibro
AAGGAGCTCGACCAGC-5386STDY7537944	6.66812	4.03221	Mes1
AAGGCAGAGAGTGACC-5386STDY7537944	5.01663	4.12432	Mes1
AAGGCAGAGATGAGAG-5386STDY7537944	8.36581	4.42618	Mes1
AAGGCAGAGTGCGATG-5386STDY7537944	7.95864	5.62111	Mes1
AAGGCAGAGTTAGCGG-5386STDY7537944	8.25392	4.96964	STMN2+Fibro
AAGGCAGAGTTTAGGA-5386STDY7537944	5.44133	8.47752	Mes1
AAGGCAGCAAACCTAC-5386STDY7537944	5.10398	6.35218	Mes1
AAGGCAGCAAAGGTGC-5386STDY7537944	5.04856	3.35285	Mes1
AAGGCAGCAATTCCTT-5386STDY7537944	7.01988	5.21476	Mes1
AAGGCAGGTATTACCG-5386STDY7537944	0.808946	-2.39385	PAX3+MyoProg
AAGGCAGGTCTAGTCA-5386STDY7537944	7.72161	5.0634	Mes1
AAGGCAGTCAATACCG-5386STDY7537944	5.8066	6.10585	Mes1
AAGGCAGTCATGGTCA-5386STDY7537944	-4.16805	11.464	PrimErythro2
AAGGCAGTCCCAAGAT-5386STDY7537944	8.65836	5.13768	STMN2+Fibro
AAGGCAGTCCTCTAGC-5386STDY7537944	7.68979	3.80264	Mes1
AAGGTTCAGCTGTCTA-5386STDY7537944	5.11075	7.93836	Mes1
AAGGTTCAGGCAGGTT-5386STDY7537944	0.447217	-3.47441	MyoB1
AAGGTTCCAAGTAATG-5386STDY7537944	-4.0156	9.55963	PrimErythro2
AAGGTTCCAGACAAAT-5386STDY7537944	8.30439	5.37458	ISL1+Mes
AAGGTTCGTCCGTTAA-5386STDY7537944	1.05058	-1.93013	PAX3+MyoProg
AAGGTTCTCCGTTGTC-5386STDY7537944	5.56228	6.21702	Mes1
AAGTCTGAGGTGCACA-5386STDY7537944	6.15811	5.7778	Mes1
AAGTCTGAGTCTCAAC-5386STDY7537944	5.97726	6.22662	Mes1
AAGTCTGCAAGTCTGT-5386STDY7537944	5.64928	7.37356	Mes1
AAGTCTGCACAAGCCC-5386STDY7537944	7.20772	5.45029	Mes1
AAGTCTGGTCCCTTGT-5386STDY7537944	6.16231	6.65739	Mes1
AAGTCTGGTCTCTTTA-5386STDY7537944	1.24092	-1.92198	PAX3+MyoProg
AAGTCTGTCAAAGACA-5386STDY7537944	5.4573	3.65952	Mes1
AAGTCTGTCCGGCACA-5386STDY7537944	7.49143	4.40468	Mes1
AAGTCTGTCGATCCCT-5386STDY7537944	-4.35025	10.2277	PrimErythro2
AATCCAGAGGCGACAT-5386STDY7537944	5.34304	7.83464	Mes1
AATCCAGAGTCTTGCA-5386STDY7537944	6.96543	4.88709	Mes1
AATCCAGCAAGGTGTG-5386STDY7537944	0.776998	-1.67512	PAX3+MyoProg
AATCCAGCACAGGTTT-5386STDY7537944	4.89632	8.53871	OCP
AATCCAGCATCACGAT-5386STDY7537944	6.19902	6.29904	Mes1
AATCCAGCATCGGACC-5386STDY7537944	0.777148	-0.427308	PAX3+MyoProg
AATCCAGGTATGCTTG-5386STDY7537944	0.907025	-1.41536	PAX3+MyoProg
AATCCAGGTGCCTGTG-5386STDY7537944	5.91078	5.00765	Mes1
AATCCAGGTGCGAAAC-5386STDY7537944	6.94777	5.64924	Mes1
AATCCAGTCAAACCGT-5386STDY7537944	5.83291	5.10658	Mes1
AATCCAGTCCAATGGT-5386STDY7537944	9.58053	4.66957	ISL1+Mes
AATCCAGTCCTTTACA-5386STDY7537944	6.15019	5.52456	Mes1
AATCCAGTCGTTACGA-5386STDY7537944	6.0832	6.04417	Mes1
AATCCAGTCGTTGCCT-5386STDY7537944	7.01919	4.11468	Mes1
AATCCAGTCTCGCTTG-5386STDY7537944	6.86426	4.22063	Mes1
AATCGGTAGCCTATGT-5386STDY7537944	6.21598	4.42665	Mes1
AATCGGTAGCTCTCGG-5386STDY7537944	5.72489	5.33017	Mes1
AATCGGTAGTTGAGAT-5386STDY7537944	5.30914	8.34376	Mes1
AATCGGTCAATCGGTT-5386STDY7537944	6.30968	4.33568	Mes1
AATCGGTCACGACTCG-5386STDY7537944	5.17649	8.14606	Mes1
AATCGGTGTAGCGCAA-5386STDY7537944	7.22306	6.47546	TransMes
AATCGGTGTCTTCAAG-5386STDY7537944	5.91614	6.64171	Mes1
ACACCAAAGAGCTGGT-5386STDY7537944	6.39454	4.66888	Mes1
ACACCAAAGTTTAGGA-5386STDY7537944	6.60147	5.52744	Mes1
ACACCAACACCGAATT-5386STDY7537944	8.18696	3.93406	Mes1
ACACCAAGTAAAGGAG-5386STDY7537944	7.32845	5.1734	ISL1+Mes
ACACCAAGTGTCGCTG-5386STDY7537944	5.98351	6.49058	Mes1
ACACCAATCGAGAGCA-5386STDY7537944	5.35354	7.90294	Mes1
ACACCAATCTGAGGGA-5386STDY7537944	6.81229	5.71001	Mes1
ACACCCTAGATGGGTC-5386STDY7537944	8.70617	5.28624	STMN2+Fibro
ACACCCTAGCGATTCT-5386STDY7537944	9.78401	4.68196	ISL1+Mes
ACACCCTAGGGATACC-5386STDY7537944	7.71179	5.72795	Mes1
ACACCCTAGTGATCGG-5386STDY7537944	5.53268	5.73284	Mes1
ACACCCTAGTTACGGG-5386STDY7537944	9.23523	4.52592	ISL1+Mes
ACACCCTCAAGGACAC-5386STDY7537944	5.49353	6.32052	Mes1
ACACCCTCACATCCAA-5386STDY7537944	4.79951	6.64292	Mes1
ACACCCTCACGAAATA-5386STDY7537944	-4.50218	11.3311	PrimErythro2
ACACCCTCACTAAGTC-5386STDY7537944	5.02868	7.71903	Mes1
ACACCCTCAGTATAAG-5386STDY7537944	5.80163	6.31993	Mes1
ACACCCTGTTCCATGA-5386STDY7537944	5.81903	7.12223	Mes1
ACACCCTTCATTTGGG-5386STDY7537944	5.43081	5.01797	Mes1
ACACCGGAGCCAGAAC-5386STDY7537944	5.92517	4.21435	Mes1
ACACCGGAGTGTGAAT-5386STDY7537944	6.43423	5.41039	Mes1
ACACCGGCAAACGTGG-5386STDY7537944	6.26506	5.29142	Mes1
ACACCGGCAAAGTCAA-5386STDY7537944	5.72218	5.64686	Mes1
ACACCGGCACTGAAGG-5386STDY7537944	5.65197	5.56469	Mes1
ACACCGGCAGCGATCC-5386STDY7537944	-4.55149	9.59597	PrimErythro2
ACACCGGGTATAAACG-5386STDY7537944	7.9672	4.19069	Mes1
ACACCGGGTTCCATGA-5386STDY7537944	4.97125	7.42556	Mes1
ACACTGAAGAAACCGC-5386STDY7537944	5.31465	5.49651	Mes1
ACACTGAAGTACCGGA-5386STDY7537944	6.78868	5.84429	Mes1
ACACTGACACATCTTT-5386STDY7537944	4.90678	8.63114	OCP
ACACTGACATGCCTTC-5386STDY7537944	5.73665	3.47512	Mes1
ACACTGATCGCTGATA-5386STDY7537944	5.94791	5.56522	Mes1
ACACTGATCTCACATT-5386STDY7537944	-3.88133	10.3346	PrimErythro2
ACAGCCGAGCGTGAAC-5386STDY7537944	5.60971	8.29365	Mes1
ACAGCCGCAAGGACTG-5386STDY7537944	5.83692	5.33203	Mes1
ACAGCCGTCCATGAAC-5386STDY7537944	8.70896	4.53642	STMN2+Fibro
ACAGCCGTCCTGCTTG-5386STDY7537944	7.34938	4.9976	Mes1
ACAGCCGTCGATGAGG-5386STDY7537944	-4.42044	10.658	PrimErythro2
ACAGCTAAGCCAGGAT-5386STDY7537944	5.09238	8.04636	Mes1
ACAGCTACAATCCAAC-5386STDY7537944	5.47146	4.96644	Mes1
ACAGCTACACGAAAGC-5386STDY7537944	6.35871	5.96455	Mes1
ACAGCTAGTAAGGGAA-5386STDY7537944	6.12279	5.50829	Mes1
ACAGCTAGTATTCGTG-5386STDY7537944	5.87664	4.63898	Mes1
ACAGCTATCATAGCAC-5386STDY7537944	8.61711	5.32245	TransMes
ACATACGTCGCCTGAG-5386STDY7537944	8.48885	5.30918	STMN2+Fibro
ACATACGTCGGATGTT-5386STDY7537944	4.98841	8.58962	Mes1
ACATCAGAGCTGATAA-5386STDY7537944	0.760702	-1.41631	PAX3+MyoProg
ACATCAGAGGATTCGG-5386STDY7537944	8.3252	4.56182	Mes4
ACATCAGAGGTAAACT-5386STDY7537944	0.86186	-1.17702	PAX3+MyoProg
ACATCAGCATGCAACT-5386STDY7537944	5.62851	7.21455	Mes1
ACATCAGTCAGTTCGA-5386STDY7537944	5.53893	4.85009	Mes1
ACATCAGTCCGTAGGC-5386STDY7537944	4.88596	7.09596	OCP
ACATCAGTCGATGAGG-5386STDY7537944	5.449	9.04249	Mes1
ACATCAGTCGTGGGAA-5386STDY7537944	5.32381	6.54283	Mes1
ACATGGTAGAAGGTTT-5386STDY7537944	0.274404	-1.92818	PAX3+MyoProg
ACATGGTCAAACTGTC-5386STDY7537944	6.10295	6.12103	Mes1
ACATGGTCATACGCTA-5386STDY7537944	7.06422	5.28033	Mes1
ACATGGTCATGTAGTC-5386STDY7537944	5.75078	4.22275	Mes1
ACATGGTGTTAAGATG-5386STDY7537944	5.11474	7.79968	Mes1
ACATGGTTCCCTCTTT-5386STDY7537944	5.56088	8.3535	Mes1
ACATGGTTCCGCAAGC-5386STDY7537944	5.9217	5.47471	Mes1
ACATGGTTCTAGAGTC-5386STDY7537944	5.26812	4.9538	Mes1
ACATGGTTCTCGAGTA-5386STDY7537944	6.72877	5.49299	Mes1
ACCAGTAAGAGGTAGA-5386STDY7537944	6.18196	5.13747	Mes1
ACCAGTAAGATGAGAG-5386STDY7537944	7.02798	5.15569	Mes1
ACCAGTAAGGAGTCTG-5386STDY7537944	6.02992	6.3096	Mes1
ACCAGTAAGTGGCACA-5386STDY7537944	8.3915	5.81257	TransMes
ACCAGTAAGTGTACTC-5386STDY7537944	5.62929	6.4897	Mes1
ACCAGTACAAGTCATC-5386STDY7537944	7.18985	4.18759	Mes1
ACCAGTACACAGCCCA-5386STDY7537944	6.16296	5.88784	Mes1
ACCAGTACAGATTGCT-5386STDY7537944	7.38921	5.5768	TransMes
ACCAGTAGTGATGATA-5386STDY7537944	5.59114	7.10185	Mes1
ACCAGTAGTTGGACCC-5386STDY7537944	5.58358	4.17673	Mes1
ACCAGTATCAGGATCT-5386STDY7537944	6.0358	5.53541	Mes1
ACCCACTAGACATAAC-5386STDY7537944	8.87961	4.85363	STMN2+Fibro
ACCCACTAGAGTACAT-5386STDY7537944	6.79654	5.47723	Mes1
ACCCACTAGGATGTAT-5386STDY7537944	4.34074	8.54281	OCP
ACCCACTAGTCTTGCA-5386STDY7537944	6.27499	3.78316	Mes1
ACCCACTCAAAGTCAA-5386STDY7537944	5.48788	8.56998	Mes1
ACCCACTCAACACCCG-5386STDY7537944	8.17482	4.74261	Mes1
ACCCACTGTCTCTTAT-5386STDY7537944	5.68365	5.46087	Mes1
ACCCACTGTTCAACCA-5386STDY7537944	4.82998	7.61673	Mes1
ACCCACTTCAGCTCGG-5386STDY7537944	6.24892	5.74843	Mes1
ACCCACTTCTGTTGAG-5386STDY7537944	4.59213	8.82895	OCP
ACCGTAAAGGGTGTGT-5386STDY7537944	5.38833	7.55659	Mes1
ACCGTAACACGAAATA-5386STDY7537944	6.22989	6.55335	Mes1
ACCGTAACACGCATCG-5386STDY7537944	6.77044	4.94113	Mes1
ACCGTAAGTCTAAAGA-5386STDY7537944	8.53466	5.43092	ISL1+Mes
ACCGTAAGTGGCGAAT-5386STDY7537944	5.77167	3.94615	Mes1
ACCGTAATCAGAAATG-5386STDY7537944	4.81262	8.45375	OCP
ACCGTAATCTTGTACT-5386STDY7537944	5.22683	8.03867	Mes1
ACCTTTAAGATGTCGG-5386STDY7537944	6.80629	4.3879	Mes1
ACCTTTAAGCCTATGT-5386STDY7537944	8.30118	5.2391	Mes1
ACCTTTAAGCGCTCCA-5386STDY7537944	5.32175	3.66961	Mes1
ACCTTTAAGTAGATGT-5386STDY7537944	6.2897	5.30433	Mes1
ACCTTTACAGGCGATA-5386STDY7537944	5.50754	7.24429	Mes1
ACCTTTACATGACGGA-5386STDY7537944	6.27102	5.19853	Mes1
ACCTTTACATGCCTTC-5386STDY7537944	5.70643	6.89265	Mes1
ACCTTTAGTATATCCG-5386STDY7537944	-4.47275	11.4063	PrimErythro2
ACCTTTAGTCAAACTC-5386STDY7537944	7.39575	5.03395	Mes1
ACCTTTAGTGGTGTAG-5386STDY7537944	4.95972	8.86956	OCP
ACGAGCCAGGGTCGAT-5386STDY7537944	6.94586	4.51585	Mes1
ACGAGCCAGTATGACA-5386STDY7537944	8.18582	3.40711	ISL1+Mes
ACGAGCCAGTGATCGG-5386STDY7537944	8.58355	5.22677	ISL1+Mes
ACGAGCCCAAGTTAAG-5386STDY7537944	8.57207	4.62837	STMN2+Fibro
ACGAGCCCACGAAGCA-5386STDY7537944	4.26824	8.42488	OCP
ACGAGCCCACTGCCAG-5386STDY7537944	4.00974	9.19321	ChondroProg
ACGAGCCCATGCCACG-5386STDY7537944	5.76922	6.861	Mes1
ACGAGCCGTCTCGTTC-5386STDY7537944	7.07907	6.02802	Mes1
ACGAGCCGTTACAGAA-5386STDY7537944	7.59389	6.24184	TransMes
ACGAGGAAGCTGATAA-5386STDY7537944	5.74458	6.38505	Mes1
ACGAGGACACTTGGAT-5386STDY7537944	6.29252	6.01964	Mes1
ACGAGGACATACAGCT-5386STDY7537944	5.59895	5.76642	Mes2
ACGAGGAGTAAGAGAG-5386STDY7537944	-2.13408	14.6798	AER-Basal
ACGAGGAGTCCTCCAT-5386STDY7537944	5.63902	3.88106	Mes1
ACGAGGAGTCTACCTC-5386STDY7537944	0.128078	-3.52735	MyoB1
ACGAGGAGTGCAGACA-5386STDY7537944	8.56522	4.75837	STMN2+Fibro
ACGAGGAGTTCAGACT-5386STDY7537944	7.73832	6.08323	TransMes
ACGAGGATCTGCAGTA-5386STDY7537944	4.63047	7.92983	OCP
ACGAGGATCTGGTATG-5386STDY7537944	6.32097	4.54457	Mes1
ACGAGGATCTTAACCT-5386STDY7537944	7.94369	5.30293	STMN2+Fibro
ACGATACAGAAGAAGC-5386STDY7537944	6.8695	5.77104	Mes1
ACGATACAGCCACCTG-5386STDY7537944	8.60818	5.13511	STMN2+Fibro
ACGATACAGGCCCTTG-5386STDY7537944	7.05388	5.39728	Mes1
ACGATACCAAGCTGAG-5386STDY7537944	7.0614	4.15021	Mes1
ACGATACCAAGTCATC-5386STDY7537944	6.52503	4.13092	Mes1
ACGATACCACAGTCGC-5386STDY7537944	5.78848	9.2001	Mes1
ACGATACCATGACATC-5386STDY7537944	6.4441	6.0097	Mes1
ACGATACGTATAAACG-5386STDY7537944	8.50621	4.98409	STMN2+Fibro
ACGATACGTGTGGCTC-5386STDY7537944	6.06251	5.2424	Mes1
ACGATACTCATGGTCA-5386STDY7537944	8.50887	4.28419	Mes1
ACGATGTAGTCTCGGC-5386STDY7537944	10.4254	2.90947	STMN2+Fibro
ACGATGTAGTGGGATC-5386STDY7537944	5.58875	4.74708	Mes1
ACGATGTAGTTAGGTA-5386STDY7537944	5.8829	6.29111	Mes1
ACGATGTCACCTCGTT-5386STDY7537944	6.29627	4.79536	Mes1
ACGATGTCACGGATAG-5386STDY7537944	6.72056	5.90349	Mes1
ACGATGTCAGACGCCT-5386STDY7537944	7.5582	5.416	Mes1
ACGATGTGTCACAAGG-5386STDY7537944	8.26803	6.02906	TransMes
ACGATGTTCAGATAAG-5386STDY7537944	5.05873	7.23881	Mes1
ACGATGTTCTTTACAC-5386STDY7537944	5.30937	8.0793	Mes1
ACGCAGCAGAGTGACC-5386STDY7537944	6.94856	5.19314	Mes1
ACGCAGCAGTCAAGGC-5386STDY7537944	6.516	4.83442	Mes1
ACGCAGCCACACCGCA-5386STDY7537944	5.22395	8.50574	Mes1
ACGCAGCGTAACGCGA-5386STDY7537944	7.65774	4.16726	Mes1
ACGCAGCGTAGCTTGT-5386STDY7537944	5.6423	5.194	Mes1
ACGCAGCTCAAACAAG-5386STDY7537944	-4.13782	11.0182	PrimErythro2
ACGCAGCTCATGCAAC-5386STDY7537944	5.94905	3.71614	Mes1
ACGCAGCTCCGCATAA-5386STDY7537944	5.15852	8.33044	Mes1
ACGCAGCTCTTCATGT-5386STDY7537944	5.66257	6.52625	Mes1
ACGCCAGAGACCCACC-5386STDY7537944	5.6193	4.52124	Mes1
ACGCCAGAGCCTTGAT-5386STDY7537944	4.75689	8.07431	Mes1
ACGCCAGAGGCGACAT-5386STDY7537944	6.30458	5.69972	Mes1
ACGCCAGAGGGCTTCC-5386STDY7537944	6.37765	6.22584	Mes1
ACGCCAGGTAGGAGTC-5386STDY7537944	5.60358	7.10195	Mes1
ACGCCAGGTGATGTGG-5386STDY7537944	4.96436	7.79118	Mes1
ACGCCAGGTGGTGTAG-5386STDY7537944	6.78547	5.20215	Mes1
ACGCCAGGTGGTTTCA-5386STDY7537944	-3.50709	10.8268	PrimErythro2
ACGCCAGTCTACCAGA-5386STDY7537944	5.75384	6.2784	Mes1
ACGCCGAAGATCACGG-5386STDY7537944	5.62787	5.92227	Mes1
ACGCCGAAGATGTCGG-5386STDY7537944	8.33334	5.31989	TransMes
ACGCCGAAGATGTTAG-5386STDY7537944	6.59715	5.97319	Mes1
ACGCCGAAGGATATAC-5386STDY7537944	7.66925	2.73239	Mes1
ACGCCGAAGGGAGTAA-5386STDY7537944	7.20567	6.83683	TransMes
ACGCCGACACCTCGGA-5386STDY7537944	9.30658	4.47477	STMN2+Fibro
ACGCCGACACGAGAGT-5386STDY7537944	5.87729	6.49552	Mes1
ACGCCGAGTCGGCTCA-5386STDY7537944	5.95991	6.6647	Mes1
ACGCCGAGTCTGCGGT-5386STDY7537944	-4.165	10.1958	PrimErythro2
ACGCCGATCAATCTCT-5386STDY7537944	5.63838	7.61238	Mes1
ACGCCGATCACAGTAC-5386STDY7537944	7.69885	6.55234	TransMes
ACGCCGATCAGCATGT-5386STDY7537944	5.65832	7.69972	Mes1
ACGCCGATCTAGCACA-5386STDY7537944	4.99178	7.18686	OCP
ACGCCGATCTTAGCCC-5386STDY7537944	5.58243	7.34363	Mes1
ACGCCGATCTTGTTTG-5386STDY7537944	5.12783	8.70371	InterZone
ACGGAGAAGCGTCTAT-5386STDY7537944	4.67585	8.30335	OCP
ACGGAGAAGCTAGTCT-5386STDY7537944	6.12683	6.71808	Mes1
ACGGAGAAGGCCCTTG-5386STDY7537944	10.0376	4.21002	Mes4
ACGGAGACAGTATAAG-5386STDY7537944	6.35857	5.49361	Mes1
ACGGAGACATTGGTAC-5386STDY7537944	6.04237	6.18215	Mes1
ACGGAGAGTCCGCTGA-5386STDY7537944	5.25778	7.86315	Mes1
ACGGAGAGTCTCTTTA-5386STDY7537944	8.65112	4.08271	STMN2+Fibro
ACGGAGAGTCTTCGTC-5386STDY7537944	5.79054	5.84858	ProxMes
ACGGAGAGTCTTTCAT-5386STDY7537944	7.56421	5.01227	Mes1
ACGGAGAGTGCGGTAA-5386STDY7537944	6.00594	6.83471	Mes1
ACGGAGAGTTATGCGT-5386STDY7537944	8.63057	5.00602	STMN2+Fibro
ACGGAGATCAGGCCCA-5386STDY7537944	5.64651	6.70949	Mes1
ACGGAGATCCACGCAG-5386STDY7537944	5.48892	7.75233	Mes1
ACGGCCAAGACAGACC-5386STDY7537944	6.46693	4.39622	Mes1
ACGGCCAAGCCAACAG-5386STDY7537944	5.66507	6.95982	Mes1
ACGGCCAAGTACATGA-5386STDY7537944	5.09232	9.03988	Mes1
ACGGCCACAAGTCATC-5386STDY7537944	5.93045	6.11771	Mes1
ACGGCCACACACATGT-5386STDY7537944	8.93924	4.50842	STMN2+Fibro
ACGGCCACAGACAGGT-5386STDY7537944	5.69807	5.55689	Mes1
ACGGCCACATAAAGGT-5386STDY7537944	6.52277	5.77867	Mes1
ACGGCCAGTACAGTGG-5386STDY7537944	10.126	5.09767	Mes4
ACGGCCAGTCTTCTCG-5386STDY7537944	8.60856	4.58902	Mes4
ACGGCCAGTTAAGTAG-5386STDY7537944	-4.01654	10.6901	PrimErythro2
ACGGCCAGTTCAACCA-5386STDY7537944	5.41413	6.63604	Mes1
ACGGGCTAGACCACGA-5386STDY7537944	5.68323	6.00017	Mes1
ACGGGCTAGCCAACAG-5386STDY7537944	0.906115	-1.00552	PAX3+MyoProg
ACGGGCTAGGGAACGG-5386STDY7537944	5.39579	6.48001	Mes1
ACGGGCTAGTACACCT-5386STDY7537944	7.78708	5.17122	Mes1
ACGGGCTCACATCCGG-5386STDY7537944	-3.91732	9.48227	PrimErythro2
ACGGGCTCAGAGTGTG-5386STDY7537944	-4.15867	11.7013	PrimErythro2
ACGGGCTGTACCGTTA-5386STDY7537944	6.65615	5.33911	Mes1
ACGGGCTGTAGGCTGA-5386STDY7537944	7.19158	5.95669	TransMes
ACGGGCTGTCTCCCTA-5386STDY7537944	5.87692	5.85337	Mes1
ACGGGCTGTGGTTTCA-5386STDY7537944	6.80991	5.04374	Mes1
ACGGGCTTCGTACGGC-5386STDY7537944	5.65074	7.35035	Mes1
ACGGGTCAGATCCTGT-5386STDY7537944	5.46974	6.85712	Mes1
ACGGGTCAGCCCAATT-5386STDY7537944	5.42955	7.12033	Mes1
ACGGGTCAGGCTCTTA-5386STDY7537944	8.16598	3.54904	Mes1
ACGGGTCAGTCTCCTC-5386STDY7537944	5.36756	7.42719	Mes1
ACGGGTCCAGATTGCT-5386STDY7537944	5.53315	7.15657	Mes1
ACGGGTCGTCGTGGCT-5386STDY7537944	5.5207	7.21801	Mes1
ACGGGTCGTGTAACGG-5386STDY7537944	5.45828	5.97085	Mes1
ACGGGTCGTTGGGACA-5386STDY7537944	5.04971	8.27966	Mes1
ACGGGTCTCACTTATC-5386STDY7537944	10.1864	4.67737	ISL1+Mes
ACGGGTCTCATAGCAC-5386STDY7537944	5.09383	8.07783	Mes1
ACGGGTCTCATCTGCC-5386STDY7537944	7.00781	4.81275	Mes1
ACGGGTCTCCAAACAC-5386STDY7537944	5.81762	7.05217	Mes1
ACGGGTCTCGTTTGCC-5386STDY7537944	5.20575	6.97022	OCP
ACGTCAAAGACCTTTG-5386STDY7537944	6.27241	4.40756	Mes1
ACGTCAACAAGCGAGT-5386STDY7537944	8.94797	5.12177	ISL1+Mes
ACGTCAAGTGACGCCT-5386STDY7537944	5.2407	3.74985	Mes1
ACGTCAATCATGTCTT-5386STDY7537944	1.00855	-1.47429	PAX3+MyoProg
ACGTCAATCCGAGCCA-5386STDY7537944	5.85715	5.22866	Mes1
ACGTCAATCCGATATG-5386STDY7537944	6.44533	4.61921	Mes1
ACGTCAATCTACTATC-5386STDY7537944	5.59551	5.75135	Mes1
ACTATCTAGAATGTTG-5386STDY7537944	5.40459	7.67956	Mes1
ACTATCTAGAATTGTG-5386STDY7537944	6.29585	5.03118	Mes1
ACTATCTAGAGTACAT-5386STDY7537944	-4.69846	9.51401	PrimErythro2
ACTATCTAGCAGGCTA-5386STDY7537944	7.12529	5.84695	Mes1
ACTATCTAGTCGTTTG-5386STDY7537944	5.46753	5.33603	Mes1
ACTATCTGTCGACTGC-5386STDY7537944	6.26605	4.53806	Mes1
ACTATCTGTGATGTCT-5386STDY7537944	5.46039	7.87622	Mes1
ACTATCTGTGTCTGAT-5386STDY7537944	6.35124	5.74937	Mes1
ACTATCTGTTAAGACA-5386STDY7537944	8.42231	4.99558	STMN2+Fibro
ACTATCTGTTTACTCT-5386STDY7537944	6.40879	4.27755	Mes1
ACTATCTTCAAGGTAA-5386STDY7537944	8.7886	5.07625	STMN2+Fibro
ACTATCTTCTCACATT-5386STDY7537944	-4.42483	11.3256	PrimErythro2
ACTGAACCACAGGCCT-5386STDY7537944	6.15993	5.40509	Mes1
ACTGAACCACCGAATT-5386STDY7537944	5.64615	7.91447	Mes1
ACTGAACCATACTACG-5386STDY7537944	5.33757	5.4627	Mes1
ACTGAACGTAGCCTAT-5386STDY7537944	5.09279	8.07689	Mes1
ACTGAACTCAGAAATG-5386STDY7537944	1.00285	-1.52932	PAX3+MyoProg
ACTGAACTCGCCAGCA-5386STDY7537944	7.32738	4.44277	Mes1
ACTGAACTCTAACGGT-5386STDY7537944	8.04554	6.14692	TransMes
ACTGAGTAGTTCGATC-5386STDY7537944	5.48637	7.8314	Mes1
ACTGAGTCATCGACGC-5386STDY7537944	6.46162	5.67569	Mes1
ACTGAGTGTAAGGGCT-5386STDY7537944	6.42817	6.03179	Mes1
ACTGAGTGTACCGAGA-5386STDY7537944	7.61392	5.19302	Mes1
ACTGAGTGTCTCAACA-5386STDY7537944	5.45785	6.58608	Mes1
ACTGAGTTCTAACTTC-5386STDY7537944	5.56577	5.44537	Mes1
ACTGATGAGGGTCTCC-5386STDY7537944	6.56799	4.2884	Mes1
ACTGATGAGTGTACCT-5386STDY7537944	6.33657	4.32914	Mes1
ACTGATGCAGATAATG-5386STDY7537944	5.7164	6.12108	Mes1
ACTGATGCAGCCTTTC-5386STDY7537944	7.60574	6.508	TransMes
ACTGATGGTAGAAGGA-5386STDY7537944	5.19763	7.96028	Mes1
ACTGATGGTAGTGAAT-5386STDY7537944	5.42212	3.34716	Mes1
ACTGATGGTCAGAATA-5386STDY7537944	6.21711	5.69483	Mes1
ACTGATGGTGGCCCTA-5386STDY7537944	-4.34875	11.0976	PrimErythro2
ACTGATGTCCGAAGAG-5386STDY7537944	5.94245	6.07089	Mes1
ACTGATGTCGCGTAGC-5386STDY7537944	4.71359	8.00867	Mes1
ACTGATGTCGGCGCAT-5386STDY7537944	8.50468	5.19413	STMN2+Fibro
ACTGATGTCTATGTGG-5386STDY7537944	7.19172	5.8372	Mes1
ACTGCTCAGACATAAC-5386STDY7537944	5.16869	7.61965	Mes1
ACTGCTCAGACCGGAT-5386STDY7537944	5.27714	4.129	Mes1
ACTGCTCAGCTTTGGT-5386STDY7537944	10.528	3.3185	Mes4
ACTGCTCCAGGGAGAG-5386STDY7537944	5.49606	6.91234	Mes1
ACTGCTCTCACAAACC-5386STDY7537944	6.20061	4.21542	Mes1
ACTGCTCTCGCCGTGA-5386STDY7537944	5.62324	5.75193	Mes1
ACTGCTCTCGGAGGTA-5386STDY7537944	6.1644	4.97645	Mes1
ACTGTCCAGATGCGAC-5386STDY7537944	8.58896	4.84208	STMN2+Fibro
ACTGTCCCACAACGCC-5386STDY7537944	1.21847	-1.97742	PAX3+MyoProg
ACTGTCCCACATAACC-5386STDY7537944	5.55443	4.13505	Mes1
ACTGTCCCAGGGATTG-5386STDY7537944	7.54019	6.57036	TransMes
ACTGTCCGTACATGTC-5386STDY7537944	8.59299	4.82984	STMN2+Fibro
ACTGTCCGTCAAAGAT-5386STDY7537944	5.37288	4.90859	Mes1
ACTGTCCGTTCGAATC-5386STDY7537944	7.80509	4.34877	Mes1
ACTGTCCTCGGCGCAT-5386STDY7537944	7.64827	5.30827	Mes1
ACTGTCCTCTCCTATA-5386STDY7537944	7.61967	4.54798	Mes1
ACTTACTAGAGCAATT-5386STDY7537944	8.78995	4.90244	STMN2+Fibro
ACTTACTAGGAGCGTT-5386STDY7537944	5.22975	8.08957	Mes1
ACTTACTCAAGGACAC-5386STDY7537944	6.08853	5.35064	Mes1
ACTTACTCAGCCTATA-5386STDY7537944	-3.54406	10.9305	PrimErythro2
ACTTACTTCGTAGATC-5386STDY7537944	9.39832	3.4395	STMN2+Fibro
ACTTGTTAGAAGGGTA-5386STDY7537944	8.72481	4.07559	Mes4
ACTTGTTAGAGGTTGC-5386STDY7537944	8.66363	4.75907	STMN2+Fibro
ACTTGTTAGCTTATCG-5386STDY7537944	4.9564	7.91344	Mes1
ACTTGTTAGTATTGGA-5386STDY7537944	6.26846	7.33057	Mes1
ACTTGTTAGTTCCACA-5386STDY7537944	6.34104	5.67288	Mes1
ACTTGTTCAGTATGCT-5386STDY7537944	-4.75499	9.99032	PrimErythro2
ACTTGTTGTCGCTTTC-5386STDY7537944	6.14356	5.45602	Mes1
ACTTGTTTCTCTTGAT-5386STDY7537944	4.86543	8.37189	OCP
ACTTTCAAGAAGGCCT-5386STDY7537944	6.46789	5.19313	Mes1
ACTTTCAAGGCCCTTG-5386STDY7537944	5.47496	6.07179	Mes1
ACTTTCACAAAGCAAT-5386STDY7537944	7.00186	5.79648	Mes1
ACTTTCACAGGTGGAT-5386STDY7537944	6.41025	6.18752	Mes1
ACTTTCACATCGGAAG-5386STDY7537944	5.80335	5.24975	Mes1
ACTTTCAGTCGAAAGC-5386STDY7537944	7.45007	5.97425	Mes1
ACTTTCAGTCTTTCAT-5386STDY7537944	-4.04525	11.7699	PrimErythro2
ACTTTCAGTTAAGATG-5386STDY7537944	6.69167	7.01262	TransMes
ACTTTCATCACATAGC-5386STDY7537944	5.41353	4.15438	Mes1
ACTTTCATCAGGTTCA-5386STDY7537944	8.69799	4.1281	Mes4
ACTTTCATCGAATGGG-5386STDY7537944	5.75885	4.40918	Mes1
ACTTTCATCGTAGGTT-5386STDY7537944	6.58112	4.86378	Mes1
AGAATAGAGACCCACC-5386STDY7537944	6.23029	4.89804	Mes1
AGAATAGAGAGCTGGT-5386STDY7537944	4.55903	7.93827	OCP
AGAATAGAGCGTCAAG-5386STDY7537944	5.15041	7.8967	Mes1
AGAATAGAGGCTAGAC-5386STDY7537944	4.75361	8.11747	OCP
AGAATAGAGTTACCCA-5386STDY7537944	8.86683	4.48913	STMN2+Fibro
AGAATAGCACAGCCCA-5386STDY7537944	9.14351	5.51552	RDH10+DistalMes
AGAATAGCATGCCTAA-5386STDY7537944	6.66291	6.27576	TransMes
AGAATAGGTATTACCG-5386STDY7537944	5.90301	5.90095	Mes1
AGAATAGGTGCACTTA-5386STDY7537944	6.57492	5.21791	Mes1
AGAATAGGTTGATTGC-5386STDY7537944	8.58042	4.71879	ISL1+Mes
AGAATAGTCCCAAGAT-5386STDY7537944	9.03437	4.38678	STMN2+Fibro
AGAATAGTCGGTTAAC-5386STDY7537944	5.10602	7.95439	Mes1
AGAATAGTCTTACCGC-5386STDY7537944	5.57027	5.20781	Mes1
AGACGTTAGGTGATTA-5386STDY7537944	6.06387	5.04377	Mes1
AGACGTTCATGCCACG-5386STDY7537944	4.77546	8.9643	OCP
AGACGTTGTAAGTGGC-5386STDY7537944	7.40048	5.2132	Mes1
AGACGTTGTTAGTGGG-5386STDY7537944	-4.03658	10.8481	PrimErythro2
AGACGTTTCACGACTA-5386STDY7537944	0.939347	-1.1794	PAX3+MyoProg
AGACGTTTCATGCATG-5386STDY7537944	5.88764	3.71883	Mes1
AGACGTTTCCTGTACC-5386STDY7537944	7.08203	6.26507	TransMes
AGACGTTTCTATCCCG-5386STDY7537944	6.52291	4.80152	Mes1
AGAGCGAAGCTAGTCT-5386STDY7537944	5.76804	5.15767	Mes1
AGAGCGAAGTTAGGTA-5386STDY7537944	5.44985	6.33386	Mes1
AGAGCGATCACCGTAA-5386STDY7537944	1.35754	-1.76634	PAX3+MyoProg
AGAGCGATCTCTAGGA-5386STDY7537944	5.51578	6.77987	Mes1
AGAGCTTAGACTGTAA-5386STDY7537944	8.57642	5.09696	Mes1
AGAGCTTAGGGAGTAA-5386STDY7537944	6.41844	5.2256	Mes1
AGAGCTTAGTGTCCCG-5386STDY7537944	5.61366	6.00811	Mes1
AGAGTGGAGAGGTACC-5386STDY7537944	9.40004	3.71837	STMN2+Fibro
AGAGTGGAGCCAGTAG-5386STDY7537944	5.48122	7.77272	Mes1
AGAGTGGAGTGGCACA-5386STDY7537944	5.19176	7.26186	Mes1
AGAGTGGCATGCTAGT-5386STDY7537944	5.76282	8.35764	Mes1
AGAGTGGCATGGTCTA-5386STDY7537944	6.03745	6.00111	Mes1
AGAGTGGCATTGCGGC-5386STDY7537944	8.0665	7.38112	Mes1
AGAGTGGGTAAACGCG-5386STDY7537944	7.12347	5.86709	TransMes
AGAGTGGGTCCGACGT-5386STDY7537944	4.93233	8.92867	OCP
AGAGTGGGTTCCATGA-5386STDY7537944	6.22679	3.9567	Mes1
AGAGTGGGTTGGTGGA-5386STDY7537944	6.34985	4.05755	Mes1
AGATCTGAGACACGAC-5386STDY7537944	6.41069	3.54102	Mes1
AGATCTGAGACGACGT-5386STDY7537944	6.77042	4.6641	Mes1
AGATCTGAGGAGTAGA-5386STDY7537944	8.77464	4.60016	STMN2+Fibro
AGATCTGAGGTCATCT-5386STDY7537944	-4.71696	10.0907	PrimErythro2
AGATCTGCACGGACAA-5386STDY7537944	8.81359	5.16398	STMN2+Fibro
AGATCTGCAGCTGCTG-5386STDY7537944	7.88606	4.85265	Mes1
AGATCTGGTGCAACGA-5386STDY7537944	5.87801	6.99923	Mes1
AGATCTGGTGTTGGGA-5386STDY7537944	5.53635	5.14558	Mes1
AGATCTGTCAACGGCC-5386STDY7537944	6.20436	6.54217	Mes1
AGATCTGTCACAACGT-5386STDY7537944	5.62874	8.3479	Mes1
AGATTGCAGCGTTGCC-5386STDY7537944	1.28888	-1.95295	PAX3+MyoProg
AGATTGCAGCTCTCGG-5386STDY7537944	6.88252	4.62155	Mes1
AGATTGCAGGGCATGT-5386STDY7537944	5.79332	6.36879	Mes1
AGATTGCCAAGTAGTA-5386STDY7537944	6.02595	6.12726	Mes1
AGATTGCCAAGTTGTC-5386STDY7537944	0.219252	-4.24045	MyoB1
AGATTGCCAGGCTCAC-5386STDY7537944	1.22413	-1.30957	PAX3+MyoProg
AGATTGCCATCGACGC-5386STDY7537944	7.80399	5.14591	STMN2+Fibro
AGATTGCGTCAGAAGC-5386STDY7537944	8.46668	4.58198	STMN2+Fibro
AGATTGCGTCGGCACT-5386STDY7537944	5.92015	5.42317	Mes1
AGATTGCGTGCACTTA-5386STDY7537944	5.75046	6.21332	Mes1
AGATTGCGTGTGGCTC-5386STDY7537944	8.17254	5.42034	STMN2+Fibro
AGATTGCGTTCCCTTG-5386STDY7537944	6.40774	5.75007	Mes1
AGATTGCTCAGCTGGC-5386STDY7537944	8.72161	4.98279	STMN2+Fibro
AGATTGCTCTCGCATC-5386STDY7537944	5.30568	4.85595	Mes1
AGATTGCTCTTGTTTG-5386STDY7537944	8.36247	5.32347	STMN2+Fibro
AGCAGCCAGCGATCCC-5386STDY7537944	5.05849	8.47279	Mes1
AGCAGCCAGGATGGAA-5386STDY7537944	7.46833	4.43376	Mes1
AGCAGCCAGGGCATGT-5386STDY7537944	5.76338	6.79858	Mes1
AGCAGCCCACACTGCG-5386STDY7537944	6.4737	5.06628	Mes1
AGCAGCCCAGCAGTTT-5386STDY7537944	5.23938	9.46184	OCP
AGCAGCCCAGCTCCGA-5386STDY7537944	5.86241	6.29224	Mes1
AGCAGCCGTAAACGCG-5386STDY7537944	5.8312	5.43092	Mes1
AGCAGCCGTGTGAATA-5386STDY7537944	7.77422	5.58256	Mes1
AGCAGCCTCACATGCA-5386STDY7537944	9.31574	4.50746	STMN2+Fibro
AGCAGCCTCATCGGAT-5386STDY7537944	5.83087	5.14443	Mes1
AGCAGCCTCCCAACGG-5386STDY7537944	6.1526	5.81121	Mes1
AGCAGCCTCCGTTGCT-5386STDY7537944	5.52045	7.15246	Mes1
AGCAGCCTCGCCTGTT-5386STDY7537944	0.951768	-1.19219	PAX3+MyoProg
AGCAGCCTCGGACAAG-5386STDY7537944	5.70853	8.69008	OCP
AGCATACAGATCCCGC-5386STDY7537944	-4.60381	11.3658	PrimErythro2
AGCATACAGCGTCAAG-5386STDY7537944	6.56587	4.71544	Mes1
AGCATACAGCTGGAAC-5386STDY7537944	5.45224	6.0348	Mes1
AGCATACAGTGAATTG-5386STDY7537944	6.27323	5.66179	Mes1
AGCATACCAATCCGAT-5386STDY7537944	5.43994	6.92491	Mes1
AGCATACCATTTGCTT-5386STDY7537944	6.38234	4.0988	Mes1
AGCATACTCATCTGCC-5386STDY7537944	5.95139	5.06633	Mes1
AGCATACTCCAGAAGG-5386STDY7537944	4.72624	8.28621	OCP
AGCCTAAAGTGTTAGA-5386STDY7537944	5.4621	4.4751	Mes1
AGCCTAAGTAGATTAG-5386STDY7537944	5.89359	4.11992	Mes1
AGCCTAAGTAGGCTGA-5386STDY7537944	6.25045	6.08842	Mes1
AGCCTAAGTCTTGCGG-5386STDY7537944	6.02579	5.34948	Mes1
AGCCTAAGTGCTCTTC-5386STDY7537944	7.44874	5.84202	Mes1
AGCCTAATCCCAAGTA-5386STDY7537944	1.1201	-1.35498	PAX3+MyoProg
AGCCTAATCGAATGCT-5386STDY7537944	6.28162	4.63802	Mes1
AGCCTAATCGCTAGCG-5386STDY7537944	1.36067	-1.29423	PAX3+MyoProg
AGCCTAATCGTCACGG-5386STDY7537944	4.928	7.8787	Mes1
AGCCTAATCGTCGTTC-5386STDY7537944	5.59384	4.44543	Mes1
AGCCTAATCTACCTGC-5386STDY7537944	6.29385	4.73683	Mes1
AGCGGTCAGCGATCCC-5386STDY7537944	-1.33144	14.4413	AER-Basal
AGCGGTCAGGAACTGC-5386STDY7537944	6.67667	4.11465	Mes1
AGCGGTCAGTACGATA-5386STDY7537944	6.15674	6.09707	Mes1
AGCGGTCAGTAGCCGA-5386STDY7537944	6.19941	5.46605	Mes1
AGCGGTCCAACGCACC-5386STDY7537944	7.22881	4.84903	Mes1
AGCGGTCTCCCACTTG-5386STDY7537944	8.34724	4.75162	STMN2+Fibro
AGCGGTCTCGAACGGA-5386STDY7537944	7.18542	4.51791	Mes1
AGCGGTCTCTACTCAT-5386STDY7537944	6.0256	4.62859	Mes1
AGCGTATAGCAGCGTA-5386STDY7537944	5.78031	6.54799	Mes1
AGCGTATCACAAGACG-5386STDY7537944	5.96972	4.27582	Mes1
AGCGTATCATCGACGC-5386STDY7537944	4.74646	7.92588	OCP
AGCGTATCATGCTAGT-5386STDY7537944	5.31487	3.76632	Mes1
AGCGTATGTCTGATCA-5386STDY7537944	9.08847	4.79195	ISL1+Mes
AGCGTATTCCCTTGCA-5386STDY7537944	5.29793	5.12165	Mes1
AGCGTATTCTAGAGTC-5386STDY7537944	6.76868	4.80438	Mes1
AGCGTCGAGAATGTGT-5386STDY7537944	5.6818	4.96207	Mes1
AGCGTCGAGCCAGAAC-5386STDY7537944	8.79611	6.67455	DistalMes
AGCGTCGAGCGTAATA-5386STDY7537944	5.54935	7.65211	Mes1
AGCGTCGAGCGTGTCC-5386STDY7537944	-4.4405	11.2733	PrimErythro2
AGCGTCGAGGCAAAGA-5386STDY7537944	6.30828	4.26192	Mes1
AGCGTCGCATCAGTAC-5386STDY7537944	6.3784	5.05292	Mes1
AGCGTCGCATCCGTGG-5386STDY7537944	5.21035	8.23135	Mes1
AGCGTCGGTAAGAGAG-5386STDY7537944	6.4203	5.59232	Mes1
AGCGTCGGTCATATGC-5386STDY7537944	8.04472	5.79382	Mes1
AGCGTCGGTCTACCTC-5386STDY7537944	5.32421	5.08071	Mes1
AGCGTCGGTGCAGGTA-5386STDY7537944	6.61961	5.39764	Mes1
AGCGTCGTCAGCAACT-5386STDY7537944	5.78758	6.7004	Mes1
AGCGTCGTCTAAGCCA-5386STDY7537944	6.02318	6.82379	Mes1
AGCTCCTCAAACGTGG-5386STDY7537944	7.6768	5.37622	Mes1
AGCTCCTCACGTCTCT-5386STDY7537944	5.10522	7.82332	Mes1
AGCTCCTCAGGGCATA-5386STDY7537944	5.98278	4.29292	Mes1
AGCTCCTGTAGCCTAT-5386STDY7537944	5.81642	6.0184	Mes1
AGCTCCTGTTATCACG-5386STDY7537944	5.9698	6.54018	Mes1
AGCTCCTGTTCATGGT-5386STDY7537944	5.83992	6.44942	Mes1
AGCTCCTTCCTTTCGG-5386STDY7537944	5.94694	5.68027	Mes1
AGCTCCTTCTGGCGTG-5386STDY7537944	6.50619	5.25398	Mes1
AGCTCTCCAATAAGCA-5386STDY7537944	6.51412	4.4026	Mes1
AGCTCTCCAGCTGCTG-5386STDY7537944	5.60683	7.48684	Mes1
AGCTCTCCATCTACGA-5386STDY7537944	-4.33656	10.2581	PrimErythro2
AGCTCTCCATGGTCTA-5386STDY7537944	5.08181	8.23426	Mes1
AGCTCTCTCAACACCA-5386STDY7537944	9.0593	5.24151	ISL1+Mes
AGCTCTCTCAGCCTAA-5386STDY7537944	6.34615	4.42854	Mes1
AGCTCTCTCCATGAGT-5386STDY7537944	-0.813204	15.4362	Periderm
AGCTCTCTCCTACAGA-5386STDY7537944	5.26507	5.17947	Mes1
AGCTCTCTCGAACGGA-5386STDY7537944	5.94507	5.06196	Mes1
AGCTCTCTCGGAAATA-5386STDY7537944	10.0162	3.59817	Mes4
AGCTCTCTCGTCTGAA-5386STDY7537944	7.1222	4.76975	Mes1
AGCTCTCTCTTGAGGT-5386STDY7537944	7.97036	4.27622	Mes1
AGCTTGACAATGGAGC-5386STDY7537944	7.57298	3.39936	Mes1
AGCTTGACACGCGAAA-5386STDY7537944	8.13952	5.20591	STMN2+Fibro
AGCTTGACATTAACCG-5386STDY7537944	-3.4775	10.6109	PrimErythro2
AGCTTGAGTCTCTTTA-5386STDY7537944	6.09748	4.36368	Mes1
AGCTTGAGTGAGGGTT-5386STDY7537944	4.96851	6.82071	Mes1
AGCTTGATCAGGCGAA-5386STDY7537944	5.39145	7.41069	Mes1
AGCTTGATCATCGCTC-5386STDY7537944	6.81903	6.93482	TransMes
AGCTTGATCGCATGAT-5386STDY7537944	6.45502	5.33379	Mes1
AGGCCACAGCAGACTG-5386STDY7537944	5.83021	7.32772	Mes1
AGGCCACAGTTAGCGG-5386STDY7537944	5.45687	7.41298	Mes1
AGGCCACCACATTCGA-5386STDY7537944	6.47609	4.60353	Mes1
AGGCCACCACGACTCG-5386STDY7537944	6.83959	4.8991	Mes1
AGGCCACCATCACCCT-5386STDY7537944	5.22106	8.09073	Mes1
AGGCCACCATCCGGGT-5386STDY7537944	4.95363	8.19796	OCP
AGGCCACCATGGAATA-5386STDY7537944	-7.54858	8.82422	ArterialEndo
AGGCCACGTACAAGTA-5386STDY7537944	-1.49391	14.5257	AER-Basal
AGGCCACGTATCAGTC-5386STDY7537944	5.77192	6.63418	Mes1
AGGCCACGTGCCTTGG-5386STDY7537944	6.79968	6.62106	TransMes
AGGCCACGTGTCGCTG-5386STDY7537944	5.72937	7.09056	Mes1
AGGCCACTCAGGCCCA-5386STDY7537944	6.07509	6.8984	Mes1
AGGCCACTCCAAACTG-5386STDY7537944	6.21981	4.82745	Mes1
AGGCCACTCCAGATCA-5386STDY7537944	7.84761	4.62943	STMN2+Fibro
AGGCCACTCCTTGACC-5386STDY7537944	5.7037	6.99864	Mes1
AGGCCACTCGGTGTTA-5386STDY7537944	5.16621	3.69698	Mes1
AGGCCGTAGACCCACC-5386STDY7537944	4.67743	7.42426	Mes1
AGGCCGTAGACTAGGC-5386STDY7537944	4.64735	8.63902	Mes1
AGGCCGTCACCGCTAG-5386STDY7537944	5.05447	8.24075	Mes1
AGGCCGTCATGGGAAC-5386STDY7537944	5.4055	7.37241	Mes1
AGGCCGTGTCCGAATT-5386STDY7537944	6.10485	4.43888	Mes1
AGGCCGTGTCTAACGT-5386STDY7537944	5.96674	5.00137	Mes1
AGGCCGTGTGACAAAT-5386STDY7537944	5.49249	6.69984	Mes1
AGGCCGTGTGACCAAG-5386STDY7537944	6.16041	5.08249	Mes1
AGGCCGTTCTGTCTAT-5386STDY7537944	5.39991	7.40629	Mes1
AGGGAGTAGCTGAAAT-5386STDY7537944	-4.71617	9.88501	PrimErythro2
AGGGAGTAGGCATGTG-5386STDY7537944	6.13376	3.48022	Mes1
AGGGAGTAGGTGTTAA-5386STDY7537944	5.58624	7.46718	Mes1
AGGGAGTAGTTCCACA-5386STDY7537944	8.02713	4.29874	ISL1+Mes
AGGGAGTCAAGCGATG-5386STDY7537944	6.72536	5.02302	Mes1
AGGGAGTCAGACTCGC-5386STDY7537944	6.75683	5.33355	Mes1
AGGGAGTCAGGCTCAC-5386STDY7537944	8.60711	5.37691	ISL1+Mes
AGGGAGTGTCGAATCT-5386STDY7537944	6.07055	5.17726	Mes1
AGGGAGTGTCGCTTCT-5386STDY7537944	0.232242	-2.68279	PAX3+MyoProg
AGGGAGTGTTATGTGC-5386STDY7537944	5.43525	6.82444	Mes1
AGGGAGTTCAGTTAGC-5386STDY7537944	7.21674	4.86958	Mes1
AGGGAGTTCCGCTGTT-5386STDY7537944	5.10499	4.90785	Mes1
AGGGAGTTCTCAAGTG-5386STDY7537944	5.38256	8.13083	Mes1
AGGGAGTTCTGATTCT-5386STDY7537944	5.74613	5.22752	Mes1
AGGGATGAGGGATACC-5386STDY7537944	8.52061	5.13115	Mes1
AGGGATGCACTTAACG-5386STDY7537944	6.86749	5.81632	Mes1
AGGGATGCAGACAGGT-5386STDY7537944	5.47366	3.97688	Mes1
AGGGATGCAGCTGTTA-5386STDY7537944	8.95971	5.39571	ISL1+Mes
AGGGATGGTACTTGAC-5386STDY7537944	1.2327	-2.42792	PAX3+MyoProg
AGGGATGGTCGACTAT-5386STDY7537944	7.567	5.22894	Mes1
AGGGATGTCACCAGGC-5386STDY7537944	5.73765	7.03918	Mes1
AGGGATGTCCCACTTG-5386STDY7537944	5.40112	6.49654	Mes1
AGGGATGTCTTCAACT-5386STDY7537944	10.5343	4.08149	Mes4
AGGGTGAAGCCACGCT-5386STDY7537944	-2.357	14.6601	AER-Basal
AGGGTGAAGTACGTAA-5386STDY7537944	8.61077	4.95337	STMN2+Fibro
AGGGTGAAGTCGATAA-5386STDY7537944	5.63342	5.61914	Mes1
AGGGTGACACTAAGTC-5386STDY7537944	4.89186	7.31979	Mes1
AGGGTGACAGCGTTCG-5386STDY7537944	9.73542	4.78182	Mes4
AGGGTGAGTCATACTG-5386STDY7537944	5.56456	5.15801	Mes1
AGGGTGATCACATGCA-5386STDY7537944	8.46866	5.65312	DistalMes
AGGGTGATCAGTCAGT-5386STDY7537944	8.13106	5.41733	Mes4
AGGGTGATCTAGCACA-5386STDY7537944	8.07854	5.37074	Mes1
AGGGTGATCTGATACG-5386STDY7537944	5.98302	6.17812	Mes1
AGGGTGATCTGCTGTC-5386STDY7537944	7.25019	5.30609	Mes1
AGGGTGATCTTTAGTC-5386STDY7537944	5.54844	7.44459	Mes1
AGGTCATAGCTAGCCC-5386STDY7537944	4.96787	8.0078	OCP
AGGTCATAGGCTCTTA-5386STDY7537944	5.92933	6.23808	Mes1
AGGTCATCAAATCCGT-5386STDY7537944	6.83826	4.49849	Mes1
AGGTCATCAGCTGCAC-5386STDY7537944	10.2398	3.27379	STMN2+Fibro
AGGTCATGTGATGTCT-5386STDY7537944	6.04714	4.68663	Mes1
AGGTCATGTTCAGACT-5386STDY7537944	5.97863	6.55974	Mes1
AGGTCATTCGTCCGTT-5386STDY7537944	6.61975	5.53295	Mes1
AGGTCATTCTCAACTT-5386STDY7537944	6.14048	4.71689	Mes1
AGGTCCGAGACAAAGG-5386STDY7537944	5.20775	8.72655	Mes1
AGGTCCGAGACTAGGC-5386STDY7537944	6.23385	5.58418	Mes1
AGGTCCGAGATCGGGT-5386STDY7537944	5.59792	4.53151	Mes1
AGGTCCGAGGAATCGC-5386STDY7537944	-4.04584	10.3709	PrimErythro2
AGGTCCGAGGCTAGGT-5386STDY7537944	6.38984	4.44775	Mes1
AGGTCCGAGTGCTGCC-5386STDY7537944	5.96255	5.61156	Mes1
AGGTCCGCACATTTCT-5386STDY7537944	8.77218	5.03103	STMN2+Fibro
AGGTCCGCATCCAACA-5386STDY7537944	5.61671	5.13076	Mes1
AGGTCCGGTACATCCA-5386STDY7537944	7.30765	4.89185	Mes1
AGGTCCGGTGCGATAG-5386STDY7537944	5.6821	6.86813	Mes1
AGGTCCGGTTAGATGA-5386STDY7537944	6.45473	4.45392	Mes1
AGGTCCGTCCTCATTA-5386STDY7537944	8.29812	5.2015	ISL1+Mes
AGGTCCGTCTCAACTT-5386STDY7537944	5.52096	6.41725	Mes1
AGTAGTCAGCAATCTC-5386STDY7537944	6.68782	4.71324	Mes1
AGTAGTCAGCCAGAAC-5386STDY7537944	5.7629	5.09251	Mes1
AGTAGTCAGCGCTCCA-5386STDY7537944	8	6.17328	TransMes
AGTAGTCAGTAAGTAC-5386STDY7537944	6.48706	5.11171	Mes1
AGTAGTCAGTAATCCC-5386STDY7537944	7.29646	5.64703	Mes1
AGTAGTCCACCAGATT-5386STDY7537944	5.4006	7.70772	Mes1
AGTAGTCCAGGGTTAG-5386STDY7537944	6.83185	4.82663	Mes1
AGTAGTCGTATTCGTG-5386STDY7537944	-3.63739	10.5152	PrimErythro2
AGTAGTCGTCCTGCTT-5386STDY7537944	5.70871	6.0342	Mes1
AGTAGTCGTTCAGCGC-5386STDY7537944	5.24174	8.0706	Mes1
AGTAGTCTCAAAGACA-5386STDY7537944	8.39561	4.98523	ISL1+Mes
AGTAGTCTCAACGAAA-5386STDY7537944	9.19036	4.64472	STMN2+Fibro
AGTAGTCTCACGCGGT-5386STDY7537944	7.34127	5.3879	Mes1
AGTAGTCTCCCTAACC-5386STDY7537944	5.81395	5.59257	Mes1
AGTCTTTCAGCTATTG-5386STDY7537944	7.90853	5.27324	Mes1
AGTCTTTGTAAACACA-5386STDY7537944	6.93429	5.17572	Mes1
AGTCTTTGTACATGTC-5386STDY7537944	6.77092	5.19837	Mes1
AGTCTTTGTCGGGTCT-5386STDY7537944	5.83895	5.01517	Mes1
AGTCTTTGTCTCTCGT-5386STDY7537944	5.76777	7.05651	Mes1
AGTCTTTGTCTGCCAG-5386STDY7537944	6.59013	5.18029	Mes1
AGTCTTTTCACCATAG-5386STDY7537944	6.07836	6.01006	Mes1
AGTCTTTTCACTCCTG-5386STDY7537944	1.24645	-1.41667	PAX3+MyoProg
AGTCTTTTCATACGGT-5386STDY7537944	1.22375	-1.57764	PAX3+MyoProg
AGTCTTTTCCCTAATT-5386STDY7537944	6.93941	4.41965	Mes1
AGTGAGGAGAGTGACC-5386STDY7537944	5.9725	3.84719	Mes1
AGTGAGGAGCTGAAAT-5386STDY7537944	6.82183	6.19304	Mes1
AGTGAGGAGTGCGATG-5386STDY7537944	-3.88811	10.7067	PrimErythro2
AGTGAGGAGTTAACGA-5386STDY7537944	5.69926	8.17818	MesCond
AGTGAGGGTCATGCAT-5386STDY7537944	8.64404	5.25999	STMN2+Fibro
AGTGAGGGTCTGCGGT-5386STDY7537944	6.31676	4.49924	Mes1
AGTGAGGTCATCGATG-5386STDY7537944	5.32038	7.45142	Mes1
AGTGAGGTCCTCCTAG-5386STDY7537944	5.65165	3.55677	Mes1
AGTGGGAAGCTATGCT-5386STDY7537944	4.74353	8.46416	Mes1
AGTGGGAAGGCTCAGA-5386STDY7537944	6.83842	5.33951	Mes1
AGTGGGACAAATTGCC-5386STDY7537944	5.54049	5.94826	Mes1
AGTGGGACAATGAAAC-5386STDY7537944	8.25616	5.58845	Mes1
AGTGGGACACCCAGTG-5386STDY7537944	5.65454	6.99799	Mes1
AGTGGGACAGACAAGC-5386STDY7537944	6.08105	5.15574	Mes1
AGTGGGACAGATCTGT-5386STDY7537944	7.46628	4.56395	Mes1
AGTGGGAGTAGAGGAA-5386STDY7537944	1.39718	-1.89374	PAX3+MyoProg
AGTGGGAGTCGTTGTA-5386STDY7537944	7.26574	4.96578	Mes1
AGTGGGAGTGTGGCTC-5386STDY7537944	8.73472	2.21336	STMN2+Fibro
AGTGGGATCCGTTGTC-5386STDY7537944	-7.413	7.7718	VenousEndo
AGTGGGATCTACTATC-5386STDY7537944	1.32211	-1.84161	PAX3+MyoProg
AGTGGGATCTGGAGCC-5386STDY7537944	6.24758	6.03687	Mes1
AGTGGGATCTTCCTTC-5386STDY7537944	5.84892	6.03041	Mes1
AGTGTCAAGCTGTCTA-5386STDY7537944	6.66029	5.92372	Mes1
AGTGTCACAGCTCCGA-5386STDY7537944	-3.35211	9.79446	PrimErythro2
AGTGTCAGTCACTTCC-5386STDY7537944	8.05348	4.9791	STMN2+Fibro
AGTGTCATCACGCGGT-5386STDY7537944	5.38643	7.3683	Mes1
AGTGTCATCTCCCTGA-5386STDY7537944	7.37292	4.70406	Mes1
AGTTGGTAGAAGAAGC-5386STDY7537944	6.21147	6.24795	Mes1
AGTTGGTAGAGCTGGT-5386STDY7537944	0.864819	-2.14995	PAX3+MyoProg
AGTTGGTAGGCAGTCA-5386STDY7537944	7.04087	5.30832	TransMes
AGTTGGTAGGCCATAG-5386STDY7537944	5.96413	3.48892	Mes1
AGTTGGTAGTACATGA-5386STDY7537944	5.25304	4.92143	Mes1
AGTTGGTCAATGCCAT-5386STDY7537944	7.93509	5.28286	STMN2+Fibro
AGTTGGTCACTACAGT-5386STDY7537944	6.67368	6.07725	Mes1
AGTTGGTCAGGGTACA-5386STDY7537944	5.9539	5.03178	Mes1
AGTTGGTCATGTCGAT-5386STDY7537944	1.20506	-1.99797	PAX3+MyoProg
AGTTGGTGTACAGCAG-5386STDY7537944	5.47464	5.51248	Mes1
AGTTGGTGTTATGTGC-5386STDY7537944	4.79699	8.29882	OCP
AGTTGGTTCACGATGT-5386STDY7537944	5.81204	6.18646	Mes1
AGTTGGTTCTGCAGTA-5386STDY7537944	9.29743	4.99191	STMN2+Fibro
AGTTGGTTCTGGAGCC-5386STDY7537944	6.57598	5.7416	Mes1
AGTTGGTTCTGTTTGT-5386STDY7537944	5.11984	7.34293	Mes1
ATAACGCAGAGATGAG-5386STDY7537944	6.08836	5.54016	Mes1
ATAACGCAGATGCCAG-5386STDY7537944	6.58007	6.27624	Mes1
ATAACGCAGTCTCCTC-5386STDY7537944	5.57359	7.29141	Mes1
ATAACGCCAAAGGAAG-5386STDY7537944	-4.58112	9.32838	PrimErythro2
ATAACGCCAAGCTGTT-5386STDY7537944	5.25787	7.30945	Mes1
ATAACGCCACGACGAA-5386STDY7537944	5.51193	4.66683	Mes1
ATAACGCCACGGCGTT-5386STDY7537944	5.13987	8.44042	Mes1
ATAACGCCATCCCATC-5386STDY7537944	4.47049	8.78727	OCP
ATAACGCCATCTATGG-5386STDY7537944	-3.47256	10.102	PrimErythro2
ATAACGCGTCGGGTCT-5386STDY7537944	6.5994	5.22157	DistalMes
ATAACGCTCCAAACTG-5386STDY7537944	-4.46164	11.4053	PrimErythro2
ATAACGCTCCGAACGC-5386STDY7537944	5.48527	4.01171	Mes1
ATAAGAGAGAAACGCC-5386STDY7537944	4.79748	8.60214	OCP
ATAAGAGAGCGTCAAG-5386STDY7537944	5.14666	5.4303	Mes1
ATAAGAGAGGGTCGAT-5386STDY7537944	5.42292	8.64812	Mes1
ATAAGAGAGTGGAGAA-5386STDY7537944	6.0875	5.05913	Mes1
ATAAGAGCACGGCCAT-5386STDY7537944	5.29959	8.1877	Mes1
ATAAGAGGTGCTAGCC-5386STDY7537944	-3.29588	10.5955	PrimErythro2
ATAAGAGGTTTGCATG-5386STDY7537944	8.00687	5.1185	STMN2+Fibro
ATAAGAGTCAATAAGG-5386STDY7537944	5.51424	3.45319	Mes1
ATAAGAGTCATCTGTT-5386STDY7537944	9.6303	7.45875	DistalMes
ATAAGAGTCTCCTATA-5386STDY7537944	-3.55246	10.8487	PrimErythro2
ATAGACCAGCTAACAA-5386STDY7537944	5.86568	5.64922	Mes1
ATAGACCCAACTGCTA-5386STDY7537944	4.81297	8.12702	Mes1
ATAGACCCAAGCTGTT-5386STDY7537944	10.3046	3.5349	Mes4
ATAGACCCACGCTTTC-5386STDY7537944	4.75324	8.13749	OCP
ATAGACCGTCAGAAGC-5386STDY7537944	6.37514	5.41336	Mes1
ATAGACCTCGATCCCT-5386STDY7537944	1.19629	-1.64506	PAX3+MyoProg
ATCACGAAGTTCGATC-5386STDY7537944	4.68809	8.05769	Mes1
ATCACGACAGCTGTTA-5386STDY7537944	5.08317	8.00542	OCP
ATCACGACATATACGC-5386STDY7537944	-4.03807	10.764	PrimErythro2
ATCACGACATCGGACC-5386STDY7537944	4.58247	7.78801	Mes1
ATCACGACATGGTAGG-5386STDY7537944	6.47885	4.87071	Mes1
ATCACGAGTACAGACG-5386STDY7537944	6.39079	4.61444	Mes1
ATCACGAGTAGCGTAG-5386STDY7537944	5.94623	4.63019	Mes1
ATCACGAGTCAAAGCG-5386STDY7537944	7.16527	5.59656	Mes1
ATCACGATCATGCATG-5386STDY7537944	4.54271	8.43404	OCP
ATCATCTAGAAACCGC-5386STDY7537944	8.34766	5.52418	Mes1
ATCATCTAGAGCTGCA-5386STDY7537944	5.79563	6.16382	Mes1
ATCATCTAGATCCCGC-5386STDY7537944	0.456493	-3.88381	MyoB1
ATCATCTAGTAGTGCG-5386STDY7537944	6.2573	6.26105	Mes1
ATCATCTAGTCAATAG-5386STDY7537944	6.99837	4.85191	Mes1
ATCATCTAGTTAACGA-5386STDY7537944	5.50211	4.6339	Mes1
ATCATCTCAAAGCAAT-5386STDY7537944	5.94965	7.99538	Mes1
ATCATCTCAATGGACG-5386STDY7537944	5.93089	4.24738	Mes1
ATCATCTTCTTAGCCC-5386STDY7537944	6.36019	5.13079	Mes1
ATCATGGAGGCTCTTA-5386STDY7537944	7.63583	5.43371	Mes1
ATCATGGAGTCATGCT-5386STDY7537944	5.77302	9.40375	OCP
ATCATGGCAATCCGAT-5386STDY7537944	7.37349	4.79161	Mes1
ATCATGGCAGCCAGAA-5386STDY7537944	8.59829	4.70838	STMN2+Fibro
ATCATGGCAGGAACGT-5386STDY7537944	1.16074	-2.28262	PAX3+MyoProg
ATCATGGGTCAGAGGT-5386STDY7537944	5.1674	6.85453	Mes1
ATCATGGGTCTGGAGA-5386STDY7537944	6.33495	5.22506	Mes1
ATCATGGTCTGATACG-5386STDY7537944	7.6066	6.55462	TransMes
ATCCACCAGTCAATAG-5386STDY7537944	10.1029	4.65653	ISL1+Mes
ATCCACCCAAACGTGG-5386STDY7537944	7.5398	6.34839	Mes1
ATCCACCCAGTAGAGC-5386STDY7537944	6.26497	6.14851	Mes1
ATCCACCCATCAGTAC-5386STDY7537944	6.28372	4.96323	Mes1
ATCCACCGTAAGGGAA-5386STDY7537944	6.95898	7.65168	Mes1
ATCCACCGTCAATACC-5386STDY7537944	6.11475	5.8935	Mes1
ATCCACCGTCCGTTAA-5386STDY7537944	5.19501	8.13011	Mes1
ATCCACCTCACAGTAC-5386STDY7537944	7.513	4.37902	Mes1
ATCCACCTCATAAAGG-5386STDY7537944	5.3237	6.99315	Mes1
ATCCACCTCCGAGCCA-5386STDY7537944	8.20347	3.61535	ProxMes
ATCCACCTCTGATACG-5386STDY7537944	5.72025	7.38512	Mes1
ATCCGAAAGCTTATCG-5386STDY7537944	6.14378	4.45193	Mes1
ATCCGAAAGGGTCGAT-5386STDY7537944	-4.08488	10.6542	PrimErythro2
ATCCGAAAGTCGCCGT-5386STDY7537944	6.15898	4.0796	Mes1
ATCCGAAAGTCGTACT-5386STDY7537944	8.35	5.85126	DistalMes
ATCCGAAAGTCTTGCA-5386STDY7537944	5.59146	6.55785	Mes1
ATCCGAACACGGCCAT-5386STDY7537944	0.647453	-1.4851	PAX3+MyoProg
ATCCGAACAGTCGATT-5386STDY7537944	6.69937	4.37473	Mes1
ATCCGAAGTCCGCTGA-5386STDY7537944	7.84112	5.52917	STMN2+Fibro
ATCCGAAGTGGCTCCA-5386STDY7537944	5.6768	8.97617	InterZone
ATCCGAATCGTACGGC-5386STDY7537944	9.78372	6.11892	STMN2+Fibro
ATCGAGTCAAAGTCAA-5386STDY7537944	7.32817	5.87895	Mes1
ATCGAGTCACGGACAA-5386STDY7537944	5.26722	5.88374	Mes1
ATCGAGTCAGACAAAT-5386STDY7537944	4.99092	8.85088	OCP
ATCGAGTCAGGTCCAC-5386STDY7537944	-6.18986	2.49356	SchwannProg
ATCGAGTCATTGGCGC-5386STDY7537944	6.19059	4.97914	Mes1
ATCGAGTCATTTCACT-5386STDY7537944	-4.00493	10.8443	PrimErythro2
ATCGAGTGTCCGAATT-5386STDY7537944	5.68173	6.09758	Mes1
ATCGAGTTCTTCATGT-5386STDY7537944	5.83648	6.9597	Mes1
ATCTACTAGACAAAGG-5386STDY7537944	-4.29838	10.6192	PrimErythro2
ATCTACTAGACAAGCC-5386STDY7537944	7.75785	4.41315	Mes1
ATCTACTAGCAACGGT-5386STDY7537944	5.84794	6.66906	Mes1
ATCTACTAGGACCACA-5386STDY7537944	6.89967	4.73773	Mes1
ATCTACTCAACGCACC-5386STDY7537944	6.01506	3.70253	Mes1
ATCTACTGTCATATCG-5386STDY7537944	6.97239	4.78	Mes1
ATCTACTGTCTTTCAT-5386STDY7537944	-1.36775	14.5505	AER-Basal
ATCTACTTCCAGAAGG-5386STDY7537944	-3.3827	10.7254	PrimErythro2
ATCTACTTCCGCGGTA-5386STDY7537944	5.32358	8.57351	Mes1
ATCTACTTCCTTGCCA-5386STDY7537944	5.98597	6.431	Mes1
ATCTACTTCCTTTCTC-5386STDY7537944	8.20833	4.61416	STMN2+Fibro
ATCTACTTCTTGAGAC-5386STDY7537944	6.09957	4.82832	Mes1
ATCTGCCAGCTACCGC-5386STDY7537944	5.50737	7.20121	Mes1
ATCTGCCAGTCCTCCT-5386STDY7537944	5.549	6.22364	Mes1
ATCTGCCAGTTTAGGA-5386STDY7537944	6.77193	4.27952	Mes1
ATCTGCCCATAACCTG-5386STDY7537944	6.89734	5.16076	Mes1
ATCTGCCCATTAACCG-5386STDY7537944	7.8537	5.28442	STMN2+Fibro
ATCTGCCGTGTGACCC-5386STDY7537944	5.26767	8.20589	Mes1
ATGAGGGAGCGATCCC-5386STDY7537944	7.59143	3.68618	Mes1
ATGAGGGAGCTGTTCA-5386STDY7537944	6.27499	7.14392	Mes1
ATGAGGGAGTCATCCA-5386STDY7537944	5.9605	5.55437	Mes1
ATGAGGGCACAACTGT-5386STDY7537944	7.67618	5.35744	TransMes
ATGAGGGGTATGAATG-5386STDY7537944	7.35604	4.42759	Mes1
ATGAGGGGTATGGTTC-5386STDY7537944	6.24806	6.32019	Mes1
ATGAGGGGTCAGAATA-5386STDY7537944	5.68436	3.82653	Mes1
ATGAGGGGTCGCGGTT-5386STDY7537944	6.54821	5.62771	Mes1
ATGAGGGGTCTAGCGC-5386STDY7537944	-4.78249	9.52266	PrimErythro2
ATGAGGGGTCTCTTTA-5386STDY7537944	8.41239	5.89639	RDH10+DistalMes
ATGAGGGTCAGTTCGA-5386STDY7537944	7.03449	4.98744	Mes1
ATGAGGGTCGGAAATA-5386STDY7537944	6.10214	4.96145	Mes1
ATGCGATAGAGATGAG-5386STDY7537944	10.4165	3.61861	Mes4
ATGCGATAGCGTTCCG-5386STDY7537944	6.5459	7.10726	Mes1
ATGCGATCAGTCCTTC-5386STDY7537944	5.61599	6.83149	Mes1
ATGCGATGTAAACGCG-5386STDY7537944	5.09907	8.24776	Mes1
ATGCGATGTAGCCTCG-5386STDY7537944	-4.46604	10.701	PrimErythro2
ATGCGATGTTGGAGGT-5386STDY7537944	8.65444	3.37467	Mes1
ATGCGATTCATTGCCC-5386STDY7537944	6.84154	4.90962	Mes1
ATGCGATTCCCAAGTA-5386STDY7537944	7.50979	6.44285	TransMes
ATGCGATTCGCACTCT-5386STDY7537944	5.43414	4.38498	Mes1
ATGGGAGCAATGGACG-5386STDY7537944	5.50086	5.18182	Mes1
ATGGGAGGTCCTCTTG-5386STDY7537944	6.77976	5.40948	Mes1
ATGGGAGGTGACAAAT-5386STDY7537944	5.65395	4.89521	Mes1
ATGGGAGTCAGCCTAA-5386STDY7537944	6.5003	6.29263	Mes1
ATGGGAGTCCGCGTTT-5386STDY7537944	6.27211	5.09625	Mes1
ATGGGAGTCTGATACG-5386STDY7537944	6.85205	6.32124	Mes1
ATGGGAGTCTTACCGC-5386STDY7537944	5.70374	5.16158	Mes1
ATGTGTGCAAGAAAGG-5386STDY7537944	7.65596	5.0253	Mes1
ATGTGTGCACATCCGG-5386STDY7537944	5.4969	6.80427	Mes1
ATGTGTGGTCTTGTCC-5386STDY7537944	6.80139	4.6148	Mes1
ATGTGTGGTGCACCAC-5386STDY7537944	8.53035	5.28119	Mes1
ATGTGTGGTTCAGTAC-5386STDY7537944	5.05431	8.71876	Mes1
ATTACTCAGAATTCCC-5386STDY7537944	5.43746	6.84332	Mes1
ATTACTCAGCCGATTT-5386STDY7537944	9.20446	5.09984	ISL1+Mes
ATTACTCCACGGTAAG-5386STDY7537944	4.58588	7.9113	OCP
ATTACTCCACTATCTT-5386STDY7537944	8.85164	4.74705	DistalMes
ATTACTCGTAGCACGA-5386STDY7537944	9.08356	4.01361	STMN2+Fibro
ATTACTCGTATTCGTG-5386STDY7537944	7.93482	4.93957	STMN2+Fibro
ATTACTCGTCTGCGGT-5386STDY7537944	-7.44799	7.64261	VenousEndo
ATTACTCGTGACGGTA-5386STDY7537944	5.66403	5.17679	Mes1
ATTACTCGTGTATGGG-5386STDY7537944	5.1046	8.15962	Mes1
ATTACTCTCCTTTACA-5386STDY7537944	5.32375	8.35932	Mes1
ATTACTCTCTCATTCA-5386STDY7537944	6.965	3.62251	Mes2
ATTATCCAGTGATCGG-5386STDY7537944	5.48646	8.02163	Mes1
ATTATCCCAAACCCAT-5386STDY7537944	6.18725	4.30451	Mes1
ATTATCCCAAGAAGAG-5386STDY7537944	-3.71248	10.5887	PrimErythro2
ATTATCCCACTTCGAA-5386STDY7537944	8.84513	4.74715	STMN2+Fibro
ATTATCCCATCGGACC-5386STDY7537944	6.27297	4.46774	Mes1
ATTATCCGTACGAAAT-5386STDY7537944	5.93422	5.88567	Mes1
ATTATCCGTACTTAGC-5386STDY7537944	5.36433	8.57769	Mes1
ATTCTACAGACACTAA-5386STDY7537944	0.609634	-3.04801	PAX3+MyoProg
ATTCTACAGCACCGTC-5386STDY7537944	5.78986	3.74729	Mes1
ATTCTACCAAGCCTAT-5386STDY7537944	4.70308	8.58289	OCP
ATTCTACCACAACGCC-5386STDY7537944	7.26285	5.83706	Mes1
ATTCTACCACAACGTT-5386STDY7537944	6.75453	5.71682	Mes1
ATTCTACCACATGACT-5386STDY7537944	4.82949	8.82894	OCP
ATTCTACCAGAGCCAA-5386STDY7537944	8.47325	5.20532	STMN2+Fibro
ATTCTACCATGCCCGA-5386STDY7537944	4.9198	8.49898	Mes1
ATTCTACTCACCTTAT-5386STDY7537944	6.08034	6.57534	Mes1
ATTCTACTCAGGTTCA-5386STDY7537944	5.54879	5.06955	Mes1
ATTCTACTCGCGTTTC-5386STDY7537944	5.91793	4.46832	Mes1
ATTCTACTCGGACAAG-5386STDY7537944	6.39337	5.51816	Mes1
ATTGGACAGGAGCGTT-5386STDY7537944	7.99345	5.33181	TransMes
ATTGGACAGTAGGCCA-5386STDY7537944	5.64811	6.49616	Mes1
ATTGGACCAAACTGTC-5386STDY7537944	5.65495	6.87478	Mes1
ATTGGACCACATGACT-5386STDY7537944	9.93966	3.56475	Mes4
ATTGGACGTAAGTGGC-5386STDY7537944	6.16089	6.11515	Mes1
ATTGGACGTCAAGCGA-5386STDY7537944	7.70015	5.70148	Mes1
ATTGGACGTCTGCGGT-5386STDY7537944	-3.6989	10.7757	PrimErythro2
ATTGGACGTTCGTTGA-5386STDY7537944	5.70929	4.64279	Mes1
ATTGGACTCAGTTTGG-5386STDY7537944	5.57785	7.31201	Mes1
ATTGGACTCGTTACGA-5386STDY7537944	-3.67662	10.7731	PrimErythro2
ATTGGTGCACAGCGTC-5386STDY7537944	6.45073	4.86731	Mes1
ATTGGTGCAGACTCGC-5386STDY7537944	6.02321	5.86611	Mes1
ATTGGTGCAGGAATCG-5386STDY7537944	4.84751	8.14067	Mes1
ATTGGTGCATCCTAGA-5386STDY7537944	5.37286	3.68692	Mes1
ATTGGTGGTACCGAGA-5386STDY7537944	9.78103	4.80468	Mes4
ATTGGTGGTAGCTTGT-5386STDY7537944	6.55945	4.53778	Mes1
ATTGGTGGTATAATGG-5386STDY7537944	5.31652	7.28065	Mes1
ATTGGTGGTCCTGCTT-5386STDY7537944	6.74414	5.88546	Mes1
ATTGGTGGTGACTCAT-5386STDY7537944	5.68831	5.08424	Mes1
ATTGGTGGTTCCCTTG-5386STDY7537944	7.35263	7.74127	Mes1
ATTGGTGTCACATGCA-5386STDY7537944	7.95758	5.69438	Mes1
ATTGGTGTCATACGGT-5386STDY7537944	-4.49107	9.90765	PrimErythro2
ATTGGTGTCTGTTTGT-5386STDY7537944	6.4119	5.55954	Mes1
ATTTCTGAGACTTTCG-5386STDY7537944	5.1565	7.21539	Mes1
ATTTCTGCACCCAGTG-5386STDY7537944	8.39543	5.0382	STMN2+Fibro
ATTTCTGGTACACCGC-5386STDY7537944	4.82915	7.58118	Mes1
ATTTCTGGTCGTTGTA-5386STDY7537944	7.12549	5.84597	Mes1
ATTTCTGGTCTGATCA-5386STDY7537944	5.66411	7.57663	Mes1
ATTTCTGTCCAAACAC-5386STDY7537944	4.75071	8.51611	OCP
ATTTCTGTCTTGTATC-5386STDY7537944	5.64404	7.00319	Mes1
CAACCAAAGACTCGGA-5386STDY7537944	-4.53373	9.81103	PrimErythro2
CAACCAAAGAGTCGGT-5386STDY7537944	4.74686	8.29313	OCP
CAACCAACAATAAGCA-5386STDY7537944	-3.95222	10.8948	PrimErythro2
CAACCAACACAAGACG-5386STDY7537944	6.65706	5.37128	Mes1
CAACCAACACATAACC-5386STDY7537944	5.90718	5.34856	Mes1
CAACCAACATATACCG-5386STDY7537944	6.04072	6.36516	Mes1
CAACCAACATGACATC-5386STDY7537944	6.72777	5.34997	Mes1
CAACCAAGTAGCTTGT-5386STDY7537944	5.87718	6.84281	Mes1
CAACCAATCAACGCTA-5386STDY7537944	5.60091	3.62012	Mes1
CAACCAATCGGTTCGG-5386STDY7537944	5.60923	7.13306	Mes1
CAACCAATCTAACTTC-5386STDY7537944	-3.29684	10.4566	PrimErythro2
CAACCAATCTACTATC-5386STDY7537944	7.48445	5.97751	Mes1
CAACCTCAGCCACTAT-5386STDY7537944	5.51603	7.59313	Mes1
CAACCTCAGCGATAGC-5386STDY7537944	6.79524	5.25831	Mes1
CAACCTCAGCTTATCG-5386STDY7537944	5.36649	7.51035	Mes1
CAACCTCAGGCATGGT-5386STDY7537944	6.32279	5.7633	Mes1
CAACCTCAGGCTATCT-5386STDY7537944	5.36678	7.91429	Mes1
CAACCTCGTAGCGATG-5386STDY7537944	4.55155	8.66586	OCP
CAACCTCGTCCAAGTT-5386STDY7537944	5.96216	3.7832	Mes1
CAACCTCTCACAACGT-5386STDY7537944	7.14193	4.90257	Mes1
CAACCTCTCGGTGTTA-5386STDY7537944	-4.04395	9.32881	PrimErythro2
CAACTAGAGCTAAGAT-5386STDY7537944	5.19053	8.53847	Mes1
CAACTAGCACATTTCT-5386STDY7537944	5.50688	7.09558	Mes1
CAACTAGCACGAGAGT-5386STDY7537944	5.72643	4.63144	Mes1
CAACTAGTCAGGTTCA-5386STDY7537944	6.88778	3.83145	Mes1
CAACTAGTCCACTGGG-5386STDY7537944	4.80535	7.43095	Mes1
CAAGAAAAGCTAACAA-5386STDY7537944	6.06884	4.65375	Mes1
CAAGAAAAGGATCGCA-5386STDY7537944	6.92113	4.87943	Mes1
CAAGAAACACCTCGTT-5386STDY7537944	7.7997	5.39832	Mes1
CAAGAAACAGATCTGT-5386STDY7537944	5.45771	8.34615	Mes1
CAAGAAACAGGACCCT-5386STDY7537944	-3.26972	10.8678	PrimErythro2
CAAGAAACAGGCTCAC-5386STDY7537944	6.41843	5.44359	Mes1
CAAGAAATCAGCTTAG-5386STDY7537944	1.00814	-1.60553	PAX3+MyoProg
CAAGAAATCTATCGCC-5386STDY7537944	6.44943	6.29808	Mes1
CAAGAAATCTGGTATG-5386STDY7537944	5.4966	6.64541	Mes1
CAAGAAATCTGTCCGT-5386STDY7537944	-3.6807	10.7937	PrimErythro2
CAAGATCAGATAGCAT-5386STDY7537944	5.41004	7.25535	Mes1
CAAGATCAGCCAGAAC-5386STDY7537944	6.58069	5.89914	Mes1
CAAGATCAGGGCACTA-5386STDY7537944	6.53959	5.8458	Mes1
CAAGATCCATGCCCGA-5386STDY7537944	5.60726	6.96424	Mes1
CAAGATCGTCTAGCGC-5386STDY7537944	4.95346	8.84877	OCP
CAAGATCGTTCCACGG-5386STDY7537944	6.60014	5.2111	Mes1
CAAGATCTCATTGCGA-5386STDY7537944	6.27325	4.57135	Mes1
CAAGATCTCGGCTTGG-5386STDY7537944	5.89836	5.05488	Mes1
CAAGGCCAGGGAAACA-5386STDY7537944	5.73862	7.17047	Mes1
CAAGGCCCAAAGCAAT-5386STDY7537944	4.76278	8.0719	Mes1
CAAGGCCCATGTCCTC-5386STDY7537944	7.66522	4.38662	Mes1
CAAGGCCGTCCGTTAA-5386STDY7537944	6.39855	4.83496	Mes1
CAAGGCCTCACAATGC-5386STDY7537944	5.96411	4.75374	Mes1
CAAGGCCTCCAACCAA-5386STDY7537944	5.36931	8.13301	Mes1
CAAGGCCTCTCTGAGA-5386STDY7537944	4.61417	9.11817	OCP
CAAGGCCTCTGTACGA-5386STDY7537944	5.56107	5.35753	Mes1
CAAGTTGAGAACTCGG-5386STDY7537944	6.10372	5.7168	Mes1
CAAGTTGAGCCGCCTA-5386STDY7537944	-3.52581	10.5186	PrimErythro2
CAAGTTGCACAGCGTC-5386STDY7537944	5.26232	8.64914	Mes1
CAAGTTGCATTACCTT-5386STDY7537944	5.62831	5.05143	Mes1
CAAGTTGGTAAACACA-5386STDY7537944	5.14818	8.1424	Mes1
CAAGTTGGTGCAGGTA-5386STDY7537944	-3.43931	10.2679	PrimErythro2
CAAGTTGGTTACGACT-5386STDY7537944	5.47415	8.05916	Mes1
CAAGTTGTCAGCCTAA-5386STDY7537944	-4.11337	10.5791	PrimErythro2
CAAGTTGTCTCCCTGA-5386STDY7537944	8.01229	3.14935	Mes1
CACAAACAGATACACA-5386STDY7537944	5.15984	7.76497	Mes1
CACAAACCAGGTCCAC-5386STDY7537944	1.294	-1.65204	PAX3+MyoProg
CACAAACGTCGCATCG-5386STDY7537944	7.37961	5.0112	Mes1
CACAAACGTTTGTGTG-5386STDY7537944	-4.38024	11.1733	PrimErythro2
CACAAACTCAACACTG-5386STDY7537944	5.07651	7.30216	Mes1
CACAAACTCGCAAACT-5386STDY7537944	6.55496	5.95805	Mes1
CACACAAAGAGATGAG-5386STDY7537944	5.79969	6.37869	Mes1
CACACAAAGTGACATA-5386STDY7537944	5.75171	5.20452	Mes1
CACACAAGTTGGTTTG-5386STDY7537944	7.66372	4.51703	Mes1
CACACAATCCTTAATC-5386STDY7537944	4.85462	8.28014	Mes1
CACACCTAGCCTATGT-5386STDY7537944	9.41399	5.24721	ISL1+Mes
CACACCTAGGAGCGTT-5386STDY7537944	5.79297	4.72053	Mes1
CACACCTAGGCTAGGT-5386STDY7537944	5.27436	7.86356	Mes1
CACACCTCAGACAAGC-5386STDY7537944	6.21292	4.37564	Mes1
CACACCTCATTACCTT-5386STDY7537944	6.27983	5.09493	Mes1
CACACCTGTCTAGGTT-5386STDY7537944	9.2214	5.95456	DistalMes
CACACCTGTGAACCTT-5386STDY7537944	5.76327	5.05992	Mes1
CACACCTGTTCGAATC-5386STDY7537944	5.74433	7.86976	Mes1
CACACCTTCGAACTGT-5386STDY7537944	5.59268	6.89228	Mes1
CACACCTTCGGTCTAA-5386STDY7537944	7.5363	5.77255	Mes1
CACACTCAGAATTCCC-5386STDY7537944	6.24785	3.29703	Mes1
CACACTCAGCACGCCT-5386STDY7537944	8.38678	5.10609	Mes1
CACACTCCATTGGTAC-5386STDY7537944	8.26114	4.86217	STMN2+Fibro
CACACTCGTCATATGC-5386STDY7537944	5.97275	5.61567	Mes1
CACACTCGTGTGTGCC-5386STDY7537944	7.11319	5.0151	Mes1
CACACTCGTTAAGACA-5386STDY7537944	6.8729	4.49803	Mes1
CACACTCGTTAGGGTG-5386STDY7537944	6.83033	4.83361	Mes1
CACACTCTCTCGATGA-5386STDY7537944	1.24619	-1.66137	PAX3+MyoProg
CACAGGCAGACAAGCC-5386STDY7537944	7.2348	4.9638	Mes1
CACAGGCAGATGAGAG-5386STDY7537944	6.4858	4.66538	Mes1
CACAGGCAGGAATGGA-5386STDY7537944	1.17673	-1.97276	PAX3+MyoProg
CACAGGCAGGTGATAT-5386STDY7537944	6.70077	5.37264	Mes1
CACAGGCCAAGCGAGT-5386STDY7537944	5.89602	6.27769	Mes1
CACAGGCCAATCGGTT-5386STDY7537944	5.46163	8.40177	MesCond
CACAGGCCATCGTCGG-5386STDY7537944	5.15244	7.66988	OCP
CACAGGCGTAAACGCG-5386STDY7537944	6.75069	5.26758	Mes1
CACAGGCTCCTCTAGC-5386STDY7537944	6.87453	4.56465	Mes1
CACAGGCTCGCAAACT-5386STDY7537944	5.20842	8.20777	Mes1
CACAGTAAGACTCGGA-5386STDY7537944	5.12164	7.70448	Mes1
CACAGTAAGATGTTAG-5386STDY7537944	5.59137	4.21671	Mes1
CACAGTAAGGGCATGT-5386STDY7537944	1.00669	-1.9642	PAX3+MyoProg
CACAGTAAGGTACTCT-5386STDY7537944	-4.08684	10.7007	PrimErythro2
CACAGTACAAAGGAAG-5386STDY7537944	8.6639	6.17997	RDH10+DistalMes
CACAGTACACGTAAGG-5386STDY7537944	7.66274	5.72984	Mes1
CACAGTACATGTAGTC-5386STDY7537944	7.4438	5.76654	TransMes
CACAGTAGTAACGTTC-5386STDY7537944	6.93376	4.6771	Mes1
CACAGTAGTAGGGACT-5386STDY7537944	8.47665	5.05757	STMN2+Fibro
CACAGTAGTTGCGTTA-5386STDY7537944	5.50529	7.11531	Mes1
CACAGTATCAAGCCTA-5386STDY7537944	6.19448	4.41239	Mes1
CACAGTATCACAAACC-5386STDY7537944	5.59139	5.55393	Mes1
CACAGTATCTCGATGA-5386STDY7537944	6.69517	4.18712	Mes1
CACATAGAGCGTCTAT-5386STDY7537944	6.43008	5.52101	Mes1
CACATAGAGTGTCTCA-5386STDY7537944	5.34013	7.84254	Mes1
CACATAGCACACGCTG-5386STDY7537944	5.70704	3.92781	Mes1
CACATAGCACCTGGTG-5386STDY7537944	0.61543	-3.05392	PAX3+MyoProg
CACATAGCATCCGGGT-5386STDY7537944	6.01206	6.29615	Mes1
CACATTTAGACTAAGT-5386STDY7537944	8.15963	3.55153	Mes1
CACATTTAGGCTCAGA-5386STDY7537944	6.00942	4.5481	Mes2
CACATTTAGTACATGA-5386STDY7537944	6.39519	5.39737	Mes1
CACATTTCAGTTCATG-5386STDY7537944	5.46804	6.41616	Mes1
CACATTTGTCGGCACT-5386STDY7537944	5.46572	4.5254	Mes1
CACATTTGTGCAACTT-5386STDY7537944	6.03334	6.57086	Mes1
CACATTTTCAAGCCTA-5386STDY7537944	4.90025	9.39352	ChondroProg
CACATTTTCATTGCCC-5386STDY7537944	7.11664	5.73924	Mes1
CACCACTAGCTAGCCC-5386STDY7537944	6.49969	2.80978	Mes1
CACCACTCACAGGAGT-5386STDY7537944	5.95102	5.59895	Mes1
CACCACTGTCCAGTTA-5386STDY7537944	5.71385	5.71991	Mes1
CACCACTTCAGCACAT-5386STDY7537944	-4.26349	11.566	PrimErythro2
CACCACTTCAGTTCGA-5386STDY7537944	8.77504	4.91559	STMN2+Fibro
CACCACTTCATCGGAT-5386STDY7537944	5.50287	7.46925	Mes1
CACCACTTCCGTCATC-5386STDY7537944	7.47343	5.03199	Mes1
CACCACTTCCTTGCCA-5386STDY7537944	6.76237	5.51925	Mes1
CACCACTTCGGCCGAT-5386STDY7537944	7.9071	4.90735	STMN2+Fibro
CACCAGGAGACTACAA-5386STDY7537944	6.92137	5.66426	Mes1
CACCAGGAGCGTGAGT-5386STDY7537944	7.08141	4.08279	Mes1
CACCAGGAGTCCTCCT-5386STDY7537944	5.60319	5.07449	Mes1
CACCAGGAGTCTTGCA-5386STDY7537944	7.35284	4.21155	Mes1
CACCAGGCATTCTCAT-5386STDY7537944	6.3588	5.19276	Mes1
CACCAGGGTAAGAGAG-5386STDY7537944	8.93356	4.72282	STMN2+Fibro
CACCAGGGTACAGTTC-5386STDY7537944	-0.86965	15.9045	Periderm
CACCAGGGTATAGGGC-5386STDY7537944	6.97533	5.17306	Mes1
CACCAGGGTCGTTGTA-5386STDY7537944	4.8305	7.86356	Mes1
CACCAGGGTGCAGACA-5386STDY7537944	5.63428	6.19847	Mes1
CACCAGGGTGCGAAAC-5386STDY7537944	-2.75429	9.84462	PrimErythro2
CACCAGGGTGTGAAAT-5386STDY7537944	-4.28323	10.5887	PrimErythro2
CACCAGGTCACGCATA-5386STDY7537944	6.62643	5.46938	Mes1
CACCAGGTCCACTCCA-5386STDY7537944	9.08924	5.03159	STMN2+Fibro
CACCAGGTCGTTTAGG-5386STDY7537944	6.37654	5.38866	Mes1
CACCAGGTCTGGTTCC-5386STDY7537944	0.745717	-2.24832	PAX3+MyoProg
CACCTTGAGCGATAGC-5386STDY7537944	9.35742	5.58702	Mes4
CACCTTGGTCGGCATC-5386STDY7537944	6.81977	5.98754	Mes1
CACCTTGGTGGGTCAA-5386STDY7537944	8.08343	4.85483	STMN2+Fibro
CACCTTGGTTAAGACA-5386STDY7537944	11.0494	3.37495	HOXC5+DermFibroProg
CACCTTGGTTTGTGTG-5386STDY7537944	5.98162	4.7594	Mes1
CACCTTGTCAAGGTAA-5386STDY7537944	5.93299	5.79664	Mes1
CACCTTGTCCTTGCCA-5386STDY7537944	6.93236	4.80531	Mes1
CACCTTGTCTCACATT-5386STDY7537944	6.14301	5.33545	Mes1
CACCTTGTCTGTCTCG-5386STDY7537944	8.64859	5.33448	STMN2+Fibro
CACTCCAAGACTAGGC-5386STDY7537944	4.9436	9.60386	OCP
CACTCCAAGATAGGAG-5386STDY7537944	6.4542	5.76741	Mes1
CACTCCACACTATCTT-5386STDY7537944	9.73521	4.27495	STMN2+Fibro
CACTCCACAGGGTATG-5386STDY7537944	7.34877	4.74488	Mes1
CACTCCACATTCTCAT-5386STDY7537944	6.39769	6.10674	Mes1
CACTCCAGTAAACCTC-5386STDY7537944	7.55176	5.31563	Mes1
CACTCCATCGCGCCAA-5386STDY7537944	7.8847	4.19326	Mes1
CACTCCATCTATCGCC-5386STDY7537944	5.63612	8.46309	Mes1
CACTCCATCTTGTACT-5386STDY7537944	5.79588	5.64758	Mes1
CAGAATCCACGCCAGT-5386STDY7537944	5.50046	8.04247	Mes1
CAGAATCGTCATCCCT-5386STDY7537944	5.35815	6.88209	Mes1
CAGAATCGTCTAACGT-5386STDY7537944	5.55474	7.70908	Mes1
CAGAATCGTTGGAGGT-5386STDY7537944	5.19977	7.54014	Mes1
CAGAATCTCACAGTAC-5386STDY7537944	6.73448	5.11351	Mes1
CAGAATCTCCTCTAGC-5386STDY7537944	5.44196	6.33849	Mes1
CAGAATCTCGTCTGCT-5386STDY7537944	6.32902	4.83598	Mes1
CAGAATCTCTGGTATG-5386STDY7537944	6.84121	5.05529	Mes1
CAGAGAGAGCTGAACG-5386STDY7537944	5.4012	4.98017	Mes1
CAGAGAGAGGCAATTA-5386STDY7537944	5.16432	8.1432	Mes1
CAGAGAGCAATCTACG-5386STDY7537944	5.62943	7.19646	Mes1
CAGAGAGCAGATTGCT-5386STDY7537944	8.25934	5.42224	ISL1+Mes
CAGAGAGCAGGGTACA-5386STDY7537944	7.55076	5.38324	STMN2+Fibro
CAGAGAGCATATGGTC-5386STDY7537944	7.48039	6.74111	TransMes
CAGAGAGGTCGGCATC-5386STDY7537944	5.69914	4.75481	Mes1
CAGAGAGGTTACGCGC-5386STDY7537944	8.48705	5.24681	STMN2+Fibro
CAGAGAGGTTCCACGG-5386STDY7537944	-3.45583	10.3988	PrimErythro2
CAGAGAGTCTACCAGA-5386STDY7537944	8.65573	5.11322	STMN2+Fibro
CAGATCAAGAATGTTG-5386STDY7537944	5.6436	5.97812	Mes1
CAGATCAAGAGTCTGG-5386STDY7537944	6.9275	5.31984	Mes1
CAGATCAAGGATTCGG-5386STDY7537944	5.5688	6.19782	Mes1
CAGATCAAGGGTCTCC-5386STDY7537944	5.15365	8.17645	Mes1
CAGATCAAGTCGAGTG-5386STDY7537944	6.80334	4.69473	Mes1
CAGATCAAGTGTGAAT-5386STDY7537944	5.71952	6.1268	Mes1
CAGATCACAATGGTCT-5386STDY7537944	7.95089	6.00316	TransMes
CAGATCACACAGCGTC-5386STDY7537944	6.48038	5.36403	Mes1
CAGATCACAGCCTTGG-5386STDY7537944	5.3996	9.02218	Mes1
CAGATCAGTCATATCG-5386STDY7537944	-4.54503	9.98366	PrimErythro2
CAGATCAGTCTGCCAG-5386STDY7537944	6.73494	5.13606	Mes1
CAGATCAGTGTAATGA-5386STDY7537944	6.23546	5.06079	Mes1
CAGATCATCCTTCAAT-5386STDY7537944	6.57568	4.16377	Mes1
CAGATCATCTCAACTT-5386STDY7537944	5.32929	8.60521	OCP
CAGCAGCAGCCCAGCT-5386STDY7537944	6.10878	4.78548	Mes1
CAGCAGCAGGTGTGGT-5386STDY7537944	8.64826	4.69799	STMN2+Fibro
CAGCAGCGTACAGCAG-5386STDY7537944	5.40193	4.25078	Mes1
CAGCAGCGTTACGTCA-5386STDY7537944	5.85244	4.73911	Mes1
CAGCAGCTCAATCTCT-5386STDY7537944	5.439	7.23746	Mes1
CAGCAGCTCTGCGGCA-5386STDY7537944	6.93319	4.77298	Mes1
CAGCATAAGATCGGGT-5386STDY7537944	9.08273	5.09652	Mes1
CAGCATAAGCTAAGAT-5386STDY7537944	8.16614	5.47582	TransMes
CAGCATAAGGATGGTC-5386STDY7537944	0.839994	-1.09362	PAX3+MyoProg
CAGCATAAGGGATGGG-5386STDY7537944	7.52016	4.14662	Mes1
CAGCATAAGGTGCAAC-5386STDY7537944	7.24051	5.51841	Mes1
CAGCATAAGTCTTGCA-5386STDY7537944	1.15639	-1.7117	PAX3+MyoProg
CAGCATACACCAACCG-5386STDY7537944	1.22027	-1.6393	PAX3+MyoProg
CAGCATACACGAAGCA-5386STDY7537944	5.33426	7.00941	Mes1
CAGCATACAGTGAGTG-5386STDY7537944	8.59133	5.07253	STMN2+Fibro
CAGCATACATGCCTAA-5386STDY7537944	5.04382	8.15522	OCP
CAGCATACATTTGCCC-5386STDY7537944	8.30268	5.65497	TransMes
CAGCATAGTAACGCGA-5386STDY7537944	5.73001	3.94088	Mes1
CAGCATAGTAGATTAG-5386STDY7537944	-8.00276	8.50493	VenousEndo
CAGCATAGTGTTTGGT-5386STDY7537944	7.90848	4.81871	Mes1
CAGCATATCAGCGATT-5386STDY7537944	5.4227	7.13717	Mes1
CAGCATATCTCTGTCG-5386STDY7537944	5.44016	7.99791	Mes1
CAGCCGAAGCCAACAG-5386STDY7537944	5.2758	7.70874	Mes1
CAGCCGAAGGCGACAT-5386STDY7537944	6.36868	5.61705	Mes1
CAGCCGAAGTACGTAA-5386STDY7537944	6.8299	6.08066	Mes1
CAGCCGACAAGAGGCT-5386STDY7537944	7.50475	4.979	Mes1
CAGCCGACAATGTTGC-5386STDY7537944	6.81409	4.52682	Mes1
CAGCCGACATACTCTT-5386STDY7537944	7.14574	4.16277	Mes1
CAGCCGACATATGAGA-5386STDY7537944	5.03692	8.39173	Mes1
CAGCCGACATTGAGCT-5386STDY7537944	6.53341	8.20323	Mes1
CAGCCGAGTCACCTAA-5386STDY7537944	8.18413	4.36312	Mes1
CAGCCGAGTCGTCTTC-5386STDY7537944	5.81744	4.921	Mes1
CAGCCGAGTGTATGGG-5386STDY7537944	4.87548	8.4602	Mes1
CAGCCGAGTTAAAGTG-5386STDY7537944	1.26098	-1.60672	PAX3+MyoProg
CAGCCGAGTTAAGGGC-5386STDY7537944	8.08161	4.78134	STMN2+Fibro
CAGCCGATCATTTGGG-5386STDY7537944	6.87178	5.04661	Mes1
CAGCCGATCCCTCAGT-5386STDY7537944	5.50292	6.52166	Mes1
CAGCCGATCGAATGCT-5386STDY7537944	5.70352	5.43079	Mes1
CAGCGACAGCGATAGC-5386STDY7537944	7.59355	5.15199	Mes1
CAGCGACAGGCATGGT-5386STDY7537944	5.77516	6.49997	Mes1
CAGCGACAGTACGCCC-5386STDY7537944	5.09555	8.35328	Mes1
CAGCGACAGTGGTAGC-5386STDY7537944	5.61523	5.04083	Mes1
CAGCGACTCATCTGTT-5386STDY7537944	7.76694	4.45238	Mes1
CAGCGACTCTTGTCAT-5386STDY7537944	7.19197	2.69968	Mes1
CAGCTAAAGACCCACC-5386STDY7537944	6.2208	5.05784	Mes1
CAGCTAAAGATATACG-5386STDY7537944	5.19198	7.7475	Mes1
CAGCTAACAAGGCTCC-5386STDY7537944	-4.20662	11.7866	PrimErythro2
CAGCTAACAGCCTGTG-5386STDY7537944	6.12012	6.69594	Mes1
CAGCTAACAGGGTACA-5386STDY7537944	6.02468	6.48336	Mes1
CAGCTAACAGTCGATT-5386STDY7537944	5.3908	6.40962	Mes1
CAGCTAACATTCTCAT-5386STDY7537944	5.41074	5.76853	Mes1
CAGCTAAGTAAGTGGC-5386STDY7537944	7.94592	4.51581	STMN2+Fibro
CAGCTAAGTCTCCATC-5386STDY7537944	1.10577	-2.71566	PAX3+MyoProg
CAGCTAAGTGGTACAG-5386STDY7537944	6.02768	6.20339	Mes1
CAGCTAAGTTTCGCTC-5386STDY7537944	9.1691	4.26626	Mes4
CAGCTAATCGCAAACT-5386STDY7537944	6.64348	5.62892	Mes1
CAGCTGGAGTGAAGTT-5386STDY7537944	6.41095	4.58556	Mes1
CAGCTGGAGTGCGATG-5386STDY7537944	0.93419	-1.87599	PAX3+MyoProg
CAGCTGGAGTGGCACA-5386STDY7537944	7.97318	5.56971	Mes1
CAGCTGGCAAGTACCT-5386STDY7537944	0.91232	-1.10764	PAX3+MyoProg
CAGCTGGGTGTGAAAT-5386STDY7537944	-0.988273	16.3844	Periderm
CAGCTGGGTTCTGTTT-5386STDY7537944	8.31304	5.47401	TransMes
CAGCTGGTCCTGCTTG-5386STDY7537944	9.63103	4.47808	Mes4
CAGCTGGTCGAATCCA-5386STDY7537944	10.4225	2.62278	STMN2+Fibro
CAGCTGGTCTTGCATT-5386STDY7537944	6.15813	6.02352	Mes1
CAGGTGCAGACAAGCC-5386STDY7537944	5.50914	5.47233	Mes1
CAGGTGCAGATATGCA-5386STDY7537944	6.06113	6.66	Mes1
CAGGTGCAGCCAGAAC-5386STDY7537944	5.47302	5.99351	Mes1
CAGGTGCAGGCCATAG-5386STDY7537944	5.94231	4.31164	Mes1
CAGGTGCCAATGGATA-5386STDY7537944	5.28687	7.68734	Mes1
CAGGTGCCAGGATTGG-5386STDY7537944	5.65491	4.4806	Mes1
CAGGTGCGTAAATACG-5386STDY7537944	7.90316	5.54542	Mes1
CAGGTGCGTCAGAGGT-5386STDY7537944	-3.85955	10.3672	PrimErythro2
CAGGTGCTCACAACGT-5386STDY7537944	5.45753	5.47189	Mes1
CAGGTGCTCACCATAG-5386STDY7537944	7.65997	5.42828	Mes1
CAGGTGCTCCTTTCTC-5386STDY7537944	5.80243	4.27718	Mes1
CAGGTGCTCTCCCTGA-5386STDY7537944	1.00172	-1.95771	PAX3+MyoProg
CAGTAACAGCGTTCCG-5386STDY7537944	5.24646	7.67438	Mes1
CAGTAACAGCTTTGGT-5386STDY7537944	-3.76978	11.1967	PrimErythro2
CAGTAACAGGACAGAA-5386STDY7537944	4.75142	3.83667	ProxMes
CAGTAACAGGCGTACA-5386STDY7537944	6.41897	4.99908	Mes1
CAGTAACAGTAGATGT-5386STDY7537944	5.94419	6.45971	Mes1
CAGTAACAGTTGAGTA-5386STDY7537944	4.97751	8.44682	Mes1
CAGTAACCAAGTTGTC-5386STDY7537944	5.43227	4.9808	Mes1
CAGTAACCAGGTTTCA-5386STDY7537944	-1.40659	14.5762	AER-Basal
CAGTAACCATACAGCT-5386STDY7537944	7.95614	5.72008	TransMes
CAGTAACGTTCGTTGA-5386STDY7537944	5.29188	7.75803	Mes1
CAGTAACTCGTGACAT-5386STDY7537944	5.25305	7.3056	Mes1
CAGTCCTAGGCTCATT-5386STDY7537944	7.00471	5.05514	Mes1
CAGTCCTAGTACGACG-5386STDY7537944	5.81438	6.1286	Mes1
CAGTCCTCAATCTACG-5386STDY7537944	8.45509	4.84117	STMN2+Fibro
CAGTCCTCATTTGCCC-5386STDY7537944	5.60986	7.45289	Mes1
CAGTCCTGTTCTGTTT-5386STDY7537944	5.32687	6.55789	Mes1
CAGTCCTGTTGTACAC-5386STDY7537944	5.59997	7.16986	Mes1
CAGTCCTTCCGCAAGC-5386STDY7537944	8.40546	5.41137	Mes1
CAGTCCTTCCTGCTTG-5386STDY7537944	8.04384	4.93802	Mes1
CATATGGAGAGGTTGC-5386STDY7537944	5.90019	5.30625	Mes1
CATATGGAGGGATGGG-5386STDY7537944	8.64963	5.02146	STMN2+Fibro
CATATGGCACAACGTT-5386STDY7537944	1.01525	-1.69406	PAX3+MyoProg
CATATGGCAGCGTTCG-5386STDY7537944	4.69203	9.06208	OCP
CATATGGTCACCAGGC-5386STDY7537944	7.85364	5.25588	STMN2+Fibro
CATATGGTCGATAGAA-5386STDY7537944	1.29829	-1.01212	PAX3+MyoProg
CATATGGTCGTCTGAA-5386STDY7537944	7.28733	5.64542	Mes1
CATATGGTCTAACTGG-5386STDY7537944	5.86549	6.22867	Mes1
CATATGGTCTCGATGA-5386STDY7537944	5.64426	6.58286	Mes1
CATATTCAGAGCTATA-5386STDY7537944	7.15418	5.91953	Mes1
CATATTCAGGCGTACA-5386STDY7537944	5.95291	5.52174	Mes1
CATATTCAGGTGACCA-5386STDY7537944	5.66283	8.48706	Mes1
CATATTCCAATCTACG-5386STDY7537944	4.61134	8.63634	OCP
CATATTCGTCCATCCT-5386STDY7537944	5.57614	7.3774	Mes1
CATATTCGTTGACGTT-5386STDY7537944	9.00904	5.04939	Mes4
CATATTCTCTTAGCCC-5386STDY7537944	4.61589	8.79983	OCP
CATATTCTCTTATCTG-5386STDY7537944	8.2277	5.82219	Mes1
CATCAAGAGAAGATTC-5386STDY7537944	6.73405	4.58823	Mes1
CATCAAGAGACGCACA-5386STDY7537944	5.47836	4.73561	Mes1
CATCAAGAGCTGCCCA-5386STDY7537944	4.83921	8.70647	OCP
CATCAAGAGGTGCACA-5386STDY7537944	5.46659	5.27803	Mes1
CATCAAGCACGAAACG-5386STDY7537944	9.16333	4.90902	STMN2+Fibro
CATCAAGCATTCTTAC-5386STDY7537944	5.38416	8.16662	Mes1
CATCAAGGTAGAAGGA-5386STDY7537944	5.8113	6.69101	Mes1
CATCAAGGTCGGATCC-5386STDY7537944	5.23318	8.13959	Mes1
CATCAAGGTTCCACAA-5386STDY7537944	6.62742	4.73208	Mes1
CATCAAGGTTGTACAC-5386STDY7537944	5.90374	4.01224	Mes1
CATCAAGTCAACGAAA-5386STDY7537944	8.07743	5.961	Mes1
CATCAAGTCTATCCTA-5386STDY7537944	5.85726	5.55152	Mes1
CATCAAGTCTGGCGTG-5386STDY7537944	5.34187	6.34601	Mes1
CATCAGAAGGATGGAA-5386STDY7537944	5.51953	5.08758	Mes1
CATCAGAAGGGAGTAA-5386STDY7537944	0.922488	-1.14181	PAX3+MyoProg
CATCAGAAGTCTCGGC-5386STDY7537944	0.844794	-1.25102	PAX3+MyoProg
CATCAGACAATCGAAA-5386STDY7537944	4.93154	7.5813	Mes1
CATCAGACAGCATGAG-5386STDY7537944	6.80343	6.01978	Mes1
CATCAGACAGCTGCTG-5386STDY7537944	0.858923	-1.18726	PAX3+MyoProg
CATCAGACAGTAAGCG-5386STDY7537944	5.59788	7.48354	Mes1
CATCAGAGTGCCTGTG-5386STDY7537944	7.4119	3.89096	Mes1
CATCAGATCGTACCGG-5386STDY7537944	-3.73001	10.0372	PrimErythro2
CATCCACAGACGACGT-5386STDY7537944	-3.75449	11.6514	PrimErythro2
CATCCACAGCTGTTCA-5386STDY7537944	8.505	5.40391	ISL1+Mes
CATCCACCAATCCAAC-5386STDY7537944	7.48665	5.86661	TransMes
CATCCACCATTAACCG-5386STDY7537944	5.19993	4.30816	Mes1
CATCCACGTCCCTACT-5386STDY7537944	1.30776	-0.782173	Mes1
CATCCACTCAGCTCGG-5386STDY7537944	5.05975	8.37474	Mes1
CATCCACTCGGCTACG-5386STDY7537944	5.38517	6.84354	Mes1
CATCCACTCTCAAACG-5386STDY7537944	7.05159	7.67195	Mes1
CATCGAAAGAAAGTGG-5386STDY7537944	6.35253	4.79934	Mes1
CATCGAAAGATGTAAC-5386STDY7537944	5.2786	7.38199	Mes1
CATCGAAAGGGCACTA-5386STDY7537944	5.87142	5.83325	Mes1
CATCGAAAGTGGTAAT-5386STDY7537944	7.62734	4.33821	Mes1
CATCGAACAAAGTGCG-5386STDY7537944	5.93012	4.84932	Mes1
CATCGAACAATCCGAT-5386STDY7537944	6.12726	5.42003	Mes1
CATCGAACACGACTCG-5386STDY7537944	5.22306	7.31026	Mes1
CATCGAAGTAGCGCAA-5386STDY7537944	6.59592	4.79277	Mes1
CATCGAAGTGCACCAC-5386STDY7537944	5.92938	4.6813	Mes1
CATCGAAGTTTGGGCC-5386STDY7537944	6.42203	7.24347	TransMes
CATCGAATCATATCGG-5386STDY7537944	5.893	5.97971	Mes1
CATCGGGAGACTTGAA-5386STDY7537944	6.22114	4.64788	Mes1
CATCGGGCAAGTACCT-5386STDY7537944	4.83639	8.22591	Mes1
CATCGGGCACAAGTAA-5386STDY7537944	7.32511	4.27814	Mes1
CATCGGGCACCAGATT-5386STDY7537944	8.48951	5.0004	STMN2+Fibro
CATCGGGGTCATATGC-5386STDY7537944	5.96305	5.00909	Mes1
CATCGGGGTCTCTCTG-5386STDY7537944	1.02763	-1.28059	PAX3+MyoProg
CATCGGGTCACTCCTG-5386STDY7537944	6.12101	5.67956	Mes1
CATCGGGTCCTTTCGG-5386STDY7537944	5.91089	6.6417	Mes1
CATCGGGTCTATCCCG-5386STDY7537944	0.625127	-0.949244	PAX3+MyoProg
CATCGGGTCTGTGCAA-5386STDY7537944	7.07186	5.46032	Mes1
CATCGGGTCTTGCAAG-5386STDY7537944	5.32594	8.00607	Mes1
CATGACAAGAAACCGC-5386STDY7537944	6.22184	5.85864	Mes1
CATGACAAGAAGGCCT-5386STDY7537944	9.82124	3.51852	ISL1+Mes
CATGACAAGCTAGTCT-5386STDY7537944	6.81497	4.83827	Mes1
CATGACACAGACTCGC-5386STDY7537944	5.52618	5.1687	Mes1
CATGACAGTAACGTTC-5386STDY7537944	5.76093	6.13002	Mes1
CATGACAGTAGCGCTC-5386STDY7537944	6.10935	5.97415	Mes1
CATGACAGTCTCATCC-5386STDY7537944	1.11512	-1.55827	PAX3+MyoProg
CATGACAGTGTTTGGT-5386STDY7537944	6.28882	5.82504	Mes1
CATGACATCCAAGCCG-5386STDY7537944	8.66756	4.72755	STMN2+Fibro
CATGACATCGGTTAAC-5386STDY7537944	5.74156	5.83702	Mes1
CATGACATCTGTCAAG-5386STDY7537944	9.04223	4.62308	ISL1+Mes
CATGCCTAGGCACATG-5386STDY7537944	5.24986	7.60819	Mes1
CATGCCTCATCACAAC-5386STDY7537944	4.44937	8.46738	Mes1
CATGCCTGTCTAGCGC-5386STDY7537944	6.15344	4.75269	Mes1
CATGCCTGTTGTACAC-5386STDY7537944	7.8123	4.21837	Mes1
CATGCCTTCATGCAAC-5386STDY7537944	5.60729	7.21152	Mes1
CATGGCGAGAAACCTA-5386STDY7537944	5.56547	5.78347	Mes1
CATGGCGAGAAGGTTT-5386STDY7537944	7.50896	6.91269	TransMes
CATGGCGAGAGTAATC-5386STDY7537944	-6.12514	2.64107	SchwannProg
CATGGCGCAGACGCCT-5386STDY7537944	7.42124	3.39626	Mes1
CATGGCGGTAGCGCTC-5386STDY7537944	7.31095	4.5802	Mes1
CATGGCGGTTAAAGAC-5386STDY7537944	6.07933	7.36148	Mes1
CATGGCGGTTGTCTTT-5386STDY7537944	7.55549	5.20504	Mes1
CATGGCGTCGACAGCC-5386STDY7537944	7.59356	4.10936	Mes1
CATGGCGTCGCCGTGA-5386STDY7537944	5.283	7.54833	Mes1
CATGGCGTCTGGTGTA-5386STDY7537944	5.57857	5.47177	Mes1
CATTATCAGGTAGCTG-5386STDY7537944	-4.13823	10.6724	PrimErythro2
CATTATCCAGGCTGAA-5386STDY7537944	5.34274	8.76458	Mes1
CATTATCCAGTTCCCT-5386STDY7537944	6.34121	6.39199	Mes1
CATTATCCATGGGAAC-5386STDY7537944	0.627064	-0.782094	PAX3+MyoProg
CATTATCCATGGTAGG-5386STDY7537944	5.3097	7.15354	Mes1
CATTATCGTACGCTGC-5386STDY7537944	7.25267	4.75148	Mes1
CATTATCGTCGGATCC-5386STDY7537944	5.35893	4.81169	Mes1
CATTATCGTTCCACTC-5386STDY7537944	8.06823	5.28822	Mes1
CATTATCTCTGGTTCC-5386STDY7537944	-3.87791	11.4972	PrimErythro2
CATTATCTCTGTCCGT-5386STDY7537944	-3.0395	10.85	PrimErythro2
CATTCGCAGAGTAAGG-5386STDY7537944	5.67439	4.98684	Mes1
CATTCGCAGTTAAGTG-5386STDY7537944	5.85204	5.22572	Mes1
CATTCGCCAACTGCGC-5386STDY7537944	6.58585	5.73058	Mes1
CATTCGCCACCGAATT-5386STDY7537944	5.90063	5.1449	Mes1
CATTCGCCAGACACTT-5386STDY7537944	0.621026	-2.48784	PAX3+MyoProg
CATTCGCCAGGGAGAG-5386STDY7537944	7.29925	5.17943	Mes1
CATTCGCCAGTATAAG-5386STDY7537944	0.386224	-1.90202	PAX3+MyoProg
CATTCGCCATCTCGCT-5386STDY7537944	7.21012	6.00697	Mes1
CATTCGCGTAGTACCT-5386STDY7537944	6.82692	4.61839	Mes1
CATTCGCGTCATATCG-5386STDY7537944	-4.70439	9.46543	PrimErythro2
CATTCGCGTGGTGTAG-5386STDY7537944	7.79642	3.93875	Mes1
CATTCGCGTGTCCTCT-5386STDY7537944	6.74593	5.83822	Mes1
CATTCGCTCACTATTC-5386STDY7537944	5.60066	5.17921	Mes1
CATTCGCTCCCACTTG-5386STDY7537944	5.79649	5.67019	Mes1
CATTCGCTCGTGGGAA-5386STDY7537944	7.34267	3.75007	Mes1
CCAATCCAGGAATGGA-5386STDY7537944	6.00458	6.14537	Mes1
CCAATCCCAGACGCAA-5386STDY7537944	7.87272	5.91949	TransMes
CCAATCCCAGGTGGAT-5386STDY7537944	5.72044	7.00186	Mes1
CCAATCCGTCGACTAT-5386STDY7537944	5.11245	8.25943	Mes1
CCAATCCGTTCGGGCT-5386STDY7537944	5.84635	6.1548	Mes1
CCAATCCTCACCAGGC-5386STDY7537944	6.59291	5.3392	Mes1
CCAATCCTCGTCTGAA-5386STDY7537944	5.52591	5.29912	Mes1
CCAATCCTCTGTCTCG-5386STDY7537944	5.56638	6.65658	Mes1
CCACCTACAGTCTTCC-5386STDY7537944	5.01213	8.27404	OCP
CCACCTAGTCCTCCAT-5386STDY7537944	6.43372	4.41203	Mes1
CCACCTAGTCGCATCG-5386STDY7537944	0.607554	-3.58897	MyoB1
CCACCTAGTGGCCCTA-5386STDY7537944	8.10368	3.16194	Mes1
CCACCTATCTAACTTC-5386STDY7537944	6.37302	4.6695	Mes1
CCACGGAAGATCACGG-5386STDY7537944	6.05649	6.50767	Mes1
CCACGGACACCTCGGA-5386STDY7537944	6.58652	5.4422	Mes1
CCACGGACACTATCTT-5386STDY7537944	-4.02154	11.6557	PrimErythro2
CCACGGAGTGTAATGA-5386STDY7537944	0.927812	-1.47447	PAX3+MyoProg
CCACGGATCACTTATC-5386STDY7537944	6.28386	3.7928	Mes1
CCACTACAGCGCTTAT-5386STDY7537944	4.50283	8.7324	OCP
CCACTACAGTCTTGCA-5386STDY7537944	7.23581	4.87026	Mes1
CCACTACAGTGCCAGA-5386STDY7537944	6.06151	6.95089	Mes1
CCACTACCACGGTTTA-5386STDY7537944	8.96811	4.51614	STMN2+Fibro
CCACTACCACTTGGAT-5386STDY7537944	5.74179	6.15743	Mes1
CCACTACCATCCAACA-5386STDY7537944	7.43936	3.8037	Mes1
CCACTACGTACGCTGC-5386STDY7537944	8.33161	4.82317	STMN2+Fibro
CCACTACGTATTCTCT-5386STDY7537944	8.19943	4.97846	STMN2+Fibro
CCACTACGTCGATTGT-5386STDY7537944	5.09542	7.78704	Mes1
CCACTACGTCGCTTCT-5386STDY7537944	5.23707	6.30009	Mes1
CCACTACGTGACGGTA-5386STDY7537944	6.11637	7.20911	Mes1
CCACTACGTGCAGGTA-5386STDY7537944	8.61388	5.42663	Mes1
CCACTACTCCACGTGG-5386STDY7537944	6.32244	5.03529	Mes1
CCACTACTCCGCAAGC-5386STDY7537944	6.05284	4.67783	Mes1
CCACTACTCCGCGTTT-5386STDY7537944	5.40526	5.21053	Mes1
CCAGCGAAGCGCTCCA-5386STDY7537944	5.90819	7.22479	Mes1
CCAGCGAAGGACATTA-5386STDY7537944	7.14148	4.87784	Mes1
CCAGCGAAGGCGTACA-5386STDY7537944	5.80447	6.97695	Mes1
CCAGCGACACATTAGC-5386STDY7537944	7.19236	4.65316	Mes1
CCAGCGACACGTTGGC-5386STDY7537944	5.2584	8.11569	Mes1
CCAGCGACAGCCAATT-5386STDY7537944	6.90817	5.10971	Mes1
CCAGCGACAGGAATCG-5386STDY7537944	6.85023	4.40468	Mes1
CCAGCGACAGTGAGTG-5386STDY7537944	7.32281	5.15089	Mes1
CCAGCGAGTGGTGTAG-5386STDY7537944	8.46076	5.67022	RDH10+DistalMes
CCAGCGAGTGTTTGGT-5386STDY7537944	5.6757	6.57177	Mes1
CCAGCGAGTTACGACT-5386STDY7537944	5.06236	7.92663	Mes1
CCAGCGATCAACGAAA-5386STDY7537944	9.04427	7.4825	Mes1
CCAGCGATCTAACGGT-5386STDY7537944	6.85004	4.32538	Mes1
CCATGTCAGCGGCTTC-5386STDY7537944	-4.41636	10.0579	PrimErythro2
CCATGTCCAAAGGTGC-5386STDY7537944	8.21476	5.18813	STMN2+Fibro
CCATGTCGTGCTAGCC-5386STDY7537944	5.57197	6.54159	Mes1
CCATGTCGTGCTTCTC-5386STDY7537944	6.57465	5.50882	Mes1
CCATGTCGTGGTCTCG-5386STDY7537944	6.02206	6.22655	Mes1
CCATGTCGTTCCACGG-5386STDY7537944	5.46836	6.11139	Mes1
CCATGTCTCCAAATGC-5386STDY7537944	1.24739	-1.80267	PAX3+MyoProg
CCATGTCTCGCGCCAA-5386STDY7537944	6.00215	6.76813	Mes1
CCATTCGAGAAGGCCT-5386STDY7537944	6.07734	6.16145	Mes1
CCATTCGAGCTAAACA-5386STDY7537944	5.4767	7.29261	Mes1
CCATTCGCAAGCTGGA-5386STDY7537944	5.36156	7.72521	Mes1
CCATTCGCAATAGCAA-5386STDY7537944	5.96362	5.56201	Mes1
CCATTCGCACTCAGGC-5386STDY7537944	5.37767	8.32668	MesCond
CCATTCGCAGACGCTC-5386STDY7537944	5.51048	8.31722	Mes1
CCATTCGCATGTAGTC-5386STDY7537944	6.17244	5.43982	Mes1
CCATTCGGTTCTGTTT-5386STDY7537944	5.25596	6.67168	Mes1
CCATTCGTCACTGGGC-5386STDY7537944	6.6521	5.18998	Mes1
CCCAATCAGACTGTAA-5386STDY7537944	6.30191	5.29625	Mes1
CCCAATCAGTACGATA-5386STDY7537944	6.1066	8.55601	MesCond
CCCAATCAGTGCTGCC-5386STDY7537944	6.40043	4.61913	Mes1
CCCAATCCACTCAGGC-5386STDY7537944	5.29137	7.07742	Mes1
CCCAATCGTCAGGACA-5386STDY7537944	7.53238	4.38539	Mes1
CCCAATCGTCTCTTAT-5386STDY7537944	6.59416	4.21713	Mes1
CCCAATCGTGTTGAGG-5386STDY7537944	7.18702	6.46596	TransMes
CCCAATCTCCGCGCAA-5386STDY7537944	7.00017	5.0934	Mes1
CCCAGTTAGGCGCTCT-5386STDY7537944	4.79169	7.82274	OCP
CCCAGTTCAATCCGAT-5386STDY7537944	7.60255	5.50338	Mes1
CCCAGTTCACATCCGG-5386STDY7537944	5.05764	7.31152	Mes1
CCCAGTTCACGACGAA-5386STDY7537944	5.90209	5.46008	Mes1
CCCAGTTCACGGTGTC-5386STDY7537944	7.62402	5.39813	STMN2+Fibro
CCCAGTTCAGGTCCAC-5386STDY7537944	5.08828	7.95762	Mes1
CCCAGTTCAGTCACTA-5386STDY7537944	6.0989	6.73798	Mes1
CCCAGTTCATCGGTTA-5386STDY7537944	5.84151	3.94976	Mes1
CCCAGTTGTAAACCTC-5386STDY7537944	5.00953	8.65186	Mes1
CCCAGTTGTGAGGGAG-5386STDY7537944	6.57055	8.16912	Mes1
CCCAGTTTCAGCGACC-5386STDY7537944	8.7901	4.93843	STMN2+Fibro
CCCAGTTTCGGAAACG-5386STDY7537944	-4.39811	10.0986	PrimErythro2
CCCAGTTTCTGCCAGG-5386STDY7537944	8.43825	4.86526	STMN2+Fibro
CCCATACAGCAATATG-5386STDY7537944	5.12381	9.06139	ChondroProg
CCCATACAGCTATGCT-5386STDY7537944	6.81323	5.91979	Mes1
CCCATACAGGGTTTCT-5386STDY7537944	5.69207	6.5508	Mes1
CCCATACCACAAGACG-5386STDY7537944	5.95357	4.60421	Mes1
CCCATACGTATTAGCC-5386STDY7537944	6.00908	4.16715	Mes1
CCCATACGTCACACGC-5386STDY7537944	7.83377	5.48955	Mes1
CCCATACGTCTCTCTG-5386STDY7537944	7.45112	5.73108	Mes1
CCCATACGTGTGCCTG-5386STDY7537944	5.25099	7.49203	Mes1
CCCATACTCTACTTAC-5386STDY7537944	6.16829	4.62255	Mes1
CCCATACTCTTGAGAC-5386STDY7537944	6.24742	4.67694	Mes1
CCCTCCTAGAATCTCC-5386STDY7537944	8.22996	5.58157	ISL1+Mes
CCCTCCTAGATGCCAG-5386STDY7537944	6.73814	4.07698	Mes4
CCCTCCTAGGGTTTCT-5386STDY7537944	7.15283	4.05145	Mes1
CCCTCCTAGTTCCACA-5386STDY7537944	5.57381	6.54181	Mes1
CCCTCCTCAAAGCGGT-5386STDY7537944	6.92131	5.59365	Mes1
CCCTCCTCACGAGAGT-5386STDY7537944	5.33499	8.43654	Mes1
CCCTCCTCAGCATACT-5386STDY7537944	5.74085	4.31749	Mes1
CCCTCCTCAGTATAAG-5386STDY7537944	6.65144	6.01178	Mes1
CCCTCCTGTCTAGAGG-5386STDY7537944	6.78547	5.18103	Mes1
CCCTCCTGTTGAACTC-5386STDY7537944	5.05727	8.49537	Mes1
CCCTCCTGTTTACTCT-5386STDY7537944	5.19224	8.29821	Mes1
CCCTCCTTCGTCTGAA-5386STDY7537944	1.45409	-1.96433	PAX3+MyoProg
CCCTCCTTCTAGCACA-5386STDY7537944	5.46181	6.94331	Mes1
CCGGGATAGAGGTTGC-5386STDY7537944	6.73836	6.60177	Mes1
CCGGGATAGATAGTCA-5386STDY7537944	-7.87194	8.42334	VenousEndo
CCGGGATAGCTAACAA-5386STDY7537944	9.69675	4.83459	ISL1+Mes
CCGGGATCAGGCTGAA-5386STDY7537944	5.6689	7.51563	Mes1
CCGGGATCAGTCACTA-5386STDY7537944	5.90157	4.38145	Mes1
CCGGGATCATGAAGTA-5386STDY7537944	8.63618	7.58429	DistalMes
CCGGGATGTAGAGTGC-5386STDY7537944	6.92349	7.38741	Mes1
CCGGGATGTTCATGGT-5386STDY7537944	7.44787	6.50579	TransMes
CCGGTAGAGACACTAA-5386STDY7537944	6.63703	6.08095	Mes1
CCGGTAGAGACTAGGC-5386STDY7537944	6.01613	4.79328	Mes1
CCGGTAGAGATATACG-5386STDY7537944	-8.00978	8.77158	ArterialEndo
CCGGTAGAGATGGCGT-5386STDY7537944	8.29887	5.33049	Mes1
CCGGTAGAGCACAGGT-5386STDY7537944	7.88296	5.50138	Mes1
CCGGTAGAGGCATGTG-5386STDY7537944	7.69004	6.3045	TransMes
CCGGTAGCATCCTAGA-5386STDY7537944	4.91162	7.88017	Mes1
CCGGTAGGTACAGACG-5386STDY7537944	7.76902	4.76794	Mes1
CCGGTAGGTCTTCAAG-5386STDY7537944	6.2005	5.37247	Mes1
CCGGTAGTCATTGCCC-5386STDY7537944	6.74992	5.37973	Mes1
CCGGTAGTCGGTGTTA-5386STDY7537944	8.74526	4.95297	STMN2+Fibro
CCGGTAGTCGTTACAG-5386STDY7537944	5.22455	6.90793	Mes1
CCGGTAGTCTCCAACC-5386STDY7537944	6.59101	6.03481	Mes1
CCGTACTAGCGATTCT-5386STDY7537944	6.18608	4.52816	Mes1
CCGTACTAGTCCGTAT-5386STDY7537944	7.0686	6.64693	TransMes
CCGTACTAGTTTAGGA-5386STDY7537944	5.99407	5.41952	Mes1
CCGTACTCAATAACGA-5386STDY7537944	6.70178	4.29351	Mes1
CCGTACTGTAGCGCTC-5386STDY7537944	9.14767	6.39743	RDH10+DistalMes
CCGTACTGTCACACGC-5386STDY7537944	1.17601	-1.65418	PAX3+MyoProg
CCGTACTGTCGAGATG-5386STDY7537944	0.223942	-1.36704	PAX3+MyoProg
CCGTACTGTCTAAAGA-5386STDY7537944	7.10297	6.03194	TransMes
CCGTACTGTGACCAAG-5386STDY7537944	6.92942	4.57706	Mes1
CCGTACTGTTGTGGAG-5386STDY7537944	8.74716	3.5934	Mes1
CCGTACTTCATCGCTC-5386STDY7537944	5.28138	5.00095	Mes1
CCGTACTTCATTTGGG-5386STDY7537944	8.19216	8.63592	DistalMes
CCGTACTTCGGTGTCG-5386STDY7537944	6.29636	5.17467	Mes1
CCGTACTTCTAACCGA-5386STDY7537944	5.54441	7.36063	Mes1
CCGTGGAAGACTCGGA-5386STDY7537944	6.09612	4.81642	Mes1
CCGTGGAAGCAGACTG-5386STDY7537944	5.04861	8.09487	Mes1
CCGTGGAAGCCACCTG-5386STDY7537944	5.39047	7.90865	Mes1
CCGTGGAGTAACGACG-5386STDY7537944	5.62075	4.73571	Mes1
CCGTGGAGTACTTCTT-5386STDY7537944	5.47484	4.827	Mes1
CCGTGGAGTCGTGGCT-5386STDY7537944	-3.47743	10.2961	PrimErythro2
CCGTGGAGTGCACCAC-5386STDY7537944	7.42938	5.6082	TransMes
CCGTGGAGTGGAAAGA-5386STDY7537944	5.89278	5.81423	Mes1
CCGTGGATCCCGACTT-5386STDY7537944	5.59785	6.74753	Mes1
CCGTGGATCCCTAACC-5386STDY7537944	6.56066	4.265	Mes1
CCGTTCAAGGGATGGG-5386STDY7537944	7.30542	4.56986	Mes1
CCGTTCACAAGCGTAG-5386STDY7537944	5.16998	5.90868	Mes1
CCGTTCACACATTCGA-5386STDY7537944	7.80828	5.96754	TransMes
CCGTTCACAGTCTTCC-5386STDY7537944	7.01505	4.13452	Mes2
CCGTTCAGTATGGTTC-5386STDY7537944	4.49727	8.93221	OCP
CCGTTCAGTCGCGAAA-5386STDY7537944	5.17933	7.77383	Mes1
CCGTTCATCCTTCAAT-5386STDY7537944	5.42626	6.78113	Mes1
CCGTTCATCGGATGTT-5386STDY7537944	8.06202	6.32898	DistalMes
CCTAAAGAGAAACCAT-5386STDY7537944	5.98282	4.79875	Mes1
CCTAAAGAGAATGTTG-5386STDY7537944	5.57851	6.00552	Mes1
CCTAAAGAGACGACGT-5386STDY7537944	6.47506	4.92994	Mes1
CCTAAAGAGCTGCAAG-5386STDY7537944	5.70953	9.30884	Mes1
CCTAAAGAGGCAGGTT-5386STDY7537944	5.77694	5.1682	Mes1
CCTAAAGAGTCGTTTG-5386STDY7537944	6.40508	5.14396	Mes1
CCTAAAGCAGGATCGA-5386STDY7537944	8.55837	5.03603	STMN2+Fibro
CCTAAAGGTACACCGC-5386STDY7537944	6.52244	5.60832	Mes1
CCTAAAGGTCATACTG-5386STDY7537944	-8.12387	8.58953	VenousEndo
CCTAAAGGTCGTCTTC-5386STDY7537944	0.507882	-2.31768	PAX3+MyoProg
CCTAAAGTCCGAACGC-5386STDY7537944	5.41399	7.91569	Mes1
CCTAAAGTCTTCCTTC-5386STDY7537944	7.3234	4.55743	Mes1
CCTACACAGAGCCCAA-5386STDY7537944	6.61347	4.21268	Mes1
CCTACACAGAGGACGG-5386STDY7537944	5.98831	5.6219	Mes1
CCTACACAGATCACGG-5386STDY7537944	6.28643	6.17736	Mes1
CCTACACAGCCGGTAA-5386STDY7537944	10.0556	2.7957	STMN2+Fibro
CCTACACAGTATCTCG-5386STDY7537944	5.70038	5.84687	Mes1
CCTACACCAGCCTTGG-5386STDY7537944	4.91707	8.40236	Mes1
CCTACACGTAGGGTAC-5386STDY7537944	5.70751	3.43749	Mes1
CCTACACTCCGTAGTA-5386STDY7537944	8.06154	5.93756	TransMes
CCTACACTCTTCTGGC-5386STDY7537944	4.76875	7.80356	OCP
CCTACCAAGCAATATG-5386STDY7537944	7.27947	5.91099	Mes1
CCTACCAAGCCTATGT-5386STDY7537944	5.11385	7.66054	Mes1
CCTACCAAGTAGCGGT-5386STDY7537944	8.4598	4.62291	Mes1
CCTACCAGTCACCCAG-5386STDY7537944	5.27131	7.73477	Mes1
CCTACCAGTCGTTGTA-5386STDY7537944	6.54252	4.85772	Mes1
CCTACCAGTCTTCGTC-5386STDY7537944	6.90598	5.25138	Mes1
CCTACCATCGCCCTTA-5386STDY7537944	6.5682	4.96368	Mes1
CCTACCATCTGCCAGG-5386STDY7537944	6.67599	5.602	Mes1
CCTACCATCTTGCCGT-5386STDY7537944	7.9955	6.43712	TransMes
CCTAGCTCAGATAATG-5386STDY7537944	5.71796	7.49984	Mes1
CCTAGCTCAGCCTTTC-5386STDY7537944	6.07232	4.82592	Mes1
CCTAGCTCAGTAAGCG-5386STDY7537944	6.08689	6.02873	Mes1
CCTAGCTGTCGCTTTC-5386STDY7537944	7.25311	5.46709	Mes1
CCTAGCTGTCTAGTGT-5386STDY7537944	8.25431	3.61965	Mes1
CCTAGCTGTGATGCCC-5386STDY7537944	6.14498	5.41474	Mes1
CCTAGCTGTGCGAAAC-5386STDY7537944	8.50871	5.18854	STMN2+Fibro
CCTAGCTGTTCGAATC-5386STDY7537944	0.486287	-3.14408	PAX3+MyoProg
CCTAGCTGTTTAGGAA-5386STDY7537944	7.5581	5.67441	Mes1
CCTAGCTTCAGTTCGA-5386STDY7537944	5.3692	8.00877	Mes1
CCTAGCTTCGGCTACG-5386STDY7537944	5.73317	5.77196	Mes1
CCTAGCTTCTGGCGAC-5386STDY7537944	5.75324	6.48177	Mes1
CCTATTAAGAGCCTAG-5386STDY7537944	5.67269	6.00658	Mes1
CCTATTAAGCGTGAGT-5386STDY7537944	0.9366	-1.18593	PAX3+MyoProg
CCTATTAAGCTACCTA-5386STDY7537944	8.9559	5.09194	ISL1+Mes
CCTATTAAGCTAGTGG-5386STDY7537944	0.785778	-2.59965	PAX3+MyoProg
CCTATTAAGGAGTCTG-5386STDY7537944	6.88411	3.447	Mes1
CCTATTACACGTGAGA-5386STDY7537944	5.66443	6.22373	Mes1
CCTATTAGTTAGGGTG-5386STDY7537944	5.21377	9.35302	OCP
CCTATTAGTTTAGGAA-5386STDY7537944	5.55096	8.79674	Mes1
CCTATTATCTAACGGT-5386STDY7537944	5.82865	7.00564	Mes1
CCTCAGTAGCGTGTCC-5386STDY7537944	4.94313	7.98511	Mes1
CCTCAGTAGTACGTAA-5386STDY7537944	6.30814	5.07334	Mes1
CCTCAGTCACTGTCGG-5386STDY7537944	5.52441	6.37937	Mes1
CCTCAGTCAGGAATCG-5386STDY7537944	5.91838	4.85951	Mes1
CCTCAGTCAGTTCCCT-5386STDY7537944	5.06074	7.97136	Mes1
CCTCAGTGTCACTGGC-5386STDY7537944	5.30925	7.72357	Mes1
CCTCAGTGTCCGAATT-5386STDY7537944	6.58807	7.13498	Mes1
CCTCAGTGTTCCCGAG-5386STDY7537944	4.54976	8.62828	OCP
CCTCAGTTCATTCACT-5386STDY7537944	6.00175	5.41041	Mes1
CCTCTGAAGAAGATTC-5386STDY7537944	5.48474	5.36971	Mes1
CCTCTGAAGACCGGAT-5386STDY7537944	5.46356	8.07407	Mes1
CCTCTGAAGCCATCGC-5386STDY7537944	8.42939	5.22293	Mes1
CCTCTGAAGTCATGCT-5386STDY7537944	5.55779	6.71986	Mes1
CCTCTGACACAACGCC-5386STDY7537944	7.14815	6.66984	TransMes
CCTCTGACAGAGTGTG-5386STDY7537944	5.98095	6.83386	Mes1
CCTCTGAGTATAGTAG-5386STDY7537944	4.7859	6.82977	Mes1
CCTCTGAGTTGGACCC-5386STDY7537944	7.63213	5.44798	TransMes
CCTCTGATCAAAGTAG-5386STDY7537944	5.4931	7.50742	Mes1
CCTCTGATCCTGTAGA-5386STDY7537944	6.2614	5.18911	Mes1
CCTCTGATCTGGTGTA-5386STDY7537944	5.1166	7.26196	Mes1
CCTTACGAGACTGTAA-5386STDY7537944	7.90254	5.55016	Mes1
CCTTACGAGTTGAGAT-5386STDY7537944	4.62211	8.33365	OCP
CCTTACGCAAGCGCTC-5386STDY7537944	5.50153	5.8167	Mes1
CCTTACGCACCAACCG-5386STDY7537944	6.15161	4.29466	Mes1
CCTTACGCACGGACAA-5386STDY7537944	5.98508	5.86881	Mes1
CCTTACGCACGGCGTT-5386STDY7537944	5.61868	7.27242	Mes1
CCTTACGGTAGAGCTG-5386STDY7537944	6.10819	5.33647	Mes1
CCTTACGGTTCCCGAG-5386STDY7537944	7.06122	4.76101	TransMes
CCTTCCCAGATGTGTA-5386STDY7537944	4.70248	7.75251	OCP
CCTTCCCAGCCCTAAT-5386STDY7537944	4.39398	8.34647	OCP
CCTTCCCAGGCCGAAT-5386STDY7537944	5.80459	5.72598	Mes1
CCTTCCCCAATTGCTG-5386STDY7537944	5.62836	6.18277	Mes1
CCTTCCCCATCACCCT-5386STDY7537944	8.22052	5.58929	Mes4
CCTTCCCCATTACGAC-5386STDY7537944	6.17544	6.47646	Mes1
CCTTCCCGTCTAGGTT-5386STDY7537944	5.485	4.3009	Mes1
CCTTCCCTCAATCACG-5386STDY7537944	6.03079	5.15964	Mes1
CCTTCCCTCATGTAGC-5386STDY7537944	7.01271	5.44021	Mes1
CCTTCCCTCCCTAACC-5386STDY7537944	5.4477	7.34367	Mes1
CCTTCCCTCGCGATCG-5386STDY7537944	5.40715	4.40898	Mes1
CCTTCCCTCGTACGGC-5386STDY7537944	6.06909	4.60482	Mes1
CCTTCGAAGTGAACAT-5386STDY7537944	5.62166	4.99695	Mes1
CCTTCGAAGTGCCATT-5386STDY7537944	5.98073	6.55521	Mes1
CCTTCGACAAGTCTGT-5386STDY7537944	5.89306	5.45644	Mes1
CCTTCGAGTCTTTCAT-5386STDY7537944	6.0206	4.18394	Mes1
CCTTTCTAGCACGCCT-5386STDY7537944	7.3394	4.72201	Mes1
CCTTTCTAGCTATGCT-5386STDY7537944	8.71338	4.53733	STMN2+Fibro
CCTTTCTAGTGGTAGC-5386STDY7537944	0.959451	-0.822864	PAX3+MyoProg
CCTTTCTGTACCGGCT-5386STDY7537944	8.40446	4.71656	STMN2+Fibro
CCTTTCTTCCAACCAA-5386STDY7537944	7.89932	5.89347	Mes1
CCTTTCTTCCAAGTAC-5386STDY7537944	6.14296	5.4825	Mes1
CCTTTCTTCTTGCAAG-5386STDY7537944	5.63128	7.66039	Mes1
CGAACATAGATGGCGT-5386STDY7537944	7.00491	5.07869	Mes1
CGAACATAGTTTAGGA-5386STDY7537944	6.74027	6.05238	Mes1
CGAACATCAGGGTACA-5386STDY7537944	1.09067	-2.70319	PAX3+MyoProg
CGAACATGTACAAGTA-5386STDY7537944	5.5334	6.89233	Mes1
CGAACATTCACGGTTA-5386STDY7537944	-4.40887	10.6363	PrimErythro2
CGAACATTCCAAACTG-5386STDY7537944	-2.07823	14.7304	AER-Basal
CGAACATTCGCTAGCG-5386STDY7537944	5.74263	6.8678	Mes1
CGAATGTAGGACACCA-5386STDY7537944	0.828288	-2.93489	PAX3+MyoProg
CGAATGTCAAGGCTCC-5386STDY7537944	8.75154	7.58743	DistalMes
CGAATGTGTAGCGTGA-5386STDY7537944	6.02124	5.75546	Mes1
CGAATGTGTCTAGTGT-5386STDY7537944	6.27792	6.38762	Mes1
CGAATGTGTCTTTCAT-5386STDY7537944	5.29239	7.80169	Mes1
CGACCTTAGTGGAGTC-5386STDY7537944	5.59057	4.09797	Mes1
CGACCTTCAGTTCCCT-5386STDY7537944	5.69029	7.38255	Mes1
CGACCTTGTAAGGATT-5386STDY7537944	6.9865	5.82272	Mes1
CGACCTTGTCCCTTGT-5386STDY7537944	6.56385	4.8965	Mes1
CGACCTTTCTGGTTCC-5386STDY7537944	6.88266	4.45032	Mes1
CGACTTCAGACTACAA-5386STDY7537944	6.26743	4.61134	Mes1
CGACTTCAGATCCTGT-5386STDY7537944	6.23396	6.50292	Mes1
CGACTTCAGTAGCCGA-5386STDY7537944	7.78538	5.2762	Mes1
CGACTTCCAAAGGTGC-5386STDY7537944	7.08554	4.34032	Mes1
CGACTTCCAAGAAGAG-5386STDY7537944	1.16973	-1.55079	PAX3+MyoProg
CGACTTCCACACTGCG-5386STDY7537944	5.60491	6.88496	Mes1
CGACTTCCAGTAACGG-5386STDY7537944	6.07177	6.36649	Mes1
CGACTTCCAGTGGAGT-5386STDY7537944	6.20801	8.59577	MesCond
CGACTTCGTACTCTCC-5386STDY7537944	7.28577	4.24556	Mes1
CGACTTCGTCGGCACT-5386STDY7537944	1.29983	-1.61116	PAX3+MyoProg
CGACTTCGTGACCAAG-5386STDY7537944	4.76025	8.67116	Mes1
CGACTTCGTGTAATGA-5386STDY7537944	-4.26607	10.8636	PrimErythro2
CGACTTCGTTATTCTC-5386STDY7537944	7.00022	5.1256	TransMes
CGACTTCGTTCGAATC-5386STDY7537944	6.00832	4.09559	Mes1
CGAGAAGAGGACGAAA-5386STDY7537944	6.85486	5.40768	Mes1
CGAGAAGCACAAGTAA-5386STDY7537944	5.60531	8.88323	Mes1
CGAGAAGCAGTGGAGT-5386STDY7537944	6.33693	5.44001	Mes1
CGAGAAGCATTAACCG-5386STDY7537944	5.89384	6.70808	Mes1
CGAGAAGTCCAATGGT-5386STDY7537944	6.30446	4.57552	Mes1
CGAGAAGTCGGCTACG-5386STDY7537944	6.45729	4.32534	Mes1
CGAGAAGTCTTGCAAG-5386STDY7537944	-4.3488	11.3159	PrimErythro2
CGAGCACAGACAGACC-5386STDY7537944	6.48066	5.22037	Mes1
CGAGCACAGCTAGTCT-5386STDY7537944	6.5905	5.82617	Mes1
CGAGCACAGCTGCGAA-5386STDY7537944	6.76338	5.92189	Mes1
CGAGCACAGTAGGCCA-5386STDY7537944	5.20367	8.86105	Mes1
CGAGCACCAGCCTTTC-5386STDY7537944	-3.88325	10.8588	PrimErythro2
CGAGCACTCAACCAAC-5386STDY7537944	7.11561	5.7648	Mes1
CGAGCACTCACCACCT-5386STDY7537944	1.47592	-2.02308	PAX3+MyoProg
CGAGCACTCCGCAAGC-5386STDY7537944	5.5047	7.42814	Mes1
CGAGCACTCGTGGTCG-5386STDY7537944	5.86933	5.54987	Mes1
CGAGCACTCTGGCGAC-5386STDY7537944	5.00162	7.64811	Mes1
CGAGCCAAGAAGGCCT-5386STDY7537944	6.65826	5.65791	Mes1
CGAGCCAAGAGTACCG-5386STDY7537944	7.38916	6.19209	Mes1
CGAGCCAAGCCCTAAT-5386STDY7537944	4.39095	8.90144	OCP
CGAGCCAAGCTAGCCC-5386STDY7537944	5.95241	5.22741	Mes1
CGAGCCAAGGGAAACA-5386STDY7537944	5.75985	5.03573	Mes1
CGAGCCACACGTTGGC-5386STDY7537944	5.74424	4.45599	Mes1
CGAGCCACAGCTGCAC-5386STDY7537944	6.14944	5.66984	Mes1
CGAGCCAGTCTCATCC-5386STDY7537944	5.93165	5.61005	Mes1
CGAGCCATCAATCTCT-5386STDY7537944	5.60919	6.17476	Mes1
CGAGCCATCCTGTACC-5386STDY7537944	6.58565	8.22059	MesCond
CGATCGGAGAAGAAGC-5386STDY7537944	6.90274	5.53102	Mes1
CGATCGGAGTCGCCGT-5386STDY7537944	0.92789	-5.09018	MyoC1
CGATCGGCAGCCTTGG-5386STDY7537944	5.86046	6.83237	Mes1
CGATCGGCAGGACGTA-5386STDY7537944	5.72628	6.5518	Mes1
CGATCGGCAGTCAGAG-5386STDY7537944	5.43374	5.13901	Mes1
CGATCGGCATTCTTAC-5386STDY7537944	-4.77432	11.2031	PrimErythro2
CGATCGGGTACGAAAT-5386STDY7537944	7.15403	4.563	Mes1
CGATCGGTCCCAGGTG-5386STDY7537944	5.8178	5.89063	Mes1
CGATCGGTCCCTAACC-5386STDY7537944	7.9642	5.34986	STMN2+Fibro
CGATCGGTCCGTCATC-5386STDY7537944	5.99029	6.4068	Mes1
CGATCGGTCGATCCCT-5386STDY7537944	9.92716	4.72474	ISL1+Mes
CGATCGGTCGGTCTAA-5386STDY7537944	5.68487	6.67025	Mes1
CGATCGGTCTGTCTAT-5386STDY7537944	6.33411	5.33666	Mes1
CGATGGCAGGCATTGG-5386STDY7537944	5.94347	7.33142	Mes1
CGATGGCAGGCCCTCA-5386STDY7537944	5.13733	8.28912	Mes1
CGATGGCAGTGATCGG-5386STDY7537944	6.57906	5.00269	Mes1
CGATGGCAGTTGAGTA-5386STDY7537944	-4.25846	11.5432	PrimErythro2
CGATGGCCAAGCCCAC-5386STDY7537944	7.5975	4.29413	Mes1
CGATGGCCAGCTCGCA-5386STDY7537944	-4.48248	11.0917	PrimErythro2
CGATGGCCAGGGTTAG-5386STDY7537944	6.37533	5.69516	Mes1
CGATGGCCATTACGAC-5386STDY7537944	-4.09353	11.3745	PrimErythro2
CGATGGCTCCAAACTG-5386STDY7537944	5.71712	5.7876	Mes1
CGATGGCTCCAAATGC-5386STDY7537944	5.24918	4.4987	Mes1
CGATGGCTCGTAGGTT-5386STDY7537944	5.16626	8.06773	Mes1
CGATGTAAGAGCTATA-5386STDY7537944	4.7654	8.62032	OCP
CGATGTAAGATCGATA-5386STDY7537944	5.76546	4.98572	Mes1
CGATGTAAGCTCAACT-5386STDY7537944	4.85067	8.32517	Mes1
CGATGTACAATCCGAT-5386STDY7537944	7.48999	6.54135	Mes1
CGATGTACACAGGAGT-5386STDY7537944	5.3327	7.66012	Mes1
CGATGTACACCATCCT-5386STDY7537944	4.96938	6.4835	OCP
CGATGTACACCGATAT-5386STDY7537944	6.02302	5.17979	Mes1
CGATGTACACTGCCAG-5386STDY7537944	6.40581	5.72625	Mes1
CGATGTACAGGCAGTA-5386STDY7537944	9.48929	4.9246	Mes4
CGATGTACATTGGGCC-5386STDY7537944	5.88444	6.1238	Mes1
CGATGTAGTTCGGGCT-5386STDY7537944	5.89848	4.39767	Mes1
CGATGTATCCGTCAAA-5386STDY7537944	5.56647	4.35718	Mes1
CGATGTATCTACTATC-5386STDY7537944	8.26012	5.59201	TransMes
CGATGTATCTGACCTC-5386STDY7537944	7.39057	5.75365	Mes1
CGATTGAAGCACCGCT-5386STDY7537944	8.73123	5.19119	STMN2+Fibro
CGATTGAAGTACGACG-5386STDY7537944	-3.95154	11.1035	PrimErythro2
CGATTGACAGGACCCT-5386STDY7537944	6.88086	4.86601	Mes1
CGATTGACAGGTTTCA-5386STDY7537944	8.04655	5.1087	STMN2+Fibro
CGATTGAGTCTCTCGT-5386STDY7537944	5.21233	7.71876	Mes1
CGATTGAGTGTAATGA-5386STDY7537944	1.34118	-1.71989	PAX3+MyoProg
CGATTGAGTTACGACT-5386STDY7537944	6.73949	4.366	Mes1
CGATTGAGTTCCATGA-5386STDY7537944	0.151575	-1.27877	PAX3+MyoProg
CGATTGATCTGCCCTA-5386STDY7537944	6.05118	3.97409	Mes1
CGCCAAGAGATGCCAG-5386STDY7537944	7.01846	4.9583	Mes1
CGCCAAGAGCTGGAAC-5386STDY7537944	6.3369	4.72494	Mes1
CGCCAAGCATGATCCA-5386STDY7537944	5.12304	3.71846	Mes1
CGCCAAGCATGTCTCC-5386STDY7537944	5.0116	8.63049	Mes1
CGCCAAGGTCGAACAG-5386STDY7537944	4.61639	8.61169	OCP
CGCCAAGGTTACGCGC-5386STDY7537944	9.0729	4.39884	STMN2+Fibro
CGCCAAGTCACCATAG-5386STDY7537944	5.19948	6.53505	Mes1
CGCCAAGTCATTCACT-5386STDY7537944	1.14391	-2.62531	PAX3+MyoProg
CGCCAAGTCGCAGGCT-5386STDY7537944	5.31419	6.57683	Mes1
CGCCAAGTCGGAGGTA-5386STDY7537944	7.09574	5.4877	Mes1
CGCCAAGTCTGGCGAC-5386STDY7537944	6.45744	7.95025	MesCond
CGCCAAGTCTTGTTTG-5386STDY7537944	6.76279	4.84341	Mes1
CGCGGTAAGCATCATC-5386STDY7537944	6.77368	4.27984	Mes1
CGCGGTAAGCCACCTG-5386STDY7537944	5.40178	6.58678	Mes1
CGCGGTAAGCGACGTA-5386STDY7537944	7.00836	4.29422	Mes1
CGCGGTAAGGCTAGAC-5386STDY7537944	5.92261	4.88775	Mes1
CGCGGTACACGTGAGA-5386STDY7537944	5.77522	6.67315	Mes1
CGCGGTACAGAGTGTG-5386STDY7537944	5.89158	4.52157	Mes1
CGCGGTACATGGTCTA-5386STDY7537944	6.26614	4.31339	Mes1
CGCGGTATCACAGGCC-5386STDY7537944	6.55142	4.69167	Mes1
CGCGGTATCAGGCCCA-5386STDY7537944	7.79226	3.4977	Mes1
CGCGGTATCCAGAGGA-5386STDY7537944	8.54476	4.86277	STMN2+Fibro
CGCGGTATCCATGAGT-5386STDY7537944	6.42457	6.25761	Mes1
CGCGGTATCCCTCAGT-5386STDY7537944	4.3058	8.89812	OCP
CGCGGTATCGTTGCCT-5386STDY7537944	8.61694	4.62969	STMN2+Fibro
CGCGTTTAGTGTACGG-5386STDY7537944	5.43608	4.75403	Mes1
CGCGTTTCAATAGCAA-5386STDY7537944	-3.42531	9.61173	PrimErythro2
CGCGTTTCACACCGAC-5386STDY7537944	6.90394	5.17616	Mes1
CGCGTTTCACGGTGTC-5386STDY7537944	5.97518	5.24377	Mes1
CGCGTTTCAGGATTGG-5386STDY7537944	6.52855	4.97255	Mes1
CGCGTTTCATCTATGG-5386STDY7537944	7.87775	5.53871	Mes1
CGCGTTTGTCAACATC-5386STDY7537944	6.98418	5.42267	Mes1
CGCGTTTGTCGCGAAA-5386STDY7537944	1.27055	-1.86008	PAX3+MyoProg
CGCGTTTGTTTGTTTC-5386STDY7537944	6.98601	6.54014	TransMes
CGCGTTTTCGACCAGC-5386STDY7537944	5.85477	6.60606	Mes1
CGCGTTTTCGGACAAG-5386STDY7537944	5.89491	5.04119	Mes1
CGCTATCAGAGACTAT-5386STDY7537944	1.03033	-1.40949	PAX3+MyoProg
CGCTATCCACCCATTC-5386STDY7537944	7.34253	6.04667	TransMes
CGCTATCCACGCGAAA-5386STDY7537944	9.05953	4.68103	STMN2+Fibro
CGCTATCCAGACGCCT-5386STDY7537944	5.61846	6.2058	Mes1
CGCTATCGTAAACACA-5386STDY7537944	5.60706	6.95428	Mes1
CGCTATCGTAAGGATT-5386STDY7537944	1.43184	-1.75582	PAX3+MyoProg
CGCTATCGTCCTCTTG-5386STDY7537944	5.81297	5.62246	Mes1
CGCTATCGTTCGTGAT-5386STDY7537944	6.23694	7.88373	Mes1
CGCTATCTCAACCATG-5386STDY7537944	5.35334	4.61666	Mes1
CGCTATCTCTCCAACC-5386STDY7537944	8.89908	4.7878	STMN2+Fibro
CGCTATCTCTGTCTAT-5386STDY7537944	-3.48192	10.557	PrimErythro2
CGCTGGAAGGTGATTA-5386STDY7537944	6.03156	6.75881	Mes1
CGCTGGAAGTCTCCTC-5386STDY7537944	5.62693	6.93487	Mes1
CGCTGGACAACGATGG-5386STDY7537944	4.90398	7.86118	Mes1
CGCTGGACAACTGCGC-5386STDY7537944	4.79046	8.42834	Mes1
CGCTGGACAAGTTAAG-5386STDY7537944	6.61444	6.28747	Mes1
CGCTGGACACCTCGTT-5386STDY7537944	6.3957	4.63636	Mes1
CGCTGGAGTGAGGCTA-5386STDY7537944	4.48289	8.62487	OCP
CGCTGGAGTGTTAAGA-5386STDY7537944	-4.22285	10.7493	PrimErythro2
CGCTGGAGTTCCCTTG-5386STDY7537944	5.12659	8.2671	Mes1
CGCTGGATCACAATGC-5386STDY7537944	6.69702	4.61257	Mes1
CGCTTCACAGCTGGCT-5386STDY7537944	4.88978	4.35884	Mes1
CGCTTCAGTCAACATC-5386STDY7537944	-1.4925	14.9073	AER-Basal
CGCTTCAGTCTCCCTA-5386STDY7537944	6.99505	4.94648	Mes1
CGCTTCATCCTCAATT-5386STDY7537944	0.34701	-4.1544	MyoB1
CGGACACAGGGAAACA-5386STDY7537944	1.1553	-1.80137	PAX3+MyoProg
CGGACACCATTCTCAT-5386STDY7537944	7.61021	4.86523	Mes1
CGGACACTCTTCTGGC-5386STDY7537944	6.62052	4.18366	Mes1
CGGACGTAGAGGTTGC-5386STDY7537944	7.14281	6.4245	TransMes
CGGACGTAGCGATCCC-5386STDY7537944	7.05118	6.47706	TransMes
CGGACGTAGTCGATAA-5386STDY7537944	-3.37944	9.00576	PrimErythro2
CGGACGTCAAGCTGGA-5386STDY7537944	5.56317	5.71306	Mes1
CGGACGTCACGTCTCT-5386STDY7537944	5.51803	7.45391	Mes1
CGGACGTCAGCAGTTT-5386STDY7537944	5.32596	6.75155	Mes1
CGGACGTGTCTCGTTC-5386STDY7537944	7.3635	4.67376	Mes1
CGGACGTGTGATGATA-5386STDY7537944	6.24858	5.60276	Mes1
CGGACGTGTTAAAGTG-5386STDY7537944	7.42042	3.41919	Mes1
CGGACGTGTTCCGTCT-5386STDY7537944	5.52429	6.53224	Mes1
CGGACGTTCGTATCAG-5386STDY7537944	-3.16118	10.002	PrimErythro2
CGGACTGAGTATTGGA-5386STDY7537944	6.3794	5.50327	Mes1
CGGACTGCACGCTTTC-5386STDY7537944	4.94335	7.95447	OCP
CGGAGCTAGATGGCGT-5386STDY7537944	0.351217	-3.65428	MyoB1
CGGAGCTCACTAGTAC-5386STDY7537944	7.20881	5.67413	Mes1
CGGAGCTCAGGCAGTA-5386STDY7537944	5.28888	7.28879	Mes1
CGGAGCTCATTAACCG-5386STDY7537944	0.723676	-3.093	PAX3+MyoProg
CGGAGCTGTGAAGGCT-5386STDY7537944	6.49741	6.06172	Mes1
CGGAGCTTCCCTAACC-5386STDY7537944	8.15023	5.91819	TransMes
CGGAGTCAGGACAGAA-5386STDY7537944	0.740063	-1.86505	PAX3+MyoProg
CGGAGTCCAAGGACAC-5386STDY7537944	5.80137	4.64553	Mes2
CGGAGTCCACCACGTG-5386STDY7537944	-4.55745	9.93032	PrimErythro2
CGGAGTCCACTTGGAT-5386STDY7537944	4.8556	8.17712	OCP
CGGAGTCCAGGGCATA-5386STDY7537944	6.76598	5.49868	Mes1
CGGAGTCCAGTACACT-5386STDY7537944	6.47851	6.42123	Mes1
CGGAGTCCATACTCTT-5386STDY7537944	5.84597	3.76189	Mes1
CGGAGTCGTGAGGGTT-5386STDY7537944	6.34414	5.10991	Mes1
CGGAGTCGTTCGAATC-5386STDY7537944	6.87792	5.65205	Mes1
CGGAGTCTCCCAACGG-5386STDY7537944	7.05399	5.19039	Mes1
CGGCTAGAGTCAATAG-5386STDY7537944	5.33828	8.01822	Mes1
CGGCTAGAGTGCGTGA-5386STDY7537944	-1.78362	14.7463	AER-Basal
CGGCTAGAGTGGGCTA-5386STDY7537944	6.55002	4.29707	Mes1
CGGCTAGAGTTCCACA-5386STDY7537944	9.59057	5.28745	Mes4
CGGCTAGCAACAACCT-5386STDY7537944	5.947	4.20139	Mes1
CGGCTAGCAAGAGGCT-5386STDY7537944	7.69194	5.11049	Mes1
CGGCTAGCAGACGCTC-5386STDY7537944	6.08932	6.0655	Mes1
CGGCTAGGTAGTGAAT-5386STDY7537944	4.84372	7.70346	Mes1
CGGCTAGGTTCCACAA-5386STDY7537944	5.52985	7.19106	Mes1
CGGCTAGGTTGCGTTA-5386STDY7537944	5.47819	4.17932	Mes1
CGGCTAGTCAAACCAC-5386STDY7537944	8.59357	6.17667	TransMes
CGGCTAGTCCGAATGT-5386STDY7537944	1.37719	-1.90536	PAX3+MyoProg
CGGGTCAAGACCTTTG-5386STDY7537944	7.29574	5.39276	Mes1
CGGGTCAAGGAATGGA-5386STDY7537944	6.06615	4.44275	Mes1
CGGGTCACACAACGTT-5386STDY7537944	5.99448	4.77331	Mes1
CGGGTCAGTATGAAAC-5386STDY7537944	5.81809	3.49983	Mes1
CGGGTCAGTCTCGTTC-5386STDY7537944	0.792422	-1.29921	PAX3+MyoProg
CGGGTCAGTTGGTAAA-5386STDY7537944	6.39153	4.97666	Mes1
CGGGTCATCAAGCCTA-5386STDY7537944	7.61858	4.501	Mes1
CGGGTCATCTTGACGA-5386STDY7537944	5.87644	6.24354	Mes1
CGGTTAAAGACGCACA-5386STDY7537944	-4.86026	9.58797	PrimErythro2
CGGTTAAAGCTAAACA-5386STDY7537944	0.776474	-2.0805	PAX3+MyoProg
CGGTTAAAGTCTCGGC-5386STDY7537944	5.4083	6.93433	Mes1
CGGTTAAAGTGGTAGC-5386STDY7537944	5.61903	6.02904	Mes1
CGGTTAACAGCTCGCA-5386STDY7537944	6.03535	5.0166	Mes1
CGGTTAACAGGAATGC-5386STDY7537944	6.05905	4.19029	Mes1
CGGTTAACAGGATTGG-5386STDY7537944	7.77039	3.78797	Mes1
CGGTTAAGTCAGAATA-5386STDY7537944	1.03779	-1.4763	PAX3+MyoProg
CGGTTAAGTCTTGCGG-5386STDY7537944	6.06478	4.21332	Mes2
CGGTTAAGTGGTAACG-5386STDY7537944	0.779936	-1.69574	PAX3+MyoProg
CGGTTAAGTTCCCGAG-5386STDY7537944	6.61999	4.82986	Mes1
CGGTTAATCCAAACAC-5386STDY7537944	7.61656	5.8406	Mes1
CGTAGCGAGAAGGGTA-5386STDY7537944	6.05059	4.9046	Mes1
CGTAGCGAGACACTAA-5386STDY7537944	5.32227	8.04582	Mes1
CGTAGCGAGTAGTGCG-5386STDY7537944	7.13352	5.89165	TransMes
CGTAGCGAGTTTAGGA-5386STDY7537944	1.19647	-5.38801	MyoC1
CGTAGCGCAAGTTCTG-5386STDY7537944	6.16452	3.87702	Mes1
CGTAGCGCACAGATTC-5386STDY7537944	5.23145	5.3338	Mes1
CGTAGCGGTCTCGTTC-5386STDY7537944	6.18376	4.61719	Mes1
CGTAGCGGTTGATTCG-5386STDY7537944	-3.38537	11.0037	PrimErythro2
CGTAGCGTCGACGGAA-5386STDY7537944	7.92954	5.22491	Mes1
CGTAGCGTCGATGAGG-5386STDY7537944	7.68095	5.55207	Mes1
CGTAGCGTCTATCCCG-5386STDY7537944	8.92088	4.83705	Mes1
CGTAGGCAGGTGGGTT-5386STDY7537944	6.39979	5.58176	Mes1
CGTAGGCCACAGACAG-5386STDY7537944	8.65885	4.78414	STMN2+Fibro
CGTAGGCCAGTATCTG-5386STDY7537944	7.23255	4.66141	Mes1
CGTAGGCGTCGGCATC-5386STDY7537944	5.71805	6.289	Mes1
CGTAGGCGTGAAGGCT-5386STDY7537944	0.302834	-1.27443	PAX3+MyoProg
CGTAGGCGTGATGCCC-5386STDY7537944	6.30853	5.15889	Mes1
CGTAGGCTCAATCTCT-5386STDY7537944	-4.238	11.4211	PrimErythro2
CGTAGGCTCCGTTGTC-5386STDY7537944	5.20937	8.02988	Mes1
CGTCACTAGCTGGAAC-5386STDY7537944	7.09486	5.28097	Mes1
CGTCACTCACGCTTTC-5386STDY7537944	5.46273	3.57382	Mes1
CGTCACTCATCACGTA-5386STDY7537944	6.42912	5.2024	Mes1
CGTCACTTCGTCACGG-5386STDY7537944	-4.53275	10.5794	PrimErythro2
CGTCAGGAGCCCAGCT-5386STDY7537944	9.12674	4.21912	STMN2+Fibro
CGTCAGGAGGGAAACA-5386STDY7537944	5.48259	8.25585	Mes1
CGTCAGGAGTCCGTAT-5386STDY7537944	5.83727	4.06999	Mes1
CGTCAGGCACGACTCG-5386STDY7537944	1.10946	-1.76908	PAX3+MyoProg
CGTCAGGGTACCTACA-5386STDY7537944	7.01119	4.6477	Mes1
CGTCAGGGTCAAAGAT-5386STDY7537944	8.86917	5.00552	STMN2+Fibro
CGTCAGGGTTACGTCA-5386STDY7537944	5.43437	4.7488	Mes1
CGTCAGGTCAGTTGAC-5386STDY7537944	5.58554	4.93708	Mes1
CGTCAGGTCATCGATG-5386STDY7537944	6.41132	3.78898	Mes2
CGTCAGGTCATGTGGT-5386STDY7537944	7.24525	6.1285	Mes1
CGTCAGGTCATTATCC-5386STDY7537944	1.0599	-1.78393	PAX3+MyoProg
CGTCAGGTCATTGCCC-5386STDY7537944	5.51583	7.12048	Mes1
CGTCAGGTCCGCTGTT-5386STDY7537944	7.6963	5.69437	ISL1+Mes
CGTCAGGTCCGTACAA-5386STDY7537944	1.25773	-2.10103	PAX3+MyoProg
CGTCAGGTCGGAGGTA-5386STDY7537944	7.7035	5.18594	STMN2+Fibro
CGTCAGGTCGTCTGCT-5386STDY7537944	6.21688	8.53576	MesCond
CGTCAGGTCTACCTGC-5386STDY7537944	7.42816	4.39391	Mes1
CGTCCATAGACCACGA-5386STDY7537944	5.83849	6.56823	Mes1
CGTCCATAGAGACGAA-5386STDY7537944	0.879532	-1.64672	PAX3+MyoProg
CGTCCATAGTACCGGA-5386STDY7537944	8.05764	5.11494	STMN2+Fibro
CGTCCATAGTGGACGT-5386STDY7537944	5.89164	7.34411	Mes1
CGTCCATCAAAGTCAA-5386STDY7537944	6.60951	5.34823	ProxMes
CGTCCATCATGTAAGA-5386STDY7537944	7.92868	5.65541	STMN2+Fibro
CGTCCATCATGTCTCC-5386STDY7537944	8.58166	5.4351	STMN2+Fibro
CGTCCATGTCCTCCAT-5386STDY7537944	5.99416	6.06286	Mes1
CGTCCATGTCTTGATG-5386STDY7537944	5.15146	8.34257	Mes1
CGTCCATGTGTTCTTT-5386STDY7537944	5.36025	7.33915	Mes1
CGTCCATTCTTTAGTC-5386STDY7537944	5.52532	6.39889	Mes1
CGTCTACAGCACAGGT-5386STDY7537944	5.62377	5.56247	Mes1
CGTCTACAGCCCTAAT-5386STDY7537944	6.47461	5.41442	Mes1
CGTCTACAGCTGAACG-5386STDY7537944	5.40409	8.74966	Mes1
CGTCTACCAGTTTACG-5386STDY7537944	6.19085	5.83925	Mes1
CGTCTACGTAAAGGAG-5386STDY7537944	6.62658	5.3249	Mes1
CGTCTACGTGCAGACA-5386STDY7537944	5.43552	5.58724	Mes1
CGTCTACGTGGGTATG-5386STDY7537944	5.46344	3.5319	Mes1
CGTCTACGTTCGGGCT-5386STDY7537944	5.12067	8.21317	Mes1
CGTCTACGTTTGACAC-5386STDY7537944	5.68948	6.56924	Mes1
CGTCTACTCACCTCGT-5386STDY7537944	7.71629	4.3886	Mes1
CGTCTACTCACTCCTG-5386STDY7537944	8.62504	5.14391	ISL1+Mes
CGTCTACTCCCTAATT-5386STDY7537944	6.21132	6.21113	Mes1
CGTCTACTCTCGTTTA-5386STDY7537944	5.80799	8.3061	Mes1
CGTGAGCAGACTAAGT-5386STDY7537944	6.73222	5.13185	Mes1
CGTGAGCAGATGTGGC-5386STDY7537944	5.337	5.15517	Mes1
CGTGAGCCAGGCTGAA-5386STDY7537944	9.59158	4.96434	ISL1+Mes
CGTGAGCCAGGGTTAG-5386STDY7537944	6.45399	5.62402	Mes1
CGTGAGCGTAATCACC-5386STDY7537944	4.95235	8.38541	OCP
CGTGAGCGTCACAAGG-5386STDY7537944	5.40343	8.2378	Mes1
CGTGAGCGTTCAGGCC-5386STDY7537944	5.86753	4.75413	Mes1
CGTGAGCGTTGCGTTA-5386STDY7537944	5.63722	6.21321	Mes1
CGTGAGCTCAACCATG-5386STDY7537944	6.21385	6.14309	Mes1
CGTGAGCTCCCATTAT-5386STDY7537944	9.66035	4.20536	Mes4
CGTGAGCTCCGTCAAA-5386STDY7537944	4.89364	8.06073	Mes1
CGTGAGCTCTTGGGTA-5386STDY7537944	5.02059	7.69246	Mes1
CGTGTAAAGTGTGAAT-5386STDY7537944	5.74143	4.48027	Mes1
CGTGTAACAATAGCGG-5386STDY7537944	5.69532	6.8891	Mes1
CGTGTAAGTACCCAAT-5386STDY7537944	6.74575	4.64402	Mes1
CGTGTAAGTAGCGATG-5386STDY7537944	7.61891	4.32417	Mes2
CGTGTAAGTCATGCAT-5386STDY7537944	7.56852	5.7223	Mes1
CGTGTAAGTCCGCTGA-5386STDY7537944	6.28512	4.41584	Mes1
CGTGTAATCAGAGCTT-5386STDY7537944	6.0539	3.81332	Mes1
CGTGTAATCCTATGTT-5386STDY7537944	5.15518	7.45407	Mes1
CGTGTCTAGAAACCTA-5386STDY7537944	-3.34645	10.1915	PrimErythro2
CGTGTCTAGGTGCAAC-5386STDY7537944	5.82284	3.9997	Mes1
CGTGTCTAGGTGTGGT-5386STDY7537944	5.77723	5.37011	Mes1
CGTGTCTCAAACGTGG-5386STDY7537944	6.37532	5.65142	Mes1
[truncated: 123,956 more rows]

## Sheet: panel_c
index	LHX2	IRX1	SOX9	IHH	MEIS2	CITED1	Mes3	ProxMes	PrehyperChon	ChondroProg	TransMes	DistalMes	array_row	array_col
AAACAGTGTTCCTGGG-1_WSSS_THYst9699525	0	0	0	0	0	0	1.95356	0.127394	1.18565e-05	0.000781403	0.136185	0.0033745	73	43
AAACATTTCCCGGATT-1_WSSS_THYst9699525	0	0.721951	0	0	0	0	0.00374914	0.00127041	0.000297182	0.997896	6.20117	5.49839	61	97
AAACCTAAGCAGCCGG-1_WSSS_THYst9699525	0	0	0	0	0	0	1.15529	0.0561685	0.000143301	0.966321	0.0798659	0.0202922	65	83
AAACGGGCGTACGGGT-1_WSSS_THYst9699525	0	0.673485	0	0	0	0	0.528012	0.0190202	0.000184758	0.389145	1.02684	0.777247	65	91
AAACGGTTGCGAACTG-1_WSSS_THYst9699525	0	0	0	0	0	0.297995	4.44198	0.40293	4.30013e-05	0.00233298	0.553067	0.0435721	67	59
AAACTCGGTTCGCAAT-1_WSSS_THYst9699525	0	0	0	0.160397	0	0	5.82485	0.355082	0.000497804	0.00768465	2.04855	1.94969	66	70
AAAGGCTACGGACCAT-1_WSSS_THYst9699525	0	0.187152	0.187152	0	0	0.187152	0.00758439	0.00364444	0.000131141	0.003729	2.14798	3.89878	62	54
AAAGGCTCTCGCGCCG-1_WSSS_THYst9699525	0.172754	0.664166	0	0	0	0	0.0201345	0.0310273	0.000114342	0.00221147	0.00270131	0.0043556	55	55
AAATCCGATACACGCC-1_WSSS_THYst9699525	0.500114	0.500114	0	0	0	0	0.0080763	0.00233005	0.000661281	2.60316	0.0223189	0.0996649	65	87
AAATCTAGCCCTGCTA-1_WSSS_THYst9699525	0.31579	0	0.170309	0	0	0	0.0035806	0.00303551	6.35836e-05	0.00152429	6.18972	17.1899	53	101
AACAATACATTGTCGA-1_WSSS_THYst9699525	0	0.437041	0	0	0	0.437041	0.00876606	0.01316	8.41807e-05	0.000510781	0.000821657	0.00124849	61	37
AACACACGCTCGCCGC-1_WSSS_THYst9699525	0.990757	0	0	0	0	0	0.614482	0.0443609	0.000500075	0.00274323	1.66312	5.33702	51	93
AACATTGTGACTCGAG-1_WSSS_THYst9699525	0	0	0	0	0	0	0.0167501	0.00498603	6.58809e-05	0.00352757	0.0292523	0.0738626	64	52
AACCCGACAACCCGTG-1_WSSS_THYst9699525	0	0	0	0	0	0	5.03579	0.422979	0.000111562	0.00376978	1.15929	0.134086	67	43
AACCCGCTGTATTCCA-1_WSSS_THYst9699525	0	0.812091	0	0	0.189602	0	0.0378287	0.071723	0.000289827	0.0031305	0.169212	0.404477	75	59
AACCTCGCTTTAGCCC-1_WSSS_THYst9699525	0	0.640564	0.640564	0	0	0	0.906112	0.080052	0.00115185	2.76078	0.0519682	0.0272875	62	82
AACGCGACCTTGGGCG-1_WSSS_THYst9699525	0	0	0	0	0	0	1.59135	0.066877	3.8878e-05	0.00264455	2.09587	3.72445	67	53
AACGCTGTTGCTGAAA-1_WSSS_THYst9699525	0	1.63386	0.974352	0	0	0	0.0484076	0.00631632	0.000645108	3.72866	2.1453	3.11487	54	94
AACTAGGCTTGGGTGT-1_WSSS_THYst9699525	0	0.675135	0.176354	0	0	0	0.0591799	0.0989953	0.0004253	0.00253148	0.648263	2.01779	55	61
AACTCCAGAGCGTGTT-1_WSSS_THYst9699525	0	0	0	0	0	0	0.119713	0.00788483	7.40446e-05	0.84006	0.392674	1.7106	60	92
AAGACCCAACTGAACA-1_WSSS_THYst9699525	0	0	0	0	0	0	2.46009	0.151312	0.000145775	0.00674122	2.86121	5.43802	60	54
AAGAGGCCCTTTGGAA-1_WSSS_THYst9699525	0.710783	0	0	0	0	0	0.00194262	0.00148506	4.85404e-05	0.00128865	5.83169	15.0364	59	109
AAGCACCCTGCGTATC-1_WSSS_THYst9699525	0	0	0.520692	2.35752	0	0	0.00112713	0.00043984	3.02979	0.497116	0.00257587	0.00530208	59	73
AAGCGCAGGGCTTTGA-1_WSSS_THYst9699525	0.274183	0	0	0	0	0.274183	4.45823	0.199413	4.31e-05	0.0018992	2.9378	5.29635	67	73
AAGCTCTTTCATGGTG-1_WSSS_THYst9699525	0	0	0	0	0	0	0.134389	0.0236506	0.00128189	5.41905	2.79306	7.31842	57	81
AAGTGAGTCGGGTTTA-1_WSSS_THYst9699525	0	0	0	0	0	0.667601	0.817043	0.0489729	7.29953e-05	0.00304252	0.610019	1.29213	62	48
AAGTGCTTCTCTATTG-1_WSSS_THYst9699525	0	0	0	0	0	0	0.00172896	0.00149233	0.00055768	5.9595	2.00303	5.34565	69	37
AAGTTCACTCCAAGCT-1_WSSS_THYst9699525	0	0.342261	1.23802	0	0	0	0.427461	0.0211364	0.000644028	2.91216	0.343483	0.545729	57	85
AAGTTGTGATGTTATA-1_WSSS_THYst9699525	0.77875	0.211678	0	0	0	0	0.00107024	0.000983821	2.31482e-05	0.00107361	6.19408	18.8026	66	106
AAGTTTATGGGCCCAA-1_WSSS_THYst9699525	0	0	0	0.197667	0	0	8.33843	0.654727	0.0106686	0.0119908	0.923641	0.0252458	68	70
AATACCGGAGGGCTGT-1_WSSS_THYst9699525	0	0	1.01671	0	0	0	0.222027	0.00846222	0.000173958	0.719745	1.10903	2.48071	67	37
AATAGTCCGTCCCGAC-1_WSSS_THYst9699525	0	0.190091	0	0	0	0	6.65568	0.504791	0.00106019	0.124566	3.3905	5.27365	57	57
AATCAGGTTTCATTTA-1_WSSS_THYst9699525	0	0	1.59601	0	0	0	0.00556814	0.000455066	3.68805e-05	0.00776087	0.212577	0.791998	69	33
AATCATGTAAAGACTC-1_WSSS_THYst9699525	0.535479	0.779528	0.779528	0	0	0	1.09286	0.106923	0.000484748	2.54255	5.4869	6.4287	54	98
AATCCCGCTCAGAGCC-1_WSSS_THYst9699525	0	0	0	0	0.591292	0	2.65521	0.247375	0.00468265	0.00273194	0.32626	0.0187326	76	56
AATCGTGAGCCGAGCA-1_WSSS_THYst9699525	0.740829	0	0.311807	0	0	0	0.213097	0.0188646	2.09864e-05	0.000928667	3.3622	5.07712	67	83
AATGTGCTAATCTGAG-1_WSSS_THYst9699525	0	0	0	0	0	0	0.0611488	0.00416887	7.3311e-05	0.159794	0.299332	0.928816	66	32
AATTAACGGATTTCCA-1_WSSS_THYst9699525	0	0	0.620826	0	0	0	0.00333964	0.00356284	0.00530123	7.15788	2.90773	7.37738	58	66
AATTCCAAGCATGTAC-1_WSSS_THYst9699525	0	0.217039	0	0	0.217039	0	6.44689	0.676882	0.000584145	0.00569535	0.699708	0.0363222	66	58
AATTCGATTCGAGGAT-1_WSSS_THYst9699525	0	0	0	0	0	0	3.89798	0.255511	0.000281684	0.0191602	4.42951	5.96893	66	76
AATTGCAGCAATCGAC-1_WSSS_THYst9699525	0	0.529204	0	0	0	0	0.0353882	0.00560011	3.97382e-05	0.00189144	7.96693	10.4701	64	102
ACAAACTCCATCAGAG-1_WSSS_THYst9699525	0	0	0	0	0	0	2.41934	0.510036	0.000168472	0.0136694	0.487405	0.0533119	76	40
ACAAAGCATGACCTAG-1_WSSS_THYst9699525	0	1.06566	0.389123	0.389123	0	0	0.0190805	0.00471182	0.00297966	2.90172	3.13294	4.51486	63	97
ACAAGGATGCTTTAGG-1_WSSS_THYst9699525	0	0	1.30522	0	0	0	0.0014913	0.000519105	0.00024379	0.752362	0.00164302	0.00457875	61	87
ACAATTGTGTCTCTTT-1_WSSS_THYst9699525	0.878944	0	0	0	0	0	0.0051399	0.00378541	0.000235827	0.00333776	4.1005	11.3882	51	97
ACACGTAGGCCACAAG-1_WSSS_THYst9699525	0.653208	0	0	0	0	0	0.00156823	0.00187259	2.62925e-05	0.000915264	6.70632	20.1109	58	110
ACAGCGACATTCTCAT-1_WSSS_THYst9699525	0	1.03191	1.03191	0.471338	0	0	0.000752347	0.00082253	0.0457427	9.74619	0.00558803	0.0228469	59	99
ACAGGCACGGATCCTT-1_WSSS_THYst9699525	0	1.68078	1.3167	0	0	0	0.00359622	0.00145828	0.000387307	4.66352	0.949595	2.11407	69	95
ACAGGCTTGCCCGACT-1_WSSS_THYst9699525	0.773979	0	0	0	0	0	0.253607	0.014588	3.05727e-05	0.00135101	3.94125	9.67544	53	87
ACATCCCGGCCATACG-1_WSSS_THYst9699525	0	0.394852	0	0	0	0	0.0962398	0.2001	0.000792155	0.00639637	0.028938	0.0474827	55	57
ACCAACCGCACTCCAC-1_WSSS_THYst9699525	0	1.132	0.718294	0.718294	0	0	0.000830677	0.000890153	0.555253	9.97903	0.00588821	0.0214256	65	97
ACCAATATGCAAGTTA-1_WSSS_THYst9699525	0	0	0.324776	0	0	0	2.48918	0.216945	0.00927531	1.03566	6.04889	12.9881	56	78
ACCCATTTGTCCCTCT-1_WSSS_THYst9699525	0	0.51125	0.51125	0	0	0	0.040004	0.00507233	0.000402409	1.26939	7.63013	7.69649	60	100
ACCCGATTGGTTCCGA-1_WSSS_THYst9699525	0	0	0.797034	0	0	0	0.00212472	0.000783784	0.000832447	5.96995	2.82629	6.69911	69	35
ACCCGGAAACTCCCAG-1_WSSS_THYst9699525	0	0	0	0	0	0	0.715982	0.0519699	0.00096959	1.15196	9.81839	15.2215	57	65
ACCCGTGTCATCAGTA-1_WSSS_THYst9699525	0	0	0	0.138085	0	0	9.15708	1.03441	0.00221513	0.0134838	0.847125	0.0175604	58	54
ACCCTCCCGTCAGGGC-1_WSSS_THYst9699525	0.246273	0.60854	0.246273	0	0	0	0.00232152	0.00168501	4.57061e-05	0.0024659	7.5759	14.8513	69	99
ACCGACACATCTCCCA-1_WSSS_THYst9699525	0	0	0.32595	0	0	0	0.00209984	0.00247153	0.00702347	9.89568	0.0181355	0.156855	61	67
ACCGTGACCACGTGGG-1_WSSS_THYst9699525	0	0	0	0	0	0	0.00347485	0.0049568	0.000197521	0.000488749	0.000636851	0.000990162	61	39
ACCTACTATAAATCTA-1_WSSS_THYst9699525	0	0	0.17281	0	0.17281	0	3.72145	0.333533	0.000138614	0.00550538	2.67871	3.53406	68	58
ACCTCCGCCCTCGCTG-1_WSSS_THYst9699525	0.591006	0.14942	0	0	0	0	0.00397423	0.00277699	9.64656e-05	0.00237156	7.45223	21.1631	55	107
ACGACTCTAGGGCCGA-1_WSSS_THYst9699525	0.20678	0	0.20678	0	0	0	0.000915209	0.000539412	8.36653e-06	0.000715767	5.19004	15.2892	71	93
ACGACTGGTCATACTC-1_WSSS_THYst9699525	0	0	0.361496	0	0	0	0.9348	0.0608804	3.39355e-05	0.00123749	1.28594	2.68838	64	34
ACGCAAACTAATAGAT-1_WSSS_THYst9699525	0	0	0	0	0	0.625275	5.27665	0.515987	0.000599546	0.0177272	1.06943	1.11892	63	47
ACGCATACGTTTACTA-1_WSSS_THYst9699525	0.221919	0.912612	0.403423	0	0	0	0.00382343	0.00192553	5.91014e-05	0.00252065	9.33901	14.4071	56	102
ACGGACTCTCAAAGCG-1_WSSS_THYst9699525	0	0	0	0	0	0	3.84433	0.292061	0.00133029	0.0105664	2.10067	2.76093	61	75
ACGGATGGTGCGGATA-1_WSSS_THYst9699525	0	0	0.940514	0	0	0	0.00186288	0.00145819	0.000458411	2.89695	3.71094	8.11922	57	79
ACGGTACAGTTCAATG-1_WSSS_THYst9699525	0.456413	0.176304	0	0	0	0	0.00128808	0.00137753	9.78211e-06	0.000903769	7.19941	20.2558	71	97
ACGTACTTTGGCACGG-1_WSSS_THYst9699525	0	0	0	0	0	0	0.00536936	0.000852934	7.36193e-05	0.00125899	0.0266078	0.0607503	70	32
ACGTTCACTATGCCGC-1_WSSS_THYst9699525	0	0	0	0	0	0	0.00724255	0.000874944	6.8356e-05	0.253024	0.0569554	0.425811	74	38
ACGTTCGTTCAGGAAA-1_WSSS_THYst9699525	0	0.289805	0	0	0.155365	0	0.056658	0.114069	0.00030239	0.00193125	0.000795115	0.000616062	60	44
ACGTTCTGTACAAGTC-1_WSSS_THYst9699525	0	1.09381	1.46079	0.507947	0	0	0.00130513	0.000956485	0.225107	7.3735	0.00656839	0.0231014	65	95
ACTACAAAGAGAGGTG-1_WSSS_THYst9699525	0	0	0	0	0	0.217215	3.12532	0.174545	3.79032e-05	0.00163534	0.505241	0.301711	71	49
ACTACGCGTTAGAATT-1_WSSS_THYst9699525	0	0	0.269381	0	0	0	0.00698524	0.0035852	0.000514695	2.10499	3.84983	9.61285	60	56
ACTATTTCCGGGCCCA-1_WSSS_THYst9699525	0	0	0.297604	0	0.159833	0	0.00135894	0.00107271	8.82086e-05	0.00330533	0.00705248	0.0112834	59	41
ACTCAAGTGCAAGGCT-1_WSSS_THYst9699525	0	0	1.08975	0	0	0	0.00129228	0.00105842	0.000823968	2.4098	0.00412945	0.0164938	60	86
ACTCCCTAATGCTAAA-1_WSSS_THYst9699525	0.108285	0	0.108285	0.108285	0	0	10.6116	1.15059	0.0731297	0.0212447	4.90566	4.35498	57	69
ACTCCGGCCGACCACT-1_WSSS_THYst9699525	0.582724	0	0.180426	0	0	0	0.00166198	0.00101981	0.000948334	0.00165681	7.54538	21.9334	70	90
ACTCTGACCTAATAGA-1_WSSS_THYst9699525	0.539028	1.9043	1.34998	0	0	0	0.0324135	0.00632148	0.00260272	7.03837	1.12019	2.42548	69	97
ACTGAAACGCCGTTAG-1_WSSS_THYst9699525	0	1.35959	0.544443	0	0	0	0.981441	0.058379	0.00021156	0.847779	0.108952	0.0263208	57	93
ACTGCCCGCCATTCTC-1_WSSS_THYst9699525	0	0	0	0	0	0	0.104386	0.0181482	0.000104225	0.0021208	0.0271374	0.0229472	68	30
ACTGGGATGCCAGTGC-1_WSSS_THYst9699525	0	0	0	0	0	0	0.102064	0.00591648	7.26206e-05	0.0017809	0.39583	0.934756	73	53
ACTTACGCATCCACGC-1_WSSS_THYst9699525	0	0	0.882832	0	0	0	0.0307786	0.00695372	0.158746	8.39799	1.71204	4.32351	58	78
ACTTCCATGCGGGACA-1_WSSS_THYst9699525	0	0	1.51893	0	0	0	0.00151543	0.000484044	0.000335413	1.34007	0.00234244	0.00548625	61	85
ACTTGTTACCGGATCA-1_WSSS_THYst9699525	0	0	0	0	0.432013	0	2.39506	0.328711	5.61914e-05	0.00173411	0.234313	0.0398964	75	57
AGAAGGTTGTAGGTCG-1_WSSS_THYst9699525	0	0	0.534418	0	0	0	0.00150417	0.00114761	0.000202303	2.36981	0.480826	1.98977	64	78
AGACTGTTACCGGGTC-1_WSSS_THYst9699525	0	0.15243	0	0	0.15243	0	5.71672	0.527303	0.0022258	0.0144446	0.387434	0.00595113	63	45
AGAGAAACACCAGAAA-1_WSSS_THYst9699525	0	0.250093	0.449986	0	0	0	0.00231192	0.00239975	0.00062045	4.88257	3.66871	8.53442	68	34
AGATATAATACGACTA-1_WSSS_THYst9699525	0	0	0.440356	0.745037	0	0	0.000613845	0.000533839	0.345886	1.93641	1.88632	4.72002	64	72
AGCAAAGGCCGCTAGT-1_WSSS_THYst9699525	0	0	0	0.343046	0	0	1.18598	0.095367	1.91891	2.11349	0.23119	0.0427749	60	72
AGCAGAAGGAGAAAGA-1_WSSS_THYst9699525	0	0	0.887644	0	0	0	0.00378109	0.0146501	0.000371268	2.77889	0.162446	0.75317	64	68
AGCAGCCAGATGAATA-1_WSSS_THYst9699525	0	0	0	0	0.147995	0	6.38037	0.631271	0.0019165	0.0117082	2.77118	5.24375	56	58
AGCATATCAATATGCT-1_WSSS_THYst9699525	1.04862	0	0	0	0	0	0.00701573	0.00484675	0.000669594	0.00319706	3.19925	9.0631	51	95
AGCATTACGAGGCAAG-1_WSSS_THYst9699525	0.488332	0	0.488332	0	0	0	0.00273922	0.00156483	0.000261442	0.00622965	5.74037	12.7605	67	105
AGCCAAGCTTTGTGTC-1_WSSS_THYst9699525	0	0	0	0	0	0	2.88898	0.276799	0.000658875	0.0290583	1.98387	2.16734	64	58
AGCCACAGGTTACCCG-1_WSSS_THYst9699525	0	0	1.34719	0	0	0	0.000728525	0.000809438	0.00196248	4.97767	0.00584859	0.044678	63	89
AGCCCGCAACAAGCAG-1_WSSS_THYst9699525	0	0	0.219126	0	0.39876	0.219126	0.00908451	0.0025926	5.19308e-05	0.00140144	2.26938	4.77402	68	54
AGCCCGGTAGCCTGTA-1_WSSS_THYst9699525	0	0	0	0	0.143144	0.802526	5.27312	0.386808	0.000355215	0.00967273	0.491358	0.0171642	61	49
AGCCCTCCCTGGTGGC-1_WSSS_THYst9699525	0	0.627611	0	0	0	0	0.419767	0.0316834	0.000702878	0.0104824	0.125511	0.0723579	67	29
AGCGACTTTGAAGACA-1_WSSS_THYst9699525	0	0	0	0	0	0	0.275093	0.0120035	0.000152221	0.00682913	0.625723	0.827764	77	45
AGCGATGCGCCTAATA-1_WSSS_THYst9699525	0.213528	0	0.389387	0.213528	0	0	0.000940463	0.000743981	0.0002854	0.000874241	6.53264	18.7572	64	108
AGCGCATAATGAATCG-1_WSSS_THYst9699525	0.141299	0	0	0	0	0	6.84336	0.852968	0.000441371	0.0108256	1.21538	0.950076	57	55
AGCGGACACTTCGTAG-1_WSSS_THYst9699525	0	0	0.709982	0	0	0	0.00248678	0.00233494	0.0661638	5.36803	0.0246978	0.225203	62	62
AGCGGGTCTGACACTC-1_WSSS_THYst9699525	0	0	0	0	0	0	5.89455	0.598776	0.00031836	0.00721263	2.93796	3.25278	66	66
AGCTAACAAGCAATGT-1_WSSS_THYst9699525	0	0	0	0	0	0.839307	0.00576603	0.00500409	0.000100254	0.00047983	0.00114035	0.00153845	61	33
AGCTAAGTACGCAGGC-1_WSSS_THYst9699525	0	0	0	0	0	0	0.00698759	0.00113547	0.000155763	1.70626	0.0067944	0.0247961	64	86
AGCTCCATATATGTTC-1_WSSS_THYst9699525	0.852553	0	0.289985	0	0	0	0.00337171	0.00429368	0.000388264	0.00215632	10.3962	23.2541	57	109
AGCTTCTTCTCGAGCA-1_WSSS_THYst9699525	0.641954	1.30849	0.262413	0	0	0	0.0031375	0.0018674	0.000243367	0.00188938	6.6386	14.6828	68	100
AGGAAGCTGTCCGCCG-1_WSSS_THYst9699525	0	0	0.436631	0	0	0	0.00109544	0.00185763	0.00253579	4.21256	0.0165222	0.0967021	61	65
AGGAGGCCTTCGCGCG-1_WSSS_THYst9699525	0.94516	0.232859	0.232859	0.232859	0	0	0.00263423	0.00163154	0.00111266	0.00174627	4.43404	11.7563	52	98
AGGATATCCGACTGCA-1_WSSS_THYst9699525	0	0	0	0	0	0	0.00115131	0.000666303	8.6426e-06	0.000529486	6.44934	17.0457	71	95
AGGCAGGGAGCGTACT-1_WSSS_THYst9699525	0	0	0	0	0	0	2.6953	0.436896	0.000774868	0.00583955	0.1129	0.00374686	59	49
AGGCCTATCATACCAA-1_WSSS_THYst9699525	0	0	0.320014	0	0	0	2.23294	0.164611	2.16309e-05	0.000921787	0.358315	0.372569	72	52
AGGCCTGAGAATCTCG-1_WSSS_THYst9699525	0	0	1.0042	0	0	0	0.0013076	0.000319414	7.71205e-05	0.653996	0.00197504	0.00693416	62	88
AGGGACTCTACGCGAC-1_WSSS_THYst9699525	0	0.322551	0	0	0.322551	0	0.004031	0.00276473	0.0001321	0.00507663	0.0168489	0.0152647	55	53
AGGGTCAGAGCACTCG-1_WSSS_THYst9699525	0	0.31776	0.31776	0	0	0	2.68881	0.204651	5.13409e-05	0.005015	1.41725	1.30973	68	40
AGGGTGCCGTTCTTTA-1_WSSS_THYst9699525	0	0	0.636488	0	0	0	1.13441	0.0702873	0.000124456	0.0116507	1.91136	2.96192	65	33
AGGGTTCAGACGGTCC-1_WSSS_THYst9699525	0	0	0	0	0.311859	0.311859	2.26817	0.236466	8.64902e-05	0.00195454	0.293868	0.132847	69	45
AGGTAGATCGAGATAT-1_WSSS_THYst9699525	0	0	0	0	0	0	0.00398295	0.00383252	3.69234e-05	0.000404592	0.0671345	0.2439	63	35
AGGTGGTGACCTTCGC-1_WSSS_THYst9699525	0	0	0	0	0.289302	0	4.0617	0.291005	0.00028011	0.00379923	0.352361	0.0062809	64	56
AGTACTCTTATGCCCA-1_WSSS_THYst9699525	0	0	1.19651	0	0	0	2.17277	0.115352	0.00034881	1.67246	0.243018	0.0336442	56	88
AGTAGAAGGCGCCTCA-1_WSSS_THYst9699525	0	0	0	0	0	0	0.0740533	0.122496	0.000334706	0.00211036	0.174229	0.362535	70	62
AGTATACACAGCGACA-1_WSSS_THYst9699525	0	0	0	0	0.26245	0.26245	0.663529	0.212723	0.00042346	0.0057635	1.00268	2.22696	64	48
AGTATTTGGCACGACC-1_WSSS_THYst9699525	0	0	0	0	0	0	3.04143	0.601364	0.00207606	0.00807051	0.201702	0.0050867	58	52
AGTCAAATGATGTGAT-1_WSSS_THYst9699525	0	0	0.991039	0	0	0	0.0146409	0.00127637	7.02005e-05	0.547007	0.556852	1.18173	67	35
AGTCACTAGCTCTCGA-1_WSSS_THYst9699525	0	0.897181	0.216814	0	0	0	1.17009	0.0846286	0.000130873	0.0142331	7.70395	8.4637	55	99
AGTCGTATAAAGCAGA-1_WSSS_THYst9699525	0	0	0.982238	0	0	0	0.548809	0.0334674	8.21334e-05	0.867604	0.779307	0.757298	65	81
AGTCGTCGACCACCAA-1_WSSS_THYst9699525	0	0	0	0	0	0	0.43981	0.0171132	0.000138291	1.29245	0.044237	0.039379	57	91
AGTCTTTAAAGTGTCC-1_WSSS_THYst9699525	0	0	0	0	0	0	4.86264	0.460154	0.000291749	0.00467408	2.08026	2.60526	67	77
AGTGATAACCTGCGCG-1_WSSS_THYst9699525	0	0	0	0	0	0	0.00211522	0.000607499	0.00040305	1.59575	0.00224453	0.00776296	59	89
AGTGCACGCTTAAGAA-1_WSSS_THYst9699525	0.527639	0	0.380684	0	0	0	0.0134949	0.00299788	9.0903e-05	0.0027814	6.39185	13.4023	52	96
AGTGCTAAACACAGCA-1_WSSS_THYst9699525	0	0	1.03738	0	0	0	0.00148313	0.00129627	0.00115989	5.69613	0.0657592	0.352634	61	91
AGTGGCGTCTGAAGGT-1_WSSS_THYst9699525	0	0	0	0	0	0	0.00106366	0.00030073	7.191e-05	0.416545	0.00100826	0.0014788	62	86
AGTTGACGGTCCTTGC-1_WSSS_THYst9699525	0	0	0.642765	0	0	0	0.00524976	0.00222289	0.000699571	4.89517	1.11992	3.65415	65	63
AGTTGGCAAGGCTAGA-1_WSSS_THYst9699525	0.905403	0	0	0	0	0	0.00122557	0.00106719	2.96691e-05	0.000927425	4.15079	12.494	68	106
AGTTTGCACCTGCCTC-1_WSSS_THYst9699525	0	0	1.44583	1.76953	0	0	0.00126778	0.000340721	3.02263	0.192165	0.00446664	0.0201849	58	74
ATAAACGTTGCACCAC-1_WSSS_THYst9699525	1.06231	0.351134	0.1909	0	0	0	0.00245281	0.0024744	0.000153912	0.00333205	12.0382	19.2231	57	107
ATAATCTTGGAGAACC-1_WSSS_THYst9699525	0	0	0	0	0	0	2.41764	0.158562	5.68111e-05	0.0113194	3.1036	5.30192	61	77
ATAATTAGCTAAGTAG-1_WSSS_THYst9699525	0	0	0.925364	0	0	0	0.000994636	0.00110178	0.0016768	7.68268	0.106294	0.733373	64	64
ATACAGGCCCTCCAAT-1_WSSS_THYst9699525	0	0	0.166419	0	0	0	0.698288	0.145081	0.167393	0.00624802	3.36139	6.47798	56	72
ATACCTAACCAAGAAA-1_WSSS_THYst9699525	0	0	0.466212	0	0	0	0.0016084	0.00148941	0.00086152	5.10221	2.63781	9.06768	58	64
ATACGAGGTTTGTAAG-1_WSSS_THYst9699525	0	0	0	0	0	0	1.00764	0.075704	0.000173665	0.00257856	0.830716	1.6937	75	49
ATACGTACTTAGCCAC-1_WSSS_THYst9699525	0.227725	0.413089	0	0	0	0	0.0284636	0.015991	0.000177791	0.0043713	2.72019	6.7444	55	77
ATACGTTATGCACGGA-1_WSSS_THYst9699525	0	0	0.773535	0	0.459768	0	0.000349538	0.000527037	0.00430406	5.50766	0.0345745	0.375368	63	63
ATACTACCCGTACCAC-1_WSSS_THYst9699525	0.25987	1.37817	0.909794	0	0	0	0.00562624	0.00432061	0.000584431	5.39521	5.50673	7.14484	59	105
ATACTGCCTTACACCG-1_WSSS_THYst9699525	0	0	1.07604	0	0	0	0.0297481	0.00772445	0.00632776	4.57411	0.0150413	0.0403176	58	84
ATAGCAACTAGGGAAG-1_WSSS_THYst9699525	0	0	0.520765	1.62922	0	0	0.00045319	0.000614891	0.765292	7.81672	0.00454808	0.0156781	62	98
ATATAAAGCGCTCGTG-1_WSSS_THYst9699525	0.30819	0	1.03133	0	0	0	0.817552	0.0502893	0.6865	3.85911	0.942945	1.36172	58	68
ATATAACACGGGCGCA-1_WSSS_THYst9699525	0	0.666208	0.387586	0	0	0.387586	1.69155	0.130716	0.000103943	0.0082164	4.65583	3.24975	66	94
ATATACGCTCGTGACG-1_WSSS_THYst9699525	0.456769	0	0.456769	0	0	0	0.00102868	0.000809189	2.43249e-05	0.000804659	6.16749	17.0395	62	108
ATATCGTTCCTCGAAC-1_WSSS_THYst9699525	0	0	0	0	0	0	0.00124911	0.00121526	0.00483897	6.22061	0.00936369	0.043742	58	92
ATATGGGATAGCAACT-1_WSSS_THYst9699525	0	0	0	0	0.486354	0	0.0151252	0.0044537	1.74626e-05	0.00109905	2.39901	5.02214	71	55
ATCAAGATCCCAGGAC-1_WSSS_THYst9699525	0	0	0	0	0.161525	0	2.24717	0.204702	6.17783e-05	0.00330396	1.24987	2.27388	72	58
ATCAGCCTCATGCTGC-1_WSSS_THYst9699525	0	0	0.843882	0	0	0	0.189555	0.012006	0.00140523	3.5481	0.0262713	0.0466298	57	87
ATCATAGATCGACGAG-1_WSSS_THYst9699525	0	0.524987	0	0	0.524987	0	1.43796	0.0751663	3.44928e-05	0.00115784	0.114777	0.00415392	74	44
ATCATAGCCCTATGTA-1_WSSS_THYst9699525	0.568439	0.227271	0.928622	0	0	0	0.00133777	0.00103361	1.41003e-05	0.00123125	11.4081	18.0159	62	106
ATCCACATCGACAGAA-1_WSSS_THYst9699525	0	0	0.33079	0	0.33079	0	2.38697	0.211883	0.0101499	0.665452	1.2674	2.12541	62	72
ATCCCATTTCCGTGGG-1_WSSS_THYst9699525	0	0	0	0	0.180764	0.3338	0.00625465	0.00289625	0.000179271	0.00226284	1.09015	2.27592	71	57
ATCGTTAGCTAGCGGA-1_WSSS_THYst9699525	0	1.87729	0.802077	0	0	0	0.00154398	0.0013657	0.000759703	3.59068	1.93712	3.19349	58	98
ATCTAATATCCTACGG-1_WSSS_THYst9699525	0	0.183146	0	0	0.183146	0	0.00615132	0.00907163	0.000386294	0.0076898	0.815295	2.01321	55	67
ATCTACCATCTGCTCC-1_WSSS_THYst9699525	0.433895	0	0.30908	0	0.166434	0	0.0016989	0.00123648	0.000149193	0.00232817	4.68872	11.9968	70	88
ATCTAGCTTGTGAGGG-1_WSSS_THYst9699525	0	0	0	0	0.212083	0	4.42883	0.508071	0.000167829	0.00400056	0.416357	0.00699622	67	65
ATCTCCCACGGAATAT-1_WSSS_THYst9699525	0.361951	0	0.197263	0	0	0	0.00161836	0.00110029	1.15916e-05	0.00101636	7.11869	20.6511	60	108
ATCTGACATGGAAGGA-1_WSSS_THYst9699525	0	0	0	0	0.128088	0.128088	0.0821199	0.126962	0.000456373	0.0117765	0.284071	0.740559	63	41
ATCTGCTGTTATCGCC-1_WSSS_THYst9699525	0	0	0	0	0	0	4.57412	0.343981	5.78605e-05	0.00275585	1.95587	2.07496	67	57
ATCTGGGCTGTTCTTG-1_WSSS_THYst9699525	0	0	0.571814	0	0	0	0.0031859	0.00273723	0.0205698	6.51519	2.11781	3.58949	61	69
ATCTTATCGCACACCC-1_WSSS_THYst9699525	0	0.735358	0	0	0	0	0.0019975	0.00142306	4.69419e-05	0.00198464	10.0057	16.7098	64	104
ATGACTATCAGCTGTG-1_WSSS_THYst9699525	0	0	0	0	0.18886	0	2.2532	0.32211	0.000422549	0.00339451	0.102251	0.00203424	63	43
ATGCTCTGGCGCGGTA-1_WSSS_THYst9699525	0	0	0	0	0	0	1.25172	0.109405	0.000396183	0.294405	3.04628	4.98782	60	76
ATGGACTGCTTAGTTG-1_WSSS_THYst9699525	0	0	0	0	0	0	0.571638	0.0250151	0.000193845	0.00661225	0.0459561	0.00556296	75	39
ATGGTATTGGGAACCG-1_WSSS_THYst9699525	0	0	0	0	0.580291	0	0.682305	0.163765	8.27114e-05	0.00166111	1.15963	1.83413	73	61
ATGTACGATGACGTCG-1_WSSS_THYst9699525	0	0	0.285775	0	0	0	4.1168	0.525093	0.000137618	0.0104487	2.43744	2.62815	66	64
ATGTAGCGCGCGTAGG-1_WSSS_THYst9699525	0	0	0	0	0	0	3.7621	0.284718	0.00168497	0.00372681	0.526624	0.240888	68	72
ATGTCTTGTTTGACTC-1_WSSS_THYst9699525	0	0	0.90593	0	0	0	0.407295	0.0361101	0.00144247	6.10557	3.45895	6.55798	74	34
ATGTTGATTAGAGACT-1_WSSS_THYst9699525	0	1.85637	1.15063	0	0	0	0.00162879	0.000852007	0.000313368	1.4785	2.73743	6.5245	68	92
ATGTTGTAGTCTGTTT-1_WSSS_THYst9699525	0	0.163388	0	0	0.303792	0.163388	2.97626	0.219876	0.000294968	0.00432719	2.29244	3.48453	65	47
ATTATCGGAATGTACG-1_WSSS_THYst9699525	0	0	0	0	0	0	0.00499353	0.00175	5.67902e-05	0.00147572	1.4136	3.00366	69	57
ATTATTCAGAGTCACT-1_WSSS_THYst9699525	0	1.0799	0	0	0	0	0.00492472	0.00172128	0.000285146	0.00634845	8.24554	12.4161	67	97
ATTCAACCATTTAAGG-1_WSSS_THYst9699525	0	1.92507	1.17932	0.371864	0	0	0.00163376	0.00173656	0.00328244	5.37029	1.8926	4.49785	58	100
ATTCACTGATGTTGGA-1_WSSS_THYst9699525	0	0.164688	0	0	0.164688	0.164688	0.0458187	0.0769594	0.00224431	0.00355022	3.86158	7.76886	56	68
ATTCATCGTTGAGGCA-1_WSSS_THYst9699525	0	0	1.23093	0	0	0	0.00171121	0.000612158	0.000270968	1.323	0.0022104	0.00940913	61	89
ATTCGCGCCTTGAGAG-1_WSSS_THYst9699525	0.39358	0	0.21603	0	0	0	0.00117855	0.000947866	1.24775e-05	0.000814443	5.7949	16.6966	65	107
ATTGCCTTTATGTTTG-1_WSSS_THYst9699525	0	0	1.08308	0	0	0	0.00087104	0.00117072	0.004463	5.96457	0.00472792	0.0163071	64	84
ATTGCGATCAGTAACT-1_WSSS_THYst9699525	0.594937	0	0.185009	0	0.185009	0	0.00173597	0.00147809	5.00497e-05	0.00210077	2.94077	8.87388	51	99
ATTGGATTACAGCGTA-1_WSSS_THYst9699525	0.824883	0.168128	0.312015	0	0	0	0.00508283	0.00341986	6.46206e-05	0.00332833	8.51275	18.9255	54	102
ATTGTCTGTTTCATGT-1_WSSS_THYst9699525	0	0	0	0	0.52631	0	2.37207	0.159253	3.7594e-05	0.00187263	2.12083	3.76105	71	53
CAACCTACCGAGCAGT-1_WSSS_THYst9699525	0.276039	1.06726	0.49213	0	0	0	0.00125182	0.000646571	8.23204e-05	0.00226498	7.83427	15.0519	61	103
CAACGCGATGAGCCAA-1_WSSS_THYst9699525	0	0	0	0	0	0	0.511398	0.0356508	0.000135552	1.47201	0.547657	1.34499	74	36
CAACTGCTCATCCGAT-1_WSSS_THYst9699525	0	0	0.399508	0	0	0	3.76498	0.265033	0.000428284	1.10475	2.0691	4.03338	59	55
CAAGCGGCACATAATT-1_WSSS_THYst9699525	0.747354	0	0	0	0	0	0.000800232	0.000364287	0.000211376	0.00132293	0.333607	0.961147	54	72
CAAGGCCAGTGGTGCA-1_WSSS_THYst9699525	0	1.37299	0.552033	0	0	0.552033	0.000466323	0.000422672	0.00313048	9.09515	0.00347308	0.0119268	66	100
CAAGTAAGTGATAGAC-1_WSSS_THYst9699525	0	0	0	0	0	0.18272	0.0497253	0.0040699	3.22845e-05	0.00163566	4.30844	7.66658	69	53
CAAGTCGTTGAAATCT-1_WSSS_THYst9699525	0	0	0	0	0	0	1.27265	0.103835	0.000303933	0.00413673	0.28171	0.295753	76	48
CAATGACCCTTAATTT-1_WSSS_THYst9699525	0	0	0	0	0.276588	0	1.83346	0.175125	3.68033e-05	0.00157312	0.639513	0.942282	73	57
CAATGCGAGAAGTATC-1_WSSS_THYst9699525	0.398057	0	0	0	0.218705	0	2.26002	0.179776	4.79521e-05	0.00190743	0.174681	0.0273529	54	82
CACACACGCTAACGAG-1_WSSS_THYst9699525	0.643411	0.5437	0.432935	0	0	0	0.00656606	0.00406156	0.000171526	0.00372508	11.4622	20.4909	55	103
CACAGGGCCATATAGT-1_WSSS_THYst9699525	0	1.27	0.355442	0	0	0	0.932459	0.0846955	0.000411975	0.0252777	6.29453	4.17672	57	97
CACAGGGCCGTTGTCA-1_WSSS_THYst9699525	0	0	1.36814	0	0	0	0.000893502	0.000937531	0.00958609	6.18148	0.00640968	0.0234489	62	60
CACATCGTGCACGCGC-1_WSSS_THYst9699525	0	0.235796	0	0	0	0	0.00195374	0.00136997	7.72189e-05	0.00269536	0.0045996	0.00601546	60	38
CACATCTCACCGACGA-1_WSSS_THYst9699525	0	0	0.639498	0.202028	0	0	1.75891	0.147423	0.956336	2.68547	3.69914	5.83908	57	75
CACCCTAACAAGATCT-1_WSSS_THYst9699525	0.320741	0	0.320741	0	0	0	1.99609	0.199451	0.000473241	0.861375	7.71724	14.5011	56	80
CACCGGGCATCACAAG-1_WSSS_THYst9699525	0.668718	0	0	0	0	0	0.000380268	0.000274742	2.76079e-05	0.000746518	0.942179	3.58345	72	94
CACGTTTCGTACACAC-1_WSSS_THYst9699525	0	1.3264	0.333146	0	0	0	0.0109673	0.00282517	0.000561403	5.05692	1.47114	2.39053	55	91
CACTACGGGAGCTGCC-1_WSSS_THYst9699525	0	0.475115	0.265513	0	0	0	0.0036929	0.00262971	3.87662e-05	0.00192944	9.58604	14.1312	59	107
CACTCTCAAGCATCGA-1_WSSS_THYst9699525	0	0	0	0	0	0.255321	0.0821744	0.00800371	2.1351e-05	0.00147371	3.13229	4.90444	69	47
CACTCTTCTGCTAGCC-1_WSSS_THYst9699525	0	1.663	1.30072	0.428133	0	0	0.00107224	0.00129838	0.00436852	10.3418	0.0172602	0.0677873	59	101
CACTGACGATTGTGGA-1_WSSS_THYst9699525	0	0	0	0	0	0.185364	0.00605536	0.00223385	3.30554e-05	0.0015544	1.79753	3.34272	65	51
CAGAACTTAGCCCTCT-1_WSSS_THYst9699525	0.759353	0	0	0	0.173518	0	0.945077	0.0647815	9.88563e-05	0.00470427	2.12983	4.22488	53	85
CAGATAATGGGCGGGT-1_WSSS_THYst9699525	0	1.99647	0	0	0	0	0.000575022	0.000572866	0.00063559	4.87007	0.00876271	0.0389939	66	102
CAGCAGTCTGTGCTGC-1_WSSS_THYst9699525	0	0	0	0.371568	0	0	0.520488	0.0389603	0.309389	0.535508	2.61884	6.28317	62	74
CAGCTCTGGGCTCACT-1_WSSS_THYst9699525	0	0	0.728131	0	0	0	0.00123734	0.000591405	0.000383227	0.842252	0.838849	2.53816	73	35
CAGGCAGTCTTACCAG-1_WSSS_THYst9699525	0	0	0	0	0	0	1.32374	0.0614674	8.16939e-05	0.719511	0.172138	0.0676443	65	85
CAGTGTCGGCTGGCCC-1_WSSS_THYst9699525	0.681024	0	0.218312	0	0	0	0.00344203	0.0023283	3.48182e-05	0.00135933	2.22	6.73478	52	92
CAGTTCGAGGACCCGA-1_WSSS_THYst9699525	0	0	0	0	0.376763	0	0.581815	0.024965	1.50878e-05	0.00105081	2.44798	3.76533	69	49
CATAAGAAGCTTGGCT-1_WSSS_THYst9699525	0	0	1.0717	1.57705	0	0	0.00099184	0.000867108	2.85788	0.00920967	0.00139113	0.00269221	58	72
CATACACGGTTCCCAC-1_WSSS_THYst9699525	0	0	0	0	0	0.238898	1.89364	0.0933286	0.000327932	0.336379	2.45218	6.37737	61	55
CATACGAACTAGCTGG-1_WSSS_THYst9699525	0	0	0	0	0.5436	0	1.25004	0.128106	0.00032016	0.00925612	1.10431	2.0426	65	31
CATACTTCTTTCTCCG-1_WSSS_THYst9699525	0	0	0	0	0.169558	0.314491	5.10696	0.373989	0.000346894	0.00645562	1.97767	2.68464	68	52
CATAGAGGAGATACTA-1_WSSS_THYst9699525	0.699214	0	0.184348	0	0	0	0.00274368	0.0015102	1.67712e-05	0.00132144	8.49196	18.0659	69	87
CATAGTCAAATACATA-1_WSSS_THYst9699525	0	0.425002	0	0.425002	0	0	0.0682023	0.00802597	0.00404275	4.16423	0.355792	0.770489	65	93
CATCATTACCCTGAGG-1_WSSS_THYst9699525	0.920924	0	0	0	0	0	0.226613	0.0130035	3.64685e-05	0.00129473	4.03031	8.842	52	94
CATCCTCTCAAAGATC-1_WSSS_THYst9699525	0	0.712567	0.418453	0	0	0	0.0921335	0.00752835	0.000228241	1.69716	7.09611	11.1518	54	92
CATGAGATGCACTCTC-1_WSSS_THYst9699525	0	0.319495	1.05854	0	0	0	0.00224348	0.00172909	0.000526745	3.35238	3.47285	6.74599	59	79
CATGCGTTGAGAGGAG-1_WSSS_THYst9699525	0	0	0	0	0.294784	0	3.11931	0.424513	3.11452e-05	0.00145852	0.241965	0.0034685	72	46
CATGGATTGTCTTCCG-1_WSSS_THYst9699525	0	0.680514	0.680514	0	0	0	0.0371238	0.00464802	9.14171e-05	0.00849402	8.52301	15.1299	55	101
CATGGGTATGCCTTAT-1_WSSS_THYst9699525	0	0	0.527564	0	0	0	4.32964	0.377988	0.000766166	0.0522517	2.59266	3.5841	56	82
CATGGTTTATTAATCA-1_WSSS_THYst9699525	0.550115	0	0	0	0	0	0.00210038	0.00152931	0.00326492	0.00237544	7.27896	17.7796	69	103
CATGTAAGAGACATTT-1_WSSS_THYst9699525	0.554138	0.686754	0	0	0	0	0.00298998	0.00152003	3.37269e-05	0.00126886	6.36929	12.3659	54	90
CATTACGCAGGAAGGG-1_WSSS_THYst9699525	0.233307	0	0	0	0	0	0.000883443	0.000316228	0.00983902	0.00269209	1.24485	5.07151	71	101
CATTATCCCATTAACG-1_WSSS_THYst9699525	0	0.861885	0	0	0.861885	0	0.244462	0.0122461	9.6868e-05	0.179368	0.23926	0.902032	67	31
CCAACCTTATGTAACT-1_WSSS_THYst9699525	0	0	0	0	0	0	4.11189	0.330454	0.000710013	0.00373763	1.11823	0.406451	67	41
CCACGGCAGGTGTAGG-1_WSSS_THYst9699525	0	0	0.388515	0	0	0	1.43121	0.156999	0.000277911	0.294402	1.04278	1.66437	71	31
CCACTGTTTGGATTAA-1_WSSS_THYst9699525	0.314056	1.54536	0.552696	0	0	0	0.0780049	0.0131964	0.000615774	3.67933	2.57906	4.47186	58	106
CCAGCTCGAACGCATT-1_WSSS_THYst9699525	0	0	1.10878	0	0	0	0.000868683	0.00162012	0.00220684	6.68645	0.0167094	0.0698747	63	65
CCAGTCTTGTCATAGA-1_WSSS_THYst9699525	0	0	0.779381	0	0	0	0.00176655	0.00257213	0.0012272	5.41254	0.467783	2.34261	59	59
CCATATGGAAACTATA-1_WSSS_THYst9699525	0.71954	0.140195	0	0	0.140195	0	0.00413197	0.00288264	8.9065e-05	0.00269503	7.15386	21.3759	53	103
CCATGCCCTAGATTTC-1_WSSS_THYst9699525	0	0.452233	0.251466	0	0	0	0.0200337	0.00246913	2.83076e-05	0.00214459	11.1326	9.28108	56	98
CCATGGCAAACGCTCA-1_WSSS_THYst9699525	0	0	0	0	0	0	0.00551044	0.000499325	0.000167194	0.078757	0.0970031	0.188292	74	40
CCATTTCTACCTATTA-1_WSSS_THYst9699525	0	0	0	0	0	0	0.0095253	0.0165044	0.00385885	0.00246187	2.35816	4.08676	55	71
CCCAAGTCATTACACT-1_WSSS_THYst9699525	0	1.77169	0.873181	0	0	0	0.00725131	0.0040351	0.000781386	5.25247	4.4278	5.87711	68	96
CCCAATGAGATTTGCA-1_WSSS_THYst9699525	0.153391	0.603718	0	0	0	0	0.00536186	0.00477591	0.000123129	0.00315125	0.00721109	0.00937761	60	40
CCCGCAAATAATCATC-1_WSSS_THYst9699525	0	0	0.437247	0	0	0.437247	1.65466	0.129265	0.000515386	0.0117066	0.409074	0.498043	77	55
CCCGGGTCGTTCAGGG-1_WSSS_THYst9699525	0	0	0	0	0	0	3.41967	0.358572	0.000112523	0.00289285	0.403177	0.00921561	65	57
CCCTAGCTCTAAGGTC-1_WSSS_THYst9699525	0	0	0.509769	0	0.509769	0.845787	0.999082	0.158395	7.25566e-05	0.00373454	0.868627	1.30259	77	53
CCCTCGATAATACACA-1_WSSS_THYst9699525	0	0.674609	0.894003	0	0	0	0.307506	0.0422563	0.000192716	0.172774	0.321293	0.416893	69	29
CCCTTTAATGGAGTTC-1_WSSS_THYst9699525	0.170703	0.170703	0.170703	0	0	0	0.00154125	0.000839493	7.84008e-06	0.000759899	6.51133	20.7019	63	109
CCGACAATAGGCCGCC-1_WSSS_THYst9699525	0.411468	0	0.156728	0	0	0	0.00337818	0.00240248	6.98582e-05	0.00294597	4.49953	14.196	57	111
CCGCATGTGGTACGAT-1_WSSS_THYst9699525	0.133244	0	0	0	0.133244	0	0.0701066	0.207482	0.000419807	0.00269583	3.4901	7.67336	56	66
CCGCTCTTCCGAACTA-1_WSSS_THYst9699525	0	1.67123	0.672799	0	0	0	0.00151292	0.00129962	0.000673175	3.35691	3.93886	5.40856	63	99
CCGGAGCGTACTTTCT-1_WSSS_THYst9699525	0	0	0	0	0	0	2.63644	0.212975	0.000328494	0.903653	2.75343	5.31325	58	56
CCGTAGGAAATCCCTG-1_WSSS_THYst9699525	0	0.750075	0	0	0	0	1.55599	0.138163	0.000517098	1.0561	1.03494	0.0787756	60	96
CCGTAGGGTTGTTTAC-1_WSSS_THYst9699525	0.288879	0.288879	0	0	0	0	0.00107075	0.00134731	0.000124064	0.00182534	7.08057	13.3799	60	104
CCGTTTCCTTTCCGTG-1_WSSS_THYst9699525	0	0	0	0	0	0.494168	1.27254	0.111822	6.62995e-05	0.00244888	0.556412	1.04998	76	46
CCTATAATGAGTGCCC-1_WSSS_THYst9699525	0.250593	0.250593	0.250593	0	0	0	3.05545	0.207155	0.000126803	0.00328742	2.32459	3.60916	55	81
CCTATATTTGTCCTGG-1_WSSS_THYst9699525	0	0	0	0.201876	0	0.201876	1.21493	0.0703901	0.00014334	0.00311592	0.982173	1.85188	62	52
CCTATGGTCAAAGCTG-1_WSSS_THYst9699525	0.189345	0	0	0	0	0	6.2214	0.584417	0.0002606	0.00590956	0.478791	0.00759527	68	68
CCTATGTCCACTCCAC-1_WSSS_THYst9699525	0	0	1.02407	0	0	0	0.0650879	0.00551453	0.000400068	2.55947	0.311457	1.19355	62	92
CCTCCTGTTGTGTCGT-1_WSSS_THYst9699525	0	0.965665	1.23541	1.44764	0	0	0.000287358	0.000333629	0.644533	6.2961	0.00252384	0.0117796	62	96
CCTCGCGCTGTGCGAT-1_WSSS_THYst9699525	0	0	0.28755	0	0	0	1.96724	0.129006	0.000251136	1.59882	1.72507	3.34456	57	59
CCTCGGTTTCCTTGCC-1_WSSS_THYst9699525	0	0	0.585038	0	0.235088	0	0.00143987	0.00121937	0.000610846	6.46367	2.07402	6.01986	70	38
CCTCTACAAGGATTGG-1_WSSS_THYst9699525	0	0.172288	0.172288	0	0.319209	0	0.0336787	0.0584565	0.000206154	0.00390514	0.0822098	0.165797	67	27
CCTGAGAATAAATGCA-1_WSSS_THYst9699525	0	0	0	0	0	0	0.0230774	0.00123901	4.60347e-05	0.21426	0.0776466	0.174215	71	33
CCTGGTCGAATGTGGG-1_WSSS_THYst9699525	0	0	2.16791	2.16791	0	0	0.000307226	0.000343233	1.08159	0.00527135	0.000708721	0.00109988	59	69
CCTGTTCAACCTCGGG-1_WSSS_THYst9699525	0	0	0	0	0.474901	0	2.16923	0.145733	6.33928e-05	0.00193991	0.471084	0.426977	71	51
CCTGTTTGAAGACACG-1_WSSS_THYst9699525	0	0.646467	0	0	0	0	0.0149299	0.0030642	0.000328053	2.42034	0.0108001	0.0365236	58	94
CCTTCAGTTAAAGTGA-1_WSSS_THYst9699525	0	0	0	0	0.151626	0.837163	7.3928	0.689837	0.00055696	0.00936163	0.335674	0.00811456	61	47
CCTTCGTATAGAATCC-1_WSSS_THYst9699525	0	0	0	0	0.3738	0	4.62869	0.780925	0.000262926	0.00472864	0.472733	0.013959	69	61
CCTTGACCACTTTATT-1_WSSS_THYst9699525	0.512484	0	0.337657	0	0	0	0.00417918	0.00325741	0.000106387	0.00364483	6.60742	17.5322	55	109
CCTTGTGAACGTGGTT-1_WSSS_THYst9699525	0	0	0	0	0	0	2.05172	0.273199	0.000111361	0.00158498	0.183571	0.0227844	72	48
CCTTTAAGGGAGCACT-1_WSSS_THYst9699525	0	0.149036	0	0	0	0	0.103769	0.147839	0.000526749	0.00347881	0.00257375	0.00140108	58	50
CGAACAGTATGGGCGT-1_WSSS_THYst9699525	0.671991	0.391411	0	0	0	0	0.00097205	0.00057173	0.00343031	0.00252622	0.503177	1.90272	50	96
CGAATGACGCATAATG-1_WSSS_THYst9699525	0	0	0.248094	0	0	0	4.67604	0.412377	0.00121131	0.00784782	0.881063	0.0978551	63	57
CGAGACTACTGCTGCT-1_WSSS_THYst9699525	0.493772	0	0.615895	0	0.493772	0	0.00092126	0.000773112	3.01838e-05	0.00203609	2.85053	7.09265	72	98
CGAGAGCTTTCACTAC-1_WSSS_THYst9699525	0	0	0.62404	0	0	0	0.0712281	0.0118823	0.000420631	1.93601	0.014461	0.0240631	64	88
CGAGAGGGTAGCCGCG-1_WSSS_THYst9699525	0.302492	0.302492	0	0	0	0	0.00154952	0.00208148	1.59131e-05	0.0007797	5.13521	11.7564	56	104
CGAGGGTATCCAGGTG-1_WSSS_THYst9699525	0	0	0	0	0.458518	0	0.0026169	0.00297407	0.00446921	6.3569	0.0138143	0.0663782	64	60
CGATAGTCGTACTGCA-1_WSSS_THYst9699525	0	1.58026	1.40731	0	0	0	0.00248934	0.00153345	0.000416799	3.30209	0.0545206	0.287814	66	88
CGATCCACCATTGTTG-1_WSSS_THYst9699525	0	0	0	0	0	0.185465	0.563758	0.0314049	3.51948e-05	0.00109613	1.94136	3.88736	72	54
CGATCCTCGCAACATA-1_WSSS_THYst9699525	0	0.205414	0	0	0.375738	0	4.39623	0.417882	0.000182665	0.00341669	1.53626	1.36962	66	40
CGATTAAATATCTCCT-1_WSSS_THYst9699525	0.217058	0	0.114407	0.114407	0.114407	0	6.60896	0.930077	0.00420962	0.0130317	2.50979	4.01156	56	62
CGATTCGCCTGGCTGC-1_WSSS_THYst9699525	0	0	0	0.186827	0	0	5.68636	0.642747	1.01502	0.03528	1.92576	1.12191	57	73
CGCACGTCTGTTTATG-1_WSSS_THYst9699525	0	0	0	0	0	0	0.964887	0.0671975	0.000985691	0.512004	0.673904	1.41898	68	32
CGCATGCCGAATGCGT-1_WSSS_THYst9699525	0	1.34059	0	0	0	0	0.287199	0.0140433	4.15998e-05	0.143667	3.85779	5.84149	67	89
CGCCCAGCACGCCTAG-1_WSSS_THYst9699525	0	0	0	0	0	0.13566	11.1605	1.24362	0.000191998	0.00778047	0.424914	0.00741086	59	51
CGCCCAGCGTTTCACG-1_WSSS_THYst9699525	0	0	0.647155	0	0	0	0.0134688	0.00162209	0.000155255	1.45699	0.0134389	0.0655469	65	89
CGCCGCGTTCTGAACG-1_WSSS_THYst9699525	0	0	0	0	0	0.381755	2.50464	0.20123	0.00011425	0.00213516	0.308486	0.0367064	73	45
CGCCGTTCAGCATAGT-1_WSSS_THYst9699525	0	2.05866	0.590103	0	0	0	0.00625832	0.00275034	0.000764096	5.08333	1.92657	3.6147	58	104
CGCGAAGTGGCATACT-1_WSSS_THYst9699525	0	0.800552	0	0.478335	0	0	0.00177323	0.00125828	0.00334291	3.29999	2.04252	2.34394	64	96
CGCGACCGCGACAGAT-1_WSSS_THYst9699525	0	0	1.38241	0	0	0	0.00218634	0.0021602	0.00111657	3.7557	0.00979134	0.046555	59	81
CGCTGTGTGGATGTTG-1_WSSS_THYst9699525	0	0.570151	0	0	0	0	0.0018792	0.00140137	6.23976e-05	0.00244641	0.00451353	0.00556998	59	43
CGCTTAGTATTGATAC-1_WSSS_THYst9699525	0	0	0	0	0	0.348255	0.0828007	0.00803492	5.56991e-05	0.00214686	3.32852	5.96693	66	52
CGCTTCGGTCTAAGAC-1_WSSS_THYst9699525	0.343677	1.24148	0	0	0	0	0.00153337	0.000865987	9.82392e-05	0.0016569	5.05509	10.8574	66	104
CGGAAAGAATCAAACG-1_WSSS_THYst9699525	0	0	0	0	0	0	0.0382371	0.0647553	0.000142671	0.00127416	0.00118046	0.000663026	58	48
CGGACCTCTGTAGTTA-1_WSSS_THYst9699525	0	0	0	0	0	0	0.454085	0.0574458	3.4947e-05	0.00154744	1.05524	1.657	76	52
CGGATCCTCAAGGACT-1_WSSS_THYst9699525	0	0	1.21963	0	0	0	0.00247621	0.00248874	0.00121078	5.69509	0.0128164	0.0615185	60	80
CGGCCAGAGCGACCAT-1_WSSS_THYst9699525	0	0	0	0	0.226627	0	5.556	0.423535	0.000125806	0.00226769	0.645266	0.158382	67	49
CGGCGCCATCAATCCC-1_WSSS_THYst9699525	0	0.511816	0	0	0	0	0.00241708	0.00177218	0.000978732	3.89814	0.013469	0.103128	59	93
CGGTCCGTCGCAAGCC-1_WSSS_THYst9699525	0	0	0	0	0	0.182313	0.0221276	0.0105075	0.000143974	0.00225354	1.52857	3.59811	63	51
CGGTTGAGTATCCTTC-1_WSSS_THYst9699525	0	0	0.668779	0	0	0	0.494006	0.0299817	0.000738825	0.0586537	0.103027	0.037802	66	30
CGTAAATAACAAAGGG-1_WSSS_THYst9699525	0	0	0	0	0	0.329857	2.25897	0.204844	0.000130648	0.00248449	0.185487	0.00630974	75	55
CGTAACTTCGACACTT-1_WSSS_THYst9699525	0	0	0.225715	0	0.409748	0	4.87043	0.280753	4.10987e-05	0.00369248	1.29877	1.52471	68	50
CGTAGAGAGTAATTAT-1_WSSS_THYst9699525	0	0	0	0	0	0	0.0982862	0.00484349	3.72891e-05	0.00128383	6.13092	9.72305	67	87
CGTCGCATGTGAGCCA-1_WSSS_THYst9699525	0	0	0	0	0	0	2.55195	0.145063	7.58693e-05	0.00604213	2.71515	4.36363	65	77
CGTCGTCCTTCGCGAA-1_WSSS_THYst9699525	0	0	0.180625	0	0	0	2.4056	0.217243	0.0168634	0.0137936	5.66861	8.84499	56	76
CGTGACCAGTCCTCTG-1_WSSS_THYst9699525	0	0	0.168045	0	0	0.168045	0.017668	0.0053211	0.000311938	0.00507777	2.03294	4.05572	63	55
CGTGGTACCCAAAGGC-1_WSSS_THYst9699525	0	0	0	0	0	0.276466	3.73462	0.307514	0.000527558	0.00316107	0.304195	0.00443226	66	42
CGTGTCTCGTTACGAC-1_WSSS_THYst9699525	0	0.966066	0	0	0	0	0.000935026	0.000868783	8.33868e-06	0.000166227	0.000509043	0.000602827	60	34
CGTTAATGTCCCGACG-1_WSSS_THYst9699525	0	0	0.743271	0	0	0	0.000891718	0.000989584	0.00363208	3.53913	0.00488921	0.0192211	59	87
CGTTCAAGGAAACGGA-1_WSSS_THYst9699525	0	0	0.247245	0	0	0	4.15987	0.448246	4.5683e-05	0.00291711	1.06551	0.550411	70	46
CGTTCAGACCCGCGAA-1_WSSS_THYst9699525	0	0	0.304805	0	0	0	0.598755	0.0402551	0.000842976	4.62878	1.97588	4.17791	65	61
CGTTGAATACCGCGCT-1_WSSS_THYst9699525	0	0	0.397166	0	0	0	2.18039	0.171272	0.0227207	3.35188	3.50138	5.08904	57	77
CGTTGCCCGCGTGGGA-1_WSSS_THYst9699525	0	0.162486	0	0	0	0.162486	0.031721	0.0146308	2.89046e-05	0.00134064	0.680521	1.61137	65	45
CGTTGTCGGCAATTGA-1_WSSS_THYst9699525	0	0	0	0	0.454308	0	0.000601605	0.00119222	0.00053642	3.96905	0.45114	2.4945	64	66
CTAAATCCGGTGTACA-1_WSSS_THYst9699525	0	0	0	0	0	0	0.00409791	0.00458838	3.22467e-05	0.000437259	0.00121371	0.0013594	61	35
CTAACTGATAATCGCC-1_WSSS_THYst9699525	0	1.71484	0.923703	0	0	0	0.0019145	0.00146488	0.000466687	5.38288	3.85969	6.16954	58	102
CTACACTCGCAGATGG-1_WSSS_THYst9699525	0	1.05639	0	0.272056	0	0	0.00213036	0.00115766	0.000834308	0.0011371	9.42361	14.1502	57	101
CTACTCAAGGTATAGT-1_WSSS_THYst9699525	0	0.47074	0	0	0	0	0.00964814	0.0212305	4.45679e-05	0.00129157	0.0315754	0.0680962	60	42
CTAGGCGCCCTATCAG-1_WSSS_THYst9699525	0.806142	0	0	0	0	0	0.0363978	0.00450149	0.000129593	0.0039186	1.34186	3.63235	51	91
CTAGGGATAGGGACAA-1_WSSS_THYst9699525	0	0	0	0	0	0.36153	2.60893	0.192208	5.63009e-05	0.00420393	0.240855	0.00477081	71	43
CTAGGTTCGGACGTGA-1_WSSS_THYst9699525	0	0	0.83498	1.00785	0.361111	0	0.371612	0.0262397	2.92076	2.06854	0.105548	0.144417	58	70
CTAGTAGAAAGGGATT-1_WSSS_THYst9699525	0	0	1.00985	0	0	0	0.00448583	0.00254919	0.000630744	4.52029	0.00811211	0.0286621	63	81
CTATAGGCGTTGATGT-1_WSSS_THYst9699525	0	0	0	0	0	0	0.00833911	0.0173502	1.71784e-05	0.000481364	0.00149013	0.00143265	62	38
CTATATCCAGCCTGGC-1_WSSS_THYst9699525	0	0	0	0	0	0	0.0131078	0.0011518	0.000770705	0.00656436	0.0474699	0.0242284	69	31
CTATCGACGAAATACA-1_WSSS_THYst9699525	0.658169	0.52971	0.209299	0	0	0	0.0958013	0.00623977	0.000202689	0.00525124	5.78835	11.747	53	93
CTATGCCCGAATGCAA-1_WSSS_THYst9699525	0	0	0.60064	0	0	0	0.523048	0.0322164	0.00467555	6.83195	0.0923054	0.0850516	63	59
CTATGGGAAGCGGAAT-1_WSSS_THYst9699525	0.789997	0	0	0	0	0	0.00152696	0.00114256	4.61436e-05	0.0011718	4.54952	13.7067	54	104
CTATTTGCTTGGAGGA-1_WSSS_THYst9699525	0	0.909004	0	0	0	0	0.0276712	0.0535063	0.00142369	0.00280199	0.466896	1.70925	70	64
CTCAAACCACTGCCCG-1_WSSS_THYst9699525	0	0	0	0	0.351646	0	0.288305	0.134457	0.0518175	0.00193493	0.00950058	0.00297276	64	40
CTCAACTAACCCGGAT-1_WSSS_THYst9699525	0	0	1.3041	0	0.639106	0	0.000509247	0.000567037	0.000913942	2.58582	0.00266472	0.00798104	63	85
CTCACATTTACTAAAT-1_WSSS_THYst9699525	0	0	0.741692	0	0	0	0.00138248	0.00130666	0.00101806	3.0157	3.42689	7.53959	62	68
CTCACTGTGATACTTA-1_WSSS_THYst9699525	0	0	1.06155	1.25878	0	0	0.00145491	0.000657951	1.43009	3.06027	0.0990748	0.356411	63	75
CTCAGAGCTAATGTCG-1_WSSS_THYst9699525	0	0	0.248686	0	0.613572	0.248686	3.27617	0.557085	0.000184602	0.00312053	0.230222	0.00531844	73	59
CTCATTGCTCTAACAA-1_WSSS_THYst9699525	0	0	0	0.349003	0	0	0.281162	0.0200481	0.000598824	1.07914	2.26413	5.57497	60	78
CTCCTCCAGCTCACAC-1_WSSS_THYst9699525	0	0	0	0	0	0.355521	2.55438	0.165266	6.21447e-05	0.00459001	1.74131	2.66446	62	50
CTCGAGGCAAGTTTCA-1_WSSS_THYst9699525	0	0	0.550836	0	0	0	0.772497	0.0598513	0.000671028	2.06822	2.06214	5.27038	72	32
CTCGCCGAATGTAGGG-1_WSSS_THYst9699525	0	0	0.411741	0	0	0	0.00183908	0.00181901	0.00291952	4.36844	0.0271774	0.138505	60	64
CTCGCTAGGTAAGCGA-1_WSSS_THYst9699525	0.487914	0	0	0	0.190321	0	0.000715945	0.000589597	2.2896e-05	0.000974457	2.4407	6.08301	72	96
CTCGTTACGGCTACCA-1_WSSS_THYst9699525	0	0	0.411741	0	0	0	0.316625	0.020017	0.0012373	7.16588	2.91135	6.73098	70	40
CTCTAGCCCTCGGAAA-1_WSSS_THYst9699525	0	1.76597	0.869168	0	0	0	0.00254027	0.00151924	0.000407003	3.88563	0.342316	1.04481	66	90
CTCTTCTGGAAGTTAG-1_WSSS_THYst9699525	0	0	0	0	0.281253	0	0.0242183	0.0418674	6.34971e-05	0.00115229	0.00239745	0.00366433	62	40
CTCTTGTCCCGCTTGG-1_WSSS_THYst9699525	0.206859	0.378175	0	0	0	0	0.00491306	0.00278993	0.000235515	0.00661177	0.00924632	0.0120296	54	58
CTGATCCCTTTATGCA-1_WSSS_THYst9699525	0	0	0.686384	0	0.180072	0	3.16313	0.308822	0.00043746	1.79928	2.92844	4.44319	71	29
CTGCAGAGAATCAGAG-1_WSSS_THYst9699525	0	1.13827	0.425488	0	0	0	0.00301785	0.00122782	6.76644e-05	0.353879	6.09817	7.00029	61	101
CTGCCTTTCTAGTAAA-1_WSSS_THYst9699525	0	0	0.506138	0	0	0	1.14961	0.0540871	9.40734e-05	0.661261	0.42579	0.596346	63	93
CTGCGATTTCGAGATT-1_WSSS_THYst9699525	0	0	0	0	0	0	3.40134	0.652542	0.000597517	0.00209868	0.1919	0.00323371	72	60
CTGGTAAAGACTTACA-1_WSSS_THYst9699525	0.580682	0.146221	0.386863	0.146221	0	0	0.00225276	0.0018538	0.000579757	0.0020673	9.32894	23.9764	71	99
CTGTAGTGAGGATCGA-1_WSSS_THYst9699525	0	0	0	0	0	0	3.3907	0.252906	0.000143909	0.00359173	0.367012	0.00700458	69	43
CTGTGGTCGGGAGATA-1_WSSS_THYst9699525	0.420439	0.420439	0	0	0	0	1.07731	0.0544565	4.09837e-05	0.00446199	3.33882	4.04019	55	89
CTTAGTGTAGTAGCAT-1_WSSS_THYst9699525	0	0	0.479573	0	0	0	0.20291	0.0201736	0.000724655	1.87389	0.0131495	0.0181174	61	83
CTTAGTTGAGGAATCG-1_WSSS_THYst9699525	0	0	0	0	0	1.00391	0.0441467	0.00164154	0.000159758	0.455083	0.556305	1.32342	67	33
CTTCAACTCCACTTGG-1_WSSS_THYst9699525	0	0	0.276323	0	0	0	0.00352697	0.00297267	0.0119803	5.7769	3.5323	7.34722	59	77
CTTCCGCTCCGTGAAG-1_WSSS_THYst9699525	0	0.93913	0	0	0.177911	0	0.00942418	0.013945	7.00125e-05	0.0013421	0.00155867	0.0014616	56	50
CTTCGATTGCGCAAGC-1_WSSS_THYst9699525	0	0	0.269768	0	0	0	0.00222029	0.00118185	1.95527e-05	0.000915539	5.86213	11.6831	68	88
CTTCTGGGCGTACCTA-1_WSSS_THYst9699525	0	0	0	0	0	0	0.343474	0.0181199	0.000445001	0.155326	0.729347	1.72364	66	34
CTTGATGACCATCCAG-1_WSSS_THYst9699525	0.885682	0.388576	0.213044	0	0	0	0.00297992	0.00172601	5.25039e-05	0.00197088	9.67323	17.0723	70	98
CTTGCCCACCCACGCA-1_WSSS_THYst9699525	0.582432	0	0.274715	0	0	0	0.00292483	0.00183084	2.39046e-05	0.00180417	8.88032	24.1384	70	100
CTTGGCCAAGCTGGGA-1_WSSS_THYst9699525	0	0	0	0	0	0	0.0150673	0.00297434	0.00024177	1.78646	3.37514	8.16749	61	57
CTTTGCATCGCTCTTG-1_WSSS_THYst9699525	0	0.439731	0	0	0	0	0.357368	0.0151501	6.81127e-05	0.421073	4.24182	4.77749	60	94
CTTTGGGATTGTTGCA-1_WSSS_THYst9699525	0	0	0	0	0.304076	0	0.153341	0.190977	0.00315833	0.00985353	0.00401139	0.00184249	62	44
GAAACCTATACAAATG-1_WSSS_THYst9699525	0	0	0	0	0	0.159225	7.94351	0.668119	0.0001516	0.00660427	0.543122	0.0154237	60	52
GAAAGCAGTGCACTTT-1_WSSS_THYst9699525	0.11609	0.220094	0	0	0	0	0.0873341	0.140954	0.00109115	0.00382686	0.00156397	0.00100007	56	54
GAACAACTGGGATGAA-1_WSSS_THYst9699525	0	0	0.610858	0	0	0	0.312161	0.0119754	3.7468e-05	0.00126757	3.33357	5.88656	67	85
GAACAGATTACTAAAT-1_WSSS_THYst9699525	0	0	0.347639	0	0	0	10.4334	1.05673	0.686478	0.0217561	1.86622	0.0293504	57	71
GAACCCTCTGTGTTCT-1_WSSS_THYst9699525	0	0	1.33468	0.382852	0	0	0.000404679	0.000225423	0.036903	1.71473	0.00276027	0.00919853	59	67
GAACCTTTAACGATCC-1_WSSS_THYst9699525	0	0	0.701595	0	0	0	0.00240321	0.00372515	0.000465094	2.89852	0.419744	2.46452	63	79
GAACTGTGGAGAGACA-1_WSSS_THYst9699525	0	0	0	0	0.259332	0	5.84024	0.517247	0.000403895	0.0048002	1.50883	0.476254	68	66
GAAGCCACTGATTATG-1_WSSS_THYst9699525	0	0	0.252973	0	0	0	3.58747	0.235303	0.000506124	1.68331	1.95297	3.88919	65	69
GAAGCCTGCACATTCC-1_WSSS_THYst9699525	0	0	0.7059	0	0	0	0.00233825	0.00390344	0.0142419	6.40057	0.0114431	0.0577132	61	61
GAAGGAGTCGAGTGCG-1_WSSS_THYst9699525	0	0	0.302102	0	0	0	4.1706	0.39339	6.50846e-05	0.00239093	0.405454	0.0110569	66	60
GAATAGTGCTCGATTA-1_WSSS_THYst9699525	0	0	0	0	0	0	0.000835915	0.000847888	1.22263e-05	0.000294374	0.00986751	0.0379326	60	36
GAATGCGAATCGGTTC-1_WSSS_THYst9699525	0	0	0.627468	0	0	0	0.038323	0.00838672	0.000153349	1.1046	0.0457839	0.156507	63	69
GACACCCAAAGACGCG-1_WSSS_THYst9699525	0	0	0.549561	0	0	0	2.49943	0.455511	0.0006611	0.811691	0.201378	0.00911595	75	37
GACACTTCCAATTACC-1_WSSS_THYst9699525	0.393062	1.35817	1.07365	0	0	0	0.108874	0.0146668	0.000172952	1.27815	7.71783	13.1586	70	96
GACATCCGTCGAACTG-1_WSSS_THYst9699525	0	0	0	0	0	0	2.91924	0.186035	0.00273361	0.00586518	2.55692	4.94039	65	71
GACCAAACGTTGACTG-1_WSSS_THYst9699525	0	0.865415	0.438511	0	0	0	0.00822859	0.00258454	0.000163431	0.738152	8.35563	13.088	58	108
GACCTTCCACGTCTAC-1_WSSS_THYst9699525	0	0	0	0	0	0	6.77586	0.37981	0.000306189	0.00698515	3.89513	5.81913	66	74
GACGAGGCTAATAAAC-1_WSSS_THYst9699525	0.459541	0.628619	0.255938	0	0	0	0.00200637	0.00145902	2.05716e-05	0.00118963	9.85233	12.808	56	100
GACGATATCACTGGGT-1_WSSS_THYst9699525	0	0	1.2137	0	0	0	0.104595	0.00321712	0.000184573	0.382678	0.0836959	0.377996	72	34
GACGGGTTGGCCCGTA-1_WSSS_THYst9699525	0	0	0	0	0	0	2.92842	0.207994	0.000237826	0.00291315	0.179517	0.00877829	61	51
GACGTTGCTCGGCGGC-1_WSSS_THYst9699525	0	0	0.957952	0	0	0	0.00176927	0.00167429	0.000747935	8.29126	2.60001	6.2426	73	31
GACTAGGCCGTTAGGT-1_WSSS_THYst9699525	0	0	0.823162	0	0	0	1.31481	0.0641366	4.12801e-05	0.363678	2.97251	5.42088	66	78
GACTCTAGAGTTCCAA-1_WSSS_THYst9699525	0	0	0	0	0.427739	0.427739	0.216391	0.0227389	0.000994815	0.00165062	0.332315	0.794722	74	56
GACTGCAAATCGAGCT-1_WSSS_THYst9699525	0	0	0.362548	1.15843	0	0	0.285602	0.0275787	2.35426	2.98904	0.192434	0.620439	59	75
GACTGCTGGTGAGAAA-1_WSSS_THYst9699525	0	0	0.561295	0	0.319523	0	1.87923	0.146315	0.000759941	0.00727941	2.7011	4.78336	67	39
GAGAACGGTTCTGACT-1_WSSS_THYst9699525	0	1.19212	1.19212	0	0	0	0.00661458	0.00241238	0.00118503	4.22777	0.645978	1.89392	67	103
GAGAGTCTCGGGAGAG-1_WSSS_THYst9699525	0	0.37644	0.37644	0	0	0.37644	0.00251334	0.000736829	0.000269538	3.50365	1.33202	3.21294	72	40
GAGCACCTGTGTCCAG-1_WSSS_THYst9699525	0	0	0.352691	0	0	0	0.00146891	0.0012226	0.000427492	2.39172	2.46739	6.36757	58	80
GAGCATCAACAACTTG-1_WSSS_THYst9699525	0	0	0	0	0	0	0.365505	0.0203505	3.88118e-05	0.00100993	0.129257	0.127196	64	30
GAGCCAGCTACCTGTG-1_WSSS_THYst9699525	1.15389	0	0	0	0	0	0.00607148	0.00232636	4.8745e-05	0.00126043	2.28237	6.66929	53	89
GAGCGGAATGCGGTGT-1_WSSS_THYst9699525	0	0	0	0	0	0.262047	1.21888	0.0692899	1.88174e-05	0.000851825	0.728751	1.09762	68	48
GAGGAATATCTCTTTG-1_WSSS_THYst9699525	0	0	0	0	0.25001	0	4.42875	0.380325	5.24376e-05	0.00293749	0.410423	0.00674848	71	45
GAGGCCTGTTGATACA-1_WSSS_THYst9699525	0.462808	0	0.257942	0	0	0	0.00163761	0.00146215	2.6463e-05	0.000880795	7.21166	15.1718	63	107
GAGGGAGTCAGATCGC-1_WSSS_THYst9699525	0	0	0	0	0.243259	0	2.70266	0.40388	0.000112722	0.00209554	0.363915	0.059925	65	41
GAGGGTAGTAACAAAG-1_WSSS_THYst9699525	0	0	0	0	0	0	0.00386201	0.00464027	2.91473e-05	0.000234947	0.000519042	0.000448933	63	31
GAGGTACGCGTGTCCC-1_WSSS_THYst9699525	0	0	0	0.20538	0.20538	0	6.93293	0.741941	0.00403573	0.00605439	0.516624	0.0126098	67	67
GAGTAGATACTAGTTG-1_WSSS_THYst9699525	0	0	0.824461	0	0	0	0.000699987	0.00106892	0.00126216	4.23121	0.0158517	0.0580051	62	64
GAGTATGCGCGTGCAT-1_WSSS_THYst9699525	0	0	0.792145	0.47254	0	0	0.000780003	0.000428509	0.0369314	2.15452	1.63991	4.79653	63	71
GAGTCAGACCAGAATC-1_WSSS_THYst9699525	0	0.360379	0	0	0.196337	0	0.00218765	0.00165666	0.000142625	0.00509922	0.00595382	0.00766999	56	48
GAGTGTCAACCAGAAA-1_WSSS_THYst9699525	0	0	1.49408	0	0	0	0.000510184	0.0013613	0.0126454	7.85159	0.00495574	0.0170201	63	83
GATAGAACCCGCTAGG-1_WSSS_THYst9699525	0	0	0	0	0	0.21792	0.00187179	0.00094493	1.69653e-05	0.000808175	1.25722	2.77648	70	56
GATAGTGCGAGTAAGT-1_WSSS_THYst9699525	0	0	0.504722	0	0	0.283871	3.29134	0.290939	8.88368e-05	0.00263888	0.646253	0.196731	68	44
GATCAACATAAAGGGA-1_WSSS_THYst9699525	0	0	0	0	0.705144	0	0.00833529	0.0138436	2.15071e-05	0.00036124	0.000603995	0.000654742	62	36
GATCTGCTATCTAAGG-1_WSSS_THYst9699525	0	0	0	0	0	0.24928	1.41331	0.0711492	0.000287835	0.0107981	2.83172	4.71002	62	56
GATGAGGAACCTTCGG-1_WSSS_THYst9699525	0	0	0	0	0	0	1.63848	0.076358	3.2499e-05	0.0018491	2.79033	4.25665	67	81
GATGCTACCTTCGATG-1_WSSS_THYst9699525	0	0	0	0	0.200971	0	1.0579	0.0758982	5.14326e-05	0.00218475	2.20126	3.26196	70	58
GATTAACCGAAAGCCC-1_WSSS_THYst9699525	0	1.9458	0.916211	0	0	0	0.00518843	0.00227296	0.00449392	6.26124	0.027214	0.132918	55	93
GATTAGAAACAAGCGT-1_WSSS_THYst9699525	0	0	0	0	0	0	1.07094	0.0966533	5.43745e-05	0.0019422	0.239228	0.240742	75	45
GATTCTGTTAATGAGT-1_WSSS_THYst9699525	0	0.375228	0	0	0	0	0.00504593	0.00313733	0.000224076	0.00539289	0.0854905	0.234781	74	62
GATTGGGAAAGGTTGT-1_WSSS_THYst9699525	0	0	0	0	0	0	1.87217	0.111327	3.6914e-05	0.0295215	2.95961	4.69877	66	80
GATTTGCGCTAACACC-1_WSSS_THYst9699525	0	0	0	0	0	0	1.70203	0.222345	3.87088e-05	0.00164698	0.883426	1.45558	75	51
GCAAACCTTGGCCATA-1_WSSS_THYst9699525	0	0	0.129097	0	0	0	6.04544	0.646279	0.0555466	0.0252123	5.14679	4.84235	57	67
GCAAGTGTAAAGCATG-1_WSSS_THYst9699525	0	0	0	0	0	0.199734	4.24009	0.268491	3.82657e-05	0.00281204	1.16394	1.38108	67	45
GCACACACTGGTAGCC-1_WSSS_THYst9699525	0	1.67913	0	0	0	0	1.5419	0.134319	0.000135332	0.884271	0.620146	0.0248115	56	94
GCACAGCACGGGCCGA-1_WSSS_THYst9699525	0	0	0	0	0.365672	0	1.68748	0.175518	0.000123588	0.0313656	1.15492	1.44645	72	42
GCACGTGGTTTACTTA-1_WSSS_THYst9699525	0.875976	0.24705	0	0	0	0	0.00155487	0.0014271	5.57036e-05	0.00205568	7.72453	16.6126	64	106
GCACTGCCTACCTTTA-1_WSSS_THYst9699525	0	0	0	0	0	0	6.47871	0.462591	0.000180313	0.007801	4.04132	4.72265	66	68
GCAGTGTGGCTATAGG-1_WSSS_THYst9699525	0	0	0.870234	0	0	0	0.000656504	0.000631551	0.0010042	4.02649	0.0031928	0.0112511	59	83
GCATGCTAATAACGAT-1_WSSS_THYst9699525	0	1.32756	0	0	0	0	0.022794	0.00351279	0.000162162	0.628114	6.45366	9.74226	67	95
GCCACTCAGAGCGCGA-1_WSSS_THYst9699525	0	1.01641	0	0	0	0	0.000530911	0.000448471	0.0969174	5.61681	0.00422701	0.0114473	59	95
GCCAGGAAAGAACACT-1_WSSS_THYst9699525	0	0	0	0	0	0	0.0252411	0.000878301	0.000208763	0.0037502	0.00383702	0.00134142	71	35
GCCCTGAGGATGGGCT-1_WSSS_THYst9699525	0	0	0	0	0	0	2.7248	0.207829	0.000422147	0.00416244	1.46631	2.48935	68	74
GCCGACCCACGACTGC-1_WSSS_THYst9699525	0	0	0	0	0.643105	0	0.0168345	0.0362009	5.5255e-05	0.000556219	0.000556207	0.000520492	62	30
GCCGGTCGTATCTCTC-1_WSSS_THYst9699525	0	0	0	0	0	0.197833	0.0223432	0.00304702	2.08737e-05	0.000802904	4.7934	6.11668	70	54
GCCGTCGGTTTCGGGC-1_WSSS_THYst9699525	0	0	0.568585	0	0	0	0.80477	0.0599859	0.00601524	3.31304	1.27431	2.54629	71	41
GCCTACGTTCTGTGCA-1_WSSS_THYst9699525	0.83832	0	0	0.283764	0.283764	0	0.575731	0.0378368	0.000909108	0.00298889	3.04552	5.88791	68	82
GCCTCCGACAATTCAC-1_WSSS_THYst9699525	0	1.23902	0.800254	0	0	0	0.0745432	0.00941928	0.00114243	3.06366	3.7234	4.548	60	98
GCCTCTATACATAGCA-1_WSSS_THYst9699525	0	0	0.261481	0	0	0	0.0752995	0.0185874	0.0208697	0.00184916	2.87881	7.06878	55	75
GCCTGTCCCGGTGCAT-1_WSSS_THYst9699525	0	0.428824	0	0	0	0	0.0354748	0.0569746	0.000312331	0.00296469	0.00725334	0.0107298	73	63
GCGAAACGATCGGGAG-1_WSSS_THYst9699525	0	0	0.570616	0	0	0	0.0214749	0.00269053	0.000158691	0.0229722	5.28816	9.37031	54	100
GCGAAGAATCTGACGG-1_WSSS_THYst9699525	0	0	0	0	0	0	2.32035	0.120281	5.89077e-05	0.0110389	0.702748	0.25575	66	84
GCGCGGTCTAGTAACT-1_WSSS_THYst9699525	0	0	0	0	0	0.32361	0.60818	0.0287545	3.53232e-05	0.0017615	1.65962	2.88973	68	60
GCGCGTCATTGGTACA-1_WSSS_THYst9699525	0.291144	0	0	0	0	0	1.76282	0.144858	0.000651484	2.21994	1.01821	1.82992	57	83
GCGCTTAAATAATTGG-1_WSSS_THYst9699525	0	0.560099	0.916967	0	0	0	0.00512503	0.00150082	0.000730945	2.09783	0.00574636	0.0200535	57	89
GCGGGCGAGCCTTACC-1_WSSS_THYst9699525	0	0.209988	0	0	0	0	0.00181956	0.00103237	0.000339822	0.00245654	0.00317001	0.00444099	55	51
GCGTCCCTAAGACATA-1_WSSS_THYst9699525	0	0	0	0	0.147243	0	3.14068	0.496184	0.000516864	0.00479192	0.194266	0.00285367	64	42
GCTAACTGAAGTCTGA-1_WSSS_THYst9699525	0	0	0	0	0	0	0.00120843	0.000758091	0.000561267	3.13568	0.00348475	0.0148146	58	88
GCTACAATCGAGGATA-1_WSSS_THYst9699525	0	0.970695	1.11505	0	0	0	0.00304587	0.00149286	0.000184915	2.91788	4.06371	6.96613	62	104
GCTAGAGTAGAGATGT-1_WSSS_THYst9699525	0	0.850065	0.638268	0	0	0	1.33098	0.0977255	5.58166e-05	0.0024668	3.60616	2.05967	56	96
GCTAGGCACCACGGAG-1_WSSS_THYst9699525	0.970243	0.210329	0.210329	0	0	0	1.63368	0.0828645	0.000262216	0.00250188	1.76035	3.68979	54	84
GCTATACGTCTCGGAC-1_WSSS_THYst9699525	1.01618	0	0	0	0	0	0.393208	0.0220882	0.000116602	0.00141075	2.29208	5.11383	52	88
GCTCAATGTAATACCG-1_WSSS_THYst9699525	0	0	0.861781	0	0	0	1.71892	0.0974548	0.00098462	4.80943	0.389079	0.132496	62	58
GCTCATTGATCATATC-1_WSSS_THYst9699525	0	0	0	0	0	0	0.660238	0.0278861	4.59418e-05	0.000897504	0.209261	0.140815	74	48
GCTCCATGCAAAGCAA-1_WSSS_THYst9699525	0	0	0	0	0.167485	0.167485	0.00732022	0.00225937	3.76447e-05	0.00192884	1.57826	3.49544	69	55
GCTCTTTCCGCTAGTG-1_WSSS_THYst9699525	0	0	0	0	0	0	0.00952599	0.00324373	7.09275e-05	0.00200165	1.43151	3.07874	64	54
GCTGCGAAGAATTATT-1_WSSS_THYst9699525	0	0	0	0	0.859591	0	0.32927	0.0228588	3.36167e-05	0.000757974	0.108528	0.124575	74	46
GCTGCTAAGTAGTCGA-1_WSSS_THYst9699525	0.129496	0	0	0	0.129496	0	2.33381	0.429031	0.000504456	0.00790363	0.77168	1.03817	56	56
GCTGGGAGCGCGTCAA-1_WSSS_THYst9699525	0	0	0.62065	0	0	0	0.0108368	0.00153915	0.000270567	3.83071	1.72383	4.78859	73	33
GGAAACTAAATGGGCC-1_WSSS_THYst9699525	0	0.593109	0.339897	0.339897	0	0	0.00121909	0.000665684	0.00362161	0.0203129	7.29658	11.4039	60	102
GGAAAGTCTTGATTGT-1_WSSS_THYst9699525	0	0	0	0	0	0	0.357449	0.041491	0.000152065	0.00179393	0.135916	0.204625	75	43
GGAACTCGTGAATACG-1_WSSS_THYst9699525	0	0	0	0	1.09474	0	1.03028	0.0720915	5.8104e-05	0.00242004	0.157722	0.0616302	77	43
GGAACTTTGGCGATTA-1_WSSS_THYst9699525	0.340686	0	0.184782	0	0	0	0.00100448	0.00102739	9.1487e-06	0.000760553	6.36431	21.5213	60	110
GGACAACCATGAAGCC-1_WSSS_THYst9699525	0.771625	0.153736	0	0	0	0	0.00332172	0.00263564	0.000223144	0.00242239	5.89382	18.8369	70	102
GGACTCGACAGCGCAT-1_WSSS_THYst9699525	0	0	0	0	0	0.154359	0.381867	0.0171211	8.73534e-05	0.00185327	1.42625	2.18787	68	46
GGACTCGTGAGTGGTC-1_WSSS_THYst9699525	0	0	0.631316	0	0.364672	0	1.34364	0.100977	0.000524798	0.00146475	1.15121	1.73146	64	38
GGAGCAACATTTCAAG-1_WSSS_THYst9699525	0	1.57136	0	0	0	0	0.00150921	0.00208245	7.87038e-05	0.00492357	9.14561	14.5967	57	103
GGAGCGAGGCCTACTT-1_WSSS_THYst9699525	0	0	0	0	0.17277	0	6.67019	0.446917	6.84449e-05	0.00570462	0.878983	0.668408	67	69
GGATCTTACTGCCCTT-1_WSSS_THYst9699525	0	0	0.283592	0	0	0	1.72829	0.137604	0.000489231	0.0164246	1.1033	1.67094	65	35
GGATGGCTTGAAGTAT-1_WSSS_THYst9699525	0.333384	0.948847	0	0	0	0	0.00235993	0.000945279	0.000119419	0.00284786	6.61728	11.3389	68	98
GGATTGCTGTGACTCC-1_WSSS_THYst9699525	0	0	1.47234	0	0	0	0.000827256	0.00111105	0.000622137	2.3479	0.00307453	0.0119968	60	84
GGCAAGCCCATAGTGG-1_WSSS_THYst9699525	0	0	0	0	0	0.462751	0.0170923	0.00366151	3.3181e-05	0.0018046	2.20326	3.87119	67	61
GGCATTGAACATCTCA-1_WSSS_THYst9699525	0	0	0.227312	0	0	0	2.42095	0.281902	0.000141799	0.00315356	0.148503	0.00271686	74	58
GGCCGAGACTCTGGTG-1_WSSS_THYst9699525	0	0	0	0	0	0	0.00318851	0.00316133	1.7076e-05	0.000302133	0.00090782	0.000923093	62	32
GGCCGGCGTCTGCTAT-1_WSSS_THYst9699525	0	0	0.828481	0	0	0	0.187804	0.00944734	8.27074e-05	0.938704	1.90602	3.90292	65	79
GGCCGTTTGGGTTTCA-1_WSSS_THYst9699525	0	0.47252	0.183441	0	0	0	0.0265004	0.0391678	0.000199403	0.0010931	0.000742262	0.000673656	59	45
GGCCTGCTCTGATGTT-1_WSSS_THYst9699525	0	0.771104	0	0	0	0	0.0401215	0.0658002	0.00170987	0.00603657	0.0174462	0.0322676	72	64
GGCGCGGAGATCTTTC-1_WSSS_THYst9699525	0.492851	0	1.06847	0	0	0	0.00133572	0.000747955	0.000994602	3.08818	0.00439365	0.0208188	58	86
GGCGCTTCATTCCCTG-1_WSSS_THYst9699525	0	0	0	0	0	0	7.39964	0.451679	8.68246e-05	0.00582731	2.9698	4.58374	67	71
GGCGTAGGGAAAGCTG-1_WSSS_THYst9699525	0	0	1.58924	0	0	0	0.000301123	0.000400168	0.113243	7.12464	0.0020331	0.00823885	64	82
GGCTACTATACACTCC-1_WSSS_THYst9699525	0	0	0	0	0.130063	0	5.62292	0.76602	0.000324859	0.00704262	0.577892	0.0071306	64	44
GGCTCCTCCACCTGTT-1_WSSS_THYst9699525	0	0.403161	0	0	0.221762	0	0.00222158	0.00117532	0.000306884	0.0035969	0.00668413	0.00923723	59	35
GGCTGTCCTACTGCGG-1_WSSS_THYst9699525	0	0	0	0	0	0	0.418825	0.0303147	0.000489174	0.00247607	0.264692	0.539189	76	50
GGCTTTCAATAAGGGT-1_WSSS_THYst9699525	0	0	0.52581	0	0	0	0.00124817	0.000986476	0.000481132	2.5939	0.0170319	0.181367	60	62
GGGAACGGTTTCAGAT-1_WSSS_THYst9699525	0	0	0	0	0	0	0.306177	0.0176915	0.000137558	0.00199935	0.693196	0.878962	64	32
GGGAAGACGGTCTGTC-1_WSSS_THYst9699525	0	0	0	0	0	0	0.722084	0.041433	0.000303141	0.0186098	2.75889	4.58163	64	76
GGGAAGGGCTTTCTCA-1_WSSS_THYst9699525	0	0	0.977148	0	0	0	0.000947896	0.000488419	0.000157431	0.887491	0.00255012	0.00713874	63	87
GGGACCCGTATATCTT-1_WSSS_THYst9699525	0	0	0	0	0	0	0.128156	0.184024	0.000567496	0.00349184	0.244089	0.543005	57	53
GGGAGCGACCGTAGTG-1_WSSS_THYst9699525	0.856895	0	0	0	0	0	0.00249812	0.00145663	2.5798e-05	0.000851195	4.84006	9.26559	68	86
GGGCACGTAGTACTGT-1_WSSS_THYst9699525	0	0	0	0	0	0	0.34379	0.0144099	2.66941e-05	0.00134196	1.97001	3.26786	70	48
GGGCAGAGCAATCGTT-1_WSSS_THYst9699525	0	0.609942	0.350771	0	0	0	0.00332319	0.0028495	0.000723303	3.99825	0.02396	0.138827	58	60
GGGCATGCATGTCGAG-1_WSSS_THYst9699525	0	0	0	0	0.854628	0	0.0488208	0.00258842	3.18488e-05	0.000811681	0.311527	0.885428	73	55
GGGCGTGGTTTCCCAG-1_WSSS_THYst9699525	0	0	1.00016	0	0	0	0.00113995	0.000908502	0.00150037	3.25285	0.00325072	0.00957023	61	81
GGGCTATGATCGATGG-1_WSSS_THYst9699525	0	0	0	0	0.356018	0	0.0411349	0.0743131	0.000185294	0.00134781	0.00308551	0.00350764	57	51
GGGTCAGGAGCTAGAT-1_WSSS_THYst9699525	0	0	0	0	0	0.407149	1.30385	0.0616979	4.79561e-05	0.00220436	1.33516	1.99809	65	55
GGTAGGCCAATATCAC-1_WSSS_THYst9699525	0	0.299902	0	0	0	0	1.95577	0.151564	4.32193e-05	0.00306164	0.730242	0.957298	74	54
GGTCGGTCGTCCACAG-1_WSSS_THYst9699525	0	0.460453	0	0	0	0	0.0270888	0.0658354	0.000214567	0.0014018	0.00224113	0.0029795	56	52
GGTCTCCGTCCAGGTT-1_WSSS_THYst9699525	0	1.87825	0.802706	0	0	0	0.000633956	0.000817739	0.000418197	3.71671	2.68429	3.359	63	101
GGTCTTGAGCGCTCTT-1_WSSS_THYst9699525	0	0	0.347446	0	0	0	0.00167182	0.00195898	0.000644842	3.55939	2.14233	4.45319	65	65
GGTGCATAAATGATTA-1_WSSS_THYst9699525	0	0	0	0	0	0.148047	2.18805	0.120546	3.24833e-05	0.00197879	1.53419	1.79565	67	47
GGTGGACTGCTCTGGC-1_WSSS_THYst9699525	0.419396	0	0.419396	0	0	0	1.31751	0.103992	0.000183213	0.0040276	1.58219	3.30135	55	85
GGTGTAAATCGATTGT-1_WSSS_THYst9699525	0	0	0	0	0.425415	0	4.84025	0.617205	8.43364e-05	0.00344064	0.896176	0.994019	69	65
GGTGTAGGTAAGTAAA-1_WSSS_THYst9699525	0	0	0	0	0.231926	0	2.10029	0.105256	2.2543e-05	0.00086504	0.718385	0.821801	70	50
GGTTACCGCTCCCTAC-1_WSSS_THYst9699525	0	0	0	0	0	0	1.21246	0.102487	0.000101102	0.00359511	0.705816	0.89324	76	44
GGTTCCGTACGACTAA-1_WSSS_THYst9699525	0	0	0.505446	0	0.505446	0	1.47831	0.171788	0.000314099	0.00649737	0.391996	0.135171	77	41
GGTTTAATTACCATCG-1_WSSS_THYst9699525	0	0	0	0	0.37324	0	0.0220716	0.0490356	0.000228163	0.00101329	0.101904	0.344396	63	39
GGTTTGTGACCTGAGG-1_WSSS_THYst9699525	0.545936	0	0.30977	0	0	0	0.00110556	0.000727022	4.24133e-05	0.000908333	6.87041	13.5033	61	105
GTAACAGGTTAACGGC-1_WSSS_THYst9699525	0	0	0	0	0.47778	0	1.34828	0.107547	0.000100477	0.00260667	0.394262	0.403368	76	54
GTAACATCTAAGATAA-1_WSSS_THYst9699525	1.0143	0	0.136673	0	0	0	0.00496978	0.00598232	0.000546626	0.00472847	5.91396	18.6766	56	110
GTAACTGCCCAAGGAG-1_WSSS_THYst9699525	0	0	0	0	0	0.461254	2.58991	0.167055	4.885e-05	0.00240154	0.469192	0.362446	66	46
GTAGACACGCCTGACT-1_WSSS_THYst9699525	0	0	1.11418	0.343172	0	0	0.000934105	0.000980517	0.00137581	3.52705	0.789554	2.31183	63	67
GTAGCTCCGGGAGGCT-1_WSSS_THYst9699525	0	0	0	0	0	0	1.64015	0.114091	0.000133947	0.00804657	2.00828	2.92333	65	37
GTAGTCTACGATATTG-1_WSSS_THYst9699525	0	0	0.710957	0	0	0	0.00169507	0.000994841	0.000562926	3.50616	2.37407	4.96112	63	77
GTAGTTCGAAGGCGAA-1_WSSS_THYst9699525	0	0.297711	0	0	0	0	2.26244	0.190458	0.000137445	0.00313113	0.545128	0.449579	65	39
GTATCAAACGTTAGCT-1_WSSS_THYst9699525	0	1.51441	0.828433	0	0	0	0.640232	0.0388601	7.32362e-05	0.00383414	7.58311	6.76565	55	97
GTATCCTTTGGTAACC-1_WSSS_THYst9699525	0	0.600591	0.973197	0.973197	0	0	0.000462036	0.000987737	0.0668963	5.4114	0.00305334	0.0103682	64	92
GTCAACCAGGCCTATA-1_WSSS_THYst9699525	0	0.916847	0.560013	0	0	0	0.000921029	0.00129579	8.42194e-05	0.00189426	6.55772	12.0349	65	103
GTCATGCGCGAGGGCT-1_WSSS_THYst9699525	0	1.10465	0.514454	0	0	0	0.00246997	0.000717428	7.60339e-05	0.236417	6.05137	5.2527	64	98
GTCCAATATTTAGCCT-1_WSSS_THYst9699525	0	0	0	0	0	0.147283	0.00935305	0.00302354	4.82063e-05	0.00238461	0.902241	2.31446	65	53
GTCCAGGCACGTGTGC-1_WSSS_THYst9699525	0	0	0	0	0	0	3.35871	0.270911	3.74337e-05	0.0020443	0.342463	0.0087029	70	44
GTCCCGCGACGTTATG-1_WSSS_THYst9699525	0	0.389042	0.66841	0	0	0	0.977485	0.0696826	0.000559216	1.97376	0.100622	0.102539	58	82
GTCCGGACCTGAAATT-1_WSSS_THYst9699525	0.812848	0	0	0	0	0	0.00242329	0.00112628	3.45231e-05	0.000983458	4.58899	9.91927	54	88
GTCCGGGTTCACATTA-1_WSSS_THYst9699525	0	0.168323	0	0.168323	0.168323	0	0.611185	0.197015	0.00445649	0.00538499	1.21424	3.73214	69	71
GTCCTACGAATAGTCT-1_WSSS_THYst9699525	1.02633	0	0	0	0	0	0.00361705	0.00180789	3.66316e-05	0.00118145	4.8233	10.3831	53	91
GTCGGGAAGCAGAAAC-1_WSSS_THYst9699525	0	0	0.423647	0	0	0	0.000873539	0.00124494	0.00178248	6.23692	0.274598	1.6043	59	65
GTCTAGTGAGCCGCTT-1_WSSS_THYst9699525	0	0.765546	0	0	0	0	0.734051	0.0275983	0.00010783	0.38683	3.37535	4.43841	66	92
GTCTATACACGCATGG-1_WSSS_THYst9699525	0	0	0	0	0.543039	0	2.90592	0.241136	0.000760207	0.00279762	0.586505	0.283645	74	50
GTCTATTGCATGCTCG-1_WSSS_THYst9699525	0.842584	0	0.689024	0	0	0	0.00109674	0.000977517	0.00228798	0.00146354	5.04315	14.0402	65	105
GTCTCAAGGCCCGGCT-1_WSSS_THYst9699525	0	0	0.974964	0	0	0	0.000369101	0.000687108	0.00685169	5.13617	0.355819	1.04374	60	66
GTCTCCGCCTCAATAC-1_WSSS_THYst9699525	0	0	0	0	0.218413	0	3.53969	0.634466	0.000109275	0.00296596	0.288059	0.00722738	71	61
GTCTGTAGGTTGAACA-1_WSSS_THYst9699525	0	0	0	0	0	0	0.00242452	0.000575371	0.000436407	0.147805	0.208496	0.81072	73	39
GTGACAGCTTCCCACT-1_WSSS_THYst9699525	0	0	0.521427	0.521427	0	0	0.425235	0.024861	0.35114	1.38721	0.843381	2.28185	64	74
GTGACGCAGGTTTCAT-1_WSSS_THYst9699525	0	0	0	0	0	0	3.12932	0.16089	0.000359997	0.00394803	4.41769	7.74129	65	75
GTGAGATAACCTTATA-1_WSSS_THYst9699525	0	0	0.240596	0	0.240596	0	4.08818	0.336031	0.000428537	0.545578	1.11851	0.406558	69	41
GTGATCCTTGTCATGA-1_WSSS_THYst9699525	0	0	0.966333	0	0	0	0.0974543	0.010687	0.000877944	2.47582	0.0129243	0.0225968	62	84
GTGCACCAGCTTCAAC-1_WSSS_THYst9699525	0	0	0	0	0	0.198826	0.185436	0.00668592	2.27757e-05	0.00193284	2.57136	4.51244	66	54
GTGCCTGAGACCAAAC-1_WSSS_THYst9699525	0.467888	0.261063	0	0	0	0	0.00103466	0.000646898	1.35069e-05	0.000582079	6.66236	14.1468	69	89
GTGGACGCATTTGTCC-1_WSSS_THYst9699525	0	0.234362	0	0	0	0	0.995106	0.300228	0.000327536	0.00575615	2.77161	6.50568	56	64
GTGGCTGTTTCTGTTC-1_WSSS_THYst9699525	0.256673	0	0	0	0	0	0.00114342	0.00058172	1.85765e-05	0.00122556	5.75576	14.6906	70	92
GTGGGAACAAACCGGG-1_WSSS_THYst9699525	0	0	0	0	0	0.218109	4.43054	0.482407	5.98549e-05	0.00325359	0.850469	0.592449	71	47
GTGTATATCAGCGGGC-1_WSSS_THYst9699525	0	0	1.32966	0.747586	0	0	0.00129853	0.00100316	2.112	4.65677	0.00476868	0.0191393	58	76
GTGTCAGTGTACGTGG-1_WSSS_THYst9699525	0	0	0	0	0	0	3.10356	0.205863	0.000104456	0.00317802	0.329805	0.00406422	68	42
GTTAACATCACTTAAA-1_WSSS_THYst9699525	0.337139	0	0.588824	0	0	0	0.013419	0.00990973	0.000285093	0.00264289	1.85355	4.05748	55	73
GTTAAGGGTGCGATGT-1_WSSS_THYst9699525	0	0	0.59902	0	0	0	1.55476	0.180902	0.00116851	0.641674	2.70884	3.01158	61	71
GTTAGCCCATGACATC-1_WSSS_THYst9699525	0	0	0	0	0	0	5.32856	0.366108	0.000337079	0.0100482	5.12793	5.18826	67	75
GTTCAGTCGCCAAATG-1_WSSS_THYst9699525	0	0	0.25876	0	0.25876	0.25876	2.84085	0.477761	0.000269048	0.00336777	0.244345	0.013741	70	60
GTTCCGTCCGCCTGCA-1_WSSS_THYst9699525	0	0	0.277858	0	0	0	3.37195	0.255568	9.19954e-05	0.014782	0.492636	0.0207312	70	42
GTTGGTCATGCTATCC-1_WSSS_THYst9699525	0	0.431929	0	0	0.307596	0	0.0128601	0.0195294	0.000822164	0.0137933	0.284525	0.763406	55	63
GTTGTAGATTTATGAG-1_WSSS_THYst9699525	0	0.496466	0	0	0.194169	0	0.0343474	0.064262	0.000179855	0.00158237	0.594726	1.58193	71	63
GTTTCAAACGAGTTGT-1_WSSS_THYst9699525	0.394038	0	0.216303	0	0	0	0.0009202	0.000760768	9.23043e-06	0.000602487	6.19146	18.1939	61	109
GTTTCTAGAGGCGCGG-1_WSSS_THYst9699525	0	1.71898	0.411287	0	0	0	0.00225063	0.000630853	4.17267e-05	0.121323	4.63402	8.08179	69	93
GTTTGGGTTTCGCCCG-1_WSSS_THYst9699525	0	0	0	0	0	0	0.00251903	0.000689257	0.000126331	1.00168	0.829486	2.35911	63	91
GTTTGGTGATCGGTGC-1_WSSS_THYst9699525	0	0	0	0	0	0	1.46299	0.0929706	0.000114155	0.00317903	1.99543	3.19933	66	38
TAAAGCGGTATTTCCA-1_WSSS_THYst9699525	0	0	0	0	0	0.291892	1.99896	0.112634	0.000210406	0.00367146	1.04098	1.55897	63	49
TAAAGTGCACGTCTCG-1_WSSS_THYst9699525	0	0	0	0	0.634625	0	3.4547	0.310065	3.05158e-05	0.00160348	0.510694	0.197224	72	50
TAAATTTAGTAACACC-1_WSSS_THYst9699525	0	0	1.14331	0	0.476612	0.266436	0.00223319	0.00104435	0.000327493	5.91565	1.07561	3.10624	71	39
TAACAGCGTTTGTGCT-1_WSSS_THYst9699525	0	0	0	0	0	0	0.0344735	0.028202	0.000101132	0.00114493	0.00257112	0.00105076	63	37
TAACAGGTTCCCTTAG-1_WSSS_THYst9699525	0	0.290288	0	0	0.15564	0	0.0635421	0.110256	0.00082182	0.00119498	0.13625	0.286616	74	60
TAACCTAGGGAGTCCA-1_WSSS_THYst9699525	0.449468	0	0.449468	0	0	0	0.00126901	0.00125717	3.37535e-05	0.00120478	6.45589	16.0588	60	106
TAAGGCATAACATCAA-1_WSSS_THYst9699525	0	0.717054	0	0	0	0	0.0399031	0.06955	0.000420456	0.00351341	0.00296232	0.00249315	57	49
TAAGGCCCGTCACCCT-1_WSSS_THYst9699525	0	0	0.54049	0	0	0	1.34036	0.0974832	9.22787e-05	0.515849	3.34979	4.96238	62	70
TAAGGGCCTGTCCGAT-1_WSSS_THYst9699525	0	1.33172	0	0	0	0	2.56172	0.285617	9.15043e-05	0.026472	0.982532	0.0149751	57	95
TAAGTTGCGACGTAGG-1_WSSS_THYst9699525	0.270059	0.806551	0.482478	0	0	0	0.0563106	0.00589647	0.000187133	1.7481	4.89808	9.1456	53	95
TAATTACGTCAGTAGA-1_WSSS_THYst9699525	0	1.91448	1.19797	0	0	0	0.000674972	0.000530202	0.000467519	4.74287	2.58143	3.69632	62	102
TACAAGGGCTTCTTTA-1_WSSS_THYst9699525	0	2.11954	1.39947	0	0	0	0.00176215	0.00217856	0.00262536	7.02391	0.0170283	0.138317	68	94
TACACCTCTTCGAATC-1_WSSS_THYst9699525	0.405553	0	0	0	0	0	0.000434118	0.000347156	2.467e-05	0.000748893	2.39502	5.98133	71	91
TACAGAAACGGTGGGC-1_WSSS_THYst9699525	0	0	1.6396	0	0	0	0.000633084	0.000413865	0.000986249	2.31016	0.00246773	0.00779084	59	85
TACCAAATAGCCCAGA-1_WSSS_THYst9699525	0	0	0.666147	0	0	0	0.00206792	0.00183087	0.000556879	4.54257	0.0402914	0.214893	59	61
TACCAATAAAGTACCA-1_WSSS_THYst9699525	0.199787	0	0.366228	0	0	0	3.38985	0.243779	0.000258116	0.00715406	1.73487	2.08447	55	83
TACCAGGAATCCCGTC-1_WSSS_THYst9699525	0	0	0.287484	0	0.287484	0	0.00417144	0.00154348	0.000406741	4.38151	2.97318	6.83402	68	36
TACCGAATAATTGTAA-1_WSSS_THYst9699525	0	2.25277	0.426659	0	0	0	0.00142349	0.00118291	0.000783192	4.3643	1.90887	3.08387	67	93
TACCGTAGGTTAACTA-1_WSSS_THYst9699525	0	0	0.65806	0	0	0	0.00290359	0.00301154	0.000531468	3.01426	2.82647	8.36568	59	57
TACCTACTCCCAGTAT-1_WSSS_THYst9699525	0	0	0.874689	0	0	0	0.00187399	0.00299563	0.00142645	5.33473	0.274162	1.25261	58	62
TACCTCAGTTGTCTGT-1_WSSS_THYst9699525	0	0.144799	0	0	0	0.484418	7.27359	0.563405	0.000457908	0.0094289	0.468855	0.0118888	60	50
TACGCCTCCATTCCGA-1_WSSS_THYst9699525	0	0.340733	0	0	0.12692	0	0.0999448	0.186055	0.000370455	0.00194732	0.00615117	0.0158574	55	59
TACGCTCCTAGAACTG-1_WSSS_THYst9699525	0	0	0	0	0.283186	0.283186	1.82938	0.192526	0.000101338	0.00196343	0.244066	0.169267	73	47
TACGGAAGCCAAACCA-1_WSSS_THYst9699525	0	0	0.246677	0	0	0	0.378928	0.0217425	0.0021478	0.00461745	2.02356	4.21353	69	73
TACGTAAAGCGGAGTG-1_WSSS_THYst9699525	0.499708	1.08001	0.831378	0	0	0	0.000514717	0.000588336	0.000243099	2.36744	1.90721	4.78943	63	103
TACGTACTAGTGCTGA-1_WSSS_THYst9699525	0	0	0	0	0.138287	0	0.0633653	0.122904	0.000814207	0.00565586	0.00487982	0.00394647	62	42
TACTACGTGCAATGCG-1_WSSS_THYst9699525	0.475084	0	0.475084	0	0	0	0.155577	0.00975426	0.000160846	0.506926	1.10867	2.21863	71	85
TACTATGGTTCCTCAG-1_WSSS_THYst9699525	0.172138	0.560397	0	0	0.446944	0	0.00244712	0.00184232	0.000455953	0.00381087	0.00585309	0.00666695	57	47
TACTCCTCTAGTTGAC-1_WSSS_THYst9699525	0	0	0	0	0	0	1.83778	0.133007	0.000131937	0.00279333	0.494	0.33769	64	36
TACTCTTACTTTACTG-1_WSSS_THYst9699525	0.140336	0	0	0	0	0	0.00282315	0.00327534	9.23708e-05	0.00291898	6.27504	18.8917	59	111
TACTCTTTCGTCTTCA-1_WSSS_THYst9699525	0	0.753662	0.149007	0	0.149007	0	0.0142524	0.0157179	0.000103813	0.00145205	0.00144659	0.00148519	58	46
TACTGCATGATTAAAT-1_WSSS_THYst9699525	0	0	0	0	0	0	0.710612	0.0691305	9.41275e-05	0.00164582	0.998104	1.98163	77	51
TACTTAAACATGTACA-1_WSSS_THYst9699525	0.66398	0	0.273205	0	0.145904	0	0.00263673	0.00197159	8.56709e-05	0.00283683	4.53978	14.0301	66	108
TAGAATAGCCGATGAA-1_WSSS_THYst9699525	0	0.869488	1.64037	0.52641	0	0	0.000497736	0.000648122	0.151681	8.12745	0.00558908	0.0242202	62	100
TAGACGAAACGCCAAT-1_WSSS_THYst9699525	0	0	0.391699	1.47166	0	0	0.00237846	0.00116115	1.49948	1.2562	0.196899	0.721527	63	73
TAGAGGTTCTACTTGT-1_WSSS_THYst9699525	0	1.39182	0.696831	0	0	0	0.254223	0.0209135	0.00027327	1.77293	5.89201	6.15966	54	96
TAGATGGTTCCTTACT-1_WSSS_THYst9699525	0	0.49516	1.07236	1.43599	0	0	0.00063421	0.000808109	0.50863	7.76236	0.00750684	0.0262573	59	97
TAGATTCAAAGTGCGG-1_WSSS_THYst9699525	0	0	0.347995	0	0	0	0.295925	0.0168986	0.0011712	2.76781	1.52087	3.92625	69	39
TAGCAGTATGACTAAA-1_WSSS_THYst9699525	0	2.07615	0.728939	0	0	0	0.00284493	0.00150831	0.00129028	6.27936	0.65023	1.35237	66	98
TAGCTAGTGATGATGG-1_WSSS_THYst9699525	0	0	0	0	0.399958	0.219843	5.44117	0.480768	0.000590495	0.00500321	0.240941	0.00387529	60	48
TAGGCTAAAGTGGCAC-1_WSSS_THYst9699525	0	0.894645	0.894645	1.15364	0	0	0.00066978	0.000591495	0.0116829	7.74397	0.00821312	0.0383809	65	99
TAGGTGACGATAACCT-1_WSSS_THYst9699525	0	0	0.471878	0	0	0	0.0914715	0.0105615	0.00039831	3.17943	0.13435	0.67536	61	79
TAGGTGTTCCACAGAT-1_WSSS_THYst9699525	0	0	0.964555	0	0	0	0.000853294	0.0012328	0.000826129	6.02455	0.00928282	0.0383023	60	60
TAGGTTCTGCTGAGAA-1_WSSS_THYst9699525	0	0.239111	0	0	0	0	1.47577	0.299729	0.000434923	0.00208554	0.0829346	0.00292037	72	62
TAGTAGCTTATACCAG-1_WSSS_THYst9699525	0	0.152529	0	0	0	0.152529	0.0690788	0.146376	0.00063188	0.00215842	0.00148775	0.000666139	61	43
TAGTCCCGGAGACCAC-1_WSSS_THYst9699525	0	0	0	0	0	0.358632	6.95735	0.564529	0.000238032	0.00351454	0.580677	0.00889937	66	48
TAGTCTGCGGCACATT-1_WSSS_THYst9699525	0	0	0	0	0	0	0.0176202	0.00288568	9.04232e-05	0.473389	0.0403658	0.255461	72	36
TATACGCGTCATCACT-1_WSSS_THYst9699525	0	0	1.33354	1.13006	0	0	0.000313367	0.000217212	0.250094	0.284923	0.00578554	0.0618198	60	68
TATAGAGTCGCTTGAA-1_WSSS_THYst9699525	0	0	0	0	0	0	4.96929	0.507105	0.00122575	0.00668455	0.394404	0.00612988	64	46
TATATAGGGCTTTACG-1_WSSS_THYst9699525	0	0	0	0	0	0	0.0236659	0.0110478	0.000116158	0.0013385	0.00282706	0.00184516	63	33
TATATCAAAGTGATCT-1_WSSS_THYst9699525	0	0	0	0	0	0	0.0010447	0.000259796	8.68553e-05	0.363343	0.115305	0.537142	71	37
TATCCAATTGGTTATC-1_WSSS_THYst9699525	0.234472	0	0	0	0.234472	0	0.858061	0.0728488	0.0344568	0.00355041	2.38993	4.52652	55	79
TATCCGCACCGTCGGG-1_WSSS_THYst9699525	0	0	0	0	0	0	6.54277	0.671834	0.000123858	0.00553102	0.690629	0.0117291	59	53
TATCCTATCAACTGGT-1_WSSS_THYst9699525	0	0	0	0	0.212048	0	6.07695	1.10837	0.000168064	0.004119	0.575149	0.0223725	69	59
TATGAAGAATTAAGGT-1_WSSS_THYst9699525	0	1.53253	0.859175	0	0	0	0.00186342	0.000554985	0.000132565	0.244525	6.584	9.47994	67	99
TATGATCTTCTCTTTA-1_WSSS_THYst9699525	0	0	0.55386	0	0	0	0.00174258	0.000650087	0.00293195	3.2861	0.00557032	0.0149273	58	90
TATGTAAAGTGCTTAA-1_WSSS_THYst9699525	0	0	0.139971	0	0	0.560303	0.0965898	0.0125582	4.38406e-05	0.0022141	1.51384	2.56659	66	44
TATTCCGAGCTGTTAT-1_WSSS_THYst9699525	0.900559	0	0.189555	0	0	0	0.360906	0.0159299	3.54473e-05	0.00131662	5.03795	7.76053	54	86
TCAAATTGTTGTGCCG-1_WSSS_THYst9699525	0	0	0	0	0	0	0.0149372	0.00193645	6.29907e-05	0.00294011	2.95226	5.21513	68	78
TCAAATTTGAGACTCA-1_WSSS_THYst9699525	0	0	2.18364	1.52196	0	0	0.00464692	0.00159642	1.36863	0.00878065	0.00231172	0.00255984	60	70
TCAACATAGCGCCCTA-1_WSSS_THYst9699525	0	0.501181	0.281665	0	0.150717	0	0.00602293	0.00323594	0.000402115	0.00774492	0.0104196	0.0101968	58	44
TCAACTGCAGAGTCAG-1_WSSS_THYst9699525	0.81286	0	0.189841	0	0	0	0.0018819	0.00227799	3.33166e-05	0.00153314	6.81449	18.2927	56	108
TCAATACGCCGTCATG-1_WSSS_THYst9699525	0	0	0.456039	0	0	0	0.000285794	0.000356104	0.000838149	5.22932	0.00468001	0.0223709	63	61
TCACAAACCGAGGTAC-1_WSSS_THYst9699525	0	0.464955	0	0	0	0	0.00508154	0.0013263	0.000121274	0.816138	3.59668	5.4167	61	95
TCAGCAGTAGGCCCTG-1_WSSS_THYst9699525	0	0.835568	0	0	0.502629	0	0.0136325	0.0233597	7.2038e-05	0.000580652	0.000901384	0.000621402	61	41
TCAGCCAATCCGTAAA-1_WSSS_THYst9699525	0	1.0317	1.26078	0	0	0	0.0524943	0.00739309	0.000266547	2.23796	5.54566	6.2655	63	105
TCATATGAGCTTTGTT-1_WSSS_THYst9699525	0	0	0	0	0	0	0.000871634	0.000715158	0.00422955	6.73243	0.0812825	0.563649	64	62
TCATCCTCAGCTGCTT-1_WSSS_THYst9699525	0	0.923194	0.265025	0	0	0	0.0444025	0.00372495	2.05546e-05	0.00139289	7.65255	13.7781	68	90
TCCAACTCAGCTATCT-1_WSSS_THYst9699525	0	1.4027	0.92944	0	0	0	0.00105149	0.000865304	0.000277763	4.57063	1.46135	3.66344	67	91
TCCAAGCCTAGACACA-1_WSSS_THYst9699525	0	0	0	0	0	0.228375	3.10776	0.243094	0.000297631	0.00633582	3.39508	6.20024	67	79
TCCAATAAAGGCTACC-1_WSSS_THYst9699525	0	0	0	0	0	0.448401	0.0125683	0.00436282	4.91411e-05	0.00365642	0.993101	2.24527	63	53
TCCACATCGTATATTG-1_WSSS_THYst9699525	0	0	0.225864	0	0.409996	0	3.02412	0.404978	0.000280705	0.00663613	0.369369	0.0948817	69	67
TCCACCTCTAGCCTTT-1_WSSS_THYst9699525	0	0	0.131648	0	0	0	1.83041	0.110954	0.000131668	0.00638445	3.12272	5.18751	61	53
TCCAGGCAGGACGATC-1_WSSS_THYst9699525	0	0	0	0	0	0	0.00849178	0.00200643	1.9542e-05	0.00086593	2.81762	5.37232	72	56
TCCAGGGTATATACGA-1_WSSS_THYst9699525	0	0	0.476244	0	0	0	0.00134062	0.00153527	0.000522467	3.28974	0.0198336	0.117907	61	63
TCCCAAACATCCTCTA-1_WSSS_THYst9699525	0	0	0.158155	0	0.414785	0	4.41025	0.79732	0.00129939	3.5527	1.36765	1.67499	75	35
TCCGACCGCTAATCAA-1_WSSS_THYst9699525	0	0	1.28784	0	0	0	0.000581475	0.000392282	8.96205e-05	1.76776	0.354233	1.65114	70	36
TCCGCCTGTCTACAAG-1_WSSS_THYst9699525	0	0	0.292678	0.292678	0	0	3.34815	0.432554	0.225137	0.00952161	3.79381	5.90263	56	74
TCCGCGGCCCAATGAA-1_WSSS_THYst9699525	0.225905	0.410064	0.410064	0	0	0	0.0660763	0.00564006	0.00045716	0.00315297	6.61685	13.5139	53	99
TCCGGGCTTGACGGGA-1_WSSS_THYst9699525	0	1.33531	0.444838	0	0	0	0.0113217	0.00215452	0.000503551	1.13509	4.39242	5.39208	66	96
TCCGTTAAGCTAATAT-1_WSSS_THYst9699525	1.19296	0	0	0	0	0	0.00481215	0.00383589	0.000289835	0.00294559	8.01696	19.2432	52	100
TCCTAAAGATTCAGAC-1_WSSS_THYst9699525	0.373296	0.203966	0	0	0	0	0.621718	0.0310843	6.14284e-05	0.00139635	3.7812	8.02792	68	84
TCCTAAATTGGGAAGC-1_WSSS_THYst9699525	0	0	0	0	0.334382	0	0.0486925	0.0759697	0.00229399	0.00543035	3.03456	6.20477	56	70
TCCTAACCGTCGGGCA-1_WSSS_THYst9699525	0	0	0	0	0	0.416533	6.46252	0.621349	0.000553059	0.00980473	0.311615	0.00569537	62	46
TCCTTGTCCTTTAATT-1_WSSS_THYst9699525	0	0	0	0	0	0	0.482364	0.146805	0.00859268	0.0038731	0.395308	0.831113	69	69
TCCTTTAAATCCGCTT-1_WSSS_THYst9699525	0	2.15133	0.490435	0	0	0	0.00823363	0.00217666	0.000461592	3.82721	0.0159219	0.0375541	56	92
TCGAATCGCAGGGTAG-1_WSSS_THYst9699525	0	0	0	0	0	0.293354	1.91609	0.15181	0.000435948	0.00268976	0.767584	0.978111	75	53
TCGACATAGCGTAGCG-1_WSSS_THYst9699525	0	0	1.02384	0	0.201293	0	1.28193	0.137329	0.00125113	3.65606	3.80062	7.28556	72	30
TCGCCGACATATTCGC-1_WSSS_THYst9699525	0	0.741667	0	0	0	0	0.85571	0.0375286	4.17904e-05	0.425657	2.57066	3.79733	66	86
TCGCGTAGCAGTGTCC-1_WSSS_THYst9699525	0	0	0	0	0	0	0.00027393	0.000151958	3.60935e-05	0.00440911	0.000488437	0.000657123	57	99
TCGCTACTGGCTTTGA-1_WSSS_THYst9699525	0	0	0	0	0	0	2.3956	0.130171	0.000242731	0.00464908	4.07952	5.84575	65	73
TCGCTGCCAATGCTGT-1_WSSS_THYst9699525	0	0	0.828898	0	0	0	0.00800444	0.00180828	6.32575e-05	0.00248754	1.05182	2.14292	68	80
TCGGCTTGTATCGACG-1_WSSS_THYst9699525	0	1.44403	1.23206	0	0	0	0.0555756	0.00462644	0.000580731	2.91324	0.434471	0.831949	58	96
TCGGGAGACAGCGTAC-1_WSSS_THYst9699525	0	0	2.04274	2.04274	0	0	0.00109665	0.000250559	1.5566	0.0148222	0.0011992	0.00244938	59	71
TCGTACCGACGTCAAG-1_WSSS_THYst9699525	0	0	0.219177	0	0.219177	0.219177	0.00365469	0.0012242	2.55027e-05	0.00094132	1.96976	3.42074	68	56
TCGTGTTCGACCACAA-1_WSSS_THYst9699525	0	1.51763	1.02271	0	0	0	0.00139532	0.000252724	1.60734e-05	0.000504182	2.87601	4.81519	57	105
TCGTTTACGCGACCCT-1_WSSS_THYst9699525	0	1.30485	0.785852	0	0	0	0.00146848	0.00110399	5.4471e-05	0.00267593	6.83888	14.1005	70	94
TCTACCCAATAGAGAG-1_WSSS_THYst9699525	0.496956	0.619651	0.357073	0	0	0	0.00309657	0.00232385	3.33427e-05	0.00142474	7.716	19.6129	56	106
TCTATAGGTGGGTAAT-1_WSSS_THYst9699525	0.361811	0.19718	0.19718	0	0	0	0.000698923	0.000404989	7.83539e-05	0.00127869	2.20104	6.25966	65	109
TCTATGCTATAACGAC-1_WSSS_THYst9699525	0	0.576706	0.940136	0.940136	0	0	0.00177124	0.00109386	0.0228324	4.69738	0.0179173	0.110943	64	94
TCTCCACAAGTTGAAT-1_WSSS_THYst9699525	0.4943	0.4943	0	0	0	0	0.005967	0.00156234	0.000692722	3.27864	0.235245	1.30299	61	93
TCTCTTACCGCGAACC-1_WSSS_THYst9699525	0	0	0	0	0	0.116262	4.43314	0.505977	0.000597179	0.00787493	0.309561	0.0106088	65	43
TCTGAAGCACGTGGTC-1_WSSS_THYst9699525	0.251601	0	0.251601	0	0	0	2.22537	0.238827	0.000256249	0.825498	2.42938	3.8367	56	84
TCTGCATACCTTGCTT-1_WSSS_THYst9699525	0	1.78375	0.688349	0	0	0	0.0141984	0.00479127	0.000249633	0.969661	5.44403	6.05289	61	99
TCTTGCTCCCGATACT-1_WSSS_THYst9699525	0	0	0.67166	0	0	0	1.48804	0.162201	0.000905838	3.21526	1.19599	2.17439	65	67
TGAACAAGCAGGGACT-1_WSSS_THYst9699525	0	0	0.481631	0	0	0	1.14188	0.058531	0.000228934	0.309593	1.12941	1.82275	66	36
TGAATACCGACGCGTA-1_WSSS_THYst9699525	0	0	0.419444	0	0	0	2.20126	0.177662	8.79133e-05	0.368637	1.67095	1.43197	66	82
TGAATGAGTGTTTCCC-1_WSSS_THYst9699525	0	0	0	0	0.259781	0	4.80316	0.372905	0.000100091	0.00368577	0.849477	0.133792	66	50
TGACATGTAACGTGAC-1_WSSS_THYst9699525	0	0	0	0	0	0	3.01583	0.560445	0.000137332	0.00352985	0.619434	0.551264	69	63
TGACCAAATCTTAAAC-1_WSSS_THYst9699525	0	0	0.178493	0	0	0.178493	7.93325	0.913523	0.000328142	0.00732327	1.83015	0.60239	66	62
TGAGGAGTGCCAGCTT-1_WSSS_THYst9699525	0.324734	0	0.324734	0	0.324734	0	0.0647571	0.0081201	0.000473139	2.99617	1.38092	2.71676	58	58
TGAGGTGTGTGGCGGA-1_WSSS_THYst9699525	0	0	0	0	0.984597	0	2.5474	0.190489	1.231e-05	0.000954469	0.392695	0.262262	70	52
TGATCACCACACTGAC-1_WSSS_THYst9699525	0	0	0	0	0.53349	0.301907	1.43845	0.104625	2.26776e-05	0.0017104	3.08198	5.70465	69	51
TGATGTCAATTAAGTG-1_WSSS_THYst9699525	0.419728	0.941819	1.64333	0	0	0	0.00126511	0.00100232	0.00060229	5.00034	1.64837	3.49105	59	103
TGATTCCCGGTTACCT-1_WSSS_THYst9699525	0	0	0	0	0	0.162102	0.0105793	0.00373049	5.81285e-05	0.00257371	1.69027	3.66361	64	50
TGCAAACGTACTAGTT-1_WSSS_THYst9699525	0	0	0	0	0	0	0.569122	0.0454279	0.00025248	0.0100959	0.729776	1.4518	77	49
TGCAAAGTTCGTCTGT-1_WSSS_THYst9699525	0	0	0.254223	0	0.254223	0	4.25025	0.495562	8.37122e-05	0.00295806	0.46598	0.0976233	71	59
TGCAACCCATCTGCGG-1_WSSS_THYst9699525	0	0	0.611113	0	0	0	0.00244229	0.000987259	0.000521273	1.57518	0.0053584	0.016568	60	90
TGCAACTACTGGTTGA-1_WSSS_THYst9699525	0	0	0	0	0	0	0.00335151	0.00153903	2.99541e-05	0.00164223	5.85344	10.3234	69	91
TGCAATCTAACACGGT-1_WSSS_THYst9699525	0	0	0	0	0	0	0.434264	0.0240468	9.69404e-05	0.790803	0.250006	0.579803	62	90
TGCATGTGACCCATAG-1_WSSS_THYst9699525	0	0	0.327604	0	0.327604	0	0.76124	0.0384025	0.00070743	1.99284	1.59965	3.75232	68	38
TGCCGGATGTACGAGC-1_WSSS_THYst9699525	0	0	0	0	0	0	0.00432131	0.0100791	2.1184e-05	0.000299951	0.000884733	0.000628639	62	34
TGCCGTGGATCGTCCT-1_WSSS_THYst9699525	0	0	0.522571	0.295039	0	0	0.00207528	0.00182899	0.00196777	1.81497	4.53251	10.6353	57	63
TGCCTAATTGAAGATT-1_WSSS_THYst9699525	0.551145	0.168738	0.551145	0	0	0	0.00344455	0.0021377	3.31185e-05	0.00159585	9.56665	20.4022	55	105
TGCGGACTTGACTCCG-1_WSSS_THYst9699525	0	0	0	0	0	0	1.76127	0.139982	0.000223774	0.006409	2.3724	5.90022	68	76
TGCGTACGGCTAATTG-1_WSSS_THYst9699525	0	2.18458	1.03676	0	0	0	0.0103922	0.00288943	0.000498061	4.56224	0.473827	0.958154	67	101
TGCTAAGTGTCTATTT-1_WSSS_THYst9699525	0.616934	0	0	0	0	0	0.0494503	0.0057805	0.00161909	0.001838	3.40147	7.68866	52	90
TGCTCGGCGAAACCCA-1_WSSS_THYst9699525	0	0.273464	0.664505	0	0	0	0.0304574	0.00656627	0.000673038	2.41351	2.70315	7.00387	57	61
TGCTCGGTGGGTCACC-1_WSSS_THYst9699525	0	0	0	0	0	0	5.9205	0.226826	0.00117414	0.00443671	1.98028	3.05192	66	72
TGCTCTTGAGAGTTTG-1_WSSS_THYst9699525	0.78788	0	0	0	0	0	0.000669268	0.000360696	0.000104702	1.2162	0.210116	1.64872	64	70
TGCTTCCCAAGCAGTA-1_WSSS_THYst9699525	0	0	0.824302	0	0	0	0.00184034	0.00157564	0.00218266	4.30765	0.0221427	0.0985208	62	66
TGGACCAATCTAAGAT-1_WSSS_THYst9699525	0	0	0.834394	0	0	0	0.00211581	0.00258087	0.001441	2.96973	0.00645465	0.0229057	62	80
TGGAGAATAATCGTCC-1_WSSS_THYst9699525	0	0	0	0	0.373352	0.373352	2.53944	0.351013	2.38009e-05	0.00150955	0.220187	0.00379688	72	44
TGGATGGCATCTTGGA-1_WSSS_THYst9699525	0.783578	0	0	0	0	0	0.552711	0.0340872	5.52435e-05	0.000918557	0.349651	0.78449	77	47
TGGCAAGCACAAGTCG-1_WSSS_THYst9699525	0	0	0	0	0	0.532002	0.68817	0.0374582	5.22119e-05	0.00226732	1.57052	2.98352	66	56
TGGCAATGGGACGGCG-1_WSSS_THYst9699525	0.60875	0	0	0	0	0	0.0021306	0.00133604	6.47275e-05	0.0019104	4.48855	14.4941	54	106
TGGCTACACTCTACCT-1_WSSS_THYst9699525	0.531415	1.1327	0	0	0	0	0.136345	0.0137881	0.000364524	0.200653	8.18708	9.00518	64	100
TGGCTATGTGACATAC-1_WSSS_THYst9699525	0	0	1.44597	0.656184	0	0	0.00101438	0.00112336	0.122021	8.57465	0.00688041	0.0233891	60	82
TGGGCGATACAATAAG-1_WSSS_THYst9699525	0	0	0.21714	0	0	0.21714	3.63783	0.227079	6.50873e-05	0.00230624	0.600034	0.502781	68	62
TGGGTGCACAAGCCAT-1_WSSS_THYst9699525	0.834511	0	0	0	0.231697	0	0.00213735	0.000994406	2.44187e-05	0.00106079	6.44252	12.7144	69	85
TGGGTGTAATAGATTT-1_WSSS_THYst9699525	0	0.778593	0.331317	0	0	0	0.0593929	0.00582697	0.000142817	0.440653	5.23163	8.26229	68	102
TGGTCGATATACCTCT-1_WSSS_THYst9699525	0	0	1.57343	0	0	0	0.0442954	0.00264396	0.000226321	1.30262	0.327184	0.877079	73	37
TGGTGCCCTGCCTTAC-1_WSSS_THYst9699525	0	0	0	0	0.676712	0	0.116471	0.0295495	4.29827e-05	0.00126594	2.40046	4.56801	74	52
TGTACCTACACGAGGG-1_WSSS_THYst9699525	0	0	0	0	0	0	0.0291398	0.00366274	0.00020358	1.81112	0.0149646	0.0346361	59	91
TGTCCACGGCTCAACT-1_WSSS_THYst9699525	0	2.23044	0.379348	0	0	0	0.0013645	0.00199104	0.000232004	1.42244	5.91047	7.67156	65	101
TGTCCGCAAACAATTC-1_WSSS_THYst9699525	0	0	0	0	0	0	0.618788	0.0747782	5.99316e-05	0.00165028	2.44558	4.12365	73	51
TGTGAGACTAGCCCAA-1_WSSS_THYst9699525	0	0	1.16346	0	0	0	0.00244981	0.00190103	0.000744625	4.28418	0.254615	1.20651	59	63
TGTGCCGGTGCCGGAA-1_WSSS_THYst9699525	0.90531	0.90531	0.551785	0	0	0	0.0496019	0.00563033	0.000436147	0.411845	1.51751	3.56921	53	97
TGTGGCGGGCTTCTGG-1_WSSS_THYst9699525	0	0	0	0	0.33079	0	3.15866	0.250417	0.00026647	0.00612087	0.573873	0.0359642	65	59
TGTGGTTGCTAAAGCT-1_WSSS_THYst9699525	0	0.214197	0	0	0	0	3.00171	0.210087	6.31984e-05	0.00299936	2.52567	4.11312	65	49
TGTTCCGGCCTGAGCT-1_WSSS_THYst9699525	0	0.194621	0	0	0	0	0.0308832	0.0435325	0.00333165	0.00592199	0.476766	1.52554	70	66
TTAAAGGCGATGCTCG-1_WSSS_THYst9699525	0	0	0	0	0	0	3.48062	0.489352	3.87545e-05	0.00200863	0.65138	0.407805	73	49
TTAAAGTAAGTCGCCA-1_WSSS_THYst9699525	0.811952	0.145431	0	0	0	0	0.00503302	0.00371896	0.000188095	0.00472662	6.24104	16.5191	69	105
TTAAGTATTGTTATCC-1_WSSS_THYst9699525	0	0	1.10944	0	0	0	0.00173911	0.000906078	0.000926444	4.78024	0.0688964	0.549963	64	90
TTAATTGCTTTGGGTG-1_WSSS_THYst9699525	0	0	0.357414	0	0	0	0.445602	0.031471	0.000755235	1.89522	3.60456	5.27848	62	76
TTACACGATCTGCGAC-1_WSSS_THYst9699525	0.300684	0.161601	0.161601	0	0.161601	0	0.00092976	0.000841061	0.000234357	0.00160925	3.61534	12.7249	62	110
TTACCCTAGGGATTGG-1_WSSS_THYst9699525	0	0	0.599167	0	0	0	0.00133321	0.00124297	0.00068697	4.31884	0.854426	4.37023	60	58
TTAGAATAAGGGTCGG-1_WSSS_THYst9699525	0.153685	0	0	0	0.153685	0	0.16774	0.190013	0.000929096	0.00519343	0.00262327	0.00149964	61	45
TTAGTAAACCTGCTCT-1_WSSS_THYst9699525	0	0	0	0.55789	0	0	0.00101648	0.000861658	0.0716272	4.68887	0.00674129	0.0247265	62	94
TTATAGGTAATTGTCT-1_WSSS_THYst9699525	0	0	0.259278	0.259278	0	0	4.41388	0.352254	0.128014	0.0520081	1.43465	1.21932	61	73
TTCACGGTCGTCACGT-1_WSSS_THYst9699525	0	0.296603	0.710911	0	0	0	0.495577	0.0615096	0.000193834	0.598922	3.17538	5.8406	71	27
TTCACTCGAGCACCTA-1_WSSS_THYst9699525	0	0	0	0	0	0	0.00309499	0.0023285	0.00221063	0.0124145	0.102804	0.205153	55	69
TTCACTTCCTAGAACG-1_WSSS_THYst9699525	0	0	0	0	0.266455	0	4.87044	0.326122	0.000291677	0.00387788	1.25484	0.967614	67	51
TTCAGCTGGCGTGCCC-1_WSSS_THYst9699525	0	1.68255	0.739463	0	0	0	0.493415	0.0294296	0.000100479	1.31404	1.81737	1.64282	55	95
TTCAGTTCAAGAGGAG-1_WSSS_THYst9699525	0	0	1.65775	0	0	0	0.00700728	0.000755712	7.5918e-05	0.132997	0.0604412	0.396859	72	38
TTCCAGTGGGTTTCGT-1_WSSS_THYst9699525	0	0	0	0	0	0.471818	1.56938	0.154214	4.9985e-05	0.00116794	0.201448	0.0742949	75	47
TTCCATCGACAGCGTG-1_WSSS_THYst9699525	0.944481	0	0.232629	0	0	0	0.00118767	0.00125744	1.95089e-05	0.00124519	6.46062	18.5087	61	107
TTCGAACGAAACATGC-1_WSSS_THYst9699525	0	0	0	0	0	0	0.572237	0.0324348	0.000128714	0.00675779	0.223345	0.296909	74	42
TTCGCACTGTACGACA-1_WSSS_THYst9699525	0	0	0.617454	0	0.355645	0	0.00320238	0.00336539	0.00287715	7.61678	0.0233304	0.131953	61	59
TTCGCGCGCCATACGA-1_WSSS_THYst9699525	0	0.0987217	0	0	0	0	0.106974	0.168875	0.00334584	0.00749243	0.00435044	0.00270717	59	47
TTCGGTACTGTAGAGG-1_WSSS_THYst9699525	0	0	0	0	0	0.401121	1.48296	0.082761	4.94666e-05	0.00135926	0.499958	0.740555	67	63
TTCTAGAAAGTCTTAT-1_WSSS_THYst9699525	0	0	0	0	0.102811	0.102811	0.182531	0.221341	0.00143314	0.0102553	0.00532917	0.00323724	60	46
TTCTATTAAACGCAGC-1_WSSS_THYst9699525	0	0	0	0	0	0.880111	3.35459	0.18354	4.64625e-05	0.0022918	1.34388	1.58833	67	55
TTGAACGACGTGCTGA-1_WSSS_THYst9699525	0	0	0.667675	0	0	0	0.000491683	0.000437067	0.000815696	1.61691	0.00168427	0.00701156	60	88
TTGACCAGGAACAACT-1_WSSS_THYst9699525	0	0	0.565959	0	0	0	0.00111158	0.00167852	0.00117044	4.80719	0.0071508	0.0437808	64	80
TTGAGAAGTTTAGCAT-1_WSSS_THYst9699525	0.391124	0	0.391124	0	0	0	1.31902	0.070426	0.000160445	0.00457299	3.95718	8.6523	55	87
TTGATGCCGCTCGTCG-1_WSSS_THYst9699525	0	0	0	0	0	0	0.00192517	0.000411571	0.000169086	0.042226	0.00160275	0.00170245	70	34
TTGCCGCTTTCTAGTA-1_WSSS_THYst9699525	0	0	0.568014	0	0	0	0.0809084	0.00542888	0.000189373	1.86166	3.21783	6.9216	62	78
TTGCCTTCTCGCCGGG-1_WSSS_THYst9699525	0.720512	0.423791	0.423791	0	0	0	0.0404172	0.0059684	8.91367e-05	0.00295358	7.26489	12.608	68	104
TTGCGCTTGATCAATA-1_WSSS_THYst9699525	0.877523	0.210387	0	0	0	0	0.00273483	0.00175381	5.03147e-05	0.00175936	8.42616	17.2136	69	101
TTGCGGAAAGCTGCCC-1_WSSS_THYst9699525	0	0	0	0	1.19254	0	0.406178	0.0113096	0.000239956	0.00495373	0.0499158	0.00373877	76	42
TTGCTCATAGTACGTG-1_WSSS_THYst9699525	1.11715	0	0.171363	0	0	0	0.00346811	0.00281459	6.71416e-05	0.00192101	7.92832	20.0024	67	107
TTGGACCTATAACAGT-1_WSSS_THYst9699525	0	0	0.492425	0	0	0	2.61441	0.150218	0.000224679	0.776379	2.09495	2.68081	56	86
TTGGGAAGACGAGCCG-1_WSSS_THYst9699525	0	0	0	0	0.275027	0	5.10744	0.430052	0.000181612	0.00310997	0.513975	0.0151781	68	64
TTGTCTCGGCAAGATG-1_WSSS_THYst9699525	0	0	0	0	0	0	0.0588772	0.00221826	2.4912e-05	0.000449852	0.0534479	0.00679871	75	41
TTGTGAACCTAATCCG-1_WSSS_THYst9699525	0	0.491085	1.06549	0	0	0	0.0121367	0.00229361	0.000506144	3.23637	0.0130944	0.0444702	56	90
TTGTGCAGCCACGTCA-1_WSSS_THYst9699525	0	0	0.265231	0	0	0	2.15888	0.213468	0.0836909	1.93188	2.80744	3.54532	60	74
TTGTGGTGGTACTAAG-1_WSSS_THYst9699525	0	0.516107	0.516107	0	0	0	0.0460763	0.00422989	0.000269579	1.45703	1.63647	2.14651	63	95
TTGTGTATGCCACCAA-1_WSSS_THYst9699525	0.161823	0.161823	0	0	0.161823	0	5.65377	0.706702	0.00379314	0.0101292	2.63807	3.45264	56	60
TTGTTTGTATTACACG-1_WSSS_THYst9699525	0	0	0.782467	0	0	0	1.58621	0.130003	0.000191328	0.0165461	0.20402	0.0553774	73	41

## Sheet: panel_d
index	NeuralFibro	Perimysium	Teno	ArtiChon	Perichon	OsteoB	HyperChon	FOXS1	GCG	TNMD	KERA	PRG4	THBS2	RUNX2	COL10A1	array_row	array_col
AAACAAGTATCTCCCA-1_WSSS_THYst9383360	0.605017	0.189517	0.0661562	0.0782222	0.0100469	0.0144589	0.00186969	0	0	0	0	0	0	0	0	50	102
AAACACCAATAACTGC-1_WSSS_THYst9383360	0.00879837	0.00748689	0.559559	0.149408	0.0432111	0.00548761	0.0010212	0	0	1.77896	0	0	0	0	0	59	19
AAACAGCTTTCAGAAG-1_WSSS_THYst9383360	1.84857	0.121757	0.124062	0.219921	0.0225992	0.0496161	0.00604396	0	0	0	0	0	0	0	0	43	9
AAACAGGGTCTATATT-1_WSSS_THYst9383360	0.274272	0.0188376	0.531816	0.179185	0.0587755	0.00599152	0.00132882	0	0	1.51399	0	0	1.51399	0	0	47	13
AAACATTTCCCGGATT-1_WSSS_THYst9383360	0.0502966	0.0100058	0.044179	0.0282197	0.00436362	0.00387208	0.00128795	0	0	0	0	0	0	0	0	61	97
AAACCCGAACGAAATC-1_WSSS_THYst9383360	0.0559142	0.176508	0.0465837	0.0303226	0.00763316	0.00555824	0.000809566	0	0	1.03903	0	0	1.03903	0	0	45	115
AAACCGGAAATGTTAA-1_WSSS_THYst9383360	0.00834451	0.27318	5.23385	0.833589	0.516804	0.0192461	0.00105844	0	1.291	1.291	1.83623	0	0	0	0	54	124
AAACCGGGTAGGTACC-1_WSSS_THYst9383360	0.0961156	0.114987	6.35386	1.77553	1.39388	0.0534095	0.00251812	0	0	1.71261	0	0	0	0	0	42	28
AAACCGTTCGTCCAGG-1_WSSS_THYst9383360	0.104782	0.0944804	3.64228	1.0494	0.517429	0.0128613	0.00105737	0	0	0	0	0	0	0	0	52	42
AAACCTAAGCAGCCGG-1_WSSS_THYst9383360	0.00115325	0.0015358	0.125321	0.0147116	0.00402863	0.00115123	0.000110114	0	0	0	0	0	0	0	0	65	83
AAACCTCATGAAGTTG-1_WSSS_THYst9383360	4.41355	0.195551	0.117905	0.271071	0.0276974	0.0763855	0.0156988	0	0.783796	0.783796	0	0	0	0	0	37	19
AAACGAAGATGGAGTA-1_WSSS_THYst9383360	0.00471204	0.00188368	0.65045	0.0933403	0.0467558	0.000911504	0.000210976	0	0	0	0	0	0	0	0	58	4
AAACGAGACGGTTGAT-1_WSSS_THYst9383360	0.0498666	0.0442953	0.0123262	0.00784983	0.00218986	0.0100432	0.00227651	0	0	0	0	0	0	0	0	35	79
AAACGGGCGTACGGGT-1_WSSS_THYst9383360	0.00642036	0.000848914	0.0354737	0.00514172	0.00170276	0.000379423	0.000114533	0	0	0	0	0	0	0	0	65	91
AAACTGCTGGCTCCAA-1_WSSS_THYst9383360	0.00831537	0.0771181	8.48279	3.07472	2.91436	0.0709485	0.0182136	0	0	0	0	0	3.37765	1.98641	0	45	67
AAACTTGCAAACGTAT-1_WSSS_THYst9383360	1.69359	0.0946411	1.7148	0.524976	0.225594	0.0378519	0.00709276	0	0	0	0	0	1.10276	0	0	45	19
AAAGACCCAAGTCGCG-1_WSSS_THYst9383360	0.000283959	0.000230712	0.00184958	0.00200965	0.000455042	0.00100532	8.8118e-05	0	0	0	0	0	0	0	0	10	48
AAAGACTGGGCGCTTT-1_WSSS_THYst9383360	0.000286064	0.000621277	0.220915	0.0124173	0.0051096	0.000217955	4.36036e-05	0	0	0	0	0	0	0	0	29	15
AAAGGCCCTATAATAC-1_WSSS_THYst9383360	0.00363207	0.000483869	0.0038542	0.00172459	0.000413247	0.000370895	8.52384e-05	0	0	0	0	0	0	0	0	66	22
AAAGGCTCTCGCGCCG-1_WSSS_THYst9383360	0.0130697	0.0698722	0.64428	0.107604	0.0453573	0.00256988	0.000313825	0	0	0	0	0	1.57666	0	0	55	55
AAAGGGATGTAGCAAG-1_WSSS_THYst9383360	0.00153295	0.000550917	0.00933626	0.00394361	0.000819659	0.000741592	0.000256798	0	0	2.5821	0	0	0	0	0	24	62
AAAGGGCAGCTTGAAT-1_WSSS_THYst9383360	0.325995	0.0311042	0.0754439	0.0673399	0.0113067	0.00953767	0.00310862	0	0	0	0	0	0	0	0	24	26
AAAGTAGCATTGCTCA-1_WSSS_THYst9383360	0.0781438	0.180069	1.28422	0.34998	0.154344	0.00752009	0.000852811	0	0	1.09252	0	0	0	0	0	51	27
AAAGTCGACCCTCAGT-1_WSSS_THYst9383360	1.82911	0.081895	0.227248	0.114903	0.025232	0.0185323	0.00303916	0	0	1.16671	0	0	1.16671	0	0	37	15
AAAGTGTGATTTATCT-1_WSSS_THYst9383360	0.114749	0.0768501	0.01694	0.0104326	0.00188603	0.00399292	0.000440387	0	0	0	0	0	0	0	0	44	94
AAAGTTGACTCCCGTA-1_WSSS_THYst9383360	0.41773	0.0371147	0.062035	0.0493384	0.00678528	0.00305908	0.00128052	0	0	0	0	0	0	0	0	42	96
AAATAAGGTAGTGCCC-1_WSSS_THYst9383360	0.0018366	0.000647832	0.0083534	0.00915189	0.00146462	0.00236818	0.000381345	0	0	0	0	0	0	0	0	31	115
AAATACCTATAAGCAT-1_WSSS_THYst9383360	0.115291	0.243797	14.0099	6.37312	5.34296	0.522351	0.0211636	0	0	0	0	0	2.68648	1.39624	0	47	69
AAATAGCTTAGACTTT-1_WSSS_THYst9383360	0.347368	0.0683784	0.022305	0.0326061	0.00226403	0.00341253	0.00079034	0	0	0	0	0	0	0	0	36	106
AAATAGGGTGCTATTG-1_WSSS_THYst9383360	0.0477101	0.422351	0.958032	0.15215	0.0679055	0.00606372	0.00032952	0	0	0	0	0	0	0	0	53	79
AAATCCGATACACGCC-1_WSSS_THYst9383360	0.00227871	0.00221953	0.0137843	0.0104222	0.00169746	0.00100793	0.000173237	0	0	0	0	0	0	0	0	65	87
AAATCGCGGAAGGAGT-1_WSSS_THYst9383360	0.00378184	0.00156043	0.235273	0.0509731	0.0150817	0.00114968	0.000388262	0	0	2.28743	0	0	2.28743	0	0	57	5
AAATCGTGTACCACAA-1_WSSS_THYst9383360	0.000745352	0.000364474	0.00206704	0.00152921	0.000171415	0.000168554	3.261e-05	0	0	0	0	0	0	0	0	44	56
AAATCTAGCCCTGCTA-1_WSSS_THYst9383360	0.355832	0.106012	0.705501	0.22436	0.0551431	0.00979974	0.000763281	0	0	2.07531	0	0	0	0	0	53	101
AAATGCTCGTTACGTT-1_WSSS_THYst9383360	0.298611	0.0734866	0.101648	0.0964473	0.0209132	0.00754347	0.00860315	0	0	0	0	0	0	0	0	16	24
AAATGGCCCGTGCCCT-1_WSSS_THYst9383360	0.160062	0.0297727	1.63234	0.40964	0.202705	0.00980111	0.00261494	0	0	0	0	0	0	0	0	49	17
AAATGGTCAATGTGCC-1_WSSS_THYst9383360	0.853992	0.030429	0.0490885	0.0732598	0.00491626	0.0101446	0.00104927	0	0	0	0	0	0	0	0	33	51
AAATGTATCTTATCCC-1_WSSS_THYst9383360	0.179028	0.0524845	4.26486	1.84965	0.744184	0.0219544	0.0476854	0	0	0	0	0	2.15341	0	0	26	0
AAATTAACGGGTAGCT-1_WSSS_THYst9383360	0.0493678	0.0345855	0.0142964	0.0100674	0.00116025	0.000973434	0.00073629	0	0	0	0	0	0	0	0	34	58
AAATTAATAAGCGCGA-1_WSSS_THYst9383360	0.0135285	0.0145999	2.33344	0.770468	0.281926	0.00422459	0.000420196	0	0	0	2.18733	0	2.82273	0	0	32	4
AAATTACCTATCGATG-1_WSSS_THYst9383360	0.0277914	0.00140137	0.308742	0.0345061	0.0123697	0.00110532	0.000205724	0	0	0	0	0	0	0	0	26	94
AAATTCCAGGTCCAAA-1_WSSS_THYst9383360	0.41899	0.066622	0.125532	0.113287	0.0185873	0.0166147	0.00487526	0	0	0	0	0	0	0	0	35	115
AAATTGATAGTCCTTT-1_WSSS_THYst9383360	0.0681171	0.252099	0.0260559	0.0108048	0.00388377	0.00812148	0.00305796	0	0	0	0	0	0	0	0	55	31
AAATTTGCGGGTGTGG-1_WSSS_THYst9383360	2.23777e-06	1.49048e-06	1.85452e-05	1.31712e-05	2.88841e-06	7.08027e-06	2.06902e-06	0	0	0	0	0	0	0	0	47	33
AACAACTGGTAGTTGC-1_WSSS_THYst9383360	0.0241156	0.00484606	0.190862	0.0856271	0.02034	0.00612543	0.00164489	0	0	0	0	0	0	0	0	28	42
AACAATACATTGTCGA-1_WSSS_THYst9383360	0.0547563	0.00113219	0.00736031	0.00841046	0.000723169	0.0014403	0.000506821	0	0	0	0	0	0	0	0	61	37
AACAATTACTCTACGC-1_WSSS_THYst9383360	0.573477	0.30117	5.30371	1.40486	0.873153	0.0606869	0.0083462	0	0	0.804184	0	0	0	0	0	29	25
AACACACGCTCGCCGC-1_WSSS_THYst9383360	0.0397861	0.292641	0.0386504	0.0205823	0.00541191	0.00554061	0.00109083	0	0	0	0	0	0.962058	0	0	51	93
AACACGAGACGCGGCC-1_WSSS_THYst9383360	0.314881	0.0253048	1.01056	0.280912	0.103463	0.00733597	0.0022745	0	0	0	0	0	1.76098	0	0	45	21
AACAGCTGTGTGGCAA-1_WSSS_THYst9383360	0.00235223	0.000386715	0.0244207	0.0210264	0.00142406	0.000937997	0.000141349	0	0	0	0	0	0	0	0	59	31
AACAGGATGGGCCGCG-1_WSSS_THYst9383360	0.023024	0.0212195	1.45403	0.266676	0.200586	0.00868557	0.00558016	0	0	0	1.51871	0	0	0	0	29	31
AACAGGTAGTATGGAT-1_WSSS_THYst9383360	0.601496	0.0899937	0.0503693	0.0280041	0.00335004	0.00455635	0.000297922	0	0	2.03775	0	0	0	0	0	49	113
AACCAAGACTTCTCTG-1_WSSS_THYst9383360	4.68643	0.153213	0.172413	0.271219	0.0441026	0.0731338	0.0165229	0	0	0	0	0	0	0	0	36	24
AACCATGGGATCGCTA-1_WSSS_THYst9383360	0.0222514	0.0995712	7.48541	2.8423	1.71006	0.0672128	0.007411	0	0	0	0	0	0	0	0	14	30
AACCCAGAGACGGAGA-1_WSSS_THYst9383360	0.209704	0.0320609	0.0444587	0.0431073	0.281231	0.0110539	0.00181807	0	0	0	0	0	0	0	0	15	39
AACCCATCCCATGATC-1_WSSS_THYst9383360	0.291037	0.0482813	2.37798	0.527487	0.317157	0.0258135	0.00395915	0	0	1.8867	0	0	1.8867	0	0	56	14
AACCCGAGCAGAATCG-1_WSSS_THYst9383360	0.0135753	0.227172	0.287042	0.0359235	0.0128759	0.00365308	0.00134596	0	1.13582	1.13582	0	0	0	0	0	57	113
AACCCTACTGTCAATA-1_WSSS_THYst9383360	0.0223112	0.150539	0.0133043	0.00482651	0.00239776	0.00393032	0.000538731	0	0	0	0	0	0	0	0	40	96
AACCGAGCTTGGTCAT-1_WSSS_THYst9383360	0.148075	0.00369904	0.0174688	0.0227309	0.00240463	0.00337617	0.000375584	0	0	0	0	0	0	0	0	24	70
AACCGCTAAGGGATGC-1_WSSS_THYst9383360	0.406065	0.185054	2.14338	0.558776	0.213253	0.0118138	0.0012468	0	2.36959	1.44244	0	0	1.44244	0	0	46	92
AACCTCGCTTTAGCCC-1_WSSS_THYst9383360	0.561488	0.0638098	0.254843	0.127199	0.0237926	0.0170521	0.00409368	0	0	0	0	0	1.22627	0	0	62	82
AACCTGTCACGGAATT-1_WSSS_THYst9383360	0.099601	0.0154115	0.0727509	0.0599903	0.0106613	0.00488008	0.00167461	0	0	0	0	0	0	0	0	36	118
AACCTTTAAATACGGT-1_WSSS_THYst9383360	0.0226882	0.368767	0.0432894	0.015583	0.00658464	0.00832036	0.00067499	0	0	0	0	0	0.800315	0	0	54	68
AACGAAAGTCGTCCCA-1_WSSS_THYst9383360	0.00371565	0.00425821	1.30048	0.19811	0.0639138	0.00243072	0.000347473	0	0	2.53859	0	0	0	0	0	58	8
AACGATAATGCCGTAG-1_WSSS_THYst9383360	0.00703872	0.111743	0.0290631	0.00810701	0.00204411	0.00273246	0.000613076	0	0	0	0	0	1.30142	0	0	53	73
AACGATAGAAGGGCCG-1_WSSS_THYst9383360	0.000603162	0.000213832	0.0043298	0.00326282	0.00053457	0.000799526	0.00015812	0	0	0	0	0	0	0	0	15	53
AACGCGGTCTCCAGCC-1_WSSS_THYst9383360	0.00749217	0.0018105	0.00688419	0.011761	0.00171231	0.00871122	0.000662474	0	0	0	0	0	0	0	0	23	65
AACGCTGTTGCTGAAA-1_WSSS_THYst9383360	0.00890308	0.877074	2.562	0.22143	0.163105	0.00580918	0.00032244	0	0	1.32995	1.32995	0	0	0	0	54	94
AACGGACGTACGTATA-1_WSSS_THYst9383360	0.00690268	0.162826	0.0109563	0.00361218	0.00154423	0.0025745	0.000224519	0	0	0	0	0	0	0	0	50	92
AACGGCCATCTCCGGT-1_WSSS_THYst9383360	0.000793106	0.000241261	0.00333977	0.0010134	0.000416774	0.000196821	0.000267692	0	0	0	0	0	0	0	0	47	39
AACGTACTGTGGGTAC-1_WSSS_THYst9383360	0.000309926	0.000102336	0.00317193	0.000859274	0.000162962	0.00019334	7.07004e-05	0	0	0	0	0	0	0	0	48	42
AACGTCAGACTAGTGG-1_WSSS_THYst9383360	0.0138708	0.0017997	0.0828331	0.0442527	0.0123474	0.0022599	0.0979038	0	0	0	0	0	0	0	0	24	40
AACGTGCGAAAGTCTC-1_WSSS_THYst9383360	0.155868	0.0435389	0.0112839	0.0133571	0.00219553	0.00206162	0.000289896	0	0	0	0	0	0	0	0	36	74
AACGTTATCAGCACCT-1_WSSS_THYst9383360	0.0454752	0.00638	0.937078	0.436367	0.122485	0.00308315	0.000637568	0	0	0	0	0	0	0	0	22	10
AACGTTCTACCATTGT-1_WSSS_THYst9383360	0.0027777	0.0299961	4.36728	1.4291	0.68699	0.0187057	0.00178341	0	0	0	0	0	2.1786	0	0	75	127
AACTACCCGTTTGTCA-1_WSSS_THYst9383360	0.456645	0.431978	5.92028	1.43169	0.827042	0.0329141	0.00316921	0	2.38544	0	0	0	0	0	0	47	113
AACTAGGCTTGGGTGT-1_WSSS_THYst9383360	0.0209857	0.391712	8.08506	1.32051	0.923154	0.0299117	0.00147733	0	1.31382	2.68114	0	0	1.31382	0	0	55	61
AACTCAAGTTAATTGC-1_WSSS_THYst9383360	0.834161	0.00995084	0.0277715	0.0437073	0.00409803	0.00394431	0.00119144	0	0	0	0	0	0	0	0	38	44
AACTCCAGAGCGTGTT-1_WSSS_THYst9383360	0.00770343	0.0522916	0.00443734	0.00153627	0.000359782	0.00056919	4.36248e-05	0	0	0	0	0	0	0	0	60	92
AACTCTCAATAGAGCG-1_WSSS_THYst9383360	0.0822903	0.0128904	0.0242012	0.0170357	0.00155501	0.000802885	0.000288472	0	0	0	0	0	0	0	0	35	93
AACTCTCAGTGTGCTC-1_WSSS_THYst9383360	0.124108	0.0214963	0.787277	0.244262	0.10757	0.00389347	0.00188991	0	0	0	0	0	0	0	0	53	41
AACTGAGTTATACTGA-1_WSSS_THYst9383360	0.1568	0.090201	1.84597	0.649779	0.264912	0.0100195	0.00216745	0	0	0	0	0	0	0	0	51	127
AACTGGGTCCCGACGT-1_WSSS_THYst9383360	0.0222808	0.000923412	0.020241	0.0162642	0.00276807	0.00214055	0.00183406	0	0	0	0	0	0	0	0	20	66
AACTTCTGCGTCTATC-1_WSSS_THYst9383360	0.126815	0.0198581	1.64382	0.717696	0.278266	0.0110291	0.0052868	0	0	0	0	0	1.84448	0	0	18	18
AACTTGCCCGTATGCA-1_WSSS_THYst9383360	0.184175	0.0178495	0.1608	0.0893628	0.0190315	0.00744214	0.00994316	0	0	0	0	0	0	0	0	29	27
AACTTGCGTTCTCGCG-1_WSSS_THYst9383360	0.347831	0.0716904	3.60321	1.18222	0.633241	0.0254192	0.00497507	0	0	0	0	0	0	0	0	14	20
AACTTTACGGGAGCTT-1_WSSS_THYst9383360	0.021703	0.00552423	0.606	0.124542	0.0471544	0.00128732	0.00198833	0	0	0	0	0	0	0	0	31	7
AAGAAGGATCAGTTAG-1_WSSS_THYst9383360	0.0742833	0.0452756	0.0475652	0.0234554	0.00302751	0.00203827	0.000192245	0	0	0	0	0	0	0	0	13	25
AAGACCCAACTGAACA-1_WSSS_THYst9383360	0.0034728	0.00029384	0.00461826	0.00238691	0.000716234	0.000516737	0.00011924	0	0	0	0	0	0	0	0	60	54
AAGACTGCAAGCTACT-1_WSSS_THYst9383360	0.0179186	0.168763	0.0288737	0.0127573	0.0042009	0.00740394	0.0009292	0	0	0	0	0	0	0	0	36	68
AAGAGATGAATCGGTA-1_WSSS_THYst9383360	0.299366	0.0108534	0.0531714	0.0674975	0.00706535	0.00369764	0.00370155	0	0	1.41636	0	0	0	0	0	27	27
AAGAGCTCTTTATCGG-1_WSSS_THYst9383360	0.0651037	0.0417198	0.0249593	0.0153695	0.00461416	0.00134155	0.000294545	0	0	0	0	0	1.64661	0	0	35	77
AAGAGGATGTACGCGA-1_WSSS_THYst9383360	1.75954	0.00956399	0.0123855	0.0327237	0.00395218	0.00638707	0.000540285	0	0	0	0	0	1.52571	0	0	39	29
AAGAGGCATGGATCGC-1_WSSS_THYst9383360	0.36384	0.202789	0.059773	0.0298403	0.0033579	0.00585226	0.000710542	0	0	0	0	0	0	0	0	36	80
AAGAGGCCCTTTGGAA-1_WSSS_THYst9383360	0.0259785	0.0193564	0.170733	0.0349015	0.00724094	0.0020181	0.000997314	0	0	1.66547	0	0	1.66547	0	0	59	109
AAGATGGCACCGGACC-1_WSSS_THYst9383360	0.00226099	0.000360928	0.0366637	0.0133342	0.00185139	0.000931833	0.000320371	0	0	0	0	0	0	0	0	59	39
AAGCACCCTGCGTATC-1_WSSS_THYst9383360	0.114925	1.30792	2.87495	0.558122	0.377475	0.02001	0.00522925	0	1.04893	0	0	0	0	0	0	59	73
AAGCATACTCTCCTGA-1_WSSS_THYst9383360	0.0254235	0.282619	0.152505	0.0373516	0.0167047	0.0119991	0.000960453	0	0	0	0	0	0	0	0	53	69
AAGCCGAAGCGGTTTA-1_WSSS_THYst9383360	0.0282655	0.113093	0.014795	0.00566477	0.00109628	0.00242634	0.00667691	0	0	0	0	0	1.22389	0	0	49	107
AAGCCGCCGTGAAATC-1_WSSS_THYst9383360	0.000422337	0.000165788	0.00178738	0.00140183	0.000268899	0.000419795	0.000241489	0	0	0	0	0	0	0	0	65	23
AAGCGTCCCTCATCGA-1_WSSS_THYst9383360	0.003244	0.000525304	0.0541845	0.013839	0.00387003	0.000537142	0.000146238	0	0	0	0	0	0	0	0	57	35
AAGCTAGATCGAGTAA-1_WSSS_THYst9383360	0.236673	0.178131	2.14692	0.526271	0.242053	0.0214855	0.00197516	0	0	0	0	0	1.01543	0	0	50	68
AAGCTCGTGCCAAGTC-1_WSSS_THYst9383360	0.13836	0.0765884	0.0158261	0.0120872	0.00725249	0.00475962	0.000950555	1.45743	0	0	0	0	0	0	0	35	73
AAGCTCTTTCATGGTG-1_WSSS_THYst9383360	0.00955223	0.18288	0.0196669	0.00407174	0.00115504	0.00271919	0.000218924	0	0	0	0	0	0	0	0	57	81
AAGGAGCGGTTGGTGC-1_WSSS_THYst9383360	0.00338352	0.0255472	0.0306237	0.0123635	0.00375102	0.00155472	0.000298691	0	0	0	0	0	0	0	0	28	48
AAGGATCGATCGCTTG-1_WSSS_THYst9383360	0.0108732	0.13121	0.0234997	0.0181573	0.00351675	0.0033126	0.000693318	0	0	0	0	0	0	0	0	39	109
AAGGCAGGCTGTCTCC-1_WSSS_THYst9383360	0.00601245	0.108472	0.00798926	0.00403719	0.0011133	0.00193577	0.000164368	0	0	0	0	0	0	0	0	42	118
AAGGCGCGTAAAGCTT-1_WSSS_THYst9383360	0.00324464	0.000585261	0.0314374	0.0244262	0.00377526	0.00093509	0.000658665	0	0	0	0	0	2.04621	0	0	24	38
AAGGCTGTGCTCATCG-1_WSSS_THYst9383360	0.0535637	0.00358001	0.10478	0.0895112	0.0147775	0.00440467	0.00176856	0	0	1.44318	0	0	0	0	0	30	46
AAGGGAACGACTGGCT-1_WSSS_THYst9383360	0.000521867	0.000388094	0.00391383	0.00175728	0.00047801	0.000418685	0.000128907	0	0	0	0	0	0	0	0	63	21
AAGGGACTATGCATTC-1_WSSS_THYst9383360	0.00480537	0.000524743	0.031586	0.0221068	0.00256618	0.00153294	0.000739614	0	0	0	0	0	0	0	0	60	26
AAGGGTTAGCCATGCG-1_WSSS_THYst9383360	0.000968498	0.0365091	8.17826	1.43089	0.683247	0.011952	0.000565052	0	0	1.8294	2.81483	0	0	0	0	75	121
AAGGGTTTGATTTCAG-1_WSSS_THYst9383360	0.00330651	0.00639286	1.60845	0.30339	0.124767	0.00261341	0.00456241	0	0	0	0	0	2.18944	0	0	59	1
AAGGTGATAAACCAGC-1_WSSS_THYst9383360	0.0291282	0.102959	0.908708	0.141327	0.0646976	0.00354934	0.00301905	0	0	0	0	0	1.42685	0	0	44	92
AAGTAGAAGACCGGGT-1_WSSS_THYst9383360	0.00421454	0.000720595	0.0320836	0.0114404	0.00265638	0.00142859	0.000834238	0	0	0	0	0	0	0	0	19	47
AAGTAGTGACGCGAGG-1_WSSS_THYst9383360	0.150053	0.0123371	0.473205	0.106793	0.338124	0.00928125	0.00168233	0	0	0	0	0	1.4223	0	0	33	31
AAGTCAATTGTCGTCA-1_WSSS_THYst9383360	0.00958862	0.121429	0.0110949	0.00365618	0.00144912	0.00270935	0.000625802	0	0	0	0	0	0	0	0	45	101
AAGTCTTCTGTGGCCT-1_WSSS_THYst9383360	0.169111	0.0188297	2.22529	0.526345	0.271449	0.00759525	0.000677585	0	0	0	0	0	0	0	0	39	3
AAGTGACGACCGAATT-1_WSSS_THYst9383360	0.7817	0.0542435	0.898367	0.456301	0.124745	0.0201769	0.00665614	0	0	0.922516	0	0	0	0	0	41	25
AAGTGCAAAGGTAGAC-1_WSSS_THYst9383360	0.0167673	0.00118122	0.097221	0.0397658	0.00779175	0.000760225	0.00151099	0	0	0	0	0	0	0	0	28	10
AAGTGCCTTGACTGTA-1_WSSS_THYst9383360	0.00804381	0.205627	0.0170556	0.00729132	0.00151028	0.00367362	0.000307772	0	0	0	0	0	0	0	0	44	104
AAGTGCGTTAGAATCT-1_WSSS_THYst9383360	0.0246087	0.193917	7.06875	2.23645	1.32	0.0388008	0.00522323	0	0	0	0	0	0	0	0	49	27
AAGTGTTTGGAGACGG-1_WSSS_THYst9383360	0.128928	0.0858907	0.00833583	0.0114925	0.00116704	0.00344061	0.000231697	0	0	0	0	0	0	0	0	52	80
AAGTTCACTCCAAGCT-1_WSSS_THYst9383360	2.89935	0.186495	0.0870966	0.194423	0.0170832	0.0436175	0.0116725	0	0	0	0	0	0	0	0	57	85
AAGTTCGGCCAACAGG-1_WSSS_THYst9383360	1.72239e-05	6.43462e-06	6.15746e-05	0.000102707	1.61778e-05	1.13705e-05	4.90134e-06	0	0	0	0	0	0	0	0	46	34
AATAACAACGCTCGGC-1_WSSS_THYst9383360	2.62962	0.0376889	0.0574064	0.0876033	0.0107235	0.016626	0.00170185	0	0	0	0	0	0	0	0	36	30
AATAACACTAGAACAA-1_WSSS_THYst9383360	0.833419	0.656372	10.1104	2.29253	1.31842	0.088181	0.00523441	0	0.908414	2.12846	0	0	0.908414	0	0	52	38
AATAACGTCGCGCCCA-1_WSSS_THYst9383360	0.00095126	0.00299914	1.27178	0.242983	0.0961076	0.00194265	0.000180825	0	0	3.21811	0	0	0	0	0	75	115
AATAATCTTCGTATCG-1_WSSS_THYst9383360	0.0116033	0.28312	0.0274938	0.00707925	0.00415552	0.00580213	0.000674962	0	0	0	0	0	0	0	0	52	122
AATACAATGTTTCAGG-1_WSSS_THYst9383360	0.00998818	0.00386864	0.705126	0.119843	0.0434853	0.000776879	4.61248e-05	0	0	2.8168	0	0	0	0	0	23	19
AATAGAACAGAGTGGC-1_WSSS_THYst9383360	0.0502283	0.00883858	0.602597	0.14498	0.0606013	0.00166187	0.000206896	0	0	0	0	0	0	0	0	52	46
AATAGAATCTGTTTCA-1_WSSS_THYst9383360	0.026822	0.209436	1.15484	0.198974	0.120633	0.0107283	0.00120637	0	0	1.16854	0	0	0	1.16854	0	48	86
AATAGTCCGTCCCGAC-1_WSSS_THYst9383360	0.162128	0.0371324	0.914197	0.476702	0.12764	0.00733913	0.000419821	0	0	0	0	0	1.46762	0	0	57	57
AATAGTCGCGAGTCGG-1_WSSS_THYst9383360	0.0691085	0.0222217	2.22542	0.874516	0.272753	0.00744912	0.000610317	0	0	0	0	0	0	0	0	25	7
AATATCCTAGCAAACT-1_WSSS_THYst9383360	1.33992	0.211382	6.76499	2.51791	1.36631	0.088799	0.00999108	0	0	0.941365	0	0	0	0	0	46	2
AATATCGAATCAATGC-1_WSSS_THYst9383360	0.195482	0.17365	0.0312815	0.0156902	0.00482954	0.00589275	0.000698331	0	0	0	0.986384	0	0.986384	0	0	49	109
AATATTGGAGTATTGA-1_WSSS_THYst9383360	2.29962	0.0575184	0.11232	0.137398	0.0462429	0.020224	0.00238805	0	0	0	0	0	0.918064	0	0	36	22
AATCATGTAAAGACTC-1_WSSS_THYst9383360	0.0154422	1.16442	4.60842	0.6177	0.369934	0.0223376	0.00115071	0	1.87515	1.87515	0	0	0	0	0	54	98
AATCCAAGGGCCTGAG-1_WSSS_THYst9383360	0.00492455	0.0028325	0.0210934	0.0188723	0.0039368	0.00816368	0.00093763	0	0	0	0	0	0	0	0	13	47
AATCGCCTCAGCGCCA-1_WSSS_THYst9383360	0.541526	0.114401	0.118542	0.137333	0.0168594	0.0143602	0.00231593	0	0	0	0	0	1.04104	0	0	39	79
AATCGCGCAGAGGACT-1_WSSS_THYst9383360	0.00390996	0.101692	0.00890961	0.00169408	0.000838228	0.00127777	0.000115273	0	0	0	0	0	0	0	0	42	114
AATCTAGGTTTACTTG-1_WSSS_THYst9383360	0.210414	0.0188546	0.738611	0.25003	0.083486	0.00735821	0.00180679	0	0	0	0	0	0	0	0	52	16
AATCTCTACTGTGGTT-1_WSSS_THYst9383360	0.326435	0.0230128	0.97841	0.262402	0.157365	0.0136437	0.00518967	0	0	0	0	0	1.17795	0	0	38	10
AATCTGCGTTGGGACG-1_WSSS_THYst9383360	0.0485828	0.00124966	0.0244738	0.0260951	0.00324972	0.00162794	0.000228277	0	0	0	0	0	0	0	0	32	92
AATCTGGCTTTCTAGT-1_WSSS_THYst9383360	0.456841	0.0146814	0.0586946	0.0967413	0.00537108	0.00238882	0.000711647	0	0	0	0	0	0	0	0	51	15
AATGACAGCAATGTCT-1_WSSS_THYst9383360	0.978855	0.204895	9.68467	2.97114	1.87436	0.100288	0.0213417	0	0	1.79329	0	0	1.79329	0.981977	0	48	30
AATGACGTAGGATGTC-1_WSSS_THYst9383360	0.0833976	0.00649536	0.656692	0.139258	0.0761284	0.00295997	0.000836945	0	0	0	0	0	0	0	0	44	78
AATGACTGTCAGCCGG-1_WSSS_THYst9383360	0.0176487	0.000958326	0.0560254	0.0390942	0.00857567	0.00357427	0.0426181	0	0	0	0	0	0	0	0	23	47
AATGAGTTCGCATATG-1_WSSS_THYst9383360	0.154135	0.0461691	2.57157	0.813559	0.852104	0.0348292	0.00898707	0	0	0	0	0	0	0	0	15	21
AATGCAACCGGGTACC-1_WSSS_THYst9383360	0.0112713	0.00201003	0.0524108	0.043102	0.00825958	0.00340173	0.00287815	0	0	0	0	0	0	0	0	25	59
AATGGTCCACCGTTCA-1_WSSS_THYst9383360	0.00494931	0.00639823	0.677253	0.170409	0.055751	0.00142836	0.000214981	0	0	2.63452	0	0	0	0	0	30	16
AATGGTTCTCACAAGC-1_WSSS_THYst9383360	0.0241109	0.00337793	0.0896508	0.0491229	0.0142182	0.00667143	0.00374751	0	0	1.51234	0	0	0	0	0	19	35
AATGTGCCCGAGGTGT-1_WSSS_THYst9383360	0.051381	0.157008	0.0224508	0.0106133	0.00232534	0.0038692	0.000536756	0	0	1.76257	0	0	0	0	0	55	27
AATGTGCTAATCTGAG-1_WSSS_THYst9383360	0.000252376	0.00018744	0.00134649	0.000303472	0.000146415	0.000193925	3.08341e-05	0	0	0	0	0	0	0	0	66	32
AATTAAAGGTCGGCGT-1_WSSS_THYst9383360	0.0195993	0.0124334	2.51281	0.859875	0.507175	0.00697315	0.000365114	0	0	0	0	0	2.73564	0	0	40	50
AATTAACGGATTTCCA-1_WSSS_THYst9383360	0.0716289	0.0832873	3.9858	0.803552	0.510832	0.0245533	0.00567935	0	0	2.55584	0	0	0	0	0	58	66
AATTACGAGACCCATC-1_WSSS_THYst9383360	0.158459	0.0293693	2.09343	0.412671	0.221936	0.0095399	0.00288652	0	0	0	1.63921	0	0	0	0	59	5
AATTAGCGCTGCAGCG-1_WSSS_THYst9383360	0.594658	0.101717	0.0460838	0.103519	0.00919986	0.0202706	0.00332434	0	0	0	0	0	0	0	0	51	63
AATTCTAGAGTTAGGC-1_WSSS_THYst9383360	0.369449	0.0920838	5.75185	1.66441	1.11893	0.0360273	0.00344943	0	0	0	0	0	1.38953	1.38953	0	49	63
AATTGAACGCTCTGGT-1_WSSS_THYst9383360	0.247142	2.42177	5.89304	1.1473	0.763716	0.040421	0.00220696	0	2.60335	2.09777	1.02496	0	0	0	0	45	83
ACAAACCATGCGTCCT-1_WSSS_THYst9383360	0.00208928	0.000380372	0.0150253	0.0102322	0.00187592	0.000599842	0.000239705	0	0	0	0	0	0	0	0	64	16
ACAAAGAAGGTAGGCC-1_WSSS_THYst9383360	0.688165	0.0321532	0.319569	0.130627	0.039191	0.016883	0.00207387	0	0	0	0	0	0	0	0	46	4
ACAAAGCATGACCTAG-1_WSSS_THYst9383360	0.000568568	0.00246215	0.0763501	0.0236004	0.00411921	0.00120738	9.05839e-05	0	0	0	0	0	0	0	0	63	97
ACAAATCGCACCGAAT-1_WSSS_THYst9383360	0.546495	0.0762973	0.117712	0.0758713	0.0137339	0.00568532	0.00169422	0	0	0	0	0	1.66235	0	0	50	82
ACAAATGGTAGTGTTT-1_WSSS_THYst9383360	0.12626	0.0154061	0.0153679	0.0157972	0.00147571	0.000808627	0.000419395	0	0	0	0	0	0	0	0	44	84
ACAACAGCATGAGCTA-1_WSSS_THYst9383360	0.4132	0.0664399	0.023295	0.0245607	0.00254514	0.00564815	0.000425393	0	0	0	0	0	1.48613	0	0	32	72
ACAACGGTCCCTGCGA-1_WSSS_THYst9383360	0.156392	0.0247102	0.150487	0.0856977	0.111909	0.00696384	0.00512235	0	0	0	0	0	0	0	0	22	30
ACAAGCAGTGCCTAGC-1_WSSS_THYst9383360	0.14148	0.0834191	5.88547	1.32509	0.776961	0.0357817	0.00473996	0	0	0	0	0	0	0	0	30	26
ACAAGCTATATGGAAG-1_WSSS_THYst9383360	0.0128907	0.00149788	0.450777	0.0695265	0.0257293	0.000664902	0.000129935	0	0	0	0	0	2.90206	0	0	37	1
ACAAGGAAATCCGCCC-1_WSSS_THYst9383360	0.16434	0.133505	10.1308	3.07342	1.87865	0.0549532	0.00232916	0	0	2.05824	0	0	2.51664	0	0	49	75
ACAAGGACAAGAGGTT-1_WSSS_THYst9383360	0.0142161	0.119695	7.85284	1.55994	1.39015	0.043424	0.00163669	0	0	0	0	0	0	0	0	29	37
ACAAGGATGCTTTAGG-1_WSSS_THYst9383360	0.00472785	0.00252686	0.0779604	0.0226829	0.00441489	0.000845892	0.000283497	0	0	0	0	0	0	0	0	61	87
ACAAGGGCAGGCTCTG-1_WSSS_THYst9383360	0.0810112	0.0150694	1.56224	0.256112	0.127712	0.00527658	0.000577729	0	0	0	0	0	0	1.69605	0	44	76
ACAATAGTCGTACGTT-1_WSSS_THYst9383360	2.47653	0.12976	0.090979	0.251144	0.0216725	0.0595832	0.00678243	0	0	0	0	0	0	0	0	42	20
ACAATCCATTTAAACC-1_WSSS_THYst9383360	7.34255	0.136147	0.0892424	0.228613	0.0203558	0.0727521	0.00676804	0	0	0	0	0	0	0	0	36	32
ACAATGAATACGGAGA-1_WSSS_THYst9383360	0.298737	0.0187731	0.0335891	0.039965	0.00470665	0.0062753	0.00286834	0	0	0	0	0	0	0	0	57	31
ACAATTGTGTCTCTTT-1_WSSS_THYst9383360	0.0199237	0.273567	0.0314214	0.0119743	0.0027866	0.00450245	0.000645772	0	0	0	0	0	0	0	0	51	97
ACAATTTAGGAGGCTC-1_WSSS_THYst9383360	0.0379734	0.00417978	0.714344	0.17419	0.0601827	0.00188502	0.000126567	0	0	0	0	0	0	0	0	31	9
ACAATTTGGCCATATT-1_WSSS_THYst9383360	0.017555	0.219918	0.0215771	0.00685553	0.00323964	0.00977131	0.0021977	0	0	0	0	0	0	0	0	43	123
ACACAAAGACGGGTGG-1_WSSS_THYst9383360	0.0538535	0.00198311	0.0362619	0.0317809	0.0031821	0.00156154	0.000499459	0	0	0	0	0	0	0	0	24	56
ACACACCAGGACCAGT-1_WSSS_THYst9383360	0.0634543	0.237016	0.0363646	0.0137797	0.00469194	0.00521931	0.00294184	0	0	0	0	0	0	0	0	44	90
ACACATGATCAAATCT-1_WSSS_THYst9383360	0.0730948	0.00574625	0.0988701	0.0470909	0.00960481	0.00518801	0.0133862	0	0	0	0	0	0	0	0	60	16
ACACCACATAATTAGC-1_WSSS_THYst9383360	0.0569256	0.00384689	0.0191243	0.0209041	0.00335082	0.00427225	0.00067587	0	0	0	0	0	0	0	0	31	117
ACACCCAGCATGCAGC-1_WSSS_THYst9383360	0.0651765	0.0106868	0.123363	0.0931608	0.0263901	0.0138844	0.00642156	0	0	0	0	0	1.18562	0	0	24	50
ACACCCGAGAAATCCG-1_WSSS_THYst9383360	0.0222095	0.00497353	0.0922154	0.0765555	0.0146141	0.00535261	0.00858335	0	0	0	0	0	0	0	0	19	39
ACACCGAGCGCTCTTT-1_WSSS_THYst9383360	0.00493609	0.000395932	0.015777	0.018645	0.00109505	0.000287018	0.000412882	0	0	0	0	0	0	0	0	15	5
ACACCGGTCTGACCGC-1_WSSS_THYst9383360	0.000240949	0.000793696	0.390381	0.315206	0.0157139	0.000481455	0.00014799	0	0	0	0	0	0	0	0	65	17
ACACCTTAAGTAGGGC-1_WSSS_THYst9383360	0.417236	0.0289428	0.0356152	0.0572743	0.00474532	0.00344338	0.000607643	0	0	0	0	0	0	0	0	25	43
ACACCTTACTACTTGC-1_WSSS_THYst9383360	0.0255337	0.207764	0.0409494	0.02088	0.00365608	0.00324769	0.000614446	0	0	1.06262	0	0	0	0	0	41	111
ACACGAGACTCCTTCT-1_WSSS_THYst9383360	0.023075	0.278245	0.0302608	0.0151824	0.00508644	0.00657012	0.000789921	0	0	0	0	0	0	0	0	31	71
ACACGGGAACTTAGGG-1_WSSS_THYst9383360	0.00916829	0.000859287	0.0312515	0.0248092	0.00329191	0.00179345	0.000545386	0	0	1.7876	0	0	0	0	0	27	71
ACACGTAGGCCACAAG-1_WSSS_THYst9383360	0.0726581	0.0451797	0.0366362	0.0163579	0.00275929	0.00190606	0.000480423	0	0	0	0	0	0	0	0	58	110
ACACTCCAATGTCACT-1_WSSS_THYst9383360	0.310436	0.0199517	0.751539	0.274918	0.114612	0.0142044	0.00579076	0	0	1.34866	0	0	1.34866	0	0	17	17
ACACTGATCAAGGTGT-1_WSSS_THYst9383360	0.632133	0.0399574	1.30698	0.611387	0.119275	0.0120438	0.00277199	0	0	0	0	0	0	0	0	52	48
ACACTGGGACAGTCGT-1_WSSS_THYst9383360	0.0089409	0.00343862	0.0311694	0.00695349	0.00156244	0.000550576	0.00020786	0	0	2.43603	0	0	0	0	0	59	115
ACAGAACTGAGAACAA-1_WSSS_THYst9383360	0.0387499	0.0860352	0.0253335	0.0145063	0.00400869	0.00416265	0.000739467	0	0	0	0	0	0	0	0	52	24
ACAGCGACATTCTCAT-1_WSSS_THYst9383360	0.00996489	0.236585	0.0193435	0.00777566	0.00342698	0.00418326	0.000428816	0	0	0	0	0	0	0	0	59	99
ACAGGCTTGCCCGACT-1_WSSS_THYst9383360	0.672488	0.217137	0.318148	0.118182	0.0213311	0.0199936	0.00331202	0	0	1.10035	0	0	0	0	0	53	87
ACAGGTGGAGGTGAGG-1_WSSS_THYst9383360	0.0024405	0.0685957	7.76933	1.90293	1.03747	0.0438751	0.000555787	0	0	1.71934	0	0	0	0	0	51	39
ACAGGTGTGTTGTTGC-1_WSSS_THYst9383360	0.00314598	0.000373485	0.242582	0.0254083	0.00570604	0.000257081	0.000124219	0	0	0	0	0	0	0	0	38	0
ACAGTAATACAACTTG-1_WSSS_THYst9383360	1.05474	0.0717163	1.45175	0.479511	0.187564	0.020086	0.00288233	0	0	0	0	0	0	0	0	46	14
ACATAAGTCGTGGTGA-1_WSSS_THYst9383360	0.00353476	0.000419203	0.0449686	0.00900944	0.00268809	0.000708555	0.000152803	0	0	0	0	0	0	0	0	59	9
ACATAATAAGGCGGTG-1_WSSS_THYst9383360	0.00127245	0.000948283	0.00212071	0.00974192	0.00107609	0.0110921	0.000639901	0	0	0	0	0	0	0	0	21	63
ACATCAGCTGGGACGC-1_WSSS_THYst9383360	0.253447	0.0203421	0.263861	0.0851153	0.0839183	0.00324296	0.000922209	0	0	0	0	0	1.65341	0	0	32	12
ACATCCCGGCCATACG-1_WSSS_THYst9383360	0.00786323	0.247974	0.0387655	0.00495771	0.00221458	0.00395995	0.000479388	0	0	0	0	0	0	0	0	55	57
ACATCCTGGTAACTGT-1_WSSS_THYst9383360	0.314015	0.0181751	0.0613254	0.0517958	0.00754758	0.00261089	0.000440726	0	0	0	0	0	0	0	0	42	102
ACATCGATCGTTTACC-1_WSSS_THYst9383360	0.0873018	0.139779	11.498	3.17767	1.56576	0.0499484	0.00389882	0	0	2.55125	0	0	1.21332	0	0	42	62
ACATCGGTCAGCCGCG-1_WSSS_THYst9383360	0.143997	0.0493987	3.53361	1.39267	0.609542	0.0180599	0.000918323	0	0	0	0	0	0	0	0	41	37
ACATCGTATGCAATGG-1_WSSS_THYst9383360	0.767977	0.0878608	1.42175	0.3011	0.131982	0.0182537	0.00139376	0	1.35417	0	0	0	1.35417	0	0	45	81
ACATGGCGCCAAAGTA-1_WSSS_THYst9383360	0.0461957	0.197073	0.140883	0.0184103	0.00893685	0.00352743	0.0025706	0	0	1.26285	0	0	0	0	0	40	104
ACATTAGTTTATATCC-1_WSSS_THYst9383360	0.129227	0.519574	0.0521299	0.0334283	0.00952979	0.0132392	0.00112521	0	0	0	0	0	0	0	0	51	61
ACCAACGCTTATTTAT-1_WSSS_THYst9383360	0.869526	0.0583365	0.684264	0.432956	0.13344	0.0317525	0.00569532	0	0	0	0	0	0	0	0	53	49
ACCAAGAACGCGTGTC-1_WSSS_THYst9383360	0.00674632	0.00163345	0.0380512	0.0185921	0.00352231	0.00223296	0.000288334	0	0	0	0	0	0	0	0	17	49
ACCAATATGCAAGTTA-1_WSSS_THYst9383360	0.073934	0.150726	0.0459821	0.0284307	0.00700375	0.00537896	0.00307115	0	0	0	0	0	0	0	0	56	78
ACCACAAGTTTCTATC-1_WSSS_THYst9383360	0.157282	0.177209	0.071413	0.0509385	0.0119224	0.00790833	0.00202588	0	0	0	0	0	0	0	0	30	54
ACCACCAATGTAACAA-1_WSSS_THYst9383360	0.066553	0.116967	0.125287	0.0805687	0.0172819	0.0089374	0.00474692	0	0	1.07302	0	0	0	0	0	41	107
ACCACGTGCAGCTATA-1_WSSS_THYst9383360	0.0178313	0.20457	15.7923	4.93045	3.97602	0.106731	0.0338512	0	0	1.87718	1.04557	0	2.63298	0	0	48	76
ACCACTGTTCAAGAAG-1_WSSS_THYst9383360	0.00775705	0.00230834	0.719758	0.113479	0.0696479	0.00140109	0.000262852	0	0	0	0	0	0	0	0	10	6
ACCAGACCATAACAAC-1_WSSS_THYst9383360	0.50538	0.0912571	4.46062	1.64933	0.694939	0.0285953	0.00209361	0	0	1.70134	0	0	1.70134	0	0	38	4
ACCAGTGCGGGAGACG-1_WSSS_THYst9383360	0.217224	0.0906405	0.0139078	0.0123543	0.00135616	0.00375384	0.000265996	0	0	1.54748	0	0	0	0	0	48	94
ACCATATCCGCAATAA-1_WSSS_THYst9383360	1.29995	0.0419964	1.91884	0.859922	0.206587	0.0134562	0.00248897	1.1806	0	1.1806	0	0	0	0	0	38	56
ACCATCCGCCAACTAG-1_WSSS_THYst9383360	3.64672	0.229727	0.131481	0.397511	0.0368022	0.126329	0.0316899	0	0	0	0	0	0	0	0	44	12
ACCATCGTATATGGTA-1_WSSS_THYst9383360	8.70871e-05	8.35098e-05	0.00958088	0.00404129	0.00022544	0.000136322	0.000380759	0	0	0	0	0	0	0	0	42	42
ACCATTAAGGGTGTCA-1_WSSS_THYst9383360	4.41646e-05	3.4417e-05	0.00043345	0.00243466	3.78149e-05	3.65999e-05	1.51636e-05	0	0	0	0	0	0	0	0	13	5
ACCCAACGCCCGTGGC-1_WSSS_THYst9383360	0.019167	0.00182267	0.0865395	0.0445927	0.00618915	0.00300611	0.000906664	0	0	0	0	0	0	0	0	30	86
ACCCACCTACATGCTC-1_WSSS_THYst9383360	0.209747	0.454568	0.117498	0.102241	0.0286744	0.0273858	0.00360532	0	0	0	0	0	0	0	0	25	25
ACCCATCTTGAGGGTA-1_WSSS_THYst9383360	2.78781	0.00208667	0.00336142	0.00513711	0.00105391	0.00129561	0.000138365	0	0	0	0	0	0	0	0	37	37
ACCCATTTGTCCCTCT-1_WSSS_THYst9383360	0.0338214	0.0151459	0.510987	0.119279	0.0325383	0.00461062	0.00661962	0	0	0	0	0	0	0	0	60	100
ACCCGAGCGAAATTAC-1_WSSS_THYst9383360	0.00937288	0.00117599	0.0414838	0.0243327	0.00415685	0.00272564	0.00241205	0	0	0	0	0	1.8369	0	0	61	29
ACCCGGAAACTCCCAG-1_WSSS_THYst9383360	0.0805859	0.81792	10.7144	2.13091	1.59203	0.0680544	0.00389057	0	0	2.20165	0.958574	0	0	0	0	57	65
ACCCGGATGACGCATC-1_WSSS_THYst9383360	0.67273	0.0658096	0.0242186	0.0710257	0.00496642	0.0141132	0.00278209	0	0	0	0	0	0	0	0	38	100
ACCCGGTTACACTTCC-1_WSSS_THYst9383360	0.0114096	0.000374025	0.0264835	0.00379708	0.00107109	0.000316305	0.000663628	0	0	0	0	0	0	0	0	42	48
ACCCGTGTCATCAGTA-1_WSSS_THYst9383360	0.0561422	0.00377502	0.301307	0.074709	0.0205772	0.00147348	0.000469987	0	0	0	0	0	0	0	0	58	54
ACCCTATAGGACTGAG-1_WSSS_THYst9383360	0.0516505	0.00504411	0.4872	0.221674	0.078953	0.00194182	0.000773172	0	0	0	0	0	0	0	0	12	20
ACCCTATGCCATATCG-1_WSSS_THYst9383360	0.0775547	0.00327553	0.05355	0.0371506	0.00616114	0.00283282	0.000572389	0	0	1.69206	0	0	0	0	0	56	40
ACCCTCCCTTGCTATT-1_WSSS_THYst9383360	0.0417127	0.30002	3.5198	0.709191	0.467557	0.020257	0.00141378	0	0	0	1.00522	0	1.00522	0	0	48	84
ACCGAAGAGTCTGGTT-1_WSSS_THYst9383360	0.0102018	0.00565569	1.06594	0.192345	0.141403	0.00207717	0.000318284	0	0	0	0	0	0	0	0	57	11
ACCGACACATCTCCCA-1_WSSS_THYst9383360	0.501528	0.0477188	0.0717611	0.112841	0.00929728	0.0130672	0.00283094	0	0	1.31243	0	0	1.31243	0	0	61	67
ACCGACTGAGTCCCAC-1_WSSS_THYst9383360	0.296694	0.0184325	0.11898	0.115808	0.0215205	0.0204264	0.00416418	0	0	1.14275	0	0	0	0	0	28	66
ACCGATATTTAATCAT-1_WSSS_THYst9383360	0.042726	1.09943	14.5033	1.99221	1.71381	0.066949	0.00539967	0	2.03237	2.974	1.29551	0	0.844337	0	0	54	120
ACCGATGGTAGCATCG-1_WSSS_THYst9383360	0.0485649	0.0053521	0.230965	0.0710368	0.0128874	0.000799578	0.000173743	0	0	0	0	0	0	0	0	36	92
ACCGCAATAACTGCCT-1_WSSS_THYst9383360	0.0237097	0.404848	0.0253804	0.0094672	0.0054962	0.00711912	0.00103576	0	0.627369	0	0	0	0	0	0	51	79
ACCGCGGTGGAAGTCG-1_WSSS_THYst9383360	0.00255859	0.0376972	0.00348277	0.00106622	0.000383502	0.000396531	5.34195e-05	0	0	0	0	0	0	0	0	44	106
ACCGGGCCTTTGTTGA-1_WSSS_THYst9383360	0.111323	0.358951	1.77593	0.253167	0.117008	0.0062606	0.000552683	0	1.90375	1.3495	0	0	0	0	0	46	98
ACCGGTCAGGTACACC-1_WSSS_THYst9383360	0.0598654	0.00384215	0.0127452	0.0110843	0.00129668	0.001345	0.000210049	0	0	0	0	0	0	0	0	59	15
ACCGTGACCACGTGGG-1_WSSS_THYst9383360	0.00760362	0.000297264	0.002282	0.00127679	0.000496841	0.0005094	0.000182406	0	0	0	0	0	0	0	0	61	39
ACCTAAGTACCTTTCA-1_WSSS_THYst9383360	0.0838209	0.895658	30.4663	7.41146	4.50707	0.230687	0.0151615	0	0	2.70682	0.730202	0	1.85278	0	0	50	30
ACCTAATCGACTTCCT-1_WSSS_THYst9383360	1.1209	0.193127	4.60673	1.15778	0.919146	0.0909993	0.0131602	0.766062	0	0	0	0	0.766062	0	0	32	30
ACCTACAGTATGTGGT-1_WSSS_THYst9383360	0.0236673	0.0585356	0.00888008	0.00426575	0.000752474	0.00106677	9.15255e-05	0	0	0	0	0	0	0	0	41	113
ACCTCCGCCCTCGCTG-1_WSSS_THYst9383360	0.389431	0.216182	0.0433971	0.032048	0.00482543	0.0081446	0.000576039	0	0	0	0	0	1.20753	0	0	55	107
ACCTCCGTTATTCACC-1_WSSS_THYst9383360	0.0631208	0.0190722	0.147654	0.104385	0.0309752	0.0220409	0.00586059	0	0	0	0	0	0	0	0	34	112
ACCTGCGTGTCATGTT-1_WSSS_THYst9383360	0.579714	0.0629636	1.80155	0.483364	0.249505	0.0232452	0.0014664	0	0	1.41024	0	0	2.33125	0	0	46	18
ACGAAATGGGCGGCAC-1_WSSS_THYst9383360	0.426779	0.0831257	2.81434	0.730035	0.405598	0.0270296	0.00227877	0	0	0	0	0	0	0	0	32	24
ACGACTGGTCATACTC-1_WSSS_THYst9383360	0.00864459	0.00122243	0.178527	0.031564	0.00946107	0.00118175	0.000213365	0	0	0	0	0	0	0	0	64	34
ACGAGGATACCACTCT-1_WSSS_THYst9383360	0.546704	0.0656756	1.80857	0.643191	0.200558	0.0155518	0.00282228	0	0	1.05573	0	0	1.05573	0	0	50	18
ACGAGGTTTACAACGT-1_WSSS_THYst9383360	0.00485196	0.00385662	0.694192	0.145888	0.0600265	0.00181632	0.000303852	0	0	0	0	0	0	0	0	57	13
ACGATACCTATCCTGA-1_WSSS_THYst9383360	0.0874476	0.0215482	3.35133	0.832697	0.537701	0.0108132	0.00191652	0	0	0	0	0	1.93047	0	0	33	1
ACGATCATACATAGAG-1_WSSS_THYst9383360	0.0147532	0.00245904	0.052352	0.0559607	0.00826014	0.0044412	0.00130644	0	0	0	0	0	1.50059	0	0	25	63
ACGATCATCTTGTAAA-1_WSSS_THYst9383360	0.0335579	0.0254328	0.0311623	0.0440532	0.00386409	0.00282055	0.00169525	0	0	0	0	0	0	0	0	36	102
ACGATGCATATGTTAT-1_WSSS_THYst9383360	4.98639	0.0188953	0.0127628	0.0303394	0.00226763	0.00789444	0.00111213	1.37082	0	0	0	0	0	0	0	37	43
ACGCATACGTTTACTA-1_WSSS_THYst9383360	0.0176724	0.233838	0.0355043	0.0153209	0.00459358	0.0046075	0.000455906	0	0	0	0	0	0	0	0	56	102
ACGCATTCGTGAGTAC-1_WSSS_THYst9383360	0.024525	0.0386401	0.556647	0.211509	0.0652235	0.00236702	0.000239433	0	0	0	0	0	1.7052	0	0	33	61
ACGCCGCTAGACGACC-1_WSSS_THYst9383360	0.192671	0.0288091	2.06947	0.480731	0.170241	0.0120061	0.00167154	0	0	1.26122	0	0	0	0	0	43	71
ACGCGAAGTCAGACGA-1_WSSS_THYst9383360	0.549263	0.0588387	3.95879	1.14598	0.743686	0.0287283	0.00160695	0	0	0	0	0	2.27716	1.36515	0	49	59
ACGCGCTACACAGGGT-1_WSSS_THYst9383360	0.665875	0.112611	3.57166	0.838987	0.804849	0.0300558	0.00212221	0	0	0	0	0	1.07074	0	0	41	31
ACGCGGGCCAAGGACA-1_WSSS_THYst9383360	0.550385	0.0650989	0.0298751	0.0439168	0.00331214	0.0108463	0.00124364	0	0	0	0	0	0	0	0	34	62
ACGCGTTTCTTAAGAG-1_WSSS_THYst9383360	0.0130993	0.0036742	0.616533	0.11472	0.0517706	0.00103627	0.000173738	0	0	0	0	0	0	0	0	29	5
ACGCTACTGAATGGGC-1_WSSS_THYst9383360	0.00256363	0.00260515	1.01329	0.0999635	0.0491826	0.000919761	0.000146961	0	0	0	0	0	0	0	0	74	120
ACGCTGTGAGGCGTAG-1_WSSS_THYst9383360	0.965555	0.0316325	0.0360527	0.0458814	0.00601061	0.0162325	0.00263495	0	0	0	0	0	0	0	0	39	13
ACGGAATTTAGCAAAT-1_WSSS_THYst9383360	0.285912	0.206552	2.62744	0.769666	0.356673	0.0301175	0.005554	0	0	0	0	0	0	0	0	15	27
ACGGACTCTCAAAGCG-1_WSSS_THYst9383360	0.0126752	0.00167232	0.0466194	0.0340491	0.00440888	0.00163758	0.00472468	0	0	0	0	0	1.78101	0	0	61	75
ACGGATGGTGCGGATA-1_WSSS_THYst9383360	0.0021046	0.0569681	0.00589781	0.00156813	0.000610587	0.000651636	0.000101929	0	0	0	0	0	0	0	0	57	79
ACGGCACTTGCTTGGG-1_WSSS_THYst9383360	0.0203771	0.120212	0.0230854	0.00472469	0.00130015	0.00150708	0.000128646	0	0	0	0	0	0	0	0	52	60
ACGGCCAACATGGACT-1_WSSS_THYst9383360	0.0122416	3.53094	7.20164	0.782429	0.582539	0.0251612	0.000973758	0	1.26358	1.5701	0.819355	0	1.26358	0	0	53	55
ACGGCGACGATGGGAA-1_WSSS_THYst9383360	0.123858	0.0606714	4.22759	1.4275	0.730309	0.0215976	0.00039424	0	0	2.33447	0	0	0	0	0	49	77
ACGGCTGGATGTAGAA-1_WSSS_THYst9383360	0.00133555	0.000313863	0.0106843	0.00288569	0.0010936	0.000405001	0.000675032	0	0	0	0	0	0	0	0	61	11
ACGGGAGTGTCGGCCC-1_WSSS_THYst9383360	0.0485238	0.0533044	2.40116	0.852378	0.292755	0.00876524	0.000941853	0	0	2.36842	0	0	0	0	0	47	25
ACGGGTCATGTGACTT-1_WSSS_THYst9383360	0.686985	0.0496422	1.96852	0.646376	0.281189	0.0268526	0.004447	0	0	0	0	0	1.27499	0	0	15	9
ACGTAGATTGCTGATG-1_WSSS_THYst9383360	0.0110109	0.0748847	0.0099983	0.00399873	0.00139207	0.00215198	0.00035122	0	0	0	0	0	0	0	0	33	67
ACGTATTACTCCGATC-1_WSSS_THYst9383360	0.0130258	0.189522	0.0192171	0.0072086	0.00243693	0.00359319	0.000309969	0	0	0	0	0	0	0	0	41	97
ACGTCTCGTTCCGGGA-1_WSSS_THYst9383360	0.871984	0.0376429	0.0458783	0.096481	0.00594632	0.0103498	0.00106306	0	0	0	0	0	0	0	0	44	6
ACGTGACAAAGTAAGT-1_WSSS_THYst9383360	0.209057	0.0160028	0.383656	0.113259	0.0424801	0.00604253	0.00303421	0	0	0	0	0	0	0	0	52	4
ACGTGCGCCTCGTGCA-1_WSSS_THYst9383360	0.05635	0.00122211	0.0086508	0.0104323	0.00108051	0.00197448	0.000162017	0	0	0	0	0	0	0	0	17	63
ACGTTAATGTCGAAGA-1_WSSS_THYst9383360	0.22245	0.00601637	0.0359173	0.0354964	0.00449525	0.00218945	0.000287942	0	0	0	0	0	0	0	0	41	69
ACGTTAGATTTGCCCG-1_WSSS_THYst9383360	0.751891	0.0115194	0.0770085	0.109861	0.0111743	0.00625051	0.00166684	0	0	0	0	0	1.31661	0	0	39	39
ACGTTATTGGTCACTC-1_WSSS_THYst9383360	0.0370292	0.00961153	1.31305	0.442923	0.180779	0.00397868	0.00129798	0	0	0	0	0	0	0	0	19	13
ACGTTCGCAATCAATT-1_WSSS_THYst9383360	0.0323678	0.00747939	0.0600281	0.032655	0.00571876	0.00966551	0.00303373	0	0	0	0	0	0	0	0	33	113
ACGTTCGTTCAGGAAA-1_WSSS_THYst9383360	0.00156513	0.000540065	0.00902892	0.00562922	0.00114363	0.00227953	0.000216547	0	0	0	0	0	0	0	0	60	44
ACGTTTCGGTGCACTT-1_WSSS_THYst9383360	0.00189485	0.0429902	9.8771	1.58574	0.745921	0.0144253	0.000645301	0	0	3.14937	2.66673	0	2.29542	0	0	74	122
ACTACATCCCGACAAG-1_WSSS_THYst9383360	0.00411272	0.000875495	0.0194554	0.0141343	0.00279223	0.00247965	0.0004887	0	0	0	0	0	0	0	0	63	17
ACTACCAGCTCTCTGG-1_WSSS_THYst9383360	0.474188	0.0423187	0.105622	0.120457	0.0210187	0.0149331	0.0045903	0	0	0	0	0	0	0	0	25	41
ACTACGCGTTAGAATT-1_WSSS_THYst9383360	0.00275428	0.000133464	0.00269	0.00117163	0.000247365	0.000127792	5.18765e-05	0	0	0	0	0	0	0	0	60	56
ACTAGTTGCGATCGTC-1_WSSS_THYst9383360	0.289498	0.067903	0.0220897	0.0217432	0.00233258	0.00170834	0.000174566	0	0	0	0	0	0	0	0	50	104
ACTATCCAGGGCATGG-1_WSSS_THYst9383360	0.00621754	0.0842342	0.0111001	0.00422213	0.00138449	0.00192929	0.000270917	0	0	0	0	0	0	0	0	38	108
ACTATCGCCGGCTAAA-1_WSSS_THYst9383360	0.000384106	0.00028386	0.0420118	0.0170027	0.00148439	0.000226329	7.50272e-05	0	0	0	0	0	0	0	0	13	1
ACTATCTGCCCGCGTA-1_WSSS_THYst9383360	0.054919	0.333126	1.99767	0.307095	0.175095	0.0189615	0.00193076	0	0	1.04569	0	0	1.04569	0	0	53	113
ACTATGTCCAGCTGCC-1_WSSS_THYst9383360	0.000546692	0.000167174	0.00304346	0.00178547	0.00033416	0.000255981	5.32907e-05	0	0	0	0	0	0	0	0	64	22
ACTATTTCCGGGCCCA-1_WSSS_THYst9383360	0.0090046	0.00177974	0.0874687	0.0535082	0.00710722	0.00360351	0.00146317	0	0	0	0	0	0	0	0	59	41
ACTCAAGTGCAAGGCT-1_WSSS_THYst9383360	0.00307996	0.0756782	0.0108714	0.00283119	0.00107061	0.00150658	0.000103185	0	0	0	0	0	0	0	0	60	86
ACTCAATAAAGGCACG-1_WSSS_THYst9383360	0.0256877	0.00117625	0.0160757	0.0154781	0.00206388	0.0018899	0.000685236	0	0	0	0	0	0	0	0	25	69
ACTCCAATATCATCAT-1_WSSS_THYst9383360	0.00746244	0.00100659	0.132713	0.014672	0.00481318	0.00084491	0.00152091	0	0	0	0	0	2.6852	0	0	63	29
ACTCCCATTCCTAAAG-1_WSSS_THYst9383360	0.370325	0.0860885	3.94338	1.02148	0.586404	0.0321351	0.00724475	0	0	1.43387	0	0	0	0	0	47	17
ACTCCCTAATGCTAAA-1_WSSS_THYst9383360	0.0837899	0.563136	0.0618666	0.0193409	0.00658384	0.0122189	0.00669832	0	0	0	0	0	0	0	0	57	69
ACTCCCTAGAATAGTA-1_WSSS_THYst9383360	0.0272597	0.24286	15.4568	5.92812	7.48774	0.247619	0.0892337	0	0	0	0	0	2.20308	0.959567	0.959567	48	70
ACTCGATGTATTTCAT-1_WSSS_THYst9383360	1.14269	0.179315	5.20173	1.66622	1.48504	0.15099	0.021458	0	0	0	0	0	0	0	0	18	10
ACTCGCGATCTGACGC-1_WSSS_THYst9383360	0.00543167	0.12736	0.0107295	0.00813614	0.00118043	0.00255682	0.000288366	0	0	0	0	0	0	0	0	42	126
ACTCGTAACCCGTCCT-1_WSSS_THYst9383360	0.0249395	0.290063	4.00638	1.38826	0.631462	0.0313035	0.00308379	0	0	0	0	0	0.827821	0	0	49	23
ACTCGTCAGTAATCCC-1_WSSS_THYst9383360	0.00828528	0.13541	0.0226591	0.00894694	0.00336894	0.00298056	0.000476988	0	0	0	0	0	0	0	0	36	78
ACTCTAAACCTGGGAT-1_WSSS_THYst9383360	0.255389	0.0693613	5.35558	2.04912	0.912741	0.0355142	0.00387372	0	0	0	0	0	0	1.35205	0	27	1
ACTCTCTGACTTAGGT-1_WSSS_THYst9383360	0.110614	0.00537309	0.135592	0.0528439	0.00903914	0.00208657	0.000588882	0	0	1.58247	1.58247	0	0	0	0	42	78
ACTCTTCAGCTCCCGC-1_WSSS_THYst9383360	0.0302666	0.0137622	0.188202	0.0863827	0.021654	0.00631077	0.00244225	0	0	0	0	0	0	0	0	36	126
ACTCTTGTATAGTAAC-1_WSSS_THYst9383360	0.208618	0.284722	0.0542572	0.0292712	0.006285	0.00939941	0.00106997	0	0	0.952176	0	0	0	0	0	36	70
ACTGAAACGCCGTTAG-1_WSSS_THYst9383360	0.00895392	0.132423	0.00862087	0.00321709	0.00125593	0.00237899	0.00399324	0	0	0	0	0	0	0	0	57	93
ACTGAATGGCGAAAGT-1_WSSS_THYst9383360	1.58917	0.434181	0.22542	0.113956	0.0120337	0.0349717	0.00372977	0	1.19293	1.7216	0	0	0	0	0	47	83
ACTGCGGACACACCGT-1_WSSS_THYst9383360	0.000459919	4.43652e-05	0.000260179	0.000258414	8.31987e-05	8.77747e-05	2.35507e-05	0	0	0	0	0	0	0	0	37	119
ACTGCTCGGAAGGATG-1_WSSS_THYst9383360	0.558258	0.0297963	0.0446625	0.0602029	0.00411365	0.00965581	0.00078038	0	0	1.93502	0	0	0	0	0	53	9
ACTGTACGATACACAT-1_WSSS_THYst9383360	0.650412	0.0185427	0.0699119	0.14725	0.0126338	0.0141497	0.00279875	0	0	0	0	0	0	0	0	30	78
ACTGTAGCACTTTGGA-1_WSSS_THYst9383360	0.0521919	0.00467631	0.0457862	0.0375122	0.00665988	0.00275371	0.00129119	0	0	0	0	0	0	0	0	27	39
ACTGTCCAGGATTATA-1_WSSS_THYst9383360	2.0599	0.0511448	0.0514385	0.045389	0.0051999	0.00848091	0.000825744	1.40049	0	1.40049	0	0	1.40049	0	0	33	55
ACTGTCTTCTTTAGAA-1_WSSS_THYst9383360	0.0218725	0.00372433	0.0841291	0.0789152	0.0115957	0.00725123	0.00383414	0	0	0	0	0	0	0	0	30	64
ACTGTGCTAGTAGATC-1_WSSS_THYst9383360	0.0131146	0.10053	5.40982	1.96687	1.0495	0.036881	0.00153735	0	0	0	0	0	1.22593	0	0	13	31
ACTTACGCATCCACGC-1_WSSS_THYst9383360	0.0577346	0.0877651	0.0341226	0.0218	0.00760351	0.0137915	0.000705202	0	0	0	0	0	1.62122	0	0	58	78
ACTTAGTACGACAAGA-1_WSSS_THYst9383360	0.0879984	0.0744131	5.23045	1.65958	1.24925	0.049675	0.00265103	0	0	0	0	0	1.27554	0	0	14	32
ACTTATACTTACCCGG-1_WSSS_THYst9383360	0.0119423	0.0427276	0.349184	0.0556697	0.0248506	0.00211602	0.000306071	0	0	1.76078	0	0	0	0	0	36	90
ACTTATTAGGATCGGT-1_WSSS_THYst9383360	0.261724	0.0226766	1.33374	1.30298	0.175592	0.00971998	0.00137329	0	0	0	0	0	0	0	0	38	52
ACTTATTTATGTGCCA-1_WSSS_THYst9383360	1.84243	0.155649	0.109888	0.166803	0.0171851	0.0419835	0.014528	0	0	0	0	0	1.52599	0	0	46	90
ACTTCAGGCTGATCCC-1_WSSS_THYst9383360	0.0172325	0.32079	0.0258807	0.00787205	0.00394528	0.00635482	0.000801018	0	0	1.1639	0	0	0	0	0	51	81
ACTTCCAGTGGAAGCT-1_WSSS_THYst9383360	0.0233046	0.00288696	0.189489	0.0739906	0.0203411	0.00216307	0.00107388	0	0	1.94522	0	0	0	0	0	57	3
ACTTCCATGCGGGACA-1_WSSS_THYst9383360	0.00603866	0.024845	0.0611595	0.0146177	0.00415755	0.00128958	0.000367354	0	0	0	1.70926	0	0	0	0	61	85
ACTTCGCCATACGCAC-1_WSSS_THYst9383360	0.00394284	0.000477877	0.0373682	0.0155345	0.00200211	0.00126614	0.000419862	0	0	0	0	0	0	0	0	27	75
ACTTCGCTAGCGAGTG-1_WSSS_THYst9383360	3.82147e-05	2.3051e-05	0.000197306	7.79119e-05	2.22056e-05	2.18069e-05	7.92978e-06	0	0	0	0	0	0	0	0	31	127
ACTTGACTCCCTCTTT-1_WSSS_THYst9383360	0.54505	0.0248535	0.147452	0.139623	0.0119225	0.00500215	0.0042189	0	0	0	0	0	0	0	0	42	72
ACTTGGGACCCGGTGG-1_WSSS_THYst9383360	0.249855	0.066013	0.0239682	0.0188308	0.00316433	0.00330804	0.00066665	0	0	0	0	0	0	0	0	29	49
ACTTGTAGTCCCTTCA-1_WSSS_THYst9383360	5.40393	0.345132	0.220655	0.511509	0.0729911	0.177631	0.0221507	0.536067	0	0	0	0	0	0	0	44	10
ACTTGTGGATGGAACG-1_WSSS_THYst9383360	0.0138805	0.306248	0.0486819	0.0123394	0.00456806	0.00542717	0.00449647	0	0	0.938797	0	0	0	0	0	52	108
ACTTTCCTATAGCTTC-1_WSSS_THYst9383360	0.148745	0.0127287	0.129772	0.133511	0.0236675	0.0089134	0.00351796	0	0	0	0	0	0	0	0	28	62
ACTTTGACTGCATCCT-1_WSSS_THYst9383360	1.33492	0.0630711	0.140586	0.152361	0.0292417	0.0292624	0.00761673	0	0	0	0	0	0	0	0	39	11
ACTTTGGTCGTGCTCC-1_WSSS_THYst9383360	0.000933722	0.00022761	0.00733716	0.00488053	0.000642496	0.000441327	0.000151334	0	0	0	0	0	0	0	0	61	13
ACTTTGTCGACGCACT-1_WSSS_THYst9383360	0.0307166	0.177246	0.572238	0.154964	0.0569081	0.00879298	0.00353132	0	0	1.06188	0	0	0	0	0	56	120
AGAAATTATGACTCGC-1_WSSS_THYst9383360	1.69056	0.270737	0.0985565	0.167618	0.0115178	0.0374177	0.00365861	0	0	1.47668	0	0	0	0	0	53	115
AGAACCCAGCGTGACA-1_WSSS_THYst9383360	0.116055	0.07099	0.0210247	0.0180019	0.00197649	0.0016163	0.00017454	0	0	0	0	0	0	0	0	44	124
AGAACCCTCAATTGGG-1_WSSS_THYst9383360	0.00413622	0.0015487	0.224885	0.0344986	0.0150678	0.000964726	0.000297156	0	0	0	0	0	0	0	0	61	9
AGAACGTGGTACATTC-1_WSSS_THYst9383360	0.00175032	0.000343355	0.0203744	0.0107997	0.00209381	0.000686453	0.000161035	0	0	0	0	0	2.26006	0	0	27	73
AGAAGAGCGCCGTTCC-1_WSSS_THYst9383360	8.52357e-06	3.70113e-06	2.4178e-05	1.58027e-05	9.3113e-06	8.12532e-06	3.53168e-06	0	0	0	0	0	0	0	0	38	88
AGAAGGTACACTTCAC-1_WSSS_THYst9383360	0.349826	0.0311401	1.20153	0.338514	0.142418	0.00719854	0.00104058	0	0	1.9401	0	0	1.38122	0	0	52	14
AGAAGGTTGCCGAATT-1_WSSS_THYst9383360	8.99732e-05	5.28114e-05	0.00107828	0.000631196	8.83929e-05	9.61837e-05	2.07801e-05	0	0	0	0	0	0	0	0	42	44
AGAAGTGATTCGTGAT-1_WSSS_THYst9383360	0.00942458	0.186262	11.4031	2.49746	1.65739	0.0542815	0.00154798	0	0	3.48906	1.3576	0	1.91304	0	0	48	28
AGAATAAATCTTCAGG-1_WSSS_THYst9383360	0.731759	0.0274716	0.111938	0.127406	0.0222613	0.01044	0.00352482	0	0	0	0	0	0	0	0	37	11
AGAATTATGGATTCGA-1_WSSS_THYst9383360	0.0418467	0.00372378	0.0391371	0.0342523	0.00393028	0.00437868	0.000949093	0	0	1.75839	0	0	0	0	0	32	98
AGAATTGTTTGACATA-1_WSSS_THYst9383360	0.0257749	0.00363067	0.0216513	0.0198139	0.00428297	0.00189272	0.00105563	0	0	0	0	0	0	0	0	17	23
AGACAGCTCAGAATCC-1_WSSS_THYst9383360	0.0340017	0.00773221	0.989846	0.285032	0.128223	0.00199812	0.000270143	0	0	0	0	0	0	0	0	22	12
AGACAGGCATCTCAGC-1_WSSS_THYst9383360	0.0216167	0.140743	1.61336	0.263513	0.143048	0.00717861	0.00205496	0	0	0	1.28871	0	0	0	0	55	125
AGACCAAACCACACCT-1_WSSS_THYst9383360	0.80756	0.0729881	1.36529	0.418298	0.164073	0.0201545	0.00450813	0	0	1.44927	0	0	0	0	0	51	9
AGACCATGGGATACAA-1_WSSS_THYst9383360	0.443246	0.123154	0.240337	0.14907	0.022301	0.00891798	0.00457934	0	0	0	0	0	0	0	0	22	28
AGACCCACCGCTGATC-1_WSSS_THYst9383360	0.0293141	0.258051	16.8069	4.61524	5.10832	0.171432	0.00703336	0	0	0.97493	0	0	2.22515	0.97493	0	49	65
AGACCCGCCCTCCTCG-1_WSSS_THYst9383360	0.802002	0.174126	0.0870263	0.0712954	0.0108255	0.0214761	0.00391166	0	0	0.925908	0	0	0	0	0	26	56
AGACCGCTCCGCGGTT-1_WSSS_THYst9383360	0.0068736	0.155677	0.0091096	0.00534791	0.00137651	0.00216871	0.00222007	0	0	0	0	0	0	0	0	51	111
AGACCGGGAAACCCTG-1_WSSS_THYst9383360	0.836963	0.0169439	0.0763629	0.0903649	0.0111889	0.00657288	0.00163534	0	0	0	0	0	0	0	0	41	17
AGACGAAGTGCCGGTC-1_WSSS_THYst9383360	0.123597	0.0203321	0.0153204	0.0180206	0.00186386	0.00179443	0.00037071	0	0	0	0	0	0	0	0	49	97
AGACGACGATGCCGCT-1_WSSS_THYst9383360	0.09713	0.0214635	0.563643	0.164423	0.0603383	0.00333688	0.000727927	0	0	0	0	0	0	0	0	53	33
AGACTAGCCTTCCAGA-1_WSSS_THYst9383360	0.121492	0.141404	0.0663435	0.044771	0.00925234	0.007279	0.00211648	0	0	1.12573	0	0	0	0	0	28	46
AGAGAAGGAGTACAAT-1_WSSS_THYst9383360	0.0118761	0.00113148	0.1243	0.0598674	0.00596638	0.000878181	0.000854492	0	0	2.40337	0	0	0	0	0	58	34
AGAGATCTCTAAAGCG-1_WSSS_THYst9383360	0.654812	0.0202705	0.125668	0.0835532	0.0190595	0.00832367	0.00300125	0	0	0	0	0	1.33159	0	0	40	18
AGAGCAGTTATGAGAC-1_WSSS_THYst9383360	0.039127	0.449652	1.8376	0.486816	0.286525	0.0196204	0.00218766	0	0	0	0	0	0	0	0	29	19
AGAGCCGCCGAGATTT-1_WSSS_THYst9383360	0.0930862	0.0489219	0.909997	0.242984	0.0626045	0.00339475	0.000613263	0	0	1.63988	0	0	0	0	0	58	112
AGAGCGTACAAGCTCG-1_WSSS_THYst9383360	0.528395	0.0266833	0.137477	0.105677	0.0247112	0.0123275	0.00171982	0	0	0	0	0	0	0	0	24	28
AGAGGCTTCGGAAACC-1_WSSS_THYst9383360	0.0176658	0.0906474	0.00669296	0.00306796	0.000745469	0.00177075	0.000195976	0	0	0	0	0	0	0	0	51	101
AGAGTAAACTTCACTA-1_WSSS_THYst9383360	0.0988976	0.301096	0.0476829	0.0146404	0.00701639	0.00766279	0.00768689	0	0	0	0	0	0	0	0	48	106
AGAGTCTTAATGAAAG-1_WSSS_THYst9383360	0.115959	0.0290745	3.2949	0.810317	0.516199	0.00894946	0.000997795	0	0	0	0	0	2.52105	0	0	76	122
AGATAACTTCAGGGCC-1_WSSS_THYst9383360	0.224495	0.0357	1.72849	0.466851	0.229525	0.0194612	0.00261969	0	0	0	0	0	0	0	0	32	44
AGATACCGGTGTTCAC-1_WSSS_THYst9383360	0.349662	0.0856362	5.33521	1.76418	0.849508	0.0286099	0.00256937	0	0	0	0	0	1.23553	0	0	40	38
AGATACGACTTCATAT-1_WSSS_THYst9383360	0.0337583	0.0347472	0.131816	0.090548	0.407229	0.0139257	0.00730477	0	0	0	0	0	1.64695	0	0	15	35
AGATACTCAAGATCGA-1_WSSS_THYst9383360	1.68133	0.262742	3.64319	0.880402	0.427231	0.130795	0.00989546	0	0	0.893057	0.893057	0	1.35717	0	0	46	82
AGATCTCAGGTGTGAT-1_WSSS_THYst9383360	0.00646018	0.000734144	0.0284007	0.0377761	0.00261513	0.00105345	0.000317546	0	0	2.20437	0	0	0	0	0	29	75
AGATGACTCGCCCACG-1_WSSS_THYst9383360	0.00960488	0.00100233	0.0079538	0.0057515	0.00193033	0.00109211	0.00014913	0	0	0	0	0	0	0	0	21	55
AGATGCAAGACGTGCA-1_WSSS_THYst9383360	0.0400576	0.0113151	1.11215	0.207296	0.0831977	0.00545075	0.000820203	0	0	0	0	0	1.96185	0	0	58	24
AGATGCATCCTGTGTC-1_WSSS_THYst9383360	0.349795	0.0208963	1.09474	0.279968	0.112641	0.00736146	0.00119525	0	0	0	0	0	0	0	0	48	6
AGATTATAGGACGTTT-1_WSSS_THYst9383360	0.124656	0.00118129	0.00552478	0.0100386	0.000604505	0.000769012	0.000243403	0	0	0	0	0	1.80268	0	0	36	54
AGATTCACAACCGATA-1_WSSS_THYst9383360	0.271696	0.0371787	2.45688	0.689254	0.314464	0.00914354	0.0011524	0	0	2.7845	0	0	0	0	0	53	13
AGCAAAGGCCGCTAGT-1_WSSS_THYst9383360	0.00647543	0.00692142	0.247609	0.0488381	0.0153234	0.00325547	0.000575877	0	0	0	0	0	0	0	0	60	72
AGCAACATATCTTATT-1_WSSS_THYst9383360	0.0180653	0.308638	0.0214042	0.00918037	0.00320191	0.0052145	0.0005761	0	0	0	0	0	0	0	0	41	93
AGCAACCGAAAGTAAT-1_WSSS_THYst9383360	0.0644199	0.00145648	0.0529622	0.0249543	0.00524316	0.000842853	0.000173676	0	0	0	0	0	2.11041	0	0	56	20
AGCACCAGTACTCACG-1_WSSS_THYst9383360	0.0819685	0.0141658	0.199018	0.144979	0.0318307	0.0280066	0.009483	0	0	2.0567	0	0	0	0	0	27	65
AGCACTACCGGCCTGT-1_WSSS_THYst9383360	2.81733	0.175219	0.945107	0.490742	0.162945	0.102467	0.0126149	0.776055	0	0	0	0	1.2077	0	0	34	20
AGCACTACCTCACCAG-1_WSSS_THYst9383360	0.032015	0.475435	1.8309	0.503925	0.200405	0.0166359	0.0041057	0	1.4079	0	0	0	0	0	0	53	81
AGCACTTAAGGACGCC-1_WSSS_THYst9383360	0.177967	0.0846452	3.9684	1.17076	0.635677	0.039877	0.00414994	0	0	0	0	0	0	0	0	31	35
AGCAGCCAGATGAATA-1_WSSS_THYst9383360	0.0100878	0.25892	0.0164736	0.00780107	0.00246128	0.00543183	0.000361809	0	0	0	0	0	0	0	0	56	58
AGCATATCAATATGCT-1_WSSS_THYst9383360	0.137622	0.296365	0.032543	0.0211039	0.00426387	0.00827313	0.000815327	0	0	0	0	0	0	0	0	51	95
AGCATCATTTCGAAAG-1_WSSS_THYst9383360	0.266367	0.0726956	3.74581	1.44215	0.594432	0.0231159	0.00267571	0	0	1.38592	0	0	1.38592	0	0	53	19
AGCATCGTCGATAATT-1_WSSS_THYst9383360	0.0118615	0.00174609	0.0710983	0.0478213	0.00721458	0.00372568	0.00245619	0	0	1.61587	0	0	0	0	0	22	52
AGCCACAGGTTACCCG-1_WSSS_THYst9383360	0.00170998	0.000716635	0.0195516	0.00876299	0.00105374	0.000324728	0.000173677	0	0	0	0	0	0	0	0	63	89
AGCCCATACATGTAAG-1_WSSS_THYst9383360	0.744588	0.0585927	1.17297	0.350961	0.123552	0.0159586	0.0019201	0	0	1.38896	0	0	1.70766	0	0	42	26
AGCCCGGCATTAGAGG-1_WSSS_THYst9383360	0.000106089	2.6859e-05	0.00083227	0.00031383	7.03123e-05	7.29059e-05	2.27885e-05	0	0	0	0	0	0	0	0	64	26
AGCCCTGTCGCACCGT-1_WSSS_THYst9383360	0.0151635	0.191456	0.0150901	0.00637416	0.00207532	0.00376791	0.000613325	0	0	0	0	0	0	0	0	41	121
AGCCCTTGGACATCCC-1_WSSS_THYst9383360	0.105871	0.0339293	1.41686	0.294077	0.131971	0.0117733	0.00417198	1.30454	1.30454	1.85192	1.30454	0	0	0	0	57	117
AGCCGCAAATTCAAAT-1_WSSS_THYst9383360	0.0717381	0.0076439	1.02161	0.368253	0.102425	0.00345603	0.00163897	2.1436	0	0	0	0	2.1436	0	0	37	3
AGCCGCTTGATTAGCG-1_WSSS_THYst9383360	7.80028e-05	6.60741e-05	0.0011187	0.000566948	0.000195068	0.000150408	2.75918e-05	0	0	0	0	0	0	0	0	11	1
AGCCGTGGCTAAATGT-1_WSSS_THYst9383360	0.090673	0.123941	0.0205777	0.0180424	0.00314812	0.00336558	0.000660785	0	0	0	0	0	0	0	0	50	22
AGCCTAATACCCACGT-1_WSSS_THYst9383360	0.795771	0.0744586	2.04454	0.674522	0.314188	0.0345836	0.00507745	0	0	1.94883	0	0	1.10088	0	0	50	14
AGCCTTAAAGCGGAAG-1_WSSS_THYst9383360	0.00325615	0.000597763	0.0228468	0.0234341	0.00270185	0.000419189	0.000361247	0	0	0	0	0	0	0	0	21	15
AGCGACAGGAACGGTC-1_WSSS_THYst9383360	0.00646112	0.101178	9.21766	2.18221	1.50448	0.0439733	0.00109938	0	0	1.39773	0	0	1.39773	0	0	51	37
AGCGACATCCCATTCA-1_WSSS_THYst9383360	0.0208828	0.00958126	0.043348	0.123093	0.0171634	0.0469491	0.00540138	0	0	0	0	0	1.27452	0	0	17	59
AGCGACCAACGATATT-1_WSSS_THYst9383360	1.05279	0.0325021	0.101887	0.159034	0.0246956	0.0303499	0.00895804	0	0	0	0	0	0	0	0	25	55
AGCGCATAATGAATCG-1_WSSS_THYst9383360	0.0125702	0.00184598	0.0616406	0.011759	0.00340331	0.000646664	0.000180609	0	0	0	0	0	0	0	0	57	55
AGCGCTAGAGCGATGT-1_WSSS_THYst9383360	0.00508708	0.0412701	0.00767471	0.00429765	0.00100584	0.00145841	0.000264395	0	0	0	0	0	0	0	0	40	122
AGCGGACACTTCGTAG-1_WSSS_THYst9383360	0.00164154	0.00716697	0.139161	0.024587	0.0045878	0.000601217	0.000139274	0	0	0	0	0	0	0	0	62	62
AGCGGCGGTTAGCGGT-1_WSSS_THYst9383360	0.0839674	0.00241486	0.228254	0.0359254	0.0110337	0.00091206	0.000183788	0	0	0	0	0	0	0	0	50	12
AGCGGGAAGGGTCCAT-1_WSSS_THYst9383360	0.0525357	0.00737643	0.0439494	0.0440487	0.00828414	0.00395376	0.00102472	0	0	0	0	0	0	0	0	13	37
AGCGTGGTATTCTACT-1_WSSS_THYst9383360	0.00580697	0.0983055	9.3184	2.90321	2.13927	0.0737084	0.00276046	0	0	1.46403	0	0	2.6598	2.03428	0	45	71
AGCTAACAAGCAATGT-1_WSSS_THYst9383360	0.00284567	0.00057038	0.0195615	0.0160028	0.00173447	0.000992982	0.000468635	0	0	0	0	0	0	0	0	61	33
AGCTAAGTACGCAGGC-1_WSSS_THYst9383360	0.000393405	0.000207415	0.0015022	0.000462456	0.000205541	0.000273265	4.04746e-05	0	0	0	0	0	0	0	0	64	86
AGCTCCATATATGTTC-1_WSSS_THYst9383360	0.544421	0.220418	0.0297611	0.0574723	0.00665377	0.0180122	0.00200068	0	0	0	0	0	0	0	0	57	109
AGCTCCTTCGCACATC-1_WSSS_THYst9383360	0.025056	0.577053	0.0718606	0.0302398	0.0064428	0.0117795	0.000915549	0	0	0.669282	0.669282	0	0	0	0	52	86
AGCTCTAGACGTTCCA-1_WSSS_THYst9383360	0.93399	0.137843	0.05391	0.0926056	0.00660745	0.0220278	0.00158909	0	0	1.20181	0	0	0	0	0	38	76
AGCTCTTCGTAACCTT-1_WSSS_THYst9383360	0.294789	0.262447	0.0442737	0.037723	0.00693915	0.012339	0.00428555	0	0	0.890509	0	0	0	0	0	39	107
AGCTCTTTACTCAGTT-1_WSSS_THYst9383360	5.82546e-05	0.000470514	0.0136013	0.000377399	0.000115713	0.000122292	6.72534e-05	0	0	0	0	0	0	0	0	41	45
AGCTGTAACCTCAATC-1_WSSS_THYst9383360	0.0467357	0.0308459	0.403765	0.101124	0.060881	0.00323544	0.000579102	0	0	0	0	0	0	0	0	54	28
AGCTTGATCTTAACTT-1_WSSS_THYst9383360	3.08161	0.178434	0.178889	0.300338	0.0365786	0.0678599	0.0105597	0	0	0.767977	0	0	0	0	0	41	23
AGGAAGCTGTCCGCCG-1_WSSS_THYst9383360	0.0181213	0.00206921	0.0265613	0.0220931	0.00251207	0.00136435	0.000373396	0	0	0	0	0	2.03457	0	0	61	65
AGGACAGTCGAATCCC-1_WSSS_THYst9383360	0.203442	0.00867349	0.2125	0.100733	0.0244624	0.0064244	0.0025916	0	0	0	0	0	0	0	0	43	85
AGGACATCGCACGTCG-1_WSSS_THYst9383360	0.0217674	0.0254641	0.0356162	0.0271785	0.0731947	0.00520501	0.00100482	1.41024	0	0	0	0	0	0	0	16	38
AGGACGACCCATTAGA-1_WSSS_THYst9383360	0.0330961	0.00197284	0.0944326	0.0294666	0.00317582	0.000350816	4.90091e-05	0	0	0	0	0	0	0	0	43	45
AGGACTTATAGGAGAA-1_WSSS_THYst9383360	0.000235037	5.17925e-05	0.000283865	0.00071177	8.69595e-05	6.33065e-05	3.60503e-05	0	0	0	0	0	0	0	0	13	3
AGGAGCGTTTATTATC-1_WSSS_THYst9383360	0.00547378	0.0168179	4.01552	0.464909	0.326912	0.0141101	0.00062895	0	0	1.71484	0	0	2.68563	0	0	77	115
AGGAGGCCTTCGCGCG-1_WSSS_THYst9383360	0.0415635	0.0832521	0.0171054	0.010874	0.00174928	0.00225213	0.000239589	0	0	0	0	0	0	0	0	52	98
AGGATAAAGTCGGGAT-1_WSSS_THYst9383360	0.0186428	0.0714611	0.400373	0.117535	0.0362796	0.00292428	0.000308329	0	0	0	0	0	0	0	0	53	65
AGGATATAGGGATTTA-1_WSSS_THYst9383360	0.147864	0.102865	2.90598	0.599761	0.301817	0.00763463	0.000558917	0	1.50684	0	0	0	0	0	0	46	96
AGGATCACGCGATCTG-1_WSSS_THYst9383360	0.381415	0.0411704	2.39599	0.85967	0.409511	0.0121998	0.00104562	0	0	1.5871	0	0	1.5871	0	0	48	16
AGGCACGTGACTGTCC-1_WSSS_THYst9383360	0.219087	0.162053	0.046576	0.0370948	0.00683192	0.00890658	0.00137458	0	0	0	0	0	1.06076	0	0	57	115
AGGCAGGGAGCGTACT-1_WSSS_THYst9383360	0.0725043	0.00164486	0.00839312	0.0123031	0.000801454	0.00121653	0.000221009	0	0	0	0	0	2.4631	0	0	59	49
AGGCATTGTCGTAGGG-1_WSSS_THYst9383360	0.00246767	0.0797539	0.00401729	0.00140194	0.000499783	0.000923127	8.97393e-05	0	0	0	0	0	0	0	0	49	99
AGGCCACATTGGTTAC-1_WSSS_THYst9383360	0.401378	0.0419379	1.22575	0.395778	0.185108	0.0155272	0.00235106	0	0	0	0	0	1.7692	0	0	46	126
AGGCCACCCGTTATGA-1_WSSS_THYst9383360	0.176699	0.0124824	0.159971	0.092762	0.0254789	0.00621128	0.0109028	0	0	0	0	0	1.43728	0	0	28	38
AGGCCCATTGTACAGG-1_WSSS_THYst9383360	0.0915601	0.00317243	0.0118158	0.0165828	0.00171503	0.007215	0.00110667	0	0	0	0	0	0	0	0	15	55
AGGCCCTAGAACGCCA-1_WSSS_THYst9383360	0.0726518	0.436256	14.8049	3.04563	2.54999	0.0931276	0.00415072	0	0.971754	2.02423	0	0	0	0	0	45	25
AGGCCTGAGAATCTCG-1_WSSS_THYst9383360	0.0416364	0.00394265	0.0261749	0.0194078	0.00175647	0.00158333	0.00586277	0	0	0	0	0	0	0	0	62	88
AGGCGATAACTGGCGT-1_WSSS_THYst9383360	0.0217533	0.0265156	0.722284	0.199104	0.0608979	0.00346912	0.000346129	0	0	0	0	0	0	0	0	58	122
AGGCGGTTTGTCCCGC-1_WSSS_THYst9383360	0.00170255	0.000433304	0.0247765	0.00810193	0.00156651	0.000718879	0.000273872	0	0	0	0	0	0	0	0	59	17
AGGCTATGGTTAGCTT-1_WSSS_THYst9383360	0.0101833	0.0114786	0.675325	0.236651	0.0941856	0.00504694	0.000745451	0	0	1.74852	0	0	0	0	0	26	30
AGGCTTCCCGAAGAAG-1_WSSS_THYst9383360	0.000269077	0.00797286	2.1339	0.557768	0.22306	0.00215014	0.000231588	0	0	0	0	0	3.42245	0	0	50	42
AGGCTTGCTAGACACC-1_WSSS_THYst9383360	0.660788	0.0782222	1.60503	0.461417	0.160976	0.0168982	0.00199145	0	0	0	0	0	0	0	0	24	18
AGGGACCGGCTGCGTT-1_WSSS_THYst9383360	0.0287809	0.00516149	0.00808444	0.006199	0.000760767	0.00190919	0.000114453	0	0	0	0	0	0	2.27559	0	36	110
AGGGACTCTACGCGAC-1_WSSS_THYst9383360	0.00732596	0.101469	3.26344	0.71036	0.48146	0.0138398	0.000393966	0	0	0	0	0	1.37677	0	0	55	53
AGGGCGAGCAGCTGAT-1_WSSS_THYst9383360	1.44344	0.0593436	0.0867171	0.123879	0.015175	0.0340775	0.00356141	0	0	0	0	0	0	0	0	44	20
AGGGCGTGATCGGCTA-1_WSSS_THYst9383360	0.00168705	0.000603867	0.00804511	0.00757448	0.00111998	0.000758323	0.000194976	0	0	0	0	0	0	0	0	17	45
AGGGCTGCAGTTACAG-1_WSSS_THYst9383360	0.0330208	0.0261845	0.11045	0.0226031	0.00825802	0.00345791	0.000222526	0	0	0	0	0	1.74033	0	0	35	65
AGGGTCGATGCGAACT-1_WSSS_THYst9383360	0.0401331	0.0230798	0.145592	0.0306049	0.00740873	0.000704122	0.000133291	0	0	0	0	0	0	0	0	37	97
AGGGTGCCGTTCTTTA-1_WSSS_THYst9383360	0.00637607	0.00038194	0.00214279	0.0015956	0.0005073	0.000502948	7.75691e-05	0	0	0	0	0	0	0	0	65	33
AGGGTGCTCTCGAGGG-1_WSSS_THYst9383360	0.316436	0.00737246	0.0106672	0.0153706	0.00125079	0.00317306	0.00116731	0	0	0	0	0	0	0	0	34	92
AGGGTGGATAGTGCAT-1_WSSS_THYst9383360	0.00963295	0.000379103	0.0202591	0.00643847	0.00226404	0.000361093	8.78628e-05	0	0	0	0	0	3.26292	0	0	29	11
AGGGTTCCCTTTGGTT-1_WSSS_THYst9383360	0.00282507	0.000724328	0.0178572	0.00847768	0.00103978	0.000634618	0.000145101	0	0	0	0	0	0	0	0	30	88
AGGGTTTAGTTCGGGA-1_WSSS_THYst9383360	0.0318731	0.0190621	0.587919	0.314131	0.0564391	0.00195639	0.000168911	0	0	0	0	0	0	0	0	33	63
AGGTAACCTCCTATTC-1_WSSS_THYst9383360	0.397725	0.0899215	0.249679	0.206686	0.0595029	0.0374173	0.0106857	0	0	0	0	0	0	0	0	13	41
AGGTAGATCGAGATAT-1_WSSS_THYst9383360	0.000993839	0.000166446	0.0218489	0.00862564	0.00097899	0.0014522	5.79073e-05	0	0	0	0	0	0	0	0	63	35
AGGTAGGTACAAAGCT-1_WSSS_THYst9383360	0.0504159	0.0055496	0.0612356	0.0476404	0.104998	0.0081843	0.00286577	0	0	0	0	0	0	0	0	35	31
AGGTATAATTGATAGT-1_WSSS_THYst9383360	2.10484	0.0371649	0.0257091	0.0833947	0.00663793	0.0212437	0.00143728	0	0	0	0	0	0	0	0	35	109
AGGTATGCGGACATTA-1_WSSS_THYst9383360	0.0194902	0.00307447	0.0407098	0.0341171	0.00339248	0.00103107	0.000299486	0	0	0	0	0	0	0	0	38	124
AGGTCAGGTGAGAGTG-1_WSSS_THYst9383360	0.146497	0.00586375	0.415448	0.0940289	0.0355954	0.00320037	0.00166139	0	0	2.10977	0	0	0	0	0	46	20
AGGTGTATCGCCATGA-1_WSSS_THYst9383360	3.37451	0.0238925	0.0323063	0.0556449	0.00786514	0.0134076	0.00320725	0	0	0	0	0	0	0	0	37	17
AGGTTACACCATGCCG-1_WSSS_THYst9383360	0.00554317	0.113474	0.0115671	0.00317701	0.00123073	0.00216127	0.000219926	0	0	1.10749	0	0	1.10749	0	0	43	115
AGGTTGAGGCACGCTT-1_WSSS_THYst9383360	0.00178967	0.000488556	0.00214966	0.00168541	0.000327218	0.000416636	0.000117528	0	0	0	0	0	0	0	0	22	74
AGGTTTCACACACCTT-1_WSSS_THYst9383360	0.381338	0.0306218	0.706415	0.233238	0.0863093	0.0132947	0.00361023	0	0	0	0	0	0	0	0	41	67
AGTAATGTCTTGCCGC-1_WSSS_THYst9383360	0.00482032	0.0023945	0.00929391	0.0198725	0.0029971	0.0163544	0.00119141	0	0	0	0	0	0	0	0	16	60
AGTACGGCCCGTATCG-1_WSSS_THYst9383360	0.189232	0.0298967	2.31729	0.446135	0.314255	0.0111685	0.00277831	0	0	0	0	0	2.5576	0	0	35	11
AGTACTCTTATGCCCA-1_WSSS_THYst9383360	0.0120003	0.21994	0.0200437	0.0064934	0.00243548	0.00360363	0.000351743	0	0	0	0	0	0	0	0	56	88
AGTAGGTAACATACAT-1_WSSS_THYst9383360	0.000249795	0.000249231	0.000645487	0.000945045	0.000224753	0.0011062	0.000234784	0	0	0	0	0	2.0804	0	0	13	51
AGTATAATACTAGGCA-1_WSSS_THYst9383360	0.0100252	0.0113124	1.8704	0.513703	0.227376	0.00690037	0.000875625	0	0	0	0	0	1.77855	0	0	25	33
AGTATGCTGGAGACCA-1_WSSS_THYst9383360	0.00384639	0.00181318	0.293034	0.173978	0.0170824	0.00206801	0.000352342	0	0	1.97083	0	0	0	0	0	58	26
AGTATTTGGCACGACC-1_WSSS_THYst9383360	0.00877461	0.00175536	0.331382	0.115832	0.0266301	0.000754911	0.000234025	0	0	0	0	0	0	0	0	58	52
AGTCAACACCACCATC-1_WSSS_THYst9383360	0.000429342	0.00011276	0.000839014	0.00130089	0.000168746	0.0001433	0.000496241	0	0	0	0	0	0	0	0	41	47
AGTCAAGATGACACTT-1_WSSS_THYst9383360	0.0384541	0.206797	0.0231942	0.007796	0.00267392	0.00479586	0.000982935	0	0	0	0	0	0	0	0	48	90
AGTCACTAGCTCTCGA-1_WSSS_THYst9383360	0.0112397	0.267904	0.0700167	0.0101021	0.00426571	0.00452961	0.0040687	0	0	0	0	0	0	0	0	55	99
AGTCAGCCACCGCCTG-1_WSSS_THYst9383360	0.0435951	0.259581	2.73073	0.785273	0.409261	0.0243163	0.0123443	0	0	0	0	0	0.870586	0	0	16	28
AGTCCATTGGCTGATG-1_WSSS_THYst9383360	0.179244	0.0062888	0.0174294	0.0293998	0.00154518	0.00100664	0.000239802	0	0	0	0	0	1.87328	0	0	42	100
AGTCGAATTAGCGTAA-1_WSSS_THYst9383360	0.0932584	0.0243445	2.64166	2.23865	0.426324	0.0107008	0.00166715	0	0	1.89891	0	0	0	0	0	76	126
AGTCGACGGTCTCAAG-1_WSSS_THYst9383360	0.00414191	0.0406095	0.345846	0.110112	0.0549694	0.00177229	0.000242841	0	0	0	0	0	0	0	0	38	90
AGTCGGCCCAAACGAC-1_WSSS_THYst9383360	0.070396	0.00314104	0.0370252	0.041336	0.00384479	0.0018602	0.000931462	0	0	0	0	0	0	0	0	25	39
AGTCGGCTCAACTTTA-1_WSSS_THYst9383360	0.12485	0.0647376	1.92258	0.673434	0.285836	0.00999849	0.00176256	0	0	0	0	0	1.95479	0	0	47	23
AGTCGGTTGCGTGAGA-1_WSSS_THYst9383360	0.00550982	0.0133516	0.0178352	0.0071889	0.00175781	0.000641857	0.000271662	0	0	0	0	0	0	0	0	40	112
AGTCGTCGACCACCAA-1_WSSS_THYst9383360	0.0117504	0.235911	0.0176174	0.00836052	0.00210881	0.00517941	0.000306266	0	0	0	0	0	0	0	0	57	91
AGTCGTGGGCATTACG-1_WSSS_THYst9383360	0.229653	0.0193989	0.693268	0.215609	0.0591351	0.00457176	0.000271245	0	0	1.82852	0	0	0	0	0	51	29
AGTCTCACAAGACTAC-1_WSSS_THYst9383360	0.0459508	0.0441839	1.11423	0.271779	0.133038	0.00387762	0.000444967	0	0	0	0	0	2.38661	0	0	54	30
AGTCTGGACATCCTTG-1_WSSS_THYst9383360	0.0162621	0.00186123	0.13171	0.0347929	0.0185638	0.00236707	0.00097067	0	0	0	0	0	0	0	0	18	20
AGTCTTCTCCTCAAAT-1_WSSS_THYst9383360	0.00427093	0.00142494	0.00729976	0.00563423	0.00113075	0.00245295	0.000219626	0	0	0	0	0	0	0	0	24	66
AGTGAACAAACTTCTC-1_WSSS_THYst9383360	0.00676551	0.11129	0.0265724	0.00619322	0.002163	0.00245632	0.000465446	0	0	0	1.33365	0	0	0	0	44	102
AGTGACCTACTTTACG-1_WSSS_THYst9383360	0.0227217	0.00174447	0.263045	0.0522466	0.0135909	0.000891473	0.000847794	0	0	0	0	0	0	0	0	44	52
AGTGACTGTGACACAA-1_WSSS_THYst9383360	0.00153359	0.000514447	0.0513429	0.00563354	0.00241344	0.000795066	0.000220952	0	0	0	0	0	0	0	0	66	28
AGTGAGACTTCCAGTA-1_WSSS_THYst9383360	0.0740384	0.195609	0.0236673	0.0167284	0.00229875	0.00562667	0.00377956	0	0	0	0	0	0	0	0	35	87
AGTGATAACCTGCGCG-1_WSSS_THYst9383360	0.0357746	0.0722086	0.0138145	0.00445412	0.00158667	0.00188659	0.000299841	0	0	0	0	0	0	1.44195	0	59	89
AGTGATATGAGTAGTT-1_WSSS_THYst9383360	0.0277495	0.00162879	0.32751	0.164403	0.0269716	0.000639549	0.000295304	0	0	0	0	0	0	0	0	45	49
AGTGATTCAAGCAGGA-1_WSSS_THYst9383360	0.0521414	0.00305258	0.538415	0.124302	0.0287499	0.000737074	0.000187096	0	0	2.11105	2.11105	0	0	0	0	33	87
AGTGCACGCTTAAGAA-1_WSSS_THYst9383360	0.0487411	0.0829169	0.00927837	0.00462522	0.00123541	0.00161129	0.000216109	0	0	0	0	0	0	0	0	52	96
AGTGCGTAGCTCGTAA-1_WSSS_THYst9383360	0.000406079	0.000189335	0.0109181	0.00119204	0.000394373	9.93445e-05	7.64712e-05	0	0	0	0	0	0	0	0	46	42
AGTGCTAAACACAGCA-1_WSSS_THYst9383360	0.0202429	0.00370461	0.0799826	0.0208778	0.00417334	0.00130393	0.000298903	0	0	0	0	0	1.78512	0	0	61	91
AGTGCTTGCACGAATA-1_WSSS_THYst9383360	0.160728	0.194581	0.040424	0.0342011	0.00461844	0.00409197	0.00103558	0	0	0	0	0	1.02428	0	0	41	89
AGTGGCGTCTGAAGGT-1_WSSS_THYst9383360	0.00295984	0.00169582	0.20331	0.0235541	0.00339814	0.000451057	7.51045e-05	0	0	2.68393	0	0	0	0	0	62	86
AGTGGCTCCGTCGGCC-1_WSSS_THYst9383360	0.404063	0.00938272	0.0365663	0.0420094	0.00345592	0.0030624	0.00129089	0	0	0	0	0	0	0	0	40	12
AGTGGTGTTACCCGTG-1_WSSS_THYst9383360	0.155176	0.00340539	0.0225966	0.0240172	0.00317866	0.00132715	0.00142327	0	0	0	0	0	0	0	0	47	9
AGTGGTTGCGTATAGG-1_WSSS_THYst9383360	0.268509	0.00686704	0.0686946	0.0334611	0.00652389	0.00305114	0.00122132	0	0	1.91354	0	0	0	0	0	35	7
AGTGTGCTAAGATCGC-1_WSSS_THYst9383360	0.291624	0.0398234	3.41785	1.32276	0.471524	0.0158046	0.0015707	0	0	0	0	0	0	0	0	14	10
AGTGTGGTCTATTGTG-1_WSSS_THYst9383360	0.000433989	0.000660115	0.239792	0.0296169	0.00870632	0.000544906	9.10892e-05	0	0	3.47959	0	0	0	0	0	21	23
AGTTAAACACTTGCGA-1_WSSS_THYst9383360	0.00670703	0.0853088	6.3848	2.70689	1.67625	0.0275083	0.00335134	0	0	0	1.5871	0	2.53913	1.5871	0	40	44
AGTTAAGTCAACCGCT-1_WSSS_THYst9383360	0.029788	0.404712	0.0875051	0.0303963	0.0134472	0.0107161	0.00209784	0	0	0	0	0	0	0	0	51	25
AGTTACCCTTAAGACT-1_WSSS_THYst9383360	1.5089	0.0348908	0.123959	0.173704	0.146391	0.024701	0.00932383	0	0	0	0	0	0	0	0	24	8
AGTTACCGCACATGGT-1_WSSS_THYst9383360	0.211348	0.187758	1.94791	0.453204	0.611609	0.0181229	0.00232597	0	0	0	0	0	0	0	0	26	14
AGTTCACCGGTTGGAC-1_WSSS_THYst9383360	0.0705627	0.0224375	2.27494	0.816375	0.311585	0.012475	0.00518615	0	0	0	0	0	0	0	0	20	8
AGTTCCTACAGAATTA-1_WSSS_THYst9383360	0.0598615	0.167885	0.104043	0.0505249	0.0155663	0.0099525	0.00327182	0	0	0	0	0	0	0	0	30	50
AGTTCCTATTTATGTT-1_WSSS_THYst9383360	0.317259	0.190091	13.3328	3.27198	2.17798	0.0726257	0.00454028	0	0	1.77149	0	0	1.77149	0	0	43	65
AGTTCTGCGTTGTATC-1_WSSS_THYst9383360	0.034291	0.00240526	0.195339	0.0850327	0.0190279	0.00129042	0.00268062	0	0	0	0	0	0	0	0	13	19
AGTTGCTGACTGATAT-1_WSSS_THYst9383360	0.0304661	0.0379446	2.85607	0.758485	0.580094	0.0198012	0.00782055	0	0	0	0	0	0	0	0	16	18
AGTTTGCACCTGCCTC-1_WSSS_THYst9383360	0.421848	0.0185775	0.0265015	0.0354211	0.00261094	0.00335304	0.000423059	0	0	1.49439	0	0	0	0	0	58	74
AGTTTGGCACGGGTTG-1_WSSS_THYst9383360	0.00699394	0.034383	0.0162257	0.00433374	0.00125475	0.000857737	0.000153513	0	0	0	0	0	0	0	0	48	102
AGTTTGGCCAGACCTA-1_WSSS_THYst9383360	0.000960711	0.0224991	4.32799	1.07698	0.716338	0.00827283	0.00146699	0	0	2.36318	0	0	3.00812	1.75998	0	47	31
ATAAACGGACCCGTAA-1_WSSS_THYst9383360	0.00203568	0.0107412	2.53617	0.771389	0.44654	0.00716313	0.00285684	0	0	0	0	0	2.2748	0	0	47	61
ATAAACGTTGCACCAC-1_WSSS_THYst9383360	0.377869	0.379296	0.0419499	0.0374229	0.00553284	0.014128	0.00151676	0	0	0	0	0	0	0	0	57	107
ATAAAGGCTCGGTCGT-1_WSSS_THYst9383360	1.06171	0.0182614	0.0159741	0.0392406	0.00203367	0.0104357	0.000750828	1.67704	0	0	0	0	0	0	0	34	50
ATAAATATTAGCAGCT-1_WSSS_THYst9383360	8.3082	0.0207854	0.015639	0.029635	0.00344566	0.0141381	0.00139478	2.06793	0	0	0	0	0	1.00324	0	38	28
ATAACGCCGGAGGGTC-1_WSSS_THYst9383360	0.00732695	2.67365	1.96869	0.358446	0.202086	0.00639192	0.000664206	0	1.41968	2.34251	0	0	0	0	0	35	81
ATAACGGAGTCCAACG-1_WSSS_THYst9383360	0.0245189	0.00153668	0.0192622	0.0326408	0.00309905	0.00265221	0.000267776	0	0	0	0	0	0	0	0	25	75
ATAAGGTGGAGAACAT-1_WSSS_THYst9383360	0.0259662	0.0621619	0.836325	0.215724	0.115873	0.00728291	0.0013061	0	0	0	0	0	1.45189	0	0	50	72
ATAAGTAGGGCGACTC-1_WSSS_THYst9383360	0.0772344	0.00969605	0.0146991	0.0115179	0.00158956	0.00156677	0.000364859	0	0	0	0	0	0	0	0	36	108
ATAAGTTACCGCGACG-1_WSSS_THYst9383360	0.000407141	0.000162922	0.00114519	0.000508711	0.000408863	0.000212003	4.88422e-05	0	0	0	0	0	0	0	0	46	52
ATAATACCGTTAGCCG-1_WSSS_THYst9383360	0.148315	0.120881	6.99327	2.15807	1.77402	0.0791959	0.0246879	0	0	0.869941	0	0	0	0	0	16	16
ATAATAGCTGTTGAAT-1_WSSS_THYst9383360	0.00264713	0.0162421	2.90843	0.923072	0.708046	0.0603725	0.00215296	0	0	0	0	0	2.73834	2.10787	0	47	63
ATAATAGTGTAGGGAC-1_WSSS_THYst9383360	0.0203529	0.0156975	0.0414687	0.0198277	0.00623682	0.00222506	0.00107708	0	0	0	0	0	0	0	0	18	30
ATAATCTTGGAGAACC-1_WSSS_THYst9383360	0.00991677	0.00300805	0.0725943	0.0403527	0.00716437	0.00273742	0.00091535	0	0	0	0	0	0	0	0	61	77
ATACAGGCCCTCCAAT-1_WSSS_THYst9383360	0.110419	0.345904	0.0395995	0.024704	0.00518354	0.00956229	0.00113104	0	0	0	0	0	0	0	0	56	72
ATACCACGGGCAACTT-1_WSSS_THYst9383360	0.941609	0.0970667	3.69111	1.0954	0.507945	0.0287412	0.00369541	0	0	0	0	0	0.95709	0	0	35	29
ATACCTAACCAAGAAA-1_WSSS_THYst9383360	0.490001	0.0929434	0.523093	0.153265	0.0472331	0.0100905	0.00140494	0	0	1.59943	0	0	0	0	0	58	64
ATACGAAGGCTTTCCA-1_WSSS_THYst9383360	0.331626	0.038876	0.072313	0.0797653	0.00746397	0.00436851	0.0011407	0	1.4072	0	0	0	0	0	0	37	123
ATACGCCGGCGAAACC-1_WSSS_THYst9383360	0.405329	0.013017	0.00989764	0.00956883	0.00157258	0.00354282	0.000513722	0	0	0	0	0	0	0	0	40	78
ATACGGAACGTCGTTT-1_WSSS_THYst9383360	0.024994	0.00593649	0.390912	0.056118	0.0258495	0.00263441	0.00141769	0	0	2.0743	0	0	2.0743	0	0	56	22
ATACGGTGAAGATGCA-1_WSSS_THYst9383360	0.0429667	0.0418824	4.29306	0.85922	0.636619	0.0236751	0.00362896	0	0	0	0	0	0	0	0	33	11
ATACGTACTTAGCCAC-1_WSSS_THYst9383360	0.0179543	0.309721	0.0439626	0.00933734	0.00345689	0.00782954	0.00156437	0	0	0	0	0	0.896565	0	0	55	77
ATACGTCCACTCCTGT-1_WSSS_THYst9383360	0.0954142	1.06959	4.51421	0.632968	0.507985	0.0193882	0.00479081	0	0.974211	2.52921	0.974211	0	0	0	0	47	93
ATACTACCCGTACCAC-1_WSSS_THYst9383360	0.035214	0.0472065	0.908815	0.347491	0.0971468	0.0155799	0.00647147	0	0	0	0	0	0	0	0	59	105
ATACTAGCATGACCCT-1_WSSS_THYst9383360	0.00197462	0.00117072	0.0093975	0.0164804	0.00120278	0.00649377	0.000615074	0	0	0	0	0	1.77978	0	0	21	61
ATACTGCCTTACACCG-1_WSSS_THYst9383360	0.0316736	0.39843	0.0423781	0.00968329	0.00639987	0.00771324	0.00313787	0	0	0	0	0	0.679819	0	0	58	84
ATACTTGTTCTCGAGC-1_WSSS_THYst9383360	0.027074	0.0102376	1.51635	0.474567	0.220609	0.00362201	0.00043131	0	0	0	0	0	0	0	0	30	10
ATAGACAACGGGACCT-1_WSSS_THYst9383360	0.0160367	0.000568337	0.00267887	0.00822402	0.000368518	0.000520483	0.000285464	0	0	0	0	0	0	0	0	28	92
ATAGACGAAGAGAAAG-1_WSSS_THYst9383360	0.473672	0.0175807	0.414597	0.112609	0.0281316	0.00526368	0.000833381	0	0	0	0	0	0	0	0	33	45
ATAGAGTACTGGGACA-1_WSSS_THYst9383360	0.0286905	0.0811401	0.020125	0.0108327	0.0022171	0.00210585	0.000562997	0	0	0	0	0	0	0	0	26	48
ATAGAGTTATCAACTT-1_WSSS_THYst9383360	0.00527927	0.000669215	0.00324871	0.00228375	0.000335943	0.00048452	0.000107956	0	0	0	0	0	0	0	0	27	93
ATAGCAACTAGGGAAG-1_WSSS_THYst9383360	0.00212164	0.0012684	0.00488949	0.0044994	0.00122869	0.00200431	7.53759e-05	0	0	0	0	0	0	0	0	62	98
ATAGCCTCAGTACCCA-1_WSSS_THYst9383360	0.0741206	0.0271944	3.01252	0.813258	0.391308	0.0159662	0.0045766	0	0	1.67422	0	0	1.67422	0	0	18	14
ATAGCTGCTCTTGTTA-1_WSSS_THYst9383360	0.871058	0.0243603	0.0266057	0.078928	0.0610713	0.0131344	0.00268359	0	0	0	0	0	0	0	0	16	10
ATAGGCGGCTATAGAA-1_WSSS_THYst9383360	0.000320773	0.00604068	1.98606	0.379324	0.333601	0.00228262	0.000223568	0	0	0	0	0	2.30025	0	0	43	33
ATAGGGATATCCTTGA-1_WSSS_THYst9383360	0.01306	0.000404411	0.00178288	0.00118074	0.000277856	0.000399366	0.000137409	0	0	0	0	0	0	0	0	21	71
ATAGGTTGGGCAGATG-1_WSSS_THYst9383360	0.00886915	0.000964986	0.0340367	0.0207401	0.00483882	0.00147049	0.000442859	0	0	0	0	0	0	0	0	28	64
ATAGTGAAGCGTTCTC-1_WSSS_THYst9383360	0.000958305	0.0258581	5.66148	1.37049	0.874106	0.0130168	0.00111788	0	0	0	0	0	3.735	0	0	41	57
ATAGTTCCACCCACTC-1_WSSS_THYst9383360	0.444775	0.122418	0.0651424	0.0739328	0.0124421	0.0175987	0.001572	0	0	0	0	0	1.04545	0	0	38	102
ATATAAAGCGCTCGTG-1_WSSS_THYst9383360	0.0252714	0.0310444	2.3918	0.432588	0.191029	0.0090001	0.000726679	0	0	1.61458	1.61458	0	0	0	0	58	68
ATATAAATGTAGCTGC-1_WSSS_THYst9383360	0.00778686	0.15183	0.0131654	0.0044732	0.00136028	0.00356568	0.000247255	0	0	0	0	0	0	0	0	54	74
ATATACATGTATGGTA-1_WSSS_THYst9383360	0.470504	0.0314977	1.04925	0.311088	0.151191	0.0169282	0.00280085	0	0	0	0	0	0	0	0	49	1
ATATCAACCTACAGAG-1_WSSS_THYst9383360	0.239466	0.0667068	0.0411424	0.0399494	0.00717157	0.00602152	0.00270436	0	0	0	0	0	0	0	0	37	105
ATATCAATTCCAGCCT-1_WSSS_THYst9383360	0.060967	0.0587547	4.4385	1.19908	0.711399	0.0264744	0.022522	0	0	0	0	0	1.32507	0	0	56	6
ATATCGGTAGGGAGAT-1_WSSS_THYst9383360	0.0301731	0.0645991	0.00628014	0.00332528	0.000998646	0.00154967	0.000297735	0	0	0	0	0	0	0	0	38	110
ATATCGTTCCTCGAAC-1_WSSS_THYst9383360	0.0114485	0.259456	0.0233606	0.00547059	0.00235627	0.00549129	0.000494168	0	0	0	0	0	0	0	0	58	92
ATATCTTAGGGCCTTC-1_WSSS_THYst9383360	0.0240715	0.214177	0.054481	0.0204564	0.00684435	0.00499317	0.00133597	0	0	0	0	0	0	0	0	35	61
ATATGTCTCCCTAGCC-1_WSSS_THYst9383360	0.117122	0.0288096	0.136377	0.0514255	0.00929123	0.00224294	0.00064961	0	0	2.20007	0	0	0	0	0	35	97
ATATTATCCCGTATTT-1_WSSS_THYst9383360	0.030929	0.000432257	0.00750947	0.00720259	0.00100984	0.000293694	0.000913465	0	0	0	0	0	0	0	0	9	1
ATATTCAGTTAAACCT-1_WSSS_THYst9383360	0.000365543	0.000314692	0.114552	0.0238915	0.0041792	0.000197237	0.000212041	0	0	0	0	0	0	0	0	44	40
ATATTCCACATAGTGA-1_WSSS_THYst9383360	0.100002	0.364228	0.0326405	0.0175529	0.00516897	0.00971483	0.00122211	0	0	0	0	0	0	0	0	51	77
ATATTGCTGTCAAAGT-1_WSSS_THYst9383360	0.278363	0.0303058	0.0548052	0.0522148	0.00910913	0.00966339	0.0178076	0	0	0	0	0	0	0	0	18	32
ATATTTAACCCTCAAG-1_WSSS_THYst9383360	0.200005	0.209691	0.371468	0.171614	0.0497442	0.0149492	0.00358509	0	0	0	0	0	0.838929	0	0	31	55
ATCAAACACTGTTCCA-1_WSSS_THYst9383360	0.349076	0.758677	2.31466	0.345398	0.19093	0.0263634	0.00587838	0	0.697323	1.10418	0	0	0.697323	0	0	47	107
ATCAAACGAAGGTTTG-1_WSSS_THYst9383360	0.00223798	0.0335093	4.59237	1.13223	1.3572	0.0163375	0.00169015	0	0	0	0	0	2.64337	0	0	49	33
ATCAATCTGGGCTGCA-1_WSSS_THYst9383360	0.0337113	0.0974808	0.0508356	0.0153283	0.00311848	0.00219658	0.000232799	0	0	0	0	0	0	0	0	33	65
ATCAATGCCGTGGCTG-1_WSSS_THYst9383360	0.00889185	0.000263687	0.0142636	0.00595775	0.00174762	0.000781869	0.000184081	0	0	0	0	0	0	0	0	61	19
ATCACGTGCTAATTAA-1_WSSS_THYst9383360	7.80407e-05	7.3513e-05	0.00145398	0.00102397	0.000104823	7.2281e-05	3.59652e-05	0	0	0	0	0	0	0	0	46	36
ATCACTTCATCCTCGC-1_WSSS_THYst9383360	0.817277	0.0257414	0.0297176	0.0748218	0.00494317	0.0235034	0.00145873	0	0	0	0	0	0	0	0	21	67
ATCAGACGGCACGCCG-1_WSSS_THYst9383360	0.000408858	0.000391867	0.194946	0.0367393	0.00851626	0.000303737	0.000382496	0	0	0	0	0	0	0	0	44	42
ATCAGCCTCATGCTGC-1_WSSS_THYst9383360	0.869744	0.119646	0.0339849	0.0576122	0.0050143	0.0161676	0.00193582	0	0	0	0	0	0	0	0	57	87
ATCAGCTCGTCCACTA-1_WSSS_THYst9383360	1.04812	0.0530635	0.104319	0.136377	0.014796	0.014101	0.00285618	1.11432	0	1.11432	0	0	0	0	0	49	15
ATCAGGTAGCTGACAG-1_WSSS_THYst9383360	0.0160865	0.000440922	0.00812065	0.00825949	0.000917197	0.000652879	0.000188302	0	0	0	0	0	0	0	0	33	127
ATCATCCAATATTTGT-1_WSSS_THYst9383360	0.47748	0.0768023	3.64919	2.4195	0.479648	0.0209177	0.00145169	0	0	1.09808	0	0	1.09808	0	0	39	59
ATCATGGACTACCGAC-1_WSSS_THYst9383360	0.00686138	0.185903	0.0175903	0.00371437	0.00144742	0.00210567	0.00822915	0	0	1.09648	0	0	0	0	0	44	126
ATCCAACGCAGTCATA-1_WSSS_THYst9383360	0.081542	0.00451085	0.095688	0.100352	0.0173319	0.00736709	0.00281634	0	0	0	0	0	0	0	0	25	37
ATCCAATGGAGGGTCC-1_WSSS_THYst9383360	0.261202	0.166071	9.43844	2.65758	1.70882	0.0783782	0.00364855	0	0	2.02158	1.68023	0	0	0	0	43	27
ATCCAATGGTACCGAA-1_WSSS_THYst9383360	0.343139	0.0886749	5.87269	1.31513	0.863154	0.0356193	0.00410433	1.24215	0	1.24215	0	0	1.24215	0	0	36	6
ATCCACATCGACAGAA-1_WSSS_THYst9383360	0.0188426	0.0142492	0.18299	0.0637881	0.0166445	0.00217003	0.000508382	0	0	0	0	0	2.4346	0	0	62	72
ATCCAGAGCAACAACC-1_WSSS_THYst9383360	1.1237	0.219527	8.6351	2.86196	1.69853	0.0760684	0.00914239	0	0	0	0	0	0.873664	0	0	50	52
ATCCAGGATTCGTGAA-1_WSSS_THYst9383360	0.0186533	0.0233357	3.39031	1.09862	0.798207	0.00951445	0.000795515	0	0	0	0	0	3.41939	0	0	40	46
ATCCCATCCACAGCGC-1_WSSS_THYst9383360	0.0175054	0.00135257	0.0936631	0.024783	0.00417719	0.000549205	0.00303928	0	0	0	0	0	0	0	0	62	14
ATCCTACCTAAGCTCT-1_WSSS_THYst9383360	0.0370088	0.0113514	1.3938	0.750933	0.165348	0.00431228	0.0013372	0	0	0	0	0	0	0	0	44	48
ATCCTGAATCGCTGCG-1_WSSS_THYst9383360	1.15006	0.00441094	0.00540681	0.00895004	0.00158555	0.00688789	0.00103102	0	0	0	0	0	0	0	0	38	26
ATCCTTCTGAAAGAAC-1_WSSS_THYst9383360	0.196098	0.0679903	4.92473	1.71343	1.57789	0.0361021	0.0532578	0	0	0	0	0	2.19203	0	1.29503	48	126
ATCGACCCAATACAGA-1_WSSS_THYst9383360	0.0132678	0.194863	17.3747	5.29158	4.11637	0.118584	0.0069339	0	0	0	0	0	3.06289	1.54908	0	43	63
ATCGACTCTTTCCGTT-1_WSSS_THYst9383360	0.0116098	0.0016532	0.0505999	0.038352	0.00845141	0.00380746	0.00257345	0	0	1.62859	0	0	0	0	0	23	61
ATCGCACGCCGGGAGA-1_WSSS_THYst9383360	0.797675	0.0263736	0.0482499	0.0960464	0.0093161	0.0134258	0.00349302	0	0	0	0	0	0	0	0	25	57
ATCGCCAGTCAACATT-1_WSSS_THYst9383360	0.211096	0.281541	0.0353664	0.0230147	0.00603894	0.0103255	0.00122184	0	0	0	0	0	0	0	0	45	105
ATCGCCGTGGTTCATG-1_WSSS_THYst9383360	0.0152946	0.0130167	3.35945	0.580854	0.360207	0.00565653	0.00111612	0	0	0	0	0	2.79779	0	0	72	124
ATCGCTTTACGTCTCA-1_WSSS_THYst9383360	0.0593076	0.00992525	0.0727904	0.0493868	0.00845586	0.00260957	0.00124919	0	0	1.5977	0	0	0	0	0	35	125
ATCGGAGACAGACGGC-1_WSSS_THYst9383360	0.0961142	0.126965	0.061394	0.0154995	0.00422709	0.00395538	0.000407682	0	0	0	0	0	1.82918	0	0	52	76
ATCGGTTACCTAGTAA-1_WSSS_THYst9383360	0.81966	0.0931211	3.53913	0.930981	0.555545	0.0502944	0.00697217	0	0	0	0	0	1.92896	0	0	34	8
ATCGTATTCCGAGAAC-1_WSSS_THYst9383360	0.226084	0.152035	8.07277	2.49129	1.58363	0.0620555	0.00364372	0	0	1.16428	0	0	1.16428	0	0	29	3
ATCGTGGAAAGTCTGG-1_WSSS_THYst9383360	0.000537717	0.000185799	0.00374263	0.00134946	0.00124481	0.000652058	0.000102775	0	0	0	0	0	0	0	0	63	23
ATCGTTAGCTAGCGGA-1_WSSS_THYst9383360	0.10492	0.0130005	0.259074	0.13149	0.0142599	0.00133469	0.000198597	0	0	0	1.82852	0	1.82852	0	0	58	98
ATCTAATATCCTACGG-1_WSSS_THYst9383360	0.294622	0.228474	0.114478	0.065592	0.0155585	0.0158315	0.0019159	0	0	0	0	0	0	0	0	55	67
ATCTCCCACGGAATAT-1_WSSS_THYst9383360	0.346817	0.0265149	0.0298289	0.0491767	0.00451979	0.00622329	0.00234482	0	0	0	0	0	0	0	0	60	108
ATCTCGTGAGCGAAAC-1_WSSS_THYst9383360	0.624273	0.215068	2.09283	0.395543	0.227582	0.0202708	0.00129512	0	1.18326	0	0	0	0	0	0	48	116
ATCTGACATGGAAGGA-1_WSSS_THYst9383360	0.0037952	0.000359438	0.012962	0.00164625	0.000548451	0.000333266	5.69375e-05	0	0	0	0	0	0	0	0	63	41
ATCTGATAGTGTCTTA-1_WSSS_THYst9383360	1.07986	0.0939928	2.77635	1.03873	0.55308	0.0588535	0.0132024	1.00095	0	0	0	0	1.00095	0	0	16	12
ATCTGGGCTGTTCTTG-1_WSSS_THYst9383360	0.00842768	0.0042856	0.165536	0.0289239	0.00857337	0.00115954	0.000185583	0	0	0	0	0	0	0	0	61	69
ATCTGTAATTGTACCC-1_WSSS_THYst9383360	0.00296065	0.0023709	0.0175516	0.0148143	0.00260158	0.00615513	0.000433116	0	0	0	0	0	0	0	0	15	57
ATCTTGACCTGCAACG-1_WSSS_THYst9383360	0.0288516	0.196874	0.0597122	0.0211279	0.00592913	0.00558179	0.000670705	0	0	0	1.00997	0	0	0	0	26	44
ATGAAGCCAAGGAGCC-1_WSSS_THYst9383360	0.0168552	0.00160979	0.0302755	0.0201746	0.00420026	0.00275132	0.00378499	0	0	0	0	0	0	0	0	22	46
ATGAAGTGGACCCAGC-1_WSSS_THYst9383360	0.00326721	0.000666864	0.0452258	0.0151961	0.00589658	0.000977812	0.00757365	0	0	0	0	0	0	0	0	30	4
ATGACGCCGGCTCTAA-1_WSSS_THYst9383360	0.00586183	0.00205543	0.0203586	0.0290497	0.00512041	0.00901695	0.000936072	0	0	0	0	0	0	0	0	16	58
ATGACGCGTTCTATCC-1_WSSS_THYst9383360	0.0624914	0.0807386	2.72805	0.715091	0.388006	0.0128313	0.00118306	0	0	0	0	0	1.42613	0	0	52	30
ATGACTATGCGACATT-1_WSSS_THYst9383360	0.0387972	0.230617	0.994139	0.155145	0.0850478	0.00784776	0.000653191	0	0	0	0	0	0	0	0	48	88
ATGAGGAGTGTTAATC-1_WSSS_THYst9383360	0.00955466	0.00206227	0.0653896	0.0270772	0.00916647	0.00215667	0.00292277	0	0	0	0	0	0	0	0	25	35
ATGAGGGCAGCGGCTA-1_WSSS_THYst9383360	0.0167757	0.0634275	0.011178	0.00548447	0.00112867	0.00138507	0.000112134	0	0	0	0	0	1.44864	0	0	42	120
ATGATCGGGAATAGAC-1_WSSS_THYst9383360	0.00786039	0.000402431	0.00792556	0.00783359	0.00126137	0.0011587	0.00175341	0	0	0	0	0	0	0	0	16	54
ATGATGCAATGGTACA-1_WSSS_THYst9383360	0.000146362	0.000111991	0.000826101	0.000867667	0.000251595	8.59294e-05	0.000166141	0	0	0	0	0	0	0	0	44	50
ATGCACCTTCCTTAAT-1_WSSS_THYst9383360	0.21253	0.331835	18.5236	7.06526	3.7801	0.188749	0.03426	0	0	0	0	0	0	0	0	20	6
ATGCACGCGCTGTTCA-1_WSSS_THYst9383360	0.00245836	0.00154018	0.171314	0.0524649	0.0079457	0.000986056	0.000634759	0	0	0	0	0	0	0	0	59	11
ATGCACTACCGCATTG-1_WSSS_THYst9383360	0.0120611	0.132987	0.0235292	0.0116772	0.00266137	0.0047676	0.00096213	0	0	0	0	0	0	0	0	27	45
ATGCATGATCCAGGAT-1_WSSS_THYst9383360	0.0156539	0.00417013	0.0831756	0.0743513	0.012446	0.0126738	0.0035501	0	0	0	0	0	0	0	0	25	65
ATGCCATTTGCGACCA-1_WSSS_THYst9383360	0.870457	0.0451533	0.0459592	0.0890039	0.00677279	0.0127305	0.00227478	0	0	0	0	0	0	0	0	43	91
ATGCCGGTCTTGCATA-1_WSSS_THYst9383360	0.00949471	0.141487	0.0302888	0.00616843	0.00246603	0.00240617	0.000468181	0	0	1.2404	0	0	1.2404	0	0	31	75
ATGCGAGTCCCACCAC-1_WSSS_THYst9383360	1.14251	0.248359	0.064221	0.0929779	0.00839751	0.0178311	0.00422658	0	1.07568	0	1.07568	0	0	0	0	48	104
ATGCTCAGTGTTGCAT-1_WSSS_THYst9383360	0.240548	0.0272448	0.0767881	0.0602054	0.0127349	0.00688041	0.00724907	0	0	0	0	0	0	0	0	21	29
ATGCTCTGGCGCGGTA-1_WSSS_THYst9383360	0.00352266	0.0908393	0.0177136	0.00367786	0.00101318	0.00136872	0.00789907	0	0	0	0	0	0	0	0	60	76
ATGCTTAGGAGTTGAT-1_WSSS_THYst9383360	0.0687648	0.0670602	0.0203678	0.0100362	0.00111945	0.00147556	0.000315348	0	0	1.37258	0	0	0	0	0	56	112
ATGGAAATTTAAGGAG-1_WSSS_THYst9383360	0.434673	0.0155766	0.150631	0.0654877	0.0144557	0.00805129	0.00623364	0	0	0	0	0	0	0	0	53	7
ATGGAACCTTTGCACA-1_WSSS_THYst9383360	0.176101	0.01056	0.0373462	0.0639744	0.00764667	0.0040314	0.00142582	0	0	0	0	0	0	0	0	38	120
ATGGAGCAGGCCGTGA-1_WSSS_THYst9383360	0.0879107	0.0247366	0.0081617	0.00505064	0.0012483	0.00124872	0.000135668	0	0	0	0	0	0	0	0	36	66
ATGGATTGACCAAACG-1_WSSS_THYst9383360	1.04336	0.0178268	0.0446868	0.0591801	0.00840098	0.00776103	0.00107864	1.45819	0	0	0	0	0	0	0	27	61
ATGGCAGCATTACGAT-1_WSSS_THYst9383360	0.000733121	0.000258109	0.00556447	0.0016276	0.000527741	0.000284474	7.66935e-05	0	0	0	0	0	3.26776	0	0	64	18
ATGGCAGCCGAGAAAC-1_WSSS_THYst9383360	0.199121	0.0297333	2.51817	0.515363	0.3026	0.0103238	0.000818711	0	0	0	0	0	0	0	0	33	9
ATGGCCCGAAAGGTTA-1_WSSS_THYst9383360	0.00164716	0.049437	9.45281	1.3352	0.785058	0.0190582	0.000664618	0	0	2.32693	2.32693	0	0	0	0	76	120
ATGGCGGAATAGTCGC-1_WSSS_THYst9383360	2.72111e-05	1.06525e-05	5.15166e-05	6.15593e-05	1.18572e-05	1.55047e-05	4.12302e-06	0	0	0	0	0	0	0	0	34	124
ATGGGACCTGCTGAAC-1_WSSS_THYst9383360	0.00228625	0.000260458	0.0268233	0.00874274	0.00110581	0.000577807	0.000588041	0	0	0	0	0	0	0	0	61	31
ATGGGCCTCGGCCTCT-1_WSSS_THYst9383360	0.00568399	0.264479	0.0464678	0.00762438	0.00378162	0.00345072	0.00134718	0	0	0	0	0	0	0	0	45	91
ATGGGTGTATACCTCC-1_WSSS_THYst9383360	0.000642547	0.000122831	0.00409777	0.00104097	0.000377616	0.00033463	3.3576e-05	0	0	0	0	0	0	0	0	64	24
ATGGTCGCGTGGTTTC-1_WSSS_THYst9383360	0.0314664	0.609774	1.67828	0.165845	0.098381	0.00657961	0.00067491	0	2.39668	2.03572	1.46531	0	0	0	0	45	85
ATGTAAGGCTGCTCTT-1_WSSS_THYst9383360	0.0818418	0.00411403	0.0152943	0.0204114	0.00220962	0.00379899	0.000804126	0	0	0	0	0	0	0	0	32	112
ATGTCATTTCCCATTG-1_WSSS_THYst9383360	0.000430271	6.88406e-05	0.000601466	0.00196796	0.000276326	0.000198121	0.0177716	0	0	0	0	0	0	0	0	18	4
ATGTGAAAGCCTAATG-1_WSSS_THYst9383360	0.137845	0.0341371	2.34961	0.649042	0.277841	0.0157082	0.00398869	0	0	0	0	0	1.33509	0	0	46	22
ATGTGCATCCGACGCA-1_WSSS_THYst9383360	0.0085347	0.00224528	0.10327	0.0442398	0.00903772	0.00298972	0.0215706	0	0	0	0	0	0	0	0	23	57
ATGTGGACATCTTGAT-1_WSSS_THYst9383360	0.825599	0.0809835	3.46748	2.23481	0.954564	0.12414	0.0075084	1.28643	0	0	0	0	0	0	0	47	71
ATGTTACGAGCAATAC-1_WSSS_THYst9383360	0.0376196	0.4109	8.19664	3.09576	1.54245	0.0759769	0.00624715	0	0	0	0	0	0.826301	0	0	15	29
ATGTTCCTGCCCACCT-1_WSSS_THYst9383360	0.239128	0.0948715	6.58595	2.98672	1.31239	0.0416275	0.0112575	0	0	0	0	0	2.13086	0	0	16	8
ATGTTCGTCGACCCAC-1_WSSS_THYst9383360	2.40869	0.280751	7.50113	2.13625	1.25381	0.1201	0.0104387	0.857327	0	0	0	0	1.31203	0	0	34	14
ATGTTTCGGCCCGGAG-1_WSSS_THYst9383360	2.40417e-05	5.26315e-06	2.27012e-05	0.000117955	8.54599e-06	7.7518e-06	4.73703e-06	0	0	0	0	0	0	0	0	33	125
ATTAAACATGCGGACC-1_WSSS_THYst9383360	0.00400169	0.0177904	4.18846	0.721406	0.586901	0.00961039	0.00218474	0	0	2.05329	0	0	2.05329	0	0	43	59
ATTAACACCTGAGATA-1_WSSS_THYst9383360	0.0025893	0.00131569	0.477366	0.289543	0.0369762	0.000583182	0.000185808	0	0	0	0	0	0	0	0	19	1
ATTAATACTACGCGGG-1_WSSS_THYst9383360	0.200007	0.00892417	0.0388018	0.058416	0.00688246	0.012573	0.00272826	0	0	0	0	0	0	0	0	22	66
ATTACATGTCAGTCTT-1_WSSS_THYst9383360	0.0246135	0.214824	0.115249	0.061291	0.0171133	0.00825173	0.00269027	0	0	0	0	0	0.892036	0	0	50	108
ATTACCACACTGCCTG-1_WSSS_THYst9383360	0.214964	0.235223	12.042	3.45757	3.08044	0.120794	0.011648	0	0	0	0	0	1.96897	0	0	48	118
ATTACGCGCTGGCAGG-1_WSSS_THYst9383360	1.15104	0.0121791	0.0466516	0.0379139	0.00527954	0.00579142	0.000547042	1.22644	0	1.22644	0	0	0	0	0	40	30
ATTACTAGCCTCTTGC-1_WSSS_THYst9383360	0.0238003	0.00395977	0.0942597	0.0802643	0.0176818	0.00730358	0.00662546	0	0	0	0	0	0	0	0	18	44
ATTAGATTGATAGCGG-1_WSSS_THYst9383360	0.00474565	0.000867204	0.0204392	0.0140924	0.00278718	0.00113307	0.000782359	0	0	0	0	0	0	0	0	19	49
ATTAGGCGATGCTTTC-1_WSSS_THYst9383360	0.00865664	0.146824	0.0132118	0.00571711	0.00188103	0.00310405	0.000657738	0	0	1.7332	0	0	0	0	0	37	71
ATTATAGCTACTTTAC-1_WSSS_THYst9383360	0.233753	0.0129024	0.0633853	0.0689947	0.0114424	0.00843311	0.00199309	0	0	0	0	0	0	0	0	33	115
ATTATGCCATAGGGAG-1_WSSS_THYst9383360	0.00326284	0.000363124	0.0158143	0.0084354	0.0022087	0.000827113	0.000208124	0	0	0	0	0	2.20293	0	0	21	53
ATTATTATGTCCGTCA-1_WSSS_THYst9383360	0.218206	0.00810062	0.0428145	0.0425085	0.00516041	0.0100433	0.0011251	0	0	0	0	0	0	0	0	59	37
ATTCAACCATTTAAGG-1_WSSS_THYst9383360	0.0186104	0.28893	0.0199568	0.00884117	0.00350035	0.00604656	0.0031714	0	0	0	0	0	0	0	0	58	100
ATTCACTGATGTTGGA-1_WSSS_THYst9383360	0.297441	0.0385521	0.0338797	0.0201605	0.00233289	0.00192514	0.000161566	0	0	1.57727	0	0	0	0	0	56	68
ATTCAGTAGCAGGGTC-1_WSSS_THYst9383360	0.0610369	0.134506	0.177824	0.0561815	0.0183018	0.00502993	0.00110161	0	0	0	0	0	0	0	0	27	25
ATTCATATACTGTCCA-1_WSSS_THYst9383360	0.00923969	0.00138856	0.296869	0.0387834	0.0155314	0.00081457	0.014423	0	0	0	0	0	0	0	0	46	60
ATTCATCGTTGAGGCA-1_WSSS_THYst9383360	0.018289	0.00443432	0.0430549	0.0188841	0.00279753	0.00115544	0.000478623	0	0	0	0	0	0	0	0	61	89
ATTCCCACATAAACAA-1_WSSS_THYst9383360	1.80506	0.534559	0.216437	0.253704	0.0541161	0.0823827	0.0239569	0	0	0.545017	0	0	0.895792	0	0	26	24
ATTCCCGAAGGTACAG-1_WSSS_THYst9383360	0.00671977	0.00251004	0.250701	0.0740048	0.0192637	0.00116133	0.000264899	0	0	2.37018	0	0	0	0	0	60	0
ATTCCTCCGCCAGTGC-1_WSSS_THYst9383360	0.0157259	0.0018009	0.0597105	0.0409043	0.00978371	0.00286404	0.00169118	0	0	0	0	0	0	0	0	23	39
ATTCGACGCCGGGCCT-1_WSSS_THYst9383360	5.7626	0.0611603	0.0749763	0.0906053	0.0130892	0.0294801	0.00201288	0	0	0	0	0	0	0	0	36	26
ATTCGTCCCGAGGTTA-1_WSSS_THYst9383360	0.0110894	0.0724554	6.22286	2.31212	1.16359	0.0387666	0.0038813	0	0	1.37655	0	0	0	0	0	75	125
ATTCGTGCTATCTCTT-1_WSSS_THYst9383360	0.024868	0.305304	0.028583	0.00875109	0.0035881	0.00523416	0.000771632	0	0	0	0	0	0	0	0	42	110
ATTGAAGATCTTAGTG-1_WSSS_THYst9383360	0.290207	0.0316574	0.0339151	0.0412984	0.00388164	0.00286729	0.00104111	0	0	0	0	0	0	0	0	31	49
ATTGAATTCCCTGTAG-1_WSSS_THYst9383360	0.0993934	0.0423733	3.52475	0.912318	0.608512	0.0146186	0.00218125	0	0	0	0	0	0	0	0	76	124
ATTGATCACCACATTT-1_WSSS_THYst9383360	1.12998	0.074011	0.18442	0.192907	0.0261793	0.0209296	0.00868822	0	0	0	0	0	0	0	0	52	8
ATTGATGAGTCCTAAC-1_WSSS_THYst9383360	0.689799	0.0225137	0.0725473	0.0821981	0.0120475	0.0112666	0.00273796	0	0	0	0	0	0	0	0	33	99
ATTGCCTTTATGTTTG-1_WSSS_THYst9383360	0.00259444	0.00094377	0.00320084	0.00196412	0.000355794	0.000492548	6.33859e-05	0	0	0	0	0	0	0	0	64	84
ATTGCGATCAGTAACT-1_WSSS_THYst9383360	0.0238598	0.191991	0.0262637	0.0156213	0.00479029	0.00442071	0.000708596	0	0	0	0	0	1.01949	0	0	51	99
ATTGCTGCTCCTCCAT-1_WSSS_THYst9383360	3.94454	0.0217635	0.0155512	0.0338018	0.00399264	0.010687	0.000728058	0	0	0	0	0	0	0	0	35	43
ATTGGATTACAGCGTA-1_WSSS_THYst9383360	0.0480115	3.62682	3.78524	0.643257	0.36204	0.0150389	0.000803205	0	2.08636	2.71542	0	0	1.20951	0	0	54	102
ATTGGTAGGATCCGCT-1_WSSS_THYst9383360	0.00460074	0.00426823	0.600316	0.147784	0.0502965	0.000942244	0.00113672	0	0	0	0	0	0	0	0	25	3
ATTGTACAACTCGGCT-1_WSSS_THYst9383360	0.190862	0.00839416	0.028886	0.0408669	0.00319706	0.00166777	0.000517593	0	0	0	0	0	0	0	0	35	103
ATTGTTCAACGATCCG-1_WSSS_THYst9383360	0.196568	0.681781	11.9923	1.85177	1.49067	0.0786608	0.00470618	0	2.36623	2.73992	1.43961	0	0.95917	0	0	53	123
ATTTAACTCGTATTAC-1_WSSS_THYst9383360	0.000346971	0.000597831	0.00126453	0.00138356	0.000285	0.00162116	6.94205e-05	0	0	0	0	0	0	0	0	14	52
ATTTACAGTTTACTGG-1_WSSS_THYst9383360	0.0108101	0.180435	14.6101	2.41334	1.82943	0.0634639	0.00188832	0	0	2.72425	0	0	1.74891	0	0	30	38
ATTTCCGGGTTCTGCG-1_WSSS_THYst9383360	0.0055846	0.0254855	0.0200549	0.0141418	0.00328724	0.00165141	0.000461125	0	0	0	0	0	0	0	0	55	35
ATTTGCGCGAGTAGCT-1_WSSS_THYst9383360	0.074309	0.0135822	0.347213	0.0760652	0.0272354	0.00142372	0.000338439	0	0	0	0	0	0	0	0	53	31
ATTTGGAGATTGCGGT-1_WSSS_THYst9383360	0.00440294	0.00233742	0.310365	0.0662604	0.0290674	0.00134606	0.000550064	0	0	0	0	0	0	0	0	58	0
ATTTGTCTTGGGAGCT-1_WSSS_THYst9383360	0.736761	0.0779473	0.0387847	0.0470931	0.00409085	0.00450013	0.000550652	0	0	0	0	0	0	0	0	40	84
CAAACCAGGTCTGCAT-1_WSSS_THYst9383360	0.0452458	0.0081092	1.28757	0.270309	0.112735	0.00298441	0.0015232	0	0	2.70126	0	0	0	0	0	36	0
CAAACGAGTATCGCAG-1_WSSS_THYst9383360	0.00266155	0.000303084	0.0074162	0.00219742	0.000397607	0.000237496	0.00102361	0	0	0	0	0	0	0	0	47	47
CAAACGGTCGCACTTT-1_WSSS_THYst9383360	0.018576	0.247807	19.5293	3.57646	2.49581	0.0965529	0.00442991	0	0	2.27215	0	0	1.49964	0	0	30	40
CAAACTCGCGACGCCG-1_WSSS_THYst9383360	0.285116	0.0743152	0.0431244	0.0434381	0.00513197	0.0078102	0.000888363	0	0	0	0	0	0	0	0	45	111
CAAAGATTATTGGGCC-1_WSSS_THYst9383360	0.00974369	0.0782425	0.0142202	0.00604384	0.00316281	0.00271397	0.000764965	0	0	0	0	0	0	0	0	56	30
CAAAGGTCATCTGAAA-1_WSSS_THYst9383360	0.334871	0.0399789	0.319937	0.110005	0.0244395	0.00390461	0.00103173	0	0	0	0	0	0	0	0	46	124
CAAATCTCTCACAAGG-1_WSSS_THYst9383360	0.280869	0.0515678	2.84592	0.77752	0.352587	0.0241367	0.00618156	0	0	1.49587	0	0	0	0	0	44	24
CAAATGTCCTTCCGTG-1_WSSS_THYst9383360	0.000226176	0.000313274	0.139601	0.0452083	0.00294562	0.000111293	3.3617e-05	0	0	0	0	0	0	0	0	45	53
CAACACATCTCCTGCC-1_WSSS_THYst9383360	0.000641729	0.000721081	0.109097	0.0175288	0.00398363	0.000540171	5.96271e-05	0	0	0	0	0	0	0	0	32	120
CAACCGCACCTAGACA-1_WSSS_THYst9383360	0.00304695	0.0302419	4.19644	2.20208	1.11146	0.018662	0.0378212	0	0	0	0	0	2.27912	1.68344	0	11	5
CAACCTACCGAGCAGT-1_WSSS_THYst9383360	0.0368648	0.00766253	0.047335	0.043642	0.003922	0.00277776	0.000298392	0	0	0	0	0	0	0	0	61	103
CAACGACCCGTTTACA-1_WSSS_THYst9383360	0.019341	0.00431044	0.0685056	0.0374134	0.0104419	0.00494874	0.00225676	0	0	0	0	0	0	0	0	20	50
CAACGATCGATCCAAT-1_WSSS_THYst9383360	0.00059118	0.00388085	1.18539	0.376359	0.14463	0.0022006	0.000690103	0	0	0	0	0	0	0	0	73	127
CAACGGTTCTTGATAC-1_WSSS_THYst9383360	0.0241533	0.00591873	0.140506	0.0898154	0.0238447	0.00729516	0.00700462	0	0	0	0	0	1.93476	0	0	18	38
CAACGTGGTGGAGTCT-1_WSSS_THYst9383360	0.00333909	0.12414	0.370749	0.0428669	0.0262493	0.00208065	0.000210403	0	0	1.54515	0	0	1.54515	0	0	55	113
CAACTCCTTGATCCCG-1_WSSS_THYst9383360	0.0286468	0.00757274	0.057188	0.0450564	0.0120351	0.00668273	0.0026014	0	0	0	0	0	0	0	0	18	46
CAACTGCTCATCCGAT-1_WSSS_THYst9383360	0.0202567	0.00391652	0.414083	0.336414	0.0265733	0.00159005	0.000609608	0	0	0	0	0	0	0	0	59	55
CAAGACTCAGAAGCGC-1_WSSS_THYst9383360	0.000426158	0.000161019	0.000795275	0.000224304	0.000204965	0.000221773	4.61669e-05	0	0	0	0	0	0	0	0	30	126
CAAGAGGGCGGAGTAC-1_WSSS_THYst9383360	0.00334606	0.0340122	5.32515	1.66597	1.53054	0.0230218	0.000845828	0	0	0	0	0	2.37371	2.37371	0	46	74
CAAGATATTATAACGT-1_WSSS_THYst9383360	0.109453	0.294298	1.33616	0.351404	0.115622	0.00762447	0.00113939	0	1.11958	0	0	0	0	0	0	45	89
CAAGCAACGTCGGAGT-1_WSSS_THYst9383360	0.873044	0.0448771	0.647707	0.181907	0.0817535	0.0174505	0.00180797	0	0	0	0	0	0	0	0	32	38
CAAGCGGCACATAATT-1_WSSS_THYst9383360	0.162556	0.11914	0.0266546	0.0305063	0.00375646	0.0033716	0.000441755	0	0	0	0	0	0	0	0	54	72
CAAGGATCGCATGTTC-1_WSSS_THYst9383360	5.23191	0.00733231	0.0120182	0.0174854	0.00190178	0.00490092	0.000559361	1.34319	0	0	0	0	0	0	0	40	68
CAAGGTCCTATAGGCT-1_WSSS_THYst9383360	0.255243	0.0121804	0.113728	0.0515161	0.0113994	0.00779672	0.00160919	0	0	0	1.48191	0	1.48191	0	0	34	110
CAAGTGTGGTTGCAAA-1_WSSS_THYst9383360	0.0853251	0.0610097	0.0332369	0.00705906	0.00282021	0.00134679	0.000252508	0	0	1.5625	0	0	1.5625	0	0	40	94
CAATAAACCTTGGCCC-1_WSSS_THYst9383360	0.00643501	0.00172196	0.0217727	0.014222	0.0021364	0.00201673	0.000513196	0	0	0	0	0	0	0	0	26	74
CAATACGAGAGTCTGA-1_WSSS_THYst9383360	0.00517647	0.112938	0.012888	0.00316356	0.00159985	0.00139171	0.000118914	0	0	0	0	0	0	0	0	44	120
CAATACGCTCTGAGGC-1_WSSS_THYst9383360	0.863014	0.0392142	0.228401	0.150328	0.0249132	0.0164189	0.00344657	0	0	1.22627	0	0	1.22627	0	0	40	10
CAATATTCTTGACCTA-1_WSSS_THYst9383360	0.111039	0.0335619	0.134847	0.0673619	0.0168251	0.00319499	0.000949914	0	0	0	0	0	0	0	0	54	40
CAATCCTGCCGTGGAG-1_WSSS_THYst9383360	0.852432	0.0537548	0.0793697	0.194739	0.0152543	0.0199316	0.00259933	0	0	0	0	0	0	0	0	14	24
CAATGAGGTTCGACTA-1_WSSS_THYst9383360	0.0537378	0.00313782	0.288749	0.0881298	0.0110219	0.000936086	0.000135914	0	0	0	0	0	0	0	0	29	119
CAATGCGAGAAGTATC-1_WSSS_THYst9383360	0.0184114	3.76276	6.68148	1.17257	0.773619	0.0358834	0.0011897	0	0.941937	2.90221	0	0	0	0	0	54	82
CAATGTGCCAACCCTT-1_WSSS_THYst9383360	0.0963595	0.263264	0.061869	0.0419861	0.0112876	0.0123647	0.00197558	0	0	0	0	0	0.807818	0.807818	0	37	115
CAATTAAGGGTGATGA-1_WSSS_THYst9383360	0.0540782	0.00459388	0.0721219	0.0851273	0.00806963	0.00425219	0.000746933	0	0	2.19616	0	0	0	0	0	29	65
CAATTGGGCCGCACTC-1_WSSS_THYst9383360	0.040778	0.0132775	1.50294	0.33906	0.166159	0.0075647	0.0127902	0	0	0	0	0	0	0	0	56	4
CAATTTCGTATAAGGG-1_WSSS_THYst9383360	0.253486	0.000916758	0.00264904	0.00271245	0.000407016	0.000490219	0.000114415	0	0	0	0	0	0	0	0	37	63
CACAATGAGCTGCTAT-1_WSSS_THYst9383360	0.000914185	0.000334245	0.142618	0.0107649	0.00275076	0.000239462	7.77995e-05	0	0	0	0	0	0	0	0	42	50
CACACACGCTAACGAG-1_WSSS_THYst9383360	0.0228563	0.324697	0.0317924	0.00775593	0.0021552	0.00338008	0.00103508	0	0	0	0	0	0	0	0	55	103
CACACAGCTTGCGCTC-1_WSSS_THYst9383360	0.757075	0.578586	3.25736	0.634222	0.377164	0.0213764	0.00159122	0	2.01799	1.15511	1.67687	0	1.15511	1.15511	0	47	115
CACACAGGGATAGATT-1_WSSS_THYst9383360	0.481269	0.140604	0.211403	0.204682	0.042836	0.0246732	0.00799715	0	0	0	0	0	0	0	0	25	27
CACACGCGCTGTCTTA-1_WSSS_THYst9383360	0.114655	0.0046167	0.028662	0.0439076	0.00367032	0.00174606	0.00189681	0	0	0	0	0	0	0	0	33	89
CACAGAGACGAGGACG-1_WSSS_THYst9383360	0.000509554	0.000190127	0.00275372	0.00241436	0.000677059	0.000583247	5.06336e-05	0	0	0	0	0	3.26292	0	0	64	20
CACAGCACCCACGGCA-1_WSSS_THYst9383360	0.695753	0.0298537	0.081783	0.106445	0.0117166	0.0109809	0.00173228	0	0	0	0	0	0	0	0	31	59
CACAGCTAGGGAGTGA-1_WSSS_THYst9383360	0.00152779	0.000391617	0.00259319	0.00222653	0.00070373	0.000804462	0.000116089	0	0	0	0	0	0	0	0	20	60
CACAGGGCCATATAGT-1_WSSS_THYst9383360	0.0246046	0.191651	0.0213919	0.0175519	0.00186672	0.00237529	0.000400667	0	1.14728	0	0	0	0	0	0	57	97
CACAGGGCCGTTGTCA-1_WSSS_THYst9383360	0.00310051	0.00065067	0.0226529	0.00719555	0.00216334	0.000509153	0.000272084	0	0	0	0	0	0	0	0	62	60
CACAGTCCCGCTTCGC-1_WSSS_THYst9383360	0.0773465	0.00756947	0.027864	0.0558562	0.0026861	0.00163718	0.000427214	0	0	1.83468	0	0	0	0	0	60	112
CACAGTTCGCTTCCCA-1_WSSS_THYst9383360	0.139127	1.8119	7.81031	1.35533	0.767546	0.0362615	0.00187803	0	1.63167	2.68839	1.31951	0	0	0	0	54	114
CACATATTAGCAGGAT-1_WSSS_THYst9383360	0.0174025	0.139492	12.1664	5.66472	4.22253	0.153556	0.00656813	0	0	0	0	0	2.92492	1.16443	0	47	73
CACATCGTGCACGCGC-1_WSSS_THYst9383360	0.323514	0.00874436	0.0275703	0.0412992	0.00327762	0.00631673	0.000380258	0	0	0	0	0	1.60848	0	0	60	38
CACATCTCACCGACGA-1_WSSS_THYst9383360	0.0156937	0.257921	0.039641	0.00953299	0.00395085	0.00624234	0.000504676	0	0	0	0	0	0.883039	0	0	57	75
CACATGATTCAGCAAC-1_WSSS_THYst9383360	3.23414	0.00302578	0.00533299	0.00690905	0.00115882	0.00216204	0.000597489	1.15081	0	0	0	0	0	0	0	38	64
CACATTTCTTGTCAGA-1_WSSS_THYst9383360	0.14685	0.149319	0.0366401	0.0210939	0.00380442	0.0028173	0.000919198	0	0	0	0	0	0	0	0	44	108
CACCAATCATCCGTCT-1_WSSS_THYst9383360	1.68665	0.165166	2.91552	0.849902	0.392653	0.0656593	0.00918067	0	0	0.879313	0	0	0.879313	0	0	54	4
CACCACGCCACACAGA-1_WSSS_THYst9383360	1.55718	0.100019	0.250206	0.195056	0.0501849	0.0287244	0.0107575	0	0	0	0	0	0	0	0	40	8
CACCAGTCAGCATGCA-1_WSSS_THYst9383360	0.0100517	0.00127354	0.0859765	0.0340591	0.00693447	0.0029163	0.0050139	0	0	0	0	0	0	0	0	60	22
CACCCAAATCTTATGT-1_WSSS_THYst9383360	0.189166	0.0417914	0.0700164	0.103158	0.00990886	0.00901912	0.00175149	0	0	0	0	0	0	0	0	35	105
CACCCACACGTCACCC-1_WSSS_THYst9383360	0.0392011	0.0157505	0.0873164	0.0707762	0.0534754	0.0134369	0.00584106	0	0	0	0	0	0	0	0	17	43
CACCCGCGTTTGACAC-1_WSSS_THYst9383360	0.00408383	0.000652049	0.0201302	0.0209699	0.002192	0.000692765	0.00054338	0	0	0	0	0	0	0	0	73	117
CACCCGGTTTGTGACT-1_WSSS_THYst9383360	0.180135	0.00589284	0.0163753	0.036144	0.00199029	0.000769077	0.000289641	0	0	0	0	0	0	0	0	53	39
CACCCTAACAAGATCT-1_WSSS_THYst9383360	0.0539478	0.351618	0.0543353	0.030104	0.00789078	0.0098614	0.00141451	0	0	0	0	0	0	0	0	56	80
CACCCTTGGTGAGACC-1_WSSS_THYst9383360	0.45771	0.0336755	1.23132	0.453178	0.163045	0.0090036	0.00129268	0	0	1.31581	0	0	1.31581	0	0	50	16
CACCGCCAGAAGGTTT-1_WSSS_THYst9383360	0.182882	0.101686	0.0431884	0.0181181	0.00400639	0.00429481	0.000560859	0	0	1.32163	0	0	0	1.32163	0	27	59
CACCGTATCCCATCCG-1_WSSS_THYst9383360	0.0255056	0.374289	0.0576506	0.0323435	0.00705433	0.0084616	0.00111858	0	0.90665	0	0	0	0.90665	0	0	52	104
CACCGTTAGGGATCAC-1_WSSS_THYst9383360	0.121513	0.0329906	1.41695	0.365392	0.182184	0.00502354	0.000666692	0	0	0	0	0	0	0	0	53	37
CACCGTTGCGCGATAT-1_WSSS_THYst9383360	0.427665	0.171802	9.87561	2.64021	1.36605	0.064848	0.00328615	0	0	1.99532	0	0	0	0	0	47	29
CACCTAATAGAGTCGT-1_WSSS_THYst9383360	0.0170769	0.00306339	0.0277326	0.0361636	0.00521272	0.0018461	0.00119651	0	0	0	0	0	0	0	0	17	25
CACCTTGGCGCCTTTG-1_WSSS_THYst9383360	0.0417487	0.131018	0.0186704	0.00632032	0.00158329	0.00232822	0.000187529	0	0	0	0	0	0	0	0	43	103
CACGAAAGTTAGTCCC-1_WSSS_THYst9383360	0.665752	0.0719312	2.08154	0.444302	0.273083	0.0324623	0.00663699	0.97844	0	0	0	0	0	0	0	33	29
CACGCACAGCGCAGCT-1_WSSS_THYst9383360	0.00646777	0.000718473	0.0037028	0.0041818	0.000956193	0.00264719	0.000148767	0	0	0	0	0	0	0	0	24	72
CACGCAGCGAGGCTTT-1_WSSS_THYst9383360	0.473989	0.12854	7.55378	1.65111	1.09579	0.0449522	0.00321833	0	0	2.02101	0	0	0	0	0	31	43
CACGCGGAACTGTTGC-1_WSSS_THYst9383360	0.283325	0.00720704	0.0231501	0.0418239	0.00244941	0.00127339	0.000436152	0	0	0	0	0	0	0	0	42	98
CACGGGATTGAGGGTT-1_WSSS_THYst9383360	0.00171434	0.00248976	0.128734	0.010361	0.00391813	0.000263967	6.8972e-05	0	3.35159	0	0	0	0	0	0	31	11
CACGTCGGCAACCTCT-1_WSSS_THYst9383360	3.63575e-05	5.74672e-05	0.00478938	0.00101133	0.000160942	9.29183e-05	3.67811e-05	0	0	0	0	0	0	0	0	49	37
CACGTCGGGTTCTAGA-1_WSSS_THYst9383360	4.79195e-05	4.38514e-05	0.00188318	0.000217732	0.000106881	8.26181e-05	4.86121e-05	0	0	0	0	0	0	0	0	15	1
CACGTTCGTGCTCTAG-1_WSSS_THYst9383360	0.0848476	0.113767	0.021212	0.0159671	0.00271265	0.00354979	0.00065033	0	0	0	0	0	0	0	0	37	81
CACGTTTCGTACACAC-1_WSSS_THYst9383360	0.00928751	0.232944	0.0162203	0.00438637	0.00158869	0.00396464	0.00020415	0	0	0	0	0	0	0	0	55	91
CACTAAAGTTGCCTAT-1_WSSS_THYst9383360	0.94177	0.0481665	0.189407	0.23599	0.0454297	0.0400544	0.00838975	0	0	0	0	0	0	0	0	35	51
CACTACGGGAGCTGCC-1_WSSS_THYst9383360	0.0622347	0.0264877	0.0487116	0.0205609	0.00311451	0.00142474	0.000452174	0	0	0	0	0	0	0	0	59	107
CACTCAAGAGCTATGG-1_WSSS_THYst9383360	0.297895	0.176911	6.69198	2.3812	0.94583	0.0421902	0.00293513	0	0	1.23953	1.23953	0	0	1.23953	0	39	57
CACTCCTATGTAAGAT-1_WSSS_THYst9383360	0.0835038	0.00356296	0.0254178	0.0187474	0.0032752	0.00150699	0.000368184	0	0	0	0	0	0	0	0	56	36
CACTCGAGCTGAACAA-1_WSSS_THYst9383360	0.00855667	0.117977	12.137	4.28833	4.02198	0.0826509	0.00304157	0	0	1.20278	0	0	3.08942	1.7332	0	48	74
CACTCGGTTAGGAGGA-1_WSSS_THYst9383360	0.10517	0.0379787	3.13233	0.561959	0.491508	0.0144497	0.00151592	0	0	0	1.53308	0	0	1.53308	0	35	13
CACTCTTCTGCTAGCC-1_WSSS_THYst9383360	0.0128142	0.200596	0.0244297	0.00568889	0.00246436	0.00370179	0.000558897	0	0	0	0.914196	0	0	0	0	59	101
CACTGTCCAAGTGAGA-1_WSSS_THYst9383360	0.0123579	0.00141456	0.0438116	0.036293	0.0104127	0.00319146	0.00325945	0	0	0	0	0	0	0	0	19	43
CACTTAATCAGACGGA-1_WSSS_THYst9383360	2.14298	0.0920855	0.0604172	0.153988	0.0141748	0.0479596	0.00656251	1.47942	0	0	0	0	0	0	0	34	48
CACTTCGCCACAGGCT-1_WSSS_THYst9383360	0.317283	0.0127095	0.103725	0.0923778	0.0150382	0.00856983	0.00724081	0	0	0	0	0	0	0	0	21	31
CACTTCGTCTTATCTC-1_WSSS_THYst9383360	1.42205	0.083269	0.180209	0.265891	0.0375518	0.0530835	0.0374364	0	0	0	0.917432	0	0.917432	0	0	14	14
CAGAACTTAGCCCTCT-1_WSSS_THYst9383360	0.0262909	0.608007	3.23628	0.724536	0.406669	0.0188717	0.00145419	0	0	0	0	0	0	0	0	53	85
CAGAATAACACACGGA-1_WSSS_THYst9383360	0.110807	0.187328	0.468661	0.0703456	0.0321084	0.00443684	0.000787893	0	0	1.23381	0	0	0	0	0	55	111
CAGAATATTCGTTATC-1_WSSS_THYst9383360	0.0838562	0.162754	14.2077	3.87707	3.58664	0.114179	0.00877018	0	0	0	0	0	2.6065	1.02714	0	50	124
CAGACACCGATCGCTG-1_WSSS_THYst9383360	0.0464797	0.0149977	2.10101	0.69474	0.23193	0.00653811	0.00112098	0	0	1.5871	0	0	0	0	0	53	51
CAGACCTGTAAGTGTT-1_WSSS_THYst9383360	0.00578429	0.00384861	0.0225629	0.0222754	0.00411693	0.0123122	0.000987407	0	0	0	0	0	0	0	0	31	99
CAGACGAACCTGATAC-1_WSSS_THYst9383360	0.00983651	0.168129	13.8416	4.5576	4.26548	0.0807172	0.00578564	0	0	1.11515	0	0	2.85648	1.11515	0	50	50
CAGAGACGGTCACCCA-1_WSSS_THYst9383360	0.0162761	0.249756	0.0448773	0.0130782	0.00725956	0.00479097	0.000527248	0	0	0	0	0	0	0	0	51	57
CAGAGCATGAGCTTGC-1_WSSS_THYst9383360	0.00236668	0.000202132	0.015249	0.0101275	0.00146903	0.000754555	0.000225328	0	0	0	0	0	0	0	0	26	70
CAGAGGCGATGCATGA-1_WSSS_THYst9383360	0.191529	0.00410928	0.0138449	0.0293905	0.00146979	0.0013971	0.000245081	0	0	0	0	0	0	0	0	54	48
CAGATACTAACATAGT-1_WSSS_THYst9383360	0.301531	0.0923371	0.71753	0.3137	0.0971867	0.00926067	0.00115128	0	0	0	0	0	0	0	0	26	46
CAGATCCTGGTTTGAA-1_WSSS_THYst9383360	0.0924688	0.0194156	1.6567	0.50772	0.178447	0.00650652	0.00232651	0	0	0	0	0	0	0	0	55	17
CAGATGTTTGTCCCAA-1_WSSS_THYst9383360	0.160325	0.0670042	0.91432	0.225404	0.100743	0.00832615	0.00134317	0	0	0	0	0	1.25977	0	0	52	2
CAGCAGCCCGTTCCTT-1_WSSS_THYst9383360	0.00680776	0.000878517	0.0466	0.0181342	0.00421511	0.00200275	0.000773567	0	0	0	0	0	0	0	0	28	78
CAGCAGTCCAGACTAT-1_WSSS_THYst9383360	0.0199781	0.253499	0.0212994	0.0106003	0.00356261	0.00472087	0.00203436	0	0	0	0	0	0	0	0	50	100
CAGCAGTCTGTGCTGC-1_WSSS_THYst9383360	0.0788469	0.00324792	0.00979597	0.00968479	0.00102849	0.00181082	0.000266867	0	0	0	0	0	0	0	0	62	74
CAGCGATTCCCTTCAA-1_WSSS_THYst9383360	0.126419	0.00477356	0.0206704	0.0259572	0.00352053	0.00146832	0.000542949	0	0	0	0	0	0	0	0	53	43
CAGCGCCAACACGATA-1_WSSS_THYst9383360	0.412656	0.0856905	4.68046	1.34134	0.769393	0.0375601	0.00432112	1.71205	0	1.18484	0	0	1.71205	0	0	37	5
CAGCTCACTGAGACAT-1_WSSS_THYst9383360	0.123775	0.0106564	0.200142	0.117033	0.0152906	0.00409853	0.000712998	0	0	0	0	0	1.95923	0	0	33	59
CAGCTCGACAAGTTAA-1_WSSS_THYst9383360	0.00675303	0.00113954	0.0218141	0.0195495	0.00314545	0.0016204	0.000447571	0	0	0	0	0	0	0	0	28	90
CAGCTCGTGCTTGTGT-1_WSSS_THYst9383360	0.024834	0.0561113	0.0474831	0.0298422	0.235013	0.0130584	0.00187533	0	0	0	0	0	1.03986	0	0	14	42
CAGCTGGCGTAACCGT-1_WSSS_THYst9383360	0.0158228	0.144982	0.0246475	0.00948453	0.00351438	0.00545904	0.000618495	0	0	0	0	0	0	0	0	48	22
CAGCTTAGTAGGTAGC-1_WSSS_THYst9383360	0.142949	0.0636249	4.17003	0.763604	0.531305	0.0253511	0.00227594	0	0	0	0	0	1.71298	0	0	32	28
CAGGACAGCTGCCCTT-1_WSSS_THYst9383360	0.0519803	0.00352505	0.0456543	0.0450549	0.00631491	0.00324387	0.00199967	0	0	0	0	0	0	0	0	35	127
CAGGATATATCGTTGT-1_WSSS_THYst9383360	0.000103988	0.000255609	0.620214	0.029651	0.00838402	0.000193427	5.04496e-05	0	0	0	0	0	0	0	0	44	60
CAGGCAGTCTTACCAG-1_WSSS_THYst9383360	0.00235801	0.00115189	0.0107858	0.00746201	0.00149211	0.000967845	0.000311343	0	0	0	0	0	0	0	0	65	85
CAGGCCGTTTGGGTGT-1_WSSS_THYst9383360	0.350957	0.00947299	0.121407	0.132336	0.0102914	0.00152816	0.000476899	0	0	0	0	0	0	0	0	39	43
CAGGCGCACGGTGGTC-1_WSSS_THYst9383360	0.0223188	0.0332238	0.0186678	0.00593212	0.00218298	0.00146887	0.000216753	0	0	0	0	0	1.52938	0	0	56	28
CAGGCGCCATGCTAGG-1_WSSS_THYst9383360	0.00455558	0.0521269	7.36676	2.03928	2.5621	0.0335528	0.00163836	0	0	1.56549	0	0	3.1659	0	0	49	73
CAGTAATCCCTCCCAG-1_WSSS_THYst9383360	0.0145372	0.00197642	0.0739456	0.0278091	0.00860116	0.000966353	0.000558994	0	0	0	0	0	2.15904	0	0	21	25
CAGTACCAGTTTACGT-1_WSSS_THYst9383360	0.313248	0.0379766	1.91491	0.643593	0.283448	0.0158989	0.00189329	0	0	0	1.28891	0	0	0	0	48	18
CAGTAGATGATGTCCG-1_WSSS_THYst9383360	0.00215449	0.000384356	0.00421256	0.0104052	0.000397201	0.000466468	0.0414082	0	0	0	0	0	0	0	0	17	1
CAGTCGGCCTAGATAT-1_WSSS_THYst9383360	0.999788	0.0624076	0.532613	0.300816	0.0575133	0.0263106	0.00256914	0	0	0	0	0	0	0	0	45	3
CAGTCTGTATACTGGG-1_WSSS_THYst9383360	2.11397	0.0781409	0.0911239	0.188517	0.0171702	0.0361137	0.00579561	1.11405	0	0	0	0	0	0	0	42	66
CAGTGGTTGCACATGA-1_WSSS_THYst9383360	0.202955	0.0623993	1.10028	0.32784	0.311581	0.0156879	0.00246252	0	0	0	0	0	1.23432	0	0	16	22
CAGTGTCCGCAGAATG-1_WSSS_THYst9383360	0.0113003	0.0167837	0.0279046	0.0180083	0.200637	0.00421845	0.00144338	0	0	0	0	0	0	0	0	15	37
CAGTGTCGGCTGGCCC-1_WSSS_THYst9383360	0.415517	0.140968	0.102673	0.0341401	0.00559198	0.00492563	0.000556666	0	1.60784	1.60784	1.60784	0	0	0	0	52	92
CAGTTCAAATTGACAC-1_WSSS_THYst9383360	0.123094	0.184558	0.0886147	0.0580599	0.0132545	0.0104134	0.00172783	0	0	0	0	0	0.863784	0	0	29	51
CAGTTCCGCGGGTCGA-1_WSSS_THYst9383360	0.159718	0.0956795	0.0238116	0.0178457	0.00372286	0.00301996	0.000794455	0	0	0	0	0	0	0	0	26	26
CATAACGGACAGTCGT-1_WSSS_THYst9383360	0.0400038	0.0447907	1.58297	0.383993	0.187219	0.0040247	0.000391062	0	0	0	0	0	0	0	0	36	94
CATAAGAAGCTTGGCT-1_WSSS_THYst9383360	0.211977	0.882873	0.228316	0.0440275	0.0120683	0.00380104	0.000874006	0	0	0	1.30298	0	0	0	0	58	72
CATAAGCTCTCCGTCT-1_WSSS_THYst9383360	4.95589	0.156397	0.121052	0.289136	0.0284492	0.0707068	0.0156765	0	0	0.851203	0	0	0	0	0	42	14
CATACAAAGCCGAACC-1_WSSS_THYst9383360	0.121585	0.0206854	0.764585	0.436048	0.422932	0.0159543	0.00385319	0	0	0	0	0	0	0	0	13	35
CATACACAAAGTCAGC-1_WSSS_THYst9383360	0.0346773	0.0662475	4.69113	1.24642	0.718546	0.0339442	0.00675829	0	0	0	0	0	0	0	0	56	0
CATACCCGTACCCAGT-1_WSSS_THYst9383360	9.2995	0.147473	0.0891103	0.207427	0.0245299	0.0734958	0.0126299	1.81301	0	0	0.825147	0	0	0	0	37	31
CATACGAACTAGCTGG-1_WSSS_THYst9383360	0.000786984	0.000287422	0.0104727	0.00407699	0.00101808	0.00106325	0.000141976	0	0	0	0	0	0	0	0	65	31
CATACGGCGTCTGGGC-1_WSSS_THYst9383360	2.3837	0.0202571	0.870793	0.197154	0.0832508	0.0124533	0.000781579	0	0	0	0	0	1.72085	0	0	39	63
CATACTATGTAATTGT-1_WSSS_THYst9383360	2.74291	0.0106942	0.016689	0.0147909	0.00181112	0.00443904	0.000526961	1.38569	0	0	0	0	0	0	0	36	48
CATACTTAGGCAATAC-1_WSSS_THYst9383360	0.0410504	0.224003	0.0418658	0.0358759	0.00855517	0.00923616	0.00424989	0	0	0	0	0	0	0	0	37	113
CATAGCCGCCCGGGAT-1_WSSS_THYst9383360	0.0439432	0.201971	0.0637298	0.0346412	0.0172145	0.00595755	0.00103525	0	0	0	0	0	0.95917	0	0	26	22
CATAGCGTTGCCCACC-1_WSSS_THYst9383360	0.146501	0.00747727	0.0616775	0.0353057	0.00449863	0.0018889	0.00283275	0	0	0	0	0	0	0	0	54	42
CATAGTAGCATAGTAG-1_WSSS_THYst9383360	0.0100017	0.00204066	0.055146	0.0340181	0.00683361	0.00296444	0.00664021	0	0	1.73493	0	0	0	0	0	19	45
CATAGTCCACAAGAAC-1_WSSS_THYst9383360	1.91087e-05	1.54903e-05	0.000660868	6.87817e-05	2.32746e-05	3.98347e-05	7.5655e-06	0	0	0	0	0	0	0	0	45	31
CATATAGGTACAGTCA-1_WSSS_THYst9383360	0.000987814	0.000501294	0.0669144	0.0100072	0.00244497	0.000236518	4.17513e-05	0	0	0	0	0	0	0	0	43	55
CATATGTCAGGCTACG-1_WSSS_THYst9383360	0.012871	0.114453	3.39274	0.93418	0.473912	0.0172546	0.000960695	0	0	0	0	0	1.22389	0	0	48	24
CATCAACACCTACTAA-1_WSSS_THYst9383360	0.00023752	0.000352848	0.0155533	0.00071925	0.000406017	0.000194127	0.000123045	0	0	4.28967	0	0	0	0	0	15	7
CATCATTACCCTGAGG-1_WSSS_THYst9383360	0.0138813	0.29587	0.032313	0.0105363	0.00246777	0.003513	0.000644891	0	0	0	0	0	0	0	0	52	94
CATCCAATATAGTTTG-1_WSSS_THYst9383360	0.000566568	0.00013601	0.00354305	0.00170431	0.00030778	0.000445515	0.00380587	0	0	0	0	0	0	0	0	66	18
CATCCGCAGGCCCGAA-1_WSSS_THYst9383360	0.313055	0.0445087	2.88014	0.949028	0.538052	0.0216113	0.00855084	0	0	0	0	0	1.18436	0	0	15	15
CATCCTCTCAAAGATC-1_WSSS_THYst9383360	0.0426178	3.12849	6.93707	1.19803	0.793048	0.0332118	0.00170101	0	0.877668	2.08274	0	0	0	0	0	54	92
CATCGCCCGCGGCCAA-1_WSSS_THYst9383360	0.536795	0.04576	0.0918421	0.102016	0.0271418	0.0226725	0.00615588	0	0	0	0	0	0	0	0	14	44
CATCGGACGGGTTAAT-1_WSSS_THYst9383360	0.00655053	0.0230779	4.15142	1.36295	0.659431	0.0089567	0.000268007	0	0	2.02996	0	0	2.65518	2.02996	0	42	58
CATCGTCCGGTTACTA-1_WSSS_THYst9383360	0.0180464	0.00321855	0.755708	0.188072	0.0820433	0.00251361	0.000485375	0	0	0	0	0	2.6852	0	0	23	11
CATCTAGTGAAGGGAA-1_WSSS_THYst9383360	0.423516	0.0806601	0.04134	0.0384177	0.00319057	0.00922146	0.000763363	0	0	0	0	0	0	0	0	45	121
CATCTGCAGGATCATT-1_WSSS_THYst9383360	0.0371983	0.00668023	0.891713	0.280503	0.0976489	0.00240287	0.00506893	0	0	0	0	0	0	0	0	28	8
CATCTTACACCACCTC-1_WSSS_THYst9383360	3.20854	0.435829	0.141338	0.477011	0.0357583	0.118622	0.0156435	0	0	0	0	0	0.591833	0	0	37	99
CATGAACCGACATTTG-1_WSSS_THYst9383360	0.37995	0.0141951	0.0370044	0.0859374	0.0069402	0.0145855	0.00192951	0	0	0	0	0	0	0	0	11	43
CATGACTTCGCTGAAT-1_WSSS_THYst9383360	0.015077	0.262069	0.022373	0.00964404	0.00292924	0.00557286	0.000446321	0	0	0	0	0	0	0	0	40	106
CATGAGATGCACTCTC-1_WSSS_THYst9383360	0.00461655	0.101105	0.137807	0.0307168	0.0100244	0.00161953	0.000207631	0	0	0	1.54283	0	0	0	0	59	79
CATGATGCACAATTCT-1_WSSS_THYst9383360	0.00934866	0.000752981	0.0126232	0.00435482	0.000599799	0.000429865	0.000108062	0	0	0	0	0	0	0	0	21	69
CATGATGGAAGTTAGC-1_WSSS_THYst9383360	0.00463058	0.0907659	0.00760587	0.00235495	0.00121129	0.00162754	0.000202182	0	0	0	0	0	0	0	0	45	103
CATGCCAACTCGCAAA-1_WSSS_THYst9383360	3.21023	0.230891	0.821253	0.664505	0.129666	0.112953	0.0188842	0	0	0.747975	0	0	1.17107	0	0	43	21
CATGGATTGTCTTCCG-1_WSSS_THYst9383360	0.00872122	0.157579	0.0188368	0.0103811	0.00185725	0.00195933	0.000363382	0	0	0	0	1.22102	0	0	0	55	101
CATGGCAGGAAGATCG-1_WSSS_THYst9383360	0.00174923	0.000320579	0.00438897	0.00356069	0.00089222	0.000949616	0.000666286	0	0	0	0	0	0	0	0	17	57
CATGGCTCCCTATGTC-1_WSSS_THYst9383360	0.000738774	0.000836687	0.276873	0.0805087	0.0429977	0.00026696	0.00333352	0	0	0	0	0	0	0	0	23	1
CATGGGTATGCCTTAT-1_WSSS_THYst9383360	0.260063	0.257716	0.022276	0.0267497	0.00535701	0.00959427	0.00106629	0	0	0	0	0	0	0	0	56	82
CATGGTAAGTAGCGTT-1_WSSS_THYst9383360	0.00291896	0.0524772	7.30009	2.04907	1.42175	0.0283454	0.00104697	0	0	2.2547	0	0	2.2547	1.66131	0	45	73
CATGGTATTAGTTTGT-1_WSSS_THYst9383360	0.00135637	0.000302801	0.0365987	0.00851063	0.00181864	0.000654365	0.00906287	0	0	0	0	0	0	0	0	59	7
CATGGTCTAGATACCG-1_WSSS_THYst9383360	0.00874886	0.00117427	0.0587723	0.0414799	0.00706754	0.00355023	0.00142271	0	0	0	0	0	0	0	0	26	66
CATGTAAGAGACATTT-1_WSSS_THYst9383360	0.00989939	0.623045	3.80573	0.46654	0.271325	0.0161161	0.000674011	0	1.08793	1.5966	0	0	0	0	0	54	90
CATGTCTCATTTATGG-1_WSSS_THYst9383360	0.246684	0.0817267	0.091834	0.0362716	0.00729508	0.00550011	0.000561155	0	0	0	0	0	0	0	0	49	85
CATTACATAGATTGTG-1_WSSS_THYst9383360	0.0672903	0.00155725	0.00698091	0.0107655	0.000894222	0.00137018	0.000176171	0	0	0	0	0	0	0	0	27	117
CATTACGTCGGCCCGT-1_WSSS_THYst9383360	0.084834	0.00287405	0.0184987	0.0297994	0.00405532	0.00555335	0.0010851	0	0	0	0	0	0	0	0	19	65
CATTATGCTTGTTGTG-1_WSSS_THYst9383360	0.0113132	0.072453	0.022889	0.0120845	0.00335815	0.00291588	0.000409264	0	0	0	0	0	0	0	0	26	52
CATTCCCATTCCGTCG-1_WSSS_THYst9383360	0.0188689	0.00124941	0.0332019	0.0268468	0.00414122	0.00371019	0.000980413	0	0	0	0	0	1.84135	0	0	32	118
CATTGCGAAATGGGCG-1_WSSS_THYst9383360	0.230438	0.0171702	1.15584	0.205737	0.123669	0.00737543	0.00323214	0	0	0	0	0	0	0	0	36	12
CATTGTGTGCTAGATC-1_WSSS_THYst9383360	0.07265	0.00607005	1.06838	0.342142	0.14629	0.00327359	0.00077373	0	0	0	0	0	0	0	0	13	15
CATTTCTAGCAGACTA-1_WSSS_THYst9383360	0.0710158	0.135267	0.804374	0.296245	0.118855	0.0188427	0.00462144	0	0	0	0	0	0	0	0	16	26
CATTTGAGTGGTACGT-1_WSSS_THYst9383360	0.0010355	0.0126349	2.99927	0.627288	0.498079	0.00617294	0.000134966	0	0	0	0	0	2.29863	0	0	50	48
CCAAACAGAACCCTCG-1_WSSS_THYst9383360	0.033018	0.00478837	0.108274	0.0694197	0.0219127	0.00704029	0.0369228	0	0	0	0	0	1.31541	0	0	22	48
CCAAATAACAAGATTC-1_WSSS_THYst9383360	0.188092	0.367776	0.0401721	0.0430323	0.00532646	0.0118193	0.000850351	0	0	0.763483	0	0	0	0	0	51	113
CCAACGATGCACTGAT-1_WSSS_THYst9383360	0.812499	0.135715	5.36644	1.11214	0.827917	0.0637776	0.00466154	0	0	1.04223	1.54139	0	0	0	0	31	37
CCAACTTGATAGATCC-1_WSSS_THYst9383360	0.156439	0.220075	13.5646	3.66444	5.11166	0.148911	0.0104596	0	0	0.961159	0	0	2.00941	0.961159	0	47	123
CCAAGAAAGTGGGCGA-1_WSSS_THYst9383360	0.00442617	0.00621753	1.20489	0.114898	0.0797789	0.00121489	5.78534e-05	0	0	2.70973	0	0	0	0	0	52	52
CCAAGACTTCTGCGAA-1_WSSS_THYst9383360	0.00788492	0.00523052	0.0102	0.0239481	0.00721835	0.0319276	0.002012	0	0	0	0	0	1.61846	0	0	20	62
CCAAGCGTAACTCGTA-1_WSSS_THYst9383360	0.249244	0.326518	0.375438	0.102967	0.034616	0.00544628	0.0052695	0	0	1.18673	0	0	0	0	0	33	71
CCAAGGAACAGAGAGG-1_WSSS_THYst9383360	0.00435181	0.000833118	0.0202439	0.0147755	0.0027757	0.00377159	0.000351237	0	0	0	0	0	0	0	0	14	48
CCAAGTTTCTACAGAT-1_WSSS_THYst9383360	0.0173477	0.00331442	0.944556	0.331109	0.0970791	0.00168124	0.000497977	0	0	0	0	0	1.97992	0	0	14	8
CCAATAGATTTCATCT-1_WSSS_THYst9383360	0.347948	0.105591	6.42389	2.33646	1.28975	0.055976	0.0109892	0	0	1.57045	0	0	1.57045	0	0	28	0
CCAATAGTGCCGTCGA-1_WSSS_THYst9383360	1.44722	0.0370826	0.0701108	0.0913852	0.0116219	0.0137384	0.00183768	1.25116	0	0	0	0	1.25116	0	0	34	42
CCAATGTCACAGCAAG-1_WSSS_THYst9383360	4.13183	0.00840484	0.00834481	0.0204534	0.00149821	0.00747387	0.000561259	1.48218	0	0	0	0	0	0	0	37	49
CCAATTGAATGTTAAT-1_WSSS_THYst9383360	0.0201476	0.00257382	0.0703351	0.0552447	0.010914	0.00719904	0.00260864	0	0	1.50412	0	0	0	0	0	20	46
CCACACTGAGATATTA-1_WSSS_THYst9383360	0.23324	0.0233473	1.51382	0.489683	0.205988	0.00714641	0.00611229	0	0	0	0	0	0	0	0	39	49
CCACAGTACCCATCCT-1_WSSS_THYst9383360	0.261759	0.231992	0.0549376	0.0418202	0.00687467	0.00650853	0.00056118	0	0	0	0	0	0	0	0	48	92
CCACATACTGCACCCA-1_WSSS_THYst9383360	0.691194	0.48505	0.0774526	0.0704423	0.0102035	0.0206081	0.00542747	0.747683	0	0	0	0	0	0	0	52	118
CCACATGGCTCTTTAT-1_WSSS_THYst9383360	0.442882	0.0889185	4.10252	0.915448	0.510351	0.047659	0.00549666	0	0	1.13167	0	0	1.64898	0	0	55	5
CCACCAACTTTACTGT-1_WSSS_THYst9383360	1.29541	0.759725	15.1602	3.73772	2.02853	0.138919	0.017151	0.751568	0	2.17954	0.751568	0.751568	0.751568	0	0	52	40
CCACCCAAGGAAAGTG-1_WSSS_THYst9383360	0.0199689	0.0484448	0.011906	0.00936764	0.00204097	0.00238351	0.00035906	0	0	0	0	0	0	0	0	37	75
CCACGAATTTAACCTC-1_WSSS_THYst9383360	0.061528	0.0988147	0.188332	0.126606	0.0336357	0.0165269	0.0106107	0	0	0	0	0	0.897683	0	0	41	109
CCACGGAGCCATAAGA-1_WSSS_THYst9383360	0.0931377	0.385103	18.8812	4.20673	2.43754	0.100091	0.00726315	0	0	3.30984	0	0	0.974108	0	0	47	27
CCACGGTGCCCGGTAG-1_WSSS_THYst9383360	1.29098	0.0385801	0.0311299	0.0686933	0.00683438	0.0180333	0.00123239	0	0	0	0	0	0	0	0	35	107
CCACGTAAATTAGACT-1_WSSS_THYst9383360	0.0561891	0.00114161	0.00295688	0.00330304	0.000249063	0.000467771	0.000208337	0	0	0	0	0	0	0	0	34	122
CCACTATCCGGGTCAC-1_WSSS_THYst9383360	0.108743	0.0058504	0.0197003	0.01499	0.0012788	0.00147737	0.000398168	0	0	0	0	0	0	0	0	30	116
CCACTGGTGGCTGGTT-1_WSSS_THYst9383360	1.95771	0.066963	0.0757536	0.124326	0.0154616	0.0311165	0.0042456	0	0	0	0	0	0	0	0	39	21
CCACTGTTTGGATTAA-1_WSSS_THYst9383360	0.00840185	0.177574	0.0193646	0.00650838	0.00146986	0.0025162	0.000390709	0	0	0	0	0	0	0	0	58	106
CCAGAAAGCAACTCAT-1_WSSS_THYst9383360	0.0135186	0.584685	12.667	2.89278	1.82522	0.0501393	0.00311915	0	0	2.91117	0	0	0	0	0	52	36
CCAGAGACAAAGCCGG-1_WSSS_THYst9383360	0.00568711	0.000590783	0.0249264	0.0112918	0.00457393	0.000837249	0.00303192	0	0	0	0	0	0	0	0	23	21
CCAGCCTGGACCAATA-1_WSSS_THYst9383360	1.6017	0.0263834	0.0397673	0.0477655	0.00396374	0.00779462	0.000744841	0	0	1.08597	0	0	0	1.08597	0	37	65
CCAGCGGGATCACCAG-1_WSSS_THYst9383360	5.09845e-05	3.43349e-05	0.000139873	7.94535e-05	4.57309e-05	5.6812e-05	1.15788e-05	0	0	0	0	0	0	0	0	32	124
CCAGCTCGAACGCATT-1_WSSS_THYst9383360	0.073013	0.00853503	0.125576	0.0346077	0.00850098	0.000844201	0.000196787	0	0	0	0	0	0	0	0	63	65
CCAGCTGATGGTACTT-1_WSSS_THYst9383360	6.08696	0.0898891	0.0750831	0.125169	0.0176076	0.0479523	0.00555135	0	0	0	0	0	1.35279	0.889578	0	37	21
CCAGCTTCCGCCCGCA-1_WSSS_THYst9383360	0.0128646	0.00812102	0.64196	0.115004	0.0529804	0.00148536	0.0132525	0	0	0	0	0	0	0	0	29	17
CCAGGCTGGCGTCTGA-1_WSSS_THYst9383360	0.0572308	0.0120519	0.691425	0.110755	0.0346133	0.00262656	0.000580011	0	0	1.76478	0	0	0	0	0	56	122
CCAGGGACGTGGCCTC-1_WSSS_THYst9383360	0.0216588	0.125906	0.00922339	0.00572754	0.00170653	0.00218904	0.000516115	0	0	0	0	0	0	0	0	27	53
CCAGTCAAATCTCTTA-1_WSSS_THYst9383360	1.9051	0.13468	1.85393	0.743523	0.238703	0.0526635	0.00743434	0	0	0	0	0	0	0	0	42	8
CCAGTCTTGTCATAGA-1_WSSS_THYst9383360	0.0063502	0.00472473	0.318643	0.0652851	0.0221668	0.00223802	0.00121998	0	0	0	0	0	1.72766	0	0	59	59
CCATAACCTGTGCAGT-1_WSSS_THYst9383360	0.120259	0.0974164	0.603876	0.203758	0.0655618	0.00557965	0.00216124	0	0	0	0	0	0	0	0	51	5
CCATACTCGCCTCTCC-1_WSSS_THYst9383360	0.270964	0.313623	17.9261	4.94048	3.69167	0.164206	0.0141629	0	0	0.839676	0	0	1.83457	0	0	32	0
CCATAGAGGCTGCCAG-1_WSSS_THYst9383360	0.0146557	0.00114166	0.118418	0.0249436	0.00788	0.00090922	0.000248117	0	0	0	0	0	0	0	0	60	4
CCATAGGTTGGCGTGG-1_WSSS_THYst9383360	0.00161494	0.000204636	0.00406426	0.0044173	0.000803295	0.00143967	0.000144336	0	0	0	0	0	0	0	0	18	62
CCATAGTCAGTAACCC-1_WSSS_THYst9383360	0.257211	0.0978023	3.82951	1.37748	1.21548	0.0582883	0.0275425	0	0	0	0	0	0	0	0	15	17
CCATATGGAAACTATA-1_WSSS_THYst9383360	0.131407	0.143094	2.49766	0.51835	0.28264	0.0120274	0.000576159	0	0	1.84898	0	0	1.302	0	0	53	103
CCATCCATACCAAGTC-1_WSSS_THYst9383360	2.04813	0.129846	0.183792	0.392072	0.0629559	0.099687	0.0153388	0	0	0	0	0	0	0	0	14	38
CCATCGCAGTTAAACT-1_WSSS_THYst9383360	0.316611	0.208148	2.87326	1.03984	0.398237	0.0246327	0.00153072	0	0	0	0	0	0	0	0	50	62
CCATCTCACCAGTGAA-1_WSSS_THYst9383360	0.0926155	0.16919	0.0710852	0.0429107	0.0111033	0.00758369	0.00239027	0	0	0.949351	0	0	0	0	0	38	98
CCATGCCCTAGATTTC-1_WSSS_THYst9383360	0.00842139	0.270099	0.0214082	0.00355727	0.00216712	0.00360782	0.000230214	0	0.848978	0	0	0	0	0	0	56	98
CCATGCCTGTTTAGTA-1_WSSS_THYst9383360	0.563517	0.0256879	0.176625	0.124513	0.0256885	0.00788162	0.00216721	0	0	1.11542	0	0	1.11542	0	0	35	53
CCATGCTCTGCAGGAA-1_WSSS_THYst9383360	0.025743	0.00293999	0.0746318	0.0627131	0.0170575	0.00953902	0.0359503	0	0	0	0	0	0	0	0	21	43
CCATGGCCCTTGTACC-1_WSSS_THYst9383360	0.458163	0.190328	3.96282	1.05897	0.688684	0.0457388	0.00803339	0	0	0	0	0	0	0	0	32	22
CCATTAGCGATAATCC-1_WSSS_THYst9383360	0.855995	0.0901315	1.74432	0.455891	0.759133	0.049136	0.00991459	0	0	0.948866	0	0	0	0	0	32	42
CCATTCCCTGCCCACA-1_WSSS_THYst9383360	1.96936	0.194264	4.22846	1.57617	0.737522	0.110825	0.017579	0.796284	0	0	0	0	0.796284	0	0	33	39
CCATTTCTACCTATTA-1_WSSS_THYst9383360	0.509782	0.600899	0.10324	0.0895466	0.0197207	0.0342587	0.00684438	0	0	0	0	0	0.594077	0	0	55	71
CCCAAACATGCTGCTC-1_WSSS_THYst9383360	0.302756	0.0102151	0.026152	0.0303268	0.0022526	0.00150798	0.000297451	0	0	0	0	0	0	0	0	34	88
CCCAACATACGTCGCG-1_WSSS_THYst9383360	0.00990157	0.187392	15.4333	3.67717	3.33982	0.0635172	0.00370358	0	0	1.98659	0	0	2.98931	1.13039	0	43	35
CCCAATGAGATTTGCA-1_WSSS_THYst9383360	0.0377056	0.00138551	0.0136943	0.0162516	0.00151364	0.000998407	0.000349416	0	0	0	0	0	0	0	0	60	40
CCCAATTTCACAACTT-1_WSSS_THYst9383360	2.95596	0.0264542	0.0496206	0.0539206	0.00645144	0.0113583	0.00166329	0	0	0	0	0	0.965569	0	0	39	33
CCCACTCCACGGTATC-1_WSSS_THYst9383360	0.619205	0.0393513	0.859548	0.291142	0.100145	0.0137646	0.00241668	0	0	1.87026	0	0	0	0	0	49	3
CCCAGGTCTGAAGGCT-1_WSSS_THYst9383360	0.0770213	0.157728	0.028747	0.00811156	0.00184153	0.00176128	0.000195148	0	0	0	1.38502	0	0	0	0	53	111
CCCAGTAAACTTGGGA-1_WSSS_THYst9383360	0.243685	0.0116911	0.121828	0.078009	0.00990892	0.00223161	0.000760848	0	0	0	0	0	0	0	0	52	12
CCCAGTTAAGGCGCCG-1_WSSS_THYst9383360	0.639414	0.0147168	0.0361338	0.0736275	0.00366015	0.0047577	0.000713237	0	0	0	0	0	0	0	0	42	82
CCCGAAGTTTCGCGAA-1_WSSS_THYst9383360	1.07028	0.0555986	0.109988	0.114606	0.0169518	0.0300594	0.00571975	0	0	0	0	0	0	0	0	45	11
CCCGAGTTTCTCCGTA-1_WSSS_THYst9383360	0.0283033	0.392524	0.0560678	0.00719779	0.0028683	0.00435454	0.000537885	0.91915	0	0.91915	1.38987	0	0	0	0	48	108
CCCGATAGCCTCGCCT-1_WSSS_THYst9383360	0.502214	0.0159697	0.0309793	0.0739434	0.00334992	0.00487888	0.000893966	0	0	0	0	0	1.40302	0	0	37	127
CCCGCAGCGCGAACTA-1_WSSS_THYst9383360	0.0176641	0.203682	17.1545	4.50511	4.48536	0.13323	0.0061102	0	0	1.02611	0	0	2.83976	1.52178	0	49	67
CCCGCCATGCTCCCGT-1_WSSS_THYst9383360	0.0344462	0.00385713	0.0781969	0.0620733	0.0211932	0.00923951	0.0024874	0	0	0	0	0	0	0	0	19	41
CCCGCGCAATGCACCC-1_WSSS_THYst9383360	0.0696032	0.015146	2.04801	0.501321	0.279134	0.00564272	0.000664443	0	0	0	0	0	0	0	0	19	23
CCCGGCTAGGTGAGAA-1_WSSS_THYst9383360	8.35935e-05	3.41815e-05	0.000470821	0.000741491	7.57125e-05	5.60786e-05	7.11249e-05	0	0	0	0	0	0	0	0	10	2
CCCGGTGGAAGAACCT-1_WSSS_THYst9383360	0.0189929	0.177901	1.56121	0.314975	0.189779	0.0147499	0.00475402	0	0	0	0	0	0	0	0	25	21
CCCGGTGTATCGGAAT-1_WSSS_THYst9383360	0.424559	0.0328733	0.362249	0.163125	0.0423198	0.0143	0.00257436	0	0	0	0	0	1.41659	0	0	53	17
CCCGTAAGTCTAGGCC-1_WSSS_THYst9383360	4.49685	0.0357551	0.0438228	0.0852749	0.0072257	0.012851	0.00240237	1.03656	0	0	0	0	0	0	0	40	28
CCCGTAGCTGGGAAGA-1_WSSS_THYst9383360	0.0016149	0.000210493	0.00775788	0.00549512	0.00128436	0.000375372	0.00215165	0	0	0	0	0	0	0	0	57	39
CCCGTCAGCGTCTGAC-1_WSSS_THYst9383360	0.0158884	0.00191398	0.0531426	0.0460266	0.0126867	0.00434545	0.00141824	0	0	0	0	0	1.55893	0	0	23	51
CCCGTGAGGGCGGTGA-1_WSSS_THYst9383360	0.149827	0.0286071	2.26052	0.42802	0.306632	0.00879754	0.000418794	0	0	0	0	0	0	0	0	44	4
CCCGTTTCGCAGATGT-1_WSSS_THYst9383360	0.0441771	0.106091	0.0126438	0.00823096	0.00160914	0.00185479	0.000389423	0	0	0	0	0	1.24285	0	0	52	106
CCCTAGGCAACAAGAG-1_WSSS_THYst9383360	1.42555	0.0731506	0.0930885	0.180713	0.0228112	0.0410668	0.00755559	0	0	0	0	0	1.14978	0	0	47	3
CCCTATGTAGAGCAGA-1_WSSS_THYst9383360	0.0279761	0.00202473	0.109686	0.0272021	0.00518125	0.00173643	0.00129679	0	0	0	0	0	0	0	0	60	24
CCCTCAAGCTCTTAGT-1_WSSS_THYst9383360	0.012342	0.171021	15.429	13.0389	2.36169	0.0785166	0.0157047	0	0	0	0	0	0	0	0	20	4
CCCTCATTCTGGAATT-1_WSSS_THYst9383360	0.0158293	0.00517662	0.0883592	0.0487977	0.0134103	0.00696994	0.0241309	0	0	0	0	0	0	0	0	16	44
CCCTCCTCGCTCGTAT-1_WSSS_THYst9383360	0.0141609	0.30458	0.0223503	0.00652303	0.00294959	0.00497322	0.000507673	0	0	0.671568	0	0	0	0	0	50	106
CCCTGAAATGAGTTGA-1_WSSS_THYst9383360	0.374608	0.0254838	0.661109	0.170672	0.0775849	0.0190154	0.0111043	0	0	0	0	0	1.24128	0	0	31	39
CCCTGACTAACAAATT-1_WSSS_THYst9383360	2.21308	0.167949	0.209347	0.298898	0.0459219	0.0640355	0.0361751	0	0	0.97596	0	0	0	0	0	38	12
CCCTGATGTAACTCGT-1_WSSS_THYst9383360	0.269974	0.0706743	3.80806	1.48925	0.726844	0.0338245	0.0194418	0	0	0	0	0	0	0	0	14	16
CCCTGCCCAATCCGCT-1_WSSS_THYst9383360	4.67782	0.257139	0.229665	0.523333	0.0803859	0.1769	0.0397439	0.648494	0	0.648494	0	0	0	0	0	41	19
CCCTGCGCTACGCATA-1_WSSS_THYst9383360	2.37753	0.19298	2.22105	0.81875	0.376108	0.103287	0.0274189	0	0	0	0	0	0.567253	0	0	34	24
CCCTGGCTGTTCCTTC-1_WSSS_THYst9383360	1.05524	0.0664555	0.988488	0.337346	0.144172	0.0269858	0.00213065	0	0	2.06783	0	0	0	0	0	47	5
CCCTTTGACAGGTCTT-1_WSSS_THYst9383360	0.445581	0.146798	1.4861	0.433416	0.222455	0.0224018	0.00355884	0	0	0	0	0	0	0	0	50	56
CCGAAAGTGGTGAGCA-1_WSSS_THYst9383360	0.00944039	0.00121681	0.0509412	0.0195553	0.00595098	0.00113609	0.00299174	0	0	0	0	0	0	0	0	17	27
CCGAACACTGGGCCTC-1_WSSS_THYst9383360	3.43051	0.181216	0.13272	0.24967	0.0318224	0.0753907	0.00945098	0	0.953645	0	0	0	0	0	0	44	18
CCGAACCTTCCCGGCC-1_WSSS_THYst9383360	0.0270986	0.23243	19.1716	6.2441	5.28985	0.181473	0.00758843	0	0	0	0	0	3.46906	1.93514	0	49	71
CCGAAGCATTGACCAA-1_WSSS_THYst9383360	0.00221877	0.00404697	0.901845	0.100616	0.0423798	0.0015436	0.00201073	0	0	2.34166	0	0	0	0	0	61	5
CCGAAGTATATTGTTC-1_WSSS_THYst9383360	0.00179789	0.00148623	0.429269	0.0705655	0.0354767	0.000966339	0.000267792	0	0	0	0	0	2.70581	0	0	22	22
CCGACAAACACATGAG-1_WSSS_THYst9383360	0.397766	0.13155	5.40688	1.84083	1.63049	0.0627935	0.0134554	0	0	0.842376	0	0	0	0	0	16	14
CCGACAAAGGGAGTGC-1_WSSS_THYst9383360	0.399602	0.0602164	3.73576	0.814118	0.633936	0.0198117	0.00219584	0	0	0	0	0	1.79573	0	0	33	21
CCGACAATAGGCCGCC-1_WSSS_THYst9383360	0.0948624	0.253545	0.0684475	0.0297137	0.00362057	0.00560042	0.00146418	0	0	1.06237	0	0	0	0	0	57	111
CCGACGGGCATGAGGT-1_WSSS_THYst9383360	0.00282823	0.011222	0.00365352	0.00163178	0.000663904	0.000682097	0.0213991	0	0	0	0	0	0	0	0	54	26
CCGAGAAGTCGCATAA-1_WSSS_THYst9383360	0.0090239	0.168115	0.014586	0.00378116	0.00106006	0.00211819	0.000256796	0	0	0	0	0	0	0	0	46	112
CCGATATGACGTAAGG-1_WSSS_THYst9383360	0.0210871	0.0533771	3.11467	0.679278	0.351434	0.0136554	0.000989198	0	0	1.6276	0	0	0	0	0	55	127
CCGATCTCAACCTTAT-1_WSSS_THYst9383360	0.0274995	0.249786	0.062697	0.0322507	0.00756329	0.00645229	0.00249574	0	0.997159	0.997159	0	0	0	0	0	37	101
CCGATTCGAGGGACCC-1_WSSS_THYst9383360	2.9095	0.0582117	0.0763904	0.139809	0.0151732	0.0319314	0.003596	0	0	0	0	0	0	0	0	38	20
CCGCACAAAGACCAAC-1_WSSS_THYst9383360	0.0208326	0.0759079	0.0229956	0.00673809	0.00289166	0.00228118	0.000722849	0	0	0	0	0	1.40907	0	0	36	76
CCGCACACGAACGTGT-1_WSSS_THYst9383360	0.0160914	0.0842599	0.0112189	0.00481696	0.00106297	0.00164302	0.000175023	0	0	0	0	0	0	0	0	45	123
CCGCACGTGACCTCGG-1_WSSS_THYst9383360	0.136925	0.0796774	1.42075	0.392033	0.194781	0.00648068	0.00104751	0	0	0	0	0	0	0	0	28	26
CCGCATGTGGTACGAT-1_WSSS_THYst9383360	0.0123256	0.18838	0.971549	0.188358	0.0863654	0.00668101	0.00628088	0	0	1.26669	0	0	0	0	0	56	66
CCGCCGGAACTTCTCG-1_WSSS_THYst9383360	1.34432	0.0878061	0.974701	0.459454	0.109395	0.0339912	0.00414378	0	0	2.21466	0	0	0	0	0	54	12
CCGCCGTTGAGGATAA-1_WSSS_THYst9383360	0.00498601	0.0368057	0.0104888	0.00438076	0.00174403	0.00142927	0.000279755	0	0	0	0	0	0	1.68308	0	45	119
CCGCCTTGCGATGTCG-1_WSSS_THYst9383360	0.263432	0.0178928	0.972648	0.195821	0.0751395	0.00397364	0.000377569	0	0	0	0	0	0	0	0	43	7
CCGCGATTTGGTAGGT-1_WSSS_THYst9383360	0.214113	0.0195074	1.2261	0.24693	0.126039	0.00678142	0.00129102	0	0	0	0	0	0	0	0	39	9
CCGCGGAATGCGTCAC-1_WSSS_THYst9383360	0.00116881	0.00468447	0.716996	0.12909	0.0666778	0.000754845	0.00014312	0	0	0	0	0	0	0	0	51	45
CCGCGGGTACGAAGAA-1_WSSS_THYst9383360	0.110829	0.0483533	3.06922	0.589397	0.367576	0.0197029	0.00232689	0	0	0	0	0	0	0	0	32	26
CCGCGTAGGTAAGGGC-1_WSSS_THYst9383360	0.00527253	0.0964871	0.369411	0.074551	0.0585521	0.00351213	0.000384052	0	0	0	0	0	0	0	0	30	22
CCGCTATCAGCACCAG-1_WSSS_THYst9383360	0.00154805	0.0156703	3.12844	1.1005	0.559497	0.0102635	0.00942123	0	0	0	0	0	2.7163	0	0	45	63
CCGCTTACCTCACTCT-1_WSSS_THYst9383360	0.000162722	0.000124132	0.00616534	0.00325924	0.000272566	0.000113853	8.07989e-05	0	0	0	0	0	0	0	0	47	35
CCGGAAGTTATCAGTC-1_WSSS_THYst9383360	0.010813	0.108044	9.27617	2.42135	3.38104	0.074649	0.00274088	0	0	0	0	0	3.35532	1.87656	0	49	127
CCGGAATGGTTTCAGT-1_WSSS_THYst9383360	0.0551528	0.00254843	0.028474	0.0279904	0.00449674	0.00309515	0.00124824	0	0	0	0	0	0	0	0	24	32
CCGGAGCGTACTTTCT-1_WSSS_THYst9383360	0.0277789	0.00303319	0.0171758	0.0122933	0.00185571	0.00116233	0.00102788	2.08966	0	2.08966	0	0	0	0	0	58	56
CCGGCACGACCGTTTC-1_WSSS_THYst9383360	2.51513	0.0481131	0.0630199	0.10797	0.00931611	0.0216935	0.00185099	0	0	0	0	0	0	0	0	35	111
CCGGCCGCGAGCATAT-1_WSSS_THYst9383360	0.011691	0.015872	2.56583	0.508441	0.301192	0.0125971	0.0012304	0	0	0	0	0	1.89074	1.89074	0	58	2
CCGGCGTGAGACTCTG-1_WSSS_THYst9383360	0.543472	0.0228032	0.501799	0.136018	0.0367944	0.0045953	0.00099321	0	0	1.52431	0	0	1.52431	0	0	47	11
CCGGGACCCGCAGAGA-1_WSSS_THYst9383360	0.00565091	0.00110363	0.0165678	0.0153061	0.00288252	0.00298346	0.000824256	0	0	0	0	0	2.29622	0	0	16	52
CCGGGCGGTCTCGTCA-1_WSSS_THYst9383360	0.00602634	0.142838	0.0167429	0.00885028	0.00171203	0.00232407	0.00237738	0	0	0	0	0	0	0	0	32	76
CCGGGCTGCTCCATAC-1_WSSS_THYst9383360	0.0867537	0.11811	0.0153317	0.00820234	0.0013661	0.00160514	0.00029727	0	0	0	0	0	0	0	0	36	86
CCGGGTTCGAGGTTAC-1_WSSS_THYst9383360	3.09937	0.0377569	0.0204293	0.0587259	0.00444631	0.0243788	0.00226613	1.28171	0	0	0	0	0	0	0	38	32
CCGGTAATGGCTAGTC-1_WSSS_THYst9383360	0.715409	0.106185	0.0439546	0.101246	0.00707394	0.0150892	0.00256956	0	0	0	0	0	1.09344	0	0	38	114
CCGGTTTGTAATTGTG-1_WSSS_THYst9383360	0.134157	0.00480286	0.165449	0.0509375	0.0162825	0.00274018	0.000500838	0	0	0	0	0	0	0	0	56	42
CCGTAAGTTGGTCCCA-1_WSSS_THYst9383360	0.0677018	0.0133789	0.0126228	0.00805804	0.00142473	0.000600667	0.000184965	0	0	0	0	0	0	0	0	33	77
CCGTACCCAAGCGCCA-1_WSSS_THYst9383360	0.0752611	0.0108399	0.587418	0.248997	0.0794834	0.0030225	0.00020942	0	0	0	0	0	0	0	0	12	34
CCGTAGGAAATCCCTG-1_WSSS_THYst9383360	0.0475124	0.00589929	0.0238523	0.0172799	0.00228369	0.00136846	0.000991844	0	0	0	0	0	0	0	0	60	96
CCGTAGGGTTGTTTAC-1_WSSS_THYst9383360	0.769856	0.029814	0.0262164	0.051019	0.00377453	0.0105273	0.00121942	0	0	0	0	0	0	0	0	60	104
CCGTATCTCGTCGTAG-1_WSSS_THYst9383360	0.0279816	0.142446	0.0621782	0.0387243	0.0108135	0.00690151	0.0118196	0	0	0	0	0	0	0	0	53	27
CCGTGAGGCATTCATG-1_WSSS_THYst9383360	7.43656e-06	8.09276e-06	4.50116e-05	4.48153e-05	1.12058e-05	2.20878e-05	8.85719e-06	0	0	0	0	0	0	0	0	36	120
CCGTGTTAAATTCCAT-1_WSSS_THYst9383360	6.45938e-05	4.1833e-05	0.00136484	0.000562421	0.000115216	9.52067e-05	3.62866e-05	0	0	0	0	0	0	0	0	48	36
CCGTTCCGAATCTCGG-1_WSSS_THYst9383360	1.69368	0.0825559	0.388818	0.268587	0.0633513	0.0325537	0.00571873	0	0	0	0	0	0	0	0	40	22
CCTAAATTAACGGTTC-1_WSSS_THYst9383360	0.878581	0.0411206	0.713842	0.31584	0.0728894	0.0147209	0.00354025	0	0	0	0	0	1.23519	0	0	42	68
CCTAAATTGTATCCTA-1_WSSS_THYst9383360	0.0142841	0.334386	0.0318461	0.00936237	0.00386174	0.00652376	0.000313343	0	0	0	0	0	0.829566	0	0	52	114
CCTAACCCAAACAAGT-1_WSSS_THYst9383360	0.0900445	0.0742716	0.0312775	0.0159998	0.00382359	0.00266127	0.000353485	0	0	0	0	0	1.28681	0	0	49	89
CCTACATTCACAGACG-1_WSSS_THYst9383360	0.302856	0.288552	14.6794	4.28127	1.91914	0.08227	0.00497343	0	0	2.79202	0	0	0.993825	0	0	51	33
CCTACGGCTCAGTCGA-1_WSSS_THYst9383360	0.02779	0.0419358	1.50218	0.453858	0.198504	0.0170819	0.00647739	0	0	0	0	0	0	0	0	16	32
CCTACTGCTTACACTT-1_WSSS_THYst9383360	0.328901	0.094495	0.0646642	0.066622	0.0130068	0.00944647	0.00203428	0	0	0	0	0	0	0	0	27	49
CCTAGGCGTAGCGATC-1_WSSS_THYst9383360	0.00391309	0.0710972	0.0818986	0.00715038	0.00507743	0.00111602	0.00849725	0	0	0	0	0	1.61297	0	0	36	88
CCTAGGTAAAGGTAGC-1_WSSS_THYst9383360	0.419986	0.0229411	0.487995	0.11726	0.0382047	0.00465687	0.000511697	0	0	0	0	0	0	0	0	51	11
CCTATAATGAGTGCCC-1_WSSS_THYst9383360	0.160112	0.30653	0.366714	0.0961932	0.0299047	0.00725662	0.00204403	0	0	0	0	0	0	0	0	55	81
CCTATACCGTCCTGTC-1_WSSS_THYst9383360	0.0971675	0.00723448	0.299411	0.0881816	0.0259485	0.00290997	0.000695445	0	0	0	0	0	0	0	0	55	45
CCTATATCGTGTCACG-1_WSSS_THYst9383360	0.0175605	0.00081533	0.0272578	0.0191103	0.00201462	0.00130544	0.000607936	0	0	0	0	0	0	0	0	60	10
CCTATGAAGTGGTGCC-1_WSSS_THYst9383360	0.0498715	0.080228	0.00886467	0.00485788	0.000865663	0.00188149	0.000149404	0	0	0	0	0	0	0	0	37	111
CCTATGGCTCCTAGTG-1_WSSS_THYst9383360	0.00461833	0.000671543	0.0126289	0.00866211	0.00182877	0.00164614	0.00110106	0	0	0	0	0	0	0	0	62	24
CCTATGGGTTACCGTC-1_WSSS_THYst9383360	0.00992355	0.00130171	0.0849546	0.0601912	0.0112134	0.00292396	0.0175118	0	0	0	0	0	0	0	0	29	69
CCTATGTCCACTCCAC-1_WSSS_THYst9383360	0.0224544	0.0105408	0.787286	0.283065	0.0739728	0.00639187	0.0017068	0	0	0	0	0	1.58217	0	0	62	92
CCTCAACGATCGCTGT-1_WSSS_THYst9383360	0.439079	0.0558321	0.340875	0.122184	0.0275236	0.00559518	0.00071084	0	0	0	0	0	0	0	0	52	0
CCTCACCAATCTTGAC-1_WSSS_THYst9383360	0.072046	0.0800059	2.75646	1.13837	0.559061	0.0315619	0.0129682	0	0	0.985752	0	0	0	0	0	17	35
CCTCACCTTAGCATCG-1_WSSS_THYst9383360	0.232699	0.00852396	0.0185789	0.0265705	0.00265088	0.00449263	0.000474011	0	0	0	0	0	0	0	0	27	97
CCTCCGACAATTCAAG-1_WSSS_THYst9383360	0.660223	0.0844468	2.29289	0.668674	0.900994	0.0524494	0.00715222	0	0	0	0	0	0.931931	0	0	33	33
CCTCCTGAGCCCACAT-1_WSSS_THYst9383360	0.959386	0.0347761	0.123463	0.114424	0.0157186	0.0102862	0.00263427	0	0	0	0	0	1.5712	0	0	38	8
CCTCCTGTTGTGTCGT-1_WSSS_THYst9383360	0.00201594	0.000455304	0.00450144	0.00388289	0.000627523	0.000728683	0.000101988	0	0	0	0	0	0	0	0	62	96
CCTCGCGCTGTGCGAT-1_WSSS_THYst9383360	0.0430706	0.0135966	0.0995329	0.0510297	0.0127702	0.00283166	0.000374589	0	0	0	0	0	1.63222	0	0	57	59
CCTCGGACCGGGATAG-1_WSSS_THYst9383360	3.75073	0.0282121	0.0637003	0.0819072	0.00919325	0.00628056	0.001322	0	0	0	0	0	1.25527	0	0	41	85
CCTCGGATGCTACCTG-1_WSSS_THYst9383360	0.0607174	0.0091843	1.34913	0.289142	0.142759	0.00362568	0.000242038	0	0	2.22398	2.22398	0	2.22398	0	0	32	10
CCTCTAATCTGCCAAG-1_WSSS_THYst9383360	0.0330481	0.00376342	0.00594312	0.00407829	0.00119095	0.0020035	0.00180405	0	0	0	0	0	0	0	0	23	73
CCTCTATCGATTAGCA-1_WSSS_THYst9383360	0.0173187	0.321186	2.37768	0.769945	0.321207	0.0181005	0.00236098	0	0	0.863704	0	0	0	0	0	52	26
CCTCTCTCCCATCTAG-1_WSSS_THYst9383360	0.220324	0.109699	5.25442	1.3559	1.30183	0.0647379	0.0114552	0	0	0	0	0	0.835068	0	0	34	36
CCTCTGTACTATTCTA-1_WSSS_THYst9383360	0.349318	0.124745	0.0872904	0.079881	0.0137611	0.00950696	0.00158887	0	0	0	0	0	1.59802	0	0	53	61
CCTGAACGATATATTC-1_WSSS_THYst9383360	0.0057347	0.103405	0.0129435	0.00368845	0.00165702	0.0023254	0.0011076	0	0	0	0	0	0	0	0	37	85
CCTGAATATTTACATA-1_WSSS_THYst9383360	0.0363348	0.0053035	0.0191516	0.0174347	0.00379861	0.00725953	0.000411783	0	0	0	0	0	0	0	0	23	71
CCTGACAAACTCGCGC-1_WSSS_THYst9383360	0.000644631	0.01383	3.63139	4.0496	0.314548	0.00510181	0.000410645	0	0	0	0	0	0	0	0	19	3
CCTGACCACCGATGGT-1_WSSS_THYst9383360	6.56732e-05	3.20782e-05	0.000204689	0.00023258	8.46147e-05	7.6018e-05	1.4828e-05	0	0	0	0	0	0	0	0	45	61
CCTGCCCGTTGTCTAG-1_WSSS_THYst9383360	2.13959	0.0992654	0.131749	0.204543	0.0333182	0.0585399	0.00912447	0	0	0	0	0	1.01836	0	0	35	9
CCTGCGTTCTACGCTT-1_WSSS_THYst9383360	0.182433	0.354641	1.44915	0.360578	0.200432	0.016463	0.0036545	0	0	0	0	0	0.80289	0	0	32	14
CCTGCTATTTGAGAAG-1_WSSS_THYst9383360	0.0133512	0.144261	0.0659249	0.021979	0.00689692	0.00357998	0.000509952	0	0	0	0	0	0	0	0	26	50
CCTGGAAACGTTCTGC-1_WSSS_THYst9383360	0.545087	0.173687	0.0785497	0.0653985	0.01088	0.0147642	0.00157879	0	0	0	0	0	0	0	0	39	113
CCTGGCTAGACCCGCC-1_WSSS_THYst9383360	0.0574278	0.0348449	2.26659	0.870459	0.388612	0.0237541	0.00679706	0	0	0	0	0	0	0	0	29	43
CCTGGTCGAATGTGGG-1_WSSS_THYst9383360	0.0224216	0.00546986	0.124109	0.0550494	0.00656927	0.00138737	0.000255368	0	0	0	0	0	0	0	0	59	69
CCTGTAAGACATGATA-1_WSSS_THYst9383360	4.45478	0.0572223	0.0358402	0.140861	0.00807662	0.0393952	0.00389594	1.0651	0	0	0	0	0	0	0	37	41
CCTGTACTCACGCCCA-1_WSSS_THYst9383360	6.2888	0.30558	0.225618	0.526404	0.0781188	0.159697	0.0423311	0	0	0	0	0	0	0	0	40	24
CCTGTCACCCGGGCTC-1_WSSS_THYst9383360	0.0735933	0.00229217	0.0458332	0.0641978	0.00632529	0.00312788	0.000927016	0	0	0	0	0	0	0	0	29	67
CCTGTCCCTCACGTTA-1_WSSS_THYst9383360	0.0464684	0.088667	0.048438	0.0427297	0.00856247	0.00547659	0.0022071	0	0	0	0	0	1.61959	0	0	36	114
CCTGTCGCCCGTAAAT-1_WSSS_THYst9383360	0.694185	0.0445445	1.02978	0.532453	0.165407	0.018602	0.00203546	0	0	0	0	0	0	0	0	36	62
CCTGTGAAACCGTAAC-1_WSSS_THYst9383360	0.0350009	0.0342779	3.42291	0.85796	0.502253	0.0124154	0.00184542	0	0	0	0	0	2.20832	0	0	34	2
CCTGTTTGAAGACACG-1_WSSS_THYst9383360	0.00334133	0.0896787	0.0591787	0.00800283	0.00281373	0.0011271	0.000118291	0	0	1.4592	0	0	1.4592	0	0	58	94
CCTTCTCAGCGTTCCT-1_WSSS_THYst9383360	5.49591	0.0783268	0.118665	0.152401	0.019585	0.0296774	0.00538415	0	0	0.764955	0	0	0	0	0	43	15
CCTTGACCACTTTATT-1_WSSS_THYst9383360	0.0586779	0.47402	0.0564036	0.0137815	0.00598982	0.00844086	0.00172432	0	0	0.809821	0	0	0	0	0	55	109
CCTTTAAGGGAGCACT-1_WSSS_THYst9383360	0.0315099	0.0015407	0.100288	0.0308105	0.0070234	0.00121947	0.0225501	0	0	0	0	0	0	0	0	58	50
CCTTTGAATTATGGCT-1_WSSS_THYst9383360	0.0258097	0.00368584	0.542479	0.112591	0.0265494	0.00260996	0.00155628	0	0	1.77855	0	0	0	0	0	58	6
CGAAACGCAATTCATG-1_WSSS_THYst9383360	0.0435569	0.157186	10.0143	2.75115	1.94095	0.0764623	0.0048809	0	0	1.04093	0	0	0	0	0	41	33
CGAACAGTATGGGCGT-1_WSSS_THYst9383360	0.00824748	0.104862	0.0109965	0.00424565	0.000856423	0.00219756	0.00102377	0	0	0	0	0	0	0	0	50	96
CGAACCCGCATGCGTC-1_WSSS_THYst9383360	0.000958607	0.00927047	2.7247	0.517277	0.263886	0.00321324	0.000452738	0	0	0	0	0	3.01363	0	0	49	49
CGAACGGCCGGACAAC-1_WSSS_THYst9383360	0.479955	0.0310378	1.12458	0.409271	0.142348	0.0146562	0.00312236	0	0	0	0	0	1.46098	0	0	47	15
CGAAGACGGTGAGTGC-1_WSSS_THYst9383360	0.0106167	0.00309898	0.882893	0.263664	0.0829195	0.00160535	0.000265098	0	0	2.66632	0	0	0	0	0	33	3
CGAAGTTGCTCTGTGT-1_WSSS_THYst9383360	0.587137	0.0179905	0.023969	0.0369315	0.118869	0.0162449	0.00268988	0	0	0	0	0	0	0	0	33	35
CGAATCTGCTCGACGC-1_WSSS_THYst9383360	0.0033051	0.000546079	0.0151784	0.00894491	0.00196935	0.00157567	0.000258783	0	0	0	0	0	0	0	0	62	22
CGAATGAAGTCATTGC-1_WSSS_THYst9383360	0.00221768	0.000217047	0.0200417	0.00951017	0.00125949	0.00073209	0.000605935	0	0	0	0	0	0	0	0	62	20
CGACAATTTGATCTAA-1_WSSS_THYst9383360	0.226742	0.0263908	0.226251	0.148161	0.020279	0.0048652	0.00154657	0	1.23019	0	0	0	0	0	0	43	95
CGACACGCTCCGACAG-1_WSSS_THYst9383360	0.223209	0.378313	3.11748	0.572808	0.266562	0.0157244	0.00124259	0	1.95107	0	1.10263	0	0	0	0	46	94
CGACAGTTCGCGTTAT-1_WSSS_THYst9383360	3.06478	0.0270626	0.0454006	0.0689203	0.0118444	0.0108445	0.000910091	0	0	0	0	0	0	0	0	36	42
CGACCCTTAACGCCGG-1_WSSS_THYst9383360	0.42236	0.0237356	1.17456	0.329051	0.103865	0.00634954	0.000706596	0	0	1.99706	0	0	0	0	0	48	12
CGACCTACTAGACAAT-1_WSSS_THYst9383360	1.14031	0.0634575	1.01857	0.344346	0.139375	0.0195691	0.00245083	0	0	1.67141	0	0	0	0	0	46	0
CGACGCATCCGTACCT-1_WSSS_THYst9383360	1.61982	0.142551	2.748	0.927586	0.398709	0.0569408	0.0093306	0	0	0	0	0	0	0	0	50	10
CGAGACCCTAGAGTGT-1_WSSS_THYst9383360	0.00531799	0.0694523	8.64516	2.83492	1.75459	0.0338894	0.0011716	0	0	1.50059	0	0	3.67192	0	0	43	61
CGAGAGATGTGAACCT-1_WSSS_THYst9383360	0.0581261	0.0033788	0.0646086	0.053553	0.00861628	0.00377883	0.000976577	0	0	0	0	0	0	0	0	29	73
CGAGAGCGCGTAGATA-1_WSSS_THYst9383360	0.522308	0.0255717	0.226658	0.12985	0.0246871	0.00984656	0.00143118	0	0	0	0	0	0	0	0	45	7
CGAGAGCTTTCACTAC-1_WSSS_THYst9383360	0.000768853	0.00101137	0.00489767	0.00204467	0.000685345	0.000584318	5.85988e-05	0	0	0	0	0	0	0	0	64	88
CGAGAGGGTAGCCGCG-1_WSSS_THYst9383360	0.00485073	0.0557092	0.0162132	0.00805906	0.00142968	0.0011662	0.000167148	0	0	0	0	0	0	0	0	56	104
CGAGATTTCGCTCGGG-1_WSSS_THYst9383360	0.00358778	0.0559808	0.00561918	0.00137375	0.000564053	0.000873983	7.63204e-05	0	0	0	0	0	0	0	0	42	116
CGAGCACTTCAAGTTT-1_WSSS_THYst9383360	0.57918	0.0583884	1.36577	0.531602	0.210618	0.0242146	0.0098552	0	0	0.947027	0	0	0	0	0	23	25
CGAGCCGAGCACTCGA-1_WSSS_THYst9383360	0.000255583	0.000138461	0.00311856	0.000799863	0.000247607	0.000135867	0.000167698	0	0	0	0	0	0	0	0	11	3
CGAGCGTTGATCAGCC-1_WSSS_THYst9383360	0.0328493	0.00423538	0.0319208	0.0555161	0.00609097	0.0067751	0.000652999	0	0	0	0	0	0	0	0	12	46
CGAGGATCGGGAACGA-1_WSSS_THYst9383360	0.0141878	0.00104367	0.0135168	0.0155167	0.000902029	0.000509963	0.000139109	0	0	0	0	0	0	0	0	28	118
CGAGGCCAGGCATTGG-1_WSSS_THYst9383360	0.0422633	0.0267615	2.35265	0.995837	0.448503	0.0117382	0.00111889	0	0	0	0	0	2.58437	0	0	14	22
CGAGGCTAAATATGGC-1_WSSS_THYst9383360	0.0265684	0.00117474	0.0232058	0.0289778	0.00274601	0.00115793	0.000362454	0	0	0	0	0	0	0	0	29	71
CGAGGGACTGCGGTCG-1_WSSS_THYst9383360	0.0603133	0.0212296	0.0018223	0.0023693	0.000409882	0.00083068	9.96099e-05	0	0	0	0	0	0	0	0	38	78
CGAGTACTAAAGAGGA-1_WSSS_THYst9383360	9.48841e-05	0.000835721	0.670762	0.3482	0.0518213	0.000358213	0.000746284	0	0	0	0	0	3.00174	0	0	45	35
CGAGTGAAGGTACCAG-1_WSSS_THYst9383360	0.010296	0.10529	0.0229897	0.00805271	0.00238747	0.00224292	0.00075228	0	0	0	0	0	0	0	0	55	29
CGAGTTTATCGGACTG-1_WSSS_THYst9383360	0.0215571	0.00716424	0.00917449	0.00341208	0.000755129	0.000429991	0.000265796	0	0	0	0	0	0	0	0	37	93
CGATAATACTCAGGTT-1_WSSS_THYst9383360	0.00565059	0.140199	0.0103195	0.00259942	0.000695854	0.00175336	0.000112352	0	0	0	0	0	0	0	0	43	117
CGATACCTCGCGGACA-1_WSSS_THYst9383360	0.00552886	0.0276031	4.2392	2.35722	0.766338	0.0125118	0.00126853	0	0	0	1.86402	0	3.12669	0	0	40	48
CGATCCGACCCAGTGC-1_WSSS_THYst9383360	0.589427	0.0156574	1.11057	0.627987	0.104675	0.00359367	0.000399083	0	0	0	0	0	1.56789	0	0	38	50
CGATCTGTTGGAGGAC-1_WSSS_THYst9383360	0.157765	0.164251	3.8298	1.11531	0.564215	0.0212954	0.00110424	0	0	1.55657	0	0	0	0	0	46	24
CGATGTTGTTATCTAC-1_WSSS_THYst9383360	0.0177482	0.000928639	0.0236376	0.0180554	0.00188817	0.00130396	0.00020893	0	0	0	0	0	0	1.97617	0	58	12
CGATTAAATATCTCCT-1_WSSS_THYst9383360	0.172025	0.767225	2.55407	0.468824	0.23918	0.0244799	0.00445775	0	0	1.14202	0.725882	0	0	0	0	56	62
CGATTCGCCTGGCTGC-1_WSSS_THYst9383360	0.00638841	0.192259	0.0154268	0.00253974	0.000946691	0.00207231	0.000117525	0	0	0	1.09928	0	0	0	0	57	73
CGCAAACACGAGTTAC-1_WSSS_THYst9383360	0.0346098	0.00643133	0.0867124	0.0465829	0.0143753	0.00754234	0.00211476	0	0	0	0	0	0	0	0	27	37
CGCAATCGATCATTAG-1_WSSS_THYst9383360	0.00761775	0.0176902	2.69087	1.24304	0.451301	0.00909719	0.0011448	0	0	0	0	0	2.62497	0	0	24	0
CGCAATTACTTTCGGT-1_WSSS_THYst9383360	0.730337	0.0237114	0.0436665	0.0827077	0.0106637	0.0149501	0.00237641	0	0	0	0	0	0	0	0	23	33
CGCAATTAGGGTAATA-1_WSSS_THYst9383360	0.104874	0.0177949	0.224577	0.122663	0.0364162	0.00633544	0.00154495	0	0	0	0	0	0	0	0	28	44
CGCAATTCTACAATAA-1_WSSS_THYst9383360	0.225875	0.0820388	2.17663	0.741802	0.365827	0.0263668	0.0118731	0	0	0	0	0	0	0	0	26	28
CGCACATGTCCACTAC-1_WSSS_THYst9383360	1.81772	0.243592	0.0972336	0.162592	0.0172135	0.0428694	0.0035091	0	0	0	0	0	0	0	0	39	87
CGCACGTGCGCTATCA-1_WSSS_THYst9383360	0.0102284	0.179663	0.0359168	0.0140547	0.0036866	0.00336025	0.000337226	0	0	0	0	0	1.05292	0	0	39	99
CGCAGGCGATCCAAAC-1_WSSS_THYst9383360	0.00803821	0.238755	0.0348022	0.00504456	0.00205154	0.0030383	0.000386012	0	0	0	0	0	1.01555	0	0	52	102
CGCATCCATCAGCCAG-1_WSSS_THYst9383360	0.0875167	0.00577593	0.379203	0.189012	0.0532631	0.00259516	0.000707678	0	0	0	0	0	0	0	0	28	116
CGCATGGTGCGATGCT-1_WSSS_THYst9383360	1.97672	0.0106923	0.764184	0.169374	0.0703883	0.0048197	0.00044534	0	0	1.80268	0	0	0	0	0	40	66
CGCATTAGCTAATAGG-1_WSSS_THYst9383360	0.563372	0.0542679	0.0241161	0.0441503	0.00445081	0.0126527	0.000785492	0	0	0	0	0	0	0	0	27	57
CGCCAAGAAGCCGAGT-1_WSSS_THYst9383360	1.42148	0.0167447	0.0324382	0.0538847	0.00478704	0.00793384	0.00488862	0	0	0	0	0	0	0	0	39	17
CGCCACAGGTCGCGAT-1_WSSS_THYst9383360	0.157815	0.0119548	0.815938	0.174626	0.0987198	0.00385649	0.000541846	0	0	2.0878	0	0	0	0	0	49	9
CGCCCAGCACGCCTAG-1_WSSS_THYst9383360	0.000345397	9.13716e-05	0.000439469	0.000507348	0.00015286	0.00018657	3.21765e-05	0	0	0	0	0	0	0	0	59	51
CGCCCAGCGTTTCACG-1_WSSS_THYst9383360	0.00117615	0.00147359	0.173413	0.0365303	0.0113606	0.000686446	0.00127899	0	0	0	2.65272	0	2.65272	0	0	65	89
CGCCCTTGAAGGCTGA-1_WSSS_THYst9383360	0.146952	0.04274	2.35203	0.63711	0.443622	0.0299538	0.00466309	0	0	0	0	0	0	0	0	24	20
CGCCGACTATTCGCTA-1_WSSS_THYst9383360	0.0191126	0.00401481	1.03948	0.183077	0.093327	0.00156922	5.93973e-05	0	0	0	0	0	2.77212	0	0	35	5
CGCCGCCCATGCCTGT-1_WSSS_THYst9383360	0.0139385	0.184243	0.0262684	0.0136966	0.00342077	0.00385276	0.000580158	0	0	0	0	0	0	0	0	39	83
CGCCGTCTACCCATCG-1_WSSS_THYst9383360	0.335028	0.0225745	0.0614911	0.057971	0.00563388	0.00360718	0.00302847	0	0	1.42349	0	0	0	0	0	38	122
CGCCGTTCAGCATAGT-1_WSSS_THYst9383360	0.0082142	0.201797	0.014398	0.00488191	0.00157422	0.00268739	0.000264359	0	0	0.976372	0	0	0	0	0	58	104
CGCCTCCCTCCTCTAT-1_WSSS_THYst9383360	2.52948	0.130897	0.228511	0.286947	0.0369091	0.0526097	0.00694848	0.886967	0	0	0	0	0	0.886967	0	43	73
CGCCTGGCCTACGTAA-1_WSSS_THYst9383360	1.7039	0.0634272	0.144512	0.157538	0.0223629	0.0107566	0.00278256	0.934928	0	0	0	0	0	0	0	41	27
CGCCTTTAGCATGCTC-1_WSSS_THYst9383360	0.0136072	0.0208532	0.0350426	0.0458042	0.00531505	0.00142772	0.000606207	0	0	0	0	0	0	0	0	45	117
CGCGACACTGCGCAGC-1_WSSS_THYst9383360	0.182753	0.0541601	4.04271	1.28404	0.662302	0.026813	0.00292169	0	0	0	0	0	1.26925	0	0	24	12
CGCGACCGCGACAGAT-1_WSSS_THYst9383360	0.00388643	0.0379275	0.0199574	0.00700102	0.00242352	0.000819999	0.000192858	0	0	0	0	0	1.72387	0	0	59	81
CGCGAGTCTGCCGGGT-1_WSSS_THYst9383360	0.251865	0.0299985	1.16111	0.430902	0.141429	0.00594938	0.000934902	0	0	1.62432	0	0	1.62432	0	0	52	20
CGCGCAAATGTCCAGA-1_WSSS_THYst9383360	0.0470849	0.0144365	1.12595	0.242326	0.134783	0.00427404	0.00105354	0	0	0	0	0	0	0	0	56	24
CGCGCATGTTTGATTG-1_WSSS_THYst9383360	0.664107	0.12252	0.0917667	0.0668219	0.00733994	0.0107141	0.00202174	0	0	1.23588	0	0	1.23588	0	0	50	54
CGCGGCAGTATTACGG-1_WSSS_THYst9383360	0.0330009	0.00501501	0.882469	0.225816	0.0666465	0.00177791	0.0698319	0	0	0	0	0	0	0	0	12	16
CGCGGCTCAACTTGAA-1_WSSS_THYst9383360	0.187538	0.0424434	0.0296096	0.0316154	0.00298928	0.00237157	0.000452301	0	0	0	0	0	0	0	0	43	97
CGCGGGAATTAGGCAG-1_WSSS_THYst9383360	0.00173942	0.00024452	0.0122809	0.00854434	0.00119254	0.000463113	0.000528828	0	0	0	0	0	0	0	0	28	80
CGCGGTAAGTCTAGCT-1_WSSS_THYst9383360	0.0152202	0.00149466	0.00436476	0.00353716	0.000642741	0.000740599	0.000785488	0	0	0	0	0	0	0	0	30	118
CGCGTTCATGAAATAC-1_WSSS_THYst9383360	0.257761	0.0498604	0.0490749	0.0551316	0.00671152	0.00460228	0.000528382	0	0	0	0	0	0	0	0	27	51
CGCTACGGGACATTTA-1_WSSS_THYst9383360	1.53818	0.0227389	1.39412	1.24025	0.170024	0.00627197	0.000470867	1.38278	0	1.38278	0	0	0	0	0	38	48
CGCTAGAGACCGCTGC-1_WSSS_THYst9383360	0.00471498	0.116549	0.00729472	0.00245596	0.00101357	0.00202091	0.00337466	0	0	0	0	0	0	0	0	39	101
CGCTATACCGCCCACT-1_WSSS_THYst9383360	0.032913	0.0523709	3.87288	1.1549	0.758062	0.0374259	0.00601093	0	0	0	1.16931	0	1.16931	0	0	14	36
CGCTATTCAATGTATG-1_WSSS_THYst9383360	0.081354	0.030782	0.144392	0.107696	0.0243962	0.0106107	0.00759646	0	0	0	0	0	0	0	0	19	31
CGCTATTCTTAGGCTC-1_WSSS_THYst9383360	0.261262	0.00556967	0.0114384	0.00907249	0.00133874	0.00324408	0.000343416	0	0	0	0	0	0	0	0	38	60
CGCTCGACATAATGAT-1_WSSS_THYst9383360	0.0377706	0.00453536	0.0952658	0.0817651	0.019675	0.00957743	0.0182593	0	0	1.24391	0	0	0	0	0	21	45
CGCTCTCCGTAGATTA-1_WSSS_THYst9383360	0.636918	0.0363365	0.11764	0.0964357	0.375594	0.0259219	0.0174136	0	0	0	0	0	0	0	0	33	37
CGCTGGTGACTACCCT-1_WSSS_THYst9383360	0.0084072	0.142097	0.0218487	0.00787633	0.00239956	0.00193851	0.000332779	0	0	0	0	0	0	0	0	48	98
CGCTGTGACGCCGCAC-1_WSSS_THYst9383360	0.0905834	0.0782147	0.0413219	0.0340847	0.00606592	0.00507495	0.00161869	0	0	0	0	0	0	0	0	25	47
CGCTGTGTGGATGTTG-1_WSSS_THYst9383360	0.00129519	0.000387688	0.019315	0.0100321	0.00113284	0.000499983	0.000148432	0	0	0	0	0	0	0	0	59	43
CGCTTATTCCCGGTCG-1_WSSS_THYst9383360	0.0170476	0.233637	13.1503	2.90313	3.25922	0.0803658	0.00257139	0	0	2.16465	0	0	0	1.07428	0	42	30
CGCTTCCACTGAAATC-1_WSSS_THYst9383360	0.015501	0.0157996	0.533103	0.260804	0.076833	0.0097256	0.00352582	0	0	0	0	0	0	0	0	18	42
CGCTTTCATACCGGTG-1_WSSS_THYst9383360	0.000679362	0.000557659	0.00164954	0.00639937	0.000845468	0.00709423	0.000243264	0	0	0	0	0	0	1.79888	0	14	50
CGCTTTCTTGCATTCG-1_WSSS_THYst9383360	0.226798	0.00907989	0.0257728	0.047707	0.00234194	0.00332515	0.000411825	0	0	0	0	0	0	0	0	31	85
CGGAAAGAATCAAACG-1_WSSS_THYst9383360	0.00819046	0.00130271	0.255671	0.0313994	0.0136214	0.000923269	0.000721342	0	0	0	0	0	0	0	0	58	48
CGGAAAGCAAATGTGC-1_WSSS_THYst9383360	0.000247335	2.80364e-05	0.000896046	0.000602842	0.000211706	5.89329e-05	5.24188e-05	0	0	0	0	0	0	0	0	18	6
CGGAACGTAAACATAG-1_WSSS_THYst9383360	0.00144152	0.000475693	0.00726213	0.00155036	0.000336775	0.000173008	0.000235467	0	0	0	0	0	0	0	0	47	45
CGGACGTTACTTGAAG-1_WSSS_THYst9383360	0.248406	0.0122816	0.54871	0.149498	0.0471539	0.00748563	0.000678205	0	0	0	1.7568	0	0	0	0	42	6
CGGAGCAATTTAATCG-1_WSSS_THYst9383360	0.0803393	0.0763341	2.77429	0.352191	0.230012	0.00991585	0.000453687	0	0	1.49493	0	0	0	0	0	54	60
CGGAGCATGGCGATCC-1_WSSS_THYst9383360	3.29514	0.00545908	0.00901072	0.0194005	0.0016509	0.00348354	0.000247236	1.5631	0	0	0	0	0	0	0	39	67
CGGAGTTTGAGAGACA-1_WSSS_THYst9383360	0.119018	0.0319566	2.41031	0.380589	0.257072	0.0125316	0.000822306	0	0	1.6899	0	0	1.6899	0	0	30	34
CGGATAAGCGGACATG-1_WSSS_THYst9383360	0.00950506	0.0022538	0.418883	0.132979	0.0384087	0.00115094	0.00288563	0	0	0	0	0	2.75541	0	0	19	17
CGGATCCTCAAGGACT-1_WSSS_THYst9383360	0.0342632	0.038092	0.0197555	0.00905101	0.00160888	0.00192775	0.000353795	0	0	0	0	0	0	0	0	60	80
CGGCAAACATCGTGCG-1_WSSS_THYst9383360	0.00519855	0.0960339	0.367269	0.0714634	0.0229693	0.00221673	0.000563853	0	0	0	0	0	0	0	0	52	66
CGGCAATAAGATCGCC-1_WSSS_THYst9383360	0.0137686	0.212334	11.5677	1.56866	1.16262	0.0402682	0.00259718	0	2.23087	3.35666	0	0	1.32689	0	0	54	108
CGGCACTCAAGAAAGT-1_WSSS_THYst9383360	0.0215962	0.0111333	1.01118	0.200013	0.105384	0.00268417	0.0025917	0	0	0	0	0	0	0	0	12	28
CGGCAGGGTCGGGTTG-1_WSSS_THYst9383360	0.0321531	0.0011498	0.0158327	0.00953067	0.00129507	0.000969588	0.000532945	0	0	0	0	0	0	0	0	32	94
CGGCCACGCACAAAGT-1_WSSS_THYst9383360	0.205091	0.0705927	0.0509168	0.0586027	0.00766599	0.00778767	0.00247659	0	0	0	0	0	0	0	0	35	59
CGGCCCAGGTATATCC-1_WSSS_THYst9383360	0.0167911	0.221161	0.027867	0.00711081	0.0023405	0.00308069	0.000759874	0	0	0	0	0	0	0	0	43	105
CGGCGCCATCAATCCC-1_WSSS_THYst9383360	0.0726174	0.0449056	0.0444733	0.0398271	0.00515901	0.00273929	0.00163275	0	0	0	0	0	0	0	0	59	93
CGGCTCTAAAGCTGCA-1_WSSS_THYst9383360	0.0240226	0.189676	0.0196464	0.00788073	0.00199614	0.00259937	0.000523616	0	0	0	1.25241	0	0	0	0	46	110
CGGGAATATAGTATAC-1_WSSS_THYst9383360	0.838411	0.277333	0.085951	0.079256	0.0099098	0.0150972	0.00105144	0	1.07683	0	0	0	0	0	0	47	105
CGGGAATTTATGTAAA-1_WSSS_THYst9383360	0.0300504	0.0232359	4.15216	1.93257	0.756378	0.0152495	0.00106567	0	0	0	0	0	2.3693	0	0	45	65
CGGGAGCTTCAGTGTA-1_WSSS_THYst9383360	0.0905994	0.011898	0.0112561	0.00920875	0.000834488	0.000561453	0.00017597	0	0	0	0	0	0	0	0	49	91
CGGGAGTATACCGCCG-1_WSSS_THYst9383360	0.00506471	0.00498961	1.11953	0.189329	0.104616	0.00166142	0.000142942	0	0	0	0	0	0	0	0	19	15
CGGGATCAATGTAAGA-1_WSSS_THYst9383360	0.0038501	0.000428032	0.0175621	0.0150255	0.00223215	0.000713269	0.000341489	0	0	2.20437	0	0	0	0	0	23	59
CGGGCAGCTAAACCGC-1_WSSS_THYst9383360	0.45631	0.0101443	0.0351928	0.0587926	0.0048223	0.00391057	0.00051255	0	0	0	0	0	0	0	0	32	56
CGGGCCATAGCCGCAC-1_WSSS_THYst9383360	0.200329	0.0231226	1.73654	0.440717	0.265965	0.0128528	0.00255868	0	0	0	0	0	0	1.49708	0	14	18
CGGGCCTTCTTTGTAA-1_WSSS_THYst9383360	0.0389633	0.0174821	2.58359	1.00219	0.28939	0.00640183	0.000312794	0	0	0	0	0	2.05507	0	0	41	55
CGGGTGTACCCATTTA-1_WSSS_THYst9383360	0.143835	0.007059	0.0481772	0.0553018	0.00274083	0.00105352	0.000346187	0	0	0	0	0	0	0	0	32	86
CGGGTTTGTTAGGGCT-1_WSSS_THYst9383360	0.0536452	0.0919505	0.0165896	0.00970604	0.00140141	0.00154402	0.000178747	0	0	0	0	0	0	0	0	56	114
CGGTACGGCAAACCCA-1_WSSS_THYst9383360	0.162796	0.0953983	1.10936	0.262768	0.149728	0.00940491	0.000539676	0	0	0	0	0	1.36276	0	0	53	1
CGGTACTAGAATCAAA-1_WSSS_THYst9383360	0.33065	0.0190131	0.321484	0.154613	0.0290666	0.00310843	0.000692026	0	0	0	0	0	0	0	0	43	83
CGGTGAAGACTAAAGT-1_WSSS_THYst9383360	1.26115	0.0597527	0.204847	0.13993	0.0278577	0.0303587	0.00501698	0	0	0.857796	0	0	0	0	0	35	23
CGGTGCAGATAGAACG-1_WSSS_THYst9383360	0.00165329	0.0392416	7.10506	1.29959	1.24321	0.0142977	0.000651114	0	0	1.7843	0	0	2.38975	0	0	42	36
CGGTGCGCGTTGGTCC-1_WSSS_THYst9383360	4.67606e-05	4.4118e-05	0.000689434	0.000255099	9.03437e-05	5.67956e-05	6.02526e-05	0	0	0	0	0	0	0	0	49	39
CGGTGTACTTGATCCC-1_WSSS_THYst9383360	0.0304718	0.0207901	0.3359	0.102511	0.114086	0.00445722	0.000762129	0	0	0	0	0	0	0	0	17	31
CGGTTATCCAACAGTG-1_WSSS_THYst9383360	0.00429094	0.00253854	0.0102157	0.0191861	0.00345019	0.0158341	0.0015768	0	0	0	0	0	1.30357	0	0	30	98
CGGTTGACCTGGCATA-1_WSSS_THYst9383360	2.64578	0.0106983	0.00692284	0.0247766	0.00163492	0.00735407	0.00220812	0	0	0	0	0	0	0	0	39	25
CGGTTGAGTATCCTTC-1_WSSS_THYst9383360	0.000478044	0.000250029	0.00176044	0.000769808	0.000478895	0.000386748	0.000146624	0	0	0	0	0	0	0	0	66	30
CGTAATAATTACGAGT-1_WSSS_THYst9383360	0.000209058	5.81803e-05	0.000811691	0.0005727	5.68574e-05	5.0913e-05	1.68272e-05	0	0	0	0	0	0	0	0	14	6
CGTAATATGGCCCTTG-1_WSSS_THYst9383360	0.159496	0.0182495	1.42774	0.448785	0.184108	0.00765244	0.00243079	0	0	0	0	0	0	0	0	77	121
CGTACCTGATAGGCCT-1_WSSS_THYst9383360	0.00539969	0.000334092	0.000996045	0.00131271	0.000560474	0.00141368	7.08116e-05	0	0	0	0	0	0	0	0	22	68
CGTATTAAGAGATCTA-1_WSSS_THYst9383360	0.813621	0.0323945	0.100154	0.120685	0.0136415	0.0104643	0.0018208	0	0	0	0	0	1.25869	0	0	32	54
CGTCAAGGCTATAAAT-1_WSSS_THYst9383360	0.0231084	0.00423557	0.324653	0.061862	0.0202024	0.000597914	8.41763e-05	0	0	0	0	0	0	0	0	30	14
CGTCAATCTTTAACAT-1_WSSS_THYst9383360	0.0851271	0.0067827	1.17449	0.341869	0.131545	0.00396934	0.0019462	0	0	0	0	0	2.44175	1.83204	0	11	9
CGTCACGTCCATTGGT-1_WSSS_THYst9383360	0.000237405	0.000141602	0.00335195	0.000469375	0.00023381	0.000162443	0.000193128	0	0	0	0	0	0	0	0	47	51
CGTCAGCTATTTACTC-1_WSSS_THYst9383360	0.150442	0.293429	13.8564	4.35518	2.9323	0.165547	0.0319498	0	0	0	0	0	0	0	0	17	11
CGTCATACCATATCCA-1_WSSS_THYst9383360	0.0238282	0.00982123	1.06041	0.274881	0.100978	0.00441014	0.00131265	0	0	0	0	0	0	0	0	20	20
CGTCCAGATGGCTCCA-1_WSSS_THYst9383360	7.58675e-05	9.62791e-05	0.0223789	0.000894114	0.000151836	0.000107989	5.21063e-05	0	0	4.40238	0	0	0	0	0	12	0
CGTCGCGGCGGGATTT-1_WSSS_THYst9383360	0.00257636	0.000285423	0.0145808	0.00945646	0.00169064	0.000353777	0.00572253	0	0	0	0	0	0	0	0	12	14
CGTCGCTTGGTTATAC-1_WSSS_THYst9383360	0.0673453	0.0014652	0.0099902	0.0076826	0.00145381	0.00143626	0.00145723	0	0	0	0	0	0	0	0	63	25
CGTCGGATAGTGTTGA-1_WSSS_THYst9383360	0.310792	0.00526193	0.00878635	0.0914154	0.000948717	0.00268208	0.000209188	0	0	0	0	0	0	0	0	34	96
CGTCGGGTCTAAGCGC-1_WSSS_THYst9383360	0.0300135	0.00465451	0.00720079	0.00432092	0.00136521	0.000658627	0.000205401	0	0	0	0	0	0	0	0	54	22
CGTCGTCCTTCGCGAA-1_WSSS_THYst9383360	0.00587139	0.191268	0.0154918	0.00310045	0.00175572	0.00293221	0.000169218	0	0	0	0	0	0.96577	0	0	56	76
CGTCTTGAGTGTGACG-1_WSSS_THYst9383360	0.00482739	0.0481248	0.00460633	0.00141313	0.000438507	0.000796967	0.000192603	0	0	0	0	0	0	0	0	41	125
CGTGAAGTTAATTCAC-1_WSSS_THYst9383360	0.012035	0.12619	11.749	3.36868	2.31259	0.0425856	0.00308597	0	0	2.53084	0	0	2.90941	0	0	40	56
CGTGCAGACTGGGACA-1_WSSS_THYst9383360	2.21642	0.00488744	0.00814159	0.00661437	0.00159195	0.00255226	0.000138289	0	0	0	0	0	2.0363	0	0	40	74
CGTGCATTGTCGACGC-1_WSSS_THYst9383360	0.764355	0.0108841	0.0128759	0.0243364	0.00243997	0.00564822	0.000684267	0	0	0	0	0	0	0	0	39	31
CGTGCCCTCCCGAAGA-1_WSSS_THYst9383360	0.0356494	0.00357278	0.379989	0.11353	0.0269962	0.00174586	0.000455328	0	0	1.83424	0	0	0	0	0	43	77
CGTGCTTCTACCTAAA-1_WSSS_THYst9383360	0.0224734	0.00118704	0.0243086	0.0163637	0.00262491	0.00253503	0.00622532	0	0	0	0	0	0	0	0	62	28
CGTGGAAGCCTCGTAC-1_WSSS_THYst9383360	0.0175506	0.0862966	8.05583	2.17644	2.86284	0.0430063	0.00149908	0	0	0	0	0	3.0204	0	0	48	120
CGTGGCCGAATATCTA-1_WSSS_THYst9383360	0.0109607	0.181714	0.0215569	0.00477948	0.00222278	0.00241989	0.000994565	0	0	0	0	0	0	0	0	47	101
CGTGTCCCATTCGCGA-1_WSSS_THYst9383360	0.0171258	0.0115997	1.03319	0.287454	0.132495	0.00920898	0.10434	0	0	0	0	0	0	0	0	28	40
CGTGTCTCGTTACGAC-1_WSSS_THYst9383360	0.000963664	8.81463e-05	0.0129796	0.00488442	0.000529746	0.000282762	6.67519e-05	0	0	0	0	0	0	0	0	60	34
CGTGTGTTAAACCCTG-1_WSSS_THYst9383360	0.00128543	0.000190654	0.00798424	0.00398161	0.000654461	0.000890239	0.000223877	0	0	0	0	0	0	0	0	32	116
CGTTAAACTAGTTAGG-1_WSSS_THYst9383360	0.0294994	0.155446	0.0101561	0.00626283	0.00120026	0.00273698	0.000267936	0	0	0	0	0	0	0	0	49	111
CGTTAAATACGACCAG-1_WSSS_THYst9383360	0.00180917	0.00516876	1.46301	0.370809	0.102578	0.00196584	0.00013523	0	0	2.54452	0	0	0	0	0	74	118
CGTTAATGTCCCGACG-1_WSSS_THYst9383360	0.00655928	0.182111	0.0114028	0.00348286	0.00128876	0.00270471	0.00070043	0	1.03329	0	0	0	0	0	0	59	87
CGTTATCATACTTCCA-1_WSSS_THYst9383360	1.19932	0.092562	1.9089	0.590277	0.275281	0.0292178	0.00321231	0	0	1.17423	0	0	1.17423	0	0	45	1
CGTTCATGGTGCGCGT-1_WSSS_THYst9383360	0.996035	0.066314	0.978586	0.298715	0.0855347	0.020494	0.00143626	0	0	0	0	0	0	0	0	48	20
CGTTGAATACCGCGCT-1_WSSS_THYst9383360	0.0135882	0.108885	0.0202927	0.0113072	0.00174245	0.00188341	0.000257224	0	0	0	0	0	0	0	0	57	77
CGTTGAGCGACCGTCG-1_WSSS_THYst9383360	0.299472	0.0109645	0.0816168	0.0370043	0.0048188	0.00282297	0.000713225	0	0	0	0	0	1.68344	0	0	44	74
CGTTGTAAACGTCAGG-1_WSSS_THYst9383360	0.0108264	0.000658765	0.110321	0.0176247	0.00485932	0.000363921	9.08005e-05	0	0	0	0	0	0	0	0	21	13
CGTTGTTTCAATTCCC-1_WSSS_THYst9383360	2.05262	0.121869	0.230643	0.255808	0.0465429	0.0739421	0.00837549	0	0	0	0	0	0.871151	0	0	34	40
CGTTTCGCTCATTACA-1_WSSS_THYst9383360	1.86455	0.0430336	0.0662946	0.112561	0.0138308	0.0239891	0.00277423	0	0	0	0	0	0	0	0	35	49
CGTTTGTGTAGAGGGT-1_WSSS_THYst9383360	0.00946441	0.00793603	0.0672921	0.016053	0.00786707	0.00109021	0.000282906	0	0	0	0	0	0	0	0	55	41
CTAAAGAATGCCTACT-1_WSSS_THYst9383360	3.69582	0.128312	0.0940001	0.190218	0.0217994	0.0715803	0.00880471	0	0	0	0	0	0	0	0	36	36
CTAAAGGGAAATAGGA-1_WSSS_THYst9383360	0.000689982	0.00733598	2.49631	0.424653	0.378723	0.0033051	0.000340391	0	0	0	0	0	3.49084	0	0	44	62
CTAAATCCGGTGTACA-1_WSSS_THYst9383360	0.00188899	0.000337121	0.0139061	0.00678769	0.000983933	0.000884948	0.000471138	0	0	0	0	0	0	0	0	61	35
CTAACAGCACAATAAC-1_WSSS_THYst9383360	0.00332959	0.017543	3.11909	0.697961	0.299749	0.0111967	0.001308	0	0	0	0	0	2.76141	0	0	61	1
CTAACCGCGCGCCCGT-1_WSSS_THYst9383360	2.36918	0.0130001	0.0161549	0.0247989	0.00332909	0.016557	0.000925734	1.7332	0	0	0	0	1.20278	0	0	37	35
CTAACGAAACTTGCTG-1_WSSS_THYst9383360	0.0269624	0.000929586	0.0314575	0.0145422	0.00159619	0.00138179	0.000317042	0	0	0	1.76518	0	0	0	0	30	94
CTAACTGATAATCGCC-1_WSSS_THYst9383360	0.0160104	0.156418	0.0212563	0.0117724	0.00255593	0.00243211	0.000379581	0	0	0	0	0	0	0	0	58	102
CTAACTGGTCCGGTTC-1_WSSS_THYst9383360	0.00492633	0.0874644	9.83882	1.89361	2.39898	0.035068	0.00175582	0	0	2.23957	1.88598	0	2.87799	0	0	50	36
CTAAGGGAATGATTGG-1_WSSS_THYst9383360	0.268203	0.0357148	3.07211	0.703026	0.343254	0.0127137	0.000985778	0	0	0	0	0	0	0	0	44	72
CTAATTCGCACGCGCT-1_WSSS_THYst9383360	0.0339278	0.0135657	0.261437	0.111014	0.0427654	0.0130045	0.00347846	0	0	0	0	0	0	0	0	28	34
CTAATTTCAACAACAC-1_WSSS_THYst9383360	0.094875	0.0145895	0.183639	0.152289	0.0298748	0.00429234	0.00132156	0	0	0	0	0	0	0	0	21	27
CTACAAGAAATAACCC-1_WSSS_THYst9383360	0.00403923	0.000953845	0.0729088	0.0279322	0.0033708	0.00157392	0.00143043	0	0	1.8789	0	0	0	0	0	58	40
CTACACTCGCAGATGG-1_WSSS_THYst9383360	0.00759656	0.182138	0.0159134	0.00427686	0.00145754	0.00221339	0.000191003	0	0	0	0	0	0	0	0	57	101
CTACCCTAAGGTCATA-1_WSSS_THYst9383360	0.0115873	0.00244532	0.088087	0.0544362	0.00974916	0.00309656	0.00153177	0	0	0	0	0	0	0	0	31	91
CTACGACTAGCTATAA-1_WSSS_THYst9383360	8.6061	0.132837	0.0738529	0.205052	0.0217883	0.0810444	0.0117464	1.28218	0	0	0	0	0	0	0	38	24
CTACGCACGGAGTACC-1_WSSS_THYst9383360	0.749865	0.0279342	0.0875411	0.0974833	0.0116898	0.00957116	0.00108208	0	0	0	0	0	0	0	0	35	57
CTACTATCATAGGTTT-1_WSSS_THYst9383360	0.322826	0.291667	0.0906023	0.06209	0.0124691	0.0134421	0.00226786	0	0	0	0	0	0	0	0	53	25
CTACTATCTTTCAGAG-1_WSSS_THYst9383360	0.051737	0.00155572	0.0120548	0.0113621	0.00151381	0.00163888	0.00034814	0	0	0	0	0	0	0	0	29	93
CTACTCAAGGTATAGT-1_WSSS_THYst9383360	0.00387783	0.000590163	0.0179488	0.01074	0.0023546	0.00122091	0.00234307	0	0	0	0	0	0	0	0	60	42
CTACTCTAGGCCCGGC-1_WSSS_THYst9383360	0.27613	0.06649	2.27732	0.653311	0.337347	0.0317808	0.00773772	0	0	0	0	0	1.03107	0	0	31	25
CTACTGCCACCTGACC-1_WSSS_THYst9383360	0.648389	0.0301945	0.122996	0.153985	0.0213637	0.0178127	0.00461895	0	0	1.14232	0	0	0	0	0	27	63
CTAGATGTGAGTGTAA-1_WSSS_THYst9383360	0.0205767	0.00270528	0.0167293	0.0212922	0.00317112	0.00676319	0.000604245	0	0	0	0	0	0	0	0	33	103
CTAGATTTACGACGGC-1_WSSS_THYst9383360	0.0191524	0.00406273	0.323376	0.122647	0.0267182	0.00201924	0.000741721	0	0	1.81162	0	0	0	0	0	42	74
CTAGCATAGTATAATG-1_WSSS_THYst9383360	0.232512	0.123245	0.0149416	0.0176389	0.00191552	0.0076366	0.000504985	0	0	0	0	0	0	0	0	34	66
CTAGCTTAATGGTCCC-1_WSSS_THYst9383360	0.0326533	0.178263	11.2916	3.89823	3.92957	0.0860372	0.0115861	0	0	0	0	0	2.44636	0	0	47	125
CTAGGCGCCCTATCAG-1_WSSS_THYst9383360	0.13799	0.176169	0.0503877	0.0261168	0.00567886	0.0054163	0.00181822	0	0	0	0	0	0	0	0	51	91
CTAGGTCTGAAGGAAT-1_WSSS_THYst9383360	0.242349	0.0255039	0.0354386	0.0432118	0.00373293	0.00506119	0.000638367	0	0	0	0	0	2.28743	0	0	36	104
CTAGGTTCGGACGTGA-1_WSSS_THYst9383360	0.246875	1.53887	4.5448	0.724298	0.416441	0.0208852	0.00102397	0	1.37434	2.55022	0	0	0	0	0	58	70
CTAGTAGAAAGGGATT-1_WSSS_THYst9383360	0.00627385	0.000384018	0.00388681	0.00491394	0.000759134	0.000560109	8.18913e-05	0	0	0	0	0	0	0	0	63	81
CTAGTCACGTCTTAAG-1_WSSS_THYst9383360	0.0169091	0.18542	0.0215082	0.00497327	0.00256014	0.00347337	0.000289415	1.00434	0	0	0	0	1.4952	0	0	37	69
CTAGTGAAGGACAGGA-1_WSSS_THYst9383360	0.520329	0.0447764	1.31601	0.467042	0.181844	0.0162179	0.00182361	0	0	0	0	0	0	0	0	34	38
CTAGTTACAACCCGGT-1_WSSS_THYst9383360	0.149879	0.148913	0.0414262	0.0328616	0.00319824	0.00431234	0.000959	0	0	0	0	0	0	0	0	53	67
CTAGTTGGGCCCGGTA-1_WSSS_THYst9383360	0.0122679	0.000797093	0.037768	0.0311841	0.00421791	0.00199268	0.000760976	0	0	0	0	0	0	0	0	26	68
CTATAGGCGTTGATGT-1_WSSS_THYst9383360	0.000144095	9.62406e-05	0.00080206	0.000740577	0.000116024	0.000193312	3.28312e-05	0	0	0	0	0	0	0	0	62	38
CTATCGACGAAATACA-1_WSSS_THYst9383360	0.0903096	0.496529	2.38087	0.483994	0.213313	0.0184163	0.00104165	0	0	1.94381	0	0	0	0	0	53	93
CTATCGCGTAGAGAAC-1_WSSS_THYst9383360	0.0383123	0.0442144	0.075493	0.0430394	0.00827254	0.00460603	0.00145997	0	0	0	0	0	0	0	0	58	118
CTATCGGGTCTCAACA-1_WSSS_THYst9383360	0.0418953	0.110348	0.0343913	0.0182738	0.00409681	0.00360732	0.000908803	0	0	1.2533	0	0	1.2533	0	0	35	69
CTATGGGAAGCGGAAT-1_WSSS_THYst9383360	0.00573706	0.325326	6.66754	0.653177	0.454942	0.0168418	0.000513747	0	1.35162	3.17428	0	0	0	0	0	54	104
CTATGTCACTAGCCCA-1_WSSS_THYst9383360	0.318889	0.0201711	0.0519647	0.0611526	0.00616604	0.00891264	0.00134951	0	0	1.24867	0	0	0	0	0	30	66
CTATGTGAGTCACGGC-1_WSSS_THYst9383360	1.97424	0.091667	0.06732	0.18054	0.0139681	0.0612045	0.00750129	1.57135	0	1.06698	0	0	0	1.06698	0	45	17
CTATTCATGTGTCCCA-1_WSSS_THYst9383360	0.105508	0.242202	0.0451823	0.0199019	0.0065217	0.00751996	0.00251416	0	0	0	0	0	0.853053	0	0	52	62
CTATTTGGTTACGGAT-1_WSSS_THYst9383360	0.00646652	0.125593	0.0214111	0.00377692	0.00156462	0.00144173	0.000439568	0	0	0	0	0	0	0	0	36	82
CTCAAACCACTGCCCG-1_WSSS_THYst9383360	0.00659412	0.00109963	0.152697	0.0151741	0.0113481	0.0009702	0.000302033	0	0	0	0	0	2.96262	0	0	64	40
CTCAACTAACCCGGAT-1_WSSS_THYst9383360	0.191079	0.0136496	0.0785353	0.0229748	0.00272253	0.00363901	0.00124451	0	0	2.48702	0	0	0	0	0	63	85
CTCACATTTACTAAAT-1_WSSS_THYst9383360	0.0432041	0.0234687	1.03388	0.193649	0.0852442	0.0157924	0.0017334	0	0	0	0	0	2.0001	0	0	62	68
CTCACCAGTACAAGTG-1_WSSS_THYst9383360	0.0281562	0.0169601	1.99717	0.558158	0.370861	0.00543787	0.0026908	0	0	0	0	0	0	2.19651	0	32	2
CTCACTGTGATACTTA-1_WSSS_THYst9383360	0.00659332	0.00227196	0.0309822	0.0130702	0.00548954	0.00327848	0.000588541	0	0	0	0	0	0	0	0	63	75
CTCACTTGGCTGGTAA-1_WSSS_THYst9383360	3.01966	0.0426601	0.0445287	0.0746436	0.00794881	0.0170805	0.00204831	0	0	0	0	0	1.6104	0	0	40	26
CTCAGATTGTGATAAG-1_WSSS_THYst9383360	0.245207	0.0191353	0.700826	0.176763	0.0601905	0.0037474	0.000353094	0	1.57241	0	0	0	0	0	0	43	5
CTCAGGACTCACCTGT-1_WSSS_THYst9383360	0.0438204	0.083516	1.65815	0.442595	0.22869	0.0166843	0.0344298	0	0	0	0	0	1.78595	0	0	16	30
CTCATGGTAATTTGCG-1_WSSS_THYst9383360	0.176482	0.211035	1.9921	0.846024	0.34741	0.0203169	0.00236295	0	0	0	0	0	1.49158	0	0	50	26
CTCATTAACGTTGCCC-1_WSSS_THYst9383360	0.00194526	0.00380798	0.00413317	0.00956221	0.0013521	0.00862767	0.000342159	0	0	0	0	0	0	0	0	29	127
CTCATTCGTGAACATC-1_WSSS_THYst9383360	0.107895	0.0785403	5.34481	1.77742	1.01038	0.0299451	0.00441978	0	0	1.30181	0	0	1.30181	0	0	27	3
CTCATTGCTCTAACAA-1_WSSS_THYst9383360	0.0440523	0.037309	0.0387848	0.021687	0.00450396	0.00272515	0.000445869	0	0	0	0	0	0	0	0	60	78
CTCATTTGATGGGCGG-1_WSSS_THYst9383360	0.00348774	0.0010196	0.0238623	0.0160407	0.00199336	0.00107282	0.0233752	0	0	0	0	0	0	0	0	22	62
CTCCCAATGAGTCGCG-1_WSSS_THYst9383360	0.00713444	0.0971733	0.00926632	0.00371197	0.00120376	0.0015335	0.000168132	0	0	0	0	0	1.28625	0	0	51	115
CTCCCTCCTTTCGATC-1_WSSS_THYst9383360	0.0824286	0.349324	0.798905	0.314008	0.133379	0.0212605	0.0159304	0	0	0	0	0	0	0	0	51	23
CTCCGCCCACATGAGG-1_WSSS_THYst9383360	0.00166746	0.0350333	6.09912	1.861	1.18536	0.0145853	0.00107013	0	0	2.27012	0	0	3.57577	0	0	43	39
CTCCGGCCTAATATGC-1_WSSS_THYst9383360	0.00509537	0.000956812	0.0185759	0.0182047	0.00262521	0.00299826	0.000479163	0	0	0	0	0	0	0	0	19	59
CTCCGGCTTGTAGACA-1_WSSS_THYst9383360	0.234571	0.0963647	5.70501	1.98818	1.17667	0.0403304	0.00746699	0	0	0	0	0	1.159	0	0	15	19
CTCCTAAGTTATGTCT-1_WSSS_THYst9383360	0.0081493	0.0133182	1.35226	0.379421	0.137326	0.00421505	0.00254428	0	0	0	0	0	0	0	0	12	30
CTCCTGTTCAAGGCAG-1_WSSS_THYst9383360	0.0942647	0.0759197	0.0304454	0.0183194	0.00268601	0.00324793	0.000406105	0	0	0	0	0	0	0	0	55	117
CTCGAGACATACGATA-1_WSSS_THYst9383360	0.283092	0.134203	7.82974	2.15542	1.11627	0.042435	0.00331849	0	1.13725	1.13725	0	0	1.13725	0	0	55	7
CTCGAGGTCGAACAGT-1_WSSS_THYst9383360	0.0155851	0.0747129	0.029629	0.0160142	0.00332697	0.00241809	0.000463452	0	0	0	0	0	0	0	0	29	59
CTCGCACCTATATAGT-1_WSSS_THYst9383360	0.0727683	0.00324473	0.0206252	0.0208815	0.00306477	0.00221895	0.000398416	0	0	0	0	0	0	0	0	24	68
CTCGCATTGCATAGCC-1_WSSS_THYst9383360	0.196975	0.00349981	0.024261	0.0242687	0.0018191	0.00165989	0.00138515	0	0	1.95714	0	0	0	0	0	60	12
CTCGCCGAATGTAGGG-1_WSSS_THYst9383360	0.0159697	0.00125328	0.0653516	0.0272286	0.00370124	0.00116242	0.00197191	0	0	0	0	0	2.03514	0	0	60	64
CTCGGGTTCTCTGGCC-1_WSSS_THYst9383360	0.00656181	0.000631971	0.0367103	0.0207492	0.00332781	0.00157764	0.000580894	0	0	1.93502	0	0	0	0	0	61	27
CTCGGTACCACTGCTC-1_WSSS_THYst9383360	4.01719	0.0790747	0.607517	0.317509	0.0880622	0.0217135	0.00365805	0	0	0	0	0	0	0	0	41	81
CTCGGTCCGTAGCCTG-1_WSSS_THYst9383360	0.000918298	0.000342102	0.00327248	0.00179126	0.000550474	0.000375785	3.6894e-05	0	0	0	0	0	0	0	0	18	50
CTCGGTTGTCGGCCCT-1_WSSS_THYst9383360	0.0108024	0.0487467	0.0321209	0.00932228	0.00254603	0.00158316	0.000831712	0	0	0	0	0	0	0	0	56	26
CTCGTCGAGGGCTCAT-1_WSSS_THYst9383360	0.00770646	0.000685823	0.14108	0.0423698	0.00467047	0.000652895	0.000122228	0	0	0	0	0	3.03599	0	0	60	18
CTCTACACTGGCGATT-1_WSSS_THYst9383360	1.54709	0.0598839	0.107379	0.154661	0.0150292	0.0212198	0.00403862	0	0	0	0	0	0	0	0	43	17
CTCTATTTGGCTGCAG-1_WSSS_THYst9383360	0.442934	0.0989611	6.58378	2.32895	2.86777	0.150331	0.0100947	0	0	0	0	0	2.50727	1.17997	0	48	68
CTCTCACAATCGATGA-1_WSSS_THYst9383360	0.0400706	0.29708	0.0321816	0.0165387	0.00471603	0.00689404	0.00219058	0	0.922607	0	0	0	0	0	0	32	70
CTCTCGCTGTACTATG-1_WSSS_THYst9383360	0.00878714	0.0020789	0.439361	0.109702	0.0323885	0.00102684	0.000141992	0	0	0	0	0	0	0	0	24	6
CTCTCTAACTGCCTAG-1_WSSS_THYst9383360	0.0791998	0.0182325	1.40193	0.47619	0.146103	0.00522574	0.000646121	0	0	0	0	0	1.8198	0	0	57	21
CTCTGGACGCCTGGTG-1_WSSS_THYst9383360	0.0843718	0.0184463	0.0108012	0.0132016	0.00157461	0.00114044	0.000237655	0	0	0	0	0	0	0	0	32	62
CTCTTCTATTGACTGG-1_WSSS_THYst9383360	0.151347	0.246839	2.05028	0.414298	0.228128	0.0138072	0.00212789	0	1.12573	1.64189	1.12573	0	0	0	0	46	100
CTCTTCTGGAAGTTAG-1_WSSS_THYst9383360	0.00122098	0.000294985	0.0049507	0.00142707	0.000734095	0.000713595	0.000821866	0	0	0	0	0	0	0	0	62	40
CTCTTGTCCCGCTTGG-1_WSSS_THYst9383360	0.0714719	0.17211	8.94094	1.49552	1.28602	0.0509896	0.00198387	0	0	2.72213	1.34613	0	1.89987	0	0	54	58
CTGAATCCGAGACCTC-1_WSSS_THYst9383360	0.000363893	0.000179589	0.00119492	0.00142346	0.000400722	0.000197031	0.0132314	0	0	0	0	0	0	0	0	47	53
CTGACATAGAAATAGA-1_WSSS_THYst9383360	0.0482868	0.145395	0.0317101	0.00768415	0.00264951	0.00278243	0.000358102	0	0	1.24163	0	0	0	0	0	51	119
CTGAGAAAGTTCGGCG-1_WSSS_THYst9383360	0.284691	0.0437904	3.70061	1.12262	0.57383	0.0167656	0.000725099	0	0	0	0	0	1.62106	0	0	49	117
CTGAGCAAGTAACAAG-1_WSSS_THYst9383360	0.0901557	0.0704742	3.63871	1.64779	0.979226	0.023055	0.0023508	0	0	0	0	0	0	0	0	15	25
CTGAGCGAGACTTATT-1_WSSS_THYst9383360	0.00115446	0.000352408	0.00243522	0.00158505	0.000312251	0.000432086	0.000178489	0	0	0	0	0	0	0	0	31	125
CTGATAGTGTATCTCA-1_WSSS_THYst9383360	0.135794	0.414102	0.965278	0.290179	0.143083	0.0223226	0.00523232	0	0	0	0	0	0.671896	0	0	32	16
CTGCAAGCACGTTCCG-1_WSSS_THYst9383360	0.0250557	0.00999124	0.0611001	0.0256188	0.00354974	0.0014056	0.000300154	0	0	1.95038	0	0	1.95038	0	0	61	111
CTGCACAACTACATAT-1_WSSS_THYst9383360	0.0456866	0.330401	3.2354	0.79229	0.403567	0.0296982	0.00286579	0	0	0	0	0	1.26468	0	0	50	76
CTGCACCTAGTCCACA-1_WSSS_THYst9383360	0.174027	0.00467503	0.012662	0.0135821	0.00140909	0.00222852	0.000773453	0	0	0	0	0	0	0	0	29	117
CTGCACCTGGAACCGC-1_WSSS_THYst9383360	0.00196744	0.00134116	0.0136424	0.007714	0.00174818	0.00409405	0.00114512	0	0	2.13238	0	0	0	0	0	15	49
CTGCACTCCAGTACAG-1_WSSS_THYst9383360	0.0134357	0.235477	0.0203465	0.0073852	0.00276049	0.00446426	0.000540441	0	0	0	0	0	0	0	0	54	70
CTGCAGAGAATCAGAG-1_WSSS_THYst9383360	0.0333882	0.00591199	0.00916701	0.0064574	0.00105079	0.000895176	0.000151876	0	0	0	0	0	0	0	0	61	101
CTGCAGGGTGACGCTC-1_WSSS_THYst9383360	0.00278462	0.040885	9.60588	0.908605	0.768083	0.022651	0.000910131	0	0	2.68563	1.71484	0	2.31368	0	0	76	118
CTGCCATGCATCACAT-1_WSSS_THYst9383360	0.350233	0.0269697	1.73338	0.462786	0.183614	0.00948726	0.00171918	0	0	1.28228	0	0	0	0	0	40	62
CTGCCCACGAAGCGTT-1_WSSS_THYst9383360	0.049821	0.00879253	1.28828	0.246044	0.135525	0.0042183	0.000416996	0	0	0	0	0	0	0	0	32	6
CTGCCTCATATGCAAC-1_WSSS_THYst9383360	0.00136776	0.000558504	0.00741912	0.00394609	0.000631024	0.000258241	0.00013076	0	0	0	0	0	0	0	0	33	121
CTGCCTTTAATACCTT-1_WSSS_THYst9383360	0.0019996	0.000365192	0.00743652	0.00204081	0.000457271	0.000378691	6.21494e-05	0	0	0	0	0	0	0	0	64	28
CTGCCTTTCTAGTAAA-1_WSSS_THYst9383360	0.0234081	0.00287036	0.0251968	0.00937882	0.00189185	0.00117741	0.000156369	0	0	0	0	0	0	0	0	63	93
CTGCGGGTGAAATGTT-1_WSSS_THYst9383360	0.0558111	0.0766837	2.42707	0.491079	0.299805	0.0123873	0.00144038	0	0	1.43071	0	0	0	0	0	31	23
CTGCTCTCAACACACC-1_WSSS_THYst9383360	0.00393642	0.0700705	9.90621	1.87269	1.46459	0.0355742	0.00271683	0	0	0	1.50059	0	2.91352	0	0	73	125
CTGCTGAGGCCACGAA-1_WSSS_THYst9383360	1.40097e-05	1.42509e-05	0.000136415	0.000133628	2.69266e-05	2.14241e-05	1.18215e-05	0	0	0	0	0	0	0	0	49	35
CTGCTGTCTAACGAGC-1_WSSS_THYst9383360	0.189202	0.173833	11.0823	3.62658	3.18918	0.0929458	0.00660602	0	0	1.0715	0	0	2.36074	1.0715	0	49	119
CTGCTTGGCGATAGCT-1_WSSS_THYst9383360	0.0464714	0.491193	0.742748	0.162788	0.0648343	0.00845764	0.000960432	0	0	0	0	0	0.962658	0	0	53	75
CTGGAAATGGATGCTT-1_WSSS_THYst9383360	0.16981	0.0196181	0.0146328	0.0212638	0.00290177	0.00398174	0.000731176	0	0	0	0	0	0	0	0	29	53
CTGGAAGACACGGTGG-1_WSSS_THYst9383360	0.00209325	0.106892	0.00736333	0.00125468	0.000391017	0.000799112	7.2786e-05	0	0	1.49252	0	0	0	0	0	50	88
CTGGACGCAGTCCGGC-1_WSSS_THYst9383360	0.202518	0.00607603	0.104532	0.0550119	0.0101855	0.00160916	0.000683683	0	0	0	0	0	0	0	0	51	13
CTGGATTTACACTTGA-1_WSSS_THYst9383360	0.037787	0.139401	10.3705	2.94062	2.83672	0.0583485	0.00230665	0	0	0	0	0	3.01156	1.22814	0	49	55
CTGGCATCCGAATGAG-1_WSSS_THYst9383360	0.0596261	0.183165	7.10103	2.32265	1.28341	0.0367315	0.00279557	0	0	1.30494	0	0	1.85237	0	0	48	26
CTGGCGCACAGGTCTG-1_WSSS_THYst9383360	0.00501339	0.00779908	0.0543936	0.0135483	0.00379665	0.000681864	0.000174911	0	0	0	0	0	0	0	0	37	89
CTGGCGGGAATAAGTA-1_WSSS_THYst9383360	0.00571915	0.00157587	0.504559	0.120372	0.0409763	0.000953318	0.000289028	0	0	0	0	0	0	0	0	20	22
CTGGCTGATTCATCCT-1_WSSS_THYst9383360	0.151331	0.119472	0.0312409	0.0111395	0.00381584	0.00527372	0.000487993	0	0	0	0	0	0	0	0	44	96
CTGGCTGGTTGTCAGT-1_WSSS_THYst9383360	0.0786221	0.0370202	1.2373	0.213045	0.0853088	0.00618446	0.000516752	0	0	0	0	0	0	0	0	54	56
CTGGGATAAATAATGG-1_WSSS_THYst9383360	0.0134109	0.0338181	0.00586555	0.00250869	0.000918838	0.000917114	9.42802e-05	0	0	0	0	0	0	0	0	38	84
CTGGGATACGCTACCC-1_WSSS_THYst9383360	0.682239	0.151648	0.0713983	0.107549	0.0147621	0.0239428	0.00263691	0	0	0	0	0	0	0	0	37	117
CTGGGCCTGCTATATC-1_WSSS_THYst9383360	8.93838e-06	2.11084e-05	0.000183252	5.0491e-05	1.61251e-05	2.15423e-05	1.41336e-05	0	0	0	0	0	0	0	0	44	30
CTGGGTAGGCAGTTAA-1_WSSS_THYst9383360	0.05562	0.00200935	0.0240554	0.0205288	0.00190708	0.000857082	0.000167938	0	0	0	0	0	1.89553	0	0	43	79
CTGGGTTGAGTTAAAG-1_WSSS_THYst9383360	0.134047	0.00923714	0.73892	0.116049	0.0507018	0.00315643	0.00117215	0	0	0	0	0	0	0	0	53	11
CTGGTAAAGTGTGGGC-1_WSSS_THYst9383360	0.00126835	0.00324928	0.0550982	0.0116534	0.00190009	0.000221612	6.32601e-05	0	0	0	0	0	0	0	0	60	114
CTGGTAACACATAGAA-1_WSSS_THYst9383360	0.294284	0.010218	0.0481665	0.0677591	0.00867445	0.0046641	0.000761872	0	0	0	0	0	0	0	0	42	88
CTGGTAACGAGCTCTT-1_WSSS_THYst9383360	0.0550552	0.00481554	0.00525849	0.0168416	0.0022739	0.0139291	0.000814838	0	0	0	0	0	1.45164	0	0	29	97
CTGGTCATTCCAATCC-1_WSSS_THYst9383360	0.00169248	0.00160399	0.00942061	0.00537382	0.0011593	0.000573967	0.00322124	0	0	0	0	0	0	0	0	23	15
CTGGTGAATGGGCCTA-1_WSSS_THYst9383360	0.000330676	9.86336e-05	0.00153496	0.000586085	0.000202224	0.000271729	6.61288e-05	0	0	0	0	0	0	0	0	65	19
CTGGTTCGCGAGCTAC-1_WSSS_THYst9383360	0.0107388	0.152671	0.017691	0.00632894	0.00239779	0.00226442	0.000370655	0	0	0	0	0	0	0	0	42	124
CTGGTTTCGAGCAAGA-1_WSSS_THYst9383360	0.605285	0.0853718	0.886037	0.173287	0.0831602	0.0143482	0.00134092	0	0	1.59457	0	0	0	0	0	46	88
CTGTACTTCTTAGCAT-1_WSSS_THYst9383360	0.114515	0.0272018	2.59651	0.932907	0.392752	0.00947825	0.00058757	0	0	1.81462	0	0	1.81462	1.81462	0	39	51
CTGTAGCCATCTCACT-1_WSSS_THYst9383360	0.0259187	0.0013166	0.0457503	0.0241174	0.0056677	0.000977431	0.00051601	0	0	0	0	0	0	0	0	56	46
CTGTATGGTGTAGAAA-1_WSSS_THYst9383360	0.0282871	0.00182123	0.246202	0.0544833	0.0138138	0.00113181	0.000526482	0	0	0	0	0	0	0	0	20	32
CTGTCTGTGGCTGGCT-1_WSSS_THYst9383360	0.00796398	0.000353839	0.00650832	0.00497961	0.000773221	0.000390413	0.000161152	0	0	0	0	0	0	0	0	8	0
CTGTGCAGGGTAGGTC-1_WSSS_THYst9383360	0.119118	0.0032847	0.0615344	0.0594134	0.00256137	0.000571086	9.34085e-05	0	0	0	0	0	0	0	0	42	70
CTGTGGTCGGGAGATA-1_WSSS_THYst9383360	0.00793359	0.0864187	0.012218	0.00216928	0.000598343	0.00090666	9.5056e-05	0	0	0	0	0	0	0	0	55	89
CTGTTACCCAATCTAG-1_WSSS_THYst9383360	0.0138565	0.101848	10.0971	3.19682	2.53157	0.0523377	0.00291362	0	0	0	0	0	2.95175	0	0	48	58
CTGTTCACTGCCTGTG-1_WSSS_THYst9383360	0.00586374	0.00175406	0.175195	0.0319513	0.00636939	0.0011941	0.000844883	0	0	0	0	0	0	0	0	22	56
CTGTTCATCTCACGGG-1_WSSS_THYst9383360	0.00824069	0.00107813	0.038766	0.0257111	0.00704247	0.0027344	0.00117539	0	0	0	0	0	0	0	0	22	34
CTGTTGGCTCTTCTGA-1_WSSS_THYst9383360	0.00126855	0.0262909	5.50839	7.21689	0.557314	0.0115796	0.00119172	0	0	0	0	0	2.23025	0	0	20	2
CTTAAATAAGACCCAT-1_WSSS_THYst9383360	0.0741095	0.256991	11.7472	4.23437	2.28984	0.102242	0.00750578	0	0	0	0.944427	0	0.944427	0	0	25	9
CTTAAGCAGCGAGCCG-1_WSSS_THYst9383360	0.496734	0.0550478	1.75309	0.410521	0.233745	0.0198008	0.00173885	0	0	0	0	0	0	1.28096	0	51	3
CTTACACGGTATTCCA-1_WSSS_THYst9383360	0.0535197	0.103216	6.50653	1.97172	0.794123	0.0512265	0.0107407	0	0	0	0	0	0.944235	0	0	31	45
CTTACACTGGGAAATA-1_WSSS_THYst9383360	0.00216122	0.000687965	0.0144764	0.0128523	0.00176152	0.00136702	0.000327569	0	0	0	0	0	0	0	0	16	48
CTTAGCCCGGATAGTG-1_WSSS_THYst9383360	0.0113772	0.0128371	0.685226	0.193281	0.109215	0.00223854	0.000278541	0	0	0	0	0	2.95569	0	0	27	9
CTTAGGTATAGACCAG-1_WSSS_THYst9383360	0.00160749	0.00014239	0.00327802	0.00345664	0.000467001	0.0002699	0.000204872	0	0	0	0	0	0	0	0	63	15
CTTAGTGTAGTAGCAT-1_WSSS_THYst9383360	0.00492199	0.00214579	0.0104769	0.006404	0.00122095	0.00080398	0.000279431	0	0	0	0	0	0	0	0	61	83
CTTATGCGCTCAGGGC-1_WSSS_THYst9383360	1.69236	0.0781666	0.072361	0.17058	0.0133725	0.0357756	0.00518809	0	0	0	0	0	0	0	0	43	11
CTTATGTTGACTACCA-1_WSSS_THYst9383360	0.021468	0.339965	2.93982	0.743165	0.359788	0.0302863	0.00207797	0	0	0	0	0	0	0	0	13	27
CTTCAACTCCACTTGG-1_WSSS_THYst9383360	0.0208281	0.210764	0.0399443	0.0138855	0.00398687	0.00350606	0.00361345	0	0	0	0	0	0	0	0	59	77
CTTCAGTGGTCGCCTA-1_WSSS_THYst9383360	0.146881	0.0351967	2.16349	0.541574	0.29262	0.0102706	0.000667907	0	0	0	0	0	0	0	0	54	18
CTTCATAGCTCAAGAA-1_WSSS_THYst9383360	0.0125458	0.00350633	0.0606026	0.0402809	0.0690345	0.0058085	0.00233424	0	0	0	0	0	0	0	0	19	37
CTTCATTGTCAGTGGA-1_WSSS_THYst9383360	1.49269	0.00303545	0.011938	0.0112628	0.00138654	0.0011384	0.000232038	0	0	0	0	0	0	0	0	36	60
CTTCCGCTCCGTGAAG-1_WSSS_THYst9383360	0.0900347	0.00897725	0.978118	0.175012	0.0989474	0.00243313	0.000198844	0	0	3.04834	0	0	2.40154	0	0	56	50
CTTCGGCCAATTGTTT-1_WSSS_THYst9383360	0.0117984	0.192146	0.0129015	0.00473096	0.00221032	0.00327051	0.000257971	0	0	0	0	0	0.906035	0	0	50	110
CTTCGTAGATAGGTGA-1_WSSS_THYst9383360	0.0297133	0.00345722	0.602897	0.193888	0.0539839	0.00121984	0.000338601	0	0	0	0	0	0	0	0	39	45
CTTCTATGTTGAAGTA-1_WSSS_THYst9383360	0.0132951	0.280841	22.6959	5.15634	3.1629	0.111752	0.00379743	0	0	3.17946	0	0.972776	2.02566	0	0	46	28
CTTCTATTAATGCTAG-1_WSSS_THYst9383360	0.0430543	0.011112	1.92264	0.471968	0.178818	0.00434963	0.000388497	0	0	0	0	0	2.15431	0	0	51	47
CTTGAGGTTATCCCGA-1_WSSS_THYst9383360	0.166256	0.0759624	2.81721	0.989593	0.39228	0.0112678	0.00159397	0	0	1.41235	0	0	1.41235	0	0	12	24
CTTGAGTTAGGGTAAT-1_WSSS_THYst9383360	0.105718	0.0363654	0.0135113	0.0160114	0.00185598	0.00140319	0.000328531	0	0	0	0	0	0	0	0	39	93
CTTGCAACCGCCTCCT-1_WSSS_THYst9383360	0.409782	0.137617	6.48743	2.4228	1.03452	0.0430562	0.00509226	0	0	1.96132	0	0	1.39979	0	0	43	25
CTTGCCCAGGCTCTAC-1_WSSS_THYst9383360	0.00128024	0.000179098	0.000613355	0.00147422	0.000138276	0.000153477	7.31534e-05	0	0	0	0	0	0	0	0	45	55
CTTGGCCAAGCTGGGA-1_WSSS_THYst9383360	0.000484714	0.000161203	0.00591138	0.000718563	0.000193293	0.000188227	2.83419e-05	0	0	0	0	0	0	0	0	61	57
CTTGTACTTGTTGACT-1_WSSS_THYst9383360	0.00321244	0.00124987	0.0155274	0.0115187	0.00275956	0.00137242	0.000750714	0	0	0	0	0	0	0	0	21	51
CTTGTCAACATTCGAG-1_WSSS_THYst9383360	1.08429	0.277671	0.0954702	0.141707	0.0167448	0.0414355	0.00491595	0.807818	0	0	0	0	0	0	0	50	66
CTTGTTGCTGAGTCAA-1_WSSS_THYst9383360	0.0356193	0.0673765	0.0111569	0.00658007	0.00108282	0.00184559	0.000211344	0	0	0	0	0	0	0	0	38	80
CTTGTTTATGTAGCCA-1_WSSS_THYst9383360	0.0319899	0.00102948	0.0141855	0.0100412	0.00294154	0.000954173	0.00117691	0	0	0	0	0	0	0	0	18	28
CTTTAACTTTCAAAGG-1_WSSS_THYst9383360	0.0331918	0.00127519	0.00175457	0.00262655	0.00046909	0.0017218	0.000228541	0	0	0	0	0	0	0	0	23	67
CTTTAATATTGGTCGA-1_WSSS_THYst9383360	0.214798	0.169105	0.0710017	0.0475332	0.00741188	0.00751891	0.00471687	0	0	0	0	0	0	0	0	51	73
CTTTACCGAATAGTAG-1_WSSS_THYst9383360	0.194745	0.0382786	0.046884	0.0434536	0.00730934	0.00357954	0.00102651	0	0	0	0	0	0	0	0	50	84
CTTTAGGAACACTGTT-1_WSSS_THYst9383360	1.70138	0.0315421	0.0787689	0.178782	0.012633	0.00958328	0.00149066	0	0	0	0	0	0	0	0	41	87
CTTTAGTGCTATTATT-1_WSSS_THYst9383360	0.00481304	0.0694161	9.0492	2.60019	1.82065	0.0415348	0.00194274	0	0	1.46199	0	0	3.03914	1.46199	0	44	64
CTTTCTGTGCGGGCTT-1_WSSS_THYst9383360	0.0438334	0.123782	0.423406	0.102075	0.0476051	0.00462329	0.00144503	0	0	0	0	0	1.65461	0	0	54	66
CTTTGACGTCGCTTCT-1_WSSS_THYst9383360	0.241481	0.0284145	2.46177	0.487276	0.248768	0.0101491	0.000532925	0	0	1.67246	0	0	0	0	0	44	0
CTTTGCATCGCTCTTG-1_WSSS_THYst9383360	0.163651	0.159426	0.0420492	0.0165158	0.00238109	0.00324352	0.000380924	0	0	0	0	0	0	0	0	60	94
CTTTGCTGTCATGGAT-1_WSSS_THYst9383360	0.0122223	0.0673537	6.17506	2.11328	2.77275	0.0415607	0.00426488	0	0	0	0	0	2.09308	1.51621	0	48	122
CTTTGGCGCTTTATAC-1_WSSS_THYst9383360	0.195889	0.323585	2.59062	1.03671	0.458933	0.0329647	0.00495741	0	0	0	0	0	0	0	0	32	18
CTTTGGCTTTAGTAAA-1_WSSS_THYst9383360	0.376276	0.0263708	0.0919626	0.076758	0.17461	0.0136845	0.00395085	0	0	0	0	0	0	0	0	32	40
CTTTGTCGAATGCTCC-1_WSSS_THYst9383360	0.0572822	0.0047011	0.333343	0.0795956	0.0327263	0.00277871	0.00197944	0	0	0	0	0	0	0	0	57	7
GAAACAGATGACCACC-1_WSSS_THYst9383360	0.419507	0.0866745	0.0276779	0.0251152	0.00436218	0.00653361	0.00124383	0	0	0	0	0	0	0	0	40	92
GAAACATAGGAAACAG-1_WSSS_THYst9383360	0.0471472	0.00174974	0.0152184	0.0157525	0.00184472	0.00162722	0.000259211	0	0	0	0	0	2.26701	0	0	60	20
GAAACCGAATTACCTT-1_WSSS_THYst9383360	0.00601133	0.000310958	0.00665163	0.00380535	0.000224297	0.000119192	4.08611e-05	0	0	0	0	0	0	0	0	45	51
GAAACCTATACAAATG-1_WSSS_THYst9383360	0.00276653	0.000552304	0.042813	0.0184	0.00401026	0.00098553	0.00031765	0	0	0	0	0	0	0	0	60	52
GAAACTCGTGCGATGC-1_WSSS_THYst9383360	0.167987	0.147048	1.7339	0.456167	0.232702	0.0122037	0.00223513	0	0	0	0	0	0	0	0	28	24
GAAAGAACAGCGTTAT-1_WSSS_THYst9383360	0.0277325	0.0203802	0.0100943	0.0119004	0.00109622	0.00109419	0.00018752	0	0	0	0	0	0	0	0	37	103
GAAAGCAGTGCACTTT-1_WSSS_THYst9383360	0.0508695	0.0409542	0.0144633	0.00786885	0.0014129	0.00143425	0.00020809	0	0	0	0	0	0	0	0	56	54
GAAAGCCCTTTGGACC-1_WSSS_THYst9383360	2.70806	0.153115	0.252455	0.292413	0.0447743	0.0721708	0.0120421	0	0	0.687152	0.687152	0	0	0	0	35	21
GAAAGTGACTAACTGC-1_WSSS_THYst9383360	0.0186646	0.0150615	0.719254	0.21456	0.0814972	0.00820324	0.00825521	0	0	0	1.47746	0	0	0	0	25	31
GAAATACTAAACGTTT-1_WSSS_THYst9383360	0.0641588	0.0143136	1.62087	0.400264	0.224101	0.00737517	0.00236527	0	0	0	0	0	2.0909	0	0	18	22
GAAATATCACCATCAG-1_WSSS_THYst9383360	1.9664	0.224663	4.33763	1.29239	0.80247	0.134077	0.0152097	0	0	0	0	0	0	0	0	33	23
GAAATCTGACCAAGTT-1_WSSS_THYst9383360	0.00101937	0.000693252	0.169247	0.0227184	0.00769257	0.000526675	6.58139e-05	0	0	0	0	0	0	0	0	18	2
GAAATGGCGGTGTTAG-1_WSSS_THYst9383360	0.0084931	0.0134305	0.0489939	0.0070183	0.00282395	0.000839203	7.431e-05	0	0	0	0	0	0	0	0	30	52
GAAATGGGATGTAAAC-1_WSSS_THYst9383360	0.0227583	0.00265162	0.481961	0.0940898	0.044468	0.00199916	0.00307198	0	0	0	2.62854	0	2.62854	0	0	13	17
GAAATTGTCTCTATAA-1_WSSS_THYst9383360	0.00561071	0.00134736	0.0918943	0.00531895	0.00230989	0.000300477	0.000101558	0	0	0	0	0	0	0	0	43	53
GAACACACATCAACCA-1_WSSS_THYst9383360	0.0553091	0.00825295	0.227221	0.133795	0.0378144	0.0171254	0.0106796	0	0	0	0	0	1.14319	0	0	22	50
GAACAGATTACTAAAT-1_WSSS_THYst9383360	0.0151692	0.405445	0.0550934	0.0072091	0.00446489	0.00507804	0.000988326	0	0.957188	0	0	0	0.957188	0	0	57	71
GAACCCTCTGTGTTCT-1_WSSS_THYst9383360	0.319626	0.0466989	1.02545	0.40988	0.116935	0.0181302	0.00414229	0	0	1.18911	0	0	0	0	0	59	67
GAACCTCGACCTACAC-1_WSSS_THYst9383360	1.34311	0.0594737	0.151616	0.177216	0.0277359	0.0236831	0.00448884	0	0	0	0	0	1.12756	0	0	41	9
GAACCTTTAACGATCC-1_WSSS_THYst9383360	0.0146079	0.00634338	0.0115018	0.0109756	0.00192308	0.00434995	0.00136432	0	0	0	0	0	0	0	0	63	79
GAACGACCGAATGATA-1_WSSS_THYst9383360	0.00980103	0.00298937	0.0294564	0.032636	0.00693102	0.00958616	0.00186925	0	0	0	0	0	0	0	0	19	63
GAACGCGGGTCACACG-1_WSSS_THYst9383360	0.0323572	0.98863	1.0828	0.184455	0.101047	0.00588884	0.000400958	0	1.81183	1.26999	0	0	0	0	0	48	114
GAACGTCTCATGGTCG-1_WSSS_THYst9383360	0.00777549	0.00115402	0.0453344	0.0333376	0.00598731	0.00236089	0.00111399	0	0	0	0	0	0	0	0	31	87
GAACGTTAGGAAGACG-1_WSSS_THYst9383360	0.0294907	0.0359857	3.72749	0.62408	0.571157	0.0170382	0.000826371	0	0	0	0	0	0	0	0	33	15
GAACGTTTGTATCCAC-1_WSSS_THYst9383360	0.328198	0.0498582	2.82661	1.36826	0.413321	0.0245375	0.00204168	0	0	0	0	0	0	0	0	77	123
GAAGAAACGATATTGT-1_WSSS_THYst9383360	0.00381242	0.000315394	0.0129469	0.00997684	0.00166568	0.00098821	0.000284159	0	0	0	0	0	0	0	0	59	29
GAAGAACGGTGCAGGT-1_WSSS_THYst9383360	0.00778169	0.0103654	0.0243297	0.0149355	0.0263523	0.00195864	0.000764886	0	0	0	0	0	0	0	0	14	40
GAAGCCGGGTAAGCTC-1_WSSS_THYst9383360	0.470311	0.0646434	4.53582	1.82198	0.953565	0.0353708	0.00513823	0	0	0	1.37082	0	1.37082	0	0	23	3
GAAGCCTGCACATTCC-1_WSSS_THYst9383360	0.00553137	0.00357928	0.0962492	0.0358941	0.00707987	0.00203936	0.00106841	0	0	0	0	0	1.84403	0	0	61	61
GAAGCGTGAGGAATTT-1_WSSS_THYst9383360	0.00698428	0.0248087	0.0220984	0.0129839	0.0019005	0.000783133	0.000190724	0	0	0	0	0	0	0	0	34	60
GAAGCTCGGACCCGTC-1_WSSS_THYst9383360	0.0270973	0.0166291	0.623678	0.0907812	0.0988697	0.00331124	0.000545941	0	0	0	0	0	0	0	0	55	21
GAAGCTCTTTGCTTAG-1_WSSS_THYst9383360	0.000353144	7.6398e-05	0.000659473	0.00337277	6.60428e-05	5.85968e-05	2.81572e-05	0	0	0	0	0	0	0	0	14	4
GAAGCTTGCTGACCGC-1_WSSS_THYst9383360	0.215183	0.034099	2.26787	0.526743	0.257147	0.0167806	0.00688362	0	0	0	0	0	0	0	0	29	35
GAAGTCAGTTGCACTA-1_WSSS_THYst9383360	0.174284	0.136201	0.0493395	0.0355047	0.00640116	0.00590628	0.00108821	0	0	0	0	0	0	0	0	52	58
GAAGTCTCCCTAGCGA-1_WSSS_THYst9383360	0.00309165	0.0454917	0.202153	0.104518	0.0190153	0.00127645	0.000334282	0	0	0	0	0	0	0	0	37	91
GAAGTGATTTATCGTG-1_WSSS_THYst9383360	0.0385112	0.00534932	0.793397	0.33515	0.0886439	0.00170395	0.000632082	0	0	0	0	0	2.55321	0	0	39	47
GAAGTTTCCACTCAAT-1_WSSS_THYst9383360	2.49489	0.0632546	0.050334	0.0996173	0.0113553	0.0355527	0.00191859	0	0	1.19647	0	0	0	0	0	36	46
GAATAGACGCGACCCA-1_WSSS_THYst9383360	0.45672	0.030218	0.0775979	0.0970389	0.00734054	0.00309878	0.000551062	0	0	0	0	0	0	0	0	42	92
GAATAGCATTTAGGGT-1_WSSS_THYst9383360	0.0559781	0.13076	0.00968928	0.0068471	0.00146908	0.00236595	0.000377724	0	0	0	0	0	0	0	0	46	118
GAATAGTGCTCGATTA-1_WSSS_THYst9383360	0.0143912	0.000568954	0.00892441	0.00664653	0.000817601	0.000671012	0.00454438	0	0	0	0	0	0	0	0	60	36
GAATCGACATGGTCAC-1_WSSS_THYst9383360	0.0694947	0.0469356	0.075645	0.0568515	0.0119534	0.00672568	0.00174297	0	0	0	0	0	0	0	0	26	42
GAATCTGAACATTCTC-1_WSSS_THYst9383360	1.13387	0.131153	1.84291	0.504075	0.195361	0.0285547	0.0031077	0	0	1.75363	0	0	0	0	0	42	64
GAATGCCGAAATGACC-1_WSSS_THYst9383360	0.012164	0.00162577	0.365983	0.0781816	0.0236342	0.00067848	0.000236912	0	0	0	0	0	0	0	0	21	17
GAATGCGAATCGGTTC-1_WSSS_THYst9383360	0.00234804	0.00205219	0.143626	0.0184623	0.00708161	0.0010007	0.000244465	0	0	0	0	0	0	0	0	63	69
GAATGGGCTTATCGAC-1_WSSS_THYst9383360	0.32419	0.031838	1.64818	0.320944	0.209294	0.00826091	0.000718156	0	0	1.64526	0	0	0	0	0	40	6
GAATGTGGTCCGGATT-1_WSSS_THYst9383360	0.00649946	0.000914578	0.0428352	0.0304752	0.00320323	0.00120375	0.000873895	0	0	0	0	0	2.18663	0	0	43	81
GAATGTTGGGTAATCT-1_WSSS_THYst9383360	0.00806167	0.00250843	0.0087122	0.00124484	0.000755383	0.000588055	8.19687e-05	0	0	0	0	0	0	0	0	23	69
GAATTATAGTGAAAGG-1_WSSS_THYst9383360	0.00237435	0.0554165	0.0355473	0.00677505	0.00179309	0.00112821	0.000186885	0	0	0	0	0	0	0	0	34	68
GAATTCACCCGGGTGT-1_WSSS_THYst9383360	0.00631485	0.00016054	0.00224806	0.00108895	0.000294122	0.000209407	0.000550172	0	0	0	0	0	0	0	0	47	55
GAATTTCTCGCTGCAG-1_WSSS_THYst9383360	0.0210992	0.0219295	1.25846	0.406661	0.193889	0.0143222	0.0155012	0	0	0	0	0	0	0	0	28	30
GACAAACATATGCAGG-1_WSSS_THYst9383360	0.195218	0.0619258	0.0125487	0.0127807	0.00174552	0.00419714	0.000326037	0	0	0	0	0	1.30142	0	0	44	100
GACAACGCAGCTTACG-1_WSSS_THYst9383360	0.00161616	0.000795204	0.0129883	0.00688266	0.00144043	0.000753151	0.000139718	0	0	0	0	0	0	0	0	20	54
GACAAGAGATGAGATT-1_WSSS_THYst9383360	0.0106044	0.122992	0.0154846	0.00484432	0.00162748	0.00226688	0.00424379	0	0	0	0	0	0	0	0	56	116
GACACAAGGGAAGAAA-1_WSSS_THYst9383360	0.154541	0.00807438	0.0120789	0.0148513	0.00168072	0.00235652	0.000208248	0	0	0	0	0	0	0	0	30	72
GACACGAGTTAGAGGA-1_WSSS_THYst9383360	0.00251231	0.000305193	0.0170202	0.0079752	0.00107163	0.000377023	0.00185691	0	0	3.06183	0	0	0	0	0	19	25
GACACTGAGTTCAGTG-1_WSSS_THYst9383360	0.000605918	0.000734999	0.062731	0.00776164	0.000686979	0.000244646	7.10914e-05	0	0	0	0	0	0	0	0	44	46
GACACTGGAACCCGAT-1_WSSS_THYst9383360	0.0116799	0.21479	0.0480411	0.00842033	0.00264182	0.00294602	0.000397748	0	0	1.59802	0	0	0	0	0	52	110
GACAGATTTCTGGCTC-1_WSSS_THYst9383360	2.4937	0.12361	0.0859678	0.197025	0.0235308	0.0896992	0.00811829	0	0	0	0	0	0	0.926644	0	44	8
GACAGCCAGACCTGAC-1_WSSS_THYst9383360	1.28945	0.00995984	0.0996018	0.0815559	0.0123617	0.00585062	0.00121088	0	0	0	0	0	0	0	0	42	86
GACAGGCACACACTAT-1_WSSS_THYst9383360	6.69431	0.243392	0.221946	0.377897	0.0559697	0.122751	0.0323463	0	0	0	0	0	0	0	0	38	22
[truncated: 6,134 more rows]
