# Supplementary material for: A human embryonic limb cell atlas resolved in space and time
Source: Nature. 2023 Dec 6;635(8039):668–78. doi: 10.1038/s41586-023-06806-x (PMC7616500; doi:10.1038/s41586-023-06806-x)
Supplement: Supplementary file 11 — Source Data Fig. 2 [file 41586_2023_6806_MOESM11_ESM.xlsx]

## Sheet: panel_b
index	RDH10	CRABP1	BMP2	BMP7	ADAMTS1	CYP26B1	TGFB2	WWP2	C1QL1	PIEZO2	array_row	array_col	louvain_R_anno
AAACAGTGTTCCTGGG-1	-0.351947	0.226561	-0.498466	1.45094	-0.820719	-0.807781	1.09981	0.263428	-0.420029	-0.219283	73	43	13-TNMD+
AAACATTTCCCGGATT-1	4.8715	-0.578161	2.18069	3.61661	1.64512	-0.34061	-0.599311	0.133601	-0.420029	-0.588243	61	97	0-IDS
AAACCTAAGCAGCCGG-1	-0.351947	0.0570352	-0.498466	1.22988	-0.539602	-0.807781	-0.853137	0.148747	-0.420029	1.80914	65	83	4-PaleChon
AAACGGGCGTACGGGT-1	-0.351947	0.112149	-0.498466	-0.870558	1.45125	-0.24078	-0.422993	1.03447	-0.420029	-0.588243	65	91	14-MiPoFiB
AAACGGTTGCGAACTG-1	-0.351947	1.12435	-0.498466	1.16014	1.46691	-0.807781	0.986246	-0.916668	-0.420029	-0.588243	67	59	7-SkM
AAACTCGGTTCGCAAT-1	-0.351947	1.518	0.90576	-0.0439185	0.269422	-0.35561	-0.4815	-0.708601	-0.420029	-0.588243	66	70	12-SkM
AAAGGCTACGGACCAT-1	-0.351947	0.701912	0.781298	-0.490706	-0.820719	-0.20057	-0.712782	-0.385848	0.91917	-0.588243	62	54	12-SkM
AAAGGCTCTCGCGCCG-1	-0.351947	0.967197	-0.498466	-0.53453	1.21363	-0.807781	-0.853137	-0.916668	0.619676	-0.398729	55	55	3-DermFiB
AAATCCGATACACGCC-1	-0.351947	-1.17808	2.72349	1.01266	-0.537297	-0.807781	1.12116	0.403759	-0.420029	-0.588243	65	87	14-MiPoFiB
AAATCTAGCCCTGCTA-1	-0.351947	-0.973769	-0.498466	1.15541	0.00126656	-0.325032	-0.726638	-0.82965	-0.199911	-0.588243	53	101	5-DistMes
AACAATACATTGTCGA-1	-0.351947	1.00207	-0.498466	-0.870558	1.2874	-0.807781	0.734216	-0.663265	-0.420029	-0.588243	61	37	9-Blank
AACACACGCTCGCCGC-1	-0.351947	0.0802756	-0.498466	0.577148	-0.820719	-0.509307	-0.0631152	-0.791402	-0.420029	-0.588243	51	93	5-DistMes
AACATTGTGACTCGAG-1	-0.351947	0.489348	-0.498466	-0.442639	-0.662586	-0.807781	0.22908	-0.916668	-0.16703	-0.588243	64	52	12-SkM
AACCCGACAACCCGTG-1	-0.351947	-0.296135	-0.498466	0.281439	-0.468174	-0.0689646	0.345351	-0.916668	-0.420029	-0.588243	67	43	13-TNMD+
AACCCGCTGTATTCCA-1	0.0557342	1.0021	-0.255972	0.393471	0.908669	-0.807781	-0.299738	-0.440466	0.728738	-0.588243	75	59	3-DermFiB
AACCTCGCTTTAGCCC-1	-0.351947	-0.537773	-0.498466	0.551969	-0.820719	0.34697	-0.422895	0.213094	-0.420029	1.39831	62	82	4-PaleChon
AACGCGACCTTGGGCG-1	-0.351947	0.8525	-0.188177	-0.567579	-0.820719	1.22932	-0.700566	-0.916668	-0.154545	0.884405	67	53	7-SkM
AACGCTGTTGCTGAAA-1	-0.351947	-1.45946	-0.498466	0.407424	1.32109	1.13513	3.57741	0.862618	-0.0464802	-0.588243	54	94	16-Digit
AACTAGGCTTGGGTGT-1	-0.351947	1.58418	-0.277554	-0.870558	0.418052	-0.807781	-0.853137	-0.813329	-0.420029	0.893626	55	61	2-FiB
AACTCCAGAGCGTGTT-1	0.389647	-0.593068	-0.498466	-0.411634	-0.820719	-0.501763	-0.853137	1.16725	-0.420029	-0.588243	60	92	0-IDS
AAGACCCAACTGAACA-1	-0.351947	1.65267	1.32337	-0.870558	-0.637166	0.770218	0.0426687	-0.556984	2.24967	0.0352933	60	54	2-FiB
AAGAGGCCCTTTGGAA-1	-0.351947	-1.13356	1.31369	0.716432	-0.685707	0.993779	-0.729	-0.46053	-0.420029	-0.588243	59	109	5-DistMes
AAGCACCCTGCGTATC-1	-0.351947	-1.32484	0.952825	-0.440186	-0.820719	-0.807781	-0.853137	1.81922	-0.420029	-0.588243	59	73	1-ZeutoChon
AAGCGCAGGGCTTTGA-1	-0.351947	2.15932	-0.498466	0.417246	-0.820719	-0.525104	0.496969	-0.768911	-0.420029	-0.588243	67	73	14-MiPoFiB
AAGCTCTTTCATGGTG-1	-0.351947	-0.318617	-0.00145996	0.938606	-0.820719	0.878458	1.97493	0.117224	1.25094	0.202937	57	81	4-PaleChon
AAGTGAGTCGGGTTTA-1	-0.351947	-0.00447676	0.704504	-0.870558	-0.530923	-0.807781	-0.853137	-0.618321	-0.420029	-0.409599	62	48	12-SkM
AAGTGCTTCTCTATTG-1	0.129953	0.298944	3.85529	0.760187	1.07158	1.58509	0.642601	1.95771	-0.420029	1.04441	69	37	8-Chon
AAGTTCACTCCAAGCT-1	-0.351947	-0.33185	-0.498466	-0.870558	-0.578835	0.240148	-0.630737	1.01136	2.30321	-0.588243	57	85	4-PaleChon
AAGTTGTGATGTTATA-1	-0.351947	-1.11829	-0.498466	1.45246	-0.820719	0.912551	-0.853137	-0.419585	-0.420029	-0.35568	66	106	5-DistMes
AAGTTTATGGGCCCAA-1	-0.351947	1.94406	-0.498466	0.912031	-0.820719	-0.807781	0.188716	-0.843883	-0.168928	-0.588243	68	70	14-MiPoFiB
AATACCGGAGGGCTGT-1	-0.351947	0.427319	-0.498466	-0.416676	-0.820719	-0.621802	-0.660403	1.53659	-0.420029	-0.326748	67	37	8-Chon
AATAGTCCGTCCCGAC-1	-0.351947	1.05907	-0.498466	-0.870558	1.97247	-0.344417	1.01666	-0.816535	1.19846	0.943075	57	57	2-FiB
AATCAGGTTTCATTTA-1	-0.351947	1.02041	-0.498466	-0.692286	-0.820719	-0.663067	-0.853137	1.29359	-0.420029	-0.588243	69	33	9-Blank
AATCATGTAAAGACTC-1	0.0474002	-0.97111	-0.498466	-0.667554	2.48781	0.91895	2.74405	0.579864	-0.0380075	-0.35654	54	98	16-Digit
AATCCCGCTCAGAGCC-1	-0.351947	-0.0292136	-0.498466	-0.655198	-0.623676	-0.807781	3.27432	0.058147	-0.420029	-0.588243	76	56	6-PrPoFiB
AATCGTGAGCCGAGCA-1	-0.351947	1.43663	-0.498466	1.32896	1.32507	0.408911	-0.853137	-0.0973231	-0.420029	-0.588243	67	83	14-MiPoFiB
AATGTGCTAATCTGAG-1	0.0206555	0.141178	-0.498466	-0.870558	-0.64742	-0.807781	-0.853137	0.829763	-0.420029	-0.588243	66	32	9-Blank
AATTAACGGATTTCCA-1	-0.351947	-0.397472	-0.0544099	1.48823	0.394923	0.733799	0.552831	0.825603	3.611	0.928244	58	66	1-ZeutoChon
AATTCCAAGCATGTAC-1	-0.351947	1.58867	-0.498466	0.228914	-0.390061	-0.807781	-0.335661	-0.916668	-0.420029	0.420365	66	58	15-PeriChon
AATTCGATTCGAGGAT-1	-0.351947	2.29129	-0.498466	0.330455	-0.820719	0.465121	0.82311	-0.251315	-0.420029	-0.588243	66	76	14-MiPoFiB
AATTGCAGCAATCGAC-1	5.81015	0.40762	3.027	3.58021	2.27498	-0.807781	-0.853137	0.0512313	-0.420029	-0.308243	64	102	0-IDS
ACAAACTCCATCAGAG-1	-0.351947	0.11819	-0.498466	0.848117	-0.581145	-0.807781	1.11354	0.0865538	-0.420029	1.2037	76	40	6-PrPoFiB
ACAAAGCATGACCTAG-1	0.618059	0.61773	-0.498466	-0.270285	-0.499169	1.82834	-0.853137	1.26454	-0.420029	-0.588243	63	97	0-IDS
ACAAGGATGCTTTAGG-1	-0.351947	-0.375766	-0.498466	-0.870558	-0.820719	-0.603608	-0.641548	1.39052	-0.420029	4.73837	61	87	4-PaleChon
ACAATTGTGTCTCTTT-1	-0.351947	-0.647631	-0.498466	0.523883	-0.820719	-0.298989	-0.587032	-0.389542	-0.202859	-0.588243	51	97	5-DistMes
ACACGTAGGCCACAAG-1	-0.351947	-1.13927	-0.234843	1.10473	-0.679737	-0.123529	-0.723512	-0.624386	-0.420029	-0.588243	58	110	5-DistMes
ACAGCGACATTCTCAT-1	-0.351947	-1.3537	-0.498466	0.796636	-0.820719	3.56484	1.51029	2.78421	2.56962	0.227751	59	99	16-Digit
ACAGGCACGGATCCTT-1	-0.351947	-1.60726	-0.498466	-0.497729	-0.572211	3.24258	1.5551	1.82582	2.22271	-0.278236	69	95	16-Digit
ACAGGCTTGCCCGACT-1	-0.351947	0.446612	-0.17203	-0.679757	1.63251	0.883919	-0.853137	-0.322085	-0.420029	-0.377089	53	87	10-AnFiB
ACATCCCGGCCATACG-1	-0.351947	1.40987	-0.274243	-0.754589	0.819163	-0.807781	-0.755579	-0.570266	-0.420029	0.50338	55	57	2-FiB
ACCAACCGCACTCCAC-1	-0.351947	-1.46541	0.139948	-0.497407	-0.820719	1.5172	-0.853137	2.51992	0.1262	-0.162339	65	97	16-Digit
ACCAATATGCAAGTTA-1	-0.351947	0.95808	-0.498466	0.0409227	0.973157	0.106646	0.157795	-0.391864	0.914225	-0.280066	56	78	10-AnFiB
ACCCATTTGTCCCTCT-1	2.78688	0.439741	0.0125177	3.4664	0.0657865	0.344694	-0.853137	0.598916	-0.420029	0.720578	60	100	0-IDS
ACCCGATTGGTTCCGA-1	1.65856	0.605261	2.0031	-0.58921	-0.418021	2.07473	0.586094	1.71145	-0.420029	1.19281	69	35	8-Chon
ACCCGGAAACTCCCAG-1	-0.351947	1.58974	-0.311126	0.201073	0.159765	-0.385977	0.669155	-0.148847	1.15691	-0.588243	57	65	2-FiB
ACCCGTGTCATCAGTA-1	0.775397	2.13557	-0.498466	-0.510162	0.929429	-0.162302	0.340032	-0.857982	-0.420029	-0.430382	58	54	2-FiB
ACCCTCCCGTCAGGGC-1	-0.351947	-1.45246	1.55727	0.90427	0.686175	0.569809	-0.686769	0.0235469	-0.420029	-0.588243	69	99	0-IDS
ACCGACACATCTCCCA-1	-0.351947	-1.04241	-0.498466	0.363527	-0.820719	0.0196194	1.03379	1.95239	2.63967	2.56507	61	67	11-StyloChon
ACCGTGACCACGTGGG-1	-0.351947	1.04329	-0.498466	-0.870558	-0.343721	-0.807781	0.698994	-0.170746	-0.420029	-0.588243	61	39	3-DermFiB
ACCTACTATAAATCTA-1	-0.351947	0.372722	-0.498466	-0.550353	-0.643063	-0.807781	0.0124429	-0.834279	-0.420029	-0.325282	68	58	7-SkM
ACCTCCGCCCTCGCTG-1	-0.351947	-1.25695	-0.498466	0.961546	0.186115	-0.0308284	-0.853137	-0.378621	-0.420029	-0.402386	55	107	5-DistMes
ACGACTCTAGGGCCGA-1	-0.351947	-1.18345	-0.498466	-0.256423	-0.638994	-0.464806	-0.853137	-0.710652	-0.420029	-0.361545	71	93	5-DistMes
ACGACTGGTCATACTC-1	-0.351947	0.626782	-0.0524287	-0.0718403	-0.176125	1.30156	-0.853137	-0.577763	-0.420029	-0.588243	64	34	8-Chon
ACGCAAACTAATAGAT-1	0.618936	0.444492	-0.248474	-0.737613	-0.235468	-0.180614	-0.741298	-0.916668	-0.420029	-0.0249324	63	47	12-SkM
ACGCATACGTTTACTA-1	0.106965	-0.80823	2.3694	2.34526	3.11341	-0.643651	-0.57387	-0.457134	-0.420029	-0.588243	56	102	0-IDS
ACGGACTCTCAAAGCG-1	-0.351947	1.49515	-0.498466	0.150011	-0.820719	-0.807781	0.00541301	-0.326642	-0.420029	-0.588243	61	75	15-PeriChon
ACGGATGGTGCGGATA-1	-0.351947	-1.49441	-0.498466	1.10084	-0.820719	0.208677	1.55626	0.714204	1.69668	1.47414	57	79	1-ZeutoChon
ACGGTACAGTTCAATG-1	-0.351947	-1.23059	-0.244559	0.915746	-0.63654	-0.460175	-0.853137	-0.178645	-0.420029	-0.189096	71	97	5-DistMes
ACGTACTTTGGCACGG-1	-0.351947	-0.963293	-0.498466	-0.870558	-0.820719	-0.807781	-0.853137	-0.590228	-0.420029	-0.588243	70	32	9-Blank
ACGTTCACTATGCCGC-1	-0.351947	-1.41333	-0.498466	-0.870558	-0.176278	-0.807781	-0.853137	-0.916668	-0.420029	-0.588243	74	38	9-Blank
ACGTTCGTTCAGGAAA-1	1.7792	-0.556124	-0.498466	0.367773	1.29207	-0.807781	-0.320041	-0.744122	-0.420029	-0.411343	60	44	2-FiB
ACGTTCTGTACAAGTC-1	-0.351947	-0.697233	-0.498466	-0.552979	-0.530152	1.97431	-0.853137	2.52624	-0.420029	-0.588243	65	95	16-Digit
ACTACAAAGAGAGGTG-1	-0.351947	-0.128492	-0.164449	-0.870558	-0.603114	-0.807781	-0.688899	-0.779835	-0.420029	0.669944	71	49	7-SkM
ACTACGCGTTAGAATT-1	-0.351947	0.26923	-0.498466	-0.870558	2.10474	0.810682	0.0273672	-0.644125	2.85568	-0.222276	60	56	2-FiB
ACTATTTCCGGGCCCA-1	0.0640901	0.0260056	-0.498466	-0.870558	-0.683523	-0.807781	-0.675224	-0.916668	-0.420029	-0.588243	59	41	3-DermFiB
ACTCAAGTGCAAGGCT-1	-0.351947	-0.36426	-0.498466	-0.870558	-0.820719	1.74257	-0.853137	1.26197	-0.420029	1.4318	60	86	4-PaleChon
ACTCCCTAATGCTAAA-1	-0.351947	2.19302	-0.0655155	0.475842	0.146755	-0.708973	1.8828	-0.621221	-0.420029	0.268789	57	69	15-PeriChon
ACTCCGGCCGACCACT-1	-0.351947	-0.723288	-0.498466	0.917137	0.0117956	0.738466	-0.704178	-0.319337	-0.420029	-0.588243	70	90	5-DistMes
ACTCTGACCTAATAGA-1	-0.351947	-1.60726	-0.498466	-0.458326	0.243871	3.0241	2.48598	1.62007	0.47015	0.73981	69	97	16-Digit
ACTGAAACGCCGTTAG-1	5.8817	-0.143845	-0.498466	-0.435014	1.54568	-0.190266	-0.853137	-0.514217	-0.420029	-0.588243	57	93	16-Digit
ACTGCCCGCCATTCTC-1	-0.0603079	-0.210024	-0.498466	-0.870558	-0.820719	1.36063	-0.853137	-0.815426	-0.420029	-0.419033	68	30	3-DermFiB
ACTGGGATGCCAGTGC-1	-0.351947	0.189382	-0.498466	-0.870558	-0.820719	-0.807781	-0.234012	-0.666985	-0.420029	-0.286682	73	53	6-PrPoFiB
ACTTACGCATCCACGC-1	-0.351947	-1.49246	-0.498466	1.44883	-0.820719	-0.807781	0.850859	0.847457	2.81219	1.86807	58	78	1-ZeutoChon
ACTTCCATGCGGGACA-1	-0.351947	-0.162793	-0.498466	-0.870558	-0.820719	-0.336325	-0.853137	1.46101	-0.420029	5.08858	61	85	4-PaleChon
ACTTGTTACCGGATCA-1	-0.351947	0.167604	-0.498466	0.0762247	0.0455358	-0.807781	1.817	-0.585896	-0.420029	-0.588243	75	57	6-PrPoFiB
AGAAGGTTGTAGGTCG-1	-0.351947	-0.755399	-0.498466	-0.870558	-0.564513	0.79865	2.56481	0.228031	3.79761	0.0880979	64	78	1-ZeutoChon
AGACTGTTACCGGGTC-1	0.879202	0.78268	-0.498466	-0.637069	0.93581	-0.807781	-0.853137	-0.651116	-0.420029	-0.588243	63	45	2-FiB
AGAGAAACACCAGAAA-1	2.03351	0.556956	1.57618	-0.870558	0.0695277	1.6652	-0.306328	1.75695	-0.420029	-0.0192327	68	34	8-Chon
AGATATAATACGACTA-1	-0.351947	-0.117783	0.583612	0.771866	-0.342293	-0.807781	1.51438	0.861701	0.104069	1.28638	64	72	1-ZeutoChon
AGCAAAGGCCGCTAGT-1	-0.351947	-0.988433	3.40721	1.71286	-0.820719	-0.807781	-0.600288	1.17528	-0.420029	-0.588243	60	72	1-ZeutoChon
AGCAGAAGGAGAAAGA-1	-0.351947	-0.431262	0.0678451	-0.870558	-0.0880135	-0.29269	1.46775	0.17877	0.508825	-0.052012	64	68	1-ZeutoChon
AGCAGCCAGATGAATA-1	-0.351947	2.01877	-0.0408941	0.0415662	0.998794	-0.680165	1.00355	-0.858599	-0.420029	0.578659	56	58	2-FiB
AGCATATCAATATGCT-1	-0.351947	-0.160527	-0.498466	1.57809	-0.820719	0.442449	-0.115604	-0.789194	-0.420029	-0.588243	51	95	5-DistMes
AGCATTACGAGGCAAG-1	-0.351947	-0.958843	1.30371	-0.102748	-0.820719	0.890928	-0.853137	0.0685034	-0.420029	-0.588243	67	105	5-DistMes
AGCCAAGCTTTGTGTC-1	-0.351947	0.423141	-0.498466	1.10005	-0.436133	-0.807781	0.215395	-0.195094	-0.420029	1.31563	64	58	15-PeriChon
AGCCACAGGTTACCCG-1	-0.351947	-0.819039	-0.498466	-0.870558	-0.820719	1.3083	0.739728	2.3957	-0.420029	3.752	63	89	16-Digit
AGCCCGCAACAAGCAG-1	-0.351947	-0.846938	1.33665	-0.870558	-0.627812	-0.807781	-0.538291	-0.847326	-0.420029	-0.588243	68	54	7-SkM
AGCCCGGTAGCCTGTA-1	-0.113663	0.514786	0.513077	-0.870558	-0.0266878	-0.229505	-0.853137	-0.916668	-0.420029	-0.272537	61	49	12-SkM
AGCCCTCCCTGGTGGC-1	1.66214	0.344815	-0.498466	-0.870558	-0.0589601	-0.442708	-0.61453	0.0358829	-0.420029	0.580337	67	29	3-DermFiB
AGCGACTTTGAAGACA-1	-0.351947	0.394928	-0.498466	-0.870558	-0.820719	1.50638	-0.677247	-0.916668	-0.420029	-0.588243	77	45	6-PrPoFiB
AGCGATGCGCCTAATA-1	-0.351947	-1.48871	-0.498466	1.32106	-0.820719	0.6688	-0.853137	-0.830602	-0.420029	-0.588243	64	108	5-DistMes
AGCGCATAATGAATCG-1	0.156023	2.26417	-0.498466	-0.281551	1.02637	-0.598167	0.631771	-0.614861	-0.420029	0.0840352	57	55	2-FiB
AGCGGACACTTCGTAG-1	0.366756	-0.377094	0.126592	-0.870558	-0.820719	0.675022	-0.545792	1.77338	3.9005	-0.588243	62	62	11-StyloChon
AGCGGGTCTGACACTC-1	-0.351947	1.53646	-0.498466	-0.870558	-0.55892	-0.807781	0.57485	-0.449303	-0.0626663	-0.588243	66	66	2-FiB
AGCTAACAAGCAATGT-1	-0.351947	1.15398	-0.498466	-0.870558	1.51274	-0.807781	-0.853137	-0.916668	-0.420029	-0.588243	61	33	9-Blank
AGCTAAGTACGCAGGC-1	-0.351947	-1.51001	-0.498466	-0.870558	-0.820719	1.41731	-0.622472	1.36513	-0.420029	0.3978	64	86	4-PaleChon
AGCTCCATATATGTTC-1	-0.351947	-1.22969	0.601305	1.62894	-0.232581	0.0408714	-0.312374	-0.787463	-0.420029	-0.588243	57	109	5-DistMes
AGCTTCTTCTCGAGCA-1	-0.351947	-1.14438	1.62414	1.71321	1.54329	0.199332	-0.609346	-0.140174	-0.420029	-0.588243	68	100	0-IDS
AGGAAGCTGTCCGCCG-1	-0.351947	-0.848046	-0.498466	-0.870558	-0.820719	0.445659	2.17323	1.03897	1.84028	0.326869	61	65	11-StyloChon
AGGAGGCCTTCGCGCG-1	-0.351947	-1.00589	-0.498466	0.367671	0.0196715	-0.604981	0.0422988	-0.793031	-0.206453	-0.588243	52	98	5-DistMes
AGGATATCCGACTGCA-1	-0.351947	-1.24813	-0.498466	1.1829	-0.0530695	0.641026	-0.853137	-0.436648	-0.420029	0.369383	71	95	5-DistMes
AGGCAGGGAGCGTACT-1	-0.10895	1.63128	-0.498466	-0.66512	0.808329	-0.707508	-0.853137	-0.721225	-0.420029	-0.588243	59	49	2-FiB
AGGCCTATCATACCAA-1	-0.351947	0.265022	0.0679197	-0.669149	-0.61258	-0.807781	-0.683703	-0.735554	-0.420029	-0.588243	72	52	7-SkM
AGGCCTGAGAATCTCG-1	-0.351947	-1.35655	-0.498466	-0.870558	-0.820719	-0.807781	-0.853137	1.5068	-0.420029	3.31445	62	88	16-Digit
AGGGACTCTACGCGAC-1	-0.351947	0.830211	-0.498466	-0.157646	0.880011	-0.807781	-0.853137	-0.916668	-0.176963	-0.588243	55	53	3-DermFiB
AGGGTCAGAGCACTCG-1	0.079187	-0.311532	-0.126589	-0.29855	0.277302	1.09999	0.339292	-0.725328	-0.420029	-0.588243	68	40	13-TNMD+
AGGGTGCCGTTCTTTA-1	4.24237	0.924603	-0.498466	-0.491045	-0.602056	0.67066	-0.652088	0.0742993	-0.420029	0.971657	65	33	8-Chon
AGGGTTCAGACGGTCC-1	-0.351947	0.156439	-0.498466	1.90903	-0.820719	-0.807781	1.39372	-0.916668	-0.420029	-0.588243	69	45	13-TNMD+
AGGTAGATCGAGATAT-1	-0.351947	0.815989	-0.498466	-0.870558	-0.820719	-0.807781	-0.242588	-0.916668	-0.420029	-0.588243	63	35	9-Blank
AGGTGGTGACCTTCGC-1	-0.351947	1.51883	-0.498466	-0.870558	-0.577974	-0.807781	-0.327741	-0.437161	-0.420029	-0.203043	64	56	15-PeriChon
AGTACTCTTATGCCCA-1	-0.351947	0.649704	-0.498466	-0.870558	0.319187	0.982622	-0.853137	0.724857	0.419617	0.833765	56	88	4-PaleChon
AGTAGAAGGCGCCTCA-1	0.436545	1.34522	1.47716	1.47848	0.386819	0.605764	0.231627	-0.916668	0.945303	-0.334818	70	62	3-DermFiB
AGTATACACAGCGACA-1	-0.351947	0.843053	-0.498466	-0.870558	-0.449195	-0.336676	-0.853137	-0.668502	-0.420029	-0.370059	64	48	12-SkM
AGTATTTGGCACGACC-1	0.660556	2.16661	-0.498466	-0.660721	0.975794	-0.389972	-0.853137	-0.698277	-0.420029	-0.588243	58	52	2-FiB
AGTCAAATGATGTGAT-1	0.457828	0.938375	-0.498466	-0.870558	-0.66367	-0.680781	-0.853137	1.3116	-0.420029	-0.409676	67	35	8-Chon
AGTCACTAGCTCTCGA-1	1.83745	-1.36723	-0.498466	0.391679	3.06143	0.88882	1.51335	0.551238	-0.420029	0.393555	55	99	16-Digit
AGTCGTATAAAGCAGA-1	-0.351947	0.276808	0.0287114	1.52696	-0.5527	1.38856	-0.347491	-0.916668	-0.420029	-0.236548	65	81	14-MiPoFiB
AGTCGTCGACCACCAA-1	-0.351947	-0.390628	-0.498466	-0.870558	2.2705	-0.543536	-0.579294	1.30968	-0.0438509	-0.0409632	57	91	16-Digit
AGTCTTTAAAGTGTCC-1	-0.351947	2.18553	-0.498466	0.500858	-0.530388	-0.511476	-0.615292	-0.178916	-0.420029	-0.366365	67	77	14-MiPoFiB
AGTGATAACCTGCGCG-1	-0.351947	-1.34842	-0.498466	-0.870558	-0.820719	-0.807781	-0.853137	1.68822	-0.033066	-0.050737	59	89	4-PaleChon
AGTGCACGCTTAAGAA-1	-0.351947	-0.868206	-0.498466	-0.33488	1.13504	0.743242	0.379693	-0.832338	-0.118321	-0.352996	52	96	5-DistMes
AGTGCTAAACACAGCA-1	-0.351947	-0.681873	-0.498466	-0.870558	-0.820719	0.908903	-0.120318	1.49606	-0.420029	3.65734	61	91	16-Digit
AGTGGCGTCTGAAGGT-1	-0.351947	-1.53144	-0.498466	-0.870558	-0.820719	-0.454825	-0.673287	1.34439	-0.420029	-0.233354	62	86	16-Digit
AGTTGACGGTCCTTGC-1	-0.351947	-0.71764	-0.498466	-0.870558	-0.820719	-0.477872	1.1016	0.382399	-0.0417854	1.7769	65	63	1-ZeutoChon
AGTTGGCAAGGCTAGA-1	1.61116	-1.13643	-0.498466	1.39046	-0.670816	-0.508655	-0.853137	-0.847149	-0.420029	0.550759	68	106	5-DistMes
AGTTTGCACCTGCCTC-1	-0.351947	-0.862478	0.185304	-0.870558	-0.820719	-0.483352	-0.853137	1.87744	-0.420029	-0.588243	58	74	1-ZeutoChon
ATAAACGTTGCACCAC-1	1.17101	-1.5279	0.1216	-0.096381	1.13945	-0.498623	-0.348174	-0.00695765	0.404868	-0.588243	57	107	0-IDS
ATAATCTTGGAGAACC-1	-0.351947	0.514415	-0.498466	-0.640066	-0.598065	-0.610237	-0.659237	0.0667315	-0.420029	-0.588243	61	77	1-ZeutoChon
ATAATTAGCTAAGTAG-1	0.381734	-0.281866	0.139619	-0.870558	-0.820719	0.658636	-0.539387	1.76547	3.0163	-0.588243	64	64	11-StyloChon
ATACAGGCCCTCCAAT-1	1.28678	1.77051	0.926742	-0.695259	-0.551377	-0.254503	-0.362006	-0.438295	-0.420029	-0.2153	56	72	10-AnFiB
ATACCTAACCAAGAAA-1	-0.351947	-0.174766	-0.498466	0.151183	0.328991	1.12897	0.940544	-0.215363	1.9994	0.845995	58	64	11-StyloChon
ATACGAGGTTTGTAAG-1	-0.351947	0.201836	-0.498466	0.656134	-0.820719	-0.807781	1.09123	-0.148029	-0.420029	-0.263177	75	49	6-PrPoFiB
ATACGTACTTAGCCAC-1	-0.351947	1.27899	-0.498466	0.0363354	0.414854	-0.807781	1.07034	-0.775522	-0.420029	1.54072	55	77	10-AnFiB
ATACGTTATGCACGGA-1	2.80516	-1.22451	2.24728	-0.870558	-0.820719	-0.53702	0.496959	2.0498	2.4175	-0.588243	63	63	11-StyloChon
ATACTACCCGTACCAC-1	-0.351947	-1.2585	-0.498466	-0.870558	-0.820719	2.03898	2.71926	1.52816	1.1513	1.19675	59	105	16-Digit
ATACTGCCTTACACCG-1	-0.351947	-0.874956	-0.498466	-0.870558	0.314777	-0.807781	0.190893	1.42313	1.83339	-0.588243	58	84	4-PaleChon
ATAGCAACTAGGGAAG-1	0.421612	-1.46027	-0.498466	-0.870558	-0.820719	2.91641	-0.853137	2.72115	0.155593	-0.115201	62	98	16-Digit
ATATAAAGCGCTCGTG-1	-0.351947	-0.191654	2.03033	1.64445	-0.620835	0.452714	-0.669354	0.256413	0.347915	-0.338893	58	68	1-ZeutoChon
ATATAACACGGGCGCA-1	1.261	-0.21376	3.2779	1.4804	-0.161916	-0.423689	-0.853137	0.0894521	-0.420029	-0.588243	66	94	0-IDS
ATATACGCTCGTGACG-1	-0.351947	-1.18711	-0.147288	-0.198099	0.0753317	0.744455	-0.0292641	-0.829573	-0.420029	-0.588243	62	108	5-DistMes
ATATCGTTCCTCGAAC-1	-0.351947	-0.510477	-0.498466	-0.870558	-0.820719	1.504	-0.296623	1.88513	-0.420029	1.43063	58	92	0-IDS
ATATGGGATAGCAACT-1	-0.351947	-0.307679	-0.498466	-0.110165	-0.820719	-0.807781	-0.543427	-0.916668	-0.420029	-0.588243	71	55	7-SkM
ATCAAGATCCCAGGAC-1	-0.351947	-0.215179	-0.498466	-0.870558	-0.820719	0.904189	0.642866	-0.63507	-0.420029	-0.588243	72	58	7-SkM
ATCAGCCTCATGCTGC-1	-0.351947	0.304704	-0.498466	-0.870558	-0.570715	-0.231007	-0.853137	1.16653	1.98253	-0.276369	57	87	4-PaleChon
ATCATAGATCGACGAG-1	-0.351947	0.304087	-0.498466	1.6026	-0.820719	-0.807781	1.2274	0.0891059	-0.420029	-0.263202	74	44	13-TNMD+
ATCATAGCCCTATGTA-1	-0.351947	-0.841314	-0.498466	0.49235	-0.119853	0.682477	-0.66347	-0.197426	0.899698	-0.588243	62	106	16-Digit
ATCCACATCGACAGAA-1	-0.351947	1.36471	-0.498466	-0.630985	-0.605348	-0.807781	-0.651597	-0.815014	-0.420029	-0.588243	62	72	15-PeriChon
ATCCCATTTCCGTGGG-1	-0.351947	-0.660105	-0.498466	0.558907	-0.820719	-0.634394	-0.71238	-0.447826	-0.420029	-0.588243	71	57	7-SkM
ATCGTTAGCTAGCGGA-1	3.02133	-1.18283	-0.498466	2.11411	2.64897	1.20145	-0.397091	0.757174	0.373525	1.64332	58	98	0-IDS
ATCTAATATCCTACGG-1	0.0585269	1.04341	-0.498466	-0.870558	0.264943	-0.638399	-0.225042	-0.533165	-0.420029	-0.350084	55	67	3-DermFiB
ATCTACCATCTGCTCC-1	-0.351947	-0.510867	-0.498466	-0.513096	-0.820719	0.142216	-0.853137	-0.531043	-0.420029	-0.364236	70	88	5-DistMes
ATCTAGCTTGTGAGGG-1	-0.351947	1.44594	-0.498466	-0.870558	0.878537	-0.807781	0.154407	-0.211493	-0.420029	-0.588243	67	65	2-FiB
ATCTCCCACGGAATAT-1	-0.351947	-0.931081	-0.148059	-0.177658	-0.620588	-0.63022	-0.853137	-0.301296	-0.420029	-0.588243	60	108	5-DistMes
ATCTGACATGGAAGGA-1	0.689364	0.587787	-0.498466	-0.588168	0.543184	-0.807781	-0.853137	-0.463562	-0.420029	-0.424576	63	41	2-FiB
ATCTGCTGTTATCGCC-1	-0.351947	0.860077	-0.498466	0.489245	0.517352	-0.807781	0.426371	-0.916668	-0.420029	-0.588243	67	57	7-SkM
ATCTGGGCTGTTCTTG-1	-0.351947	-0.697976	-0.498466	0.660218	-0.820719	0.617162	-0.521584	1.04142	0.649041	0.338118	61	69	1-ZeutoChon
ATCTTATCGCACACCC-1	0.797744	-0.440431	0.187539	2.01228	1.74684	-0.524612	-0.853137	-0.196833	-0.107443	-0.588243	64	104	0-IDS
ATGACTATCAGCTGTG-1	-0.0585012	0.55088	-0.498466	-0.559569	1.17822	-0.192336	-0.853137	-0.916668	-0.420029	-0.403548	63	43	2-FiB
ATGCTCTGGCGCGGTA-1	-0.351947	0.238011	-0.108283	-0.642497	1.45706	-0.62265	-0.498874	-0.0915611	-0.420029	0.942479	60	76	1-ZeutoChon
ATGGACTGCTTAGTTG-1	-0.351947	-0.217473	-0.498466	-0.572194	-0.646602	-0.807781	-0.12198	0.992856	-0.420029	3.1094	75	39	9-Blank
ATGGTATTGGGAACCG-1	1.89361	1.01361	-0.118241	1.0882	0.730574	-0.64678	0.946175	-0.187103	-0.420029	-0.361869	73	61	3-DermFiB
ATGTACGATGACGTCG-1	-0.351947	1.50368	-0.498466	-0.870558	-0.553797	-0.807781	-0.344379	-0.374441	1.17224	-0.588243	66	64	2-FiB
ATGTAGCGCGCGTAGG-1	-0.351947	1.97344	0.122366	-0.69849	-0.353116	0.307797	0.350949	-0.236335	-0.168151	-0.130349	68	72	14-MiPoFiB
ATGTCTTGTTTGACTC-1	-0.351947	0.401512	0.124453	0.0129609	-0.820719	-0.807781	0.758296	1.4479	-0.420029	0.420183	74	34	8-Chon
ATGTTGATTAGAGACT-1	-0.351947	-1.60726	-0.498466	1.09409	0.627759	1.6264	0.237731	1.2974	0.408404	-0.588243	68	92	16-Digit
ATGTTGTAGTCTGTTT-1	-0.115981	0.417126	-0.498466	-0.199961	0.474649	-0.166046	-0.289	-0.632126	-0.420029	-0.451335	65	47	12-SkM
ATTATCGGAATGTACG-1	0.0616435	-0.845239	-0.498466	-0.00392208	-0.820719	-0.10428	-0.712609	-0.478064	-0.420029	-0.588243	69	57	7-SkM
ATTATTCAGAGTCACT-1	6.24058	-0.41022	1.76681	2.72924	2.20221	0.797593	0.309351	0.10345	-0.420029	-0.588243	67	97	0-IDS
ATTCAACCATTTAAGG-1	-0.351947	-0.587437	-0.498466	1.74438	-0.820719	1.61685	1.11538	1.38312	0.51867	0.0996752	58	100	16-Digit
ATTCACTGATGTTGGA-1	-0.110331	1.87775	-0.288332	0.154237	1.02533	-0.807781	-0.402639	-0.572956	-0.420029	1.8709	56	68	3-DermFiB
ATTCATCGTTGAGGCA-1	-0.351947	-0.364942	-0.498466	-0.870558	-0.820719	-0.587373	-0.853137	1.19686	-0.420029	-0.129534	61	89	16-Digit
ATTCGCGCCTTGAGAG-1	-0.351947	-1.48991	-0.498466	0.745826	-0.820719	-0.187655	-0.853137	-0.236925	-0.420029	0.384729	65	107	5-DistMes
ATTGCCTTTATGTTTG-1	-0.351947	-1.47786	-0.498466	-0.870558	-0.486899	1.15689	-0.853137	2.88224	-0.420029	0.0680691	64	84	4-PaleChon
ATTGCGATCAGTAACT-1	-0.351947	-1.01952	-0.498466	2.01197	-0.820719	-0.351703	-0.0930256	-0.916668	-0.218265	-0.588243	51	99	5-DistMes
ATTGGATTACAGCGTA-1	-0.351947	-1.49088	-0.21939	0.890318	0.602128	0.669038	-0.853137	-0.916668	-0.420029	-0.399887	54	102	5-DistMes
ATTGTCTGTTTCATGT-1	-0.351947	0.0237171	0.923563	-0.870558	-0.820719	-0.807781	-0.00719748	-0.334122	-0.420029	-0.357636	71	53	7-SkM
CAACCTACCGAGCAGT-1	-0.351947	0.113633	1.82639	2.82075	2.06329	0.329644	-0.853137	-0.498812	-0.120053	-0.588243	61	103	0-IDS
CAACGCGATGAGCCAA-1	-0.351947	0.318895	-0.498466	-0.470288	-0.587133	-0.807781	-0.311213	0.817571	-0.420029	-0.296849	74	36	9-Blank
CAACTGCTCATCCGAT-1	-0.351947	1.33895	-0.498466	-0.870558	0.852763	0.548168	-0.26302	-0.812019	1.92244	1.51972	59	55	2-FiB
CAAGCGGCACATAATT-1	0.0732555	0.987437	-0.118573	-0.870558	-0.0821932	-0.452073	-0.666342	-0.767551	-0.420029	1.71929	54	72	10-AnFiB
CAAGGCCAGTGGTGCA-1	-0.351947	-1.60726	0.216229	-0.452821	0.933286	3.83767	2.58639	2.42086	2.99772	2.07664	66	100	16-Digit
CAAGTAAGTGATAGAC-1	-0.036801	-0.655447	-0.224383	-0.870558	-0.820719	-0.677736	0.0620263	-0.916668	-0.420029	-0.588243	69	53	7-SkM
CAAGTCGTTGAAATCT-1	-0.351947	0.228478	-0.0563478	-0.870558	-0.820719	-0.598009	1.03073	-0.798945	-0.420029	-0.271574	76	48	6-PrPoFiB
CAATGACCCTTAATTT-1	-0.351947	0.033321	-0.0154667	0.702093	-0.820719	0.49184	0.807819	-0.916668	-0.420029	-0.26602	73	57	6-PrPoFiB
CAATGCGAGAAGTATC-1	-0.351947	0.616481	-0.201488	-0.321239	-0.820719	-0.0977939	-0.853137	-0.545554	-0.420029	-0.588243	54	82	10-AnFiB
CACACACGCTAACGAG-1	0.00208369	-1.36607	0.972871	0.554984	1.75065	-0.300129	-0.853137	-0.916668	-0.420029	-0.588243	55	103	5-DistMes
CACAGGGCCATATAGT-1	6.41804	0.463516	1.78832	4.05798	3.61566	0.934169	-0.853137	-0.0618219	-0.420029	-0.588243	57	97	0-IDS
CACAGGGCCGTTGTCA-1	0.358746	-0.903364	0.119626	-0.870558	-0.820719	0.509662	-0.549218	2.3013	2.48453	-0.588243	62	60	11-StyloChon
CACATCGTGCACGCGC-1	1.46434	1.03778	-0.498466	-0.870558	-0.820719	-0.807781	-0.076426	-0.916668	-0.420029	-0.588243	60	38	3-DermFiB
CACATCTCACCGACGA-1	-0.351947	-0.0831139	1.80147	0.910137	-0.661685	-0.666682	0.453329	-0.161098	-0.114515	0.728679	57	75	1-ZeutoChon
CACCCTAACAAGATCT-1	-0.351947	0.444469	-0.498466	0.0243913	0.351525	0.627284	0.891019	-0.79184	0.890026	-0.257314	56	80	10-AnFiB
CACCGGGCATCACAAG-1	0.00125589	-1.40544	-0.191284	1.3179	-0.820719	-0.662444	-0.853137	-0.0459299	-0.420029	-0.588243	72	94	5-DistMes
CACGTTTCGTACACAC-1	-0.351947	0.0287962	-0.498466	-0.870558	-0.319228	3.13411	2.99072	1.08452	-0.420029	0.409452	55	91	16-Digit
CACTACGGGAGCTGCC-1	0.00123206	-1.52802	0.120629	-0.691023	0.679525	0.526596	0.314824	-0.555058	3.14036	-0.588243	59	107	16-Digit
CACTCTCAAGCATCGA-1	-0.351947	-0.29204	-0.243944	-0.0507527	-0.820719	-0.807781	-0.253196	-0.916668	0.406143	-0.588243	69	47	7-SkM
CACTCTTCTGCTAGCC-1	-0.351947	-0.871874	-0.498466	-0.50082	-0.820719	1.92468	0.910177	2.61065	0.518694	1.77829	59	101	16-Digit
CACTGACGATTGTGGA-1	-0.351947	0.480436	-0.498466	0.507251	-0.820719	-0.807781	-0.853137	-0.916668	-0.420029	-0.588243	65	51	12-SkM
CAGAACTTAGCCCTCT-1	-0.351947	0.327753	-0.179541	0.0258492	-0.537604	-0.48778	-0.853137	-0.828498	-0.420029	-0.588243	53	85	10-AnFiB
CAGATAATGGGCGGGT-1	-0.351947	-0.712311	-0.498466	-0.870558	-0.820719	3.82277	2.4852	1.70117	0.50137	-0.263422	66	102	16-Digit
CAGCAGTCTGTGCTGC-1	-0.351947	0.424395	2.26491	-0.657598	-0.409586	-0.634908	-0.475121	0.233276	-0.420029	-0.588243	62	74	1-ZeutoChon
CAGCTCTGGGCTCACT-1	-0.351947	0.168153	4.17195	-0.656206	-0.820719	-0.807781	-0.672814	1.21486	-0.420029	-0.588243	73	35	9-Blank
CAGGCAGTCTTACCAG-1	-0.351947	0.142706	-0.498466	-0.181851	-0.820719	-0.434846	-0.378996	0.249041	-0.420029	-0.150291	65	85	4-PaleChon
CAGTGTCGGCTGGCCC-1	-0.351947	0.00191619	-0.498466	-0.17755	-0.120135	-0.807781	-0.853137	-0.916668	-0.420029	-0.588243	52	92	10-AnFiB
CAGTTCGAGGACCCGA-1	-0.351947	-0.990504	2.06234	0.337409	-0.820719	-0.807781	0.0736634	-0.570565	-0.218342	-0.588243	69	49	7-SkM
CATAAGAAGCTTGGCT-1	-0.351947	-0.448435	3.84366	-0.435224	-0.820719	0.555895	-0.853137	2.21642	-0.420029	-0.588243	58	72	1-ZeutoChon
CATACACGGTTCCCAC-1	-0.351947	1.48537	1.46245	-0.870558	-0.643433	0.484958	0.111057	-0.832645	4.46979	0.85677	61	55	2-FiB
CATACGAACTAGCTGG-1	3.33594	0.709695	1.53497	0.706427	-0.596908	1.6272	0.352498	0.166643	-0.420029	1.09685	65	31	8-Chon
CATACTTCTTTCTCCG-1	1.06229	0.0281275	-0.498466	-0.870558	0.0394909	-0.389402	-0.853137	-0.51774	-0.420029	-0.337024	68	52	7-SkM
CATAGAGGAGATACTA-1	-0.351947	-0.0099473	-0.498466	0.173965	0.239803	0.524282	-0.222543	-0.314179	-0.420029	-0.588243	69	87	5-DistMes
CATAGTCAAATACATA-1	-0.351947	0.100923	-0.498466	0.696324	1.11997	2.12427	-0.601562	1.77166	-0.420029	-0.588243	65	93	0-IDS
CATCATTACCCTGAGG-1	-0.351947	-0.209883	-0.498466	-0.480522	-0.396218	-0.807781	0.239642	-0.585663	-0.420029	-0.588243	52	94	5-DistMes
CATCCTCTCAAAGATC-1	1.44557	-0.232405	-0.498466	-0.681939	1.05489	1.06386	2.43504	0.663268	-0.420029	-0.588243	54	92	16-Digit
CATGAGATGCACTCTC-1	-0.351947	-0.500892	0.0211771	1.29433	-0.820719	0.393801	0.995409	0.698935	0.410426	2.22937	59	79	1-ZeutoChon
CATGCGTTGAGAGGAG-1	-0.351947	0.162362	-0.498466	-0.624593	-0.820719	-0.69123	0.543998	-0.807551	1.20212	-0.588243	72	46	6-PrPoFiB
CATGGATTGTCTTCCG-1	0.0462167	-0.982671	0.0775084	0.772253	2.46181	0.166387	0.624852	-0.197426	-0.420029	-0.357227	55	101	16-Digit
CATGGGTATGCCTTAT-1	-0.351947	0.248938	-0.181817	-0.47218	0.155597	-0.507783	-0.853137	-0.916668	-0.0844701	0.990549	56	82	4-PaleChon
CATGGTTTATTAATCA-1	0.11963	-1.22727	-0.0815531	0.528127	-0.691096	0.635377	-0.853137	-0.81327	-0.0633165	-0.314632	69	103	5-DistMes
CATGTAAGAGACATTT-1	-0.351947	0.555193	-0.498466	0.681275	1.17623	-0.104646	-0.853137	-0.916668	-0.420029	-0.588243	54	90	10-AnFiB
CATTACGCAGGAAGGG-1	-0.351947	-1.00279	1.08592	2.18491	0.558824	0.103481	-0.853137	-0.833287	-0.420029	-0.588243	71	101	5-DistMes
CATTATCCCATTAACG-1	-0.351947	1.20435	-0.498466	-0.870558	2.17566	1.85067	-0.746143	-0.834658	-0.420029	4.30334	67	31	8-Chon
CCAACCTTATGTAACT-1	1.5401	-0.286755	-0.498466	0.892099	-0.820719	-0.640335	-0.248168	-0.916668	-0.420029	-0.588243	67	41	13-TNMD+
CCACGGCAGGTGTAGG-1	-0.351947	0.71386	0.2162	0.817986	-0.66753	0.71459	-0.405989	0.29167	-0.420029	-0.397143	71	31	8-Chon
CCACTGTTTGGATTAA-1	-0.351947	-0.591507	-0.498466	-0.870558	-0.820719	1.40625	2.24869	1.74481	2.70484	1.65181	58	106	16-Digit
CCAGCTCGAACGCATT-1	0.344562	-1.51089	0.10729	-0.598846	-0.820719	1.02349	1.05729	1.94974	2.68206	0.0159379	63	65	11-StyloChon
CCAGTCTTGTCATAGA-1	-0.351947	-1.01977	-0.498466	-0.870558	0.310388	-0.0646196	-0.0170062	0.969222	-0.420029	1.64828	59	59	11-StyloChon
CCATATGGAAACTATA-1	-0.351947	-0.717368	-0.17893	0.688316	-0.670063	0.262482	-0.853137	-0.916668	-0.420029	-0.375071	53	103	5-DistMes
CCATGCCCTAGATTTC-1	4.75085	-0.226853	-0.0996056	3.32067	3.5784	1.27073	-0.577328	-0.414996	-0.420029	-0.588243	56	98	0-IDS
CCATGGCAAACGCTCA-1	-0.351947	-1.41839	-0.498466	-0.338036	3.63347	-0.807781	-0.853137	-0.916668	-0.420029	-0.588243	74	40	9-Blank
CCATTTCTACCTATTA-1	0.223344	1.30699	1.41034	-0.870558	1.26932	0.0978901	0.93889	-0.0433323	-0.420029	1.09936	55	71	10-AnFiB
CCCAAGTCATTACACT-1	-0.351947	-1.60726	-0.498466	0.951217	-0.568517	2.99822	2.4867	1.80274	1.73717	-0.273627	68	96	16-Digit
CCCAATGAGATTTGCA-1	-0.351947	0.958018	-0.498466	-0.870558	1.34448	-0.296733	-0.853137	-0.738573	-0.420029	-0.588243	60	40	3-DermFiB
CCCGCAAATAATCATC-1	-0.351947	0.0391349	-0.049845	0.705787	1.33883	-0.594923	1.40723	0.494971	-0.420029	-0.288955	77	55	6-PrPoFiB
CCCGGGTCGTTCAGGG-1	-0.351947	1.52097	-0.498466	-0.682223	0.283532	-0.807781	0.737486	-0.811846	-0.420029	-0.373283	65	57	15-PeriChon
CCCTAGCTCTAAGGTC-1	-0.351947	0.0795717	-0.0829703	-0.627702	0.799815	0.827134	1.67458	-0.566626	-0.420029	-0.588243	77	53	6-PrPoFiB
CCCTCGATAATACACA-1	0.0538775	0.441075	-0.498466	-0.870558	0.990229	0.510704	0.383651	0.23756	-0.420029	-0.352782	69	29	3-DermFiB
CCCTTTAATGGAGTTC-1	-0.351947	-1.53298	-0.140153	1.34136	-0.820719	-0.536508	-0.853137	-0.827803	-0.420029	-0.588243	63	109	5-DistMes
CCGACAATAGGCCGCC-1	-0.100047	-1.28347	-0.498466	1.08661	-0.820719	0.74867	-0.853137	-0.856934	-0.420029	-0.588243	57	111	5-DistMes
CCGCATGTGGTACGAT-1	-0.102168	1.92147	-0.281232	0.0671399	1.73964	-0.807781	-0.0353658	-0.612991	-0.420029	0.308743	56	66	10-AnFiB
CCGCTCTTCCGAACTA-1	0.855398	-0.593208	-0.498466	1.3579	2.52618	-0.55497	-0.111301	0.61365	-0.420029	-0.588243	63	99	0-IDS
CCGGAGCGTACTTTCT-1	-0.351947	1.14411	-0.498466	-0.870558	1.36986	0.293915	0.376571	-0.488829	0.348188	1.16161	58	56	2-FiB
CCGTAGGAAATCCCTG-1	6.92955	0.244127	0.0359502	3.87658	2.22908	-0.636461	-0.853137	0.126088	-0.420029	-0.347359	60	96	0-IDS
CCGTAGGGTTGTTTAC-1	-0.351947	0.0408454	0.347117	0.765086	0.780395	-0.513204	-0.853137	0.0355708	-0.420029	-0.588243	60	104	0-IDS
CCGTTTCCTTTCCGTG-1	-0.351947	0.183577	-0.498466	-0.870558	-0.49804	-0.807781	2.21017	-0.916668	-0.420029	-0.588243	76	46	6-PrPoFiB
CCTATAATGAGTGCCC-1	-0.351947	1.07398	-0.169155	0.53133	0.0828642	-0.654171	-0.853137	-0.836375	-0.420029	-0.588243	55	81	10-AnFiB
CCTATATTTGTCCTGG-1	-0.351947	0.636772	-0.498466	-0.736736	-0.674418	-0.69915	-0.74056	-0.916668	-0.420029	-0.588243	62	52	12-SkM
CCTATGGTCAAAGCTG-1	0.303629	1.99916	-0.498466	-0.870558	0.0685964	-0.807781	-0.329353	-0.295095	-0.420029	-0.588243	68	68	2-FiB
CCTATGTCCACTCCAC-1	-0.351947	-0.159765	-0.498466	-0.870558	-0.820719	1.27696	-0.469571	1.12035	-0.420029	0.0425687	62	92	0-IDS
CCTCCTGTTGTGTCGT-1	0.303067	-0.877196	-0.498466	-0.870558	-0.820719	2.69501	-0.853137	2.6594	0.0673812	1.76117	62	96	16-Digit
CCTCGCGCTGTGCGAT-1	-0.351947	-0.125329	-0.498466	-0.870558	0.929356	-0.608214	-0.262406	-0.283732	2.02273	1.1494	57	59	2-FiB
CCTCGGTTTCCTTGCC-1	0.120751	-0.1221	3.95502	1.33602	0.422794	1.62616	0.849035	1.79294	-0.420029	0.0018601	70	38	8-Chon
CCTCTACAAGGATTGG-1	0.101018	0.790017	-0.498466	-0.870558	1.64306	0.0198505	-0.606136	-0.262074	-0.420029	-0.32543	67	27	3-DermFiB
CCTGAGAATAAATGCA-1	-0.351947	-1.27444	0.0605498	-0.870558	-0.820719	2.85356	-0.853137	-0.424279	0.0971283	-0.588243	71	33	9-Blank
CCTGGTCGAATGTGGG-1	-0.351947	-1.4584	0.916873	1.86866	-0.820719	-0.807781	-0.853137	2.47215	-0.420029	-0.588243	59	69	1-ZeutoChon
CCTGTTCAACCTCGGG-1	-0.351947	-0.0500101	-0.176424	-0.870558	0.120969	-0.807781	-0.694787	-0.784741	-0.420029	0.819394	71	51	7-SkM
CCTGTTTGAAGACACG-1	-0.351947	-0.621167	-0.498466	1.45589	1.30785	2.09519	-0.0406647	0.554104	-0.420029	-0.588243	58	94	4-PaleChon
CCTTCAGTTAAAGTGA-1	-0.351947	0.749654	-0.498466	0.118364	-0.00596127	-0.807781	-0.853137	-0.440078	-0.420029	-0.588243	61	47	2-FiB
CCTTCGTATAGAATCC-1	-0.351947	0.557815	-0.498466	-0.674729	-0.0739178	0.0364126	0.638263	-0.916668	-0.420029	-0.588243	69	61	2-FiB
CCTTGACCACTTTATT-1	0.960011	-1.31583	-0.498466	1.27811	-0.820719	0.418796	-0.853137	-0.916668	-0.420029	-0.588243	55	109	5-DistMes
CCTTGTGAACGTGGTT-1	-0.351947	-0.646996	-0.498466	0.204125	-0.820719	-0.29854	0.152583	-0.813572	-0.420029	-0.588243	72	48	6-PrPoFiB
CCTTTAAGGGAGCACT-1	0.00957596	1.48109	-0.498466	-0.470989	1.36554	-0.807781	-0.853137	-0.916668	-0.420029	-0.588243	58	50	2-FiB
CGAACAGTATGGGCGT-1	-0.351947	-1.25268	-0.498466	2.03446	-0.820719	0.375934	-0.576144	-0.916668	-0.420029	-0.588243	50	96	5-DistMes
CGAATGACGCATAATG-1	-0.351947	1.20037	-0.498466	-0.870558	-0.584107	-0.807781	0.326194	-0.814724	-0.420029	1.24973	63	57	15-PeriChon
CGAGACTACTGCTGCT-1	0.0171371	-1.06374	0.191835	1.74117	-0.499159	-0.00468332	-0.853137	-0.383426	-0.420029	-0.588243	72	98	5-DistMes
CGAGAGCTTTCACTAC-1	-0.351947	-0.687081	-0.0174468	-0.589404	-0.820719	-0.516284	-0.314532	1.88028	-0.420029	0.00784464	64	88	16-Digit
CGAGAGGGTAGCCGCG-1	0.00739917	-1.55094	0.0857444	1.55803	2.27192	0.269231	-0.853137	-0.916668	-0.420029	-0.588243	56	104	0-IDS
CGAGGGTATCCAGGTG-1	-0.351947	-1.24911	-0.498466	0.776974	-0.820719	-0.269162	-0.853137	1.82003	0.551252	1.29221	64	60	11-StyloChon
CGATAGTCGTACTGCA-1	-0.351947	-0.0885237	-0.498466	-0.870558	-0.0909563	2.18867	2.75531	1.7347	-0.420029	-0.588243	66	88	16-Digit
CGATCCACCATTGTTG-1	-0.351947	-0.220994	-0.498466	-0.689625	-0.820719	-0.534939	-0.853137	-0.916668	-0.420029	-0.588243	72	54	7-SkM
CGATCCTCGCAACATA-1	0.0740625	0.264718	0.915144	-0.520126	0.6749	-0.807781	-0.853137	-0.737326	-0.420029	-0.588243	66	40	8-Chon
CGATTAAATATCTCCT-1	-0.105872	2.46045	0.174438	0.663903	1.23874	-0.679797	0.568796	-0.710048	-0.420029	1.10356	56	62	2-FiB
CGATTCGCCTGGCTGC-1	-0.351947	1.04579	0.255415	1.50963	0.149797	-0.0858514	-0.105269	-0.00197984	-0.420029	-0.0307437	57	73	1-ZeutoChon
CGCACGTCTGTTTATG-1	0.319404	0.66076	4.82847	-0.870558	-0.651772	-0.163034	0.859404	1.12039	-0.420029	-0.409479	68	32	8-Chon
CGCATGCCGAATGCGT-1	-0.351947	0.161853	-0.498466	-0.870558	1.3643	-0.656243	-0.487828	-0.653202	-0.420029	-0.588243	67	89	0-IDS
CGCCCAGCACGCCTAG-1	-0.351947	1.70679	-0.498466	-0.0949934	0.703417	-0.807781	-0.853137	-0.772696	-0.420029	-0.588243	59	51	2-FiB
CGCCCAGCGTTTCACG-1	-0.351947	0.102848	-0.498466	-0.870558	-0.820719	-0.364719	-0.853137	0.996652	-0.420029	2.60895	65	89	14-MiPoFiB
CGCCGCGTTCTGAACG-1	-0.351947	0.58204	-0.498466	-0.870558	-0.820719	-0.807781	1.55741	-0.217366	-0.420029	-0.588243	73	45	6-PrPoFiB
CGCCGTTCAGCATAGT-1	-0.351947	-0.593383	-0.498466	-0.870558	-0.820719	3.45358	0.238139	1.98071	2.3182	2.77102	58	104	16-Digit
CGCGAAGTGGCATACT-1	-0.351947	-0.0407461	-0.498466	-0.577523	1.26162	1.63259	-0.853137	1.40463	-0.420029	-0.588243	64	96	0-IDS
CGCGACCGCGACAGAT-1	-0.351947	-0.6282	-0.498466	-0.870558	-0.575374	0.796522	-0.627555	1.41172	-0.0274997	1.32975	59	81	4-PaleChon
CGCTGTGTGGATGTTG-1	-0.351947	0.336961	-0.498466	-0.870558	0.487073	-0.68348	-0.853137	-0.511084	-0.420029	-0.588243	59	43	3-DermFiB
CGCTTAGTATTGATAC-1	-0.351947	0.838666	0.798219	0.730593	-0.489679	-0.807781	0.0662808	-0.830468	0.68942	-0.588243	66	52	7-SkM
CGCTTCGGTCTAAGAC-1	-0.351947	-0.954505	-0.0856865	2.01231	-0.820719	0.876346	-0.853137	-0.629755	-0.420029	-0.588243	66	104	0-IDS
CGGAAAGAATCAAACG-1	-0.351947	-0.0312473	-0.32485	-0.689599	-0.225969	-0.662418	-0.0478573	-0.873609	-0.420029	-0.588243	58	48	3-DermFiB
CGGACCTCTGTAGTTA-1	-0.351947	0.531243	-0.498466	-0.555137	-0.820719	-0.807781	-0.248609	-0.782831	-0.420029	-0.588243	76	52	6-PrPoFiB
CGGATCCTCAAGGACT-1	-0.351947	-1.43011	-0.498466	-0.870558	-0.820719	0.897745	-0.853137	1.80254	0.0381638	0.645936	60	80	4-PaleChon
CGGCCAGAGCGACCAT-1	-0.351947	-0.0126793	-0.498466	-0.66186	-0.820719	-0.807781	-0.853137	-0.828115	1.23463	-0.588243	67	49	13-TNMD+
CGGCGCCATCAATCCC-1	0.463923	-0.471821	-0.498466	-0.870558	-0.820719	2.00061	2.6131	0.527046	-0.420029	-0.211701	59	93	0-IDS
CGGTCCGTCGCAAGCC-1	-0.092226	0.690244	-0.498466	-0.519378	-0.820719	0.0641466	-0.853137	-0.823678	-0.420029	-0.588243	63	51	12-SkM
CGGTTGAGTATCCTTC-1	-0.0187529	0.823261	-0.208686	-0.701182	-0.820719	-0.213544	-0.710651	-0.803778	-0.420029	-0.394922	66	30	3-DermFiB
CGTAAATAACAAAGGG-1	-0.351947	-0.427272	1.58265	-0.342388	-0.820719	0.395607	0.54613	-0.794979	-0.420029	1.12747	75	55	6-PrPoFiB
CGTAACTTCGACACTT-1	-0.351947	-0.0668579	-0.498466	0.0334352	-0.820719	-0.807781	-0.853137	-0.533093	0.214784	-0.588243	68	50	13-TNMD+
CGTAGAGAGTAATTAT-1	-0.351947	1.16154	1.51471	0.585107	1.06128	0.553449	-0.853137	-0.323517	-0.420029	-0.588243	67	87	14-MiPoFiB
CGTCGCATGTGAGCCA-1	-0.351947	2.15766	1.78751	-0.651694	-0.820719	-0.520218	1.7428	-0.766357	-0.420029	-0.588243	65	77	14-MiPoFiB
CGTCGTCCTTCGCGAA-1	0.249493	1.76515	0.0246086	-0.133134	0.313655	-0.678717	0.522842	-0.098985	0.659435	0.420922	56	76	10-AnFiB
CGTGACCAGTCCTCTG-1	-0.351947	0.928733	-0.498466	-0.233707	-0.820719	-0.807781	-0.281648	-0.916668	0.574404	-0.588243	63	55	12-SkM
CGTGGTACCCAAAGGC-1	-0.351947	-0.227897	-0.498466	0.402896	0.731454	-0.638435	-0.251362	-0.916668	-0.420029	-0.588243	66	42	13-TNMD+
CGTGTCTCGTTACGAC-1	-0.351947	0.731159	-0.498466	-0.870558	-0.335694	-0.807781	-0.853137	-0.916668	-0.420029	-0.588243	60	34	9-Blank
CGTTAATGTCCCGACG-1	-0.351947	-0.812893	-0.498466	-0.870558	-0.820719	-0.255817	-0.853137	1.36811	-0.420029	-0.151051	59	87	4-PaleChon
CGTTCAAGGAAACGGA-1	-0.351947	0.354592	-0.498466	-0.34506	-0.820719	-0.807781	1.61307	-0.916668	-0.420029	-0.588243	70	46	13-TNMD+
CGTTCAGACCCGCGAA-1	-0.351947	-0.275237	-0.498466	-0.523223	-0.820719	0.70366	1.15325	0.219576	1.31285	1.35996	65	61	1-ZeutoChon
CGTTGAATACCGCGCT-1	-0.351947	-0.86545	0.0583589	1.72887	-0.820719	-0.807781	0.353032	0.322958	0.851911	1.53717	57	77	1-ZeutoChon
CGTTGCCCGCGTGGGA-1	-0.351947	0.0996491	-0.498466	-0.412837	-0.214236	-0.807781	-0.733799	-0.916668	-0.420029	-0.588243	65	45	12-SkM
CGTTGTCGGCAATTGA-1	-0.351947	-0.729468	2.27726	-0.870558	1.07113	0.742764	-0.00144644	0.820103	2.37604	-0.0799722	64	66	1-ZeutoChon
CTAAATCCGGTGTACA-1	-0.351947	0.678287	-0.498466	-0.870558	-0.292927	-0.807781	-0.853137	-0.916668	-0.420029	-0.588243	61	35	9-Blank
CTAACTGATAATCGCC-1	-0.351947	-0.776803	-0.498466	-0.301709	-0.820719	2.00502	2.28243	1.4165	3.55861	1.06642	58	102	16-Digit
CTACACTCGCAGATGG-1	4.81799	-0.0822712	2.53781	2.70291	3.44764	-0.807781	-0.853137	-0.38455	-0.420029	-0.588243	57	101	0-IDS
CTACTCAAGGTATAGT-1	-0.351947	0.661749	-0.498466	-0.870558	0.693372	-0.681429	-0.853137	-0.418726	-0.420029	-0.588243	60	42	3-DermFiB
CTAGGCGCCCTATCAG-1	-0.351947	-0.134417	-0.190635	1.47541	-0.547452	-0.661724	-0.697301	-0.591516	-0.420029	-0.588243	51	91	10-AnFiB
CTAGGGATAGGGACAA-1	-0.351947	-0.460321	-0.498466	2.48172	-0.820719	-0.614324	1.50554	-0.0729658	-0.420029	-0.316233	71	43	13-TNMD+
CTAGGTTCGGACGTGA-1	-0.351947	-0.65474	2.53801	0.904249	-0.820719	-0.807781	-0.853137	1.5964	-0.420029	-0.588243	58	70	1-ZeutoChon
CTAGTAGAAAGGGATT-1	-0.351947	-1.49138	-0.498466	-0.870558	-0.521772	1.99458	-0.853137	1.40636	-0.420029	-0.588243	63	81	1-ZeutoChon
CTATAGGCGTTGATGT-1	-0.351947	0.695856	-0.498466	-0.745338	-0.621776	-0.807781	-0.853137	-0.916668	-0.420029	-0.588243	62	38	9-Blank
CTATATCCAGCCTGGC-1	-0.351947	-1.60726	-0.498466	-0.870558	-0.820719	-0.407249	-0.853137	-0.916668	-0.420029	-0.588243	69	31	9-Blank
CTATCGACGAAATACA-1	-0.351947	-0.348128	-0.498466	-0.0315135	0.962832	0.970851	0.628036	-0.400924	-0.420029	-0.588243	53	93	16-Digit
CTATGCCCGAATGCAA-1	-0.351947	0.0482175	-0.498466	-0.870558	-0.820719	-0.322127	0.245749	1.57939	2.71403	0.902689	63	59	11-StyloChon
CTATGGGAAGCGGAAT-1	-0.351947	-1.15255	-0.498466	1.15398	0.246416	0.448271	-0.853137	-0.448097	-0.420029	-0.588243	54	104	5-DistMes
CTATTTGCTTGGAGGA-1	1.38329	0.975967	-0.498466	0.575458	-0.511111	0.366038	-0.702644	-0.916668	-0.420029	-0.417413	70	64	3-DermFiB
CTCAAACCACTGCCCG-1	0.273354	1.12298	-0.498466	-0.870558	0.602989	0.384947	0.305311	-0.58783	-0.420029	-0.588243	64	40	2-FiB
CTCAACTAACCCGGAT-1	-0.351947	-1.4355	-0.498466	-0.870558	-0.820719	1.31582	-0.853137	2.26525	-0.420029	3.91462	63	85	4-PaleChon
CTCACATTTACTAAAT-1	-0.351947	-0.883301	-0.498466	-0.870558	-0.40905	-0.571811	1.99008	0.801948	0.00549078	3.07024	62	68	1-ZeutoChon
CTCACTGTGATACTTA-1	-0.351947	-1.2695	2.4789	1.15746	-0.343134	1.2747	-0.491114	2.03768	-0.420029	-0.259807	63	75	1-ZeutoChon
CTCAGAGCTAATGTCG-1	-0.351947	0.530018	-0.498466	-0.500289	0.279083	-0.507212	2.19472	-0.670536	-0.420029	-0.588243	73	59	2-FiB
CTCATTGCTCTAACAA-1	-0.351947	-0.812012	-0.0532419	-0.870558	0.411027	0.498097	-0.0848013	-0.0014181	-0.0390933	0.293119	60	78	1-ZeutoChon
CTCCTCCAGCTCACAC-1	-0.351947	0.109218	-0.498466	-0.316082	-0.530801	-0.35768	-0.386687	-0.916668	-0.420029	-0.408962	62	50	12-SkM
CTCGAGGCAAGTTTCA-1	-0.351947	0.618733	2.50526	0.498725	-0.666721	-0.195621	0.641649	0.495263	-0.420029	-0.396135	72	32	8-Chon
CTCGCCGAATGTAGGG-1	-0.351947	-0.50775	-0.498466	-0.870558	-0.820719	-0.525609	2.2259	1.02348	0.0888054	1.96923	60	64	11-StyloChon
CTCGCTAGGTAAGCGA-1	1.16	-0.946275	0.816476	1.53314	-0.820719	-0.650126	-0.853137	0.138766	-0.420029	-0.588243	72	96	5-DistMes
CTCGTTACGGCTACCA-1	-0.351947	0.0801359	0.746302	1.32775	0.197306	1.08512	1.40081	1.43574	-0.420029	1.56816	70	40	8-Chon
CTCTAGCCCTCGGAAA-1	-0.351947	-0.733621	-0.498466	-0.576714	-0.027843	1.54813	-0.593156	0.920647	-0.420029	-0.588243	66	90	16-Digit
CTCTTCTGGAAGTTAG-1	1.75105	0.508171	-0.498466	-0.589021	1.25572	-0.807781	-0.853137	-0.398408	-0.420029	-0.414324	62	40	2-FiB
CTCTTGTCCCGCTTGG-1	-0.351947	0.927504	-0.498466	0.992418	-0.367616	-0.807781	-0.853137	-0.916668	-0.181623	-0.434264	54	58	3-DermFiB
CTGATCCCTTTATGCA-1	-0.351947	0.34198	1.91992	-0.412551	-0.144165	1.01252	0.681147	-0.0240529	-0.420029	0.255743	71	29	8-Chon
CTGCAGAGAATCAGAG-1	0.2713	0.116587	-0.0279912	2.36357	3.14948	-0.550598	1.81296	-0.522888	1.84812	-0.588243	61	101	0-IDS
CTGCCTTTCTAGTAAA-1	-0.351947	0.773822	-0.498466	-0.870558	-0.549756	-0.37942	-0.853137	0.335171	-0.420029	-0.588243	63	93	0-IDS
CTGCGATTTCGAGATT-1	-0.351947	0.478285	-0.498466	0.784121	0.328879	0.535421	2.01773	-0.337445	-0.420029	-0.588243	72	60	2-FiB
CTGGTAAAGACTTACA-1	-0.351947	-1.33106	0.534896	0.608293	-0.820719	-0.807781	-0.853137	-0.145191	-0.420029	0.101143	71	99	5-DistMes
CTGTAGTGAGGATCGA-1	-0.351947	-0.314622	1.59332	2.03071	-0.820719	-0.807781	0.788409	-0.155378	-0.420029	-0.588243	69	43	13-TNMD+
CTGTGGTCGGGAGATA-1	-0.0157479	1.18753	-0.498466	1.17957	2.65362	1.60299	1.61822	-0.667734	-0.420029	-0.375657	55	89	16-Digit
CTTAGTGTAGTAGCAT-1	-0.351947	-1.3171	-0.498466	-0.619679	-0.820719	-0.604128	-0.853137	0.260207	-0.420029	3.02359	61	83	4-PaleChon
CTTAGTTGAGGAATCG-1	-0.107398	0.855417	-0.285781	-0.870558	-0.706979	-0.431863	-0.678766	2.06252	-0.420029	-0.438982	67	33	8-Chon
CTTCAACTCCACTTGG-1	-0.351947	-1.49194	-0.498466	1.05832	-0.820719	-0.807781	0.521226	0.658994	0.564829	1.42149	59	77	1-ZeutoChon
CTTCCGCTCCGTGAAG-1	-0.351947	0.69399	-0.498466	-0.730623	0.880756	-0.694187	-0.853137	-0.78524	-0.215188	-0.588243	56	50	3-DermFiB
CTTCGATTGCGCAAGC-1	-0.351947	0.447277	-0.498466	0.448885	-0.452025	-0.595753	-0.853137	-0.916668	-0.420029	-0.588243	68	88	14-MiPoFiB
CTTCTGGGCGTACCTA-1	0.261754	0.791267	-0.498466	-0.870558	-0.535285	1.35698	-0.853137	0.410414	-0.420029	-0.588243	66	34	8-Chon
CTTGATGACCATCCAG-1	-0.351947	-1.30593	-0.117677	0.954962	0.346995	1.56665	0.0332806	0.245648	-0.420029	-0.588243	70	98	5-DistMes
CTTGCCCACCCACGCA-1	-0.351947	-1.49424	-0.246788	0.278621	-0.820719	-0.807781	-0.853137	-0.39399	-0.420029	-0.420342	70	100	5-DistMes
CTTGGCCAAGCTGGGA-1	-0.351947	0.0886006	1.58099	-0.870558	1.07276	-0.499829	-0.653493	-0.145455	4.93082	0.799023	61	57	2-FiB
CTTTGCATCGCTCTTG-1	1.49929	-0.0737093	2.80557	2.05476	-0.557576	-0.394759	-0.853137	-0.649195	-0.420029	-0.588243	60	94	0-IDS
CTTTGGGATTGTTGCA-1	-0.0473254	0.66414	-0.498466	-0.0511571	1.34318	-0.66131	-0.853137	-0.916668	-0.420029	0.170258	62	44	2-FiB
GAAACCTATACAAATG-1	-0.351947	1.30221	-0.26254	-0.532999	-0.0953295	-0.0442961	-0.177926	-0.441825	-0.420029	1.09132	60	52	12-SkM
GAAAGCAGTGCACTTT-1	-0.351947	1.40992	-0.498466	-0.173784	0.855762	-0.807781	-0.441137	-0.501154	-0.420029	-0.45493	56	54	2-FiB
GAACAACTGGGATGAA-1	-0.351947	1.48844	-0.0789119	0.711898	1.29124	0.476794	-0.853137	-0.812615	-0.420029	-0.588243	67	85	14-MiPoFiB
GAACAGATTACTAAAT-1	-0.351947	1.79583	0.447346	0.744469	0.617984	-0.211877	1.69127	-0.673623	-0.420029	0.999616	57	71	15-PeriChon
GAACCCTCTGTGTTCT-1	-0.351947	-0.966991	5.56412	0.934669	-0.820719	0.913528	-0.853137	2.23151	-0.420029	-0.588243	59	67	11-StyloChon
GAACCTTTAACGATCC-1	-0.351947	-0.683866	-0.498466	-0.870558	0.615642	-0.228878	3.03275	0.151917	-0.420029	3.72191	63	79	1-ZeutoChon
GAACTGTGGAGAGACA-1	-0.351947	1.67547	-0.498466	0.660498	-0.820719	-0.807781	0.514349	-0.916668	-0.420029	-0.588243	68	66	2-FiB
GAAGCCACTGATTATG-1	1.666	0.923146	1.25655	-0.870558	0.537192	0.906381	0.744275	-0.0722031	-0.420029	0.582582	65	69	14-MiPoFiB
GAAGCCTGCACATTCC-1	-0.351947	-0.342	-0.498466	0.619857	-0.820719	1.28276	0.400669	1.64001	4.05188	2.03402	61	61	11-StyloChon
GAAGGAGTCGAGTGCG-1	-0.351947	1.5309	-0.498466	-0.615115	1.47958	-0.807781	-0.610687	-0.424351	-0.420029	-0.296687	66	60	14-MiPoFiB
GAATAGTGCTCGATTA-1	-0.351947	1.53529	-0.498466	-0.870558	1.1986	-0.807781	-0.279183	-0.769761	-0.420029	-0.588243	60	36	3-DermFiB
GAATGCGAATCGGTTC-1	-0.351947	-1.35153	-0.0215827	-0.870558	1.52236	-0.581514	-0.551461	-0.572665	-0.0120056	-0.588243	63	69	1-ZeutoChon
GACACCCAAAGACGCG-1	-0.351947	0.032289	-0.498466	1.31138	0.2857	-0.807781	1.95437	0.446843	-0.420029	1.11843	75	37	13-TNMD+
GACACTTCCAATTACC-1	-0.351947	-1.5342	-0.133238	0.543976	0.351662	1.75184	0.0452233	0.443911	-0.420029	-0.588243	70	96	16-Digit
GACATCCGTCGAACTG-1	-0.351947	1.83445	-0.498466	-0.870558	0.225567	0.120507	-0.480963	-0.0363809	-0.420029	-0.588243	65	71	14-MiPoFiB
GACCAAACGTTGACTG-1	0.00456852	-1.2698	2.13814	-0.689327	0.629139	-0.496191	0.64494	0.0859435	0.411357	-0.588243	58	108	16-Digit
GACCTTCCACGTCTAC-1	-0.351947	2.22913	-0.498466	-0.415276	-0.820719	-0.513509	0.347626	-0.76285	-0.420029	-0.588243	66	74	14-MiPoFiB
GACGAGGCTAATAAAC-1	2.67875	-0.511275	1.78217	2.87986	3.43842	-0.363758	-0.853137	-0.732159	-0.420029	-0.588243	56	100	0-IDS
GACGATATCACTGGGT-1	-0.351947	-1.14487	-0.498466	-0.870558	-0.820719	-0.807781	-0.853137	-0.758794	-0.420029	-0.588243	72	34	9-Blank
GACGGGTTGGCCCGTA-1	-0.0989387	0.929783	-0.498466	0.184823	-0.820719	0.189902	-0.853137	-0.52343	-0.420029	-0.588243	61	51	12-SkM
GACGTTGCTCGGCGGC-1	-0.351947	0.487764	2.11099	-0.664625	-0.820719	-0.807781	1.07384	1.6548	-0.420029	-0.353197	73	31	8-Chon
GACTAGGCCGTTAGGT-1	-0.351947	1.71894	-0.498466	0.779133	-0.604892	-0.48368	0.762392	0.0768609	-0.420029	-0.588243	66	78	14-MiPoFiB
GACTCTAGAGTTCCAA-1	-0.351947	-0.19722	-0.0281586	-0.350643	-0.820719	-0.372051	0.639603	-0.280393	-0.420029	-0.274487	74	56	6-PrPoFiB
GACTGCAAATCGAGCT-1	-0.351947	-1.37633	0.880852	0.900269	-0.820719	-0.508898	0.577825	1.40129	-0.420029	-0.167999	59	75	1-ZeutoChon
GACTGCTGGTGAGAAA-1	-0.351947	0.351034	-0.1916	1.52778	-0.305726	0.610431	-0.62922	-0.396534	-0.420029	-0.588243	67	39	8-Chon
GAGAACGGTTCTGACT-1	-0.351947	-0.891846	-0.498466	-0.870558	-0.489639	2.18903	1.01324	1.31226	2.56008	1.30101	67	103	16-Digit
GAGAGTCTCGGGAGAG-1	-0.351947	0.0313333	3.50231	-0.296375	-0.634612	-0.146965	0.659723	1.3683	-0.420029	2.56801	72	40	8-Chon
GAGCACCTGTGTCCAG-1	-0.351947	-0.0961077	1.75258	-0.136898	-0.820719	-0.269385	1.56024	0.338364	1.76848	1.4126	58	80	1-ZeutoChon
GAGCATCAACAACTTG-1	-0.351947	0.821812	-0.498466	-0.870558	-0.820719	1.24894	-0.853137	0.566958	-0.420029	-0.588243	64	30	9-Blank
GAGCCAGCTACCTGTG-1	-0.351947	0.294509	-0.498466	0.816818	0.788952	-0.807781	-0.853137	-0.916668	-0.420029	-0.588243	53	89	10-AnFiB
GAGCGGAATGCGGTGT-1	-0.351947	-0.950704	1.78971	-0.540051	-0.820719	-0.807781	-0.575099	-0.832648	-0.226084	-0.588243	68	48	7-SkM
GAGGAATATCTCTTTG-1	-0.351947	-0.318144	-0.498466	2.10376	-0.820719	-0.807781	1.06261	-0.801474	-0.420029	-0.588243	71	45	13-TNMD+
GAGGCCTGTTGATACA-1	-0.351947	-0.89536	-0.0439208	0.658603	0.864463	0.191011	-0.547947	-0.377087	-0.420029	-0.588243	63	107	5-DistMes
GAGGGAGTCAGATCGC-1	-0.351947	0.60981	0.0611352	0.335337	-0.413589	-0.807781	-0.640447	-0.774195	-0.420029	-0.588243	65	41	2-FiB
GAGGGTAGTAACAAAG-1	-0.351947	0.738234	-0.498466	-0.870558	-0.820719	-0.807781	-0.26954	-0.916668	-0.420029	-0.588243	63	31	9-Blank
GAGGTACGCGTGTCCC-1	2.32212	1.90836	-0.498466	-0.870558	0.0980675	-0.807781	0.547477	-0.707536	-0.420029	-0.588243	67	67	2-FiB
GAGTAGATACTAGTTG-1	-0.351947	-0.578313	-0.498466	-0.870558	-0.820719	1.27154	-0.157873	1.60835	4.29336	1.39872	62	64	11-StyloChon
GAGTATGCGCGTGCAT-1	-0.351947	-1.15126	-0.02248	-0.639572	-0.820719	0.802828	-0.853137	1.00173	-0.420029	-0.588243	63	71	1-ZeutoChon
GAGTCAGACCAGAATC-1	-0.351947	-0.120335	-0.498466	-0.0793258	-0.205483	-0.807781	-0.853137	-0.851483	-0.420029	-0.588243	56	48	3-DermFiB
GAGTGTCAACCAGAAA-1	-0.351947	-1.03747	-0.498466	-0.870558	0.649145	1.86567	-0.853137	2.65592	-0.420029	0.143328	63	83	4-PaleChon
GATAGAACCCGCTAGG-1	1.32436	-1.41893	-0.498466	-0.656368	-0.820719	-0.63391	-0.713	-0.755102	-0.420029	-0.588243	70	56	7-SkM
GATAGTGCGAGTAAGT-1	0.0861161	0.106268	-0.498466	-0.297115	-0.820719	-0.634798	1.1546	-0.916668	-0.420029	-0.588243	68	44	13-TNMD+
GATCAACATAAAGGGA-1	-0.351947	0.712659	-0.498466	-0.870558	-0.820719	-0.807781	-0.853137	-0.916668	-0.420029	-0.588243	62	36	9-Blank
GATCTGCTATCTAAGG-1	-0.351947	1.17359	-0.202805	0.113536	-0.820719	-0.667498	-0.721117	-0.794033	5.53662	-0.588243	62	56	12-SkM
GATGAGGAACCTTCGG-1	-0.351947	1.67369	-0.498466	-0.44412	-0.24448	-0.642613	-0.853137	-0.916668	-0.420029	-0.35601	67	81	14-MiPoFiB
GATGCTACCTTCGATG-1	-0.351947	-0.183303	-0.498466	-0.401009	-0.663222	-0.807781	-0.609048	-0.841521	-0.420029	-0.588243	70	58	7-SkM
GATTAACCGAAAGCCC-1	-0.351947	-1.30554	-0.498466	-0.586494	-0.0414773	2.39489	3.3185	1.23171	-0.420029	1.73637	55	93	16-Digit
GATTAGAAACAAGCGT-1	-0.351947	0.698521	-0.498466	-0.870558	-0.820719	-0.807781	1.61819	-0.793571	-0.420029	-0.588243	75	45	6-PrPoFiB
GATTCTGTTAATGAGT-1	-0.351947	0.942171	0.925899	-0.870558	-0.374618	-0.807781	-0.72537	-0.160273	-0.420029	-0.418774	74	62	3-DermFiB
GATTGGGAAAGGTTGT-1	-0.351947	0.58333	0.0290225	0.958355	0.444992	0.927136	0.569989	-0.916668	-0.420029	-0.23634	66	80	14-MiPoFiB
GATTTGCGCTAACACC-1	-0.351947	-0.132478	0.00268175	-0.870558	-0.820719	-0.570001	1.27982	-0.400527	-0.420029	1.13448	75	51	6-PrPoFiB
GCAAACCTTGGCCATA-1	-0.132955	2.33246	0.630469	0.80773	0.745499	-0.807781	0.769721	-0.462319	-0.420029	-0.0956709	57	67	10-AnFiB
GCAAGTGTAAAGCATG-1	1.23589	0.346961	-0.498466	0.0971551	-0.571189	-0.67745	-0.606344	-0.848543	-0.420029	-0.588243	67	45	7-SkM
GCACACACTGGTAGCC-1	3.21886	-0.145947	-0.498466	-0.50107	4.58419	1.072	-0.115	-0.676261	-0.420029	-0.588243	56	94	0-IDS
GCACAGCACGGGCCGA-1	-0.351947	-0.394693	-0.498466	1.42734	-0.820719	-0.610858	2.10905	-0.630353	-0.420029	-0.311359	72	42	13-TNMD+
GCACGTGGTTTACTTA-1	-0.351947	-1.06626	-0.498466	-0.213972	0.397885	0.508968	0.459842	-0.734501	-0.420029	-0.588243	64	106	5-DistMes
GCACTGCCTACCTTTA-1	-0.351947	1.55819	-0.227888	0.0570989	0.610221	-0.0905293	0.16029	-0.916668	-0.420029	0.100841	66	68	12-SkM
GCAGTGTGGCTATAGG-1	-0.351947	-0.861289	-0.498466	-0.870558	-0.581379	-0.565748	-0.633076	2.51916	0.399347	0.221234	59	83	4-PaleChon
GCATGCTAATAACGAT-1	4.45411	-0.433934	2.4807	1.95255	1.76227	-0.552469	-0.62605	0.745221	-0.420029	-0.588243	67	95	0-IDS
GCCACTCAGAGCGCGA-1	-0.351947	-1.48067	-0.498466	-0.560422	-0.820719	4.53292	1.36689	2.33239	0.556418	-0.180871	59	95	16-Digit
GCCAGGAAAGAACACT-1	-0.351947	1.47833	0.0725949	-0.870558	-0.820719	-0.807781	-0.853137	1.8262	-0.420029	-0.588243	71	35	9-Blank
GCCCTGAGGATGGGCT-1	-0.351947	1.93201	0.242461	-0.665205	0.457964	-0.449331	0.238181	-0.27909	-0.119427	0.857193	68	74	14-MiPoFiB
GCCGACCCACGACTGC-1	2.34568	0.943426	-0.498466	-0.870558	-0.308476	-0.807781	1.4991	-0.916668	-0.420029	-0.588243	62	30	9-Blank
GCCGGTCGTATCTCTC-1	-0.351947	-0.112171	-0.498466	-0.688696	-0.820719	-0.807781	-0.037784	-0.916668	-0.420029	-0.588243	70	54	7-SkM
GCCGTCGGTTTCGGGC-1	-0.351947	0.180778	2.37348	0.698759	-0.623886	-0.441293	1.37823	0.825844	-0.420029	0.452976	71	41	8-Chon
GCCTACGTTCTGTGCA-1	-0.351947	1.20671	-0.498466	-0.870558	1.08933	-0.807781	-0.853137	-0.916668	-0.420029	-0.374484	68	82	14-MiPoFiB
GCCTCCGACAATTCAC-1	0.980493	-0.100189	-0.498466	2.15816	3.1383	0.799202	-0.59541	0.672212	-0.420029	-0.164831	60	98	0-IDS
GCCTCTATACATAGCA-1	-0.351947	1.37016	-0.0776487	-0.657395	0.662599	-0.608115	1.10548	-0.751487	-0.420029	1.95615	55	75	10-AnFiB
GCCTGTCCCGGTGCAT-1	-0.0182625	1.0737	-0.498466	-0.700933	0.467895	-0.807781	-0.281886	-0.916668	-0.420029	-0.405442	73	63	3-DermFiB
GCGAAACGATCGGGAG-1	-0.351947	-1.49146	-0.498466	-0.330642	1.77177	1.06521	0.815322	-0.832288	-0.114632	-0.35012	54	100	16-Digit
GCGAAGAATCTGACGG-1	-0.351947	1.15888	-0.498466	-0.54888	1.21008	-0.414455	0.0230761	-0.590453	-0.420029	-0.588243	66	84	14-MiPoFiB
GCGCGGTCTAGTAACT-1	-0.351947	0.123258	-0.498466	0.0118888	-0.013328	-0.807781	0.149114	-0.842144	-0.420029	-0.588243	68	60	7-SkM
GCGCGTCATTGGTACA-1	-0.351947	-0.386621	-0.498466	0.275027	-0.580183	-0.585839	0.331742	0.818834	2.04197	-0.588243	57	83	4-PaleChon
GCGCTTAAATAATTGG-1	-0.351947	0.232432	-0.498466	-0.870558	-0.592365	-0.491956	-0.853137	1.24318	0.0159869	-0.303377	57	89	4-PaleChon
GCGGGCGAGCCTTACC-1	-0.351947	-0.090518	-0.498466	-0.516242	0.183692	-0.807781	-0.853137	-0.916668	-0.420029	-0.588243	55	51	3-DermFiB
GCGTCCCTAAGACATA-1	-0.351947	0.70371	0.535423	0.550055	0.0504834	-0.807781	0.0220063	-0.330444	-0.420029	-0.410728	64	42	2-FiB
GCTAACTGAAGTCTGA-1	-0.351947	-1.4873	-0.498466	-0.870558	-0.820719	-0.807781	-0.853137	1.88687	-0.420029	2.47489	58	88	4-PaleChon
GCTACAATCGAGGATA-1	-0.351947	-1.60726	-0.498466	-0.870558	1.24895	2.79504	1.64154	1.72037	4.54274	1.79597	62	104	16-Digit
GCTAGAGTAGAGATGT-1	1.93657	0.436352	0.000445035	2.8074	2.98881	0.96803	-0.853137	0.192455	-0.420029	-0.588243	56	96	0-IDS
GCTAGGCACCACGGAG-1	-0.351947	0.794431	-0.498466	-0.0774758	0.629377	-0.658094	-0.853137	-0.831091	-0.420029	-0.588243	54	84	10-AnFiB
GCTATACGTCTCGGAC-1	-0.351947	0.272595	0.863369	-0.0745708	0.902969	0.204037	-0.853137	-0.71441	-0.420029	-0.374497	52	88	10-AnFiB
GCTCAATGTAATACCG-1	-0.351947	0.37471	-0.498466	-0.522529	-0.820719	0.129871	-0.435587	0.400225	3.35537	-0.0217251	62	58	2-FiB
GCTCATTGATCATATC-1	-0.351947	0.554825	-0.498466	-0.870558	-0.508589	-0.807781	-0.0164831	-0.916668	-0.420029	-0.588243	74	48	6-PrPoFiB
GCTCCATGCAAAGCAA-1	-0.351947	-1.23176	-0.498466	-0.356471	-0.820719	-0.634307	-0.283572	-0.462813	-0.420029	-0.588243	69	55	7-SkM
GCTCTTTCCGCTAGTG-1	-0.351947	0.743235	-0.498466	1.11322	-0.820719	-0.807781	-0.853137	-0.916668	-0.420029	-0.588243	64	54	12-SkM
GCTGCGAAGAATTATT-1	-0.351947	-1.22989	-0.498466	-0.668976	-0.53597	-0.712261	2.80762	-0.916668	-0.420029	-0.588243	74	46	6-PrPoFiB
GCTGCTAAGTAGTCGA-1	-0.351947	2.04043	-0.498466	-0.5203	0.703684	-0.807781	0.2632	-0.627388	-0.420029	0.189905	56	56	2-FiB
GCTGGGAGCGCGTCAA-1	-0.351947	0.392694	0.545174	-0.610512	-0.820719	-0.807781	-0.25744	1.50796	-0.420029	-0.588243	73	33	8-Chon
GGAAACTAAATGGGCC-1	-0.351947	0.626859	2.11338	2.05925	2.65707	-0.603227	-0.853137	0.445317	-0.420029	-0.588243	60	102	0-IDS
GGAAAGTCTTGATTGT-1	-0.351947	-0.306204	-0.498466	2.39354	-0.0952292	-0.807781	-0.561293	-0.769466	-0.420029	-0.588243	75	43	9-Blank
GGAACTCGTGAATACG-1	-0.351947	0.0771211	-0.498466	-0.870558	-0.820719	-0.433783	-0.582897	-0.71667	-0.420029	-0.588243	77	43	6-PrPoFiB
GGAACTTTGGCGATTA-1	-0.351947	-1.43418	-0.142639	1.37509	-0.820719	-0.673426	-0.853137	-0.758192	-0.420029	-0.588243	60	110	5-DistMes
GGACAACCATGAAGCC-1	-0.351947	-1.50411	0.178637	1.4312	-0.687409	-0.604341	-0.853137	-0.669855	-0.0531699	-0.422575	70	102	5-DistMes
GGACTCGACAGCGCAT-1	-0.351947	-0.104422	-0.498466	-0.732876	-0.820719	-0.807781	-0.61792	-0.916668	-0.218487	-0.588243	68	46	7-SkM
GGACTCGTGAGTGGTC-1	-0.351947	1.0189	-0.498466	-0.590938	-0.422487	0.882029	1.31146	-0.798022	-0.420029	-0.588243	64	38	8-Chon
GGAGCAACATTTCAAG-1	5.19012	-0.924949	2.82141	1.00992	1.83818	-0.807781	-0.853137	-0.650398	-0.420029	-0.588243	57	103	0-IDS
GGAGCGAGGCCTACTT-1	-0.351947	1.64564	-0.227781	0.134209	0.974365	0.272957	-0.0548607	-0.916668	-0.420029	-0.426144	67	69	14-MiPoFiB
GGATCTTACTGCCCTT-1	1.79771	0.556709	-0.0381268	1.39479	0.658782	-0.589363	0.0661365	-0.0572339	-0.420029	-0.588243	65	35	8-Chon
GGATGGCTTGAAGTAT-1	-0.351947	-1.07829	0.281655	1.08603	0.969453	-0.437636	0.195189	0.153623	-0.420029	-0.588243	68	98	0-IDS
GGATTGCTGTGACTCC-1	-0.351947	-1.52304	-0.498466	-0.870558	-0.60344	1.14456	-0.65336	1.91514	0.346557	4.31408	60	84	4-PaleChon
GGCAAGCCCATAGTGG-1	-0.351947	0.572492	-0.498466	0.0271993	0.304277	-0.807781	-0.435789	-0.524077	-0.420029	-0.588243	67	61	7-SkM
GGCATTGAACATCTCA-1	-0.351947	0.334307	-0.498466	-0.657763	-0.41583	-0.807781	2.78097	-0.292269	-0.420029	-0.588243	74	58	6-PrPoFiB
GGCCGAGACTCTGGTG-1	-0.351947	0.892028	-0.498466	-0.870558	-0.820719	-0.807781	-0.226469	-0.916668	-0.420029	-0.588243	62	32	9-Blank
GGCCGGCGTCTGCTAT-1	-0.351947	0.464199	2.65652	-0.238394	-0.591202	1.20233	0.909213	-0.916668	-0.420029	1.51654	65	79	14-MiPoFiB
GGCCGTTTGGGTTTCA-1	-0.351947	-0.095686	-0.498466	-0.870558	0.66934	-0.807781	-0.853137	-0.813915	-0.420029	-0.588243	59	45	3-DermFiB
GGCCTGCTCTGATGTT-1	0.0372209	1.11295	-0.498466	-0.546254	0.648961	-0.544524	-0.712591	-0.916668	-0.420029	0.13833	72	64	3-DermFiB
GGCGCGGAGATCTTTC-1	-0.351947	-1.38416	-0.498466	-0.870558	-0.576657	-0.807781	-0.628734	1.28269	-0.0295517	-0.588243	58	86	4-PaleChon
GGCGCTTCATTCCCTG-1	-0.351947	1.62158	0.932896	-0.547508	0.275383	0.348382	0.250508	-0.0453012	-0.420029	-0.588243	67	71	14-MiPoFiB
GGCGTAGGGAAAGCTG-1	-0.351947	-1.47241	-0.498466	-0.870558	-0.472855	0.0379783	-0.853137	2.80896	-0.420029	2.6135	64	82	1-ZeutoChon
GGCTACTATACACTCC-1	-0.0474995	0.795511	-0.498466	0.0744018	0.830381	-0.807781	-0.853137	-0.851	-0.420029	-0.588243	64	44	2-FiB
GGCTCCTCCACCTGTT-1	0.123994	1.30479	-0.498466	-0.870558	-0.519767	-0.807781	-0.649607	-0.916668	-0.420029	-0.588243	59	35	3-DermFiB
GGCTGTCCTACTGCGG-1	-0.351947	0.405505	-0.498466	-0.870558	-0.820719	-0.807781	2.46273	0.207082	-0.420029	-0.588243	76	50	6-PrPoFiB
GGCTTTCAATAAGGGT-1	-0.351947	-0.656445	-0.498466	-0.870558	-0.571683	2.02797	-0.438258	0.870859	2.68925	-0.277576	60	62	11-StyloChon
GGGAACGGTTTCAGAT-1	-0.351947	0.636	-0.498466	-0.870558	-0.820719	-0.807781	-0.853137	-0.916668	-0.420029	-0.588243	64	32	9-Blank
GGGAAGACGGTCTGTC-1	-0.351947	1.58038	-0.0281825	1.66424	-0.820719	-0.807781	1.92702	0.262503	-0.420029	-0.588243	64	76	1-ZeutoChon
GGGAAGGGCTTTCTCA-1	-0.351947	-1.34897	-0.498466	-0.870558	-0.820719	-0.807781	-0.853137	0.649461	-0.420029	3.64291	63	87	4-PaleChon
GGGACCCGTATATCTT-1	-0.351947	1.84847	-0.498466	0.00148759	1.26972	-0.807781	-0.663818	-0.861821	-0.420029	-0.440709	57	53	2-FiB
GGGAGCGACCGTAGTG-1	-0.351947	0.0265352	-0.498466	-0.463806	-0.674138	-0.58995	-0.718364	-0.84869	-0.420029	-0.588243	68	86	14-MiPoFiB
GGGCACGTAGTACTGT-1	-0.351947	-1.12949	-0.498466	0.0383038	-0.820719	-0.807781	-0.0885606	-0.916668	-0.225756	-0.588243	70	48	7-SkM
GGGCAGAGCAATCGTT-1	-0.351947	-0.366476	1.71821	0.42508	-0.820719	-0.0535497	2.08737	0.127579	0.0397729	2.17608	58	60	11-StyloChon
GGGCATGCATGTCGAG-1	-0.351947	0.186256	-0.498466	-0.870558	-0.820719	-0.807781	1.71894	-0.815607	-0.420029	-0.588243	73	55	6-PrPoFiB
GGGCGTGGTTTCCCAG-1	-0.351947	-0.673904	-0.498466	-0.60952	-0.820719	-0.595881	-0.401736	1.51728	-0.420029	3.18625	61	81	4-PaleChon
GGGCTATGATCGATGG-1	1.17452	1.08116	-0.498466	0.046238	0.858027	-0.693459	-0.853137	-0.856911	-0.213875	-0.588243	57	51	2-FiB
GGGTCAGGAGCTAGAT-1	-0.351947	1.2359	-0.498466	-0.164533	-0.636513	-0.807781	0.16585	-0.831241	-0.420029	-0.588243	65	55	12-SkM
GGTAGGCCAATATCAC-1	-0.351947	-0.0392783	0.00411529	1.37085	-0.820719	0.347147	-0.245594	-0.800012	-0.420029	0.0608424	74	54	6-PrPoFiB
GGTCGGTCGTCCACAG-1	0.00971536	0.883074	-0.498466	0.174881	1.03896	-0.692699	-0.853137	-0.856514	-0.212504	0.233345	56	52	3-DermFiB
GGTCTCCGTCCAGGTT-1	-0.351947	-1.60726	-0.498466	0.870808	1.31487	1.73258	1.45784	1.95997	4.08283	-0.290505	63	101	16-Digit
GGTCTTGAGCGCTCTT-1	-0.351947	-0.507108	-0.498466	-0.870558	-0.414571	-0.574975	1.97998	0.531264	-0.000215161	2.566	65	65	1-ZeutoChon
GGTGCATAAATGATTA-1	-0.351947	-0.927707	1.10517	0.513119	-0.820719	-0.807781	-0.0571432	-0.832725	-0.217831	-0.588243	67	47	7-SkM
GGTGGACTGCTCTGGC-1	-0.351947	1.04452	-0.498466	1.91155	-0.52601	-0.672322	-0.853137	-0.530525	-0.420029	-0.588243	55	85	10-AnFiB
GGTGTAAATCGATTGT-1	-0.351947	1.01252	-0.498466	0.496699	-0.820719	-0.807781	1.1622	-0.833666	-0.133681	-0.588243	69	65	2-FiB
GGTGTAGGTAAGTAAA-1	-0.351947	-0.323228	-0.498466	-0.732526	0.00840181	-0.807781	-0.589728	-0.916668	-0.217973	-0.588243	70	50	7-SkM
GGTTACCGCTCCCTAC-1	-0.351947	-0.0657355	-0.498466	-0.870558	-0.820719	-0.807781	2.1453	-0.916668	-0.420029	-0.588243	76	44	6-PrPoFiB
GGTTCCGTACGACTAA-1	-0.351947	0.118837	-0.498466	-0.582125	-0.820719	-0.807781	1.31623	0.327676	-0.420029	-0.259034	77	41	6-PrPoFiB
GGTTTAATTACCATCG-1	2.79833	0.957991	-0.498466	-0.870558	1.6033	-0.55874	1.4699	-0.736565	-0.420029	-0.588243	63	39	2-FiB
GGTTTGTGACCTGAGG-1	-0.351947	-0.116455	1.49612	2.03233	-0.25676	-0.630354	-0.853137	-0.0595331	-0.420029	-0.588243	61	105	0-IDS
GTAACAGGTTAACGGC-1	-0.351947	0.20583	-0.498466	-0.373741	-0.820719	-0.604643	1.60445	-0.805877	-0.420029	-0.290222	76	54	6-PrPoFiB
GTAACATCTAAGATAA-1	1.02249	-1.30481	-0.498466	1.34464	-0.820719	0.45743	-0.853137	-0.916668	-0.420029	-0.588243	56	110	5-DistMes
GTAACTGCCCAAGGAG-1	-0.351947	-0.232974	-0.498466	1.01369	-0.672514	-0.807781	-0.734955	-0.916668	-0.420029	-0.588243	66	46	12-SkM
GTAGACACGCCTGACT-1	-0.351947	-0.932124	-0.498466	-0.870558	0.9976	0.234486	2.10881	0.421015	1.45947	2.00455	63	67	1-ZeutoChon
GTAGCTCCGGGAGGCT-1	0.142515	0.565562	1.51263	1.84431	0.484754	0.516532	-0.641686	0.172574	-0.420029	-0.588243	65	37	8-Chon
GTAGTCTACGATATTG-1	-0.351947	-1.35736	-0.498466	0.651184	1.66759	1.70123	-0.0382902	0.460787	-0.420029	0.0300653	63	77	1-ZeutoChon
GTAGTTCGAAGGCGAA-1	0.122556	0.699036	-0.161652	-0.487522	0.735002	-0.807781	-0.650222	-0.0555279	-0.420029	-0.588243	65	39	8-Chon
GTATCAAACGTTAGCT-1	2.15231	-1.07962	-0.498466	1.03333	2.89386	0.673048	2.20425	0.0400801	-0.420029	-0.354449	55	97	16-Digit
GTATCCTTTGGTAACC-1	-0.351947	-0.287956	-0.498466	-0.870558	1.09727	1.30686	1.36049	2.47855	2.64859	2.62964	64	92	16-Digit
GTCAACCAGGCCTATA-1	-0.351947	-0.285692	2.77163	2.35739	0.973332	-0.648515	0.441789	-0.821998	-0.420029	-0.588243	65	103	0-IDS
GTCATGCGCGAGGGCT-1	3.34043	-0.00333358	-0.498466	1.29074	2.17984	1.04639	-0.853137	0.781818	-0.420029	-0.588243	64	98	0-IDS
GTCCAATATTTAGCCT-1	-0.351947	0.483507	-0.498466	0.731841	-0.820719	-0.807781	-0.853137	-0.916668	-0.420029	-0.588243	65	53	12-SkM
GTCCAGGCACGTGTGC-1	-0.351947	0.023502	-0.498466	1.88264	-0.820719	-0.807781	0.804009	-0.284357	-0.420029	-0.228215	70	44	13-TNMD+
GTCCCGCGACGTTATG-1	-0.351947	-0.349582	-0.498466	-0.635017	-0.586351	-0.807781	-0.4395	0.279003	0.299731	-0.588243	58	82	4-PaleChon
GTCCGGACCTGAAATT-1	-0.351947	0.919905	-0.498466	0.60419	0.49078	-0.298428	-0.853137	-0.422288	-0.420029	-0.588243	54	88	10-AnFiB
GTCCGGGTTCACATTA-1	-0.351947	1.63866	-0.498466	-0.150761	-0.428848	-0.638557	0.356788	-0.3064	-0.420029	-0.337331	69	71	3-DermFiB
GTCCTACGAATAGTCT-1	-0.351947	0.00426205	-0.498466	0.72546	0.916328	-0.807781	-0.589577	-0.836835	-0.420029	-0.588243	53	91	10-AnFiB
GTCGGGAAGCAGAAAC-1	-0.351947	-0.845441	-0.498466	0.930656	0.585252	-0.38651	2.20749	1.23816	2.97632	2.14966	59	65	11-StyloChon
GTCTAGTGAGCCGCTT-1	-0.351947	-0.308739	0.001311	-0.308485	-0.573724	-0.588642	-0.853137	-0.553483	-0.420029	-0.588243	66	92	0-IDS
GTCTATACACGCATGG-1	-0.351947	0.582949	1.48319	-0.870558	-0.608206	0.132456	0.422939	-0.916668	-0.420029	-0.588243	74	50	6-PrPoFiB
GTCTATTGCATGCTCG-1	-0.351947	-1.10373	-0.498466	0.968449	0.177544	-0.200629	-0.853137	-0.832051	-0.420029	-0.588243	65	105	0-IDS
GTCTCAAGGCCCGGCT-1	-0.351947	-0.835843	-0.498466	-0.25975	-0.520733	1.09273	0.0968686	1.37207	3.90125	2.20045	60	66	11-StyloChon
GTCTCCGCCTCAATAC-1	0.535729	1.37506	0.273549	-0.184183	-0.02371	0.0884098	1.19517	-0.824028	-0.420029	0.671846	71	61	2-FiB
GTCTGTAGGTTGAACA-1	-0.351947	0.0215111	-0.498466	-0.637916	-0.820719	-0.807781	-0.657428	-0.5471	-0.420029	-0.145508	73	39	9-Blank
GTGACAGCTTCCCACT-1	-0.351947	0.418424	3.17119	-0.547221	1.70829	-0.807781	1.14579	0.335372	2.35041	-0.219194	64	74	1-ZeutoChon
GTGACGCAGGTTTCAT-1	-0.351947	2.2782	-0.498466	-0.648891	0.113372	0.312211	1.35157	-0.764432	-0.420029	-0.588243	65	75	14-MiPoFiB
GTGAGATAACCTTATA-1	-0.351947	-0.0825579	1.12305	0.474056	-0.572218	-0.173675	0.595	0.0860294	-0.420029	-0.303735	69	41	13-TNMD+
GTGATCCTTGTCATGA-1	-0.351947	-0.857406	-0.498466	-0.597023	-0.820719	-0.585737	-0.853137	0.902699	-0.420029	2.14975	62	84	4-PaleChon
GTGCACCAGCTTCAAC-1	-0.351947	0.776601	-0.498466	-0.235192	-0.820719	-0.807781	-0.853137	-0.582097	-0.420029	0.311734	66	54	7-SkM
GTGCCTGAGACCAAAC-1	-0.351947	-0.586743	-0.498466	-0.406471	0.422439	-0.262965	-0.705313	-0.0310439	-0.420029	-0.588243	69	89	5-DistMes
GTGGACGCATTTGTCC-1	0.67712	2.22685	0.396518	0.45321	1.37375	-0.807781	0.871415	-0.810542	-0.420029	1.34267	56	64	3-DermFiB
GTGGCTGTTTCTGTTC-1	-0.351947	-1.40041	-0.498466	1.34558	-0.476804	-0.149222	-0.853137	-0.707145	-0.420029	-0.357316	70	92	5-DistMes
GTGGGAACAAACCGGG-1	-0.351947	0.325958	-0.498466	1.84351	-0.820719	-0.807781	0.61904	-0.916668	-0.420029	-0.588243	71	47	13-TNMD+
GTGTATATCAGCGGGC-1	-0.351947	-0.93342	2.17946	-0.553722	-0.820719	0.462815	0.730148	1.80356	-0.420029	1.19828	58	76	1-ZeutoChon
GTGTCAGTGTACGTGG-1	0.0831202	-0.357982	-0.498466	0.98371	-0.820719	0.406926	-0.680377	-0.916668	-0.420029	-0.588243	68	42	13-TNMD+
GTTAACATCACTTAAA-1	2.13643	1.26186	-0.0489983	-0.870558	0.917087	-0.594521	2.03418	-0.203513	-0.420029	0.11211	55	73	10-AnFiB
GTTAAGGGTGCGATGT-1	-0.351947	0.921061	2.1741	0.691549	0.403006	-0.625441	-0.853137	-0.0147205	-0.420029	-0.588243	61	71	15-PeriChon
GTTAGCCCATGACATC-1	-0.351947	2.27487	-0.498466	-0.439175	-0.513313	0.0335011	0.455368	-0.56426	-0.420029	-0.353317	67	75	14-MiPoFiB
GTTCAGTCGCCAAATG-1	1.64218	1.18939	1.23583	0.501513	-0.426414	0.474257	1.26862	-0.82175	-0.420029	0.805318	70	60	2-FiB
GTTCCGTCCGCCTGCA-1	-0.351947	-0.55955	-0.117443	1.62325	-0.820719	0.0633483	1.53407	0.129519	-0.420029	0.636608	70	42	13-TNMD+
GTTGGTCATGCTATCC-1	-0.351947	1.32881	-0.498466	-0.870558	-0.513036	-0.807781	-0.703939	-0.548497	-0.420029	-0.406842	55	63	3-DermFiB
GTTGTAGATTTATGAG-1	1.60443	1.00067	-0.498466	0.252961	0.889665	-0.539227	-0.724291	-0.916668	-0.420029	-0.588243	71	63	3-DermFiB
GTTTCAAACGAGTTGT-1	-0.351947	-1.30642	0.952752	1.29432	-0.820719	-0.807781	-0.853137	-0.556753	-0.420029	-0.588243	61	109	5-DistMes
GTTTCTAGAGGCGCGG-1	-0.351947	-1.44288	-0.0981273	1.61485	1.08276	0.867816	-0.689563	-0.0408233	-0.420029	-0.588243	69	93	16-Digit
GTTTGGGTTTCGCCCG-1	-0.351947	0.0574765	-0.498466	-0.870558	-0.820719	1.59062	-0.853137	0.528034	-0.420029	-0.588243	63	91	0-IDS
GTTTGGTGATCGGTGC-1	-0.351947	0.749098	1.98086	1.09425	-0.601001	0.582533	-0.853137	-0.644076	-0.420029	-0.588243	66	38	8-Chon
TAAAGCGGTATTTCCA-1	-0.351947	0.511952	-0.498466	-0.700233	0.06864	-0.807781	-0.709852	-0.916668	-0.170703	0.142257	63	49	12-SkM
TAAAGTGCACGTCTCG-1	-0.351947	0.15099	-0.0396544	-0.870558	0.0968582	-0.590088	-0.325694	-0.916668	-0.420029	-0.588243	72	50	6-PrPoFiB
TAAATTTAGTAACACC-1	-0.351947	-0.286749	2.86256	0.610655	-0.622722	0.897035	-0.291096	1.57559	-0.420029	1.13936	71	39	8-Chon
TAACAGCGTTTGTGCT-1	-0.351947	0.661705	-0.498466	-0.870558	-0.820719	0.982168	-0.853137	-0.916668	-0.420029	-0.588243	63	37	9-Blank
TAACAGGTTCCCTTAG-1	-0.351947	1.08357	0.625675	-0.040246	0.606256	-0.807781	0.519736	-0.843153	-0.166412	-0.588243	74	60	3-DermFiB
TAACCTAGGGAGTCCA-1	-0.351947	-0.683475	1.52162	-0.40957	-0.444475	0.818408	-0.853137	-0.241184	-0.420029	-0.588243	60	106	0-IDS
TAAGGCATAACATCAA-1	-0.351947	0.24934	-0.498466	-0.118023	0.195534	-0.337276	-0.853137	-0.670732	0.428423	-0.390872	57	49	3-DermFiB
TAAGGCCCGTCACCCT-1	-0.351947	0.465796	-0.125371	-0.652485	0.491773	-0.807781	-0.853137	-0.824137	-0.420029	-0.588243	62	70	15-PeriChon
TAAGGGCCTGTCCGAT-1	4.03056	0.319341	-0.0231942	2.76116	3.41461	1.61268	-0.853137	0.0743149	-0.420029	-0.588243	57	95	0-IDS
TAAGTTGCGACGTAGG-1	0.0712772	-0.84349	-0.498466	-0.870558	0.959601	1.52442	3.08246	0.336866	-0.420029	-0.588243	53	95	16-Digit
TAATTACGTCAGTAGA-1	-0.351947	-1.60726	-0.498466	-0.870558	1.2914	3.16399	2.35238	2.17734	1.06549	0.160097	62	102	16-Digit
TACAAGGGCTTCTTTA-1	-0.351947	-1.60726	-0.498466	-0.507174	-0.590824	3.38183	2.3192	2.33647	-0.0826432	2.60236	68	94	16-Digit
TACACCTCTTCGAATC-1	-0.351947	-0.719029	-0.498466	0.588277	-0.820719	-0.574913	-0.853137	-0.466729	-0.420029	-0.588243	71	91	5-DistMes
TACAGAAACGGTGGGC-1	-0.351947	-1.47439	-0.498466	-0.870558	-0.820719	-0.807781	-0.853137	1.84533	-0.420029	-0.588243	59	85	4-PaleChon
TACCAAATAGCCCAGA-1	-0.351947	-0.379022	-0.498466	-0.870558	-0.820719	1.40144	1.38932	0.923142	2.23156	-0.115449	59	61	11-StyloChon
TACCAATAAAGTACCA-1	-0.351947	1.15399	0.882809	1.09533	-0.43625	-0.807781	-0.853137	-0.916668	-0.420029	-0.226241	55	83	10-AnFiB
TACCAGGAATCCCGTC-1	0.575143	0.497283	0.307828	-0.870558	-0.610518	1.49884	0.805287	1.77229	-0.420029	0.933117	68	36	8-Chon
TACCGAATAATTGTAA-1	-0.351947	-1.38524	-0.498466	-0.553944	0.0417112	2.98891	2.17121	1.76478	1.85645	-0.588243	67	93	16-Digit
TACCGTAGGTTAACTA-1	-0.351947	-0.679403	-0.498466	-0.870558	0.714936	-0.0381692	-0.651141	0.37568	1.67257	0.231382	59	57	11-StyloChon
TACCTACTCCCAGTAT-1	-0.351947	-0.667351	0.0135434	-0.57129	-0.557907	1.30835	1.52278	0.33608	-0.420029	2.30822	58	62	11-StyloChon
TACCTCAGTTGTCTGT-1	-0.351947	0.770115	-0.252624	0.49873	-0.545087	-0.076854	-0.216542	-0.0508939	-0.420029	-0.184174	60	50	12-SkM
TACGCCTCCATTCCGA-1	-0.351947	1.51971	0.407697	-0.870558	0.967067	-0.807781	-0.853137	-0.641593	-0.420029	1.9344	55	59	2-FiB
TACGCTCCTAGAACTG-1	-0.351947	0.179313	-0.498466	-0.62331	-0.820719	-0.690622	0.922612	-0.462985	-0.0310424	-0.588243	73	47	6-PrPoFiB
TACGGAAGCCAAACCA-1	-0.351947	1.49064	0.204287	-0.52836	0.382854	0.159076	-0.643204	-0.728137	-0.134915	-0.365935	69	73	3-DermFiB
TACGTAAAGCGGAGTG-1	0.177324	-1.34708	-0.498466	-0.601509	2.2073	2.67484	2.14967	1.49855	3.01107	1.77199	63	103	16-Digit
TACGTACTAGTGCTGA-1	0.398301	0.410086	-0.498466	-0.063866	0.687463	-0.807781	-0.730238	-0.819126	-0.420029	-0.588243	62	42	2-FiB
TACTACGTGCAATGCG-1	-0.351947	0.693562	-0.498466	-0.870558	-0.820719	-0.674217	0.782132	0.345175	-0.420029	1.77789	71	85	10-AnFiB
TACTATGGTTCCTCAG-1	-0.351947	0.297891	-0.498466	-0.870558	1.49964	-0.807781	-0.853137	-0.62018	-0.420029	-0.588243	57	47	3-DermFiB
TACTCCTCTAGTTGAC-1	0.127692	0.60507	-0.498466	0.753202	1.16349	0.579144	-0.648025	-0.288518	-0.420029	-0.588243	64	36	8-Chon
TACTCTTACTTTACTG-1	-0.351947	-1.34396	-0.498466	1.83893	-0.820719	0.299878	-0.853137	-0.66847	-0.420029	-0.588243	59	111	5-DistMes
TACTCTTTCGTCTTCA-1	-0.351947	-0.380439	-0.498466	-0.729788	0.146526	-0.693509	-0.853137	-0.856938	-0.213966	-0.588243	58	46	3-DermFiB
TACTGCATGATTAAAT-1	-0.351947	0.426552	-0.498466	-0.552464	-0.820719	0.670107	1.36119	-0.781697	-0.420029	-0.588243	77	51	6-PrPoFiB
TACTTAAACATGTACA-1	-0.351947	-1.06795	-0.498466	2.05518	-0.496795	-0.807781	-0.853137	-0.40175	-0.420029	0.104891	66	108	5-DistMes
TAGAATAGCCGATGAA-1	3.31988	-1.4792	-0.498466	-0.870558	-0.820719	3.20597	-0.853137	2.30818	2.31226	-0.17614	62	100	16-Digit
TAGACGAAACGCCAAT-1	-0.351947	-0.666777	0.201919	-0.17468	1.21339	-0.317905	-0.492685	1.97791	-0.420029	-0.261233	63	73	1-ZeutoChon
TAGAGGTTCTACTTGT-1	0.129753	-1.36726	-0.498466	-0.481071	2.30038	-0.258477	2.17197	0.363934	1.19269	-0.588243	54	96	16-Digit
TAGATGGTTCCTTACT-1	-0.351947	-0.87558	-0.498466	-0.498906	-0.820719	3.33413	-0.122801	2.88275	2.67889	1.76637	59	97	16-Digit
TAGATTCAAAGTGCGG-1	-0.351947	-0.301489	-0.498466	0.75457	-0.63391	-0.133032	-0.153879	1.43853	-0.420029	0.190827	69	39	8-Chon
TAGCAGTATGACTAAA-1	-0.351947	-1.60726	0.176483	-0.10557	-0.820719	2.27672	-0.348118	2.20902	0.501437	-0.137965	66	98	16-Digit
TAGCTAGTGATGATGG-1	-0.351947	0.66928	-0.498466	0.29865	-0.438009	-0.807781	-0.853137	-0.186481	-0.420029	-0.588243	60	48	2-FiB
TAGGCTAAAGTGGCAC-1	-0.351947	-1.60726	2.72572	1.01396	-0.440269	3.39772	-0.107092	2.33263	2.94728	2.03731	65	99	16-Digit
TAGGTGACGATAACCT-1	-0.351947	-0.653636	-0.498466	-0.59883	-0.577303	-0.587203	-0.259358	0.845563	-0.420029	3.35932	61	79	4-PaleChon
TAGGTGTTCCACAGAT-1	-0.351947	-0.680499	-0.498466	-0.544685	-0.820719	2.13759	-0.578998	1.43628	3.24093	2.77513	60	60	11-StyloChon
TAGGTTCTGCTGAGAA-1	1.92051	1.25756	1.10833	1.43187	-0.315151	-0.644817	0.590063	-0.368891	-0.420029	-0.359108	72	62	3-DermFiB
TAGTAGCTTATACCAG-1	0.668645	-0.0893745	-0.498466	0.0232055	1.28463	-0.807781	-0.721293	-0.54467	-0.420029	0.126067	61	43	2-FiB
TAGTCCCGGAGACCAC-1	-0.351947	-0.00202476	0.88027	-0.870558	-0.613741	-0.807781	-0.853137	-0.767365	-0.420029	0.331552	66	48	15-PeriChon
TAGTCTGCGGCACATT-1	-0.351947	0.148328	-0.498466	-0.870558	-0.820719	-0.807781	-0.853137	-0.752399	-0.420029	-0.588243	72	36	9-Blank
TATACGCGTCATCACT-1	-0.351947	-1.34551	6.22511	-0.132556	-0.820719	-0.411554	-0.853137	2.3002	-0.420029	-0.588243	60	68	1-ZeutoChon
TATAGAGTCGCTTGAA-1	-0.0542187	1.07073	-0.498466	-0.64253	0.501403	-0.807781	-0.853137	-0.85245	-0.420029	-0.588243	64	46	2-FiB
TATATAGGGCTTTACG-1	-0.351947	0.646979	-0.498466	-0.870558	-0.820719	-0.807781	1.72801	-0.916668	-0.420029	-0.588243	63	33	9-Blank
TATATCAAAGTGATCT-1	-0.351947	-1.14318	0.0471872	-0.870558	-0.820719	-0.807781	-0.853137	1.53023	-0.420029	-0.588243	71	37	9-Blank
TATCCAATTGGTTATC-1	-0.351947	1.32913	-0.498466	-0.665531	0.425937	-0.807781	-0.183641	-0.274187	-0.420029	0.211423	55	79	10-AnFiB
TATCCGCACCGTCGGG-1	-0.0787449	1.92953	-0.498466	0.183203	-0.187212	0.0529888	0.878782	-0.916668	-0.420029	-0.588243	59	53	2-FiB
TATCCTATCAACTGGT-1	-0.351947	0.602516	-0.498466	-0.013458	-0.646238	-0.478488	0.314706	-0.916668	-0.420029	-0.588243	69	59	2-FiB
TATGAAGAATTAAGGT-1	0.75458	-0.383561	3.62929	2.46795	2.23384	0.318618	-0.632647	0.807751	-0.420029	-0.588243	67	99	0-IDS
TATGATCTTCTCTTTA-1	-0.351947	-1.41472	-0.498466	-0.870558	-0.820719	1.77724	-0.853137	2.22637	-0.420029	0.416415	58	90	4-PaleChon
TATGTAAAGTGCTTAA-1	-0.351947	-0.100848	-0.498466	-0.870558	-0.672796	-0.807781	-0.365736	-0.916668	-0.420029	-0.588243	66	44	12-SkM
TATTCCGAGCTGTTAT-1	-0.351947	0.981994	-0.498466	1.79095	-0.329976	-0.18791	-0.853137	-0.82652	-0.420029	-0.588243	54	86	10-AnFiB
TCAAATTGTTGTGCCG-1	-0.351947	1.67793	0.17515	-0.683861	-0.274891	-0.656228	1.15393	-0.714131	-0.146736	-0.375152	68	78	14-MiPoFiB
TCAAATTTGAGACTCA-1	-0.351947	-0.758401	6.25387	0.926041	-0.820719	-0.478559	-0.853137	2.05434	-0.420029	-0.588243	60	70	1-ZeutoChon
TCAACATAGCGCCCTA-1	-0.351947	-0.360364	-0.498466	-0.870558	0.199834	-0.807781	-0.853137	-0.847751	-0.420029	-0.588243	58	44	3-DermFiB
TCAACTGCAGAGTCAG-1	0.0178278	-1.55559	1.13022	0.625348	-0.515431	-0.536922	-0.853137	-0.486459	-0.420029	-0.588243	56	108	5-DistMes
TCAATACGCCGTCATG-1	0.395076	-0.914049	0.151222	-0.870558	-0.820719	-0.518169	-0.533682	2.5642	0.658098	-0.588243	63	61	11-StyloChon
TCACAAACCGAGGTAC-1	6.08913	-0.210127	0.024647	3.35526	-0.0973449	1.47709	-0.583836	0.06197	-0.420029	-0.588243	61	95	0-IDS
TCAGCAGTAGGCCCTG-1	0.158595	0.629122	-0.498466	-0.61103	-0.391538	-0.807781	-0.426118	-0.311137	-0.420029	-0.588243	61	41	3-DermFiB
TCAGCCAATCCGTAAA-1	-0.351947	-1.50327	-0.498466	-0.691067	1.16755	1.94813	1.11892	1.35572	4.14283	1.89209	63	105	16-Digit
TCATATGAGCTTTGTT-1	0.366158	-0.922093	0.126072	-0.870558	-0.820719	0.482152	-0.546048	2.31043	2.44044	-0.588243	64	62	11-StyloChon
TCATCCTCAGCTGCTT-1	-0.351947	0.214996	0.354308	-0.63017	1.73248	0.243084	-0.853137	-0.367375	-0.420029	-0.588243	68	90	0-IDS
TCCAACTCAGCTATCT-1	-0.351947	-0.608511	-0.498466	-0.566095	2.03429	2.96257	1.04618	1.79598	0.0959492	-0.588243	67	91	16-Digit
TCCAAGCCTAGACACA-1	-0.351947	2.03913	-0.498466	1.05848	0.553922	0.0884205	-0.597183	-0.83876	-0.420029	0.462292	67	79	14-MiPoFiB
TCCAATAAAGGCTACC-1	-0.351947	0.408234	-0.498466	0.0797386	-0.184624	-0.807781	-0.0353771	-0.916668	0.597667	-0.588243	63	53	12-SkM
TCCACATCGTATATTG-1	-0.351947	1.29188	-0.498466	0.0321805	-0.820719	-0.62981	0.37379	-0.446418	0.901428	-0.588243	69	67	2-FiB
TCCACCTCTAGCCTTT-1	0.725714	0.961109	-0.498466	-0.322741	-0.820719	-0.221786	-0.853137	-0.916668	-0.420029	-0.588243	61	53	12-SkM
TCCAGGCAGGACGATC-1	-0.351947	-0.124145	-0.498466	-0.688592	-0.820719	0.311117	-0.853137	-0.916668	-0.420029	-0.588243	72	56	7-SkM
TCCAGGGTATATACGA-1	-0.351947	-1.17989	-0.498466	-0.870558	-0.820719	-0.558086	0.142647	-0.227198	0.0302407	-0.00547806	61	63	11-StyloChon
TCCCAAACATCCTCTA-1	-0.351947	0.40041	0.672536	0.374685	0.799732	0.139294	2.30859	0.608631	-0.420029	1.23328	75	35	8-Chon
TCCGACCGCTAATCAA-1	-0.351947	0.150046	0.396074	-0.471903	-0.505733	-0.296261	-0.668007	1.85678	3.67882	-0.133228	70	36	8-Chon
TCCGCCTGTCTACAAG-1	1.26008	1.77247	0.903519	-0.708504	-0.571432	-0.674707	0.863544	-0.41778	-0.182809	0.344918	56	74	10-AnFiB
TCCGCGGCCCAATGAA-1	-0.351947	-1.49336	-0.498466	0.595193	1.59689	0.535985	1.13118	-0.916668	0.892485	0.435147	53	99	16-Digit
TCCGGGCTTGACGGGA-1	3.92742	-0.0339321	4.6135	2.27353	1.0703	1.16632	-0.853137	0.157976	-0.420029	-0.588243	66	96	0-IDS
TCCGTTAAGCTAATAT-1	-0.351947	-0.765218	-0.498466	0.304763	-0.667229	0.0647697	-0.325047	-0.791946	0.498887	-0.588243	52	100	5-DistMes
TCCTAAAGATTCAGAC-1	-0.351947	1.06612	-0.498466	-0.870558	0.796638	-0.807781	-0.853137	-0.916668	-0.420029	-0.353347	68	84	14-MiPoFiB
TCCTAAATTGGGAAGC-1	-0.0318335	1.71824	-0.220062	-0.00543207	0.772046	-0.675686	-0.125353	-0.268671	-0.420029	0.250724	56	70	10-AnFiB
TCCTAACCGTCGGGCA-1	-0.351947	0.745787	-0.498466	0.136855	0.328882	-0.807781	-0.853137	-0.432829	-0.420029	-0.588243	62	46	2-FiB
TCCTTGTCCTTTAATT-1	-0.351947	1.49858	-0.498466	-0.660387	-0.820719	-0.807781	0.704647	-0.44605	-0.112374	-0.588243	69	69	3-DermFiB
TCCTTTAAATCCGCTT-1	-0.351947	-1.30899	-0.498466	-0.870558	-0.307318	1.43201	0.101855	1.36921	-0.420029	0.394694	56	92	16-Digit
TCGAATCGCAGGGTAG-1	-0.351947	0.432048	2.45576	0.448526	-0.820719	0.334103	1.04351	0.0126634	-0.420029	-0.266019	75	53	6-PrPoFiB
TCGACATAGCGTAGCG-1	-0.351947	0.634593	3.2497	0.216715	-0.665665	0.645493	0.750918	0.913234	-0.420029	-0.394817	72	30	8-Chon
TCGCCGACATATTCGC-1	-0.351947	0.74344	-0.498466	-0.569365	1.01141	-0.439502	1.68057	0.252931	-0.420029	-0.588243	66	86	14-MiPoFiB
TCGCGTAGCAGTGTCC-1	-0.351947	-1.58474	-0.498466	-0.870558	-0.747947	-0.712568	-0.853137	-0.870336	-0.394935	-0.568677	57	99	9-Blank
TCGCTACTGGCTTTGA-1	-0.351947	2.15869	-0.498466	-0.870558	-0.601975	-0.613707	0.370212	-0.212828	-0.420029	-0.588243	65	73	14-MiPoFiB
TCGCTGCCAATGCTGT-1	-0.351947	1.43033	-0.498466	-0.870558	0.745116	-0.807781	0.676842	-0.338983	-0.420029	-0.588243	68	80	14-MiPoFiB
TCGGCTTGTATCGACG-1	0.311536	-0.696835	-0.498466	-0.37207	3.05666	2.77996	-0.336367	0.323448	-0.420029	-0.203287	58	96	0-IDS
TCGGGAGACAGCGTAC-1	-0.351947	-1.40154	4.58702	-0.355144	-0.820719	1.60513	-0.853137	2.08187	-0.420029	-0.588243	59	71	1-ZeutoChon
TCGTACCGACGTCAAG-1	-0.351947	-1.42215	1.33239	-0.870558	-0.0335736	-0.807781	0.00958586	-0.846567	-0.420029	-0.588243	68	56	7-SkM
TCGTGTTCGACCACAA-1	-0.0753686	-0.791348	-0.498466	-0.729962	2.60473	-0.584816	-0.708844	-0.787149	0.174885	-0.588243	57	105	16-Digit
TCGTTTACGCGACCCT-1	-0.351947	-1.47127	-0.498466	0.787529	-0.46991	-0.0850187	-0.686862	-0.224017	1.08275	-0.376213	70	94	5-DistMes
TCTACCCAATAGAGAG-1	1.17803	-1.54844	1.14411	1.74593	0.147665	-0.176436	-0.853137	-0.839302	-0.420029	-0.398947	56	106	5-DistMes
TCTATAGGTGGGTAAT-1	-0.351947	-0.989144	-0.498466	1.4349	0.0519803	-0.807781	-0.853137	-0.74394	-0.420029	-0.417662	65	109	5-DistMes
TCTATGCTATAACGAC-1	-0.351947	-1.14349	-0.498466	-0.870558	-0.51799	2.00917	0.880336	1.95875	-0.420029	-0.588243	64	94	16-Digit
TCTCCACAAGTTGAAT-1	-0.351947	-0.380879	-0.498466	-0.870558	-0.820719	-0.169869	1.3946	1.06503	-0.420029	3.68273	61	93	16-Digit
TCTCTTACCGCGAACC-1	-0.351947	0.119288	-0.498466	0.448338	0.263729	-0.807781	-0.739234	-0.704731	-0.420029	-0.588243	65	43	12-SkM
TCTGAAGCACGTGGTC-1	-0.351947	-0.441117	-0.498466	-0.870558	0.26795	0.870256	-0.853137	-0.916668	1.57369	-0.213342	56	84	4-PaleChon
TCTGCATACCTTGCTT-1	2.56383	-0.271583	-0.498466	2.18003	2.395	0.395412	0.910091	-0.0455713	0.0680217	-0.588243	61	99	0-IDS
TCTTGCTCCCGATACT-1	0.0822117	-0.213827	-0.120877	-0.870558	0.384049	0.370711	0.744284	-0.641028	-0.420029	-0.336342	65	67	1-ZeutoChon
TGAACAAGCAGGGACT-1	3.48606	0.978059	-0.498466	-0.870558	0.964344	-0.460256	-0.853137	0.621936	-0.420029	-0.588243	66	36	8-Chon
TGAATACCGACGCGTA-1	-0.351947	0.600285	-0.498466	0.694361	-0.463971	1.1057	1.57961	-0.0890643	-0.420029	-0.588243	66	82	14-MiPoFiB
TGAATGAGTGTTTCCC-1	-0.351947	0.324592	-0.498466	-0.664399	-0.820719	-0.807781	-0.853137	-0.829192	1.36688	-0.588243	66	50	13-TNMD+
TGACATGTAACGTGAC-1	-0.351947	0.535055	-0.498466	-0.670943	-0.649254	0.150818	0.41194	-0.831969	-0.127826	-0.588243	69	63	2-FiB
TGACCAAATCTTAAAC-1	-0.351947	1.50787	-0.498466	-0.870558	0.28994	-0.807781	0.439764	-0.724447	-0.0440931	-0.588243	66	62	15-PeriChon
TGAGGAGTGCCAGCTT-1	-0.351947	-0.503789	-0.498466	-0.870558	0.736056	0.38239	-0.648747	-0.489344	0.491811	1.0852	58	58	11-StyloChon
TGAGGTGTGTGGCGGA-1	-0.351947	0.0276737	-0.498466	-0.870558	-0.626514	-0.807781	-0.853137	-0.916668	2.52768	-0.369538	70	52	7-SkM
TGATCACCACACTGAC-1	0.953149	-1.20783	0.636581	-0.734419	-0.820719	-0.269234	-0.0300258	-0.916668	-0.220744	-0.588243	69	51	7-SkM
TGATGTCAATTAAGTG-1	-0.351947	-1.45797	-0.498466	-0.870558	-0.820719	3.16998	3.3819	1.85737	6.00609	-0.0269639	59	103	16-Digit
TGATTCCCGGTTACCT-1	-0.351947	0.640457	-0.498466	-0.307623	-0.218006	-0.807781	-0.853137	-0.916668	-0.420029	-0.588243	64	50	12-SkM
TGCAAACGTACTAGTT-1	-0.351947	0.534812	-0.498466	-0.870558	-0.502088	-0.525085	1.13809	-0.916668	-0.420029	-0.588243	77	49	6-PrPoFiB
TGCAAAGTTCGTCTGT-1	-0.351947	0.619052	-0.498466	0.327174	-0.622399	-0.807781	-0.258027	-0.916668	-0.420029	-0.588243	71	59	2-FiB
TGCAACCCATCTGCGG-1	-0.351947	-1.33126	-0.498466	-0.870558	-0.820719	-0.568346	-0.853137	1.4245	-0.420029	-0.0899349	60	90	4-PaleChon
TGCAACTACTGGTTGA-1	-0.351947	-0.518047	1.50328	-0.526967	1.29505	-0.620376	-0.853137	-0.818711	-0.420029	-0.588243	69	91	14-MiPoFiB
TGCAATCTAACACGGT-1	-0.351947	-0.274825	-0.498466	-0.870558	-0.820719	-0.542811	-0.536585	-0.331833	-0.420029	3.06913	62	90	16-Digit
TGCATGTGACCCATAG-1	-0.351947	0.308403	-0.498466	0.653274	-0.820719	0.515619	0.518333	1.03084	-0.420029	1.10484	68	38	8-Chon
TGCCGGATGTACGAGC-1	-0.351947	0.840556	-0.498466	-0.870558	-0.820719	-0.807781	-0.853137	-0.916668	-0.420029	-0.588243	62	34	9-Blank
TGCCGTGGATCGTCCT-1	-0.351947	0.100611	-0.498466	-0.643661	-0.390129	1.51134	0.609398	-0.175773	2.13598	-0.0510916	57	63	2-FiB
TGCCTAATTGAAGATT-1	0.0161202	-1.363	-0.178357	1.71367	0.567092	-0.30181	-0.853137	-0.916668	-0.420029	0.197824	55	105	5-DistMes
TGCGGACTTGACTCCG-1	-0.351947	1.74284	2.74241	0.439604	1.03538	0.080915	-0.654683	-0.435442	0.894826	0.930564	68	76	14-MiPoFiB
TGCGTACGGCTAATTG-1	-0.351947	-1.33672	-0.498466	-0.870558	-0.820719	2.89107	2.06096	1.72732	2.62375	-0.170191	67	101	16-Digit
TGCTAAGTGTCTATTT-1	-0.351947	0.162311	-0.168919	-0.677938	-0.0148033	-0.286744	-0.853137	-0.465303	-0.420029	0.296484	52	90	10-AnFiB
TGCTCGGCGAAACCCA-1	-0.351947	-0.341159	-0.498466	-0.870558	0.381517	0.460972	0.249874	0.0157428	2.79669	0.911521	57	61	2-FiB
TGCTCGGTGGGTCACC-1	-0.351947	1.81792	-0.233833	-0.870558	0.2758	0.252598	0.388996	-0.717538	-0.420029	-0.588243	66	72	14-MiPoFiB
TGCTCTTGAGAGTTTG-1	-0.351947	-1.11673	-0.075146	-0.870558	-0.490087	1.57486	-0.531726	0.490866	-0.0578346	-0.588243	64	70	1-ZeutoChon
TGCTTCCCAAGCAGTA-1	-0.351947	-1.26527	-0.498466	-0.870558	-0.820719	-0.50292	2.29269	1.36392	0.129721	1.45303	62	66	11-StyloChon
TGGACCAATCTAAGAT-1	-0.351947	-1.27345	-0.498466	-0.597046	-0.820719	-0.585755	1.37839	0.739355	-0.420029	0.411485	62	80	4-PaleChon
TGGAGAATAATCGTCC-1	-0.351947	0.0183436	-0.498466	1.28949	-0.820719	-0.807781	0.833836	-0.565761	-0.420029	0.963832	72	44	13-TNMD+
TGGATGGCATCTTGGA-1	-0.351947	-0.228417	-0.498466	-0.590461	-0.820719	-0.807781	-0.418978	-0.79782	-0.420029	-0.588243	77	47	6-PrPoFiB
TGGCAAGCACAAGTCG-1	-0.351947	0.969747	-0.18356	1.18394	-0.0603118	-0.807781	0.454676	-0.564024	-0.150594	-0.588243	66	56	7-SkM
TGGCAATGGGACGGCG-1	-0.103727	-1.36954	0.808319	0.496765	-0.820719	0.605188	-0.853137	-0.916668	-0.420029	0.283552	54	106	5-DistMes
TGGCTACACTCTACCT-1	5.38824	0.32122	2.85642	4.2291	2.3341	-0.807781	-0.648142	-0.246334	-0.420029	0.747634	64	100	0-IDS
TGGCTATGTGACATAC-1	-0.351947	-1.51145	-0.498466	-0.870558	-0.573545	0.590443	-0.625874	2.43796	2.04216	3.24486	60	82	4-PaleChon
TGGGCGATACAATAAG-1	-0.351947	0.867668	-0.498466	-0.525514	0.781322	-0.807781	0.113671	-0.481012	-0.420029	-0.588243	68	62	7-SkM
TGGGTGCACAAGCCAT-1	-0.351947	0.154295	-0.498466	-0.695659	-0.448795	-0.569974	-0.706004	-0.684733	-0.420029	0.461205	69	85	5-DistMes
TGGGTGTAATAGATTT-1	-0.351947	-0.768705	-0.114779	-0.306449	1.14916	-0.625733	-0.853137	-0.236647	-0.420029	-0.588243	68	102	16-Digit
TGGTCGATATACCTCT-1	-0.351947	-0.234824	0.137498	-0.549831	-0.633552	-0.807781	-0.214346	-0.480393	-0.420029	0.069514	73	37	9-Blank
TGGTGCCCTGCCTTAC-1	-0.351947	0.241917	1.93952	-0.0036039	-0.820719	-0.807781	0.1666	-0.137068	-0.420029	-0.588243	74	52	6-PrPoFiB
TGTACCTACACGAGGG-1	4.00176	-1.40828	-0.498466	-0.870558	-0.820719	1.44419	1.65284	0.905964	-0.420029	-0.124549	59	91	4-PaleChon
TGTCCACGGCTCAACT-1	2.45604	0.0703339	0.21887	1.3949	2.1953	-0.585272	1.41256	0.732174	-0.420029	-0.588243	65	101	0-IDS
TGTCCGCAAACAATTC-1	-0.351947	-0.114606	-0.498466	-0.606728	-0.820719	-0.682765	0.224185	-0.813672	-0.420029	-0.588243	73	51	6-PrPoFiB
TGTGAGACTAGCCCAA-1	-0.351947	-1.36218	-0.498466	-0.870558	-0.559633	0.760191	1.30735	0.188635	-0.420029	1.73025	59	63	11-StyloChon
TGTGCCGGTGCCGGAA-1	-0.351947	-1.47496	-0.498466	-0.870558	1.82955	-0.504967	1.76551	-0.508618	-0.0781851	-0.588243	53	97	16-Digit
TGTGGCGGGCTTCTGG-1	-0.351947	0.80468	-0.498466	0.754664	1.3318	-0.807781	-0.662733	-0.658841	-0.420029	1.11161	65	59	15-PeriChon
TGTGGTTGCTAAAGCT-1	-0.351947	0.634533	-0.18912	-0.412636	1.07876	0.789082	-0.56991	-0.850533	-0.155352	0.385	65	49	12-SkM
TGTTCCGGCCTGAGCT-1	0.0437557	1.09117	-0.498466	-0.540809	-0.516109	-0.540104	-0.186842	-0.916668	-0.420029	-0.420171	70	66	3-DermFiB
TTAAAGGCGATGCTCG-1	-0.351947	0.517582	-0.0351023	-0.870558	-0.605987	-0.587928	0.657042	-0.916668	-0.420029	-0.588243	73	49	6-PrPoFiB
TTAAAGTAAGTCGCCA-1	-0.351947	-1.33425	1.27902	1.42242	-0.11644	0.0355838	-0.853137	-0.405511	1.10079	-0.588243	69	105	5-DistMes
TTAAGTATTGTTATCC-1	-0.351947	-1.31131	-0.498466	-0.870558	-0.820719	1.38461	-0.504171	1.95005	-0.420029	3.21475	64	90	16-Digit
TTAATTGCTTTGGGTG-1	-0.351947	-0.435463	-0.00509373	-0.870558	1.06987	-0.582077	1.34143	-0.545313	-0.420029	0.0308139	62	76	1-ZeutoChon
TTACACGATCTGCGAC-1	0.961447	-1.2046	-0.498466	1.66876	-0.820719	0.113805	-0.853137	-0.916668	-0.420029	-0.588243	62	110	5-DistMes
TTACCCTAGGGATTGG-1	-0.351947	-0.311008	-0.498466	-0.870558	-0.342018	1.18964	-0.853137	0.254928	-0.0668107	3.30779	60	58	11-StyloChon
TTAGAATAAGGGTCGG-1	0.874071	0.337374	-0.319899	0.102301	1.96827	-0.807781	-0.696565	-0.872382	-0.420029	-0.401619	61	45	2-FiB
TTAGTAAACCTGCTCT-1	-0.351947	-0.69419	-0.498466	-0.870558	-0.453889	-0.0664029	2.21815	2.072	0.166865	4.33294	62	94	16-Digit
TTATAGGTAATTGTCT-1	-0.351947	1.70407	-0.498466	-0.671267	-0.820719	-0.807781	-0.685484	-0.383231	-0.420029	-0.588243	61	73	15-PeriChon
TTCACGGTCGTCACGT-1	-0.351947	0.686489	0.4351	-0.697828	-0.661074	1.63842	1.54524	0.247915	-0.420029	-0.38909	71	27	8-Chon
TTCACTCGAGCACCTA-1	1.38152	0.889736	-0.498466	-0.870558	1.04151	-0.0924697	-0.703941	-0.841416	-0.420029	0.822265	55	69	3-DermFiB
TTCACTTCCTAGAACG-1	-0.351947	0.397488	-0.498466	-0.673954	0.141605	-0.807781	-0.853137	-0.386963	-0.0913485	-0.588243	67	51	15-PeriChon
TTCAGCTGGCGTGCCC-1	-0.351947	-1.60726	-0.498466	-0.591486	4.12746	1.46273	1.6115	0.249383	-0.0646813	-0.588243	55	95	16-Digit
TTCAGTTCAAGAGGAG-1	-0.351947	-1.29875	0.177847	-0.870558	-0.820719	-0.807781	-0.853137	-0.640952	-0.420029	-0.588243	72	38	9-Blank
TTCCAGTGGGTTTCGT-1	-0.351947	0.537094	-0.498466	-0.870558	0.678695	-0.807781	1.8792	-0.69656	-0.420029	-0.277109	75	47	6-PrPoFiB
TTCCATCGACAGCGTG-1	-0.351947	-1.38941	-0.149421	0.946014	0.011414	-0.0694941	-0.853137	0.0564245	-0.420029	-0.588243	61	107	0-IDS
TTCGAACGAAACATGC-1	-0.351947	0.270109	-0.498466	-0.870558	-0.820719	-0.807781	-0.198118	0.289522	-0.420029	-0.588243	74	42	6-PrPoFiB
TTCGCACTGTACGACA-1	-0.351947	-0.541679	-0.498466	-0.527882	-0.820719	1.62589	-0.564862	1.85611	3.80541	1.89059	61	59	11-StyloChon
TTCGCGCGCCATACGA-1	-0.351947	0.278708	-0.316134	-0.680515	0.652004	-0.206038	-0.540143	-0.871448	-0.420029	-0.588243	59	47	2-FiB
TTCGGTACTGTAGAGG-1	-0.351947	1.18116	-0.498466	-0.701319	1.33555	-0.807781	0.531631	-0.763671	-0.420029	-0.588243	67	63	2-FiB
TTCTAGAAAGTCTTAT-1	-0.0525357	0.3052	0.235362	0.0465069	1.32904	-0.660944	-0.209699	-0.734672	-0.420029	-0.588243	60	46	2-FiB
TTCTATTAAACGCAGC-1	-0.351947	0.80923	-0.191103	-0.570436	-0.820719	-0.807781	-0.561295	-0.916668	-0.157048	0.515675	67	55	7-SkM
TTGAACGACGTGCTGA-1	-0.351947	-0.367607	-0.498466	-0.870558	-0.820719	-0.807781	-0.853137	1.30797	-0.420029	-0.588243	60	88	4-PaleChon
TTGACCAGGAACAACT-1	-0.351947	-0.568229	-0.498466	1.15826	-0.820719	-0.534288	-0.853137	2.76063	-0.420029	2.32587	64	80	1-ZeutoChon
TTGAGAAGTTTAGCAT-1	-0.351947	1.11151	-0.498466	1.85431	0.473613	0.846952	-0.853137	-0.797736	-0.420029	0.404459	55	87	10-AnFiB
TTGATGCCGCTCGTCG-1	-0.351947	0.975492	-0.498466	-0.870558	-0.820719	-0.807781	-0.853137	-0.436936	-0.420029	-0.588243	70	34	9-Blank
TTGCCGCTTTCTAGTA-1	-0.351947	-1.00937	-0.498466	-0.538868	0.0526809	0.689148	1.54941	0.158225	-0.420029	2.15231	62	78	1-ZeutoChon
TTGCCTTCTCGCCGGG-1	-0.351947	-0.839744	0.262312	1.12621	-0.820719	-0.489649	-0.853137	-0.70606	-0.420029	-0.588243	68	104	5-DistMes
TTGCGCTTGATCAATA-1	-0.351947	-1.4473	0.936328	1.73419	-0.820719	-0.807781	-0.853137	-0.854879	-0.420029	-0.588243	69	101	5-DistMes
TTGCGGAAAGCTGCCC-1	-0.351947	0.220934	-0.498466	-0.608279	-0.820719	-0.807781	-0.31896	-0.80538	-0.420029	-0.588243	76	42	9-Blank
TTGCTCATAGTACGTG-1	-0.351947	-1.21957	-0.0751668	2.06091	-0.0495379	-0.606938	-0.853137	-0.40891	-0.0578524	-0.422162	67	107	5-DistMes
TTGGACCTATAACAGT-1	-0.351947	0.338963	-0.498466	-0.411892	-0.445953	1.50835	-0.853137	-0.916668	2.44044	-0.37888	56	86	4-PaleChon
TTGGGAAGACGAGCCG-1	-0.351947	1.1606	-0.498466	-0.720348	-0.38157	-0.807781	-0.47128	-0.37215	-0.420029	-0.588243	68	64	2-FiB
TTGTCTCGGCAAGATG-1	-0.351947	-1.36476	-0.498466	-0.870558	-0.207048	-0.807781	-0.621937	-0.916668	-0.420029	-0.588243	75	41	9-Blank
TTGTGAACCTAATCCG-1	-0.351947	0.0229562	-0.498466	-0.870558	1.49013	1.81875	1.90384	1.99445	-0.420029	2.67591	56	90	16-Digit
TTGTGCAGCCACGTCA-1	-0.351947	-0.224024	1.30566	0.419532	-0.424848	0.0482241	-0.654952	0.620739	-0.420029	0.000846771	60	74	1-ZeutoChon
TTGTGGTGGTACTAAG-1	0.525316	0.74416	-0.498466	-0.327677	1.21377	-0.0208259	-0.853137	0.362245	-0.420029	-0.588243	63	95	0-IDS
TTGTGTATGCCACCAA-1	-0.351947	2.1873	1.43346	0.215228	0.869406	-0.268973	1.09285	-0.866997	-0.420029	1.09999	56	60	2-FiB
TTGTTTGTATTACACG-1	-0.351947	-0.221734	-0.498466	-0.213381	-0.820719	-0.807781	1.76154	-0.69364	-0.420029	-0.241407	73	41	13-TNMD+

## Sheet: panel_d
gene	IDS	DistMes	Digit
SMARCA4	0.632827	0.771064	0.17337
GDF5	1.13744	-0.047783	0.756142
FBLN1	0.670993	0.37951	-0.044925
ACTG1	0.810187	-0.289537	0.869705
HOXD13	1.88761	0.974799	1.35789
TFAP2A	-0.123343	2.04133	-0.231834
BRIP1	-0.184645	0.626239	-0.103946
SOX9	0.045599	-0.314901	1.23529
COL2A1	0.031026	-0.699585	0.954834
HOXA13	0.890646	0.548004	0.959281
PTH1R	0.498567	-0.122271	1.02939
COL9A3	0.094943	-0.733381	0.91244
MYCN	0.105329	1.46016	0.18262
ROR2	0.964223	0.018362	1.02537
MECOM	1.22106	0.272666	1.19139
BBS7	-0.060412	0.741676	-0.423839
NOG	-0.107858	-0.324342	1.08196
COL9A2	0.022352	-0.765746	1.07925
TFAP2B	-0.066693	1.33681	0.033684
FGFR3	0.045795	-0.284198	0.691091
DLX5	0.187235	2.06159	0.138449
COL11A2	0.193022	-0.569671	1.01499
TWIST1	0.365571	0.864075	0.046397
COL9A1	0.013817	-0.713772	0.9542
FANCA	0.729696	0.505687	0.143844

## Sheet: panel_e
index	SOX9	FGFR3	COL11A2	GDF5	NOG	DLX5	MYCN	PTH1R	TWIST1	array_row	array_col	louvain_R_anno
AAACAGTGTTCCTGGG-1	-0.884328	-0.342138	-0.854572	-0.58649	-0.433882	-0.587848	-0.443434	-0.901354	-1.16349	73	43	13-TNMD+
AAACATTTCCCGGATT-1	-0.260887	-0.427738	0.807765	2.17909	-0.433882	-0.587848	3.07913	1.47735	0.134797	61	97	0-IDS
AAACCTAAGCAGCCGG-1	-0.884328	-0.624357	0.334098	-0.58649	-0.433882	-0.587848	-0.443434	0.268536	-0.989813	65	83	4-PaleChon
AAACGGGCGTACGGGT-1	-0.269497	-0.428954	0.634187	2.20887	-0.433882	-0.587848	-0.443434	1.5029	-0.99629	65	91	14-MiPoFiB
AAACGGTTGCGAACTG-1	-0.785709	-0.624357	-0.708688	-0.37072	-0.205145	-0.587848	-0.443434	-1.28897	-1.16349	67	59	7-SkM
AAACTCGGTTCGCAAT-1	-0.884328	-0.624357	-0.854572	-0.310595	-0.433882	-0.463344	-0.0798782	-0.425209	-1.07213	66	70	12-SkM
AAAGGCTACGGACCAT-1	-0.305221	-0.416217	-0.854572	-0.418664	-0.433882	-0.587848	-0.443434	-1.13999	-1.06639	62	54	12-SkM
AAAGGCTCTCGCGCCG-1	-0.884328	-0.624357	-0.854572	-0.58649	-0.433882	-0.587848	-0.443434	-0.143479	2.04849	55	55	3-DermFiB
AAATCCGATACACGCC-1	-0.674384	-0.624357	0.109177	3.25012	-0.433882	-0.587848	-0.443434	0.843751	-1.16349	65	87	14-MiPoFiB
AAATCTAGCCCTGCTA-1	-0.445456	0.128839	-0.854572	-0.0374544	-0.273533	2.23124	1.11616	0.388427	1.07531	53	101	5-DistMes
AACAATACATTGTCGA-1	-0.884328	-0.624357	-0.854572	-0.58649	-0.433882	-0.587848	-0.443434	0.724424	1.34593	61	37	9-Blank
AACACACGCTCGCCGC-1	-0.884328	0.262104	-0.549872	0.579123	0.390861	2.72565	1.29635	1.01645	1.68488	51	93	5-DistMes
AACATTGTGACTCGAG-1	-0.884328	-0.624357	-0.786482	0.0720039	-0.27555	-0.587848	-0.0546517	-1.27719	-1.07956	64	52	12-SkM
AACCCGACAACCCGTG-1	-0.626478	-0.624357	-0.854572	-0.58649	-0.433882	-0.587848	-0.443434	-0.500732	-0.106509	67	43	13-TNMD+
AACCCGCTGTATTCCA-1	-0.884328	-0.522565	-0.282513	-0.58649	-0.433882	-0.587848	-0.443434	0.184277	1.23571	75	59	3-DermFiB
AACCTCGCTTTAGCCC-1	1.18803	0.739657	0.435202	1.46723	0.380841	-0.319578	-0.443434	-0.0830956	-0.179635	62	82	4-PaleChon
AACGCGACCTTGGGCG-1	-0.884328	-0.624357	-0.783122	-0.58649	0.708913	-0.587848	-0.443434	-0.530066	-1.03995	67	53	7-SkM
AACGCTGTTGCTGAAA-1	1.58019	0.525222	0.656592	3.52549	0.928899	0.230988	-0.443434	0.849158	-0.522078	54	94	16-Digit
AACTAGGCTTGGGTGT-1	-0.431347	-0.624357	-0.854572	-0.58649	-0.433882	-0.587848	-0.443434	0.446649	2.07175	55	61	2-FiB
AACTCCAGAGCGTGTT-1	-0.679261	-0.441969	0.273502	-0.00515973	-0.0884264	-0.587848	-0.443434	-1.13599	-0.980368	60	92	0-IDS
AAGACCCAACTGAACA-1	-0.675985	-0.624357	-0.724905	-0.0301198	-0.433882	-0.587848	-0.443434	-1.25798	-0.854682	60	54	2-FiB
AAGAGGCCCTTTGGAA-1	-0.724809	-0.507029	-0.495421	-0.438056	-0.433882	2.80861	3.60097	0.0570541	0.942127	59	109	5-DistMes
AAGCACCCTGCGTATC-1	1.55182	4.39733	2.72865	-0.58649	3.30938	2.6132	-0.443434	2.85929	-1.16349	59	73	1-ZeutoChon
AAGCGCAGGGCTTTGA-1	-0.884328	-0.469846	-0.614565	-0.401402	-0.433882	-0.422109	-0.443434	0.877748	-1.16349	67	73	14-MiPoFiB
AAGCTCTTTCATGGTG-1	-0.291811	-0.439302	0.148203	1.1205	1.06593	-0.587848	-0.443434	-1.39673	-0.682439	57	81	4-PaleChon
AAGTGAGTCGGGTTTA-1	-0.884328	-0.624357	-0.854572	-0.58649	-0.26698	-0.587848	-0.443434	-0.802158	-0.675462	62	48	12-SkM
AAGTGCTTCTCTATTG-1	-0.235096	1.16705	1.15651	-0.58649	-0.433882	-0.320089	-0.443434	0.00246764	-0.372577	69	37	8-Chon
AAGTTCACTCCAAGCT-1	2.0679	2.65199	1.30334	0.977991	1.38197	-0.587848	-0.443434	-0.14781	-0.898905	57	85	4-PaleChon
AAGTTGTGATGTTATA-1	-0.540834	-0.476479	-0.641505	-0.379366	-0.433882	2.48107	4.17345	0.420918	0.223798	66	106	5-DistMes
AAGTTTATGGGCCCAA-1	-0.775745	-0.501164	-0.632264	-0.340577	0.443149	-0.587848	0.106493	0.482727	0.0416084	68	70	14-MiPoFiB
AATACCGGAGGGCTGT-1	1.43615	-0.462928	-0.854572	-0.58649	-0.433882	-0.587848	-0.443434	0.412882	-0.961764	67	37	8-Chon
AATAGTCCGTCCCGAC-1	-0.672382	-0.624357	-0.722663	0.394176	-0.433882	-0.587848	-0.443434	-0.365586	0.106089	57	57	2-FiB
AATCAGGTTTCATTTA-1	2.35414	-0.18859	-0.545294	-0.58649	-0.433882	-0.587848	-0.443434	-1.27343	-1.01016	69	33	9-Blank
AATCATGTAAAGACTC-1	1.08182	0.373223	-0.147773	2.56068	-0.217408	2.12917	-0.443434	0.237896	1.2005	54	98	16-Digit
AATCCCGCTCAGAGCC-1	-0.756779	-0.624357	-0.769728	-0.58649	-0.433882	-0.587848	-0.443434	-1.01558	-0.726249	76	56	6-PrPoFiB
AATCGTGAGCCGAGCA-1	0.156695	-0.463007	-0.748785	-0.58649	-0.147544	1.97167	2.3241	1.95386	0.485005	67	83	14-MiPoFiB
AATGTGCTAATCTGAG-1	-0.764432	-0.624357	0.656711	-0.58649	-0.433882	-0.587848	-0.443434	-1.39673	-1.05643	66	32	9-Blank
AATTAACGGATTTCCA-1	1.05164	0.292385	1.17503	-0.272947	-0.433882	-0.0815556	-0.443434	0.789715	0.520024	58	66	1-ZeutoChon
AATTCCAAGCATGTAC-1	-0.884328	-0.624357	-0.321001	-0.369422	-0.203768	-0.587848	-0.443434	-0.116396	-1.16349	66	58	15-PeriChon
AATTCGATTCGAGGAT-1	-0.884328	0.0714103	-0.310657	-0.393063	-0.433882	0.158477	-0.443434	0.930248	-1.16349	66	76	14-MiPoFiB
AATTGCAGCAATCGAC-1	-0.884328	-0.624357	-0.16172	1.18256	-0.433882	1.34125	0.0525387	0.180985	-0.685166	64	102	0-IDS
ACAAACTCCATCAGAG-1	-0.390908	-0.359379	-0.751415	-0.58649	-0.433882	-0.587848	-0.443434	-1.04065	-0.806914	76	40	6-PrPoFiB
ACAAAGCATGACCTAG-1	0.0452947	2.10738	0.611568	1.99551	-0.433882	-0.587848	-0.443434	0.732991	-0.13467	63	97	0-IDS
ACAAGGATGCTTTAGG-1	2.28665	3.67335	1.42962	-0.58649	-0.433882	-0.587848	0.122347	-1.1334	-1.01996	61	87	4-PaleChon
ACAATTGTGTCTCTTT-1	-0.884328	0.495005	-0.854572	1.38281	-0.27568	2.87603	-0.443434	0.311343	1.86349	51	97	5-DistMes
ACACGTAGGCCACAAG-1	-0.603798	-0.129654	-0.783647	-0.250403	-0.433882	1.84863	1.45269	-0.0318783	1.2016	58	110	5-DistMes
ACAGCGACATTCTCAT-1	1.93439	2.96648	2.44035	-0.58649	2.22498	-0.587848	-0.443434	2.37429	0.283013	59	99	16-Digit
ACAGGCACGGATCCTT-1	2.26307	0.978898	1.1715	1.96788	0.419083	1.6137	-0.443434	1.11118	0.271963	69	95	16-Digit
ACAGGCTTGCCCGACT-1	-0.884328	0.410263	-0.854572	-0.58649	-0.433882	2.3005	-0.443434	1.34258	2.20917	53	87	10-AnFiB
ACATCCCGGCCATACG-1	-0.884328	-0.624357	-0.854572	-0.58649	-0.433882	-0.587848	-0.443434	0.912259	1.70517	55	57	2-FiB
ACCAACCGCACTCCAC-1	1.48186	1.97305	2.51348	-0.58649	3.06562	-0.587848	-0.443434	2.92218	-1.16349	65	97	16-Digit
ACCAATATGCAAGTTA-1	0.309068	-0.158652	-0.0821546	-0.120833	-0.433882	-0.587848	0.230011	-0.579561	0.765495	56	78	10-AnFiB
ACCCATTTGTCCCTCT-1	0.600429	0.395247	1.02444	2.75287	-0.433882	-0.587848	4.3205	1.13397	0.983492	60	100	0-IDS
ACCCGATTGGTTCCGA-1	0.811053	-0.123643	0.784618	-0.176621	-0.433882	-0.587848	-0.443434	-0.0702635	-0.713805	69	35	8-Chon
ACCCGGAAACTCCCAG-1	-0.553845	-0.440816	-0.489934	-0.58649	-0.433882	-0.390971	-0.443434	-0.586538	-1.05562	57	65	2-FiB
ACCCGTGTCATCAGTA-1	-0.884328	-0.624357	-0.628803	0.129088	-0.433882	-0.587848	-0.443434	0.71203	0.0369249	58	54	2-FiB
ACCCTCCCGTCAGGGC-1	0.00145361	-0.624357	-0.703762	1.54722	-0.433882	1.69967	1.7225	-0.257606	0.777243	69	99	0-IDS
ACCGACACATCTCCCA-1	0.740445	0.261927	2.29062	0.654877	0.580824	-0.587848	-0.443434	-0.0742285	-0.465894	61	67	11-StyloChon
ACCGTGACCACGTGGG-1	-0.884328	-0.624357	-0.854572	-0.58649	-0.433882	-0.587848	-0.443434	-0.775178	1.33756	61	39	3-DermFiB
ACCTACTATAAATCTA-1	-0.435706	-0.624357	-0.498866	-0.58649	-0.433882	-0.587848	-0.443434	-0.906547	-0.9235	68	58	7-SkM
ACCTCCGCCCTCGCTG-1	-0.610994	0.403262	-0.854572	-0.102835	-0.433882	3.09761	0.95036	-0.0767954	1.25953	55	107	5-DistMes
ACGACTCTAGGGCCGA-1	-0.361508	-0.0311927	-0.854572	-0.58649	-0.433882	1.67299	1.13751	-0.986665	0.745641	71	93	5-DistMes
ACGACTGGTCATACTC-1	-0.038841	-0.624357	-0.854572	-0.58649	-0.433882	-0.587848	-0.443434	-1.39673	0.970381	64	34	8-Chon
ACGCAAACTAATAGAT-1	-0.884328	-0.624357	-0.512656	-0.0900409	0.789176	-0.587848	-0.443434	-0.200405	-0.284378	63	47	12-SkM
ACGCATACGTTTACTA-1	0.495572	0.72469	-0.206438	1.67965	-0.433882	1.96129	0.0113837	-0.626166	0.544062	56	102	0-IDS
ACGGACTCTCAAAGCG-1	-0.700161	-0.247328	-0.195642	-0.351067	-0.433882	-0.587848	-0.443434	-0.939608	-0.999032	61	75	15-PeriChon
ACGGATGGTGCGGATA-1	1.2431	-0.225944	0.685935	-0.58649	-0.433882	-0.160452	-0.443434	-0.488148	-0.212375	57	79	1-ZeutoChon
ACGGTACAGTTCAATG-1	-0.670059	-0.624357	-0.694254	-0.58649	-0.433882	1.99378	4.1687	-0.28628	0.972159	71	97	5-DistMes
ACGTACTTTGGCACGG-1	-0.884328	0.569005	-0.503027	-0.58649	-0.433882	-0.587848	-0.443434	-1.39673	-1.16349	70	32	9-Blank
ACGTTCACTATGCCGC-1	-0.884328	-0.624357	0.926391	-0.58649	-0.433882	-0.587848	-0.443434	-0.531389	-1.16349	74	38	9-Blank
ACGTTCGTTCAGGAAA-1	-0.884328	-0.624357	-0.854572	-0.58649	-0.433882	-0.587848	1.33069	0.51884	2.02117	60	44	2-FiB
ACGTTCTGTACAAGTC-1	1.90222	0.118688	2.38683	-0.58649	3.23393	-0.587848	-0.443434	2.9898	-1.16349	65	95	16-Digit
ACTACAAAGAGAGGTG-1	-0.884328	-0.00349109	-0.68396	-0.58649	-0.433882	-0.587848	-0.443434	-0.279393	-0.540365	71	49	7-SkM
ACTACGCGTTAGAATT-1	0.294054	-0.624357	0.0844923	0.107288	-0.433882	-0.587848	-0.443434	-0.368878	-0.0364625	60	56	2-FiB
ACTATTTCCGGGCCCA-1	-0.00694886	0.294241	-0.409737	-0.58649	-0.433882	0.444906	0.369605	-0.70272	0.723318	59	41	3-DermFiB
ACTCAAGTGCAAGGCT-1	1.83781	3.32974	1.95881	-0.58649	0.320787	-0.587848	-0.443434	-1.39673	-1.16349	60	86	4-PaleChon
ACTCCCTAATGCTAAA-1	-0.325885	0.277854	0.176453	-0.58649	-0.433882	0.44936	-0.443434	0.796669	-0.037512	57	69	15-PeriChon
ACTCCGGCCGACCACT-1	-0.308356	0.259492	-0.691762	-0.58649	-0.433882	1.51073	2.13467	-0.227663	0.730277	70	90	5-DistMes
ACTCTGACCTAATAGA-1	2.28162	1.12626	0.979437	2.20692	1.95659	0.909884	-0.443434	1.30322	0.406296	69	97	16-Digit
ACTGAAACGCCGTTAG-1	0.575886	-0.624357	-0.348009	4.22479	0.185451	-0.587848	-0.443434	-1.17183	-0.892727	57	93	16-Digit
ACTGCCCGCCATTCTC-1	-0.681471	-0.517887	-0.728319	-0.58649	-0.433882	-0.587848	-0.443434	1.47491	0.789512	68	30	3-DermFiB
ACTGGGATGCCAGTGC-1	-0.884328	-0.624357	-0.750484	-0.58649	-0.433882	-0.587848	-0.443434	0.600436	-0.980213	73	53	6-PrPoFiB
ACTTACGCATCCACGC-1	1.14562	0.490356	1.03591	-0.58649	0.607696	0.619334	-0.443434	0.641273	-0.90975	58	78	1-ZeutoChon
ACTTCCATGCGGGACA-1	2.45252	1.9096	1.82876	-0.58649	-0.146669	-0.587848	-0.443434	-1.39673	0.658121	61	85	4-PaleChon
ACTTGTTACCGGATCA-1	-0.752454	-0.624357	-0.481575	-0.58649	-0.433882	-0.587848	-0.443434	-0.189688	-0.302095	75	57	6-PrPoFiB
AGAAGGTTGTAGGTCG-1	0.913786	-0.624357	-0.374395	0.373223	2.3754	1.16682	-0.443434	-1.20305	-1.16349	64	78	1-ZeutoChon
AGACTGTTACCGGGTC-1	-0.884328	-0.174896	-0.854572	-0.58649	-0.433882	-0.484502	-0.443434	1.07701	0.958613	63	45	2-FiB
AGAGAAACACCAGAAA-1	0.632829	0.689245	0.554256	-0.173686	-0.433882	-0.587848	-0.443434	-0.458384	0.016823	68	34	8-Chon
AGATATAATACGACTA-1	0.381965	0.130697	1.24249	-0.58649	-0.433882	2.00204	3.25114	1.00444	-1.16349	64	72	1-ZeutoChon
AGCAAAGGCCGCTAGT-1	-0.32818	2.75445	2.21798	-0.58649	0.0585286	2.00792	0.232675	2.14921	-0.440623	60	72	1-ZeutoChon
AGCAGAAGGAGAAAGA-1	1.28419	-0.386637	0.608323	3.61203	1.08999	-0.587848	0.239343	-1.07179	-0.355687	64	68	1-ZeutoChon
AGCAGCCAGATGAATA-1	-0.884328	-0.0675801	-0.854572	0.17288	-0.433882	-0.587848	-0.443434	-0.113467	0.523215	56	58	2-FiB
AGCATATCAATATGCT-1	-0.884328	0.221031	-0.782595	-0.00825339	-0.239058	2.79672	-0.032456	0.580574	1.96717	51	95	5-DistMes
AGCATTACGAGGCAAG-1	0.404229	-0.624357	-0.299568	-0.366814	-0.433882	1.86479	2.64442	0.950003	0.00396032	67	105	5-DistMes
AGCCAAGCTTTGTGTC-1	-0.752872	0.138705	-0.854572	-0.58649	-0.433882	1.44264	-0.443434	1.48182	-0.0495557	64	58	15-PeriChon
AGCCACAGGTTACCCG-1	2.28528	0.00135001	1.72685	-0.255634	0.684562	-0.587848	3.81583	-0.794134	-0.946201	63	89	16-Digit
AGCCCGCAACAAGCAG-1	-0.205358	-0.472938	-0.854572	-0.58649	-0.433882	-0.461955	-0.0758225	-0.800684	-1.16349	68	54	7-SkM
AGCCCGGTAGCCTGTA-1	-0.884328	-0.624357	-0.770655	-0.464646	0.589522	-0.587848	-0.443434	-0.386016	-0.966176	61	49	12-SkM
AGCCCTCCCTGGTGGC-1	-0.442874	0.110932	-0.854572	-0.58649	-0.433882	-0.587848	-0.443434	1.32477	1.51485	67	29	3-DermFiB
AGCGACTTTGAAGACA-1	-0.884328	-0.624357	-0.559539	-0.58649	-0.433882	-0.587848	-0.443434	-1.39673	-1.0453	77	45	6-PrPoFiB
AGCGATGCGCCTAATA-1	0.100197	-0.0189793	-0.522484	0.261427	-0.433882	2.59732	3.80712	-0.0224347	0.150059	64	108	5-DistMes
AGCGCATAATGAATCG-1	-0.884328	-0.624357	-0.801016	0.142736	-0.433882	-0.587848	-0.443434	0.463238	0.598965	57	55	2-FiB
AGCGGACACTTCGTAG-1	1.27566	1.38578	2.07096	-0.58649	0.308064	-0.587848	-0.443434	-0.109189	-0.130931	62	62	11-StyloChon
AGCGGGTCTGACACTC-1	-0.622254	-0.624357	-0.701872	-0.415598	-0.433882	-0.587848	-0.443434	-1.11038	-1.16349	66	66	2-FiB
AGCTAACAAGCAATGT-1	-0.884328	-0.624357	-0.854572	-0.58649	-0.433882	-0.587848	-0.443434	-0.979247	0.60084	61	33	9-Blank
AGCTAAGTACGCAGGC-1	-0.110981	-0.22397	1.14709	-0.58649	-0.433882	-0.587848	0.173356	-0.963715	0.230972	64	86	4-PaleChon
AGCTCCATATATGTTC-1	-0.189433	-0.502663	-0.801365	0.0601147	-0.433882	2.2747	1.68752	-0.215832	0.711623	57	109	5-DistMes
AGCTTCTTCTCGAGCA-1	-0.0989918	-0.416233	-0.0357069	1.09284	-0.433882	1.711	0.0635019	0.390325	1.3902	68	100	0-IDS
AGGAAGCTGTCCGCCG-1	0.679716	-0.624357	1.68421	0.300951	1.85796	-0.587848	-0.443434	0.225776	-1.16349	61	65	11-StyloChon
AGGAGGCCTTCGCGCG-1	-0.302907	0.76441	-0.492712	0.128653	-0.278298	2.72263	-0.443434	0.175735	1.224	52	98	5-DistMes
AGGATATCCGACTGCA-1	-0.884328	-0.624357	-0.761771	-0.58649	-0.433882	2.25538	4.05647	-0.0422563	0.511734	71	95	5-DistMes
AGGCAGGGAGCGTACT-1	-0.884328	-0.476817	-0.854572	-0.37984	-0.433882	-0.587848	-0.443434	0.609691	0.627693	59	49	2-FiB
AGGCCTATCATACCAA-1	-0.123163	-0.624357	-0.76495	-0.383893	-0.433882	-0.587848	-0.443434	-0.407708	-1.16349	72	52	7-SkM
AGGCCTGAGAATCTCG-1	1.64841	2.27278	-0.411427	2.85298	-0.433882	-0.587848	-0.443434	-1.12318	-0.920884	62	88	16-Digit
AGGGACTCTACGCGAC-1	-0.884328	-0.624357	-0.854572	-0.58649	-0.433882	-0.587848	-0.443434	0.356382	2.00658	55	53	3-DermFiB
AGGGTCAGAGCACTCG-1	0.0129243	-0.624357	-0.854572	-0.58649	-0.433882	-0.587848	-0.443434	-1.24515	-1.16349	68	40	13-TNMD+
AGGGTGCCGTTCTTTA-1	0.781276	-0.624357	-0.705058	-0.34609	-0.433882	-0.403741	-0.443434	-0.119881	0.601913	65	33	8-Chon
AGGGTTCAGACGGTCC-1	-0.742937	-0.624357	-0.713905	-0.58649	-0.433882	-0.587848	0.0590206	0.0380257	-1.03844	69	45	13-TNMD+
AGGTAGATCGAGATAT-1	-0.884328	-0.624357	-0.854572	-0.58649	-0.433882	-0.587848	-0.443434	-1.2351	1.01632	63	35	9-Blank
AGGTGGTGACCTTCGC-1	-0.752097	-0.624357	-0.30484	-0.58649	-0.433882	0.951745	-0.443434	0.800352	-1.16349	64	56	15-PeriChon
AGTACTCTTATGCCCA-1	2.05808	0.376406	0.58353	-0.321492	-0.152958	-0.587848	-0.443434	-0.352818	0.688835	56	88	4-PaleChon
AGTAGAAGGCGCCTCA-1	-0.743779	-0.624357	-0.784137	-0.58649	-0.433882	-0.587848	-0.443434	0.609569	0.771694	70	62	3-DermFiB
AGTATACACAGCGACA-1	-0.884328	-0.499188	-0.624157	-0.58649	-0.433882	-0.587848	1.69426	-0.697314	-0.483809	64	48	12-SkM
AGTATTTGGCACGACC-1	-0.884328	-0.624357	-0.854572	-0.58649	-0.433882	-0.587848	-0.443434	1.57618	0.757346	58	52	2-FiB
AGTCAAATGATGTGAT-1	1.63031	-0.624357	0.548294	-0.58649	-0.433882	-0.587848	-0.443434	-1.28852	-0.930804	67	35	8-Chon
AGTCACTAGCTCTCGA-1	0.390717	-0.207009	0.0412154	1.80594	0.483384	2.1922	-0.443434	0.84444	1.03852	55	99	16-Digit
AGTCGTATAAAGCAGA-1	1.30733	-0.624357	-0.025446	-0.58649	-0.433882	-0.240206	-0.443434	1.50474	-1.16349	65	81	14-MiPoFiB
AGTCGTCGACCACCAA-1	-0.207014	0.0537161	-0.189883	-0.259049	0.186071	-0.587848	-0.443434	0.31971	-0.756583	57	91	16-Digit
AGTCTTTAAAGTGTCC-1	-0.884328	-0.362213	-0.72956	-0.58649	-0.433882	-0.587848	-0.443434	0.517233	1.07417	67	77	14-MiPoFiB
AGTGATAACCTGCGCG-1	-0.566159	1.84468	2.00977	-0.58649	2.71093	-0.587848	-0.443434	-1.17307	-0.934202	59	89	4-PaleChon
AGTGCACGCTTAAGAA-1	0.326165	-0.240808	-0.101195	1.85668	-0.433882	3.32949	0.0201994	1.14676	1.10467	52	96	5-DistMes
AGTGCTAAACACAGCA-1	1.56575	1.46431	1.77298	1.49953	2.30934	-0.587848	0.404095	0.89467	-0.973684	61	91	16-Digit
AGTGGCGTCTGAAGGT-1	-0.368445	2.28906	1.62605	-0.58649	4.17362	-0.587848	0.0374794	-1.24387	-1.03856	62	86	16-Digit
AGTTGACGGTCCTTGC-1	0.799812	-0.438786	0.293264	2.24024	-0.433882	-0.587848	0.470773	-1.04358	-0.777812	65	63	1-ZeutoChon
AGTTGGCAAGGCTAGA-1	-0.780618	-0.506693	-0.396136	-0.41978	-0.433882	2.52489	2.1699	-1.14562	1.28737	68	106	5-DistMes
AGTTTGCACCTGCCTC-1	2.19004	4.04096	2.74102	-0.58649	0.790101	1.59379	-0.443434	2.60436	-0.937575	58	74	1-ZeutoChon
ATAAACGTTGCACCAC-1	-0.0143091	-0.0683654	-0.273409	0.417339	-0.433882	2.2047	0.371831	0.530646	0.611104	57	107	0-IDS
ATAATCTTGGAGAACC-1	-0.884328	0.213284	-0.763767	0.964824	-0.433882	-0.587848	-0.443434	-0.121481	-1.16349	61	77	1-ZeutoChon
ATAATTAGCTAAGTAG-1	1.51614	0.132367	2.25544	-0.58649	1.53711	-0.587848	-0.443434	-0.909788	-0.142341	64	64	11-StyloChon
ATACAGGCCCTCCAAT-1	-0.289345	-0.412942	-0.683726	-0.58649	-0.433882	0.0538811	-0.443434	0.336165	1.83975	56	72	10-AnFiB
ATACCTAACCAAGAAA-1	0.711124	-0.455696	0.499861	0.9968	-0.433882	-0.587848	3.2477	-0.690047	-0.10318	58	64	11-StyloChon
ATACGAGGTTTGTAAG-1	-0.884328	-0.624357	-0.74237	-0.58649	-0.433882	-0.587848	-0.443434	-1.25148	-1.16349	75	49	6-PrPoFiB
ATACGTACTTAGCCAC-1	-0.732845	0.17362	-0.774113	-0.58649	-0.433882	-0.403494	-0.443434	0.444212	1.6242	55	77	10-AnFiB
ATACGTTATGCACGGA-1	1.25408	1.35714	2.74762	-0.58649	1.63316	-0.587848	-0.443434	-0.286725	-0.974948	63	63	11-StyloChon
ATACTACCCGTACCAC-1	1.48816	-0.428124	0.86861	0.854414	-0.433882	-0.587848	-0.443434	0.401666	0.312164	59	105	16-Digit
ATACTGCCTTACACCG-1	1.85737	2.65817	1.94024	0.661885	2.03132	-0.587848	-0.443434	0.274708	-0.904713	58	84	4-PaleChon
ATAGCAACTAGGGAAG-1	1.29398	3.28449	2.59047	-0.58649	2.24621	-0.587848	-0.443434	3.90996	-0.706932	62	98	16-Digit
ATATAAAGCGCTCGTG-1	1.65914	0.947564	1.03491	-0.58649	-0.433882	2.2708	-0.443434	1.84605	-0.801833	58	68	1-ZeutoChon
ATATAACACGGGCGCA-1	0.249695	-0.438	-0.469982	0.896837	-0.157176	-0.587848	-0.443434	1.36134	0.143378	66	94	0-IDS
ATATACGCTCGTGACG-1	0.456021	-0.478149	-0.693502	-0.381706	-0.433882	1.60497	5.58759	-0.864092	0.755261	62	108	5-DistMes
ATATCGTTCCTCGAAC-1	-0.624554	1.79176	2.15729	-0.253593	2.98063	-0.587848	-0.443434	0.91959	0.0234481	58	92	0-IDS
ATATGGGATAGCAACT-1	-0.884328	-0.624357	-0.854572	-0.58649	-0.24358	-0.587848	-0.443434	-1.39673	-0.632782	71	55	7-SkM
ATCAAGATCCCAGGAC-1	-0.884328	-0.624357	-0.854572	-0.58649	-0.433882	-0.587848	-0.443434	-0.161422	-1.16349	72	58	7-SkM
ATCAGCCTCATGCTGC-1	1.69303	2.22304	1.34976	-0.300237	-0.130426	-0.587848	-0.443434	-1.01092	0.36054	57	87	4-PaleChon
ATCATAGATCGACGAG-1	-0.884328	0.679308	-0.854572	-0.58649	-0.433882	-0.587848	-0.443434	0.055752	-1.16349	74	44	13-TNMD+
ATCATAGCCCTATGTA-1	1.07367	-0.624357	-0.766987	-0.36286	-0.433882	1.57557	1.09685	0.29452	1.06376	62	106	16-Digit
ATCCACATCGACAGAA-1	0.143715	0.275981	0.439358	-0.58649	-0.433882	-0.587848	-0.443434	-0.156872	-0.245442	62	72	15-PeriChon
ATCCCATTTCCGTGGG-1	-0.884328	-0.624357	-0.485182	-0.58649	-0.433882	-0.458952	-0.0670551	-1.39673	-1.16349	71	57	7-SkM
ATCGTTAGCTAGCGGA-1	1.41805	0.815981	1.11563	0.189634	-0.433882	-0.587848	-0.443434	1.65552	0.569414	58	98	0-IDS
ATCTAATATCCTACGG-1	-0.884328	-0.308389	-0.792641	-0.58649	-0.433882	-0.587848	-0.443434	0.130452	1.78848	55	67	3-DermFiB
ATCTACCATCTGCTCC-1	-0.14353	-0.624357	-0.456572	0.108048	-0.224598	0.669093	2.63058	-0.204322	0.0392276	70	88	5-DistMes
ATCTAGCTTGTGAGGG-1	-0.884328	-0.624357	-0.509864	-0.58649	-0.433882	-0.587848	-0.443434	-0.548738	-1.05227	67	65	2-FiB
ATCTCCCACGGAATAT-1	-0.116968	-0.624357	-0.773884	-0.58649	-0.433882	1.83282	2.08804	0.326845	0.467094	60	108	5-DistMes
ATCTGACATGGAAGGA-1	-0.884328	-0.624357	-0.854572	-0.58649	-0.433882	-0.587848	-0.120873	-0.638988	1.50118	63	41	2-FiB
ATCTGCTGTTATCGCC-1	-0.78231	-0.624357	-0.411786	0.381955	0.592767	-0.587848	-0.443434	-1.28526	-1.16349	67	57	7-SkM
ATCTGGGCTGTTCTTG-1	0.90612	0.987732	1.62239	-0.332135	-0.0937205	0.396601	-0.443434	0.376448	0.105391	61	69	1-ZeutoChon
ATCTTATCGCACACCC-1	-0.474999	-0.624357	-0.381419	0.621605	-0.433882	0.935624	1.68608	-0.100474	0.660386	64	104	0-IDS
ATGACTATCAGCTGTG-1	-0.884328	-0.624357	-0.790821	-0.58649	-0.433882	-0.587848	-0.443434	0.579128	0.978832	63	43	2-FiB
ATGCTCTGGCGCGGTA-1	-0.566749	-0.264048	0.0403627	-0.58649	-0.433882	1.28692	0.172116	-0.73166	-0.957035	60	76	1-ZeutoChon
ATGGACTGCTTAGTTG-1	-0.449257	-0.436109	-0.7796	-0.58649	-0.433882	1.76123	-0.443434	-1.13794	0.887663	75	39	9-Blank
ATGGTATTGGGAACCG-1	-0.884328	-0.624357	-0.776435	-0.58649	-0.433882	-0.587848	-0.443434	0.0826072	0.169197	73	61	3-DermFiB
ATGTACGATGACGTCG-1	-0.0861418	-0.624357	-0.174202	-0.412254	-0.433882	-0.587848	-0.443434	-0.524597	-1.16349	66	64	2-FiB
ATGTAGCGCGCGTAGG-1	-0.884328	-0.500783	0.00187059	-0.58649	-0.433882	-0.587848	-0.443434	0.820385	1.78394	68	72	14-MiPoFiB
ATGTCTTGTTTGACTC-1	1.52559	0.321334	0.737183	-0.58649	-0.433882	0.850028	-0.443434	-0.23929	-0.108401	74	34	8-Chon
ATGTTGATTAGAGACT-1	1.76576	0.686384	0.8245	0.572359	2.50448	-0.401436	-0.443434	1.7662	1.20195	68	92	16-Digit
ATGTTGTAGTCTGTTT-1	-0.884328	-0.624357	-0.771472	-0.465832	-0.208951	-0.467116	-0.443434	-0.736311	-0.698386	65	47	12-SkM
ATTATCGGAATGTACG-1	-0.884328	-0.624357	-0.51315	-0.58649	-0.433882	-0.459162	-0.0676677	-1.25132	-1.16349	69	57	7-SkM
ATTATTCAGAGTCACT-1	-0.747181	0.368058	0.14411	1.67892	-0.433882	0.933872	-0.443434	1.09306	0.842894	67	97	0-IDS
ATTCAACCATTTAAGG-1	2.07735	-0.395723	1.50295	-0.58649	-0.433882	-0.587848	-0.443434	1.73496	1.19236	58	100	16-Digit
ATTCACTGATGTTGGA-1	-0.884328	-0.624357	-0.588063	-0.58649	-0.433882	-0.0667146	-0.443434	0.531455	2.047	56	68	3-DermFiB
ATTCATCGTTGAGGCA-1	2.0751	2.10759	-0.322874	2.53909	4.16033	-0.587848	-0.443434	-1.11876	-0.939963	61	89	16-Digit
ATTCGCGCCTTGAGAG-1	-0.131639	-0.477466	-0.221972	-0.380749	-0.433882	2.49767	4.21005	0.603754	0.0604041	65	107	5-DistMes
ATTGCCTTTATGTTTG-1	2.18671	1.7248	2.43768	-0.58649	4.25942	-0.587848	-0.443434	0.354271	-0.169928	64	84	4-PaleChon
ATTGCGATCAGTAACT-1	-0.399625	-0.525369	-0.726208	1.41036	-0.286903	2.33486	2.44121	-0.60792	1.36254	51	99	5-DistMes
ATTGGATTACAGCGTA-1	0.357325	0.184858	-0.47568	-0.141495	-0.433882	2.9977	-0.443434	0.733556	1.30805	54	102	5-DistMes
ATTGTCTGTTTCATGT-1	-0.884328	-0.479255	-0.527122	-0.58649	-0.2479	-0.587848	-0.443434	-0.592281	-0.950695	71	53	7-SkM
CAACCTACCGAGCAGT-1	0.769227	0.141517	0.0373079	-0.292316	-0.433882	1.45953	-0.443434	0.12801	1.26933	61	103	0-IDS
CAACGCGATGAGCCAA-1	-0.366358	-0.324157	0.2173	-0.58649	-0.433882	0.852423	-0.443434	0.243566	-1.01918	74	36	9-Blank
CAACTGCTCATCCGAT-1	0.0169088	-0.624357	-0.293668	0.463964	-0.433882	-0.587848	-0.443434	-0.592749	-0.00246966	59	55	2-FiB
CAAGCGGCACATAATT-1	-0.884328	-0.297052	-0.854572	-0.58649	-0.197102	-0.416793	-0.443434	-0.301496	0.922569	54	72	10-AnFiB
CAAGGCCAGTGGTGCA-1	0.998237	0.127469	2.32236	-0.58649	2.53618	-0.587848	-0.443434	2.07602	-1.16349	66	100	16-Digit
CAAGTAAGTGATAGAC-1	-0.884328	-0.624357	-0.791459	-0.58649	0.350669	-0.464436	-0.443434	-1.28593	-0.657044	69	53	7-SkM
CAAGTCGTTGAAATCT-1	-0.884328	-0.624357	0.169529	-0.58649	-0.433882	-0.587848	-0.443434	-1.39673	-0.288104	76	48	6-PrPoFiB
CAATGACCCTTAATTT-1	-0.884328	-0.624357	-0.436607	-0.327215	-0.433882	-0.587848	-0.443434	-0.289412	-0.206996	73	57	6-PrPoFiB
CAATGCGAGAAGTATC-1	-0.701981	-0.624357	-0.741084	-0.411883	-0.246535	0.0859264	-0.443434	-0.209497	1.87247	54	82	10-AnFiB
CACACACGCTAACGAG-1	0.445132	0.324326	-0.334159	0.278575	-0.433882	2.59613	-0.0386036	0.166846	1.12092	55	103	5-DistMes
CACAGGGCCATATAGT-1	0.390959	-0.314948	0.507205	2.80208	0.991428	-0.587848	-0.443434	1.4261	0.286499	57	97	0-IDS
CACAGGGCCGTTGTCA-1	1.9958	0.0211679	2.36872	-0.58649	1.682	-0.587848	-0.443434	-0.0243539	-1.16349	62	60	11-StyloChon
CACATCGTGCACGCGC-1	-0.724411	-0.442922	-0.755044	-0.58649	-0.433882	0.31803	1.63346	-1.29409	1.40407	60	38	3-DermFiB
CACATCTCACCGACGA-1	0.636169	-0.25348	0.888456	-0.58649	-0.24853	1.37634	2.58053	1.98414	-0.285612	57	75	1-ZeutoChon
CACCCTAACAAGATCT-1	0.308598	0.517796	-0.34982	0.81285	-0.433882	-0.587848	2.29081	-0.577207	0.337889	56	80	10-AnFiB
CACCGGGCATCACAAG-1	-0.593417	-0.495411	-0.784037	-0.406394	-0.433882	-0.0029875	-0.0406913	-1.39673	0.592694	72	94	5-DistMes
CACGTTTCGTACACAC-1	0.718744	2.25656	1.54075	1.75985	0.622428	-0.587848	-0.443434	0.333683	-0.240191	55	91	16-Digit
CACTACGGGAGCTGCC-1	0.108159	-0.49542	-0.19725	-0.181165	-0.433882	2.48804	0.370554	0.929626	0.651495	59	107	16-Digit
CACTCTCAAGCATCGA-1	-0.884328	-0.624357	-0.51268	-0.58649	-0.433882	-0.587848	1.75613	-1.1131	-1.16349	69	47	7-SkM
CACTCTTCTGCTAGCC-1	2.05639	1.12334	2.17938	-0.58649	-0.0396099	-0.587848	-0.443434	1.83477	0.158857	59	101	16-Digit
CACTGACGATTGTGGA-1	-0.884328	-0.41529	-0.854572	-0.58649	-0.275005	-0.587848	-0.443434	-1.39673	-0.563264	65	51	12-SkM
CAGAACTTAGCCCTCT-1	-0.884328	-0.40213	-0.854572	-0.58649	0.323226	-0.061941	-0.443434	1.08197	1.9585	53	85	10-AnFiB
CAGATAATGGGCGGGT-1	-0.119982	2.22558	2.03955	-0.58649	4.42944	-0.368614	-0.443434	1.80905	-0.72893	66	102	16-Digit
CAGCAGTCTGTGCTGC-1	-0.564694	1.27994	0.701733	-0.58649	-0.433882	0.755097	0.213388	1.5862	-0.970706	62	74	1-ZeutoChon
CAGCTCTGGGCTCACT-1	0.920641	-0.624357	-0.562206	-0.58649	-0.433882	-0.175522	-0.443434	-0.883449	-1.04233	73	35	9-Blank
CAGGCAGTCTTACCAG-1	-0.691262	-0.624357	-0.517268	-0.58649	-0.433882	-0.587848	-0.443434	-1.13134	-0.991084	65	85	4-PaleChon
CAGTGTCGGCTGGCCC-1	-0.344947	0.263071	-0.785794	-0.399394	-0.433882	1.92967	-0.443434	1.65393	1.08921	52	92	10-AnFiB
CAGTTCGAGGACCCGA-1	-0.884328	-0.624357	-0.741892	-0.58649	-0.433882	-0.587848	0.0935301	-0.65654	-0.702408	69	49	7-SkM
CATAAGAAGCTTGGCT-1	2.34225	4.24957	2.99469	-0.58649	1.82171	0.98373	-0.443434	2.24163	-0.213885	58	72	1-ZeutoChon
CATACACGGTTCCCAC-1	-0.683098	-0.624357	-0.729332	1.15643	-0.433882	-0.587848	-0.443434	-1.26271	-0.447838	61	55	2-FiB
CATACGAACTAGCTGG-1	-0.449991	-0.624357	-0.701538	-0.34043	-0.433882	-0.399406	-0.443434	-0.0362088	1.15097	65	31	8-Chon
CATACTTCTTTCTCCG-1	-0.884328	-0.108057	-0.854572	-0.58649	-0.199175	-0.587848	-0.443434	-0.999465	-0.963231	68	52	7-SkM
CATAGAGGAGATACTA-1	-0.298665	-0.412549	-0.559259	-0.208877	-0.433882	0.818539	1.6378	0.583059	0.924499	69	87	5-DistMes
CATAGTCAAATACATA-1	-0.00307879	0.825043	1.34067	-0.58649	2.15527	-0.587848	-0.443434	1.51812	-1.16349	65	93	0-IDS
CATCATTACCCTGAGG-1	-0.758959	0.358237	-0.784636	0.198211	-0.433882	2.66701	-0.443434	1.29122	1.89179	52	94	5-DistMes
CATCCTCTCAAAGATC-1	0.430014	0.255395	0.129456	1.23721	-0.168179	1.8235	-0.443434	1.48601	-0.0222577	54	92	16-Digit
CATGAGATGCACTCTC-1	1.61123	0.249393	0.659372	-0.280968	-0.433882	-0.587848	-0.443434	-1.39673	-1.01449	59	79	1-ZeutoChon
CATGCGTTGAGAGGAG-1	-0.884328	-0.624357	-0.854572	-0.58649	-0.433882	-0.587848	0.135042	-0.353113	-1.01813	72	46	6-PrPoFiB
CATGGATTGTCTTCCG-1	0.824866	0.240452	-0.211296	1.51942	-0.218049	2.15671	1.50804	-0.861684	0.317132	55	101	16-Digit
CATGGGTATGCCTTAT-1	0.587219	1.17673	-0.186628	0.673054	-0.433882	-0.411256	-0.443434	-0.312011	0.539248	56	82	4-PaleChon
CATGGTTTATTAATCA-1	-0.884328	-0.624357	-0.488302	0.107567	-0.433882	1.04521	0.414495	-1.22819	1.38934	69	103	5-DistMes
CATGTAAGAGACATTT-1	-0.884328	-0.342753	-0.44302	-0.409005	-0.433882	2.11123	-0.443434	0.162007	1.90215	54	90	10-AnFiB
CATTACGCAGGAAGGG-1	-0.565034	-0.528519	-0.359747	-0.388823	-0.433882	0.895571	-0.00139755	-1.30443	0.276052	71	101	5-DistMes
CATTATCCCATTAACG-1	-0.520757	-0.624357	0.517936	-0.58649	-0.433882	-0.587848	-0.443434	-1.18933	0.959809	67	31	8-Chon
CCAACCTTATGTAACT-1	-0.627309	-0.624357	-0.854572	-0.58649	-0.433882	-0.587848	-0.443434	-0.588835	-0.973303	67	41	13-TNMD+
CCACGGCAGGTGTAGG-1	0.588	-0.624357	0.0780337	-0.58649	-0.433882	-0.395035	-0.443434	-0.0617819	0.462191	71	31	8-Chon
CCACTGTTTGGATTAA-1	0.970404	0.227524	0.441519	1.52536	-0.433882	-0.587848	-0.443434	0.582656	0.0282993	58	106	16-Digit
CCAGCTCGAACGCATT-1	1.62264	-0.0511426	2.1355	-0.313175	2.89946	-0.587848	-0.443434	0.068977	-1.0099	63	65	11-StyloChon
CCAGTCTTGTCATAGA-1	1.48508	0.263486	0.924011	2.23819	-0.149687	-0.587848	-0.443434	-1.10612	-0.841518	59	59	11-StyloChon
CCATATGGAAACTATA-1	-0.780097	-0.506102	-0.854572	1.03739	-0.234721	2.56375	1.23836	-0.0662394	1.20327	53	103	5-DistMes
CCATGCCCTAGATTTC-1	0.200131	1.13702	0.0198088	2.2554	-0.433882	0.272913	0.00575319	0.59136	0.646688	56	98	0-IDS
CCATGGCAAACGCTCA-1	-0.884328	-0.624357	-0.627748	-0.58649	-0.433882	-0.587848	-0.443434	2.3387	-1.16349	74	40	9-Blank
CCATTTCTACCTATTA-1	-0.453972	-0.624357	-0.854572	-0.292322	0.755837	0.445802	-0.443434	-1.00542	1.53243	55	71	10-AnFiB
CCCAAGTCATTACACT-1	1.79808	0.745248	0.798288	2.84067	1.97094	0.881743	-0.443434	1.58357	0.762435	68	96	16-Digit
CCCAATGAGATTTGCA-1	-0.884328	-0.624357	-0.854572	-0.58649	-0.433882	-0.455688	-0.120163	0.461734	1.78893	60	40	3-DermFiB
CCCGCAAATAATCATC-1	0.113502	-0.624357	0.282604	-0.58649	-0.433882	-0.587848	-0.443434	-1.21537	-1.16349	77	55	6-PrPoFiB
CCCGGGTCGTTCAGGG-1	-0.884328	-0.624357	-0.207576	-0.58649	-0.433882	-0.286465	-0.443434	0.466319	-1.16349	65	57	15-PeriChon
CCCTAGCTCTAAGGTC-1	0.236833	-0.624357	-0.854572	-0.58649	-0.433882	-0.587848	-0.443434	-1.39673	-1.16349	77	53	6-PrPoFiB
CCCTCGATAATACACA-1	0.956432	-0.476201	-0.854572	-0.58649	-0.433882	-0.587848	-0.443434	1.59673	1.46897	69	29	3-DermFiB
CCCTTTAATGGAGTTC-1	-0.102571	-0.478533	-0.69207	-0.382243	-0.433882	1.57784	2.63793	-0.380392	0.450492	63	109	5-DistMes
CCGACAATAGGCCGCC-1	-0.286815	-0.161776	-0.711025	-0.457684	0.252968	2.02464	1.99659	-0.261198	0.328497	57	111	5-DistMes
CCGCATGTGGTACGAT-1	-0.884328	-0.624357	-0.791881	-0.58649	-0.433882	-0.465262	-0.443434	0.589645	1.78249	56	66	10-AnFiB
CCGCTCTTCCGAACTA-1	1.00481	0.963092	1.03099	-0.112002	1.11707	-0.587848	2.82828	0.777578	-0.0746867	63	99	0-IDS
CCGGAGCGTACTTTCT-1	-0.663501	-0.624357	-0.717135	-0.195619	-0.433882	-0.587848	-0.443434	-1.04652	-0.180184	58	56	2-FiB
CCGTAGGAAATCCCTG-1	-0.672395	-0.472789	0.273806	3.19169	-0.433882	-0.587848	1.01235	1.66861	0.283853	60	96	0-IDS
CCGTAGGGTTGTTTAC-1	-0.483992	-0.624357	-0.224596	0.524864	-0.433882	-0.0235422	-0.443434	-0.572428	1.03851	60	104	0-IDS
CCGTTTCCTTTCCGTG-1	-0.884328	-0.624357	-0.569381	-0.58649	-0.433882	-0.587848	-0.443434	-0.896046	-0.964135	76	46	6-PrPoFiB
CCTATAATGAGTGCCC-1	-0.0569876	-0.624357	-0.728729	-0.392873	-0.433882	-0.442073	-0.443434	0.272267	1.38781	55	81	10-AnFiB
CCTATATTTGTCCTGG-1	-0.884328	-0.624357	-0.854572	-0.58649	-0.29118	-0.587848	1.36294	-1.18207	-0.99746	62	52	12-SkM
CCTATGGTCAAAGCTG-1	-0.884328	-0.624357	-0.471645	-0.58649	-0.433882	-0.587848	-0.443434	-0.00420694	-0.036251	68	68	2-FiB
CCTATGTCCACTCCAC-1	1.32764	-0.401936	1.0267	0.0960453	2.3047	-0.587848	-0.443434	0.527944	0.295954	62	92	0-IDS
CCTCCTGTTGTGTCGT-1	2.08945	3.26013	2.70523	-0.58649	0.615843	-0.587848	-0.443434	3.02291	0.188293	62	96	16-Digit
CCTCGCGCTGTGCGAT-1	0.126084	-0.447798	-0.65888	1.9261	-0.433882	-0.587848	-0.443434	-0.431826	-0.185485	57	59	2-FiB
CCTCGGTTTCCTTGCC-1	0.697624	1.67827	1.14833	-0.58649	-0.433882	0.572604	-0.443434	0.395559	-0.483502	70	38	8-Chon
CCTCTACAAGGATTGG-1	-0.07666	-0.458991	-0.854572	-0.58649	-0.433882	-0.587848	-0.443434	0.394313	1.90017	67	27	3-DermFiB
CCTGAGAATAAATGCA-1	-0.371801	-0.624357	-0.664314	-0.58649	-0.433882	-0.587848	-0.443434	-1.39673	-0.963787	71	33	9-Blank
CCTGGTCGAATGTGGG-1	3.31682	4.35478	2.71452	-0.58649	3.25591	1.88233	-0.443434	2.14865	-1.16349	59	69	1-ZeutoChon
CCTGTTCAACCTCGGG-1	-0.884328	-0.477811	-0.374938	-0.58649	-0.433882	-0.587848	-0.443434	-1.03468	-0.466349	71	51	7-SkM
CCTGTTTGAAGACACG-1	-0.884328	0.0692499	1.13935	2.06538	-0.433882	-0.587848	0.335741	-0.690531	0.326755	58	94	4-PaleChon
CCTTCAGTTAAAGTGA-1	-0.884328	-0.473864	-0.854572	0.249632	-0.433882	-0.587848	-0.443434	1.03139	-0.222045	61	47	2-FiB
CCTTCGTATAGAATCC-1	-0.884328	-0.624357	-0.233286	-0.58649	-0.433882	-0.587848	-0.443434	-0.29106	-0.848899	69	61	2-FiB
CCTTGACCACTTTATT-1	0.0831357	-0.513208	-0.436985	-0.056575	-0.268847	2.54737	3.40688	-0.137288	0.869351	55	109	5-DistMes
CCTTGTGAACGTGGTT-1	-0.884328	-0.624357	-0.854572	-0.58649	-0.433882	-0.587848	0.103124	-0.584002	-1.02615	72	48	6-PrPoFiB
CCTTTAAGGGAGCACT-1	-0.884328	-0.624357	-0.854572	-0.58649	-0.433882	-0.587848	-0.443434	0.910767	1.29438	58	50	2-FiB
CGAACAGTATGGGCGT-1	-0.767128	-0.520857	-0.223317	-0.0346552	-0.280204	2.93187	0.578251	-0.925201	0.864713	50	96	5-DistMes
CGAATGACGCATAATG-1	-0.25339	-0.624357	-0.658038	-0.58649	-0.433882	0.473105	-0.443434	0.877827	-1.16349	63	57	15-PeriChon
CGAGACTACTGCTGCT-1	0.372441	-0.489614	-0.464813	0.191544	-0.433882	1.34912	1.29646	-1.39673	0.659354	72	98	5-DistMes
CGAGAGCTTTCACTAC-1	0.979224	-0.624357	1.09401	-0.0833353	-0.433882	-0.587848	0.36433	1.09111	-1.16349	64	88	16-Digit
CGAGAGGGTAGCCGCG-1	-0.467604	-0.43095	-0.748476	0.907836	-0.433882	1.74855	-0.0325255	-0.0951829	1.38743	56	104	0-IDS
CGAGGGTATCCAGGTG-1	-0.0166294	0.558853	2.07833	-0.58649	0.273665	0.681339	-0.443434	-0.0126018	-0.988348	64	60	11-StyloChon
CGATAGTCGTACTGCA-1	2.02732	-0.308018	0.987488	1.90258	-0.122636	-0.587848	-0.443434	0.250887	0.0180987	66	88	16-Digit
CGATCCACCATTGTTG-1	-0.884328	-0.624357	-0.854572	-0.58649	-0.433882	-0.587848	-0.443434	-0.531641	-1.06122	72	54	7-SkM
CGATCCTCGCAACATA-1	-0.884328	-0.624357	-0.854572	-0.58649	-0.433882	-0.587848	-0.443434	0.383764	0.0294886	66	40	8-Chon
CGATTAAATATCTCCT-1	-0.576085	-0.511128	-0.854572	-0.0966627	-0.433882	-0.587848	-0.443434	0.567922	0.654627	56	62	2-FiB
CGATTCGCCTGGCTGC-1	-0.391957	0.0143402	0.966806	-0.58649	0.37693	0.0404665	0.257635	1.86636	-0.751514	57	73	1-ZeutoChon
CGCACGTCTGTTTATG-1	-0.460831	-0.410355	-0.516336	-0.58649	-0.433882	-0.587848	-0.443434	1.53784	0.0671587	68	32	8-Chon
CGCATGCCGAATGCGT-1	-0.766161	-0.624357	-0.104042	0.151092	-0.433882	-0.357505	-0.443434	0.0978667	-0.0230989	67	89	0-IDS
CGCCCAGCACGCCTAG-1	-0.884328	-0.475846	-0.630496	-0.378479	-0.433882	-0.587848	-0.443434	0.225906	-0.0610651	59	51	2-FiB
CGCCCAGCGTTTCACG-1	1.19891	-0.232376	0.67728	1.8411	-0.0203226	-0.587848	-0.443434	0.738995	-1.01354	65	89	14-MiPoFiB
CGCCGCGTTCTGAACG-1	-0.884328	-0.624357	-0.854572	-0.58649	-0.433882	-0.587848	0.107124	0.745395	-0.231871	73	45	6-PrPoFiB
CGCCGTTCAGCATAGT-1	1.13805	-0.624357	0.96601	-0.348455	-0.433882	-0.587848	-0.443434	1.17215	0.367272	58	104	16-Digit
CGCGAAGTGGCATACT-1	-0.41408	2.61995	1.50582	-0.131064	-0.121402	-0.587848	0.215738	0.41887	0.146549	64	96	0-IDS
CGCGACCGCGACAGAT-1	2.36259	2.24546	1.91392	-0.316756	2.28345	-0.587848	-0.443434	-1.03559	-1.16349	59	81	4-PaleChon
CGCTGTGTGGATGTTG-1	-0.884328	-0.624357	-0.854572	-0.58649	-0.433882	-0.0403452	-0.124098	0.977785	1.65417	59	43	3-DermFiB
CGCTTAGTATTGATAC-1	-0.884328	-0.624357	-0.47595	-0.58649	-0.433882	-0.587848	-0.443434	-0.872527	-0.958969	66	52	7-SkM
CGCTTCGGTCTAAGAC-1	-0.64072	-0.624357	-0.759521	-0.58649	-0.433882	2.14944	0.799055	0.209601	0.602509	66	104	0-IDS
CGGAAAGAATCAAACG-1	-0.884328	-0.552502	-0.509327	-0.484413	-0.433882	-0.587848	-0.443434	0.461378	1.39359	58	48	3-DermFiB
CGGACCTCTGTAGTTA-1	-0.884328	-0.624357	-0.854572	-0.58649	-0.433882	-0.587848	-0.443434	-1.39673	-1.16349	76	52	6-PrPoFiB
CGGATCCTCAAGGACT-1	2.30183	1.27813	1.95717	-0.58649	3.07262	-0.346719	-0.443434	-1.06638	-1.16349	60	80	4-PaleChon
CGGCCAGAGCGACCAT-1	-0.752222	-0.624357	-0.854572	-0.58649	-0.433882	0.113702	0.0260228	-0.367475	-0.0827429	67	49	13-TNMD+
CGGCGCCATCAATCCC-1	-0.884328	2.27384	1.43441	1.27825	0.0847494	-0.587848	-0.443434	0.221833	0.0709043	59	93	0-IDS
CGGTCCGTCGCAAGCC-1	-0.800755	-0.105163	-0.764084	-0.58649	-0.433882	-0.587848	1.18279	-1.39673	-1.16349	63	51	12-SkM
CGGTTGAGTATCCTTC-1	0.695245	-0.624357	0.12851	-0.58649	-0.433882	-0.587848	-0.443434	-0.946756	0.705398	66	30	3-DermFiB
CGTAAATAACAAAGGG-1	-0.884328	-0.624357	-0.741587	-0.318884	-0.433882	-0.587848	-0.443434	-0.371405	-1.16349	75	55	6-PrPoFiB
CGTAACTTCGACACTT-1	-0.312099	-0.624357	-0.854572	-0.58649	-0.433882	-0.428963	1.59006	-1.16363	-0.918729	68	50	13-TNMD+
CGTAGAGAGTAATTAT-1	-0.471852	0.220709	-0.657514	0.953574	1.11837	1.11343	-0.443434	0.149807	0.512583	67	87	14-MiPoFiB
CGTCGCATGTGAGCCA-1	-0.884328	-0.467175	-0.620015	-0.409647	-0.433882	-0.419244	-0.443434	0.0593659	-1.16349	65	77	14-MiPoFiB
CGTCGTCCTTCGCGAA-1	-0.158435	-0.0947606	-0.465434	-0.58649	-0.433882	-0.352323	-0.443434	0.753664	1.12723	56	76	10-AnFiB
CGTGACCAGTCCTCTG-1	-0.454307	-0.415057	-0.854572	0.0968542	-0.275677	-0.587848	-0.443434	-0.351345	-0.981987	63	55	12-SkM
CGTGGTACCCAAAGGC-1	-0.630385	-0.624357	-0.854572	-0.58649	-0.433882	-0.587848	-0.443434	-0.0790902	-0.0121733	66	42	13-TNMD+
CGTGTCTCGTTACGAC-1	-0.884328	-0.624357	-0.854572	-0.58649	-0.433882	-0.587848	-0.443434	-1.39673	2.2705	60	34	9-Blank
CGTTAATGTCCCGACG-1	1.46855	2.64031	2.27564	-0.58649	1.64932	-0.587848	-0.443434	-1.39673	-1.16349	59	87	4-PaleChon
CGTTCAAGGAAACGGA-1	-0.0146294	-0.624357	-0.854572	-0.58649	-0.433882	-0.587848	1.74445	-1.10693	-1.16349	70	46	13-TNMD+
CGTTCAGACCCGCGAA-1	0.161636	0.381665	-0.203594	1.07565	-0.433882	-0.248293	3.74491	0.652843	-0.29798	65	61	1-ZeutoChon
CGTTGAATACCGCGCT-1	0.485714	0.57194	0.94147	-0.58649	-0.433882	0.320233	0.288681	1.53198	-0.353007	57	77	1-ZeutoChon
CGTTGCCCGCGTGGGA-1	-0.794532	-0.624357	-0.758045	-0.58649	-0.28261	-0.0772077	-0.443434	-1.39673	0.333208	65	45	12-SkM
CGTTGTCGGCAATTGA-1	-0.0800386	0.540803	0.964211	4.38008	-0.112862	-0.587848	0.203742	-1.08873	-0.993321	64	66	1-ZeutoChon
CTAAATCCGGTGTACA-1	-0.884328	-0.624357	-0.854572	-0.58649	-0.433882	-0.587848	-0.443434	-1.39673	0.599949	61	35	9-Blank
CTAACTGATAATCGCC-1	1.70346	-0.624357	1.15608	-0.340562	-0.433882	-0.587848	-0.443434	1.00064	0.238373	58	102	16-Digit
CTACACTCGCAGATGG-1	-0.676296	0.368231	-0.0823186	1.93571	-0.433882	-0.0148139	-0.443434	-0.529357	-0.482998	57	101	0-IDS
CTACTCAAGGTATAGT-1	-0.884328	-0.624357	-0.854572	-0.58649	-0.433882	-0.455142	0.86083	0.26807	2.14815	60	42	3-DermFiB
CTAGGCGCCCTATCAG-1	-0.884328	0.273514	-0.781593	-0.400152	-0.236345	2.33885	-0.0267334	1.56528	1.78335	51	91	10-AnFiB
CTAGGGATAGGGACAA-1	-0.733472	-0.624357	-0.760683	-0.58649	-0.433882	-0.587848	-0.443434	0.280548	-0.196731	71	43	13-TNMD+
CTAGGTTCGGACGTGA-1	1.27205	3.19413	2.58493	-0.58649	-0.433882	2.50358	-0.443434	2.20238	-1.00083	58	70	1-ZeutoChon
CTAGTAGAAAGGGATT-1	1.9453	1.36796	1.42604	-0.58649	2.69913	-0.587848	-0.443434	-1.1563	-0.966994	63	81	1-ZeutoChon
CTATAGGCGTTGATGT-1	-0.884328	-0.624357	-0.854572	-0.58649	-0.433882	-0.587848	-0.443434	-0.534214	-0.291506	62	38	9-Blank
CTATATCCAGCCTGGC-1	-0.884328	-0.624357	1.24174	-0.58649	-0.433882	-0.587848	-0.443434	-1.39673	-1.16349	69	31	9-Blank
CTATCGACGAAATACA-1	0.0935002	0.369974	-0.245999	1.87083	-0.182696	2.71248	-0.443434	1.53787	1.17792	53	93	16-Digit
CTATGCCCGAATGCAA-1	1.25603	0.313761	1.56264	-0.58649	-0.0502541	-0.587848	-0.443434	0.510724	-0.950382	63	59	11-StyloChon
CTATGGGAAGCGGAAT-1	-0.778283	0.289039	-0.854572	0.269843	-0.433882	2.86197	0.265208	0.109946	0.902479	54	104	5-DistMes
CTATTTGCTTGGAGGA-1	-0.884328	-0.624357	-0.347202	-0.58649	-0.433882	-0.587848	-0.443434	-0.342843	1.56356	70	64	3-DermFiB
CTCAAACCACTGCCCG-1	-0.884328	-0.624357	-0.424028	-0.58649	-0.433882	-0.587848	-0.443434	1.0303	0.571821	64	40	2-FiB
CTCAACTAACCCGGAT-1	2.3394	1.49932	2.17194	2.67951	4.94124	-0.587848	-0.443434	-1.16927	-0.70384	63	85	4-PaleChon
CTCACATTTACTAAAT-1	1.41629	-0.624357	0.845312	1.89165	-0.128065	-0.587848	0.21046	0.229012	-0.316019	62	68	1-ZeutoChon
CTCACTGTGATACTTA-1	1.48492	2.48605	2.3239	-0.58649	-0.433882	1.58004	0.203859	2.80182	-1.16349	63	75	1-ZeutoChon
CTCAGAGCTAATGTCG-1	-0.134527	-0.624357	-0.854572	-0.354007	-0.433882	-0.587848	-0.443434	-0.252292	-0.280209	73	59	2-FiB
CTCATTGCTCTAACAA-1	-0.460449	-0.624357	-0.658077	1.76685	-0.433882	-0.587848	-0.443434	-1.39673	-1.16349	60	78	1-ZeutoChon
CTCCTCCAGCTCACAC-1	-0.884328	-0.624357	-0.854572	-0.58649	0.324883	-0.587848	-0.443434	-0.398667	-0.759735	62	50	12-SkM
CTCGAGGCAAGTTTCA-1	1.03457	-0.398371	0.306462	-0.58649	-0.433882	0.320771	-0.443434	0.206377	-0.0704791	72	32	8-Chon
CTCGCCGAATGTAGGG-1	0.512429	-0.624357	1.19761	-0.209322	0.993837	-0.587848	-0.443434	0.393453	-0.95154	60	64	11-StyloChon
CTCGCTAGGTAAGCGA-1	-0.56876	-0.072386	-0.778059	-0.39113	-0.433882	0.784275	-0.00655685	-1.39673	0.399823	72	96	5-DistMes
CTCGTTACGGCTACCA-1	0.608196	-0.167621	0.457749	-0.58649	-0.433882	-0.102174	-0.443434	0.234066	-1.04343	70	40	8-Chon
CTCTAGCCCTCGGAAA-1	1.61252	1.27929	1.58993	-0.58649	0.365543	-0.587848	-0.443434	1.14905	-0.782792	66	90	16-Digit
CTCTTCTGGAAGTTAG-1	-0.884328	-0.624357	-0.854572	-0.58649	-0.433882	-0.587848	-0.100667	0.172939	2.02188	62	40	2-FiB
CTCTTGTCCCGCTTGG-1	-0.798932	-0.624357	-0.51122	-0.58649	-0.433882	-0.587848	-0.443434	-0.00484965	1.41745	54	58	3-DermFiB
CTGATCCCTTTATGCA-1	1.19799	-0.40043	0.189088	-0.58649	-0.433882	-0.379905	-0.443434	-1.02985	0.256676	71	29	8-Chon
CTGCAGAGAATCAGAG-1	0.574308	-0.624357	0.197637	1.73142	-0.433882	-0.259568	-0.443434	0.545405	0.329145	61	101	0-IDS
CTGCCTTTCTAGTAAA-1	0.885178	-0.624357	-0.369925	1.57941	0.128827	-0.587848	-0.443434	0.495531	0.577737	63	93	0-IDS
CTGCGATTTCGAGATT-1	-0.61404	-0.624357	-0.854572	0.452443	-0.433882	-0.587848	-0.443434	0.351751	-0.71865	72	60	2-FiB
CTGGTAAAGACTTACA-1	0.146823	-0.624357	-0.202104	-0.58649	-0.433882	1.99306	2.5318	0.263626	1.36747	71	99	5-DistMes
CTGTAGTGAGGATCGA-1	-0.884328	-0.624357	-0.854572	-0.58649	-0.433882	-0.587848	-0.443434	-0.240038	-0.306973	69	43	13-TNMD+
CTGTGGTCGGGAGATA-1	-0.51404	-0.281592	-0.640386	1.98433	-0.433882	-0.169027	-0.443434	0.293428	1.04028	55	89	16-Digit
CTTAGTGTAGTAGCAT-1	0.85689	1.1728	0.229112	-0.334131	-0.433882	-0.587848	-0.443434	-0.868135	-0.828136	61	83	4-PaleChon
CTTAGTTGAGGAATCG-1	-0.674562	-0.386367	1.23268	-0.37799	-0.433882	-0.587848	-0.443434	1.12415	-0.902241	67	33	8-Chon
CTTCAACTCCACTTGG-1	0.387884	0.538488	1.13433	-0.58649	-0.187992	1.51104	-0.443434	1.51712	-0.450391	59	77	1-ZeutoChon
CTTCCGCTCCGTGAAG-1	-0.884328	-0.624357	-0.787673	-0.58649	-0.433882	-0.587848	-0.443434	0.315834	1.95907	56	50	3-DermFiB
CTTCGATTGCGCAAGC-1	0.040625	-0.4309	-0.751671	-0.58649	-0.155355	2.23141	-0.443434	1.17446	0.852838	68	88	14-MiPoFiB
CTTCTGGGCGTACCTA-1	-0.547362	1.29082	-0.767757	-0.58649	-0.433882	-0.587848	-0.443434	1.17567	-0.86258	66	34	8-Chon
CTTGATGACCATCCAG-1	0.249202	-0.624357	-0.684068	1.38792	-0.433882	1.73924	0.0572284	-0.355829	0.175788	70	98	5-DistMes
CTTGCCCACCCACGCA-1	-0.0112781	-0.624357	-0.695662	-0.58649	-0.433882	1.99639	3.85249	-0.00174544	0.832759	70	100	5-DistMes
CTTGGCCAAGCTGGGA-1	-0.440806	-0.624357	-0.0822982	-0.120411	-0.433882	-0.587848	-0.443434	-0.233742	-0.261992	61	57	2-FiB
CTTTGCATCGCTCTTG-1	-0.884328	-0.378194	0.0016125	1.70089	-0.433882	-0.587848	0.203522	-0.678478	-0.071833	60	94	0-IDS
CTTTGGGATTGTTGCA-1	-0.884328	-0.624357	-0.592764	-0.58649	-0.433882	-0.587848	-0.443434	0.473457	1.27487	62	44	2-FiB
GAAACCTATACAAATG-1	-0.884328	-0.624357	-0.538365	-0.58649	-0.129325	-0.587848	-0.111171	-0.998911	-0.331674	60	52	12-SkM
GAAAGCAGTGCACTTT-1	-0.884328	-0.624357	-0.854572	-0.58649	-0.433882	-0.587848	-0.443434	1.20706	1.69976	56	54	2-FiB
GAACAACTGGGATGAA-1	0.421593	-0.448241	-0.327754	-0.339815	1.25358	-0.0921817	-0.443434	0.894652	0.1518	67	85	14-MiPoFiB
GAACAGATTACTAAAT-1	-0.00370771	0.0348072	0.606326	-0.58649	-0.240589	0.294946	-0.443434	1.11188	0.0189751	57	71	15-PeriChon
GAACCCTCTGTGTTCT-1	2.62354	1.62986	2.52699	-0.58649	0.451426	-0.267973	-0.443434	1.58028	-1.16349	59	67	11-StyloChon
GAACCTTTAACGATCC-1	1.21671	-0.392422	1.12994	1.79816	-0.0895003	-0.587848	-0.443434	-0.310925	-1.16349	63	79	1-ZeutoChon
GAACTGTGGAGAGACA-1	-0.884328	-0.624357	-0.207114	0.442523	-0.236289	-0.587848	1.85771	0.855514	-0.298024	68	66	2-FiB
GAAGCCACTGATTATG-1	0.0783804	-0.624357	-0.533107	2.32679	0.659987	-0.587848	-0.443434	0.383003	-0.242223	65	69	14-MiPoFiB
GAAGCCTGCACATTCC-1	1.22582	0.446016	1.82436	1.24823	-0.433882	-0.587848	-0.443434	-0.0389287	-0.896271	61	61	11-StyloChon
GAAGGAGTCGAGTGCG-1	-0.041556	-0.624357	-0.854572	-0.414363	-0.433882	-0.391066	-0.443434	0.382267	-1.0191	66	60	14-MiPoFiB
GAATAGTGCTCGATTA-1	-0.884328	-0.624357	-0.854572	-0.58649	-0.433882	-0.587848	-0.443434	-0.970707	1.82669	60	36	3-DermFiB
GAATGCGAATCGGTTC-1	0.840248	-0.424176	0.412316	2.78772	-0.182505	-0.587848	-0.443434	-1.39673	-1.03024	63	69	1-ZeutoChon
GACACCCAAAGACGCG-1	0.315807	-0.624357	-0.229429	-0.58649	-0.433882	-0.29701	-0.443434	0.508882	-0.47992	75	37	13-TNMD+
GACACTTCCAATTACC-1	1.30202	-0.624357	-0.134524	0.968864	-0.433882	1.55716	0.0367692	0.157512	0.352856	70	96	16-Digit
GACATCCGTCGAACTG-1	-0.884328	-0.329226	0.453109	-0.141471	-0.433882	-0.587848	-0.443434	0.660232	-0.517072	65	71	14-MiPoFiB
GACCAAACGTTGACTG-1	0.357631	-0.494202	0.087147	0.552895	-0.433882	1.90775	3.02317	0.863218	0.969314	58	108	16-Digit
GACCTTCCACGTCTAC-1	-0.884328	-0.463508	-0.0630538	0.251969	-0.433882	-0.415311	-0.443434	-0.0242347	-1.16349	66	74	14-MiPoFiB
GACGAGGCTAATAAAC-1	0.103596	0.669064	-0.536502	2.27322	-0.433882	1.6393	-0.443434	-0.142929	0.0705882	56	100	0-IDS
GACGATATCACTGGGT-1	1.59012	-0.0836832	1.54661	-0.58649	-0.433882	-0.391033	-0.443434	-1.22002	-1.16349	72	34	9-Blank
GACGGGTTGGCCCGTA-1	-0.802915	-0.499642	-0.766423	-0.58649	-0.433882	-0.587848	-0.0528003	-1.39673	-1.16349	61	51	12-SkM
GACGTTGCTCGGCGGC-1	1.57599	-0.151325	1.19752	-0.58649	-0.433882	-0.252705	-0.443434	-0.513799	-0.917571	73	31	8-Chon
GACTAGGCCGTTAGGT-1	0.827952	-0.507032	-0.854572	-0.58649	-0.433882	0.781227	-0.443434	-1.12059	-1.16349	66	78	14-MiPoFiB
GACTCTAGAGTTCCAA-1	-0.884328	-0.624357	-0.854572	-0.323066	-0.433882	-0.587848	-0.443434	-1.02547	-0.315835	74	56	6-PrPoFiB
GACTGCAAATCGAGCT-1	0.48989	2.66769	2.54718	-0.58649	1.74964	2.27801	2.55467	1.90956	-1.00356	59	75	1-ZeutoChon
GACTGCTGGTGAGAAA-1	0.496895	-0.624357	-0.854572	-0.58649	-0.433882	-0.587848	-0.443434	-1.08296	-0.99578	67	39	8-Chon
GAGAACGGTTCTGACT-1	1.85754	0.968968	1.45433	-0.58649	-0.0280436	0.866496	-0.443434	0.946242	0.700742	67	103	16-Digit
GAGAGTCTCGGGAGAG-1	0.665679	0.534313	1.25826	-0.58649	-0.433882	-0.587848	-0.443434	-0.827035	-1.16349	72	40	8-Chon
GAGCACCTGTGTCCAG-1	0.392269	-0.423402	0.504692	1.03513	-0.117837	-0.587848	-0.443434	-1.39673	-1.06212	58	80	1-ZeutoChon
GAGCATCAACAACTTG-1	-0.884328	-0.624357	-0.854572	-0.58649	-0.433882	-0.587848	-0.443434	0.739652	1.33345	64	30	9-Blank
GAGCCAGCTACCTGTG-1	-0.755893	-0.20609	-0.786525	0.20431	-0.433882	0.84719	-0.443434	1.66314	0.601132	53	89	10-AnFiB
GAGCGGAATGCGGTGT-1	-0.884328	-0.624357	-0.802375	-0.58649	-0.433882	-0.587848	0.072918	-1.25977	-1.05156	68	48	7-SkM
GAGGAATATCTCTTTG-1	-0.884328	-0.624357	-0.22896	-0.58649	-0.433882	-0.587848	-0.443434	-0.427283	-0.60734	71	45	13-TNMD+
GAGGCCTGTTGATACA-1	-0.0793645	-0.624357	-0.353585	-0.58649	-0.194568	1.96529	0.0613967	0.503366	0.542051	63	107	5-DistMes
GAGGGAGTCAGATCGC-1	-0.884328	-0.624357	-0.796712	0.372201	-0.433882	-0.587848	-0.443434	-0.247409	-0.195184	65	41	2-FiB
GAGGGTAGTAACAAAG-1	-0.884328	-0.624357	-0.854572	-0.58649	-0.433882	-0.587848	-0.443434	-0.989267	1.43956	63	31	9-Blank
GAGGTACGCGTGTCCC-1	-0.884328	-0.624357	-0.458956	-0.58649	-0.433882	-0.587848	-0.443434	-0.179611	-0.89484	67	67	2-FiB
GAGTAGATACTAGTTG-1	1.37939	-0.624357	1.19726	1.16463	4.64931	-0.587848	-0.443434	-0.941723	-0.179432	62	64	11-StyloChon
GAGTATGCGCGTGCAT-1	0.986731	1.19911	0.915002	-0.58649	-0.433882	-0.195584	5.39576	1.10859	0.0310151	63	71	1-ZeutoChon
GAGTCAGACCAGAATC-1	-0.884328	-0.472011	-0.710478	-0.373108	-0.433882	-0.424432	-0.443434	0.42942	1.19797	56	48	3-DermFiB
GAGTGTCAACCAGAAA-1	2.59684	2.80347	2.37728	-0.58649	2.99716	-0.587848	-0.443434	-0.540037	-0.951008	63	83	4-PaleChon
GATAGAACCCGCTAGG-1	-0.884328	-0.624357	-0.770189	-0.58649	-0.433882	-0.45952	-0.0687129	-0.807356	-1.16349	70	56	7-SkM
GATAGTGCGAGTAAGT-1	0.204933	-0.624357	-0.854572	-0.58649	-0.433882	-0.587848	-0.443434	-1.09532	-0.967014	68	44	13-TNMD+
GATCAACATAAAGGGA-1	-0.884328	-0.624357	-0.854572	-0.58649	-0.433882	-0.587848	-0.443434	0.311483	1.11165	62	36	9-Blank
GATCTGCTATCTAAGG-1	-0.675598	-0.624357	-0.854572	-0.428631	0.615511	-0.587848	-0.443434	-0.474592	-1.16349	62	56	12-SkM
GATGAGGAACCTTCGG-1	-0.884328	-0.478232	-0.723725	-0.405585	-0.433882	0.486413	-0.443434	1.09467	1.07427	67	81	14-MiPoFiB
GATGCTACCTTCGATG-1	-0.884328	-0.624357	-0.402752	-0.58649	-0.433882	-0.45524	-0.443434	-0.726002	-0.615313	70	58	7-SkM
GATTAACCGAAAGCCC-1	1.68003	2.50847	1.56837	0.50105	2.16946	-0.587848	-0.443434	1.58936	-0.945666	55	93	16-Digit
GATTAGAAACAAGCGT-1	-0.884328	-0.624357	-0.854572	-0.58649	-0.433882	-0.587848	3.94967	0.332417	0.10446	75	45	6-PrPoFiB
GATTCTGTTAATGAGT-1	-0.884328	-0.515282	-0.367997	-0.58649	-0.433882	-0.587848	-0.443434	0.43405	1.90599	74	62	3-DermFiB
GATTGGGAAAGGTTGT-1	-0.194159	-0.624357	-0.679046	-0.58649	-0.433882	1.05388	-0.443434	0.299552	-1.16349	66	80	14-MiPoFiB
GATTTGCGCTAACACC-1	-0.884328	-0.624357	-0.375349	-0.58649	-0.433882	-0.587848	-0.443434	-1.04625	-1.16349	75	51	6-PrPoFiB
GCAAACCTTGGCCATA-1	-0.464426	0.441156	-0.450644	-0.58649	-0.433882	0.55509	-0.443434	0.348313	0.00327968	57	67	10-AnFiB
GCAAGTGTAAAGCATG-1	-0.800258	-0.624357	-0.7642	-0.58649	0.568461	-0.587848	-0.443434	-0.359235	-1.03382	67	45	7-SkM
GCACACACTGGTAGCC-1	-0.223695	0.67925	-0.13946	4.54295	-0.433882	-0.30321	0.308535	0.9222	-0.710432	56	94	0-IDS
GCACAGCACGGGCCGA-1	-0.73077	-0.624357	-0.222609	-0.58649	-0.433882	-0.587848	-0.443434	0.118872	-0.782059	72	42	13-TNMD+
GCACGTGGTTTACTTA-1	-0.740081	-0.624357	-0.764797	-0.58649	0.595689	1.56385	2.47519	0.958218	0.603582	64	106	5-DistMes
GCACTGCCTACCTTTA-1	-0.884328	-0.624357	-0.616724	-0.58649	-0.433882	-0.587848	-0.443434	-0.0629586	-0.822219	66	68	12-SkM
GCAGTGTGGCTATAGG-1	1.74224	2.57455	2.39403	-0.323357	3.62181	-0.35816	-0.443434	0.544028	-1.16349	59	83	4-PaleChon
GCATGCTAATAACGAT-1	-0.507613	0.700437	0.397082	0.370997	0.90996	-0.264706	-0.443434	0.812479	0.314956	67	95	0-IDS
GCCACTCAGAGCGCGA-1	-0.127883	1.93118	2.62754	-0.58649	0.735051	-0.587848	4.45942	2.8466	-0.691334	59	95	16-Digit
GCCAGGAAAGAACACT-1	-0.673043	4.43906	-0.40749	-0.58649	-0.433882	-0.587848	-0.443434	-1.39673	-1.16349	71	35	9-Blank
GCCCTGAGGATGGGCT-1	-0.884328	-0.476878	-0.575547	-0.58649	-0.433882	-0.587848	-0.443434	0.715325	1.61684	68	74	14-MiPoFiB
GCCGACCCACGACTGC-1	-0.884328	-0.624357	-0.854572	-0.58649	-0.433882	-0.587848	-0.443434	-1.39673	1.28482	62	30	9-Blank
GCCGGTCGTATCTCTC-1	-0.884328	-0.624357	-0.854572	-0.58649	-0.242091	-0.587848	-0.443434	-1.39673	-0.959023	70	54	7-SkM
GCCGTCGGTTTCGGGC-1	0.731368	-0.407885	0.19065	-0.58649	-0.433882	0.35034	-0.443434	0.160173	-1.16349	71	41	8-Chon
GCCTACGTTCTGTGCA-1	-0.884328	-0.624357	-0.734352	-0.392826	-0.234172	1.27707	-0.0221495	0.727585	1.66376	68	82	14-MiPoFiB
GCCTCCGACAATTCAC-1	1.34599	0.577333	1.11655	3.35601	-0.433882	-0.587848	-0.443434	2.06438	0.144899	60	98	0-IDS
GCCTCTATACATAGCA-1	-0.239454	-0.471269	-0.854572	-0.58649	-0.171594	0.386439	-0.443434	-1.03336	1.37698	55	75	10-AnFiB
GCCTGTCCCGGTGCAT-1	-0.884328	-0.13668	-0.616683	-0.58649	-0.433882	-0.587848	-0.443434	0.602116	1.8004	73	63	3-DermFiB
GCGAAACGATCGGGAG-1	0.847732	-0.331708	-0.16181	0.967663	-0.433882	2.39831	3.21424	0.153163	0.0943686	54	100	16-Digit
GCGAAGAATCTGACGG-1	-0.680706	-0.624357	-0.727843	-0.13672	-0.433882	-0.587848	-0.443434	-0.0681787	0.104158	66	84	14-MiPoFiB
GCGCGGTCTAGTAACT-1	-0.884328	-0.624357	-0.499606	-0.58649	-0.246594	-0.0433498	-0.0483522	-0.773548	-0.654172	68	60	7-SkM
GCGCGTCATTGGTACA-1	-0.0108395	1.9689	-0.153784	-0.0470219	1.51608	0.294661	-0.443434	-0.853563	-0.515922	57	83	4-PaleChon
GCGCTTAAATAATTGG-1	1.67272	2.60643	1.30153	-0.58649	-0.433882	-0.587848	-0.443434	0.115216	0.506663	57	89	4-PaleChon
GCGGGCGAGCCTTACC-1	-0.884328	-0.0209501	-0.523565	0.258667	-0.433882	0.0594052	-0.443434	-0.181241	0.726158	55	51	3-DermFiB
GCGTCCCTAAGACATA-1	-0.884328	-0.624357	-0.555227	-0.360372	-0.433882	-0.587848	-0.443434	-0.194455	0.449941	64	42	2-FiB
GCTAACTGAAGTCTGA-1	-0.14317	1.68343	2.26765	-0.58649	3.18565	-0.587848	-0.443434	-0.12216	-1.16349	58	88	4-PaleChon
GCTACAATCGAGGATA-1	1.96649	-0.624357	0.677369	-0.307894	1.3298	-0.587848	3.27704	1.20614	0.392332	62	104	16-Digit
GCTAGAGTAGAGATGT-1	0.770298	-0.303394	0.370553	0.507803	-0.12292	-0.587848	-0.443434	1.2535	1.02102	56	96	0-IDS
GCTAGGCACCACGGAG-1	-0.236913	-0.254823	-0.854572	-0.401004	-0.433882	0.549537	-0.443434	0.626508	2.09237	54	84	10-AnFiB
GCTATACGTCTCGGAC-1	-0.884328	0.739488	-0.854572	-0.58649	-0.433882	1.89259	-0.443434	1.61994	2.00613	52	88	10-AnFiB
GCTCAATGTAATACCG-1	1.07747	-0.267895	-0.00224588	-0.58649	-0.433882	-0.247615	-0.443434	0.597032	0.0652919	62	58	2-FiB
GCTCATTGATCATATC-1	-0.884328	-0.624357	-0.720173	-0.58649	-0.433882	-0.587848	-0.443434	-1.16078	-0.970653	74	48	6-PrPoFiB
GCTCCATGCAAAGCAA-1	-0.884328	-0.624357	-0.699911	-0.58649	-0.433882	-0.0662786	1.07956	-1.39673	-1.16349	69	55	7-SkM
GCTCTTTCCGCTAGTG-1	-0.884328	0.222095	-0.854572	-0.58649	-0.274784	-0.587848	-0.443434	-1.39673	-0.580998	64	54	12-SkM
GCTGCGAAGAATTATT-1	-0.884328	-0.624357	-0.731963	-0.58649	-0.433882	-0.587848	-0.443434	-1.10009	-0.987569	74	46	6-PrPoFiB
GCTGCTAAGTAGTCGA-1	-0.884328	-0.624357	-0.854572	-0.44906	-0.433882	-0.587848	-0.443434	0.609908	1.29727	56	56	2-FiB
GCTGGGAGCGCGTCAA-1	1.07639	0.845472	0.856502	-0.58649	-0.433882	-0.38752	-0.443434	-0.894309	-1.0165	73	33	8-Chon
GGAAACTAAATGGGCC-1	0.176674	-0.443386	0.366841	0.934927	-0.433882	1.24309	-0.443434	-1.11902	1.15494	60	102	0-IDS
GGAAAGTCTTGATTGT-1	-0.884328	-0.37521	-0.854572	-0.58649	-0.433882	-0.587848	-0.443434	1.4093	-1.16349	75	43	9-Blank
GGAACTCGTGAATACG-1	-0.680984	-0.393653	0.090391	-0.58649	-0.433882	-0.587848	-0.443434	-1.39673	-0.981906	77	43	6-PrPoFiB
GGAACTTTGGCGATTA-1	-0.282171	-0.505492	-0.479807	0.161187	-0.433882	2.14877	0.697896	-0.323465	0.75182	60	110	5-DistMes
GGACAACCATGAAGCC-1	-0.674765	-0.168652	-0.447792	-0.58649	-0.433882	2.15479	0.210823	-0.469978	0.80474	70	102	5-DistMes
GGACTCGACAGCGCAT-1	-0.79449	-0.624357	-0.454516	-0.58649	-0.282541	-0.587848	0.0931444	-0.959156	-1.02493	68	46	7-SkM
GGACTCGTGAGTGGTC-1	0.615045	-0.624357	-0.854572	-0.58649	-0.433882	-0.587848	-0.443434	-1.39673	0.208955	64	38	8-Chon
GGAGCAACATTTCAAG-1	-0.77215	-0.322726	0.29578	2.14322	-0.433882	0.669663	-0.443434	-0.9627	0.670011	57	103	0-IDS
GGAGCGAGGCCTACTT-1	-0.884328	-0.624357	-0.798621	-0.58649	-0.433882	-0.587848	-0.443434	-0.163455	-1.08321	67	69	14-MiPoFiB
GGATCTTACTGCCCTT-1	-0.192614	-0.624357	-0.170938	0.51271	-0.433882	0.253961	-0.443434	0.295934	0.456667	65	35	8-Chon
GGATGGCTTGAAGTAT-1	-0.595693	0.270598	0.0632722	1.25645	-0.433882	1.62395	0.0305547	-0.0434641	1.1524	68	98	0-IDS
GGATTGCTGTGACTCC-1	2.5458	1.70933	2.1483	-0.347612	0.686652	-0.367366	-0.443434	-0.774837	0.0342517	60	84	4-PaleChon
GGCAAGCCCATAGTGG-1	-0.756474	-0.624357	-0.617329	-0.58649	0.337371	-0.453424	1.18351	-1.13634	-0.950681	67	61	7-SkM
GGCATTGAACATCTCA-1	-0.168741	-0.624357	-0.770739	-0.58649	-0.433882	-0.587848	-0.443434	-0.375944	0.497025	74	58	6-PrPoFiB
GGCCGAGACTCTGGTG-1	-0.884328	-0.624357	-0.854572	-0.58649	-0.433882	-0.587848	-0.443434	0.457976	-0.678608	62	32	9-Blank
GGCCGGCGTCTGCTAT-1	1.17676	-0.624357	-0.70435	-0.58649	-0.433882	-0.290147	-0.443434	0.502589	-1.16349	65	79	14-MiPoFiB
GGCCGTTTGGGTTTCA-1	-0.322168	-0.624357	-0.564256	-0.58649	-0.433882	-0.587848	-0.127987	0.120669	1.90232	59	45	3-DermFiB
GGCCTGCTCTGATGTT-1	-0.884328	-0.504373	-0.0967186	-0.58649	-0.433882	-0.587848	-0.443434	0.409739	1.85205	72	64	3-DermFiB
GGCGCGGAGATCTTTC-1	1.81083	2.80733	2.14014	-0.318166	2.21847	-0.587848	-0.443434	-1.03747	-1.16349	58	86	4-PaleChon
GGCGCTTCATTCCCTG-1	-0.884328	-0.624357	-0.854572	0.568934	-0.433882	-0.0664349	1.07911	-1.018	-0.780889	67	71	14-MiPoFiB
GGCGTAGGGAAAGCTG-1	2.69277	2.65951	2.37604	-0.58649	0.992406	-0.587848	-0.443434	1.45783	-0.964847	64	82	1-ZeutoChon
GGCTACTATACACTCC-1	-0.884328	-0.513211	-0.854572	-0.58649	-0.433882	-0.169594	-0.443434	0.64742	0.806775	64	44	2-FiB
GGCTCCTCCACCTGTT-1	-0.884328	-0.624357	-0.854572	-0.58649	-0.433882	-0.401468	0.100799	-1.39673	1.69397	59	35	3-DermFiB
GGCTGTCCTACTGCGG-1	-0.884328	-0.624357	0.356358	-0.58649	-0.433882	-0.587848	-0.443434	-1.39673	-1.00315	76	50	6-PrPoFiB
GGCTTTCAATAAGGGT-1	0.901832	-0.42888	0.934074	3.35326	2.36712	-0.587848	-0.443434	-1.17267	-1.16349	60	62	11-StyloChon
GGGAACGGTTTCAGAT-1	-0.884328	-0.624357	-0.854572	-0.58649	-0.433882	-0.587848	-0.443434	-1.39673	-0.133829	64	32	9-Blank
GGGAAGACGGTCTGTC-1	-0.884328	0.874773	0.0566195	-0.340826	-0.433882	1.36485	-0.443434	0.87447	-1.16349	64	76	1-ZeutoChon
GGGAAGGGCTTTCTCA-1	1.31044	3.7846	1.06934	2.9012	-0.433882	-0.587848	-0.443434	-1.39673	-1.16349	63	87	4-PaleChon
GGGACCCGTATATCTT-1	-0.884328	-0.624357	-0.854572	-0.58649	-0.433882	-0.587848	-0.443434	1.04941	1.51039	57	53	2-FiB
GGGAGCGACCGTAGTG-1	-0.626853	0.184048	-0.791456	-0.58649	-0.433882	2.08691	-0.0830545	0.572261	0.188943	68	86	14-MiPoFiB
GGGCACGTAGTACTGT-1	-0.884328	-0.624357	-0.742252	-0.58649	0.393765	-0.587848	0.0737919	-0.754514	-1.16349	70	48	7-SkM
GGGCAGAGCAATCGTT-1	0.627821	-0.624357	0.702831	2.16568	-0.148477	-0.587848	-0.443434	-0.887635	-1.0122	58	60	11-StyloChon
GGGCATGCATGTCGAG-1	-0.884328	-0.624357	-0.854572	-0.58649	-0.433882	-0.587848	-0.443434	-0.998413	-1.02886	73	55	6-PrPoFiB
GGGCGTGGTTTCCCAG-1	1.63652	1.09755	0.945264	0.32952	0.420907	-0.306385	-0.443434	0.26158	-1.01594	61	81	4-PaleChon
GGGCTATGATCGATGG-1	-0.884328	-0.624357	-0.854572	-0.58649	-0.433882	-0.587848	-0.443434	0.973236	1.53888	57	51	2-FiB
GGGTCAGGAGCTAGAT-1	-0.884328	-0.419416	-0.428855	-0.58649	-0.433882	0.0895056	-0.443434	-0.788585	-0.457046	65	55	12-SkM
GGTAGGCCAATATCAC-1	-0.884328	-0.624357	-0.74626	0.549159	-0.433882	-0.587848	-0.443434	-0.412695	-1.16349	74	54	6-PrPoFiB
GGTCGGTCGTCCACAG-1	-0.884328	-0.624357	-0.854572	-0.58649	-0.433882	-0.587848	-0.443434	-0.182736	2.08691	56	52	3-DermFiB
GGTCTCCGTCCAGGTT-1	1.58216	1.85888	1.24644	1.16515	-0.155714	-0.587848	0.143359	1.95446	0.961647	63	101	16-Digit
GGTCTTGAGCGCTCTT-1	0.672904	-0.624357	0.633756	2.6089	-0.433882	-0.587848	0.201692	-1.08971	-0.0156321	65	65	1-ZeutoChon
GGTGCATAAATGATTA-1	-0.884328	-0.624357	-0.55974	-0.58649	-0.433882	-0.587848	0.0948896	-0.535252	-1.05166	67	47	7-SkM
GGTGGACTGCTCTGGC-1	0.286553	1.10916	-0.496048	0.496779	-0.433882	-0.222793	-0.443434	1.20004	1.08053	55	85	10-AnFiB
GGTGTAAATCGATTGT-1	-0.760503	-0.483871	-0.636202	-0.361913	-0.433882	-0.587848	0.0587805	0.623106	-0.165454	69	65	2-FiB
GGTGTAGGTAAGTAAA-1	-0.884328	-0.624357	-0.443185	-0.58649	-0.247178	-0.587848	0.0945116	-1.39673	-1.06452	70	50	7-SkM
GGTTACCGCTCCCTAC-1	-0.884328	-0.624357	-0.149308	-0.58649	-0.433882	-0.587848	0.431456	0.110445	-0.943639	76	44	6-PrPoFiB
GGTTCCGTACGACTAA-1	0.256404	0.669857	-0.723485	-0.58649	-0.433882	-0.587848	-0.443434	-1.16659	-0.14481	77	41	6-PrPoFiB
GGTTTAATTACCATCG-1	-0.884328	-0.624357	-0.246019	-0.58649	-0.433882	-0.587848	-0.443434	0.248246	1.54093	63	39	2-FiB
GGTTTGTGACCTGAGG-1	-0.00800229	-0.624357	-0.296333	-0.333848	-0.433882	0.584478	-0.443434	0.437328	1.71687	61	105	0-IDS
GTAACAGGTTAACGGC-1	-0.884328	-0.624357	-0.081697	-0.334769	-0.433882	-0.587848	-0.443434	-0.0473745	-1.16349	76	54	6-PrPoFiB
GTAACATCTAAGATAA-1	-0.233984	-0.513697	-0.541054	-0.455542	-0.269572	2.41841	3.54055	-0.0965213	1.06342	56	110	5-DistMes
GTAACTGCCCAAGGAG-1	-0.795401	-0.624357	-0.758979	-0.58649	-0.284075	-0.463064	-0.443434	-1.39673	0.147581	66	46	12-SkM
GTAGACACGCCTGACT-1	1.84609	-0.624357	1.08331	4.00303	0.498472	-0.587848	2.44478	0.174442	-0.976823	63	67	1-ZeutoChon
GTAGCTCCGGGAGGCT-1	-0.537422	-0.624357	-0.697323	-0.333652	-0.433882	-0.394215	-0.443434	-1.04799	0.472081	65	37	8-Chon
GTAGTCTACGATATTG-1	1.01679	-0.425137	0.362979	-0.58649	-0.433882	0.584436	0.180564	1.11627	-0.303289	63	77	1-ZeutoChon
GTAGTTCGAAGGCGAA-1	-0.731643	-0.624357	-0.70367	-0.343859	-0.433882	-0.402032	-0.443434	0.066298	1.01577	65	39	8-Chon
GTATCAAACGTTAGCT-1	1.17897	0.376097	-0.185164	2.02152	-0.215454	1.63517	-0.443434	0.466197	0.822577	55	97	16-Digit
GTATCCTTTGGTAACC-1	1.49656	1.91652	2.74541	1.52217	4.7938	-0.587848	-0.443434	1.90534	-1.16349	64	92	16-Digit
GTCAACCAGGCCTATA-1	0.325566	-0.624357	-0.766674	0.867287	-0.224664	0.769835	0.499792	1.03674	1.3255	65	103	0-IDS
GTCATGCGCGAGGGCT-1	0.746702	0.0466605	0.346888	-0.176932	-0.130689	-0.587848	0.196147	1.08358	0.209494	64	98	0-IDS
GTCCAATATTTAGCCT-1	-0.884328	-0.415244	-0.854572	-0.58649	0.210586	-0.587848	-0.443434	-1.39673	-0.621155	65	53	12-SkM
GTCCAGGCACGTGTGC-1	-0.884328	-0.624357	-0.854572	-0.58649	-0.433882	-0.587848	-0.443434	-0.853482	-0.990647	70	44	13-TNMD+
GTCCCGCGACGTTATG-1	0.927703	1.22106	0.786503	1.14196	0.242899	-0.406397	-0.443434	-0.0404453	-1.03035	58	82	4-PaleChon
GTCCGGACCTGAAATT-1	-0.767133	0.665626	-0.854572	-0.400255	-0.433882	1.252	-0.443434	0.93731	1.98374	54	88	10-AnFiB
GTCCGGGTTCACATTA-1	-0.752369	0.67465	-0.37456	-0.58649	-0.433882	-0.587848	2.29735	0.465895	1.65506	69	71	3-DermFiB
GTCCTACGAATAGTCT-1	-0.756123	0.802433	-0.568398	-0.397234	-0.433882	1.9409	-0.443434	1.50701	1.54147	53	91	10-AnFiB
GTCGGGAAGCAGAAAC-1	0.657503	-0.43437	2.04493	1.22535	-0.0641547	-0.587848	-0.443434	0.0888797	-1.01395	59	65	11-StyloChon
GTCTAGTGAGCCGCTT-1	-0.342518	-0.430483	-0.659381	1.43178	-0.0022054	-0.587848	-0.443434	0.612953	1.34884	66	92	0-IDS
GTCTATACACGCATGG-1	-0.884328	-0.624357	-0.763067	-0.58649	-0.433882	-0.587848	-0.443434	-1.08323	-1.16349	74	50	6-PrPoFiB
GTCTATTGCATGCTCG-1	0.703537	-0.483172	-0.777123	-0.388741	-0.433882	1.78427	1.02362	1.07482	1.31292	65	105	0-IDS
GTCTCAAGGCCCGGCT-1	1.31435	-0.421161	2.1363	0.0279218	1.2341	-0.587848	-0.443434	0.107596	-1.00356	60	66	11-StyloChon
GTCTCCGCCTCAATAC-1	-0.736896	-0.624357	-0.511391	-0.58649	-0.433882	-0.587848	-0.443434	0.0284851	-0.091858	71	61	2-FiB
GTCTGTAGGTTGAACA-1	-0.884328	-0.624357	1.05034	-0.58649	-0.433882	2.54588	-0.443434	-1.39673	-0.944225	73	39	9-Blank
GTGACAGCTTCCCACT-1	0.518359	2.04937	1.70097	-0.58649	-0.433882	2.54948	0.283901	0.664727	-1.16349	64	74	1-ZeutoChon
GTGACGCAGGTTTCAT-1	-0.884328	0.715078	-0.624271	-0.416037	-0.433882	-0.417085	-0.443434	0.583377	-1.16349	65	75	14-MiPoFiB
GTGAGATAACCTTATA-1	0.0453247	-0.624357	-0.756369	-0.58649	-0.433882	-0.587848	-0.443434	-1.12226	-0.939168	69	41	13-TNMD+
GTGATCCTTGTCATGA-1	1.46094	1.54742	0.605055	-0.311342	-0.433882	-0.587848	-0.443434	0.447118	-0.106962	62	84	4-PaleChon
GTGCACCAGCTTCAAC-1	-0.884328	-0.416196	-0.854572	-0.58649	-0.275309	-0.587848	-0.443434	-1.39673	-0.536601	66	54	7-SkM
GTGCCTGAGACCAAAC-1	-0.664402	-0.41726	-0.785345	1.0462	-0.433882	1.79293	0.338103	0.978153	0.831035	69	89	5-DistMes
GTGGACGCATTTGTCC-1	-0.811294	-0.624357	-0.854572	-0.470432	-0.433882	-0.587848	-0.443434	-0.0504991	1.59333	56	64	3-DermFiB
GTGGCTGTTTCTGTTC-1	-0.774463	-0.41503	-0.464828	-0.58649	-0.433882	1.5527	2.92217	-0.897458	0.706822	70	92	5-DistMes
GTGGGAACAAACCGGG-1	-0.7454	-0.624357	-0.508286	-0.58649	-0.433882	-0.587848	0.0502662	0.596011	-1.16349	71	47	13-TNMD+
GTGTATATCAGCGGGC-1	2.09288	2.60421	2.66192	-0.58649	0.0851845	1.40937	0.269276	1.98293	-1.16349	58	76	1-ZeutoChon
GTGTCAGTGTACGTGG-1	-0.884328	-0.624357	-0.854572	-0.58649	-0.433882	-0.587848	-0.443434	-1.10173	-0.974145	68	42	13-TNMD+
GTTAACATCACTTAAA-1	0.496489	-0.624357	-0.854572	0.685912	-0.153737	-0.217049	-0.443434	0.295847	1.54514	55	73	10-AnFiB
GTTAAGGGTGCGATGT-1	0.690878	-0.239381	-0.417559	-0.58649	-0.433882	-0.310728	-0.443434	0.72292	0.209986	61	71	15-PeriChon
GTTAGCCCATGACATC-1	-0.884328	0.119932	-0.571032	-0.406257	-0.433882	-0.587848	-0.443434	-0.268098	-0.762528	67	75	14-MiPoFiB
GTTCAGTCGCCAAATG-1	-0.242661	-0.624357	-0.772919	-0.361471	-0.433882	-0.587848	-0.443434	-0.778825	-0.125626	70	60	2-FiB
GTTCCGTCCGCCTGCA-1	-0.0640567	-0.624357	-0.431796	-0.58649	-0.433882	-0.587848	-0.443434	0.0986646	-0.0309194	70	42	13-TNMD+
GTTGGTCATGCTATCC-1	-0.783724	-0.624357	-0.582605	-0.58649	-0.433882	-0.587848	-0.443434	-0.0258042	1.73714	55	63	3-DermFiB
GTTGTAGATTTATGAG-1	-0.884328	-0.514361	-0.462776	-0.58649	-0.433882	-0.587848	-0.443434	0.909167	1.6853	71	63	3-DermFiB
GTTTCAAACGAGTTGT-1	-0.125756	-0.624357	-0.449494	-0.405445	-0.433882	1.81843	3.07572	0.0888768	0.440579	61	109	5-DistMes
GTTTCTAGAGGCGCGG-1	0.509515	-0.624357	-0.0943368	-0.155523	-0.433882	-0.270213	-0.443434	0.258502	0.135683	69	93	16-Digit
GTTTGGGTTTCGCCCG-1	-0.422423	-0.624357	-0.619187	-0.336717	-0.0120879	-0.587848	-0.443434	-1.04059	-0.80685	63	91	0-IDS
GTTTGGTGATCGGTGC-1	-0.623583	-0.624357	-0.854572	1.63136	-0.433882	-0.587848	-0.443434	-1.23064	0.459684	66	38	8-Chon
TAAAGCGGTATTTCCA-1	-0.884328	-0.624357	-0.78747	-0.58649	0.248604	-0.587848	-0.0602953	-0.836261	-1.07209	63	49	12-SkM
TAAAGTGCACGTCTCG-1	-0.884328	-0.624357	-0.459476	-0.58649	-0.433882	-0.587848	-0.443434	-0.550165	-1.16349	72	50	6-PrPoFiB
TAAATTTAGTAACACC-1	1.60966	0.807989	1.10083	-0.58649	-0.433882	-0.316718	-0.443434	0.362805	-1.04117	71	39	8-Chon
TAACAGCGTTTGTGCT-1	-0.699333	-0.624357	-0.854572	-0.58649	-0.433882	-0.587848	-0.443434	-1.39673	0.67937	63	37	9-Blank
TAACAGGTTCCCTTAG-1	-0.884328	-0.0468408	-0.481749	-0.58649	-0.433882	-0.587848	-0.443434	-0.0878552	1.89235	74	60	3-DermFiB
TAACCTAGGGAGTCCA-1	0.116928	-0.624357	-0.287126	-0.325334	-0.433882	1.52779	0.295411	0.823164	0.631695	60	106	0-IDS
TAAGGCATAACATCAA-1	-0.789094	-0.624357	-0.854572	-0.58649	-0.433882	-0.587848	-0.443434	0.173216	1.88648	57	49	3-DermFiB
TAAGGCCCGTCACCCT-1	0.722237	-0.418762	-0.1226	-0.58649	-0.433882	-0.587848	-0.443434	0.961089	0.271183	62	70	15-PeriChon
TAAGGGCCTGTCCGAT-1	-0.429645	-0.624357	0.480366	3.72822	-0.137654	-0.587848	-0.443434	-0.597162	-0.652935	57	95	0-IDS
TAAGTTGCGACGTAGG-1	0.74024	-0.236402	0.0537261	2.6539	0.672663	2.07464	-0.443434	0.829207	0.311546	53	95	16-Digit
TAATTACGTCAGTAGA-1	2.15011	0.562646	0.885985	-0.349622	-0.129079	-0.587848	0.199543	2.07086	1.20465	62	102	16-Digit
TACAAGGGCTTCTTTA-1	2.36897	1.65202	1.33621	0.343718	0.374903	-0.21673	-0.443434	1.58061	1.10684	68	94	16-Digit
TACACCTCTTCGAATC-1	-0.59025	-0.496731	-0.787894	-0.416241	-0.433882	1.28066	0.201865	-0.189322	-0.211711	71	91	5-DistMes
TACAGAAACGGTGGGC-1	2.58224	2.48854	2.42538	-0.58649	2.73122	-0.587848	-0.443434	0.290112	-1.16349	59	85	4-PaleChon
TACCAAATAGCCCAGA-1	1.11028	-0.624357	0.923511	1.96043	0.472966	-0.587848	-0.443434	-0.135931	-1.01497	59	61	11-StyloChon
TACCAATAAAGTACCA-1	0.367734	-0.329873	-0.251047	0.418866	-0.433882	-0.587848	-0.443434	-0.294458	0.827228	55	83	10-AnFiB
TACCAGGAATCCCGTC-1	0.403415	0.4257	0.613293	1.15357	-0.433882	-0.587848	-0.443434	-0.970334	0.280005	68	36	8-Chon
TACCGAATAATTGTAA-1	0.914922	-0.0308916	1.16926	2.29124	0.432594	-0.587848	-0.443434	1.27295	-0.753291	67	93	16-Digit
TACCGTAGGTTAACTA-1	0.89549	-0.624357	0.280318	1.54435	-0.433882	-0.587848	-0.443434	-0.507399	-0.780944	59	57	11-StyloChon
TACCTACTCCCAGTAT-1	1.30825	-0.418067	0.97443	2.1266	0.775838	-0.587848	-0.443434	-0.15972	-0.522219	58	62	11-StyloChon
TACCTCAGTTGTCTGT-1	-0.884328	-0.624357	-0.556449	-0.58649	0.358271	-0.587848	0.904369	-0.278412	-0.963375	60	50	12-SkM
TACGCCTCCATTCCGA-1	-0.776303	-0.624357	-0.854572	-0.58649	-0.433882	-0.587848	-0.443434	0.880626	1.9052	55	59	2-FiB
TACGCTCCTAGAACTG-1	-0.884328	-0.624357	-0.854572	-0.58649	-0.433882	-0.587848	1.96174	-0.373592	-0.559088	73	47	6-PrPoFiB
TACGGAAGCCAAACCA-1	-0.253674	0.466421	-0.630518	-0.58649	-0.433882	-0.587848	0.117919	0.271865	1.28705	69	73	3-DermFiB
TACGTAAAGCGGAGTG-1	1.39468	-0.624357	1.28276	-0.58649	1.77122	-0.587848	4.2082	1.74643	-0.839014	63	103	16-Digit
TACGTACTAGTGCTGA-1	-0.884328	-0.624357	-0.854572	-0.58649	-0.433882	-0.587848	-0.114805	-0.291308	1.31738	62	42	2-FiB
TACTACGTGCAATGCG-1	0.450295	-0.624357	0.827255	-0.488842	-0.296117	1.22853	4.58995	-1.19357	1.65413	71	85	10-AnFiB
TACTATGGTTCCTCAG-1	-0.789905	-0.624357	-0.579291	-0.58649	-0.433882	-0.587848	-0.443434	0.321078	2.01806	57	47	3-DermFiB
TACTCCTCTAGTTGAC-1	-0.535589	-0.624357	-0.702037	-0.341232	-0.433882	-0.40002	-0.443434	-1.05844	0.5232	64	36	8-Chon
TACTCTTACTTTACTG-1	-0.673375	-0.511302	-0.554854	-0.409616	-0.266015	1.36742	1.22648	-0.390826	0.684731	59	111	5-DistMes
TACTCTTTCGTCTTCA-1	-0.381696	-0.624357	-0.783296	-0.58649	-0.433882	-0.587848	-0.443434	-0.0865316	1.84754	58	46	3-DermFiB
TACTGCATGATTAAAT-1	-0.884328	-0.624357	-0.723071	-0.58649	-0.433882	-0.587848	-0.443434	0.0933415	-1.16349	77	51	6-PrPoFiB
TACTTAAACATGTACA-1	0.000801925	0.0660319	-0.235808	-0.58649	-0.433882	1.61337	1.30338	-0.717278	0.750721	66	108	5-DistMes
TAGAATAGCCGATGAA-1	2.49898	2.87226	2.5946	-0.58649	3.50578	-0.587848	-0.443434	3.18478	0.0957112	62	100	16-Digit
TAGACGAAACGCCAAT-1	0.68614	2.44858	2.45943	-0.58649	-0.433882	2.16907	0.20105	1.86505	-1.16349	63	73	1-ZeutoChon
TAGAGGTTCTACTTGT-1	1.23354	-0.208332	0.188473	2.13675	-0.433882	1.84855	-0.443434	-0.82868	0.528912	54	96	16-Digit
TAGATGGTTCCTTACT-1	1.97128	2.47754	2.44575	-0.58649	4.06139	-0.587848	-0.443434	2.90939	0.677748	59	97	16-Digit
TAGATTCAAAGTGCGG-1	0.305221	0.485691	-0.42377	-0.181379	-0.433882	-0.587848	-0.443434	-1.16603	-0.876218	69	39	8-Chon
TAGCAGTATGACTAAA-1	1.32182	0.962733	1.69875	-0.0432789	2.91169	-0.406826	-0.443434	2.10134	0.035142	66	98	16-Digit
TAGCTAGTGATGATGG-1	-0.884328	-0.00610648	-0.854572	0.432665	-0.433882	-0.587848	-0.443434	0.392281	0.100612	60	48	2-FiB
TAGGCTAAAGTGGCAC-1	1.41167	0.9564	2.36495	-0.58649	2.52583	-0.587848	-0.443434	2.1713	-0.984547	65	99	16-Digit
TAGGTGACGATAACCT-1	0.754946	-0.42921	0.299355	1.87313	-0.433882	-0.587848	-0.443434	-1.02478	-1.00989	61	79	4-PaleChon
TAGGTGTTCCACAGAT-1	1.51738	-0.390325	1.67873	1.2986	-0.433882	-0.587848	-0.443434	-0.85241	-0.902833	60	60	11-StyloChon
TAGGTTCTGCTGAGAA-1	-0.884328	-0.624357	-0.775482	-0.58649	-0.433882	-0.587848	-0.443434	-0.210177	0.730453	72	62	3-DermFiB
TAGTAGCTTATACCAG-1	-0.884328	-0.624357	-0.854572	-0.58649	-0.433882	-0.587848	1.3169	0.230496	2.40704	61	43	2-FiB
TAGTCCCGGAGACCAC-1	-0.884328	-0.624357	-0.80507	-0.58649	-0.433882	-0.587848	-0.160784	-0.438578	-0.0769438	66	48	15-PeriChon
TAGTCTGCGGCACATT-1	-0.884328	-0.624357	-0.519854	-0.58649	-0.433882	-0.383059	-0.443434	1.81425	-1.16349	72	36	9-Blank
TATACGCGTCATCACT-1	2.62581	1.45257	2.5358	-0.58649	1.9274	0.795998	-0.443434	0.943752	-1.16349	60	68	1-ZeutoChon
TATAGAGTCGCTTGAA-1	-0.884328	-0.515664	-0.854572	-0.58649	-0.433882	-0.486919	-0.443434	0.308953	0.804485	64	46	2-FiB
TATATAGGGCTTTACG-1	-0.884328	-0.624357	-0.854572	-0.58649	-0.433882	-0.587848	-0.443434	-0.956258	-0.659422	63	33	9-Blank
TATATCAAAGTGATCT-1	-0.682443	3.14064	0.92719	-0.58649	-0.433882	-0.587848	-0.443434	-1.39673	-1.16349	71	37	9-Blank
TATCCAATTGGTTATC-1	-0.740077	0.190524	-0.48833	-0.58649	-0.433882	-0.412295	-0.443434	0.295634	1.70271	55	79	10-AnFiB
TATCCGCACCGTCGGG-1	-0.884328	-0.624357	-0.747751	-0.446791	-0.433882	-0.587848	-0.443434	0.292349	-0.815387	59	53	2-FiB
TATCCTATCAACTGGT-1	-0.884328	-0.624357	-0.645326	-0.58649	-0.433882	-0.587848	-0.443434	0.0174498	-0.483098	69	59	2-FiB
TATGAAGAATTAAGGT-1	0.777684	0.768785	0.0741453	2.70348	-0.124481	-0.274094	-0.443434	0.641617	1.2071	67	99	0-IDS
TATGATCTTCTCTTTA-1	0.346519	3.07054	2.15239	-0.58649	3.69406	-0.587848	-0.443434	0.566779	-0.955335	58	90	4-PaleChon
TATGTAAAGTGCTTAA-1	-0.517579	-0.624357	-0.399285	-0.58649	0.183943	-0.463301	-0.443434	-1.28955	-0.319589	66	44	12-SkM
TATTCCGAGCTGTTAT-1	-0.276688	0.173817	-0.854572	0.181629	-0.433882	0.813609	-0.443434	1.0848	1.90339	54	86	10-AnFiB
TCAAATTGTTGTGCCG-1	-0.532923	-0.281551	-0.197152	-0.58649	-0.433882	-0.587848	-0.443434	-0.815054	1.96911	68	78	14-MiPoFiB
TCAAATTTGAGACTCA-1	3.01458	3.08763	2.69899	-0.58649	2.70222	0.424806	-0.443434	2.54622	-0.934237	60	70	1-ZeutoChon
TCAACATAGCGCCCTA-1	-0.0325698	0.0198335	-0.684919	-0.58649	-0.433882	-0.381228	0.970971	-0.0047373	1.47443	58	44	3-DermFiB
TCAACTGCAGAGTCAG-1	-0.20258	0.103794	-0.553589	-0.39741	-0.433882	2.74701	0.30714	-0.834351	1.12901	56	108	5-DistMes
TCAATACGCCGTCATG-1	0.992504	0.928583	2.6944	-0.58649	0.351499	-0.587848	-0.443434	-0.887326	-1.16349	63	61	11-StyloChon
TCACAAACCGAGGTAC-1	-0.57741	0.582552	-0.397694	1.89924	-0.433882	-0.587848	0.244357	1.05346	-0.716575	61	95	0-IDS
TCAGCAGTAGGCCCTG-1	-0.884328	-0.624357	-0.854572	-0.58649	-0.433882	-0.587848	-0.101943	-0.296752	2.06876	61	41	3-DermFiB
TCAGCCAATCCGTAAA-1	2.14132	-0.624357	0.302723	0.605192	-0.100554	-0.246915	0.259716	0.94113	0.153808	63	105	16-Digit
TCATATGAGCTTTGTT-1	-0.323786	1.15282	2.65088	-0.58649	2.48769	-0.587848	-0.443434	-1.14425	-1.16349	64	62	11-StyloChon
TCATCCTCAGCTGCTT-1	-0.217041	-0.451717	-0.439271	1.61334	-0.177543	1.00468	-0.443434	0.85142	0.290019	68	90	0-IDS
TCCAACTCAGCTATCT-1	1.52382	1.24109	0.973855	0.0657679	1.67325	-0.587848	-0.443434	0.54249	-0.769035	67	91	16-Digit
TCCAAGCCTAGACACA-1	-0.884328	0.16852	-0.262671	-0.58649	-0.433882	-0.384301	-0.443434	1.01241	0.9222	67	79	14-MiPoFiB
TCCAATAAAGGCTACC-1	-0.884328	-0.624357	-0.580678	-0.422782	-0.27556	-0.587848	1.12045	-0.915879	-1.07957	63	53	12-SkM
TCCACATCGTATATTG-1	-0.312893	0.0239637	-0.212016	-0.58649	-0.433882	-0.587848	-0.443434	0.369337	0.966046	69	67	2-FiB
TCCACCTCTAGCCTTT-1	-0.537559	-0.499348	-0.479112	-0.58649	-0.433882	-0.587848	0.37831	-1.39673	-1.16349	61	53	12-SkM
TCCAGGCAGGACGATC-1	-0.884328	-0.624357	-0.854572	-0.58649	-0.433882	-0.587848	-0.443434	-1.1865	-1.06063	72	56	7-SkM
TCCAGGGTATATACGA-1	0.683501	-0.624357	0.898835	1.40316	4.27514	-0.587848	-0.443434	-0.830841	-0.219268	61	63	11-StyloChon
TCCCAAACATCCTCTA-1	0.161555	0.84114	0.180412	-0.58649	0.29598	0.632296	-0.443434	0.207149	0.0734819	75	35	8-Chon
TCCGACCGCTAATCAA-1	1.88668	-0.248857	1.13519	-0.58649	-0.433882	-0.587848	-0.443434	-0.993592	0.543725	70	36	8-Chon
TCCGCCTGTCTACAAG-1	0.0298861	-0.507974	-0.350174	-0.58649	-0.433882	0.0434247	-0.443434	0.778737	1.05498	56	74	10-AnFiB
TCCGCGGCCCAATGAA-1	0.523782	0.019576	-0.0400283	0.188828	-0.433882	2.50599	2.20487	0.338511	0.98987	53	99	16-Digit
TCCGGGCTTGACGGGA-1	0.320046	-0.421812	0.318894	-0.310854	-0.13314	-0.587848	-0.443434	0.514986	0.829532	66	96	0-IDS
TCCGTTAAGCTAATAT-1	-0.778137	0.158051	-0.854572	1.2303	0.235519	2.35185	-0.066067	0.356239	1.76181	52	100	5-DistMes
TCCTAAAGATTCAGAC-1	-0.884328	-0.624357	-0.722465	0.251465	-0.214425	0.742343	0.0195078	1.03016	1.98905	68	84	14-MiPoFiB
TCCTAAATTGGGAAGC-1	-0.781322	0.262132	-0.56499	-0.58649	-0.433882	-0.462491	-0.443434	-0.238271	1.85302	56	70	10-AnFiB
TCCTAACCGTCGGGCA-1	-0.884328	-0.475439	-0.854572	-0.224679	-0.433882	-0.587848	-0.443434	0.804242	-0.402131	62	46	2-FiB
TCCTTGTCCTTTAATT-1	-0.751289	-0.473418	0.105372	-0.58649	-0.433882	-0.587848	-0.443434	-0.351981	1.16624	69	69	3-DermFiB
TCCTTTAAATCCGCTT-1	1.00175	0.190919	1.68898	3.3348	3.9273	-0.587848	-0.443434	0.63627	0.501443	56	92	16-Digit
TCGAATCGCAGGGTAG-1	-0.884328	-0.624357	-0.854572	-0.390621	-0.433882	-0.587848	-0.443434	-1.20147	-1.16349	75	53	6-PrPoFiB
TCGACATAGCGTAGCG-1	1.56194	0.343605	-0.147627	-0.58649	-0.433882	-0.376553	-0.443434	-1.02394	0.00355209	72	30	8-Chon
TCGCCGACATATTCGC-1	-0.693673	-0.624357	-0.735913	1.88326	-0.433882	-0.587848	-0.443434	-1.14631	-0.788568	66	86	14-MiPoFiB
TCGCGTAGCAGTGTCC-1	-0.814634	-0.602406	-0.788916	-0.539864	-0.393621	-0.587848	-0.443434	-1.30958	-1.12303	57	99	9-Blank
TCGCTACTGGCTTTGA-1	-0.884328	0.805465	0.730179	0.876301	-0.433882	-0.587848	-0.443434	0.772615	-1.02835	65	73	14-MiPoFiB
TCGCTGCCAATGCTGT-1	0.761812	0.353406	-0.737403	-0.58649	-0.433882	-0.318274	-0.443434	0.358131	2.12159	68	80	14-MiPoFiB
TCGGCTTGTATCGACG-1	1.73051	0.0590295	1.65395	1.85198	-0.433882	-0.587848	-0.443434	1.74689	0.488613	58	96	0-IDS
TCGGGAGACAGCGTAC-1	3.35671	4.93206	3.13259	-0.58649	4.28809	0.112879	-0.443434	1.43169	-0.940662	59	71	1-ZeutoChon
TCGTACCGACGTCAAG-1	-0.206934	-0.00650061	-0.854572	-0.58649	-0.433882	-0.460577	-0.0717988	-1.25162	-1.16349	68	56	7-SkM
TCGTGTTCGACCACAA-1	1.38134	-0.523385	-0.731609	-0.445065	-0.433882	1.91134	4.73134	0.686577	1.08501	57	105	16-Digit
TCGTTTACGCGACCCT-1	0.787558	-0.624357	-0.205426	0.773524	-0.433882	1.53973	0.245015	0.152943	0.625128	70	94	5-DistMes
TCTACCCAATAGAGAG-1	0.329308	-0.374303	-0.78274	0.47816	-0.433882	2.49596	1.30608	0.0973708	1.5095	56	106	5-DistMes
TCTATAGGTGGGTAAT-1	-0.117875	0.167986	-0.403562	-0.58649	-0.433882	2.10258	0.230355	-1.06334	0.848737	65	109	5-DistMes
TCTATGCTATAACGAC-1	1.67788	1.50685	2.17321	1.81909	4.36111	-0.587848	-0.443434	1.06929	0.00131637	64	94	16-Digit
TCTCCACAAGTTGAAT-1	-0.153643	1.04044	1.84808	1.58109	0.578171	-0.587848	-0.443434	1.92719	0.0323077	61	93	16-Digit
TCTCTTACCGCGAACC-1	-0.798621	-0.624357	-0.762441	-0.58649	-0.2895	-0.587848	0.680138	-0.788743	-0.15234	65	43	12-SkM
TCTGAAGCACGTGGTC-1	0.246623	2.18094	0.253008	0.8447	-0.03819	0.354946	-0.443434	-1.16955	0.0228811	56	84	4-PaleChon
TCTGCATACCTTGCTT-1	1.04088	-0.291831	0.648062	2.0071	-0.109	-0.587848	0.241899	0.822721	0.466222	61	99	0-IDS
TCTTGCTCCCGATACT-1	1.00327	-0.624357	0.00947187	3.96898	0.114872	-0.587848	-0.443434	0.377726	0.114438	65	67	1-ZeutoChon
TGAACAAGCAGGGACT-1	0.350662	-0.316899	-0.730141	-0.58649	-0.433882	-0.587848	-0.443434	-0.983765	-0.0606363	66	36	8-Chon
TGAATACCGACGCGTA-1	0.106269	-0.624357	-0.238052	-0.58649	-0.433882	-0.587848	-0.443434	-1.12705	-0.0584738	66	82	14-MiPoFiB
TGAATGAGTGTTTCCC-1	-0.753829	-0.624357	-0.854572	-0.58649	-0.433882	-0.436235	0.0203121	-1.1743	-0.929933	66	50	13-TNMD+
TGACATGTAACGTGAC-1	-0.757972	-0.480999	-0.262126	-0.58649	-0.433882	-0.587848	-0.443434	0.434965	0.084529	69	63	2-FiB
TGACCAAATCTTAAAC-1	-0.265531	-0.624357	-0.693936	0.138505	-0.433882	-0.587848	-0.443434	-0.720606	-1.16349	66	62	15-PeriChon
TGAGGAGTGCCAGCTT-1	0.502471	-0.449869	-0.0311387	1.69818	-0.433882	-0.587848	-0.443434	-0.387942	-1.02615	58	58	11-StyloChon
TGAGGTGTGTGGCGGA-1	-0.884328	-0.486744	-0.77095	-0.58649	-0.433882	-0.587848	-0.443434	-1.17901	-1.05518	70	52	7-SkM
TGATCACCACACTGAC-1	-0.884328	-0.624357	-0.539571	-0.58649	-0.243139	-0.0767698	0.0871341	-0.937871	-0.687359	69	51	7-SkM
TGATGTCAATTAAGTG-1	2.53831	-0.624357	1.21372	1.16768	2.98139	-0.587848	-0.443434	1.15813	0.540559	59	103	16-Digit
TGATTCCCGGTTACCT-1	-0.884328	-0.415816	-0.854572	-0.58649	-0.433882	-0.587848	-0.443434	-1.39673	-0.590756	64	50	12-SkM
TGCAAACGTACTAGTT-1	-0.663885	-0.624357	-0.854572	-0.58649	-0.433882	-0.587848	-0.443434	-1.39673	-1.16349	77	49	6-PrPoFiB
TGCAAAGTTCGTCTGT-1	-0.105816	-0.624357	-0.854572	0.432604	-0.433882	-0.587848	-0.443434	0.400994	-0.936608	71	59	2-FiB
TGCAACCCATCTGCGG-1	1.08879	0.186291	1.01819	1.96735	2.42447	-0.587848	-0.443434	-1.09477	0.378094	60	90	4-PaleChon
TGCAACTACTGGTTGA-1	-0.738192	-0.624357	-0.67947	0.962387	-0.433882	-0.0382985	0.0370544	0.584595	0.375987	69	91	14-MiPoFiB
TGCAATCTAACACGGT-1	-0.512573	1.582	0.653952	-0.25815	0.358619	-0.587848	-0.443434	-0.654068	-1.16349	62	90	16-Digit
TGCATGTGACCCATAG-1	0.239229	-0.234581	-0.624832	-0.18609	-0.433882	-0.587848	-0.443434	-0.0691778	0.205439	68	38	8-Chon
TGCCGGATGTACGAGC-1	-0.884328	-0.624357	-0.854572	-0.58649	-0.433882	-0.587848	-0.443434	-1.39673	-0.367387	62	34	9-Blank
TGCCGTGGATCGTCCT-1	0.788334	-0.449323	-0.401306	0.218258	-0.433882	-0.587848	0.376252	-1.2398	-0.819742	57	63	2-FiB
TGCCTAATTGAAGATT-1	0.645017	-0.01178	-0.789857	0.774048	-0.433882	3.07198	-0.0225531	-0.151027	1.88519	55	105	5-DistMes
TGCGGACTTGACTCCG-1	-0.884328	0.16188	-0.148302	-0.58649	-0.433882	-0.587848	-0.443434	0.655449	1.90926	68	76	14-MiPoFiB
TGCGTACGGCTAATTG-1	1.545	1.8634	2.00433	-0.58649	2.1891	-0.305689	-0.443434	0.710533	0.113258	67	101	16-Digit
TGCTAAGTGTCTATTT-1	-0.884328	0.934453	-0.854572	-0.58649	-0.433882	2.02102	-0.443434	2.0964	2.17247	52	90	10-AnFiB
TGCTCGGCGAAACCCA-1	0.884485	0.134499	-0.0134814	2.32326	-0.433882	-0.587848	-0.443434	-1.21874	-0.420722	57	61	2-FiB
TGCTCGGTGGGTCACC-1	-0.884328	-0.624357	-0.299703	-0.151173	-0.433882	-0.468691	-0.0954935	-0.120263	-1.07606	66	72	14-MiPoFiB
TGCTCTTGAGAGTTTG-1	-0.727705	-0.160711	0.701145	-0.451059	-0.433882	-0.251798	-0.443434	-1.04483	-1.16349	64	70	1-ZeutoChon
TGCTTCCCAAGCAGTA-1	1.14041	-0.624357	1.33668	3.08814	2.63853	-0.587848	-0.443434	0.0999802	-1.16349	62	66	11-StyloChon
TGGACCAATCTAAGAT-1	1.44131	-0.124467	0.638507	2.91891	3.79181	0.803579	-0.443434	-0.915304	-1.00888	62	80	4-PaleChon
TGGAGAATAATCGTCC-1	-0.884328	-0.624357	-0.854572	-0.58649	-0.433882	-0.587848	-0.443434	-0.456211	-1.16349	72	44	13-TNMD+
TGGATGGCATCTTGGA-1	-0.884328	-0.624357	-0.715164	-0.58649	-0.433882	-0.587848	-0.443434	-1.39673	-1.03009	77	47	6-PrPoFiB
TGGCAAGCACAAGTCG-1	-0.884328	-0.418074	-0.454638	-0.58649	-0.433882	-0.587848	-0.443434	-1.26942	-0.59746	66	56	7-SkM
TGGCAATGGGACGGCG-1	-0.697311	-0.624357	-0.767773	-0.0634862	0.380611	3.19189	0.541021	0.338326	0.71878	54	106	5-DistMes
TGGCTACACTCTACCT-1	-0.643089	-0.624357	-0.02534	1.7759	-0.433882	-0.00336353	-0.443434	0.0772445	-0.12753	64	100	0-IDS
TGGCTATGTGACATAC-1	2.43878	1.99304	2.26349	-0.314745	4.09982	0.49979	-0.443434	0.457179	-1.16349	60	82	4-PaleChon
TGGGCGATACAATAAG-1	-0.342609	-0.624357	-0.0720548	-0.58649	-0.251597	-0.453727	-0.0589072	-0.684407	-0.581318	68	62	7-SkM
TGGGTGCACAAGCCAT-1	-0.773617	-0.624357	-0.195453	-0.212581	0.546587	1.70896	2.01828	-0.02086	1.45047	69	85	5-DistMes
TGGGTGTAATAGATTT-1	0.257694	-0.624357	-0.232161	-0.0116769	-0.433882	1.05957	0.0610385	-1.09719	0.827945	68	102	16-Digit
TGGTCGATATACCTCT-1	2.28692	-0.449724	-0.486442	-0.58649	-0.433882	-0.587848	-0.443434	-1.11854	-1.04786	73	37	9-Blank
TGGTGCCCTGCCTTAC-1	-0.707213	-0.624357	-0.854572	0.285579	-0.433882	-0.587848	-0.443434	-1.05607	-1.16349	74	52	6-PrPoFiB
TGTACCTACACGAGGG-1	-0.884328	0.125908	0.700543	-0.201162	-0.00066566	-0.587848	-0.443434	-0.93884	-0.946955	59	91	4-PaleChon
TGTCCACGGCTCAACT-1	0.654794	-0.0789038	0.993651	0.0113309	-0.0932986	-0.587848	0.275022	0.736345	-0.612461	65	101	0-IDS
TGTCCGCAAACAATTC-1	-0.884328	-0.624357	-0.854572	-0.58649	-0.433882	-0.587848	0.102594	-0.263231	-1.02628	73	51	6-PrPoFiB
TGTGAGACTAGCCCAA-1	1.88577	-0.419422	0.87706	2.33798	-0.1595	-0.587848	-0.443434	-1.11616	-0.260402	59	63	11-StyloChon
TGTGCCGGTGCCGGAA-1	0.949253	-0.416882	0.50264	2.23014	-0.433882	1.6436	-0.443434	0.199589	1.32039	53	97	16-Digit
TGTGGCGGGCTTCTGG-1	-0.729004	-0.461809	-0.854572	-0.58649	-0.433882	0.739229	-0.443434	1.27932	-0.244794	65	59	15-PeriChon
TGTGGTTGCTAAAGCT-1	-0.884328	-0.624357	-0.783339	-0.58649	-0.433882	-0.587848	1.47467	-1.16387	-0.681487	65	49	12-SkM
TGTTCCGGCCTGAGCT-1	-0.884328	-0.624357	-0.618046	-0.58649	-0.433882	-0.587848	-0.443434	-0.3949	1.18072	70	66	3-DermFiB
TTAAAGGCGATGCTCG-1	-0.884328	-0.624357	-0.762111	-0.58649	-0.433882	-0.587848	-0.443434	-0.584699	-1.16349	73	49	6-PrPoFiB
TTAAAGTAAGTCGCCA-1	-0.779415	-0.394901	-0.793996	-0.58649	-0.433882	2.41068	1.28809	-0.317786	1.0638	69	105	5-DistMes
TTAAGTATTGTTATCC-1	2.04329	0.716006	1.81768	-0.58649	2.92326	-0.587848	0.489688	0.0897398	0.0513867	64	90	16-Digit
TTAATTGCTTTGGGTG-1	0.240161	0.656988	-0.0788845	-0.58649	-0.433882	-0.365697	2.57694	0.510195	-1.16349	62	76	1-ZeutoChon
TTACACGATCTGCGAC-1	-0.245749	-0.144871	-0.194813	-0.406298	-0.433882	0.684998	1.42289	-0.126384	0.0508706	62	110	5-DistMes
TTACCCTAGGGATTGG-1	1.0227	-0.421901	0.991655	0.346202	-0.433882	-0.587848	-0.443434	-1.22984	-0.441427	60	58	11-StyloChon
TTAGAATAAGGGTCGG-1	-0.884328	-0.624357	-0.790156	-0.481502	-0.433882	-0.587848	-0.443434	-0.342301	1.02513	61	45	2-FiB
TTAGTAAACCTGCTCT-1	-0.19645	2.23459	2.24965	0.174682	3.2549	-0.587848	-0.443434	2.38846	-0.962382	62	94	16-Digit
TTATAGGTAATTGTCT-1	-0.0483669	0.785035	0.449979	-0.58649	-0.433882	-0.587848	-0.443434	0.5302	-1.01497	61	73	15-PeriChon
TTCACGGTCGTCACGT-1	1.27485	-0.418701	-0.156686	-0.58649	-0.433882	-0.587848	-0.443434	-0.148722	0.744278	71	27	8-Chon
TTCACTCGAGCACCTA-1	-0.884328	0.709996	-0.854572	-0.58649	-0.433882	-0.587848	-0.443434	-0.832496	1.17026	55	69	3-DermFiB
TTCACTTCCTAGAACG-1	-0.759878	-0.624357	-0.854572	-0.58649	-0.433882	-0.587848	-0.00118127	-0.231979	-0.211552	67	51	15-PeriChon
TTCAGCTGGCGTGCCC-1	1.31101	-0.423935	-0.394314	3.39739	-0.136292	-0.214462	3.11031	1.03141	-0.0531971	55	95	16-Digit
TTCAGTTCAAGAGGAG-1	2.74495	-0.624357	1.04705	-0.58649	-0.433882	-0.587848	-0.443434	-1.39673	1.56505	72	38	9-Blank
TTCCAGTGGGTTTCGT-1	-0.884328	-0.624357	-0.101553	-0.58649	-0.433882	-0.587848	0.110259	-0.0930157	-0.097978	75	47	6-PrPoFiB
TTCCATCGACAGCGTG-1	-0.0591229	-0.624357	-0.774197	-0.58649	-0.433882	1.36807	0.738625	0.210544	1.07286	61	107	0-IDS
TTCGAACGAAACATGC-1	-0.884328	-0.624357	0.156953	-0.58649	-0.433882	-0.587848	0.363456	-0.789779	-0.805203	74	42	6-PrPoFiB
TTCGCACTGTACGACA-1	1.12378	-0.378257	1.62164	0.10236	-0.433882	-0.587848	-0.443434	0.242536	-0.0174413	61	59	11-StyloChon
TTCGCGCGCCATACGA-1	-0.884328	-0.326908	-0.619695	-0.479289	-0.433882	-0.587848	-0.443434	0.070867	1.1423	59	47	2-FiB
TTCGGTACTGTAGAGG-1	-0.76321	-0.624357	-0.694952	-0.58649	-0.253414	-0.587848	-0.0627384	-1.26439	-0.553912	67	63	2-FiB
TTCTAGAAAGTCTTAT-1	-0.884328	-0.551773	-0.814755	-0.155039	-0.433882	-0.587848	-0.443434	0.0659461	0.987365	60	46	2-FiB
TTCTATTAAACGCAGC-1	-0.77845	-0.624357	-0.7179	-0.58649	-0.433882	-0.587848	-0.443434	-1.15679	-0.616769	67	55	7-SkM
TTGAACGACGTGCTGA-1	1.23229	3.56441	1.9223	-0.58649	0.269663	-0.587848	-0.443434	-1.39673	0.635898	60	88	4-PaleChon
TTGACCAGGAACAACT-1	1.26488	2.17287	1.99888	1.45429	0.354681	-0.587848	-0.443434	1.35064	0.173797	64	80	1-ZeutoChon
TTGAGAAGTTTAGCAT-1	0.129846	0.645953	-0.511926	-0.41396	-0.433882	0.786845	-0.443434	0.380287	0.871757	55	87	10-AnFiB
TTGATGCCGCTCGTCG-1	-0.884328	4.44284	1.47969	-0.58649	-0.433882	-0.587848	-0.443434	-1.39673	-1.16349	70	34	9-Blank
TTGCCGCTTTCTAGTA-1	0.834524	-0.412091	-0.496565	-0.58649	-0.433882	-0.332328	0.221426	-0.59874	-0.975998	62	78	1-ZeutoChon
TTGCCTTCTCGCCGGG-1	0.311223	-0.624357	-0.0388429	0.338676	-0.433882	1.74778	0.109243	-0.314993	0.720978	68	104	5-DistMes
TTGCGCTTGATCAATA-1	-0.503178	-0.624357	-0.171175	-0.368981	-0.433882	2.18632	0.303216	-1.0176	0.799362	69	101	5-DistMes
TTGCGGAAAGCTGCCC-1	-0.884328	-0.435996	0.587122	-0.58649	-0.433882	-0.587848	0.39495	-0.957547	-0.952813	76	42	9-Blank
TTGCTCATAGTACGTG-1	-0.283454	-0.0178338	-0.723752	-0.58649	-0.433882	2.14831	1.77989	-0.0535849	0.732199	67	107	5-DistMes
TTGGACCTATAACAGT-1	0.543615	1.34314	-0.141038	0.732045	1.4087	0.563244	-0.443434	-1.18804	-0.737363	56	86	4-PaleChon
TTGGGAAGACGAGCCG-1	-0.757267	-0.624357	-0.627942	-0.58649	-0.433882	-0.472133	-0.443434	0.03966	-0.965117	68	64	2-FiB
TTGTCTCGGCAAGATG-1	-0.884328	-0.624357	-0.854572	-0.58649	-0.433882	-0.587848	0.174786	-0.742745	-1.00814	75	41	9-Blank
TTGTGAACCTAATCCG-1	1.61857	1.64357	1.65732	1.56017	3.18799	-0.587848	-0.443434	1.02773	-0.0417164	56	90	16-Digit
TTGTGCAGCCACGTCA-1	-0.0676983	0.302148	0.765379	-0.58649	-0.433882	1.47204	-0.443434	0.827092	-0.0756991	60	74	1-ZeutoChon
TTGTGGTGGTACTAAG-1	0.299114	0.108718	0.605542	1.59631	-0.433882	-0.587848	-0.443434	1.44088	-0.963363	63	95	0-IDS
TTGTGTATGCCACCAA-1	-0.810228	-0.0445139	-0.854572	-0.324255	-0.433882	-0.587848	-0.443434	0.53115	0.602779	56	60	2-FiB
TTGTTTGTATTACACG-1	0.667114	0.561864	-0.854572	-0.58649	-0.433882	-0.587848	-0.443434	-1.18656	0.221958	73	41	13-TNMD+
