# Supplementary material for: A human embryonic limb cell atlas resolved in space and time
Source: Nature. 2023 Dec 6;635(8039):668–78. doi: 10.1038/s41586-023-06806-x (PMC7616500; doi:10.1038/s41586-023-06806-x)
Supplement: Supplementary file 12 — Source Data Fig. 3 [file 41586_2023_6806_MOESM12_ESM.xlsx]

## Sheet: panel_a
index	FA1	FA2	cell_cluster
AAACCTGCACATTTCT-5386STDY7537944	-7640.06	-2488.96	Mes1
AAACCTGCAGGGATTG-5386STDY7537944	-50557.7	-40511.5	OCP
AAACCTGCATCGGGTC-5386STDY7537944	-20025.6	15056.7	Mes1
AAACCTGCATGGGACA-5386STDY7537944	-2744.11	11811	Mes1
AAACCTGGTTGATTGC-5386STDY7537944	-85474.9	-42455.1	OCP
AAACCTGTCCTTTACA-5386STDY7537944	-9771.61	-1900.03	Mes1
AAACCTGTCTAACTCT-5386STDY7537944	2865.17	3610.74	Mes1
AAACCTGTCTCCAGGG-5386STDY7537944	-20683.5	22112.5	Mes4
AAACGGGAGGCCATAG-5386STDY7537944	-28818.2	-11230	Mes1
AAACGGGAGGTTCCTA-5386STDY7537944	-59192.7	-30841.3	Mes1
AAACGGGCAACACCCG-5386STDY7537944	-8055.15	7375.53	Mes1
AAACGGGGTCACCCAG-5386STDY7537944	-28644.9	16644.5	TransMes
AAACGGGGTGTGAAAT-5386STDY7537944	-17726.4	-1759.31	TransMes
AAACGGGTCGTGGACC-5386STDY7537944	-26969.4	13446.6	TransMes
AAACGGGTCTCCAGGG-5386STDY7537944	-27721.8	-11435.3	Mes1
AAACGGGTCTCTAAGG-5386STDY7537944	23934.5	421.921	Mes1
AAAGATGAGGCTAGCA-5386STDY7537944	-53981.9	-29744.1	Mes1
AAAGATGCAGCCTATA-5386STDY7537944	-49881	-22974.6	Mes1
AAAGATGTCCGAGCCA-5386STDY7537944	8057.2	7570.28	Mes1
AAAGCAAAGACTTTCG-5386STDY7537944	-53477.2	-20865.5	Mes1
AAAGCAAAGGAGTTTA-5386STDY7537944	9718.67	296.425	Mes1
AAAGCAAAGGCATGTG-5386STDY7537944	11276.4	10858.4	Mes1
AAAGCAACAGGGCATA-5386STDY7537944	-9576.08	-1907.83	Mes1
AAAGCAAGTAGCGTGA-5386STDY7537944	24310.3	-5180.18	Mes1
AAAGCAAGTATATGAG-5386STDY7537944	-18638.8	14120.8	Mes1
AAAGCAAGTGAGTGAC-5386STDY7537944	-45543.9	-20668.4	Mes1
AAAGTAGAGAGTACCG-5386STDY7537944	3519.32	20377.5	Mes1
AAAGTAGAGATCCCGC-5386STDY7537944	4686.06	-1403.5	Mes1
AAAGTAGAGCTAACTC-5386STDY7537944	-23033.5	-8287.06	Mes1
AAAGTAGAGGATGGAA-5386STDY7537944	-8815.57	8922.22	TransMes
AAAGTAGGTCTGCAAT-5386STDY7537944	2966.15	5508.69	Mes1
AAAGTAGGTTAGATGA-5386STDY7537944	-52922.1	-19992.3	Mes1
AAAGTAGGTTGAGGTG-5386STDY7537944	15537.2	12539.8	Mes1
AAAGTAGTCATCATTC-5386STDY7537944	-17686.5	-9798.48	Mes1
AAAGTAGTCGTGGACC-5386STDY7537944	-24394.5	11887.3	TransMes
AAAGTAGTCTTGTACT-5386STDY7537944	-7264.68	30537.7	STMN2+Fibro
AAATGCCAGAAGGTGA-5386STDY7537944	24396.9	7382.05	Mes1
AAATGCCAGACCTTTG-5386STDY7537944	-3552.63	6860.34	Mes1
AAATGCCAGCACCGTC-5386STDY7537944	-77134.8	-50133.7	OCP
AAATGCCAGTAACCCT-5386STDY7537944	-96648.2	-39574.4	Mes1
AAATGCCCAAAGGCGT-5386STDY7537944	-31966.4	-15495.3	Mes1
AAATGCCCACGTGAGA-5386STDY7537944	514.734	-4831.45	Mes1
AAATGCCCATCGATGT-5386STDY7537944	-74495.4	43226.8	TransMes
AAATGCCCATTCTTAC-5386STDY7537944	-21812.3	-2686.6	Mes1
AACACGTAGTGAATTG-5386STDY7537944	-8650.26	-3331.12	Mes1
AACACGTCAATACGCT-5386STDY7537944	-69987.8	-34651.7	Mes1
AACACGTCAGATCCAT-5386STDY7537944	-7337.41	10614	Mes1
AACACGTCATCGACGC-5386STDY7537944	-37889	-17944.4	Mes1
AACACGTGTATTCGTG-5386STDY7537944	-80219.2	-39577.2	Mes1
AACACGTGTCCGAAGA-5386STDY7537944	20329.9	10710.1	Mes1
AACACGTGTCCGTCAG-5386STDY7537944	1682.9	-1989.07	Mes1
AACACGTGTCCTCTTG-5386STDY7537944	-4507.29	13309.1	OsteoB
AACACGTGTCGAAAGC-5386STDY7537944	2280.38	10897.5	Mes1
AACACGTGTGACGCCT-5386STDY7537944	20456.3	-3429.85	Mes1
AACACGTGTGAGTATA-5386STDY7537944	16153.2	-1082.35	Mes1
AACACGTGTGTGAATA-5386STDY7537944	-76657.8	-40182.7	Mes1
AACACGTGTTACGACT-5386STDY7537944	-6178.97	-1348.16	Mes1
AACACGTTCAGAGACG-5386STDY7537944	-78842.7	-43149.6	OCP
AACACGTTCTCACATT-5386STDY7537944	-1373.57	1899.58	Mes1
AACCATGCAAGTACCT-5386STDY7537944	-41162.5	-19482.2	Mes1
AACCATGGTACCGTAT-5386STDY7537944	-54938.3	-27283.4	Mes1
AACCATGGTAGGACAC-5386STDY7537944	-14853.1	-6200.26	Mes1
AACCATGGTCTTCGTC-5386STDY7537944	-37271.4	-16484.1	Mes1
AACCATGGTTGTGGCC-5386STDY7537944	-10618.9	7074.51	Mes1
AACCATGGTTTGGGCC-5386STDY7537944	-9768.69	-5318.16	Mes1
AACCATGTCACTCCTG-5386STDY7537944	-14943	-1396.88	Mes1
AACCATGTCAGGCGAA-5386STDY7537944	-15127	17621.5	TransMes
AACCATGTCCAGTATG-5386STDY7537944	-2065.26	-4097.47	Mes1
AACCATGTCCCGGATG-5386STDY7537944	-40863.9	37104.5	Mes4
AACCGCGCAGATTGCT-5386STDY7537944	-135.262	4273.08	Mes1
AACCGCGCATCCAACA-5386STDY7537944	25744.1	-6561.12	Mes1
AACGTTGAGTGCCAGA-5386STDY7537944	-25928.1	-12252.7	Mes1
AACGTTGCAGCAGTTT-5386STDY7537944	-24876	16437	Mes1
AACGTTGCATACCATG-5386STDY7537944	-20020.1	25585.2	Mes1
AACGTTGCATTAACCG-5386STDY7537944	-68072.8	-35607.3	Mes1
AACGTTGGTAGATTAG-5386STDY7537944	-37532.5	-16263.7	Mes1
AACGTTGGTGAAGGCT-5386STDY7537944	-8482.1	11963.1	Mes1
AACGTTGGTGCACCAC-5386STDY7537944	-98207.3	-38806.4	MesCond
AACGTTGGTTATCCGA-5386STDY7537944	-7468.58	5067.59	Mes1
AACGTTGGTTGACGTT-5386STDY7537944	-5796.11	5665.3	Mes1
AACGTTGTCACCTCGT-5386STDY7537944	-9884.27	8694.64	Mes1
AACTCAGAGTATCGAA-5386STDY7537944	7121.15	1165.18	Mes1
AACTCAGGTGTTCGAT-5386STDY7537944	-59562	-40923.7	Mes1
AACTCAGTCGGAAATA-5386STDY7537944	-34660	-15485.8	Mes1
AACTCAGTCTAGCACA-5386STDY7537944	-497.757	22186.6	STMN2+Fibro
AACTCCCAGCTGAAAT-5386STDY7537944	1529.18	3045.35	Mes1
AACTCCCAGTCACGCC-5386STDY7537944	13519.2	-530.074	Mes1
AACTCCCCACGTTGGC-5386STDY7537944	-1773.91	38921	STMN2+Fibro
AACTCCCTCATTTGGG-5386STDY7537944	-1027.83	-5080.07	Mes1
AACTCCCTCCTGTACC-5386STDY7537944	-72517.1	-34038.2	Mes1
AACTCCCTCGCAAACT-5386STDY7537944	12047.8	-7395.18	Mes1
AACTCCCTCTCTGTCG-5386STDY7537944	-2012.57	28443	STMN2+Fibro
AACTCCCTCTGACCTC-5386STDY7537944	-10006.8	-4923.67	Mes1
AACTCCCTCTGGCGAC-5386STDY7537944	-26076.8	14399.9	TransMes
AACTCTTAGAGTCTGG-5386STDY7537944	13682.4	-1988.18	Mes1
AACTCTTCAACACCTA-5386STDY7537944	-12809.8	86546.5	Mes4
AACTCTTCAATGGAAT-5386STDY7537944	1821.23	-2709.25	Mes1
AACTCTTCACAACGTT-5386STDY7537944	10237.5	-7772.28	Mes1
AACTCTTCAGTGAGTG-5386STDY7537944	9573.52	2460.05	Mes1
AACTCTTGTAGAAAGG-5386STDY7537944	-8098.62	70026.4	Mes4
AACTCTTGTAGCTAAA-5386STDY7537944	19059.3	4072.79	Mes1
AACTCTTGTGCCTTGG-5386STDY7537944	7995.48	-4700.21	Mes1
AACTCTTTCCAAAGTC-5386STDY7537944	-82773.6	-41202.4	Mes1
AACTCTTTCGACGGAA-5386STDY7537944	-25045.4	19776.5	Mes1
AACTCTTTCGCTTAGA-5386STDY7537944	-54290.5	-37210.8	Mes1
AACTCTTTCGTTGCCT-5386STDY7537944	-2432.09	-3205.04	Mes1
AACTGGTAGTAGCGGT-5386STDY7537944	-37145.3	28481.5	TransMes
AACTGGTCAGACACTT-5386STDY7537944	-13508.8	-6061	Mes1
AACTGGTGTCGACTAT-5386STDY7537944	15622.4	18982	Mes4
AACTGGTGTGTTGAGG-5386STDY7537944	-81556	-35922.2	Mes1
AACTGGTTCGCTTGTC-5386STDY7537944	-7421.28	24491.9	STMN2+Fibro
AACTGGTTCTGTTGAG-5386STDY7537944	-40795.4	-1509.29	TransMes
AACTTTCAGAGACTTA-5386STDY7537944	-35338.3	5283.96	TransMes
AACTTTCCAGCTCCGA-5386STDY7537944	11152.5	-7032.93	Mes1
AACTTTCTCCGCGTTT-5386STDY7537944	-98976.1	-40891	Mes1
AAGACCTAGCTGGAAC-5386STDY7537944	12006.2	-2470.25	Mes1
AAGACCTAGGACGAAA-5386STDY7537944	-31684.6	1978.29	Mes1
AAGACCTAGTAACCCT-5386STDY7537944	-6980.14	33081.2	DistalMes
AAGACCTAGTACGATA-5386STDY7537944	5461.81	4036.58	Mes1
AAGACCTCACAGGAGT-5386STDY7537944	8362.67	14280.7	STMN2+Fibro
AAGACCTCAGCGATCC-5386STDY7537944	4573.57	-3863.61	Mes1
AAGACCTCATAGACTC-5386STDY7537944	-84453.2	-36582.1	Mes1
AAGACCTGTAACGCGA-5386STDY7537944	-4950.77	-390.36	Mes1
AAGCCGCAGGAGTACC-5386STDY7537944	-13777.1	1445.65	Mes1
AAGCCGCAGTGAAGAG-5386STDY7537944	-9685.55	3326.16	Mes1
AAGCCGCCACATGTGT-5386STDY7537944	-43682	-20040.7	Mes1
AAGCCGCCAGGTCTCG-5386STDY7537944	-15833.7	9536.19	Mes1
AAGCCGCCATGGTCAT-5386STDY7537944	7230.87	-1247.04	Mes1
AAGCCGCGTCGATTGT-5386STDY7537944	-59560.1	35237.3	Mes1
AAGCCGCGTGTGCGTC-5386STDY7537944	-54477.3	32010.3	STMN2+Fibro
AAGCCGCTCCGTTGCT-5386STDY7537944	4149.36	-6214.93	Mes1
AAGGAGCAGAACAACT-5386STDY7537944	22402.1	334.239	Mes1
AAGGAGCAGTGATCGG-5386STDY7537944	1391.94	1763.05	Mes1
AAGGAGCCAATAGCAA-5386STDY7537944	-53995.3	-41571	Mes1
AAGGAGCCACGTCAGC-5386STDY7537944	-3942	50315.5	STMN2+Fibro
AAGGAGCCATTCACTT-5386STDY7537944	-9413.26	26345.9	STMN2+Fibro
AAGGAGCGTAGAGCTG-5386STDY7537944	-60111.1	-28068.5	Mes1
AAGGAGCTCCACGTTC-5386STDY7537944	-1435.79	25237.6	STMN2+Fibro
AAGGAGCTCGACCAGC-5386STDY7537944	17224.4	2425.53	Mes1
AAGGCAGAGAGTGACC-5386STDY7537944	22306.4	-5928.44	Mes1
AAGGCAGAGATGAGAG-5386STDY7537944	11121.2	16048.3	Mes1
AAGGCAGAGTGCGATG-5386STDY7537944	-4821.8	15121	Mes1
AAGGCAGAGTTAGCGG-5386STDY7537944	-5476.38	22394.9	STMN2+Fibro
AAGGCAGAGTTTAGGA-5386STDY7537944	-83444.5	-36921.1	Mes1
AAGGCAGCAAACCTAC-5386STDY7537944	-31926.2	-19816.3	Mes1
AAGGCAGCAAAGGTGC-5386STDY7537944	32031.4	-6520.51	Mes1
AAGGCAGCAATTCCTT-5386STDY7537944	6300.77	444.275	Mes1
AAGGCAGGTCTAGTCA-5386STDY7537944	-1802.9	9015.77	Mes1
AAGGCAGTCAATACCG-5386STDY7537944	-27612.6	-13590.7	Mes1
AAGGCAGTCCCAAGAT-5386STDY7537944	-22199.1	29785.5	STMN2+Fibro
AAGGCAGTCCTCTAGC-5386STDY7537944	18684.1	13523.8	Mes1
AAGGTTCAGCTGTCTA-5386STDY7537944	-61446.7	-31119.3	Mes1
AAGGTTCCAGACAAAT-5386STDY7537944	-1636.89	27091.2	ISL1+Mes
AAGGTTCTCCGTTGTC-5386STDY7537944	-20927.9	-8989.44	Mes1
AAGTCTGAGGTGCACA-5386STDY7537944	-7904.8	-5023.78	Mes1
AAGTCTGAGTCTCAAC-5386STDY7537944	-20412.7	-3957.22	Mes1
AAGTCTGCAAGTCTGT-5386STDY7537944	-55066.5	-21606.5	Mes1
AAGTCTGCACAAGCCC-5386STDY7537944	-31176.9	19291.8	Mes1
AAGTCTGGTCCCTTGT-5386STDY7537944	-34093.2	-13188.3	Mes1
AAGTCTGTCAAAGACA-5386STDY7537944	23179.7	3827.31	Mes1
AAGTCTGTCCGGCACA-5386STDY7537944	20274.5	2974.38	Mes1
AATCCAGAGGCGACAT-5386STDY7537944	-86899.4	-36762.8	Mes1
AATCCAGAGTCTTGCA-5386STDY7537944	-31545.8	18627.2	Mes1
AATCCAGCACAGGTTT-5386STDY7537944	-77683.3	-41778	OCP
AATCCAGCATCACGAT-5386STDY7537944	-31439.4	-12884	Mes1
AATCCAGGTGCCTGTG-5386STDY7537944	-4231.23	2436.77	Mes1
AATCCAGGTGCGAAAC-5386STDY7537944	-4193.86	7392.96	Mes1
AATCCAGTCAAACCGT-5386STDY7537944	2501.33	2247.01	Mes1
AATCCAGTCCAATGGT-5386STDY7537944	-9760.42	53145.9	ISL1+Mes
AATCCAGTCCTTTACA-5386STDY7537944	577.354	-5274.92	Mes1
AATCCAGTCGTTACGA-5386STDY7537944	-17953.4	-7248.91	Mes1
AATCCAGTCGTTGCCT-5386STDY7537944	17273	3951.95	Mes1
AATCCAGTCTCGCTTG-5386STDY7537944	23888.3	-1785.71	Mes1
AATCGGTAGCCTATGT-5386STDY7537944	3438.48	3677.92	Mes1
AATCGGTAGCTCTCGG-5386STDY7537944	-11161.7	-4124.1	Mes1
AATCGGTAGTTGAGAT-5386STDY7537944	-76340	-35983.7	Mes1
AATCGGTCAATCGGTT-5386STDY7537944	-381.88	6264.84	Mes1
AATCGGTCACGACTCG-5386STDY7537944	-71721	-34316.7	Mes1
AATCGGTGTAGCGCAA-5386STDY7537944	-24346.5	10031.8	TransMes
AATCGGTGTCTTCAAG-5386STDY7537944	-18969.7	-2274.39	Mes1
ACACCAAAGAGCTGGT-5386STDY7537944	8319.34	470.566	Mes1
ACACCAAAGTTTAGGA-5386STDY7537944	9643.29	3524.12	Mes1
ACACCAACACCGAATT-5386STDY7537944	15659.2	18734.5	Mes1
ACACCAAGTAAAGGAG-5386STDY7537944	3697.63	21120.7	ISL1+Mes
ACACCAAGTGTCGCTG-5386STDY7537944	-12148.3	-6571.67	Mes1
ACACCAATCGAGAGCA-5386STDY7537944	-77833.2	-34515.6	Mes1
ACACCAATCTGAGGGA-5386STDY7537944	-4300.39	395.126	Mes1
ACACCCTAGATGGGTC-5386STDY7537944	-15092.1	23085	STMN2+Fibro
ACACCCTAGCGATTCT-5386STDY7537944	-9865.16	55051.9	ISL1+Mes
ACACCCTAGGGATACC-5386STDY7537944	-10013.3	16512.8	Mes1
ACACCCTAGTGATCGG-5386STDY7537944	-16924.4	-738.938	Mes1
ACACCCTAGTTACGGG-5386STDY7537944	-3226.89	46033.7	ISL1+Mes
ACACCCTCAAGGACAC-5386STDY7537944	-28199	-11030.8	Mes1
ACACCCTCACATCCAA-5386STDY7537944	-39195.7	-23217.4	Mes1
ACACCCTCACTAAGTC-5386STDY7537944	-64024.5	-31105.4	Mes1
ACACCCTCAGTATAAG-5386STDY7537944	-29585.1	-10789	Mes1
ACACCCTGTTCCATGA-5386STDY7537944	-51342.8	-22143.6	Mes1
ACACCCTTCATTTGGG-5386STDY7537944	1308.86	-4403.12	Mes1
ACACCGGAGCCAGAAC-5386STDY7537944	19657.3	-2658.57	Mes1
ACACCGGAGTGTGAAT-5386STDY7537944	-8181.65	4370.66	Mes1
ACACCGGCAAACGTGG-5386STDY7537944	-22720.5	10669.2	Mes1
ACACCGGCAAAGTCAA-5386STDY7537944	-5540.82	-2184.99	Mes1
ACACCGGCACTGAAGG-5386STDY7537944	-15560	-7375.06	Mes1
ACACCGGGTATAAACG-5386STDY7537944	11415.3	8837.64	Mes1
ACACCGGGTTCCATGA-5386STDY7537944	-46000.8	-28485.6	Mes1
ACACTGAAGAAACCGC-5386STDY7537944	-5930.11	-5100.25	Mes1
ACACTGAAGTACCGGA-5386STDY7537944	-9130.69	3786.73	Mes1
ACACTGACACATCTTT-5386STDY7537944	-91031.5	-41926.6	OCP
ACACTGACATGCCTTC-5386STDY7537944	23062	-428.271	Mes1
ACACTGATCGCTGATA-5386STDY7537944	692.411	-3076.9	Mes1
ACAGCCGAGCGTGAAC-5386STDY7537944	-80023.7	-35254.7	Mes1
ACAGCCGCAAGGACTG-5386STDY7537944	-2195.73	2161.86	Mes1
ACAGCCGTCCATGAAC-5386STDY7537944	-2428.08	34821.9	STMN2+Fibro
ACAGCCGTCCTGCTTG-5386STDY7537944	9661.93	916.95	Mes1
ACAGCTAAGCCAGGAT-5386STDY7537944	-58096.7	-29368.2	Mes1
ACAGCTACAATCCAAC-5386STDY7537944	14216.5	-5620.06	Mes1
ACAGCTACACGAAAGC-5386STDY7537944	-10323.4	2424.97	Mes1
ACAGCTAGTAAGGGAA-5386STDY7537944	-10983.5	-972.479	Mes1
ACAGCTAGTATTCGTG-5386STDY7537944	10555.1	-1021.36	Mes1
ACAGCTATCATAGCAC-5386STDY7537944	-28351.7	35832.4	TransMes
ACATACGTCGCCTGAG-5386STDY7537944	-13264.6	5171.09	STMN2+Fibro
ACATACGTCGGATGTT-5386STDY7537944	-96683.6	-39990.3	Mes1
ACATCAGAGGATTCGG-5386STDY7537944	4165.85	23011.5	Mes4
ACATCAGCATGCAACT-5386STDY7537944	-45376.7	-23770.1	Mes1
ACATCAGTCAGTTCGA-5386STDY7537944	4200.16	-717.66	Mes1
ACATCAGTCCGTAGGC-5386STDY7537944	-40116.7	-29266.8	OCP
ACATCAGTCGATGAGG-5386STDY7537944	-101945	-40690.6	Mes1
ACATCAGTCGTGGGAA-5386STDY7537944	-32893	-15136.1	Mes1
ACATGGTCAAACTGTC-5386STDY7537944	-14473.1	-5875.31	Mes1
ACATGGTCATACGCTA-5386STDY7537944	-20370.6	13645.2	Mes1
ACATGGTCATGTAGTC-5386STDY7537944	22481.4	-5906.86	Mes1
ACATGGTGTTAAGATG-5386STDY7537944	-77056.4	-35021.7	Mes1
ACATGGTTCCCTCTTT-5386STDY7537944	-102373	-39158.7	Mes1
ACATGGTTCCGCAAGC-5386STDY7537944	-2139.76	-8556.14	Mes1
ACATGGTTCTAGAGTC-5386STDY7537944	8281.03	-5304.52	Mes1
ACATGGTTCTCGAGTA-5386STDY7537944	-2265.12	2505.56	Mes1
ACCAGTAAGAGGTAGA-5386STDY7537944	-6888.25	596.049	Mes1
ACCAGTAAGATGAGAG-5386STDY7537944	-2877.02	3413.85	Mes1
ACCAGTAAGGAGTCTG-5386STDY7537944	-19492.5	-7298.92	Mes1
ACCAGTAAGTGGCACA-5386STDY7537944	-25770.9	34089.8	TransMes
ACCAGTAAGTGTACTC-5386STDY7537944	-18251.8	-7833.99	Mes1
ACCAGTACAAGTCATC-5386STDY7537944	16296.8	6426.72	Mes1
ACCAGTACACAGCCCA-5386STDY7537944	5689.01	-1387.3	Mes1
ACCAGTACAGATTGCT-5386STDY7537944	-6710.13	18772.6	TransMes
ACCAGTAGTGATGATA-5386STDY7537944	-45875.5	-24506.2	Mes1
ACCAGTAGTTGGACCC-5386STDY7537944	7972.58	1487.96	Mes1
ACCAGTATCAGGATCT-5386STDY7537944	-11692.9	-3269.56	Mes1
ACCCACTAGACATAAC-5386STDY7537944	-8209.81	33881.1	STMN2+Fibro
ACCCACTAGAGTACAT-5386STDY7537944	-1999.85	5494.59	Mes1
ACCCACTAGGATGTAT-5386STDY7537944	-77027.2	-50106.1	OCP
ACCCACTAGTCTTGCA-5386STDY7537944	13836	21089.3	Mes1
ACCCACTCAAAGTCAA-5386STDY7537944	-89725.7	-38250.4	Mes1
ACCCACTCAACACCCG-5386STDY7537944	-4311.18	16873.2	Mes1
ACCCACTGTCTCTTAT-5386STDY7537944	-7490.89	-2520.86	Mes1
ACCCACTGTTCAACCA-5386STDY7537944	-60181.4	-31826.6	Mes1
ACCCACTTCAGCTCGG-5386STDY7537944	-12807.4	424.354	Mes1
ACCCACTTCTGTTGAG-5386STDY7537944	-93521.7	-46875.3	OCP
ACCGTAAAGGGTGTGT-5386STDY7537944	-51976.8	-25530.4	Mes1
ACCGTAACACGAAATA-5386STDY7537944	-25122.7	-6067.62	Mes1
ACCGTAACACGCATCG-5386STDY7537944	4568.58	542.717	Mes1
ACCGTAAGTCTAAAGA-5386STDY7537944	-5619.47	28216.9	ISL1+Mes
ACCGTAAGTGGCGAAT-5386STDY7537944	19635.4	-2650.22	Mes1
ACCGTAATCAGAAATG-5386STDY7537944	-85419.1	-43526.9	OCP
ACCGTAATCTTGTACT-5386STDY7537944	-69026.1	-34918.7	Mes1
ACCTTTAAGATGTCGG-5386STDY7537944	3111.93	4382.7	Mes1
ACCTTTAAGCCTATGT-5386STDY7537944	-2399.52	16198.1	Mes1
ACCTTTAAGCGCTCCA-5386STDY7537944	25017.9	-5297.09	Mes1
ACCTTTAAGTAGATGT-5386STDY7537944	1401.04	3191.36	Mes1
ACCTTTACAGGCGATA-5386STDY7537944	-47537.9	-23266.4	Mes1
ACCTTTACATGACGGA-5386STDY7537944	-5249.6	3178.64	Mes1
ACCTTTACATGCCTTC-5386STDY7537944	-45999.3	-20784.9	Mes1
ACCTTTAGTCAAACTC-5386STDY7537944	-5045.98	15004.7	Mes1
ACCTTTAGTGGTGTAG-5386STDY7537944	-90524.1	-42073.3	OCP
ACGAGCCAGGGTCGAT-5386STDY7537944	15816.3	-3359.09	Mes1
ACGAGCCAGTATGACA-5386STDY7537944	20403.6	18491.9	ISL1+Mes
ACGAGCCAGTGATCGG-5386STDY7537944	-4386.93	27974.4	ISL1+Mes
ACGAGCCCAAGTTAAG-5386STDY7537944	-5854.68	29392.9	STMN2+Fibro
ACGAGCCCACGAAGCA-5386STDY7537944	-66357.6	-51376.5	OCP
ACGAGCCCACTGCCAG-5386STDY7537944	-84324.6	-56899.6	ChondroProg
ACGAGCCCATGCCACG-5386STDY7537944	-45226.2	-19672.4	Mes1
ACGAGCCGTCTCGTTC-5386STDY7537944	-12360.5	9410.03	Mes1
ACGAGCCGTTACAGAA-5386STDY7537944	-23673.7	11946.7	TransMes
ACGAGGAAGCTGATAA-5386STDY7537944	-41319.7	-11219	Mes1
ACGAGGACACTTGGAT-5386STDY7537944	-12673.7	2200.6	Mes1
ACGAGGACATACAGCT-5386STDY7537944	-9296.96	-6046.19	Mes2
ACGAGGAGTCCTCCAT-5386STDY7537944	19626.7	-2243.3	Mes1
ACGAGGAGTGCAGACA-5386STDY7537944	-1924	25310.9	STMN2+Fibro
ACGAGGAGTTCAGACT-5386STDY7537944	-21608.2	19188.9	TransMes
ACGAGGATCTGCAGTA-5386STDY7537944	-63003.7	-41973.9	OCP
ACGAGGATCTGGTATG-5386STDY7537944	919.152	3652.16	Mes1
ACGAGGATCTTAACCT-5386STDY7537944	-5075.25	14723.3	STMN2+Fibro
ACGATACAGAAGAAGC-5386STDY7537944	-31195.5	18704.2	Mes1
ACGATACAGCCACCTG-5386STDY7537944	-14976.8	29973.4	STMN2+Fibro
ACGATACAGGCCCTTG-5386STDY7537944	-7842.65	8542.38	Mes1
ACGATACCAAGCTGAG-5386STDY7537944	16957.4	5687.06	Mes1
ACGATACCAAGTCATC-5386STDY7537944	20465.4	1807.06	Mes1
ACGATACCACAGTCGC-5386STDY7537944	-115547	-39960	Mes1
ACGATACCATGACATC-5386STDY7537944	-17116.7	2924.38	Mes1
ACGATACGTATAAACG-5386STDY7537944	-8070.4	27973.1	STMN2+Fibro
ACGATACGTGTGGCTC-5386STDY7537944	4481.58	-1726.43	Mes1
ACGATACTCATGGTCA-5386STDY7537944	1922.63	30026.5	Mes1
ACGATGTAGTCTCGGC-5386STDY7537944	-9495.9	89406.9	STMN2+Fibro
ACGATGTAGTGGGATC-5386STDY7537944	-1681.19	-1322.2	Mes1
ACGATGTAGTTAGGTA-5386STDY7537944	-18598	-3059.97	Mes1
ACGATGTCACCTCGTT-5386STDY7537944	16411.5	-1364.87	Mes1
ACGATGTCACGGATAG-5386STDY7537944	-3372.49	94.7177	Mes1
ACGATGTCAGACGCCT-5386STDY7537944	12402.4	4927.7	Mes1
ACGATGTGTCACAAGG-5386STDY7537944	-33337.3	28436.6	TransMes
ACGATGTTCAGATAAG-5386STDY7537944	-66472.8	-31387.5	Mes1
ACGATGTTCTTTACAC-5386STDY7537944	-85622.9	-36493.8	Mes1
ACGCAGCAGAGTGACC-5386STDY7537944	-7053.98	7728.55	Mes1
ACGCAGCAGTCAAGGC-5386STDY7537944	826.207	3414.43	Mes1
ACGCAGCCACACCGCA-5386STDY7537944	-93678.1	-39328.4	Mes1
ACGCAGCGTAACGCGA-5386STDY7537944	8807.25	7422.59	Mes1
ACGCAGCGTAGCTTGT-5386STDY7537944	-7154.66	-1843.05	Mes1
ACGCAGCTCATGCAAC-5386STDY7537944	27134.4	-1444.28	Mes1
ACGCAGCTCCGCATAA-5386STDY7537944	-87718.1	-38523.1	Mes1
ACGCAGCTCTTCATGT-5386STDY7537944	-23438.3	-8610.11	Mes1
ACGCCAGAGACCCACC-5386STDY7537944	18137.8	-219.186	Mes1
ACGCCAGAGCCTTGAT-5386STDY7537944	-70017.5	-35419.2	Mes1
ACGCCAGAGGCGACAT-5386STDY7537944	-9474.35	3569.7	Mes1
ACGCCAGAGGGCTTCC-5386STDY7537944	-15004.9	-1571.07	Mes1
ACGCCAGGTAGGAGTC-5386STDY7537944	-29071.7	-13200.8	Mes1
ACGCCAGGTGATGTGG-5386STDY7537944	-72490.6	-34815.2	Mes1
ACGCCAGGTGGTGTAG-5386STDY7537944	10435.2	-1658.44	Mes1
ACGCCAGTCTACCAGA-5386STDY7537944	-15163.4	-8353.93	Mes1
ACGCCGAAGATCACGG-5386STDY7537944	-8926.98	-2217.43	Mes1
ACGCCGAAGATGTCGG-5386STDY7537944	-18694	28420.5	TransMes
ACGCCGAAGATGTTAG-5386STDY7537944	-6032.61	4336.88	Mes1
ACGCCGAAGGATATAC-5386STDY7537944	20563.4	24501.3	Mes1
ACGCCGAAGGGAGTAA-5386STDY7537944	-29708.4	4025.71	TransMes
ACGCCGACACCTCGGA-5386STDY7537944	-15423.8	40854.6	STMN2+Fibro
ACGCCGACACGAGAGT-5386STDY7537944	-30942	-12051.8	Mes1
ACGCCGAGTCGGCTCA-5386STDY7537944	-30046.8	-13220.9	Mes1
ACGCCGATCAATCTCT-5386STDY7537944	-51141.4	-21344.3	Mes1
ACGCCGATCACAGTAC-5386STDY7537944	-34776.9	14864.4	TransMes
ACGCCGATCAGCATGT-5386STDY7537944	-60483.9	-28518.9	Mes1
ACGCCGATCTAGCACA-5386STDY7537944	-55117.9	-24636.3	OCP
ACGCCGATCTTAGCCC-5386STDY7537944	-38157.6	-13448.9	Mes1
ACGCCGATCTTGTTTG-5386STDY7537944	-90226.6	-41778.4	InterZone
ACGGAGAAGCGTCTAT-5386STDY7537944	-72471	-45170.5	OCP
ACGGAGAAGCTAGTCT-5386STDY7537944	-40165	-5177.69	Mes1
ACGGAGAAGGCCCTTG-5386STDY7537944	-9786.97	70198.6	Mes4
ACGGAGACAGTATAAG-5386STDY7537944	-10915.2	4541.86	Mes1
ACGGAGACATTGGTAC-5386STDY7537944	-7251.41	-4272	Mes1
ACGGAGAGTCCGCTGA-5386STDY7537944	-74080.6	-33269.9	Mes1
ACGGAGAGTCTCTTTA-5386STDY7537944	7327.71	22935.6	STMN2+Fibro
ACGGAGAGTCTTCGTC-5386STDY7537944	-23043.3	-10483.1	ProxMes
ACGGAGAGTCTTTCAT-5386STDY7537944	-5006.5	18475.5	Mes1
ACGGAGAGTGCGGTAA-5386STDY7537944	-31059	-13551.5	Mes1
ACGGAGAGTTATGCGT-5386STDY7537944	-14377	29170.3	STMN2+Fibro
ACGGAGATCAGGCCCA-5386STDY7537944	-39842.4	-12202.7	Mes1
ACGGAGATCCACGCAG-5386STDY7537944	-83007.8	-35307.5	Mes1
ACGGCCAAGACAGACC-5386STDY7537944	3779.58	3217.25	Mes1
ACGGCCAAGCCAACAG-5386STDY7537944	-37215.4	-15692.5	Mes1
ACGGCCAAGTACATGA-5386STDY7537944	-87016.8	-42424.3	Mes1
ACGGCCACAAGTCATC-5386STDY7537944	-10805.5	-6604.01	Mes1
ACGGCCACACACATGT-5386STDY7537944	-6735.53	41522.2	STMN2+Fibro
ACGGCCACAGACAGGT-5386STDY7537944	-21620.5	-7508.95	Mes1
ACGGCCACATAAAGGT-5386STDY7537944	-10399.7	-2089.29	Mes1
ACGGCCAGTACAGTGG-5386STDY7537944	-25401.1	47198.2	Mes4
ACGGCCAGTCTTCTCG-5386STDY7537944	425.655	24366.8	Mes4
ACGGCCAGTTCAACCA-5386STDY7537944	-25089.3	-21995.3	Mes1
ACGGGCTAGACCACGA-5386STDY7537944	-11332.1	-8244.65	Mes1
ACGGGCTAGGGAACGG-5386STDY7537944	-34184.5	-14598.9	Mes1
ACGGGCTAGTACACCT-5386STDY7537944	-9782.82	13788.2	Mes1
ACGGGCTGTACCGTTA-5386STDY7537944	10251.5	663.653	Mes1
ACGGGCTGTAGGCTGA-5386STDY7537944	-27789.8	15816.1	TransMes
ACGGGCTGTCTCCCTA-5386STDY7537944	-12977.4	-1579.59	Mes1
ACGGGCTGTGGTTTCA-5386STDY7537944	14780.3	-587.531	Mes1
ACGGGCTTCGTACGGC-5386STDY7537944	-44831	-20083.3	Mes1
ACGGGTCAGATCCTGT-5386STDY7537944	-36103.7	-14193.4	Mes1
ACGGGTCAGCCCAATT-5386STDY7537944	-44755.6	-21079.5	Mes1
ACGGGTCAGGCTCTTA-5386STDY7537944	26011.4	10326.7	Mes1
ACGGGTCAGTCTCCTC-5386STDY7537944	-54603	-23565.7	Mes1
ACGGGTCCAGATTGCT-5386STDY7537944	-49131	-20933.5	Mes1
ACGGGTCGTCGTGGCT-5386STDY7537944	-39525.4	-21389.2	Mes1
ACGGGTCGTGTAACGG-5386STDY7537944	-10486.3	-3823.56	Mes1
ACGGGTCGTTGGGACA-5386STDY7537944	-74683.9	-43651.8	Mes1
ACGGGTCTCACTTATC-5386STDY7537944	-16793.9	61047	ISL1+Mes
ACGGGTCTCATAGCAC-5386STDY7537944	-80988.6	-39790.6	Mes1
ACGGGTCTCATCTGCC-5386STDY7537944	-2292.85	8388.21	Mes1
ACGGGTCTCCAAACAC-5386STDY7537944	-35228.6	-15751.8	Mes1
ACGGGTCTCGTTTGCC-5386STDY7537944	-40988	-28645.8	OCP
ACGTCAAAGACCTTTG-5386STDY7537944	12813.3	2594.25	Mes1
ACGTCAACAAGCGAGT-5386STDY7537944	-3752	36100.4	ISL1+Mes
ACGTCAAGTGACGCCT-5386STDY7537944	28959.6	-3536.83	Mes1
ACGTCAATCCGAGCCA-5386STDY7537944	-2354.79	1249.72	Mes1
ACGTCAATCCGATATG-5386STDY7537944	7468.67	965.132	Mes1
ACGTCAATCTACTATC-5386STDY7537944	-8308.63	-2725.77	Mes1
ACTATCTAGAATGTTG-5386STDY7537944	-72526.1	-32800.9	Mes1
ACTATCTAGAATTGTG-5386STDY7537944	3090.35	1216.99	Mes1
ACTATCTAGCAGGCTA-5386STDY7537944	-11808.2	6091.14	Mes1
ACTATCTAGTCGTTTG-5386STDY7537944	-2983.71	-3973.39	Mes1
ACTATCTGTCGACTGC-5386STDY7537944	16116.1	-2283.73	Mes1
ACTATCTGTGATGTCT-5386STDY7537944	-79901.6	-34046	Mes1
ACTATCTGTGTCTGAT-5386STDY7537944	-16091	1240.77	Mes1
ACTATCTGTTAAGACA-5386STDY7537944	-8262.6	24815.5	STMN2+Fibro
ACTATCTGTTTACTCT-5386STDY7537944	25385.6	-1994.39	Mes1
ACTATCTTCAAGGTAA-5386STDY7537944	-6229.57	35023.3	STMN2+Fibro
ACTGAACCACAGGCCT-5386STDY7537944	-10370.3	-4115.97	Mes1
ACTGAACCACCGAATT-5386STDY7537944	-81988.8	-35708	Mes1
ACTGAACCATACTACG-5386STDY7537944	-2266.22	-5750.69	Mes1
ACTGAACGTAGCCTAT-5386STDY7537944	-85354.5	-37826.2	Mes1
ACTGAACTCGCCAGCA-5386STDY7537944	12647.5	5505.09	Mes1
ACTGAACTCTAACGGT-5386STDY7537944	-18723.3	19600.5	TransMes
ACTGAGTAGTTCGATC-5386STDY7537944	-82969	-36244.2	Mes1
ACTGAGTCATCGACGC-5386STDY7537944	-4656.63	-1056.53	Mes1
ACTGAGTGTAAGGGCT-5386STDY7537944	-2252.42	-4186.44	Mes1
ACTGAGTGTACCGAGA-5386STDY7537944	-2029.33	14160.8	Mes1
ACTGAGTGTCTCAACA-5386STDY7537944	-20383.3	-10473.7	Mes1
ACTGAGTTCTAACTTC-5386STDY7537944	-7892.59	-3903.88	Mes1
ACTGATGAGGGTCTCC-5386STDY7537944	2838.02	5396.78	Mes1
ACTGATGAGTGTACCT-5386STDY7537944	16418.9	-1616.2	Mes1
ACTGATGCAGATAATG-5386STDY7537944	-18696.9	-8535.79	Mes1
ACTGATGCAGCCTTTC-5386STDY7537944	-45328.1	24916.3	TransMes
ACTGATGGTAGAAGGA-5386STDY7537944	-73054.9	-33812.4	Mes1
ACTGATGGTAGTGAAT-5386STDY7537944	27100.7	91.2197	Mes1
ACTGATGGTCAGAATA-5386STDY7537944	-5719.17	-2412.57	Mes1
ACTGATGTCCGAAGAG-5386STDY7537944	-15740.2	-2598.34	Mes1
ACTGATGTCGCGTAGC-5386STDY7537944	-64277.6	-44519.5	Mes1
ACTGATGTCGGCGCAT-5386STDY7537944	-7537.32	22812.3	STMN2+Fibro
ACTGATGTCTATGTGG-5386STDY7537944	-11228.2	6377.07	Mes1
ACTGCTCAGACATAAC-5386STDY7537944	-67193.8	-30542	Mes1
ACTGCTCAGACCGGAT-5386STDY7537944	33229.2	-10183.8	Mes1
ACTGCTCAGCTTTGGT-5386STDY7537944	-12367.7	92532.1	Mes4
ACTGCTCCAGGGAGAG-5386STDY7537944	-40177.8	-18499.7	Mes1
ACTGCTCTCACAAACC-5386STDY7537944	17361.6	370.69	Mes1
ACTGCTCTCGCCGTGA-5386STDY7537944	-26674.2	-12324.1	Mes1
ACTGCTCTCGGAGGTA-5386STDY7537944	-1094.27	3018.32	Mes1
ACTGTCCAGATGCGAC-5386STDY7537944	-7037.87	26511.8	STMN2+Fibro
ACTGTCCCACATAACC-5386STDY7537944	18802.7	-3044.72	Mes1
ACTGTCCCAGGGATTG-5386STDY7537944	-36632.4	14782.4	TransMes
ACTGTCCGTACATGTC-5386STDY7537944	-4681.04	26443.7	STMN2+Fibro
ACTGTCCGTCAAAGAT-5386STDY7537944	5327	-1079.75	Mes1
ACTGTCCGTTCGAATC-5386STDY7537944	18926	7093.71	Mes1
ACTGTCCTCGGCGCAT-5386STDY7537944	-13827.9	12328.7	Mes1
ACTGTCCTCTCCTATA-5386STDY7537944	14424.7	9739.27	Mes1
ACTTACTAGAGCAATT-5386STDY7537944	-6095.15	37445.9	STMN2+Fibro
ACTTACTAGGAGCGTT-5386STDY7537944	-84093.5	-37083.2	Mes1
ACTTACTCAAGGACAC-5386STDY7537944	-3041.74	-1914.76	Mes1
ACTTACTTCGTAGATC-5386STDY7537944	-11640.7	52531	STMN2+Fibro
ACTTGTTAGAAGGGTA-5386STDY7537944	6227.16	34031.9	Mes4
ACTTGTTAGAGGTTGC-5386STDY7537944	-5424.1	27905.1	STMN2+Fibro
ACTTGTTAGCTTATCG-5386STDY7537944	-76954.9	-35449.1	Mes1
ACTTGTTAGTATTGGA-5386STDY7537944	-44497.4	-16098.2	Mes1
ACTTGTTAGTTCCACA-5386STDY7537944	-19217.2	6146.38	Mes1
ACTTGTTGTCGCTTTC-5386STDY7537944	-8304.89	-1001.18	Mes1
ACTTGTTTCTCTTGAT-5386STDY7537944	-82330	-40228.4	OCP
ACTTTCAAGAAGGCCT-5386STDY7537944	1984.74	2539.67	Mes1
ACTTTCAAGGCCCTTG-5386STDY7537944	-16404.8	-5599.12	Mes1
ACTTTCACAAAGCAAT-5386STDY7537944	-24549.1	12830.8	Mes1
ACTTTCACAGGTGGAT-5386STDY7537944	-9965.79	-6496.56	Mes1
ACTTTCACATCGGAAG-5386STDY7537944	-2391.06	-722.313	Mes1
ACTTTCAGTCGAAAGC-5386STDY7537944	-2048.3	13340.2	Mes1
ACTTTCAGTTAAGATG-5386STDY7537944	-32741.9	-4015.22	TransMes
ACTTTCATCACATAGC-5386STDY7537944	28647.5	-9050.08	Mes1
ACTTTCATCAGGTTCA-5386STDY7537944	13431.5	20608.4	Mes4
ACTTTCATCGAATGGG-5386STDY7537944	13608.3	594.042	Mes1
ACTTTCATCGTAGGTT-5386STDY7537944	15418.1	2620.2	Mes1
AGAATAGAGACCCACC-5386STDY7537944	6709.41	-2047.11	Mes1
AGAATAGAGAGCTGGT-5386STDY7537944	-67148.4	-39986.4	OCP
AGAATAGAGCGTCAAG-5386STDY7537944	-75027.9	-35361.3	Mes1
AGAATAGAGGCTAGAC-5386STDY7537944	-69298	-38966.5	OCP
AGAATAGAGTTACCCA-5386STDY7537944	-5912.04	39451.3	STMN2+Fibro
AGAATAGCACAGCCCA-5386STDY7537944	-48631.8	40510.8	RDH10+DistalMes
AGAATAGCATGCCTAA-5386STDY7537944	-7128	-2681.56	TransMes
AGAATAGGTATTACCG-5386STDY7537944	-14597.3	-3843.66	Mes1
AGAATAGGTGCACTTA-5386STDY7537944	-15517.2	11641.2	Mes1
AGAATAGGTTGATTGC-5386STDY7537944	10360.1	24202.8	ISL1+Mes
AGAATAGTCCCAAGAT-5386STDY7537944	-2603.71	45037	STMN2+Fibro
AGAATAGTCGGTTAAC-5386STDY7537944	-76810.2	-36984	Mes1
AGAATAGTCTTACCGC-5386STDY7537944	-9674.21	-1791.61	Mes1
AGACGTTAGGTGATTA-5386STDY7537944	8338.25	-1746.19	Mes1
AGACGTTCATGCCACG-5386STDY7537944	-82403.6	-49813.8	OCP
AGACGTTGTAAGTGGC-5386STDY7537944	6415.8	8660.98	Mes1
AGACGTTTCATGCATG-5386STDY7537944	22903.2	-264.179	Mes1
AGACGTTTCCTGTACC-5386STDY7537944	-36750.6	13186.4	TransMes
AGACGTTTCTATCCCG-5386STDY7537944	14696.3	-1895.07	Mes1
AGAGCGAAGCTAGTCT-5386STDY7537944	-7752.6	-5552.14	Mes1
AGAGCGAAGTTAGGTA-5386STDY7537944	-18623	-8403.72	Mes1
AGAGCGATCTCTAGGA-5386STDY7537944	-38044.1	-15590.8	Mes1
AGAGCTTAGACTGTAA-5386STDY7537944	-5028.93	29259.8	Mes1
AGAGCTTAGGGAGTAA-5386STDY7537944	-2602.72	3578.36	Mes1
AGAGCTTAGTGTCCCG-5386STDY7537944	-16947.2	-7171.62	Mes1
AGAGTGGAGAGGTACC-5386STDY7537944	-3829.69	69754.5	STMN2+Fibro
AGAGTGGAGCCAGTAG-5386STDY7537944	-81261.8	-35237.6	Mes1
AGAGTGGAGTGGCACA-5386STDY7537944	-45419	-22587.8	Mes1
AGAGTGGCATGCTAGT-5386STDY7537944	-98186.1	-37892.6	Mes1
AGAGTGGCATGGTCTA-5386STDY7537944	-14181.2	-38585.8	Mes1
AGAGTGGCATTGCGGC-5386STDY7537944	-78665.1	33780.8	Mes1
AGAGTGGGTAAACGCG-5386STDY7537944	-13958.2	9923.2	TransMes
AGAGTGGGTCCGACGT-5386STDY7537944	-95020.2	-44570.3	OCP
AGAGTGGGTTCCATGA-5386STDY7537944	4437.37	4063.36	Mes1
AGAGTGGGTTGGTGGA-5386STDY7537944	11940	6675.78	Mes1
AGATCTGAGACACGAC-5386STDY7537944	28158.9	3295.28	Mes1
AGATCTGAGACGACGT-5386STDY7537944	11143.5	-1298.62	Mes1
AGATCTGAGGAGTAGA-5386STDY7537944	-4385.33	36818.7	STMN2+Fibro
AGATCTGCACGGACAA-5386STDY7537944	-15244.7	32090.6	STMN2+Fibro
AGATCTGCAGCTGCTG-5386STDY7537944	10273.7	21518.7	Mes1
AGATCTGGTGCAACGA-5386STDY7537944	-35089.6	-14566.5	Mes1
AGATCTGGTGTTGGGA-5386STDY7537944	-4351.4	793.073	Mes1
AGATCTGTCAACGGCC-5386STDY7537944	-19646	-10098.9	Mes1
AGATCTGTCACAACGT-5386STDY7537944	-90785.6	-38072.8	Mes1
AGATTGCAGCTCTCGG-5386STDY7537944	13817.1	845.042	Mes1
AGATTGCAGGGCATGT-5386STDY7537944	-59533.4	14396.9	Mes1
AGATTGCCAAGTAGTA-5386STDY7537944	-9523.1	-1932.26	Mes1
AGATTGCCATCGACGC-5386STDY7537944	-5034.25	16654.5	STMN2+Fibro
AGATTGCGTCAGAAGC-5386STDY7537944	-442.459	27412.2	STMN2+Fibro
AGATTGCGTCGGCACT-5386STDY7537944	-410.023	-293.008	Mes1
AGATTGCGTGCACTTA-5386STDY7537944	-19584.1	-7135.91	Mes1
AGATTGCGTGTGGCTC-5386STDY7537944	-10050.8	19268.7	STMN2+Fibro
AGATTGCGTTCCCTTG-5386STDY7537944	-12004.4	-9754.31	Mes1
AGATTGCTCAGCTGGC-5386STDY7537944	-14740.1	30001.4	STMN2+Fibro
AGATTGCTCTCGCATC-5386STDY7537944	15039.9	-4133.52	Mes1
AGATTGCTCTTGTTTG-5386STDY7537944	-10022.9	29540	STMN2+Fibro
AGCAGCCAGCGATCCC-5386STDY7537944	-74580.4	-38338.6	Mes1
AGCAGCCAGGATGGAA-5386STDY7537944	16797.5	5248.81	Mes1
AGCAGCCAGGGCATGT-5386STDY7537944	-29188.6	-12054.2	Mes1
AGCAGCCCACACTGCG-5386STDY7537944	8114.47	-3053.08	Mes1
AGCAGCCCAGCAGTTT-5386STDY7537944	-103639	-45966.8	OCP
AGCAGCCCAGCTCCGA-5386STDY7537944	-22237.5	-9302.42	Mes1
AGCAGCCGTAAACGCG-5386STDY7537944	-4740.86	-3577.39	Mes1
AGCAGCCGTGTGAATA-5386STDY7537944	-42911.7	25725.3	Mes1
AGCAGCCTCACATGCA-5386STDY7537944	-9969.72	54864.4	STMN2+Fibro
AGCAGCCTCATCGGAT-5386STDY7537944	2958.16	768.224	Mes1
AGCAGCCTCCCAACGG-5386STDY7537944	-6324.84	-3464.12	Mes1
AGCAGCCTCCGTTGCT-5386STDY7537944	-42707.2	-19330.7	Mes1
AGCAGCCTCGGACAAG-5386STDY7537944	-102603	-39807.3	OCP
AGCATACAGCGTCAAG-5386STDY7537944	16812.8	-851.699	Mes1
AGCATACAGCTGGAAC-5386STDY7537944	-17001.2	-7816.59	Mes1
AGCATACAGTGAATTG-5386STDY7537944	-6560.45	554.481	Mes1
AGCATACCAATCCGAT-5386STDY7537944	-32441.9	-13864.6	Mes1
AGCATACCATTTGCTT-5386STDY7537944	23488.5	648.359	Mes1
AGCATACTCATCTGCC-5386STDY7537944	-3513.7	2789.8	Mes1
AGCATACTCCAGAAGG-5386STDY7537944	-82960.4	-42999	OCP
AGCCTAAAGTGTTAGA-5386STDY7537944	18309.2	-5216.53	Mes1
AGCCTAAGTAGATTAG-5386STDY7537944	21402.1	3386.94	Mes1
AGCCTAAGTAGGCTGA-5386STDY7537944	-7421.56	-3808.56	Mes1
AGCCTAAGTCTTGCGG-5386STDY7537944	-10549.1	1528.73	Mes1
AGCCTAAGTGCTCTTC-5386STDY7537944	-5744.63	4486.39	Mes1
AGCCTAATCGAATGCT-5386STDY7537944	8921.57	-23.5266	Mes1
AGCCTAATCGTCACGG-5386STDY7537944	-58653.3	-35145.7	Mes1
AGCCTAATCGTCGTTC-5386STDY7537944	8634.28	-1655.35	Mes1
AGCCTAATCTACCTGC-5386STDY7537944	13724.8	-1031.32	Mes1
AGCGGTCAGGAACTGC-5386STDY7537944	15544.9	6671.27	Mes1
AGCGGTCAGTACGATA-5386STDY7537944	-1792.54	-4070.04	Mes1
AGCGGTCAGTAGCCGA-5386STDY7537944	80.2249	94.4526	Mes1
AGCGGTCCAACGCACC-5386STDY7537944	5614.49	10242.1	Mes1
AGCGGTCTCCCACTTG-5386STDY7537944	-8414.88	19683.3	STMN2+Fibro
AGCGGTCTCGAACGGA-5386STDY7537944	11874.2	4572.62	Mes1
AGCGGTCTCTACTCAT-5386STDY7537944	4023.57	970.875	Mes1
AGCGTATAGCAGCGTA-5386STDY7537944	-31234.9	-12121.9	Mes1
AGCGTATCACAAGACG-5386STDY7537944	8892.19	695.848	Mes1
AGCGTATCATCGACGC-5386STDY7537944	-57730.1	-31620.3	OCP
AGCGTATCATGCTAGT-5386STDY7537944	18970.5	-354.415	Mes1
AGCGTATGTCTGATCA-5386STDY7537944	1098.53	34774	ISL1+Mes
AGCGTATTCCCTTGCA-5386STDY7537944	-8044.93	-6347.5	Mes1
AGCGTATTCTAGAGTC-5386STDY7537944	7042.56	-415.806	Mes1
AGCGTCGAGAATGTGT-5386STDY7537944	5688.18	-2045.28	Mes1
AGCGTCGAGCCAGAAC-5386STDY7537944	-83388.5	42804.2	DistalMes
AGCGTCGAGCGTAATA-5386STDY7537944	-69470.7	-29522.5	Mes1
AGCGTCGAGGCAAAGA-5386STDY7537944	9709.49	795.6	Mes1
AGCGTCGCATCAGTAC-5386STDY7537944	-5817.9	-1482.05	Mes1
AGCGTCGCATCCGTGG-5386STDY7537944	-91262.3	-39135.1	Mes1
AGCGTCGGTAAGAGAG-5386STDY7537944	-24150.6	11691.9	Mes1
AGCGTCGGTCATATGC-5386STDY7537944	-4120.86	12259	Mes1
AGCGTCGGTCTACCTC-5386STDY7537944	7379.41	-5242.78	Mes1
AGCGTCGGTGCAGGTA-5386STDY7537944	8393.23	-2294.43	Mes1
AGCGTCGTCAGCAACT-5386STDY7537944	-28954.6	-11709.1	Mes1
AGCGTCGTCTAAGCCA-5386STDY7537944	-25815.8	-11358.1	Mes1
AGCTCCTCAAACGTGG-5386STDY7537944	11505.5	13487.2	Mes1
AGCTCCTCACGTCTCT-5386STDY7537944	-71550.8	-32496.2	Mes1
AGCTCCTCAGGGCATA-5386STDY7537944	25497	-4782.37	Mes1
AGCTCCTGTAGCCTAT-5386STDY7537944	-20476.6	-8546.34	Mes1
AGCTCCTGTTATCACG-5386STDY7537944	-27539.5	-12824.7	Mes1
AGCTCCTGTTCATGGT-5386STDY7537944	-33934.3	-14545.9	Mes1
AGCTCCTTCCTTTCGG-5386STDY7537944	-12072.7	-5831.04	Mes1
AGCTCCTTCTGGCGTG-5386STDY7537944	-4915.34	-2638.06	Mes1
AGCTCTCCAATAAGCA-5386STDY7537944	18459.7	1171.2	Mes1
AGCTCTCCAGCTGCTG-5386STDY7537944	-62635.3	-28604.3	Mes1
AGCTCTCCATGGTCTA-5386STDY7537944	-78157.3	-35251	Mes1
AGCTCTCTCAACACCA-5386STDY7537944	-14972.3	34430.7	ISL1+Mes
AGCTCTCTCAGCCTAA-5386STDY7537944	14206.2	2429.04	Mes1
AGCTCTCTCCTACAGA-5386STDY7537944	879.608	-5284.97	Mes1
AGCTCTCTCGAACGGA-5386STDY7537944	9337.41	-1453.1	Mes1
AGCTCTCTCGGAAATA-5386STDY7537944	-5735.83	62569.9	Mes4
AGCTCTCTCGTCTGAA-5386STDY7537944	14549.1	-4159.54	Mes1
AGCTCTCTCTTGAGGT-5386STDY7537944	9541.41	11481.2	Mes1
AGCTTGACAATGGAGC-5386STDY7537944	31543.5	7118.79	Mes1
AGCTTGACACGCGAAA-5386STDY7537944	-225.291	18483.8	STMN2+Fibro
AGCTTGAGTCTCTTTA-5386STDY7537944	28292.8	-7775.61	Mes1
AGCTTGAGTGAGGGTT-5386STDY7537944	-27605.2	-13861.7	Mes1
AGCTTGATCAGGCGAA-5386STDY7537944	-47266.7	-23016.7	Mes1
AGCTTGATCATCGCTC-5386STDY7537944	-38632.6	-2814.58	TransMes
AGCTTGATCGCATGAT-5386STDY7537944	-5204.35	6041.25	Mes1
AGGCCACAGCAGACTG-5386STDY7537944	-48845	-21335.6	Mes1
AGGCCACAGTTAGCGG-5386STDY7537944	-62859.2	-20316.5	Mes1
AGGCCACCACATTCGA-5386STDY7537944	20035	-1187.62	Mes1
AGGCCACCACGACTCG-5386STDY7537944	15118.7	-3277.75	Mes1
AGGCCACCATCACCCT-5386STDY7537944	-66149	-28243.8	Mes1
AGGCCACCATCCGGGT-5386STDY7537944	-82011.5	-40363.9	OCP
AGGCCACGTATCAGTC-5386STDY7537944	-27958.3	-11346.1	Mes1
AGGCCACGTGCCTTGG-5386STDY7537944	-21094.1	87.1225	TransMes
AGGCCACGTGTCGCTG-5386STDY7537944	-51090.1	-21908.6	Mes1
AGGCCACTCAGGCCCA-5386STDY7537944	-43906.8	-17572.5	Mes1
AGGCCACTCCAAACTG-5386STDY7537944	-2403.02	5878.19	Mes1
AGGCCACTCCAGATCA-5386STDY7537944	4868.26	16452	STMN2+Fibro
AGGCCACTCCTTGACC-5386STDY7537944	-26011.9	-11999.9	Mes1
AGGCCACTCGGTGTTA-5386STDY7537944	25422.6	-4489.66	Mes1
AGGCCGTAGACCCACC-5386STDY7537944	-41560.3	-38137.6	Mes1
AGGCCGTAGACTAGGC-5386STDY7537944	-86921.5	-44244.2	Mes1
AGGCCGTCACCGCTAG-5386STDY7537944	-74234.6	-35430.7	Mes1
AGGCCGTCATGGGAAC-5386STDY7537944	-55212.4	-25090.3	Mes1
AGGCCGTGTCCGAATT-5386STDY7537944	25196.6	-4415.86	Mes1
AGGCCGTGTCTAACGT-5386STDY7537944	8123.9	-2069.04	Mes1
AGGCCGTGTGACAAAT-5386STDY7537944	-30838.7	-13435.9	Mes1
AGGCCGTGTGACCAAG-5386STDY7537944	-881.517	2513.72	Mes1
AGGCCGTTCTGTCTAT-5386STDY7537944	-46563.4	-27519	Mes1
AGGGAGTAGGCATGTG-5386STDY7537944	29316.8	-111.411	Mes1
AGGGAGTAGGTGTTAA-5386STDY7537944	-52359.8	-22110	Mes1
AGGGAGTAGTTCCACA-5386STDY7537944	9098.75	22129	ISL1+Mes
AGGGAGTCAAGCGATG-5386STDY7537944	15486.6	-2716.51	Mes1
AGGGAGTCAGACTCGC-5386STDY7537944	-7838.13	7932.48	Mes1
AGGGAGTCAGGCTCAC-5386STDY7537944	-9485.18	35151.4	ISL1+Mes
AGGGAGTGTCGAATCT-5386STDY7537944	2448.88	-4268.34	Mes1
AGGGAGTGTTATGTGC-5386STDY7537944	-37349.1	-15761.9	Mes1
AGGGAGTTCAGTTAGC-5386STDY7537944	131.458	8203.14	Mes1
AGGGAGTTCCGCTGTT-5386STDY7537944	5332.13	-4281.07	Mes1
AGGGAGTTCTCAAGTG-5386STDY7537944	-66293.6	-32699.7	Mes1
AGGGAGTTCTGATTCT-5386STDY7537944	339.481	1127.73	Mes1
AGGGATGAGGGATACC-5386STDY7537944	-5402.8	28229.7	Mes1
AGGGATGCACTTAACG-5386STDY7537944	-530.353	2059.68	Mes1
AGGGATGCAGACAGGT-5386STDY7537944	25569.4	-7365.11	Mes1
AGGGATGCAGCTGTTA-5386STDY7537944	-7340.34	37352.9	ISL1+Mes
AGGGATGGTCGACTAT-5386STDY7537944	-8301.72	11902.8	Mes1
AGGGATGTCACCAGGC-5386STDY7537944	-37996.1	-10860.6	Mes1
AGGGATGTCCCACTTG-5386STDY7537944	-26905.2	-11439.6	Mes1
AGGGATGTCTTCAACT-5386STDY7537944	-11922.5	85106.7	Mes4
AGGGTGAAGTACGTAA-5386STDY7537944	-6823.39	31263.1	STMN2+Fibro
AGGGTGAAGTCGATAA-5386STDY7537944	-16183.7	-6020.95	Mes1
AGGGTGACACTAAGTC-5386STDY7537944	-39782.8	-24050.6	Mes1
AGGGTGACAGCGTTCG-5386STDY7537944	-10203.4	58816.6	Mes4
AGGGTGAGTCATACTG-5386STDY7537944	14267.3	-5534.22	Mes1
AGGGTGATCACATGCA-5386STDY7537944	-62949.7	37681.4	DistalMes
AGGGTGATCAGTCAGT-5386STDY7537944	-11401.5	26404.6	Mes4
AGGGTGATCTAGCACA-5386STDY7537944	-4451.36	20303.9	Mes1
AGGGTGATCTGATACG-5386STDY7537944	-11278	-1854.68	Mes1
AGGGTGATCTGCTGTC-5386STDY7537944	-8567.79	6971.34	Mes1
AGGGTGATCTTTAGTC-5386STDY7537944	-63214	-27539.9	Mes1
AGGTCATAGCTAGCCC-5386STDY7537944	-69096.3	-35316.8	OCP
AGGTCATAGGCTCTTA-5386STDY7537944	-25877.3	-6650.89	Mes1
AGGTCATCAAATCCGT-5386STDY7537944	18755.6	4285.42	Mes1
AGGTCATCAGCTGCAC-5386STDY7537944	-11515.1	98478.3	STMN2+Fibro
AGGTCATGTGATGTCT-5386STDY7537944	3125.16	13057.8	Mes1
AGGTCATGTTCAGACT-5386STDY7537944	-21878.7	-8703.87	Mes1
AGGTCATTCGTCCGTT-5386STDY7537944	8858.92	-1764.78	Mes1
AGGTCATTCTCAACTT-5386STDY7537944	5159.48	330.9	Mes1
AGGTCCGAGACAAAGG-5386STDY7537944	-85738	-39093.5	Mes1
AGGTCCGAGACTAGGC-5386STDY7537944	-5767.08	-2085.81	Mes1
AGGTCCGAGATCGGGT-5386STDY7537944	10271.7	-1603.1	Mes1
AGGTCCGAGGCTAGGT-5386STDY7537944	8767.47	1566.25	Mes1
AGGTCCGAGTGCTGCC-5386STDY7537944	-10916.8	-3624.92	Mes1
AGGTCCGCACATTTCT-5386STDY7537944	-4825.04	27289.5	STMN2+Fibro
AGGTCCGCATCCAACA-5386STDY7537944	13231.5	-4732.71	Mes1
AGGTCCGGTACATCCA-5386STDY7537944	-3012.88	10800.4	Mes1
AGGTCCGGTGCGATAG-5386STDY7537944	-35037.1	-14231.8	Mes1
AGGTCCGGTTAGATGA-5386STDY7537944	1427.81	4903.77	Mes1
AGGTCCGTCCTCATTA-5386STDY7537944	-4003.49	27697.6	ISL1+Mes
AGGTCCGTCTCAACTT-5386STDY7537944	-23918	-14260.7	Mes1
AGTAGTCAGCAATCTC-5386STDY7537944	13005.2	2315.55	Mes1
AGTAGTCAGCCAGAAC-5386STDY7537944	-10143.7	7816.18	Mes1
AGTAGTCAGCGCTCCA-5386STDY7537944	-28025.1	23934.5	TransMes
AGTAGTCAGTAAGTAC-5386STDY7537944	-1450.61	7663.55	Mes1
AGTAGTCAGTAATCCC-5386STDY7537944	-11833	10300	Mes1
AGTAGTCCACCAGATT-5386STDY7537944	-81789.8	-36616.6	Mes1
AGTAGTCCAGGGTTAG-5386STDY7537944	-601.377	5468.12	Mes1
AGTAGTCGTCCTGCTT-5386STDY7537944	-17312.1	-7300.61	Mes1
AGTAGTCGTTCAGCGC-5386STDY7537944	-82375.2	-38485.9	Mes1
AGTAGTCTCAAAGACA-5386STDY7537944	4295.18	21623.4	ISL1+Mes
AGTAGTCTCAACGAAA-5386STDY7537944	-11140.7	39098.1	STMN2+Fibro
AGTAGTCTCACGCGGT-5386STDY7537944	12064.9	1778.34	Mes1
AGTAGTCTCCCTAACC-5386STDY7537944	-20839.4	7648.75	Mes1
AGTCTTTCAGCTATTG-5386STDY7537944	-16315.2	16699.7	Mes1
AGTCTTTGTAAACACA-5386STDY7537944	-28590.1	14961.9	Mes1
AGTCTTTGTACATGTC-5386STDY7537944	12077.8	-2148.05	Mes1
AGTCTTTGTCGGGTCT-5386STDY7537944	6199.55	-3261.03	Mes1
AGTCTTTGTCTCTCGT-5386STDY7537944	-47024.1	-16324.6	Mes1
AGTCTTTGTCTGCCAG-5386STDY7537944	-427.533	4477.78	Mes1
AGTCTTTTCACCATAG-5386STDY7537944	-8297.88	-6204.51	Mes1
AGTCTTTTCCCTAATT-5386STDY7537944	26037.9	-1181.26	Mes1
AGTGAGGAGAGTGACC-5386STDY7537944	31789.6	-5102.73	Mes1
AGTGAGGAGCTGAAAT-5386STDY7537944	-17321.8	2956.87	Mes1
AGTGAGGAGTTAACGA-5386STDY7537944	-72346.6	-34911	MesCond
AGTGAGGGTCATGCAT-5386STDY7537944	-9016.42	31828.2	STMN2+Fibro
AGTGAGGGTCTGCGGT-5386STDY7537944	5998.21	3664.04	Mes1
AGTGAGGTCATCGATG-5386STDY7537944	-55310.9	-25827.4	Mes1
AGTGAGGTCCTCCTAG-5386STDY7537944	22553.5	1103.48	Mes1
AGTGGGAAGCTATGCT-5386STDY7537944	-68372.4	-50886.9	Mes1
AGTGGGAAGGCTCAGA-5386STDY7537944	-3993.84	3558.48	Mes1
AGTGGGACAAATTGCC-5386STDY7537944	-12817.4	-4886.99	Mes1
AGTGGGACAATGAAAC-5386STDY7537944	-9389.37	19172.3	Mes1
AGTGGGACACCCAGTG-5386STDY7537944	-25524.2	-11458.5	Mes1
AGTGGGACAGACAAGC-5386STDY7537944	6354.16	-4380.07	Mes1
AGTGGGACAGATCTGT-5386STDY7537944	24123.5	701.879	Mes1
AGTGGGAGTCGTTGTA-5386STDY7537944	2119.7	7143.65	Mes1
AGTGGGAGTGTGGCTC-5386STDY7537944	9919.05	57814.7	STMN2+Fibro
AGTGGGATCTGGAGCC-5386STDY7537944	-23242.8	-9590.88	Mes1
AGTGGGATCTTCCTTC-5386STDY7537944	-8541.09	-5518.5	Mes1
AGTGTCAAGCTGTCTA-5386STDY7537944	-18394.5	10296.2	Mes1
AGTGTCAGTCACTTCC-5386STDY7537944	-7718.4	19337.6	STMN2+Fibro
AGTGTCATCACGCGGT-5386STDY7537944	-54181.1	-27478.7	Mes1
AGTGTCATCTCCCTGA-5386STDY7537944	-79279.1	41504.1	Mes1
AGTTGGTAGAAGAAGC-5386STDY7537944	-14734.8	-5343.31	Mes1
AGTTGGTAGGCAGTCA-5386STDY7537944	-17647	13056.4	TransMes
AGTTGGTAGGCCATAG-5386STDY7537944	30262.8	3555.84	Mes1
AGTTGGTAGTACATGA-5386STDY7537944	1495.99	-756.204	Mes1
AGTTGGTCAATGCCAT-5386STDY7537944	-7661.86	13035.2	STMN2+Fibro
AGTTGGTCACTACAGT-5386STDY7537944	3141.79	-1086.42	Mes1
AGTTGGTCAGGGTACA-5386STDY7537944	5745.96	-2113.06	Mes1
AGTTGGTGTACAGCAG-5386STDY7537944	-686.193	-299.739	Mes1
AGTTGGTGTTATGTGC-5386STDY7537944	-88919.5	-41018.3	OCP
AGTTGGTTCACGATGT-5386STDY7537944	-20692.8	-7604.22	Mes1
AGTTGGTTCTGCAGTA-5386STDY7537944	-18169.3	42893.2	STMN2+Fibro
AGTTGGTTCTGGAGCC-5386STDY7537944	-10742.3	2297.97	Mes1
AGTTGGTTCTGTTTGT-5386STDY7537944	-68801.9	-34858.2	Mes1
ATAACGCAGAGATGAG-5386STDY7537944	-8806.54	2239.19	Mes1
ATAACGCAGATGCCAG-5386STDY7537944	-15001.2	-3374.12	Mes1
ATAACGCAGTCTCCTC-5386STDY7537944	-42923.7	-14041.1	Mes1
ATAACGCCAAGCTGTT-5386STDY7537944	-62880.2	-26235.2	Mes1
ATAACGCCACGACGAA-5386STDY7537944	9179.42	-1713.02	Mes1
ATAACGCCACGGCGTT-5386STDY7537944	-91551.2	-40320.6	Mes1
ATAACGCCATCCCATC-5386STDY7537944	-79419.8	-49542.3	OCP
ATAACGCGTCGGGTCT-5386STDY7537944	-38111.7	20599.5	DistalMes
ATAACGCTCCGAACGC-5386STDY7537944	31225.9	-8293.85	Mes1
ATAAGAGAGAAACGCC-5386STDY7537944	-76385.6	-38921.2	OCP
ATAAGAGAGCGTCAAG-5386STDY7537944	-6890.73	-2163.91	Mes1
ATAAGAGAGGGTCGAT-5386STDY7537944	-86218.6	-37812.7	Mes1
ATAAGAGAGTGGAGAA-5386STDY7537944	12341.6	-2956.29	Mes1
ATAAGAGCACGGCCAT-5386STDY7537944	-70075.3	-33799.5	Mes1
ATAAGAGGTTTGCATG-5386STDY7537944	-7033.38	15280.6	STMN2+Fibro
ATAAGAGTCAATAAGG-5386STDY7537944	33283.5	-6223.05	Mes1
ATAAGAGTCATCTGTT-5386STDY7537944	-118595	41416.2	DistalMes
ATAGACCAGCTAACAA-5386STDY7537944	-12275.1	-2522.2	Mes1
ATAGACCCAACTGCTA-5386STDY7537944	-67336.2	-46434.6	Mes1
ATAGACCCAAGCTGTT-5386STDY7537944	-12850.8	90073.9	Mes4
ATAGACCCACGCTTTC-5386STDY7537944	-76759.8	-36543.4	OCP
ATAGACCGTCAGAAGC-5386STDY7537944	-6263.93	2542.44	Mes1
ATCACGAAGTTCGATC-5386STDY7537944	-75924.7	-41019	Mes1
ATCACGACAGCTGTTA-5386STDY7537944	-63942.7	-34133	OCP
ATCACGACATCGGACC-5386STDY7537944	-57177.1	-40922.7	Mes1
ATCACGACATGGTAGG-5386STDY7537944	-3910.39	7491.27	Mes1
ATCACGAGTACAGACG-5386STDY7537944	8730.27	689.981	Mes1
ATCACGAGTAGCGTAG-5386STDY7537944	4934.04	1997.32	Mes1
ATCACGAGTCAAAGCG-5386STDY7537944	-11694.8	10250.6	Mes1
ATCACGATCATGCATG-5386STDY7537944	-77997.8	-48461.6	OCP
ATCATCTAGAAACCGC-5386STDY7537944	-1956.27	27476.5	Mes1
ATCATCTAGAGCTGCA-5386STDY7537944	-16815.4	-3269.81	Mes1
ATCATCTAGTAGTGCG-5386STDY7537944	-8150.9	-3123.24	Mes1
ATCATCTAGTCAATAG-5386STDY7537944	207.094	10223.7	Mes1
ATCATCTAGTTAACGA-5386STDY7537944	6676.43	203.353	Mes1
ATCATCTCAAAGCAAT-5386STDY7537944	-83589.2	-31839.7	Mes1
ATCATCTCAATGGACG-5386STDY7537944	1622.82	5589.15	Mes1
ATCATCTTCTTAGCCC-5386STDY7537944	4595.5	-1808.88	Mes1
ATCATGGAGGCTCTTA-5386STDY7537944	1651.1	9022.73	Mes1
ATCATGGAGTCATGCT-5386STDY7537944	-116509	-38143.6	OCP
ATCATGGCAATCCGAT-5386STDY7537944	15112.9	4051.35	Mes1
ATCATGGCAGCCAGAA-5386STDY7537944	-4059.95	24485.3	STMN2+Fibro
ATCATGGGTCAGAGGT-5386STDY7537944	-34390.3	-19674.6	Mes1
ATCATGGGTCTGGAGA-5386STDY7537944	-18141.8	13445.1	Mes1
ATCATGGTCTGATACG-5386STDY7537944	-36304.5	19250.7	TransMes
ATCCACCAGTCAATAG-5386STDY7537944	-12824.9	60457.4	ISL1+Mes
ATCCACCCAAACGTGG-5386STDY7537944	-56443.2	27573.5	Mes1
ATCCACCCAGTAGAGC-5386STDY7537944	-21073	-8545.27	Mes1
ATCCACCCATCAGTAC-5386STDY7537944	1072.51	2969.27	Mes1
ATCCACCGTAAGGGAA-5386STDY7537944	-64096.2	-3296.02	Mes1
ATCCACCGTCAATACC-5386STDY7537944	-5849.83	-255.421	Mes1
ATCCACCGTCCGTTAA-5386STDY7537944	-70333.5	-34338.4	Mes1
ATCCACCTCACAGTAC-5386STDY7537944	20250.2	8739.9	Mes1
ATCCACCTCATAAAGG-5386STDY7537944	-31396.1	-24214	Mes1
ATCCACCTCCGAGCCA-5386STDY7537944	22401.8	15895.6	ProxMes
ATCCACCTCTGATACG-5386STDY7537944	-52091.5	-20434	Mes1
ATCCGAAAGCTTATCG-5386STDY7537944	6432.19	1607.83	Mes1
ATCCGAAAGTCGCCGT-5386STDY7537944	20745.2	-360.294	Mes1
ATCCGAAAGTCGTACT-5386STDY7537944	-53792.7	32607.6	DistalMes
ATCCGAAAGTCTTGCA-5386STDY7537944	-24324.7	-9479.11	Mes1
ATCCGAACAGTCGATT-5386STDY7537944	2555.53	4318.5	Mes1
ATCCGAAGTCCGCTGA-5386STDY7537944	-15855.5	19791	STMN2+Fibro
ATCCGAAGTGGCTCCA-5386STDY7537944	-100945	-39381.4	InterZone
ATCCGAATCGTACGGC-5386STDY7537944	-118429	41512.6	STMN2+Fibro
ATCGAGTCAAAGTCAA-5386STDY7537944	-16820	15627.5	Mes1
ATCGAGTCACGGACAA-5386STDY7537944	-24379.2	-11756.3	Mes1
ATCGAGTCAGACAAAT-5386STDY7537944	-90652.2	-36079.8	OCP
ATCGAGTCATTGGCGC-5386STDY7537944	180.434	1927.55	Mes1
ATCGAGTGTCCGAATT-5386STDY7537944	-26402.7	-6823.43	Mes1
ATCGAGTTCTTCATGT-5386STDY7537944	-42153.9	-20392	Mes1
ATCTACTAGACAAGCC-5386STDY7537944	16123.2	10771.9	Mes1
ATCTACTAGCAACGGT-5386STDY7537944	-29391.4	-10578.9	Mes1
ATCTACTAGGACCACA-5386STDY7537944	17868.4	-955.916	Mes1
ATCTACTCAACGCACC-5386STDY7537944	34166.9	-5857.2	Mes1
ATCTACTGTCATATCG-5386STDY7537944	25188.7	-4983.01	Mes1
ATCTACTTCCGCGGTA-5386STDY7537944	-98518.7	-39911.2	Mes1
ATCTACTTCCTTGCCA-5386STDY7537944	-21643	-5217.66	Mes1
ATCTACTTCCTTTCTC-5386STDY7537944	-4185.4	26803.9	STMN2+Fibro
ATCTACTTCTTGAGAC-5386STDY7537944	532.557	3429.42	Mes1
ATCTGCCAGCTACCGC-5386STDY7537944	-54833.9	-26816.2	Mes1
ATCTGCCAGTCCTCCT-5386STDY7537944	-13895.5	-3206.09	Mes1
ATCTGCCAGTTTAGGA-5386STDY7537944	5455.1	6034.75	Mes1
ATCTGCCCATAACCTG-5386STDY7537944	-16398.9	13515.5	Mes1
ATCTGCCCATTAACCG-5386STDY7537944	-7317.64	16315.2	STMN2+Fibro
ATCTGCCGTGTGACCC-5386STDY7537944	-91628.9	-39168.5	Mes1
ATGAGGGAGCGATCCC-5386STDY7537944	12680.5	15629.6	Mes1
ATGAGGGAGCTGTTCA-5386STDY7537944	-51992.8	-19566.8	Mes1
ATGAGGGAGTCATCCA-5386STDY7537944	1105.35	-4876.74	Mes1
ATGAGGGCACAACTGT-5386STDY7537944	-404.172	8880.23	TransMes
ATGAGGGGTATGAATG-5386STDY7537944	19570.9	2596.97	Mes1
ATGAGGGGTATGGTTC-5386STDY7537944	-9210.22	-5199.95	Mes1
ATGAGGGGTCAGAATA-5386STDY7537944	17707.8	2392.12	Mes1
ATGAGGGGTCGCGGTT-5386STDY7537944	-1388.58	3501.56	Mes1
ATGAGGGGTCTCTTTA-5386STDY7537944	-42514.3	25725.9	RDH10+DistalMes
ATGAGGGTCAGTTCGA-5386STDY7537944	-18774	12996.9	Mes1
ATGAGGGTCGGAAATA-5386STDY7537944	6525.67	216.495	Mes1
ATGCGATAGAGATGAG-5386STDY7537944	-11014.9	85901.5	Mes4
ATGCGATAGCGTTCCG-5386STDY7537944	-43787.2	-9441	Mes1
ATGCGATCAGTCCTTC-5386STDY7537944	-24713.3	-10303.5	Mes1
ATGCGATGTAAACGCG-5386STDY7537944	-64074.7	-42550.6	Mes1
ATGCGATGTTGGAGGT-5386STDY7537944	9670.37	34538.2	Mes1
ATGCGATTCATTGCCC-5386STDY7537944	6749.19	6287.15	Mes1
ATGCGATTCCCAAGTA-5386STDY7537944	-28882.1	15482	TransMes
ATGCGATTCGCACTCT-5386STDY7537944	23441.7	-6461.22	Mes1
ATGGGAGCAATGGACG-5386STDY7537944	-8848.12	-3488.83	Mes1
ATGGGAGGTCCTCTTG-5386STDY7537944	-2653.53	4234.06	Mes1
ATGGGAGGTGACAAAT-5386STDY7537944	12722.5	-4015.01	Mes1
ATGGGAGTCAGCCTAA-5386STDY7537944	-7084.43	-4039.69	Mes1
ATGGGAGTCCGCGTTT-5386STDY7537944	6969.49	765.653	Mes1
ATGGGAGTCTGATACG-5386STDY7537944	-27790.7	487.631	Mes1
ATGGGAGTCTTACCGC-5386STDY7537944	-4005.13	-3036.65	Mes1
ATGTGTGCAAGAAAGG-5386STDY7537944	-1684.34	13531	Mes1
ATGTGTGCACATCCGG-5386STDY7537944	-34641.4	-14254	Mes1
ATGTGTGGTCTTGTCC-5386STDY7537944	7384.62	840.697	Mes1
ATGTGTGGTGCACCAC-5386STDY7537944	-2412.26	34628.8	Mes1
ATGTGTGGTTCAGTAC-5386STDY7537944	-85895.8	-42130.1	Mes1
ATTACTCAGAATTCCC-5386STDY7537944	-33878.6	-14173.1	Mes1
ATTACTCAGCCGATTT-5386STDY7537944	-8568.03	54970.5	ISL1+Mes
ATTACTCCACGGTAAG-5386STDY7537944	-59137.4	-32033.8	OCP
ATTACTCCACTATCTT-5386STDY7537944	-6651.86	32204.9	DistalMes
ATTACTCGTAGCACGA-5386STDY7537944	-1366.5	47041.5	STMN2+Fibro
ATTACTCGTATTCGTG-5386STDY7537944	-6231.04	18793.3	STMN2+Fibro
ATTACTCGTGACGGTA-5386STDY7537944	-3560.58	-3076.47	Mes1
ATTACTCGTGTATGGG-5386STDY7537944	-87279.1	-38070.7	Mes1
ATTACTCTCCTTTACA-5386STDY7537944	-75687.3	-35121.9	Mes1
ATTACTCTCTCATTCA-5386STDY7537944	28567	4653.49	Mes2
ATTATCCAGTGATCGG-5386STDY7537944	-83111.4	-34970.4	Mes1
ATTATCCCAAACCCAT-5386STDY7537944	24696.3	-1060.3	Mes1
ATTATCCCACTTCGAA-5386STDY7537944	-4628.24	34327.1	STMN2+Fibro
ATTATCCCATCGGACC-5386STDY7537944	20560.5	-3261.91	Mes1
ATTATCCGTACGAAAT-5386STDY7537944	-8920.79	-4658.56	Mes1
ATTATCCGTACTTAGC-5386STDY7537944	-85296.9	-37985.7	Mes1
ATTCTACAGCACCGTC-5386STDY7537944	20830.2	-1379.14	Mes1
ATTCTACCAAGCCTAT-5386STDY7537944	-83738.6	-48580	OCP
ATTCTACCACAACGCC-5386STDY7537944	-15092	8349.44	Mes1
ATTCTACCACAACGTT-5386STDY7537944	-20266.5	9630.81	Mes1
ATTCTACCACATGACT-5386STDY7537944	-89163.1	-42842.7	OCP
ATTCTACCAGAGCCAA-5386STDY7537944	-9691.48	26603.7	STMN2+Fibro
ATTCTACCATGCCCGA-5386STDY7537944	-74425.5	-42661.4	Mes1
ATTCTACTCACCTTAT-5386STDY7537944	-26363.1	-9539.86	Mes1
ATTCTACTCAGGTTCA-5386STDY7537944	12629.9	-3294.61	Mes1
ATTCTACTCGCGTTTC-5386STDY7537944	5376.5	-2424.16	Mes1
ATTCTACTCGGACAAG-5386STDY7537944	-4876.6	5078.79	Mes1
ATTGGACAGGAGCGTT-5386STDY7537944	-6528.54	21867.6	TransMes
ATTGGACAGTAGGCCA-5386STDY7537944	-42238	-18634.7	Mes1
ATTGGACCAAACTGTC-5386STDY7537944	-34715.3	-14725.7	Mes1
ATTGGACCACATGACT-5386STDY7537944	-3818.85	56407.3	Mes4
ATTGGACGTAAGTGGC-5386STDY7537944	-13352.9	-6715.86	Mes1
ATTGGACGTCAAGCGA-5386STDY7537944	-15521.8	11223	Mes1
ATTGGACGTTCGTTGA-5386STDY7537944	8109.78	-1802.43	Mes1
ATTGGACTCAGTTTGG-5386STDY7537944	-44158.2	-20443.4	Mes1
ATTGGTGCACAGCGTC-5386STDY7537944	11821.9	-1546.71	Mes1
ATTGGTGCAGACTCGC-5386STDY7537944	-8190.58	1111.5	Mes1
ATTGGTGCAGGAATCG-5386STDY7537944	-82351.7	-40628.1	Mes1
ATTGGTGCATCCTAGA-5386STDY7537944	32886.4	-7169.03	Mes1
ATTGGTGGTACCGAGA-5386STDY7537944	-20747.4	47620	Mes4
ATTGGTGGTAGCTTGT-5386STDY7537944	11123.8	-1596.57	Mes1
ATTGGTGGTATAATGG-5386STDY7537944	-55021.4	-23733.1	Mes1
ATTGGTGGTCCTGCTT-5386STDY7537944	-9198.63	1461.13	Mes1
ATTGGTGGTGACTCAT-5386STDY7537944	4398.28	-4374.07	Mes1
ATTGGTGGTTCCCTTG-5386STDY7537944	-71298.3	9541.62	Mes1
ATTGGTGTCACATGCA-5386STDY7537944	-13909.1	17131	Mes1
ATTGGTGTCTGTTTGT-5386STDY7537944	-2022.99	2037.02	Mes1
ATTTCTGAGACTTTCG-5386STDY7537944	-66226.1	-30451.2	Mes1
ATTTCTGCACCCAGTG-5386STDY7537944	-9077.6	25896.2	STMN2+Fibro
ATTTCTGGTACACCGC-5386STDY7537944	-72983.3	-33613.2	Mes1
ATTTCTGGTCGTTGTA-5386STDY7537944	-13654.3	6470.52	Mes1
ATTTCTGGTCTGATCA-5386STDY7537944	-60342.1	-22123.7	Mes1
ATTTCTGTCCAAACAC-5386STDY7537944	-79382.7	-44258	OCP
ATTTCTGTCTTGTATC-5386STDY7537944	-29912.3	-14442.1	Mes1
CAACCAAAGAGTCGGT-5386STDY7537944	-83612.1	-41196	OCP
CAACCAACACAAGACG-5386STDY7537944	11837.4	789.091	Mes1
CAACCAACACATAACC-5386STDY7537944	-1244.56	-3435.56	Mes1
CAACCAACATATACCG-5386STDY7537944	-18849.5	-9909.16	Mes1
CAACCAACATGACATC-5386STDY7537944	-4975.07	6947.47	Mes1
CAACCAAGTAGCTTGT-5386STDY7537944	-39540.7	-17930.1	Mes1
CAACCAATCAACGCTA-5386STDY7537944	28145.5	-2974.04	Mes1
CAACCAATCGGTTCGG-5386STDY7537944	-53990.8	-21388.7	Mes1
CAACCAATCTACTATC-5386STDY7537944	-44099.5	23402.5	Mes1
CAACCTCAGCCACTAT-5386STDY7537944	-62429.9	-27431.9	Mes1
CAACCTCAGCGATAGC-5386STDY7537944	-2116.96	5690.64	Mes1
CAACCTCAGCTTATCG-5386STDY7537944	-58211.3	-29566.6	Mes1
CAACCTCAGGCATGGT-5386STDY7537944	-7160.21	-5974.77	Mes1
CAACCTCAGGCTATCT-5386STDY7537944	-84427.1	-36348.7	Mes1
CAACCTCGTAGCGATG-5386STDY7537944	-89939.4	-44005	OCP
CAACCTCGTCCAAGTT-5386STDY7537944	29232.3	-655.01	Mes1
CAACCTCTCACAACGT-5386STDY7537944	14657.7	-3044.15	Mes1
CAACTAGAGCTAAGAT-5386STDY7537944	-81747.8	-38780.2	Mes1
CAACTAGCACATTTCT-5386STDY7537944	-41593.1	-19953.4	Mes1
CAACTAGCACGAGAGT-5386STDY7537944	4297.12	1755.32	Mes1
CAACTAGTCAGGTTCA-5386STDY7537944	22220	5584.38	Mes1
CAACTAGTCCACTGGG-5386STDY7537944	-55831.5	-27830.2	Mes1
CAAGAAAAGCTAACAA-5386STDY7537944	6409.39	4691.32	Mes1
CAAGAAAAGGATCGCA-5386STDY7537944	12867	6902.03	Mes1
CAAGAAACACCTCGTT-5386STDY7537944	-9960.8	13870.2	Mes1
CAAGAAACAGATCTGT-5386STDY7537944	-83729.8	-35517.6	Mes1
CAAGAAACAGGCTCAC-5386STDY7537944	3761.47	2641.44	Mes1
CAAGAAATCTATCGCC-5386STDY7537944	-28899.9	-12607	Mes1
CAAGAAATCTGGTATG-5386STDY7537944	-25507.6	-12500.2	Mes1
CAAGATCAGATAGCAT-5386STDY7537944	-45164.2	-23963.1	Mes1
CAAGATCAGCCAGAAC-5386STDY7537944	-16720.7	1988.13	Mes1
CAAGATCAGGGCACTA-5386STDY7537944	-6663.88	2013.89	Mes1
CAAGATCCATGCCCGA-5386STDY7537944	-49241.4	-19718.4	Mes1
CAAGATCGTCTAGCGC-5386STDY7537944	-91325.1	-38600.1	OCP
CAAGATCGTTCCACGG-5386STDY7537944	-7623.28	6996.85	Mes1
CAAGATCTCATTGCGA-5386STDY7537944	2785.46	4601.17	Mes1
CAAGATCTCGGCTTGG-5386STDY7537944	-181.476	337.984	Mes1
CAAGGCCAGGGAAACA-5386STDY7537944	-33656.6	-12255.2	Mes1
CAAGGCCCAAAGCAAT-5386STDY7537944	-80028.4	-40026.9	Mes1
CAAGGCCCATGTCCTC-5386STDY7537944	15020.5	6088.36	Mes1
CAAGGCCGTCCGTTAA-5386STDY7537944	-4172.58	3175.63	Mes1
CAAGGCCTCACAATGC-5386STDY7537944	7335.07	-163.401	Mes1
CAAGGCCTCCAACCAA-5386STDY7537944	-98021.1	-39293.8	Mes1
CAAGGCCTCTCTGAGA-5386STDY7537944	-87055.3	-49063.8	OCP
CAAGGCCTCTGTACGA-5386STDY7537944	-8332.69	-807.973	Mes1
CAAGTTGAGAACTCGG-5386STDY7537944	1653	5131.27	Mes1
CAAGTTGCACAGCGTC-5386STDY7537944	-84311.9	-41575.2	Mes1
CAAGTTGCATTACCTT-5386STDY7537944	-1551.47	-1963.49	Mes1
CAAGTTGGTAAACACA-5386STDY7537944	-83557.1	-38751.2	Mes1
CAAGTTGGTTACGACT-5386STDY7537944	-86062.1	-36333.3	Mes1
CAAGTTGTCTCCCTGA-5386STDY7537944	14272.4	29755	Mes1
CACAAACAGATACACA-5386STDY7537944	-66700.8	-32926.2	Mes1
CACAAACGTCGCATCG-5386STDY7537944	-7016.68	10446.5	Mes1
CACAAACTCAACACTG-5386STDY7537944	-50482.1	-24612.6	Mes1
CACAAACTCGCAAACT-5386STDY7537944	-12841	8542.04	Mes1
CACACAAAGAGATGAG-5386STDY7537944	-24171.9	-8971.15	Mes1
CACACAAAGTGACATA-5386STDY7537944	-14040.7	1254.39	Mes1
CACACAAGTTGGTTTG-5386STDY7537944	18441.2	8284.6	Mes1
CACACAATCCTTAATC-5386STDY7537944	-82147.5	-40227.9	Mes1
CACACCTAGCCTATGT-5386STDY7537944	-12991.5	44283.3	ISL1+Mes
CACACCTAGGAGCGTT-5386STDY7537944	4566.08	1212.12	Mes1
CACACCTAGGCTAGGT-5386STDY7537944	-84380.2	-35889.8	Mes1
CACACCTCAGACAAGC-5386STDY7537944	13177.7	-2274.13	Mes1
CACACCTCATTACCTT-5386STDY7537944	-3300.03	2862.57	Mes1
CACACCTGTCTAGGTT-5386STDY7537944	-73271.4	43105.6	DistalMes
CACACCTGTGAACCTT-5386STDY7537944	4906.66	1850.98	Mes1
CACACCTGTTCGAATC-5386STDY7537944	-75739.1	-32314.9	Mes1
CACACCTTCGAACTGT-5386STDY7537944	-31883.8	-15421.5	Mes1
CACACCTTCGGTCTAA-5386STDY7537944	-10855.3	9818.49	Mes1
CACACTCAGAATTCCC-5386STDY7537944	24406.5	7266.06	Mes1
CACACTCAGCACGCCT-5386STDY7537944	-3063.62	23790.7	Mes1
CACACTCCATTGGTAC-5386STDY7537944	-879.414	22917.9	STMN2+Fibro
CACACTCGTCATATGC-5386STDY7537944	-8394.35	781.132	Mes1
CACACTCGTGTGTGCC-5386STDY7537944	22770.3	-3106.76	Mes1
CACACTCGTTAAGACA-5386STDY7537944	15405.1	-2919.29	Mes1
CACACTCGTTAGGGTG-5386STDY7537944	2418.03	2100.59	Mes1
CACAGGCAGACAAGCC-5386STDY7537944	-7546.93	8763.84	Mes1
CACAGGCAGATGAGAG-5386STDY7537944	8298.9	72.637	Mes1
CACAGGCAGGTGATAT-5386STDY7537944	-293.167	3343.3	Mes1
CACAGGCCAAGCGAGT-5386STDY7537944	-24756.1	-9326	Mes1
CACAGGCCAATCGGTT-5386STDY7537944	-73908	-34208.3	MesCond
CACAGGCCATCGTCGG-5386STDY7537944	-66088.4	-32377.8	OCP
CACAGGCGTAAACGCG-5386STDY7537944	-3339.31	8748.06	Mes1
CACAGGCTCCTCTAGC-5386STDY7537944	10643.5	5903.55	Mes1
CACAGGCTCGCAAACT-5386STDY7537944	-77265.8	-41433.9	Mes1
CACAGTAAGACTCGGA-5386STDY7537944	-70123.4	-33964.9	Mes1
CACAGTAAGATGTTAG-5386STDY7537944	15980.5	-807.07	Mes1
CACAGTACAAAGGAAG-5386STDY7537944	-52025.1	32043.5	RDH10+DistalMes
CACAGTACACGTAAGG-5386STDY7537944	-1987.69	13415	Mes1
CACAGTACATGTAGTC-5386STDY7537944	-13321	9505.11	TransMes
CACAGTAGTAACGTTC-5386STDY7537944	22123	-5382.5	Mes1
CACAGTAGTAGGGACT-5386STDY7537944	-12854.6	23935.9	STMN2+Fibro
CACAGTAGTTGCGTTA-5386STDY7537944	-46136.6	-20219.1	Mes1
CACAGTATCAAGCCTA-5386STDY7537944	12392.5	5086.11	Mes1
CACAGTATCACAAACC-5386STDY7537944	985.951	-5241.53	Mes1
CACAGTATCTCGATGA-5386STDY7537944	11434.1	3504.37	Mes1
CACATAGAGCGTCTAT-5386STDY7537944	-16814.5	6323.4	Mes1
CACATAGAGTGTCTCA-5386STDY7537944	-67783.1	-30405.5	Mes1
CACATAGCACACGCTG-5386STDY7537944	27062.8	-8494.07	Mes1
CACATAGCATCCGGGT-5386STDY7537944	-18638.5	-6617.34	Mes1
CACATTTAGACTAAGT-5386STDY7537944	22215.7	12857.3	Mes1
CACATTTAGGCTCAGA-5386STDY7537944	22359.3	-5939.18	Mes2
CACATTTAGTACATGA-5386STDY7537944	-6216.96	6402.77	Mes1
CACATTTCAGTTCATG-5386STDY7537944	-20888.2	-7690.95	Mes1
CACATTTGTCGGCACT-5386STDY7537944	17049.5	-4572.92	Mes1
CACATTTGTGCAACTT-5386STDY7537944	-35933.7	-12677.5	Mes1
CACATTTTCAAGCCTA-5386STDY7537944	-104379	-45929.6	ChondroProg
CACATTTTCATTGCCC-5386STDY7537944	-11869.9	9273.87	Mes1
CACCACTAGCTAGCCC-5386STDY7537944	32500.7	5266.91	Mes1
CACCACTCACAGGAGT-5386STDY7537944	-9600.94	-3906.49	Mes1
CACCACTGTCCAGTTA-5386STDY7537944	445.893	-2878.22	Mes1
CACCACTTCAGTTCGA-5386STDY7537944	-8013.64	31318.5	STMN2+Fibro
CACCACTTCATCGGAT-5386STDY7537944	-52947.8	-25653.5	Mes1
CACCACTTCCGTCATC-5386STDY7537944	-1116.34	9045.17	Mes1
CACCACTTCCTTGCCA-5386STDY7537944	-3702.56	6348.76	Mes1
CACCACTTCGGCCGAT-5386STDY7537944	-4028.11	15415.9	STMN2+Fibro
CACCAGGAGACTACAA-5386STDY7537944	-24747.3	11973.7	Mes1
CACCAGGAGCGTGAGT-5386STDY7537944	26575.4	-42.4083	Mes1
CACCAGGAGTCCTCCT-5386STDY7537944	-8450.78	1979.89	Mes1
CACCAGGAGTCTTGCA-5386STDY7537944	25062	4665.96	Mes1
CACCAGGCATTCTCAT-5386STDY7537944	-2131.91	-3395.19	Mes1
CACCAGGGTAAGAGAG-5386STDY7537944	-8973.45	40129.1	STMN2+Fibro
CACCAGGGTATAGGGC-5386STDY7537944	4050.96	3964.71	Mes1
CACCAGGGTCGTTGTA-5386STDY7537944	-78541.3	-40967.1	Mes1
CACCAGGGTGCAGACA-5386STDY7537944	-23976	-9254.84	Mes1
CACCAGGTCACGCATA-5386STDY7537944	6623.76	1761.05	Mes1
CACCAGGTCCACTCCA-5386STDY7537944	-13389	38971.7	STMN2+Fibro
CACCAGGTCGTTTAGG-5386STDY7537944	-6984.09	2033.58	Mes1
CACCTTGAGCGATAGC-5386STDY7537944	-69527.8	43748.6	Mes4
CACCTTGGTCGGCATC-5386STDY7537944	-11102.1	6069.07	Mes1
CACCTTGGTGGGTCAA-5386STDY7537944	2187.53	19846.8	STMN2+Fibro
CACCTTGGTTAAGACA-5386STDY7537944	-15718.5	117230	HOXC5+DermFibroProg
CACCTTGGTTTGTGTG-5386STDY7537944	15629.1	3425.66	Mes1
CACCTTGTCAAGGTAA-5386STDY7537944	-7550.3	-2241.46	Mes1
CACCTTGTCCTTGCCA-5386STDY7537944	5324.91	5695.46	Mes1
CACCTTGTCTCACATT-5386STDY7537944	-5369.4	-3358.06	Mes1
CACCTTGTCTGTCTCG-5386STDY7537944	-12956.2	29303.7	STMN2+Fibro
CACTCCAAGACTAGGC-5386STDY7537944	-103351	-47745.7	OCP
CACTCCAAGATAGGAG-5386STDY7537944	-18752.9	5006.45	Mes1
CACTCCACACTATCTT-5386STDY7537944	-28662.9	51776.7	STMN2+Fibro
CACTCCACAGGGTATG-5386STDY7537944	-1195.55	12014.9	Mes1
CACTCCACATTCTCAT-5386STDY7537944	-13067.4	-1991.27	Mes1
CACTCCAGTAAACCTC-5386STDY7537944	-11978.4	15065.1	Mes1
CACTCCATCGCGCCAA-5386STDY7537944	21085.2	8329.95	Mes1
CACTCCATCTATCGCC-5386STDY7537944	-99042.9	-38731.4	Mes1
CACTCCATCTTGTACT-5386STDY7537944	-6870	-4243.72	Mes1
CAGAATCCACGCCAGT-5386STDY7537944	-85406.1	-36102.1	Mes1
CAGAATCGTCATCCCT-5386STDY7537944	-41842.7	-21152.7	Mes1
CAGAATCGTCTAACGT-5386STDY7537944	-77614.1	-33855.5	Mes1
CAGAATCGTTGGAGGT-5386STDY7537944	-53560.4	-25981	Mes1
CAGAATCTCACAGTAC-5386STDY7537944	443.011	4085.27	Mes1
CAGAATCTCCTCTAGC-5386STDY7537944	-27527.3	-14010.8	Mes1
CAGAATCTCGTCTGCT-5386STDY7537944	1386.11	1123.63	Mes1
CAGAATCTCTGGTATG-5386STDY7537944	-5143.96	7559.7	Mes1
CAGAGAGAGCTGAACG-5386STDY7537944	2440.68	-5462.56	Mes1
CAGAGAGAGGCAATTA-5386STDY7537944	-80255.6	-34813.7	Mes1
CAGAGAGCAATCTACG-5386STDY7537944	-49246	-20994.1	Mes1
CAGAGAGCAGATTGCT-5386STDY7537944	-13358.8	22459.6	ISL1+Mes
CAGAGAGCAGGGTACA-5386STDY7537944	-1815.72	9460.08	STMN2+Fibro
CAGAGAGCATATGGTC-5386STDY7537944	-27209.5	10429.9	TransMes
CAGAGAGGTCGGCATC-5386STDY7537944	8011.09	852.864	Mes1
CAGAGAGGTTACGCGC-5386STDY7537944	-11011	26978.1	STMN2+Fibro
CAGAGAGTCTACCAGA-5386STDY7537944	-20270.7	31135.9	STMN2+Fibro
CAGATCAAGAATGTTG-5386STDY7537944	-6687.26	-4008.05	Mes1
CAGATCAAGAGTCTGG-5386STDY7537944	-5914.49	6977.31	Mes1
CAGATCAAGGATTCGG-5386STDY7537944	-23149.6	-8965.58	Mes1
CAGATCAAGGGTCTCC-5386STDY7537944	-68211.1	-33125.2	Mes1
CAGATCAAGTCGAGTG-5386STDY7537944	21887.2	-2720.42	Mes1
CAGATCAAGTGTGAAT-5386STDY7537944	-8461.57	-3536.63	Mes1
CAGATCACAATGGTCT-5386STDY7537944	-25715.3	17029.1	TransMes
CAGATCACACAGCGTC-5386STDY7537944	-10870.3	1206.03	Mes1
CAGATCACAGCCTTGG-5386STDY7537944	-107134	-40549.6	Mes1
CAGATCAGTCTGCCAG-5386STDY7537944	12577.1	1600.19	Mes1
CAGATCAGTGTAATGA-5386STDY7537944	4867.42	630.853	Mes1
CAGATCATCCTTCAAT-5386STDY7537944	15498.9	168.643	Mes1
CAGATCATCTCAACTT-5386STDY7537944	-96127	-41312.8	OCP
CAGCAGCAGCCCAGCT-5386STDY7537944	9482.95	-223.342	Mes1
CAGCAGCAGGTGTGGT-5386STDY7537944	-7630.15	29096.8	STMN2+Fibro
CAGCAGCGTACAGCAG-5386STDY7537944	21585.4	-3807.17	Mes1
CAGCAGCGTTACGTCA-5386STDY7537944	1657	4010.48	Mes1
CAGCAGCTCAATCTCT-5386STDY7537944	-38974.6	-16253.4	Mes1
CAGCAGCTCTGCGGCA-5386STDY7537944	-9056.33	9607.29	Mes1
CAGCATAAGATCGGGT-5386STDY7537944	-15238.6	30052.2	Mes1
CAGCATAAGCTAAGAT-5386STDY7537944	-12532.3	14441.1	TransMes
CAGCATAAGGGATGGG-5386STDY7537944	16614.9	10790.9	Mes1
CAGCATAAGGTGCAAC-5386STDY7537944	-11816.2	13130	Mes1
CAGCATACACGAAGCA-5386STDY7537944	-43159.6	-19313	Mes1
CAGCATACAGTGAGTG-5386STDY7537944	-8993.56	21456.7	STMN2+Fibro
CAGCATACATGCCTAA-5386STDY7537944	-76058.7	-35953	OCP
CAGCATACATTTGCCC-5386STDY7537944	-9787.91	26071.3	TransMes
CAGCATAGTAACGCGA-5386STDY7537944	21355.7	-4604.02	Mes1
CAGCATAGTGTTTGGT-5386STDY7537944	10429.2	13056.8	Mes1
CAGCATATCAGCGATT-5386STDY7537944	-60512.6	-28164.6	Mes1
CAGCATATCTCTGTCG-5386STDY7537944	-49936.2	-23983.7	Mes1
CAGCCGAAGCCAACAG-5386STDY7537944	-70998.9	-31862.5	Mes1
CAGCCGAAGGCGACAT-5386STDY7537944	-2306	-3602.48	Mes1
CAGCCGAAGTACGTAA-5386STDY7537944	-20585.2	10260.1	Mes1
CAGCCGACAAGAGGCT-5386STDY7537944	16953.1	-2741	Mes1
CAGCCGACAATGTTGC-5386STDY7537944	-1500.09	5942.14	Mes1
CAGCCGACATACTCTT-5386STDY7537944	17297.9	6098.99	Mes1
CAGCCGACATATGAGA-5386STDY7537944	-65981.6	-32378.9	Mes1
CAGCCGACATTGAGCT-5386STDY7537944	-83227.1	-23036.2	Mes1
CAGCCGAGTCACCTAA-5386STDY7537944	6540.89	25698.5	Mes1
CAGCCGAGTCGTCTTC-5386STDY7537944	3911.83	-676.384	Mes1
CAGCCGAGTGTATGGG-5386STDY7537944	-87096	-41478.3	Mes1
CAGCCGAGTTAAGGGC-5386STDY7537944	-1784.49	23162.4	STMN2+Fibro
CAGCCGATCATTTGGG-5386STDY7537944	17953.4	-8207.52	Mes1
CAGCCGATCCCTCAGT-5386STDY7537944	-27248.7	-12874.5	Mes1
CAGCCGATCGAATGCT-5386STDY7537944	-4324.89	-3038.8	Mes1
CAGCGACAGCGATAGC-5386STDY7537944	-7251.61	13505.2	Mes1
CAGCGACAGGCATGGT-5386STDY7537944	-25663.8	-10496.9	Mes1
CAGCGACAGTACGCCC-5386STDY7537944	-90157.7	-39223.3	Mes1
CAGCGACAGTGGTAGC-5386STDY7537944	-1461.38	-215.436	Mes1
CAGCGACTCATCTGTT-5386STDY7537944	18288.8	5320.39	Mes1
CAGCGACTCTTGTCAT-5386STDY7537944	29013.8	16436.8	Mes1
CAGCTAAAGACCCACC-5386STDY7537944	-3841.74	-774.918	Mes1
CAGCTAAAGATATACG-5386STDY7537944	-61849.3	-34309.9	Mes1
CAGCTAACAGCCTGTG-5386STDY7537944	-26721.4	-11729.2	Mes1
CAGCTAACAGGGTACA-5386STDY7537944	-26570.2	-12615.1	Mes1
CAGCTAACAGTCGATT-5386STDY7537944	-23071	-11974.2	Mes1
CAGCTAACATTCTCAT-5386STDY7537944	-11980.6	-5138.58	Mes1
CAGCTAAGTAAGTGGC-5386STDY7537944	9978.99	16099.6	STMN2+Fibro
CAGCTAAGTGGTACAG-5386STDY7537944	-16366.4	-6641.75	Mes1
CAGCTAAGTTTCGCTC-5386STDY7537944	-448.749	44403.3	Mes4
CAGCTAATCGCAAACT-5386STDY7537944	-4776.93	2958.05	Mes1
CAGCTGGAGTGAAGTT-5386STDY7537944	1774.8	4473.96	Mes1
CAGCTGGAGTGGCACA-5386STDY7537944	-7227.9	15873.2	Mes1
CAGCTGGGTTCTGTTT-5386STDY7537944	-8935.11	27783.8	TransMes
CAGCTGGTCCTGCTTG-5386STDY7537944	-4058.83	40126.2	Mes4
CAGCTGGTCGAATCCA-5386STDY7537944	-8214.84	100262	STMN2+Fibro
CAGCTGGTCTTGCATT-5386STDY7537944	-13130.9	-7193.2	Mes1
CAGGTGCAGACAAGCC-5386STDY7537944	-11754.6	-8885.03	Mes1
CAGGTGCAGATATGCA-5386STDY7537944	-46078.6	-2240.07	Mes1
CAGGTGCAGCCAGAAC-5386STDY7537944	-26332.4	-10226.9	Mes1
CAGGTGCAGGCCATAG-5386STDY7537944	10466.1	-237.009	Mes1
CAGGTGCCAATGGATA-5386STDY7537944	-68391.4	-35396.6	Mes1
CAGGTGCCAGGATTGG-5386STDY7537944	17203.3	-4431.59	Mes1
CAGGTGCGTAAATACG-5386STDY7537944	-11840.1	3129.98	Mes1
CAGGTGCTCACAACGT-5386STDY7537944	-4717.93	-1304.36	Mes1
CAGGTGCTCACCATAG-5386STDY7537944	-4816.02	10227.1	Mes1
CAGGTGCTCCTTTCTC-5386STDY7537944	34452.2	-10775.3	Mes1
CAGTAACAGCGTTCCG-5386STDY7537944	-60745.8	-28401.7	Mes1
CAGTAACAGGACAGAA-5386STDY7537944	36392.5	-10415.7	ProxMes
CAGTAACAGGCGTACA-5386STDY7537944	9082.27	-1292.31	Mes1
CAGTAACAGTAGATGT-5386STDY7537944	-16424.4	-7710.1	Mes1
CAGTAACAGTTGAGTA-5386STDY7537944	-96242.3	-40120.5	Mes1
CAGTAACCAAGTTGTC-5386STDY7537944	11313.5	-1038.27	Mes1
CAGTAACCATACAGCT-5386STDY7537944	-12456	22654.3	TransMes
CAGTAACGTTCGTTGA-5386STDY7537944	-63200.2	-30977.1	Mes1
CAGTAACTCGTGACAT-5386STDY7537944	-45146.2	-23125.9	Mes1
CAGTCCTAGGCTCATT-5386STDY7537944	11182.3	4982.96	Mes1
CAGTCCTAGTACGACG-5386STDY7537944	-18802.5	-6403.05	Mes1
CAGTCCTCAATCTACG-5386STDY7537944	-2794.86	25253.7	STMN2+Fibro
CAGTCCTCATTTGCCC-5386STDY7537944	-59911	-24457.7	Mes1
CAGTCCTGTTCTGTTT-5386STDY7537944	-22475.6	-11317.4	Mes1
CAGTCCTGTTGTACAC-5386STDY7537944	-47654.6	-21805.9	Mes1
CAGTCCTTCCGCAAGC-5386STDY7537944	-7121.36	24287.1	Mes1
CAGTCCTTCCTGCTTG-5386STDY7537944	1954.27	21619.2	Mes1
CATATGGAGAGGTTGC-5386STDY7537944	718.616	1347.66	Mes1
CATATGGAGGGATGGG-5386STDY7537944	-15656.2	27734.4	STMN2+Fibro
CATATGGCAGCGTTCG-5386STDY7537944	-87017.3	-48653.2	OCP
CATATGGTCACCAGGC-5386STDY7537944	-6622.81	13606.2	STMN2+Fibro
CATATGGTCGTCTGAA-5386STDY7537944	-38.1921	5286.04	Mes1
CATATGGTCTAACTGG-5386STDY7537944	-23721.2	-9503.97	Mes1
CATATGGTCTCGATGA-5386STDY7537944	-37431.5	-12698.8	Mes1
CATATTCAGAGCTATA-5386STDY7537944	-9557.55	10204.6	Mes1
CATATTCAGGCGTACA-5386STDY7537944	-9116.09	3082.07	Mes1
CATATTCAGGTGACCA-5386STDY7537944	-97010.7	-39623.2	Mes1
CATATTCCAATCTACG-5386STDY7537944	-80823.4	-42168.5	OCP
CATATTCGTCCATCCT-5386STDY7537944	-46064	-22490.1	Mes1
CATATTCGTTGACGTT-5386STDY7537944	9682.81	19712.4	Mes4
CATATTCTCTTAGCCC-5386STDY7537944	-91626.3	-46053.2	OCP
CATATTCTCTTATCTG-5386STDY7537944	-8640.29	17887.9	Mes1
CATCAAGAGAAGATTC-5386STDY7537944	4472.74	7232.25	Mes1
CATCAAGAGACGCACA-5386STDY7537944	525.135	7.72095	Mes1
CATCAAGAGCTGCCCA-5386STDY7537944	-85170.8	-46658.2	OCP
CATCAAGAGGTGCACA-5386STDY7537944	-4112.45	-1957.97	Mes1
CATCAAGCACGAAACG-5386STDY7537944	-7778.98	43029.2	STMN2+Fibro
CATCAAGCATTCTTAC-5386STDY7537944	-77737.1	-34035.9	Mes1
CATCAAGGTAGAAGGA-5386STDY7537944	-33033.3	-13922.6	Mes1
CATCAAGGTCGGATCC-5386STDY7537944	-81766.2	-36793.1	Mes1
CATCAAGGTTCCACAA-5386STDY7537944	16952.3	-2162.82	Mes1
CATCAAGGTTGTACAC-5386STDY7537944	24130.6	317.042	Mes1
CATCAAGTCAACGAAA-5386STDY7537944	-31332.7	21522.3	Mes1
CATCAAGTCTATCCTA-5386STDY7537944	-14362.9	-7850.39	Mes1
CATCAAGTCTGGCGTG-5386STDY7537944	-16074.1	-10520	Mes1
CATCAGAAGGATGGAA-5386STDY7537944	8075.55	-4767.93	Mes1
CATCAGACAATCGAAA-5386STDY7537944	-63055.1	-37327.8	Mes1
CATCAGACAGCATGAG-5386STDY7537944	-28351.4	7973.78	Mes1
CATCAGACAGTAAGCG-5386STDY7537944	-49800	-24475.5	Mes1
CATCAGAGTGCCTGTG-5386STDY7537944	26693.4	2056.39	Mes1
CATCCACAGCTGTTCA-5386STDY7537944	-8229.81	21656	ISL1+Mes
CATCCACCAATCCAAC-5386STDY7537944	-41019.8	23449.2	TransMes
CATCCACCATTAACCG-5386STDY7537944	20976.3	-2019.55	Mes1
CATCCACGTCCCTACT-5386STDY7537944	15972.2	-1574.22	Mes1
CATCCACTCAGCTCGG-5386STDY7537944	-85778	-43418.6	Mes1
CATCCACTCGGCTACG-5386STDY7537944	-45413.2	-20142.3	Mes1
CATCCACTCTCAAACG-5386STDY7537944	-49359.3	6139.23	Mes1
CATCGAAAGAAAGTGG-5386STDY7537944	7881.58	1026.14	Mes1
CATCGAAAGATGTAAC-5386STDY7537944	-49129.1	-26601.5	Mes1
CATCGAAAGGGCACTA-5386STDY7537944	-15349.4	-8304.98	Mes1
CATCGAAAGTGGTAAT-5386STDY7537944	20225.9	5002.37	Mes1
CATCGAACAAAGTGCG-5386STDY7537944	7166.44	-937.826	Mes1
CATCGAACAATCCGAT-5386STDY7537944	607.82	-2301.21	Mes1
CATCGAACACGACTCG-5386STDY7537944	-44307.4	-30442.6	Mes1
CATCGAAGTAGCGCAA-5386STDY7537944	13680.4	1241.97	Mes1
CATCGAAGTGCACCAC-5386STDY7537944	20825	-5026.54	Mes1
CATCGAAGTTTGGGCC-5386STDY7537944	-47101.1	-19451.5	TransMes
CATCGAATCATATCGG-5386STDY7537944	-23184	891.002	Mes1
CATCGGGAGACTTGAA-5386STDY7537944	-362.783	5398.08	Mes1
CATCGGGCAAGTACCT-5386STDY7537944	-75723.6	-38198.2	Mes1
CATCGGGCACAAGTAA-5386STDY7537944	32941.1	-4638.29	Mes1
CATCGGGCACCAGATT-5386STDY7537944	-9868.89	26864.1	STMN2+Fibro
CATCGGGGTCATATGC-5386STDY7537944	3114.72	1000.02	Mes1
CATCGGGTCACTCCTG-5386STDY7537944	-7573.92	-1601.23	Mes1
CATCGGGTCCTTTCGG-5386STDY7537944	-21251.9	-9405.25	Mes1
CATCGGGTCTGTGCAA-5386STDY7537944	-10613.9	2552.25	Mes1
CATCGGGTCTTGCAAG-5386STDY7537944	-62133.8	-28599.8	Mes1
CATGACAAGAAACCGC-5386STDY7537944	-19905.8	1631.95	Mes1
CATGACAAGAAGGCCT-5386STDY7537944	-7896.6	75132.2	ISL1+Mes
CATGACAAGCTAGTCT-5386STDY7537944	25707.7	-5619.47	Mes1
CATGACACAGACTCGC-5386STDY7537944	-8441.1	-2989.23	Mes1
CATGACAGTAACGTTC-5386STDY7537944	-20105	-8425.89	Mes1
CATGACAGTAGCGCTC-5386STDY7537944	-13625.1	-6085.34	Mes1
CATGACAGTGTTTGGT-5386STDY7537944	3189.17	-3603.4	Mes1
CATGACATCCAAGCCG-5386STDY7537944	-6416.34	37665.4	STMN2+Fibro
CATGACATCGGTTAAC-5386STDY7537944	-11405.6	-4342.26	Mes1
CATGACATCTGTCAAG-5386STDY7537944	-753.008	26969.5	ISL1+Mes
CATGCCTAGGCACATG-5386STDY7537944	-46222.9	-24900.8	Mes1
CATGCCTCATCACAAC-5386STDY7537944	-78457	-42541.7	Mes1
CATGCCTGTCTAGCGC-5386STDY7537944	10668.5	-1966.03	Mes1
CATGCCTGTTGTACAC-5386STDY7537944	20954.5	7516.31	Mes1
CATGCCTTCATGCAAC-5386STDY7537944	-45420.9	-21707	Mes1
CATGGCGAGAAACCTA-5386STDY7537944	-9384.15	-6258.79	Mes1
CATGGCGAGAAGGTTT-5386STDY7537944	-36978.1	13966.2	TransMes
CATGGCGCAGACGCCT-5386STDY7537944	26539.7	5942.42	Mes1
CATGGCGGTAGCGCTC-5386STDY7537944	27322.5	-2741.92	Mes1
CATGGCGGTTAAAGAC-5386STDY7537944	-49319.3	-20443.1	Mes1
CATGGCGGTTGTCTTT-5386STDY7537944	5916.87	4265.26	Mes1
CATGGCGTCGACAGCC-5386STDY7537944	27729.1	2774.02	Mes1
CATGGCGTCGCCGTGA-5386STDY7537944	-68103.1	-31533.8	Mes1
CATGGCGTCTGGTGTA-5386STDY7537944	-20335.2	8422.87	Mes1
CATTATCCAGGCTGAA-5386STDY7537944	-93963.9	-39202.3	Mes1
CATTATCCAGTTCCCT-5386STDY7537944	-30753.4	-12515.1	Mes1
CATTATCCATGGTAGG-5386STDY7537944	-51701.7	-24859.8	Mes1
CATTATCGTACGCTGC-5386STDY7537944	19284.3	612.571	Mes1
CATTATCGTCGGATCC-5386STDY7537944	14921.6	-8251.52	Mes1
CATTATCGTTCCACTC-5386STDY7537944	-12116.5	18154.4	Mes1
CATTCGCAGAGTAAGG-5386STDY7537944	1646.44	-2819.8	Mes1
CATTCGCAGTTAAGTG-5386STDY7537944	-6496.97	8.67038	Mes1
CATTCGCCAACTGCGC-5386STDY7537944	-8273.78	6641.91	Mes1
CATTCGCCACCGAATT-5386STDY7537944	-621.152	2279.03	Mes1
CATTCGCCAGGGAGAG-5386STDY7537944	-9501.58	10856.6	Mes1
CATTCGCCATCTCGCT-5386STDY7537944	-5788.48	2754.73	Mes1
CATTCGCGTAGTACCT-5386STDY7537944	5679.25	4641.37	Mes1
CATTCGCGTGGTGTAG-5386STDY7537944	13153.1	13479	Mes1
CATTCGCGTGTCCTCT-5386STDY7537944	-5410.58	2962.22	Mes1
CATTCGCTCACTATTC-5386STDY7537944	-1705.46	-4911.6	Mes1
CATTCGCTCCCACTTG-5386STDY7537944	3257.82	-5527.61	Mes1
CATTCGCTCGTGGGAA-5386STDY7537944	14625.8	9332.2	Mes1
CCAATCCAGGAATGGA-5386STDY7537944	-17441	-3175.87	Mes1
CCAATCCCAGACGCAA-5386STDY7537944	-26622.2	18212	TransMes
CCAATCCCAGGTGGAT-5386STDY7537944	-33585.2	-13192.5	Mes1
CCAATCCGTCGACTAT-5386STDY7537944	-86278.2	-38480.7	Mes1
CCAATCCGTTCGGGCT-5386STDY7537944	-15417.8	1024.46	Mes1
CCAATCCTCACCAGGC-5386STDY7537944	1101.72	4324.86	Mes1
CCAATCCTCGTCTGAA-5386STDY7537944	-4491.12	-1935.57	Mes1
CCAATCCTCTGTCTCG-5386STDY7537944	-29034.8	-13589.7	Mes1
CCACCTACAGTCTTCC-5386STDY7537944	-83293.9	-41577.7	OCP
CCACCTAGTCCTCCAT-5386STDY7537944	12893.3	-2295.96	Mes1
CCACCTAGTGGCCCTA-5386STDY7537944	22169.8	17038.1	Mes1
CCACCTATCTAACTTC-5386STDY7537944	6748.33	-358.675	Mes1
CCACGGAAGATCACGG-5386STDY7537944	-28092.3	-10415	Mes1
CCACGGACACCTCGGA-5386STDY7537944	-12644.4	9702.39	Mes1
CCACGGATCACTTATC-5386STDY7537944	27763.3	-590.022	Mes1
CCACTACAGCGCTTAT-5386STDY7537944	-66235.7	-56085.4	OCP
CCACTACAGTCTTGCA-5386STDY7537944	19996.1	499.237	Mes1
CCACTACAGTGCCAGA-5386STDY7537944	-49383.7	-19667.1	Mes1
CCACTACCACGGTTTA-5386STDY7537944	-3095.97	43117	STMN2+Fibro
CCACTACCACTTGGAT-5386STDY7537944	-13602.4	-7035.57	Mes1
CCACTACCATCCAACA-5386STDY7537944	31569	1719.99	Mes1
CCACTACGTACGCTGC-5386STDY7537944	-5827.94	21849.8	STMN2+Fibro
CCACTACGTATTCTCT-5386STDY7537944	-5042.55	22535.1	STMN2+Fibro
CCACTACGTCGATTGT-5386STDY7537944	-70433	-31292	Mes1
CCACTACGTCGCTTCT-5386STDY7537944	-28524.2	-17772.6	Mes1
CCACTACGTGACGGTA-5386STDY7537944	-57884.6	-15143.8	Mes1
CCACTACGTGCAGGTA-5386STDY7537944	-6762.81	35481.6	Mes1
CCACTACTCCACGTGG-5386STDY7537944	-1579.75	3220.12	Mes1
CCACTACTCCGCAAGC-5386STDY7537944	1697.29	3175.35	Mes1
CCACTACTCCGCGTTT-5386STDY7537944	2922.36	-2470.2	Mes1
CCAGCGAAGCGCTCCA-5386STDY7537944	-49929.5	-20783.6	Mes1
CCAGCGAAGGACATTA-5386STDY7537944	4814.65	6315.94	Mes1
CCAGCGAAGGCGTACA-5386STDY7537944	-54489.8	-23638.5	Mes1
CCAGCGACACATTAGC-5386STDY7537944	11101.7	7854.58	Mes1
CCAGCGACACGTTGGC-5386STDY7537944	-65747.3	-31178.6	Mes1
CCAGCGACAGCCAATT-5386STDY7537944	13691.3	6274.11	Mes1
CCAGCGACAGGAATCG-5386STDY7537944	23115.4	-1497.6	Mes1
CCAGCGACAGTGAGTG-5386STDY7537944	-4362.82	8959.29	Mes1
CCAGCGAGTGGTGTAG-5386STDY7537944	-64582.3	37926.7	RDH10+DistalMes
CCAGCGAGTGTTTGGT-5386STDY7537944	-17511.4	-11126	Mes1
CCAGCGAGTTACGACT-5386STDY7537944	-81982.6	-35174.5	Mes1
CCAGCGATCAACGAAA-5386STDY7537944	-110723	46554.5	Mes1
CCAGCGATCTAACGGT-5386STDY7537944	15708.1	3291.19	Mes1
CCATGTCCAAAGGTGC-5386STDY7537944	-10641.3	25599.2	STMN2+Fibro
CCATGTCGTGCTAGCC-5386STDY7537944	-22554.4	-6709.19	Mes1
CCATGTCGTGCTTCTC-5386STDY7537944	11152.4	212.147	Mes1
CCATGTCGTGGTCTCG-5386STDY7537944	-35708.3	-3943.25	Mes1
CCATGTCGTTCCACGG-5386STDY7537944	-27847.3	-12408.8	Mes1
CCATGTCTCGCGCCAA-5386STDY7537944	-31159.6	-12224.7	Mes1
CCATTCGAGAAGGCCT-5386STDY7537944	-26606	-10834	Mes1
CCATTCGAGCTAAACA-5386STDY7537944	-64449	-27398.8	Mes1
CCATTCGCAAGCTGGA-5386STDY7537944	-64942.1	-30916.2	Mes1
CCATTCGCAATAGCAA-5386STDY7537944	-17022	4508.52	Mes1
CCATTCGCACTCAGGC-5386STDY7537944	-86867.4	-39119.1	MesCond
CCATTCGCAGACGCTC-5386STDY7537944	-80447.3	-34538.1	Mes1
CCATTCGCATGTAGTC-5386STDY7537944	-6181.67	-4836.89	Mes1
CCATTCGGTTCTGTTT-5386STDY7537944	-29063.6	-14946.1	Mes1
CCATTCGTCACTGGGC-5386STDY7537944	858.604	3920.21	Mes1
CCCAATCAGACTGTAA-5386STDY7537944	-16906.1	967.453	Mes1
CCCAATCAGTACGATA-5386STDY7537944	-100734	-37495.5	MesCond
CCCAATCAGTGCTGCC-5386STDY7537944	8832.65	1423.45	Mes1
CCCAATCCACTCAGGC-5386STDY7537944	-28609.2	-13278.4	Mes1
CCCAATCGTCAGGACA-5386STDY7537944	23092.8	-2439.36	Mes1
CCCAATCGTCTCTTAT-5386STDY7537944	17336.2	3042.89	Mes1
CCCAATCGTGTTGAGG-5386STDY7537944	-27480.1	7662.6	TransMes
CCCAATCTCCGCGCAA-5386STDY7537944	5347.44	8176.48	Mes1
CCCAGTTAGGCGCTCT-5386STDY7537944	-74471.8	-35151.4	OCP
CCCAGTTCAATCCGAT-5386STDY7537944	1719.84	14024.4	Mes1
CCCAGTTCACATCCGG-5386STDY7537944	-54171.9	-25557.3	Mes1
CCCAGTTCACGACGAA-5386STDY7537944	-2550.72	-352.195	Mes1
CCCAGTTCACGGTGTC-5386STDY7537944	-3832.73	15819.4	STMN2+Fibro
CCCAGTTCAGGTCCAC-5386STDY7537944	-69516.4	-34481.3	Mes1
CCCAGTTCAGTCACTA-5386STDY7537944	-25538.6	-6527.34	Mes1
CCCAGTTCATCGGTTA-5386STDY7537944	27622.9	-3204.83	Mes1
CCCAGTTGTAAACCTC-5386STDY7537944	-89325	-41814.2	Mes1
CCCAGTTGTGAGGGAG-5386STDY7537944	-68114.7	5501.44	Mes1
CCCAGTTTCAGCGACC-5386STDY7537944	-9790.81	32489	STMN2+Fibro
CCCAGTTTCTGCCAGG-5386STDY7537944	-4918.7	22744	STMN2+Fibro
CCCATACAGCAATATG-5386STDY7537944	-105604	-41826.8	ChondroProg
CCCATACAGCTATGCT-5386STDY7537944	-3847.58	-93.5805	Mes1
CCCATACAGGGTTTCT-5386STDY7537944	-17563.4	-5815.77	Mes1
CCCATACCACAAGACG-5386STDY7537944	17440.7	-1570.24	Mes1
CCCATACGTATTAGCC-5386STDY7537944	22214.1	73.9104	Mes1
CCCATACGTCACACGC-5386STDY7537944	-12881.2	13694.3	Mes1
CCCATACGTCTCTCTG-5386STDY7537944	-7758.92	13851.3	Mes1
CCCATACGTGTGCCTG-5386STDY7537944	-62575	-27771.8	Mes1
CCCATACTCTACTTAC-5386STDY7537944	9925.13	306.28	Mes1
CCCATACTCTTGAGAC-5386STDY7537944	-1410.15	7502.15	Mes1
CCCTCCTAGAATCTCC-5386STDY7537944	-2580.79	22754.3	ISL1+Mes
CCCTCCTAGATGCCAG-5386STDY7537944	16392.5	12293.2	Mes4
CCCTCCTAGGGTTTCT-5386STDY7537944	31468.1	-1924.17	Mes1
CCCTCCTAGTTCCACA-5386STDY7537944	-27587.9	-9904.86	Mes1
CCCTCCTCAAAGCGGT-5386STDY7537944	-14289	13466.4	Mes1
CCCTCCTCACGAGAGT-5386STDY7537944	-83122.1	-37152.9	Mes1
CCCTCCTCAGCATACT-5386STDY7537944	19366.4	-2822.33	Mes1
CCCTCCTCAGTATAAG-5386STDY7537944	-10460.2	2258.47	Mes1
CCCTCCTGTCTAGAGG-5386STDY7537944	4007.23	-2720.94	Mes1
CCCTCCTGTTGAACTC-5386STDY7537944	-85301.9	-38771.7	Mes1
CCCTCCTGTTTACTCT-5386STDY7537944	-73758.8	-33975	Mes1
CCCTCCTTCTAGCACA-5386STDY7537944	-33635.9	-18483.2	Mes1
CCGGGATAGAGGTTGC-5386STDY7537944	-24570.5	-2860.8	Mes1
CCGGGATAGCTAACAA-5386STDY7537944	-9835.35	41893.8	ISL1+Mes
CCGGGATCAGGCTGAA-5386STDY7537944	-55679.1	-24383.2	Mes1
CCGGGATCAGTCACTA-5386STDY7537944	18113.3	-1795.19	Mes1
CCGGGATCATGAAGTA-5386STDY7537944	-101462	45568	DistalMes
CCGGGATGTAGAGTGC-5386STDY7537944	-61183.3	10200.2	Mes1
CCGGGATGTTCATGGT-5386STDY7537944	-25668.9	13060.5	TransMes
CCGGTAGAGACACTAA-5386STDY7537944	-12094.3	2487.12	Mes1
CCGGTAGAGACTAGGC-5386STDY7537944	3515.25	4440.34	Mes1
CCGGTAGAGATGGCGT-5386STDY7537944	-10805.3	11470.6	Mes1
CCGGTAGAGCACAGGT-5386STDY7537944	-9693.73	14229.5	Mes1
CCGGTAGAGGCATGTG-5386STDY7537944	-26739.5	14886.1	TransMes
CCGGTAGCATCCTAGA-5386STDY7537944	-62042.9	-34558.9	Mes1
CCGGTAGGTACAGACG-5386STDY7537944	7964.85	18740.6	Mes1
CCGGTAGGTCTTCAAG-5386STDY7537944	-1240.35	-4335.39	Mes1
CCGGTAGTCATTGCCC-5386STDY7537944	-20351.2	11940.8	Mes1
CCGGTAGTCGGTGTTA-5386STDY7537944	-6325.32	39611.1	STMN2+Fibro
CCGGTAGTCGTTACAG-5386STDY7537944	-46250.8	-20224.8	Mes1
CCGGTAGTCTCCAACC-5386STDY7537944	2558.38	-1682.5	Mes1
CCGTACTAGCGATTCT-5386STDY7537944	19622.1	1689.41	Mes1
CCGTACTAGTCCGTAT-5386STDY7537944	-29997.9	7343	TransMes
CCGTACTAGTTTAGGA-5386STDY7537944	3345.81	-3577.03	Mes1
CCGTACTCAATAACGA-5386STDY7537944	14069.2	1296.28	Mes1
CCGTACTGTAGCGCTC-5386STDY7537944	-111473	46957.7	RDH10+DistalMes
CCGTACTGTCTAAAGA-5386STDY7537944	-22592.7	11927.2	TransMes
CCGTACTGTGACCAAG-5386STDY7537944	27617.8	-6674.74	Mes1
CCGTACTGTTGTGGAG-5386STDY7537944	1719.58	42226.8	Mes1
CCGTACTTCATCGCTC-5386STDY7537944	14957.3	-4396.33	Mes1
CCGTACTTCATTTGGG-5386STDY7537944	-37040.1	14487.9	DistalMes
CCGTACTTCGGTGTCG-5386STDY7537944	-6337.56	7228.08	Mes1
CCGTACTTCTAACCGA-5386STDY7537944	-53273.3	-26196.6	Mes1
CCGTGGAAGACTCGGA-5386STDY7537944	402.08	7336.47	Mes1
CCGTGGAAGCAGACTG-5386STDY7537944	-90168.8	-39617.4	Mes1
CCGTGGAAGCCACCTG-5386STDY7537944	-62891.3	-30073.8	Mes1
CCGTGGAGTAACGACG-5386STDY7537944	8576.17	269.292	Mes1
CCGTGGAGTACTTCTT-5386STDY7537944	2850.39	-3123.64	Mes1
CCGTGGAGTGCACCAC-5386STDY7537944	-11127.7	11074.3	TransMes
CCGTGGAGTGGAAAGA-5386STDY7537944	-16525.8	-3705.03	Mes1
CCGTGGATCCCGACTT-5386STDY7537944	-26938.2	-11018.4	Mes1
CCGTGGATCCCTAACC-5386STDY7537944	17801.8	898.365	Mes1
CCGTTCAAGGGATGGG-5386STDY7537944	16793.7	5354.36	Mes1
CCGTTCACAAGCGTAG-5386STDY7537944	-18118.5	-8255.81	Mes1
CCGTTCACACATTCGA-5386STDY7537944	-14884.3	12594.6	TransMes
CCGTTCACAGTCTTCC-5386STDY7537944	39857.3	-10735.7	Mes2
CCGTTCAGTATGGTTC-5386STDY7537944	-78939	-50803.6	OCP
CCGTTCAGTCGCGAAA-5386STDY7537944	-52642.9	-26646.1	Mes1
CCGTTCATCCTTCAAT-5386STDY7537944	-26064.9	-12204.4	Mes1
CCGTTCATCGGATGTT-5386STDY7537944	-19780.4	17322.9	DistalMes
CCTAAAGAGAAACCAT-5386STDY7537944	-5834.09	6857.4	Mes1
CCTAAAGAGAATGTTG-5386STDY7537944	-16998.3	-3371.81	Mes1
CCTAAAGAGACGACGT-5386STDY7537944	13875.9	-4194.67	Mes1
CCTAAAGAGCTGCAAG-5386STDY7537944	-111580	-40500.4	Mes1
CCTAAAGAGGCAGGTT-5386STDY7537944	-3006.59	-872.997	Mes1
CCTAAAGAGTCGTTTG-5386STDY7537944	-5647.66	2363.52	Mes1
CCTAAAGCAGGATCGA-5386STDY7537944	-4165.72	25837.2	STMN2+Fibro
CCTAAAGGTACACCGC-5386STDY7537944	6833.81	-5002.66	Mes1
CCTAAAGTCCGAACGC-5386STDY7537944	-64299.3	-30808.5	Mes1
CCTAAAGTCTTCCTTC-5386STDY7537944	18615.4	2605.76	Mes1
CCTACACAGAGCCCAA-5386STDY7537944	22068.8	4652.34	Mes1
CCTACACAGAGGACGG-5386STDY7537944	3483.72	-2577.23	Mes1
CCTACACAGATCACGG-5386STDY7537944	-4475.13	-281.281	Mes1
CCTACACAGCCGGTAA-5386STDY7537944	-7121.28	85104.6	STMN2+Fibro
CCTACACAGTATCTCG-5386STDY7537944	-11705.4	-4717.83	Mes1
CCTACACCAGCCTTGG-5386STDY7537944	-85998.5	-42022	Mes1
CCTACACGTAGGGTAC-5386STDY7537944	26929.5	1490.07	Mes1
CCTACACTCCGTAGTA-5386STDY7537944	-28159.7	22368.8	TransMes
CCTACACTCTTCTGGC-5386STDY7537944	-76260	-38306.9	OCP
CCTACCAAGCAATATG-5386STDY7537944	1392.88	5989.08	Mes1
CCTACCAAGCCTATGT-5386STDY7537944	-58188.9	-29353.8	Mes1
CCTACCAAGTAGCGGT-5386STDY7537944	11497.9	14548.7	Mes1
CCTACCAGTCACCCAG-5386STDY7537944	-58283.4	-30719.5	Mes1
CCTACCAGTCGTTGTA-5386STDY7537944	5819.74	2889.45	Mes1
CCTACCAGTCTTCGTC-5386STDY7537944	-16344.5	14097.4	Mes1
CCTACCATCGCCCTTA-5386STDY7537944	7026.22	-2640.73	Mes1
CCTACCATCTGCCAGG-5386STDY7537944	-1855.22	-797.774	Mes1
CCTACCATCTTGCCGT-5386STDY7537944	-49030.4	24312.5	TransMes
CCTAGCTCAGATAATG-5386STDY7537944	-51621.8	-21983.1	Mes1
CCTAGCTCAGCCTTTC-5386STDY7537944	10683.4	-3838.67	Mes1
CCTAGCTCAGTAAGCG-5386STDY7537944	-7807.99	-4348.16	Mes1
CCTAGCTGTCGCTTTC-5386STDY7537944	-4707.34	9242.29	Mes1
CCTAGCTGTCTAGTGT-5386STDY7537944	18945.7	18286.5	Mes1
CCTAGCTGTGATGCCC-5386STDY7537944	3563.78	4526.23	Mes1
CCTAGCTGTGCGAAAC-5386STDY7537944	-5870.2	30185.6	STMN2+Fibro
CCTAGCTGTTTAGGAA-5386STDY7537944	-880.2	7325.38	Mes1
CCTAGCTTCAGTTCGA-5386STDY7537944	-80023	-34949.5	Mes1
CCTAGCTTCGGCTACG-5386STDY7537944	-6290.65	-7044.41	Mes1
CCTAGCTTCTGGCGAC-5386STDY7537944	-5437.75	-3433.68	Mes1
CCTATTAAGAGCCTAG-5386STDY7537944	-16674.3	-7755.4	Mes1
CCTATTAAGCTACCTA-5386STDY7537944	-5167.74	33929.8	ISL1+Mes
CCTATTAAGGAGTCTG-5386STDY7537944	25930.2	5962.56	Mes1
CCTATTACACGTGAGA-5386STDY7537944	-19779.3	-7751.83	Mes1
CCTATTAGTTAGGGTG-5386STDY7537944	-108516	-41750.4	OCP
CCTATTAGTTTAGGAA-5386STDY7537944	-109189	-40099.4	Mes1
CCTATTATCTAACGGT-5386STDY7537944	-46821.2	-18881.9	Mes1
CCTCAGTAGCGTGTCC-5386STDY7537944	-72175	-33463.6	Mes1
CCTCAGTAGTACGTAA-5386STDY7537944	-99.7555	2526.77	Mes1
CCTCAGTCACTGTCGG-5386STDY7537944	-27451.8	-14264.4	Mes1
CCTCAGTCAGGAATCG-5386STDY7537944	8839.61	-1236.93	Mes1
CCTCAGTCAGTTCCCT-5386STDY7537944	-65149.6	-28878	Mes1
CCTCAGTGTCACTGGC-5386STDY7537944	-64222.8	-30415.9	Mes1
CCTCAGTGTCCGAATT-5386STDY7537944	-44561.3	-10386.8	Mes1
CCTCAGTGTTCCCGAG-5386STDY7537944	-60547.6	-57754.7	OCP
CCTCAGTTCATTCACT-5386STDY7537944	1502.65	-2981.7	Mes1
CCTCTGAAGAAGATTC-5386STDY7537944	-12584	-5553.72	Mes1
CCTCTGAAGACCGGAT-5386STDY7537944	-60131.3	-29186.2	Mes1
CCTCTGAAGCCATCGC-5386STDY7537944	-2139.94	33445.3	Mes1
CCTCTGAAGTCATGCT-5386STDY7537944	-28745.1	-12884.3	Mes1
CCTCTGACACAACGCC-5386STDY7537944	-28546.8	6966.82	TransMes
CCTCTGACAGAGTGTG-5386STDY7537944	-26994.3	-9108.88	Mes1
CCTCTGAGTATAGTAG-5386STDY7537944	-33016.4	-23555.2	Mes1
CCTCTGAGTTGGACCC-5386STDY7537944	-9444.92	9883.29	TransMes
CCTCTGATCAAAGTAG-5386STDY7537944	-52859.3	-25834.4	Mes1
CCTCTGATCCTGTAGA-5386STDY7537944	16815.8	-1222.79	Mes1
CCTCTGATCTGGTGTA-5386STDY7537944	-55569.5	-25570.1	Mes1
CCTTACGAGACTGTAA-5386STDY7537944	-16772.9	13922.2	Mes1
CCTTACGAGTTGAGAT-5386STDY7537944	-77632	-48291.2	OCP
CCTTACGCAAGCGCTC-5386STDY7537944	-4040.46	-4891.19	Mes1
CCTTACGCACCAACCG-5386STDY7537944	16170.6	-94.0132	Mes1
CCTTACGCACGGACAA-5386STDY7537944	-10117.6	-5915.47	Mes1
CCTTACGCACGGCGTT-5386STDY7537944	-44266.1	-20444.4	Mes1
CCTTACGGTAGAGCTG-5386STDY7537944	-6648.98	-638.119	Mes1
CCTTACGGTTCCCGAG-5386STDY7537944	8009.8	5445.18	TransMes
CCTTCCCAGATGTGTA-5386STDY7537944	-54605	-32618	OCP
CCTTCCCAGCCCTAAT-5386STDY7537944	-64754.5	-48134.3	OCP
CCTTCCCAGGCCGAAT-5386STDY7537944	-5894.71	-4567.51	Mes1
CCTTCCCCAATTGCTG-5386STDY7537944	-16013.8	-6644.96	Mes1
CCTTCCCCATCACCCT-5386STDY7537944	-22326.4	22992.3	Mes4
CCTTCCCCATTACGAC-5386STDY7537944	-22304.2	-2785.42	Mes1
CCTTCCCGTCTAGGTT-5386STDY7537944	18751.6	4066.01	Mes1
CCTTCCCTCAATCACG-5386STDY7537944	-16358.5	10978.6	Mes1
CCTTCCCTCATGTAGC-5386STDY7537944	-5980.28	8682.11	Mes1
CCTTCCCTCCCTAACC-5386STDY7537944	-61817.2	-25958.1	Mes1
CCTTCCCTCGCGATCG-5386STDY7537944	30475.4	-5091.63	Mes1
CCTTCCCTCGTACGGC-5386STDY7537944	10960.7	3494.13	Mes1
CCTTCGAAGTGAACAT-5386STDY7537944	4519.22	-2942.19	Mes1
CCTTCGAAGTGCCATT-5386STDY7537944	-20893.5	-1745.35	Mes1
CCTTCGACAAGTCTGT-5386STDY7537944	-11007.7	-1920.4	Mes1
CCTTCGAGTCTTTCAT-5386STDY7537944	19105.8	383.027	Mes1
CCTTTCTAGCACGCCT-5386STDY7537944	28333.2	-6456.24	Mes1
CCTTTCTAGCTATGCT-5386STDY7537944	-5180.86	37443.4	STMN2+Fibro
CCTTTCTGTACCGGCT-5386STDY7537944	-1722.77	24882.8	STMN2+Fibro
CCTTTCTTCCAACCAA-5386STDY7537944	-11052.5	16298.7	Mes1
CCTTTCTTCCAAGTAC-5386STDY7537944	-10729.1	-6135.58	Mes1
CCTTTCTTCTTGCAAG-5386STDY7537944	-64992.5	-30745.6	Mes1
CGAACATAGATGGCGT-5386STDY7537944	-7269.37	7818.65	Mes1
CGAACATAGTTTAGGA-5386STDY7537944	-18770.1	-327.123	Mes1
CGAACATGTACAAGTA-5386STDY7537944	-34715	-15567.9	Mes1
CGAACATTCGCTAGCG-5386STDY7537944	-31116.4	-13435.2	Mes1
CGAATGTCAAGGCTCC-5386STDY7537944	-106629	44509.1	DistalMes
CGAATGTGTAGCGTGA-5386STDY7537944	-11785.3	-4399.44	Mes1
CGAATGTGTCTAGTGT-5386STDY7537944	-22423.4	-8526.4	Mes1
CGAATGTGTCTTTCAT-5386STDY7537944	-69016.8	-33806.6	Mes1
CGACCTTAGTGGAGTC-5386STDY7537944	20923.5	-2957.51	Mes1
CGACCTTCAGTTCCCT-5386STDY7537944	-55618.2	-25367.9	Mes1
CGACCTTGTAAGGATT-5386STDY7537944	-5536.87	2288.78	Mes1
CGACCTTGTCCCTTGT-5386STDY7537944	12434.9	10492.8	Mes1
CGACCTTTCTGGTTCC-5386STDY7537944	25299.4	-4810.28	Mes1
CGACTTCAGACTACAA-5386STDY7537944	1749.54	4157.95	Mes1
CGACTTCAGATCCTGT-5386STDY7537944	-9988.6	-4996.66	Mes1
CGACTTCAGTAGCCGA-5386STDY7537944	-86122.6	44252.7	Mes1
CGACTTCCAAAGGTGC-5386STDY7537944	22163.1	5412.64	Mes1
CGACTTCCACACTGCG-5386STDY7537944	-40442.5	-17108.2	Mes1
CGACTTCCAGTAACGG-5386STDY7537944	-11937.4	-5133.74	Mes1
CGACTTCCAGTGGAGT-5386STDY7537944	-89204.6	-27221	MesCond
CGACTTCGTACTCTCC-5386STDY7537944	17591.3	4897.74	Mes1
CGACTTCGTGACCAAG-5386STDY7537944	-65091.4	-52114.9	Mes1
CGACTTCGTTATTCTC-5386STDY7537944	-12994	10660.2	TransMes
CGACTTCGTTCGAATC-5386STDY7537944	21564.3	1712.89	Mes1
CGAGAAGAGGACGAAA-5386STDY7537944	-5103.74	4095.07	Mes1
CGAGAAGCACAAGTAA-5386STDY7537944	-98887.7	-39591.2	Mes1
CGAGAAGCAGTGGAGT-5386STDY7537944	-9529.46	3815.67	Mes1
CGAGAAGCATTAACCG-5386STDY7537944	-27397.4	-11114	Mes1
CGAGAAGTCCAATGGT-5386STDY7537944	16605.1	-4737.07	Mes1
CGAGAAGTCGGCTACG-5386STDY7537944	18176.6	541.197	Mes1
CGAGCACAGACAGACC-5386STDY7537944	9404.74	996.184	Mes1
CGAGCACAGCTAGTCT-5386STDY7537944	-58278.2	28968	Mes1
CGAGCACAGCTGCGAA-5386STDY7537944	-12193.2	-3454.29	Mes1
CGAGCACAGTAGGCCA-5386STDY7537944	-95890.6	-43130.7	Mes1
CGAGCACTCAACCAAC-5386STDY7537944	-3258.39	5735.57	Mes1
CGAGCACTCCGCAAGC-5386STDY7537944	-50809	-24817.2	Mes1
CGAGCACTCGTGGTCG-5386STDY7537944	-6369.79	-4449.27	Mes1
CGAGCACTCTGGCGAC-5386STDY7537944	-56851.4	-32773.8	Mes1
CGAGCCAAGAAGGCCT-5386STDY7537944	-9446.49	3971.99	Mes1
CGAGCCAAGAGTACCG-5386STDY7537944	-21757.9	16056.9	Mes1
CGAGCCAAGCCCTAAT-5386STDY7537944	-78148.5	-49606.9	OCP
CGAGCCAAGCTAGCCC-5386STDY7537944	-6655.3	-1993.56	Mes1
CGAGCCAAGGGAAACA-5386STDY7537944	5041.34	-786.007	Mes1
CGAGCCACACGTTGGC-5386STDY7537944	12961.1	885.585	Mes1
CGAGCCACAGCTGCAC-5386STDY7537944	-9561.58	-2767.17	Mes1
CGAGCCAGTCTCATCC-5386STDY7537944	-14882.2	86.5438	Mes1
CGAGCCATCAATCTCT-5386STDY7537944	-13516	-5655.1	Mes1
CGAGCCATCCTGTACC-5386STDY7537944	-92337	-34170.6	MesCond
CGATCGGAGAAGAAGC-5386STDY7537944	-12233.5	8331.59	Mes1
CGATCGGCAGCCTTGG-5386STDY7537944	-35133.4	-14657.6	Mes1
CGATCGGCAGGACGTA-5386STDY7537944	-28162	-16266.2	Mes1
CGATCGGCAGTCAGAG-5386STDY7537944	-880.915	-46.9853	Mes1
CGATCGGGTACGAAAT-5386STDY7537944	17447.9	3428.81	Mes1
CGATCGGTCCCAGGTG-5386STDY7537944	-14475	-5679.39	Mes1
CGATCGGTCCCTAACC-5386STDY7537944	-6997.55	15996.6	STMN2+Fibro
CGATCGGTCCGTCATC-5386STDY7537944	-25371.1	-10141.6	Mes1
CGATCGGTCGATCCCT-5386STDY7537944	-9369.79	57093.6	ISL1+Mes
CGATCGGTCGGTCTAA-5386STDY7537944	-42202.9	-18224.7	Mes1
CGATCGGTCTGTCTAT-5386STDY7537944	5069.63	2360.35	Mes1
CGATGGCAGGCATTGG-5386STDY7537944	-51059	-15287.5	Mes1
CGATGGCAGGCCCTCA-5386STDY7537944	-83778.3	-37783.2	Mes1
CGATGGCAGTGATCGG-5386STDY7537944	-8012.37	7733.01	Mes1
CGATGGCCAAGCCCAC-5386STDY7537944	14815.5	8494.68	Mes1
CGATGGCCAGGGTTAG-5386STDY7537944	-13996.5	5710.73	Mes1
CGATGGCTCCAAACTG-5386STDY7537944	-9440.4	-2939.22	Mes1
CGATGGCTCCAAATGC-5386STDY7537944	17727.8	-5273.77	Mes1
CGATGGCTCGTAGGTT-5386STDY7537944	-70292	-33300.1	Mes1
CGATGTAAGAGCTATA-5386STDY7537944	-89036.1	-41978	OCP
CGATGTAAGATCGATA-5386STDY7537944	6912.39	-330.651	Mes1
CGATGTAAGCTCAACT-5386STDY7537944	-67586.1	-34750.8	Mes1
CGATGTACAATCCGAT-5386STDY7537944	974.45	12635	Mes1
CGATGTACACAGGAGT-5386STDY7537944	-61259.4	-28981.9	Mes1
CGATGTACACCATCCT-5386STDY7537944	-26866.5	-25428.7	OCP
CGATGTACACCGATAT-5386STDY7537944	-2562.25	2762.45	Mes1
CGATGTACACTGCCAG-5386STDY7537944	-5489.11	842.369	Mes1
CGATGTACAGGCAGTA-5386STDY7537944	-11691.5	45610.8	Mes4
CGATGTACATTGGGCC-5386STDY7537944	-11176.9	-5425.37	Mes1
CGATGTAGTTCGGGCT-5386STDY7537944	15980.6	45.7113	Mes1
CGATGTATCCGTCAAA-5386STDY7537944	24248.7	-5220.97	Mes1
CGATGTATCTACTATC-5386STDY7537944	-20108.2	21798	TransMes
CGATGTATCTGACCTC-5386STDY7537944	-1261.04	7412.84	Mes1
CGATTGAAGCACCGCT-5386STDY7537944	-17304.3	33667.9	STMN2+Fibro
CGATTGACAGGACCCT-5386STDY7537944	19777.2	2182.42	Mes1
CGATTGACAGGTTTCA-5386STDY7537944	-3201.37	15062.1	STMN2+Fibro
CGATTGAGTCTCTCGT-5386STDY7537944	-54315.8	-27196.7	Mes1
CGATTGAGTTACGACT-5386STDY7537944	16458.3	4931.09	Mes1
CGATTGATCTGCCCTA-5386STDY7537944	22429.9	72.9447	Mes1
CGCCAAGAGATGCCAG-5386STDY7537944	-6967.37	11969.2	Mes1
CGCCAAGAGCTGGAAC-5386STDY7537944	1552.06	4223.52	Mes1
CGCCAAGCATGATCCA-5386STDY7537944	34917.9	-9675.81	Mes1
CGCCAAGCATGTCTCC-5386STDY7537944	-90212.8	-41525.8	Mes1
CGCCAAGGTCGAACAG-5386STDY7537944	-79125.5	-49227.9	OCP
CGCCAAGGTTACGCGC-5386STDY7537944	-5010.09	41400.1	STMN2+Fibro
CGCCAAGTCACCATAG-5386STDY7537944	-25998	-17972.6	Mes1
CGCCAAGTCGCAGGCT-5386STDY7537944	-22101.4	-12595.6	Mes1
CGCCAAGTCGGAGGTA-5386STDY7537944	-17769.4	6536.33	Mes1
CGCCAAGTCTGGCGAC-5386STDY7537944	-81629.4	-29225.5	MesCond
CGCCAAGTCTTGTTTG-5386STDY7537944	8170.03	3868.9	Mes1
CGCGGTAAGCATCATC-5386STDY7537944	21336.3	1135.38	Mes1
CGCGGTAAGCCACCTG-5386STDY7537944	-22410.9	-9577.87	Mes1
CGCGGTAAGCGACGTA-5386STDY7537944	11898.2	9700.49	Mes1
CGCGGTAAGGCTAGAC-5386STDY7537944	8614.16	-66.2593	Mes1
CGCGGTACACGTGAGA-5386STDY7537944	-25147	-11527.2	Mes1
CGCGGTACAGAGTGTG-5386STDY7537944	17845.9	-4018.75	Mes1
CGCGGTACATGGTCTA-5386STDY7537944	22351.7	1132.11	Mes1
CGCGGTATCACAGGCC-5386STDY7537944	6372.64	6726.24	Mes1
CGCGGTATCAGGCCCA-5386STDY7537944	20991.4	11073	Mes1
CGCGGTATCCAGAGGA-5386STDY7537944	-5087.06	24323.6	STMN2+Fibro
CGCGGTATCCATGAGT-5386STDY7537944	-14868	-6953.25	Mes1
CGCGGTATCCCTCAGT-5386STDY7537944	-69058.3	-57279.7	OCP
CGCGGTATCGTTGCCT-5386STDY7537944	-3449.94	29969.9	STMN2+Fibro
CGCGTTTAGTGTACGG-5386STDY7537944	10435.1	-2771.96	Mes1
CGCGTTTCACACCGAC-5386STDY7537944	4433.34	5307.46	Mes1
CGCGTTTCACGGTGTC-5386STDY7537944	-6006.28	5587	Mes1
CGCGTTTCAGGATTGG-5386STDY7537944	13878.3	9604.33	Mes1
CGCGTTTCATCTATGG-5386STDY7537944	-12774.5	9591.83	Mes1
CGCGTTTGTCAACATC-5386STDY7537944	-11053.8	6673.83	Mes1
CGCGTTTGTTTGTTTC-5386STDY7537944	-28936.3	8274.19	TransMes
CGCGTTTTCGACCAGC-5386STDY7537944	-29466.8	-10797.3	Mes1
CGCGTTTTCGGACAAG-5386STDY7537944	5386.42	-3691.73	Mes1
CGCTATCCACCCATTC-5386STDY7537944	-22955.5	11933.5	TransMes
CGCTATCCACGCGAAA-5386STDY7537944	-12637.1	39366.4	STMN2+Fibro
CGCTATCCAGACGCCT-5386STDY7537944	-26915.3	-10317.5	Mes1
CGCTATCGTAAACACA-5386STDY7537944	-33675.4	-15068.5	Mes1
CGCTATCGTCCTCTTG-5386STDY7537944	-3305	-3620.46	Mes1
CGCTATCGTTCGTGAT-5386STDY7537944	-67630.7	-21954.3	Mes1
CGCTATCTCAACCATG-5386STDY7537944	13293.1	-3049.22	Mes1
CGCTATCTCTCCAACC-5386STDY7537944	-7245.43	34314.3	STMN2+Fibro
CGCTGGAAGGTGATTA-5386STDY7537944	-27468.3	-6719.78	Mes1
CGCTGGAAGTCTCCTC-5386STDY7537944	-37634	-16037.2	Mes1
CGCTGGACAACGATGG-5386STDY7537944	-67849.6	-31291.4	Mes1
CGCTGGACAACTGCGC-5386STDY7537944	-76128.9	-40537.8	Mes1
CGCTGGACAAGTTAAG-5386STDY7537944	-10148.4	3160.24	Mes1
CGCTGGACACCTCGTT-5386STDY7537944	20045.6	-1620.76	Mes1
CGCTGGAGTGAGGCTA-5386STDY7537944	-71913	-50215.7	OCP
CGCTGGAGTTCCCTTG-5386STDY7537944	-85426.6	-38251.9	Mes1
CGCTGGATCACAATGC-5386STDY7537944	941.49	3746.23	Mes1
CGCTTCACAGCTGGCT-5386STDY7537944	7572.73	-308.779	Mes1
CGCTTCAGTCTCCCTA-5386STDY7537944	10475.7	4797.27	Mes1
CGGACACCATTCTCAT-5386STDY7537944	716.713	9872.46	Mes1
CGGACACTCTTCTGGC-5386STDY7537944	14396	987.861	Mes1
CGGACGTAGAGGTTGC-5386STDY7537944	-17339.1	3185.15	TransMes
CGGACGTAGCGATCCC-5386STDY7537944	-29415.5	12237.4	TransMes
CGGACGTCAAGCTGGA-5386STDY7537944	-5820.86	-473.323	Mes1
CGGACGTCACGTCTCT-5386STDY7537944	-45697.1	-22349.1	Mes1
CGGACGTCAGCAGTTT-5386STDY7537944	-50295.6	-21660.3	Mes1
CGGACGTGTCTCGTTC-5386STDY7537944	1524.49	11620.2	Mes1
CGGACGTGTGATGATA-5386STDY7537944	-20109.6	10058.5	Mes1
CGGACGTGTTAAAGTG-5386STDY7537944	24153.2	9300.7	Mes1
CGGACGTGTTCCGTCT-5386STDY7537944	-39614.7	-17781.6	Mes1
CGGACTGAGTATTGGA-5386STDY7537944	1438.38	-1758.46	Mes1
CGGACTGCACGCTTTC-5386STDY7537944	-60220.4	-32170.3	OCP
CGGAGCTCACTAGTAC-5386STDY7537944	3523.02	4864.09	Mes1
CGGAGCTCAGGCAGTA-5386STDY7537944	-51267.4	-23410.9	Mes1
CGGAGCTGTGAAGGCT-5386STDY7537944	-5156.3	-682.75	Mes1
CGGAGCTTCCCTAACC-5386STDY7537944	-28318.3	19741.8	TransMes
CGGAGTCCAAGGACAC-5386STDY7537944	29439.1	-9203.42	Mes2
CGGAGTCCACTTGGAT-5386STDY7537944	-65390.3	-34954	OCP
CGGAGTCCAGGGCATA-5386STDY7537944	-70.2487	4775.35	Mes1
CGGAGTCCAGTACACT-5386STDY7537944	-22373.9	-621.352	Mes1
CGGAGTCCATACTCTT-5386STDY7537944	29354	-6736.54	Mes1
CGGAGTCGTGAGGGTT-5386STDY7537944	-2342.36	-328.388	Mes1
CGGAGTCGTTCGAATC-5386STDY7537944	-12497.6	8231.98	Mes1
CGGAGTCTCCCAACGG-5386STDY7537944	17613	-3877.01	Mes1
CGGCTAGAGTCAATAG-5386STDY7537944	-69004.6	-33812.3	Mes1
CGGCTAGAGTGGGCTA-5386STDY7537944	13134.2	2585.83	Mes1
CGGCTAGAGTTCCACA-5386STDY7537944	-24588.7	46053.2	Mes4
CGGCTAGCAACAACCT-5386STDY7537944	16589.3	-2334.55	Mes1
CGGCTAGCAAGAGGCT-5386STDY7537944	-14551.5	16819.5	Mes1
CGGCTAGCAGACGCTC-5386STDY7537944	-10823.1	1728.79	Mes1
CGGCTAGGTAGTGAAT-5386STDY7537944	-74202.4	-34977.9	Mes1
CGGCTAGGTTCCACAA-5386STDY7537944	-48197.7	-21045	Mes1
CGGCTAGGTTGCGTTA-5386STDY7537944	23904.5	152.144	Mes1
CGGCTAGTCAAACCAC-5386STDY7537944	-46419.6	34549.2	TransMes
CGGGTCAAGACCTTTG-5386STDY7537944	-979.786	5888.24	Mes1
CGGGTCAAGGAATGGA-5386STDY7537944	11895.5	1778.86	Mes1
CGGGTCACACAACGTT-5386STDY7537944	10189.7	-1352.05	Mes1
CGGGTCAGTATGAAAC-5386STDY7537944	33283.1	-4688.08	Mes1
CGGGTCAGTTGGTAAA-5386STDY7537944	3762.74	1301.37	Mes1
CGGGTCATCAAGCCTA-5386STDY7537944	14077.6	7377.69	Mes1
CGGGTCATCTTGACGA-5386STDY7537944	-32622.2	-13798.5	Mes1
CGGTTAAAGTCTCGGC-5386STDY7537944	-47093.5	-20013.6	Mes1
CGGTTAAAGTGGTAGC-5386STDY7537944	-7933.12	-3460.3	Mes1
CGGTTAACAGCTCGCA-5386STDY7537944	1360.03	1798.28	Mes1
CGGTTAACAGGAATGC-5386STDY7537944	19613.6	-830.881	Mes1
CGGTTAACAGGATTGG-5386STDY7537944	15032.1	7481.7	Mes1
CGGTTAAGTCTTGCGG-5386STDY7537944	23870.2	-4710.63	Mes2
CGGTTAAGTTCCCGAG-5386STDY7537944	13579.9	4953.73	Mes1
CGGTTAATCCAAACAC-5386STDY7537944	-8289.75	11774.8	Mes1
CGTAGCGAGAAGGGTA-5386STDY7537944	-12756.3	8208.14	Mes1
CGTAGCGAGACACTAA-5386STDY7537944	-93954.6	-38228.5	Mes1
CGTAGCGAGTAGTGCG-5386STDY7537944	-27983.8	14633.1	TransMes
CGTAGCGCAAGTTCTG-5386STDY7537944	19294.1	1270.51	Mes1
CGTAGCGCACAGATTC-5386STDY7537944	3133.12	-4371.08	Mes1
CGTAGCGGTCTCGTTC-5386STDY7537944	601.619	1041.21	Mes1
CGTAGCGTCGACGGAA-5386STDY7537944	-392.821	12639.8	Mes1
CGTAGCGTCGATGAGG-5386STDY7537944	-5682.63	13919.5	Mes1
CGTAGCGTCTATCCCG-5386STDY7537944	-8425.37	31490.8	Mes1
CGTAGGCAGGTGGGTT-5386STDY7537944	-10929.1	6871.06	Mes1
CGTAGGCCACAGACAG-5386STDY7537944	-5973.12	38435.5	STMN2+Fibro
CGTAGGCCAGTATCTG-5386STDY7537944	25145.5	-3347.87	Mes1
CGTAGGCGTCGGCATC-5386STDY7537944	-23315.3	-3249.25	Mes1
CGTAGGCGTGATGCCC-5386STDY7537944	-6790	2513.58	Mes1
CGTAGGCTCCGTTGTC-5386STDY7537944	-83548.5	-35544.2	Mes1
CGTCACTAGCTGGAAC-5386STDY7537944	6060.61	1530.04	Mes1
CGTCACTCACGCTTTC-5386STDY7537944	22927.2	-2439.92	Mes1
CGTCACTCATCACGTA-5386STDY7537944	6040.43	1170.48	Mes1
CGTCAGGAGCCCAGCT-5386STDY7537944	-2605.62	43745.3	STMN2+Fibro
CGTCAGGAGGGAAACA-5386STDY7537944	-97204.5	-38374.9	Mes1
CGTCAGGAGTCCGTAT-5386STDY7537944	20685.2	-4424.84	Mes1
CGTCAGGGTACCTACA-5386STDY7537944	-6357.91	8815.7	Mes1
CGTCAGGGTCAAAGAT-5386STDY7537944	-11831.7	35435.1	STMN2+Fibro
CGTCAGGGTTACGTCA-5386STDY7537944	19881	-6122.11	Mes1
CGTCAGGTCAGTTGAC-5386STDY7537944	11364.3	-3204.73	Mes1
CGTCAGGTCATCGATG-5386STDY7537944	25408.6	6207.27	Mes2
CGTCAGGTCATGTGGT-5386STDY7537944	-34282.7	21408.1	Mes1
CGTCAGGTCATTGCCC-5386STDY7537944	-29344.7	-14237.6	Mes1
CGTCAGGTCCGCTGTT-5386STDY7537944	-1562.23	15363.7	ISL1+Mes
CGTCAGGTCGGAGGTA-5386STDY7537944	-12672.2	17437.5	STMN2+Fibro
CGTCAGGTCGTCTGCT-5386STDY7537944	-97835.2	-37069.6	MesCond
CGTCAGGTCTACCTGC-5386STDY7537944	19642.2	8987.5	Mes1
CGTCCATAGACCACGA-5386STDY7537944	-28072.5	-10657.8	Mes1
CGTCCATAGTACCGGA-5386STDY7537944	-8086.76	18620.3	STMN2+Fibro
CGTCCATAGTGGACGT-5386STDY7537944	-50250.3	-6265.92	Mes1
CGTCCATCAAAGTCAA-5386STDY7537944	-2718.52	1768.95	ProxMes
CGTCCATCATGTAAGA-5386STDY7537944	-25009.1	16867.7	STMN2+Fibro
CGTCCATCATGTCTCC-5386STDY7537944	-35286.6	27339.5	STMN2+Fibro
CGTCCATGTCCTCCAT-5386STDY7537944	-10235.4	-6641.09	Mes1
CGTCCATGTCTTGATG-5386STDY7537944	-88710.9	-39575.4	Mes1
CGTCCATGTGTTCTTT-5386STDY7537944	-45299.8	-21578.8	Mes1
CGTCCATTCTTTAGTC-5386STDY7537944	-20747	-8119.18	Mes1
CGTCTACAGCACAGGT-5386STDY7537944	-6531.17	-2895.91	Mes1
CGTCTACAGCCCTAAT-5386STDY7537944	2927.16	-23.2562	Mes1
CGTCTACAGCTGAACG-5386STDY7537944	-99709.3	-39985.2	Mes1
CGTCTACCAGTTTACG-5386STDY7537944	-7512.7	2310.41	Mes1
CGTCTACGTAAAGGAG-5386STDY7537944	250.234	2313.66	Mes1
CGTCTACGTGCAGACA-5386STDY7537944	-14252.3	-6390.96	Mes1
CGTCTACGTGGGTATG-5386STDY7537944	35129.3	-6013.2	Mes1
CGTCTACGTTCGGGCT-5386STDY7537944	-65379.7	-32300.9	Mes1
CGTCTACGTTTGACAC-5386STDY7537944	-39902	-15789.3	Mes1
CGTCTACTCACCTCGT-5386STDY7537944	23223.8	3030.9	Mes1
CGTCTACTCACTCCTG-5386STDY7537944	-8574.3	31864.2	ISL1+Mes
CGTCTACTCCCTAATT-5386STDY7537944	-3219.75	-1335.32	Mes1
CGTCTACTCTCGTTTA-5386STDY7537944	-80861.5	-28526.6	Mes1
CGTGAGCAGACTAAGT-5386STDY7537944	15630.5	658.081	Mes1
CGTGAGCAGATGTGGC-5386STDY7537944	1874.09	-4272.86	Mes1
CGTGAGCCAGGCTGAA-5386STDY7537944	-12460.1	49348.5	ISL1+Mes
CGTGAGCCAGGGTTAG-5386STDY7537944	-9911.38	9025.08	Mes1
CGTGAGCGTAATCACC-5386STDY7537944	-88336.2	-41354.9	OCP
CGTGAGCGTCACAAGG-5386STDY7537944	-89160.2	-39281.4	Mes1
CGTGAGCGTTCAGGCC-5386STDY7537944	3353.6	-2132.56	Mes1
CGTGAGCGTTGCGTTA-5386STDY7537944	-13748.7	-4658.64	Mes1
CGTGAGCTCAACCATG-5386STDY7537944	-17559.9	-2510.87	Mes1
CGTGAGCTCCCATTAT-5386STDY7537944	-5943.54	52001.4	Mes4
CGTGAGCTCCGTCAAA-5386STDY7537944	-72218	-43529.9	Mes1
CGTGAGCTCTTGGGTA-5386STDY7537944	-55417.1	-34570.3	Mes1
CGTGTAAAGTGTGAAT-5386STDY7537944	14636.9	3262.72	Mes1
CGTGTAACAATAGCGG-5386STDY7537944	-48328.5	-19319.3	Mes1
CGTGTAAGTACCCAAT-5386STDY7537944	13975.7	1309.92	Mes1
CGTGTAAGTAGCGATG-5386STDY7537944	9388.59	8896.97	Mes2
CGTGTAAGTCATGCAT-5386STDY7537944	-8715.37	13591.6	Mes1
CGTGTAAGTCCGCTGA-5386STDY7537944	20457.5	-1914.36	Mes1
CGTGTAATCAGAGCTT-5386STDY7537944	24684.4	-1258.21	Mes1
CGTGTAATCCTATGTT-5386STDY7537944	-69261.7	-32923.9	Mes1
CGTGTCTAGGTGCAAC-5386STDY7537944	30081.6	-6224.85	Mes1
CGTGTCTAGGTGTGGT-5386STDY7537944	-14886.6	-9721.37	Mes1
CGTGTCTCAAACGTGG-5386STDY7537944	-3109.96	1487.55	Mes1
CGTGTCTCACTTCGAA-5386STDY7537944	-78646	-34298.2	Mes1
CGTGTCTGTCGAAAGC-5386STDY7537944	23815.5	-2328.73	Mes1
CGTGTCTGTCGAGTTT-5386STDY7537944	-28732.3	38624.2	TransMes
CGTGTCTGTGTGTGCC-5386STDY7537944	-24153.5	-2091.83	Mes1
CGTGTCTTCAGTCAGT-5386STDY7537944	-51321.2	-20876.4	Mes1
CGTGTCTTCGTAGGTT-5386STDY7537944	3041.91	12993.5	Mes1
CGTTAGAAGACTACAA-5386STDY7537944	-26256.4	-9419.87	Mes1
CGTTAGAAGAGACGAA-5386STDY7537944	-3678.6	7980.74	Mes1
CGTTAGAAGATCACGG-5386STDY7537944	-22181.8	-8719.7	Mes1
CGTTAGAAGCGTTCCG-5386STDY7537944	-1875.52	4962.89	Mes1
CGTTAGAAGTGGACGT-5386STDY7537944	-64780	-30520.1	Mes1
CGTTAGAAGTGGTAAT-5386STDY7537944	-82734.6	-39336.5	OCP
CGTTAGACAAGAAAGG-5386STDY7537944	22989.1	-242.962	Mes1
CGTTAGACACTGAAGG-5386STDY7537944	9612.54	3949.95	Mes1
CGTTAGACATCTACGA-5386STDY7537944	8996	1161.46	Mes1
CGTTAGAGTCTCTCTG-5386STDY7537944	14906.4	12161.7	Mes1
CGTTAGATCTGCTTGC-5386STDY7537944	-76818.9	-34283.2	Mes1
CGTTCTGAGTGCGTGA-5386STDY7537944	326.16	-4539.29	Mes1
CGTTCTGCAGATCCAT-5386STDY7537944	13439	-4707.65	Mes1
CGTTCTGGTCCGAACC-5386STDY7537944	-6346.45	16095.3	STMN2+Fibro
CGTTCTGGTGCAGACA-5386STDY7537944	-29618.9	-11527.5	Mes1
CGTTCTGTCAGTACGT-5386STDY7537944	21455.2	4394.95	Mes1
CGTTCTGTCCACGTGG-5386STDY7537944	27982.4	-1556.16	Mes1
CGTTCTGTCTGCAGTA-5386STDY7537944	22155	-857.033	Mes1
CGTTGGGAGCGTCAAG-5386STDY7537944	-52379.6	-20141	Mes1
CGTTGGGCAAAGGTGC-5386STDY7537944	-78311.4	-35214.5	Mes1
CGTTGGGCACATGTGT-5386STDY7537944	8118.2	-500.628	Mes1
CGTTGGGGTTCCACAA-5386STDY7537944	-13655.3	29872.3	STMN2+Fibro
CGTTGGGGTTGACGTT-5386STDY7537944	-28273.6	37614.1	STMN2+Fibro
CGTTGGGTCAACCAAC-5386STDY7537944	-68645.4	-35970.5	OCP
CGTTGGGTCTTAACCT-5386STDY7537944	15700	-2273.37	Mes1
CTAACTTAGAAGGACA-5386STDY7537944	-5043.97	1002.73	Mes1
CTAACTTAGTACGACG-5386STDY7537944	25151.8	-1116.41	Mes1
CTAACTTCACATCCAA-5386STDY7537944	-61259.5	-33761.5	OCP
CTAACTTGTAGGCATG-5386STDY7537944	-7121.56	-4488.84	Mes1
CTAACTTTCTCATTCA-5386STDY7537944	-15266.2	-7332.42	Mes1
CTAACTTTCTCCCTGA-5386STDY7537944	-16619.9	23284.8	STMN2+Fibro
CTAACTTTCTCGATGA-5386STDY7537944	11588.2	-6097.78	Mes1
CTAAGACCAATGAAAC-5386STDY7537944	-4432.81	-185.418	Mes1
CTAAGACCAATTGCTG-5386STDY7537944	-10161	-4427.32	Mes1
CTAAGACGTAAATGTG-5386STDY7537944	-29398.9	-11113.8	Mes1
CTAAGACGTACCGAGA-5386STDY7537944	11086.7	13314.7	Mes1
CTAAGACGTCATCCCT-5386STDY7537944	13696.3	12384	Mes1
CTAAGACTCGCAAGCC-5386STDY7537944	9665.32	-3151.85	Mes1
CTAAGACTCGGCGCAT-5386STDY7537944	17121	21779.8	Mes1
CTAATGGAGCTAAACA-5386STDY7537944	-30594.8	-12066.6	Mes1
CTAATGGGTACTTAGC-5386STDY7537944	-11486.8	16085.1	Mes1
CTACACCAGTACGTAA-5386STDY7537944	-686.84	15442.3	Mes1
CTACACCCACGAAGCA-5386STDY7537944	-6225.12	-3350.06	Mes1
CTACACCCACGCATCG-5386STDY7537944	-22556.8	-8037.27	Mes1
CTACACCCAGCTCGAC-5386STDY7537944	-32589.6	-13521.7	Mes1
CTACACCCATAAGACA-5386STDY7537944	-26698.2	-13687.6	Mes1
CTACACCCATCCGTGG-5386STDY7537944	-87722.6	-42347.9	OCP
CTACACCCATCCTTGC-5386STDY7537944	-41700.6	-16178	Mes1
CTACACCGTACAGTGG-5386STDY7537944	-53183.1	-27609.3	OCP
CTACACCGTATCGCAT-5386STDY7537944	5564.25	-4492.71	Mes1
CTACACCGTTGCGTTA-5386STDY7537944	-58752	5635.34	Mes1
CTACACCTCCGATATG-5386STDY7537944	-1530	72868.3	STMN2+Fibro
CTACACCTCCTCATTA-5386STDY7537944	-4786.55	15423.3	Mes1
CTACATTAGAATTCCC-5386STDY7537944	-5442.42	3694.61	Mes1
CTACATTAGCCAGAAC-5386STDY7537944	-4163.55	6400.05	Mes1
CTACATTAGGGTATCG-5386STDY7537944	6325.05	1558.73	Mes1
CTACATTCAATCTACG-5386STDY7537944	10560.4	1009.32	Mes1
CTACATTGTACCTACA-5386STDY7537944	14231.8	-4015.2	Mes1
CTACATTGTATGGTTC-5386STDY7537944	-40226.4	-16479.6	Mes1
CTACATTTCACCACCT-5386STDY7537944	-27751.3	20882.7	DistalMes
CTACATTTCCCATTAT-5386STDY7537944	-78378.3	-44527	OCP
CTACATTTCTCAAACG-5386STDY7537944	19244.5	27569.5	STMN2+Fibro
CTACATTTCTTCTGGC-5386STDY7537944	10201.9	10526.2	Mes1
CTACCCAAGCGGCTTC-5386STDY7537944	-27519.2	-10347.2	Mes1
CTACCCAAGGTGCTTT-5386STDY7537944	-77119.1	-34715.1	Mes1
CTACCCACATGCCCGA-5386STDY7537944	-45904.1	-21768.7	Mes1
CTACCCACATTACGAC-5386STDY7537944	-3304.35	-659.718	Mes1
CTACCCACATTCTTAC-5386STDY7537944	-15223.4	44048.3	STMN2+Fibro
CTACCCAGTAGGAGTC-5386STDY7537944	6331.92	-1878.4	Mes1
CTACCCATCGAACGGA-5386STDY7537944	22466.7	-1399.95	Mes1
CTACCCATCTGGTGTA-5386STDY7537944	-9811.29	-6419.43	Mes1
CTACGTCAGGACCACA-5386STDY7537944	-71799.2	-33275.7	Mes1
CTACGTCCACAGCGTC-5386STDY7537944	-97019.3	-40157	Mes1
CTACGTCCAGCTGTAT-5386STDY7537944	-1233.88	14609.4	STMN2+Fibro
CTACGTCGTGACGCCT-5386STDY7537944	-45426.8	-14416.5	Mes1
CTACGTCTCGCCGTGA-5386STDY7537944	-13715.1	19654.3	Mes1
CTAGAGTAGAAGGCCT-5386STDY7537944	-10122.1	4611.63	Mes1
CTAGAGTAGACGCTTT-5386STDY7537944	-46436.2	-8889.04	Mes1
CTAGAGTAGGACTGGT-5386STDY7537944	-14024.1	97192	Mes4
CTAGAGTAGTCAAGCG-5386STDY7537944	-27535.6	13192.9	Mes1
CTAGAGTCACAGCCCA-5386STDY7537944	29977.4	-4669.48	Mes1
CTAGAGTTCAGCAACT-5386STDY7537944	-60039.8	-10113.3	TransMes
CTAGAGTTCCAAATGC-5386STDY7537944	-10909.2	23908.2	STMN2+Fibro
CTAGCCTAGGAGCGAG-5386STDY7537944	-83297.2	-35771.6	Mes1
CTAGCCTGTCGGGTCT-5386STDY7537944	-9126.93	-1836.03	Mes1
CTAGCCTGTGCAACTT-5386STDY7537944	26954.6	-7081.57	Mes1
CTAGCCTGTTCCACTC-5386STDY7537944	9078.66	13588.2	Mes1
CTAGTGAAGCTAACAA-5386STDY7537944	-30344.7	-12228.5	Mes1
CTAGTGAAGTTAGCGG-5386STDY7537944	-62777.3	35213.6	Mes1
CTAGTGACAAACCCAT-5386STDY7537944	-918.154	-2039.35	Mes1
CTAGTGAGTTGCGTTA-5386STDY7537944	2406.42	3762.96	Mes1
CTAGTGATCATGTAGC-5386STDY7537944	-6019.78	2253.9	Mes1
CTAGTGATCCACTCCA-5386STDY7537944	3415.17	3772.63	Mes1
CTAGTGATCCGAAGAG-5386STDY7537944	-45378.2	26504.3	TransMes
CTCACACAGAAACGCC-5386STDY7537944	-4559.41	50123.3	STMN2+Fibro
CTCACACAGAGCTGCA-5386STDY7537944	-18845.2	-7654.67	Mes1
CTCACACAGTTATCGC-5386STDY7537944	-62973	-27732.4	Mes1
CTCACACCAAAGGCGT-5386STDY7537944	-27171.2	8430.09	TransMes
CTCACACCACAGTCGC-5386STDY7537944	3628.59	2797.28	Mes1
CTCACACCACGTGAGA-5386STDY7537944	-53457.8	31661.4	Mes1
CTCACACCACTACAGT-5386STDY7537944	13238.3	1732.77	Mes1
CTCACACCAGAGCCAA-5386STDY7537944	-16923.6	12725.5	Mes1
CTCACACCATCAGTAC-5386STDY7537944	3200.25	-2399.32	Mes1
CTCACACGTGTGACGA-5386STDY7537944	-65354	-54088.5	OCP
CTCACACTCCACGTGG-5386STDY7537944	-63155.6	-26584.7	Mes1
CTCACACTCCTAAGTG-5386STDY7537944	-68642.3	-30329.9	Mes1
CTCAGAAAGAACAATC-5386STDY7537944	2310.19	4982.7	Mes1
CTCAGAAAGAGCTGCA-5386STDY7537944	-18538.2	-2243.38	Mes1
CTCAGAAAGATATGCA-5386STDY7537944	-3799.82	26385.5	STMN2+Fibro
CTCAGAAAGCAGGCTA-5386STDY7537944	-56505.4	-24748.1	Mes1
CTCAGAAAGGCGCTCT-5386STDY7537944	-15240.7	107931	Mes4
CTCAGAAAGTGAACAT-5386STDY7537944	-6019.89	2337.32	Mes1
CTCAGAACAAAGCAAT-5386STDY7537944	-28673.7	-15341.1	Mes1
CTCAGAACAACTTGAC-5386STDY7537944	-75303	-35390.9	Mes1
CTCAGAACACGCATCG-5386STDY7537944	1196.67	-1355.69	Mes1
CTCAGAACAGATGGCA-5386STDY7537944	-62117.8	-28861.1	Mes1
CTCAGAACATCTCGCT-5386STDY7537944	24165.8	-3167.01	Mes1
CTCAGAAGTCAGTGGA-5386STDY7537944	-42379.7	-14021.7	Mes1
CTCAGAAGTGCAACGA-5386STDY7537944	-17407	27222.3	TransMes
CTCAGAAGTTGTCTTT-5386STDY7537944	-27568.2	13169.8	TransMes
CTCAGAATCAACCAAC-5386STDY7537944	7976.93	1066.78	Mes1
CTCAGAATCCGCTGTT-5386STDY7537944	-142.815	2488.22	Mes1
CTCAGAATCTGCTGTC-5386STDY7537944	-3937.32	-3766.56	Mes1
CTCATTACACCCATTC-5386STDY7537944	-18627.5	-7812.63	Mes1
CTCATTACAGACTCGC-5386STDY7537944	8191.64	4155.25	Mes1
CTCATTACAGCTTCGG-5386STDY7537944	-8644.9	31121.1	STMN2+Fibro
CTCATTAGTAGGCATG-5386STDY7537944	-7959.18	28561.2	STMN2+Fibro
CTCATTAGTGGACGAT-5386STDY7537944	-51972.5	-24946.3	Mes1
CTCATTATCACATAGC-5386STDY7537944	105.186	5447.1	Mes1
CTCATTATCAGATAAG-5386STDY7537944	-9463.33	3413.54	Mes1
CTCATTATCCTCTAGC-5386STDY7537944	-13101.6	-7200.82	Mes1
CTCCTAGCAATTCCTT-5386STDY7537944	12000.9	-1294.58	Mes1
CTCCTAGCATTAGGCT-5386STDY7537944	-73611.9	-33602.1	Mes1
CTCCTAGGTACAGTGG-5386STDY7537944	-29673.3	-15934.4	Mes1
CTCCTAGGTCATGCCG-5386STDY7537944	-49711.2	-20271.9	Mes1
CTCCTAGGTGTTCGAT-5386STDY7537944	15822.8	2231.77	Mes1
CTCCTAGTCAGGCGAA-5386STDY7537944	-37713.7	-16438.7	Mes1
CTCGAAAAGGCGACAT-5386STDY7537944	-49590.2	28035.8	Mes1
CTCGAAACAAGTCTAC-5386STDY7537944	-14969.2	-10038.6	Mes1
CTCGAAAGTCTCATCC-5386STDY7537944	-44801.7	-24075.7	Mes1
CTCGAAATCCCTCTTT-5386STDY7537944	4104.79	5628.59	Mes1
CTCGAGGGTCAACTGT-5386STDY7537944	-4275.12	-1573.8	Mes1
CTCGAGGGTCCTGCTT-5386STDY7537944	-1449.03	8019.43	Mes1
CTCGAGGTCCAAAGTC-5386STDY7537944	-89063.3	-41458.1	Mes1
CTCGAGGTCCAAGCCG-5386STDY7537944	-13610.2	10926.5	Mes1
CTCGAGGTCGGAATCT-5386STDY7537944	-74292.4	-36462.2	Mes1
CTCGAGGTCTTTACGT-5386STDY7537944	24158.9	-3245.89	Mes1
CTCGGAGAGGATGTAT-5386STDY7537944	-15531.2	-7958	Mes1
CTCGGAGCACAAGACG-5386STDY7537944	-8015.94	17179.8	STMN2+Fibro
CTCGGAGCACCAGCAC-5386STDY7537944	14927.6	22741.3	Mes1
CTCGGAGCATTGCGGC-5386STDY7537944	-19465.6	-8182.79	Mes1
CTCGGAGGTACATGTC-5386STDY7537944	16675.1	16904.2	Mes1
CTCGGAGGTCACTTCC-5386STDY7537944	-68461.2	-33840.6	Mes1
CTCGGAGGTCCTCTTG-5386STDY7537944	-5927.81	1095.66	Mes1
CTCGGAGTCAGGCCCA-5386STDY7537944	12601.2	-5713.75	Mes1
CTCGGAGTCAGTTTGG-5386STDY7537944	-16136.1	-1662.8	Mes1
CTCGGAGTCCTCAACC-5386STDY7537944	-39486.3	-16014.6	Mes1
CTCGGGAAGACTAAGT-5386STDY7537944	-10653.3	39008.9	STMN2+Fibro
CTCGGGACAAACGCGA-5386STDY7537944	-66221.8	-36323.1	Mes1
CTCGGGACATGGGAAC-5386STDY7537944	-44846.4	-20196.5	Mes1
CTCGGGACATTAGGCT-5386STDY7537944	-47191.8	-19538	Mes1
CTCGGGAGTAAACCTC-5386STDY7537944	-35231.1	20402.5	Mes1
CTCGGGAGTACTTAGC-5386STDY7537944	-24593.1	16888	TransMes
CTCGGGAGTCTGATTG-5386STDY7537944	24385.9	-1699.8	Mes2
CTCGGGAGTTTCGCTC-5386STDY7537944	-12040.8	4536.83	Mes1
CTCGGGATCTCGTTTA-5386STDY7537944	-80095.2	-42763	OCP
CTCGGGATCTGGCGTG-5386STDY7537944	23823.7	3770.31	Mes1
CTCGTACAGAAGAAGC-5386STDY7537944	-41043.1	-11377.7	Mes1
CTCGTACAGTACCGGA-5386STDY7537944	11152.5	874.664	Mes1
CTCGTACCACATGACT-5386STDY7537944	-7344.73	52343	STMN2+Fibro
CTCGTACCAGTTAACC-5386STDY7537944	18893.4	-3080.71	Mes1
CTCGTACCATGTAAGA-5386STDY7537944	-5669	29005.3	STMN2+Fibro
CTCGTACGTACAGTGG-5386STDY7537944	-22037	-8229.94	Mes1
CTCGTACGTTGTGGAG-5386STDY7537944	-81829.9	-35480.3	Mes1
CTCGTACGTTTGTTTC-5386STDY7537944	-7653.67	-356.56	Mes1
CTCGTACTCACCACCT-5386STDY7537944	-85502.6	-43543.8	OCP
CTCGTACTCCGGCACA-5386STDY7537944	-11283.4	72139	ISL1+Mes
CTCGTACTCGCATGAT-5386STDY7537944	19155.4	-528.134	Mes1
CTCGTCAGTACAGTTC-5386STDY7537944	-7674.19	61851.5	ISL1+Mes
CTCGTCAGTACATGTC-5386STDY7537944	10890.4	-4624.56	Mes1
CTCGTCATCCACGACG-5386STDY7537944	-89224.8	-38296.2	Mes1
CTCGTCATCTGTTGAG-5386STDY7537944	23169.1	-921.882	Mes1
CTCGTCATCTTGAGAC-5386STDY7537944	4086.24	2767.01	Mes1
CTCTAATAGAACTGTA-5386STDY7537944	22282.7	-4031.53	Mes1
CTCTAATCAGGTCTCG-5386STDY7537944	-33854.1	19366	TransMes
CTCTAATCAGTTTACG-5386STDY7537944	-84628	-42981.1	Mes1
CTCTAATCATCGACGC-5386STDY7537944	-16048.9	31769.4	STMN2+Fibro
CTCTAATGTAGGGACT-5386STDY7537944	-5025.35	29974.9	STMN2+Fibro
CTCTAATGTTATCGGT-5386STDY7537944	-11494.2	9706.03	Mes1
CTCTAATTCAACGCTA-5386STDY7537944	19347.4	2597.74	Mes1
CTCTAATTCCTTTCTC-5386STDY7537944	-17986.2	-8523.64	Mes1
CTCTAATTCTAACTCT-5386STDY7537944	-39674	-17603.1	Mes1
CTCTACGAGACAGGCT-5386STDY7537944	-1728.81	15958	STMN2+Fibro
CTCTACGAGATAGTCA-5386STDY7537944	-642.381	-756.582	Mes1
CTCTACGAGATCCCAT-5386STDY7537944	-58689.2	-29545.8	Mes1
CTCTACGAGCGTGAAC-5386STDY7537944	-33216.2	-13415.2	Mes1
CTCTACGAGGCTAGGT-5386STDY7537944	-50100.8	-20362.9	Mes1
CTCTACGCAGTATAAG-5386STDY7537944	6712.01	-1080.79	Mes1
CTCTACGGTAGCCTAT-5386STDY7537944	14750.4	5227.3	Mes1
CTCTACGGTCATCCCT-5386STDY7537944	-4567.22	1136.39	Mes1
CTCTACGTCCAGTAGT-5386STDY7537944	-52904.2	-19912.7	Mes1
CTCTGGTCAGTCAGCC-5386STDY7537944	-76577.9	-35889.1	OCP
CTCTGGTCATCACGAT-5386STDY7537944	-26659	-18910.4	Mes1
CTCTGGTGTATCACCA-5386STDY7537944	-3721.97	34840.1	STMN2+Fibro
CTCTGGTGTCAGAATA-5386STDY7537944	-10332.1	24487.5	STMN2+Fibro
CTCTGGTGTGACTACT-5386STDY7537944	-6452.91	22902	STMN2+Fibro
CTCTGGTTCACGCGGT-5386STDY7537944	-47136.5	-22423.6	Mes1
CTCTGGTTCAGAGACG-5386STDY7537944	-13742.7	98595.6	Mes4
CTCTGGTTCCGAGCCA-5386STDY7537944	21705.8	-4276.8	Mes1
CTCTGGTTCGCGGATC-5386STDY7537944	-79097.1	-32216.2	Mes1
CTCTGGTTCGCTAGCG-5386STDY7537944	16531.8	-1034.9	Mes1
CTCTGGTTCTCAAGTG-5386STDY7537944	11643.3	-894.082	Mes1
CTCTGGTTCTGCGGCA-5386STDY7537944	-80580	-40459.8	Mes1
CTGAAACAGCGAGAAA-5386STDY7537944	10498	3577.81	Mes1
CTGAAACAGCTAACAA-5386STDY7537944	-6058.69	-5798.34	Mes1
CTGAAACAGGAGTTTA-5386STDY7537944	-17718.7	4773.81	Mes1
CTGAAACAGGCTAGCA-5386STDY7537944	-29993.5	1683.49	Mes1
CTGAAACAGTTAGCGG-5386STDY7537944	-84473.2	-38026.2	Mes1
CTGAAACCACCATGTA-5386STDY7537944	-10974.2	92280.6	Mes4
CTGAAACCACGAGGTA-5386STDY7537944	-90728.9	-40785.7	OCP
CTGAAACCACGGTAAG-5386STDY7537944	-8648.22	20981.9	STMN2+Fibro
CTGAAACCACTGTTAG-5386STDY7537944	8696.15	-542.463	Mes1
CTGAAACCACTTCGAA-5386STDY7537944	-79032.6	-34314.8	Mes1
CTGAAACTCATATCGG-5386STDY7537944	-74086.2	-48882.5	OCP
CTGAAACTCCTGCCAT-5386STDY7537944	-16171.8	115917	STMN2+Fibro
CTGAAACTCGTCTGAA-5386STDY7537944	-4021.09	6781.32	Mes1
[truncated: 100,325 more rows]

## Sheet: panel_b
index	MEIS2	IGDCC3	IGF2-1	CITED1	ISL1	PRAC1	HIST1H3B	TFAP2A	RDH10	HOXD12	PAX9	POMC	NOG	UCMA	PMP2	IHH	COL10A1	GDF5	PTHLH	CAPS	PRG4	ITGBL1	OMD	SP7	SCX	KERA	GCG	GPX3	PI15	STMN2	WNT2	F10	HOXC5	PROX1	ECM1	SULT1B1	ADH1B	SCN7A	ACTA1	IGFBP7	PTCH1	PI16	KCNJ8	FAM162B	MYH11	PLN	cell_cluster
AAACCTGCACATTTCT-5386STDY7537944	1.46839	0	0	0	1.46839	0	0	0	0	0	0	0	0	0	0	0	0	0	0	0	0	0	0	0	1.46839	0	0	0	0	0	0	0	0	0	0	0	0	0	0	0	0	0	0	0	0	0	Mes1
AAACCTGCAGGGATTG-5386STDY7537944	0	0	0	0	0	0	0	0	0	0	0	0	0	0	0	0	0	1.48218	0	0	0	0	0	0	1.48218	0	0	0	0	0	0	0	0	0	0	0	0	0	0	0	0	0	0	0	0	0	OCP
AAACCTGCATCGGGTC-5386STDY7537944	1.36526	0	0	0	0	0	0	0	0	0	0	0	0	0	0	0	0	0	0	0	0	0	0	0	0.899496	0	0	0	0	0	0	0	0.899496	0	0	0	0	0	0	0	0	0	0	0	0	0	Mes1
AAACCTGCATGGGACA-5386STDY7537944	1.03762	0	0	0	0	0	0	0	0	0	0	0	0	0	0	0	0	0	0	0	0	0	0	0	0.647755	0	0	0	0	0	0	0	0	0	0	0	0	0	0	0	0	0	0	0	0	0	Mes1
AAACCTGGTTGATTGC-5386STDY7537944	0	0	0	0	0	0	0	0	0	0	0	0	0	0	0	0	0	0	0	0	0	0	0	0	1.2891	0	0	0	0	0	0	0	0	0	0	0	0	0	0	0	0	0	0	0	0	0	OCP
AAACCTGTCCTTTACA-5386STDY7537944	1.74604	0	0	0	1.42421	0	0	0	0	0	0	0	0	0	0	0	0	0	0	0	0	0	0	0	0	0	0	0	0	0	0	0	0	0	0	0	0	0	0	0	0	0	0	0	0	0	Mes1
AAACCTGTCTAACTCT-5386STDY7537944	0.980309	0	0	0	0	0	0	0	0	0	0	0.980309	0	0	0	0	0	0	0	0	0	0	0	0	1.4657	0	0	0	0	0	0	0	0	0	0	0	0	0	0	0	0	0	0	0	0	0	Mes1
AAACCTGTCTCCAGGG-5386STDY7537944	0	1.61619	0	1.10424	0	0	0	0	0	0	0	0	0	0	0	0	0	0	0	0	0	0	0	0	0	0	0	0	0	0	0	0	0	0	0	0	0	0	0	0	0	0	0	0	0	0	Mes4
AAACGGGAGGCCATAG-5386STDY7537944	1.69351	0	0	0	0	0	0	0	0	0	0	0	0	0	0	0	0	0	0	0	0	0	0	0	0	0	0	0	0	0	0	0	0	0	0	0	0	0	0	0	0	0	0	0	0	0	Mes1
AAACGGGAGGTTCCTA-5386STDY7537944	2.51059	0	0	0	0	0	0	0	0	0	0	0	0	0	0	0	0	0	0	0	0	0	0	0	0	0	0	0	0	0	0	0	0	0	0	0	0	0	0	0	0	0	0	0	0	0	Mes1
AAACGGGCAACACCCG-5386STDY7537944	1.6653	1.6653	0	0	1.14538	0	0	0	0	0	0	0	0	0	0	0	0	1.14538	0	0	0	0	0	0	1.14538	0	0	0	0	0	0	0	0	0	0	0	0	0	0	0	0	0	0	0	0	0	Mes1
AAACGGGGTCACCCAG-5386STDY7537944	1.7052	0	0	0	0	0	0	0	0	0	0	1.7052	0	0	0	0	0	0	0	0	0	0	0	0	1.17904	0	0	0	0	0	0	0	0	0	0	0	0	0	0	0	0	0	0	0	0	0	TransMes
AAACGGGGTGTGAAAT-5386STDY7537944	1.73503	0	0	0	0	0	0	0	0	0	0	0	0	0	0	0	0	0	0	0	0	0	0	0	1.50448	0	0	0.773468	0	0	0	0	0	0	0	0	0	0	0	0	0	0	0	0	0	0	TransMes
AAACGGGTCGTGGACC-5386STDY7537944	1.22934	1.22934	0	0	0	0	0	0	0	0	0	0	0	0	0	0	0	0	0	0	0	0	0	0	1.22934	0	0	0	0	0	0	0	0	0	0	0	0	0	0	0	0	0	0	0	0	0	TransMes
AAACGGGTCTCCAGGG-5386STDY7537944	2.42625	0	0	0	0	0	0	0	0	0	0	0	0	0	0	0	0	0	0	0	0	0	0	0	0	0	0	0	0	0	0	0	0	0	0	0	0	0	0	0	0	0	0	0	0	0	Mes1
AAACGGGTCTCTAAGG-5386STDY7537944	1.62269	0	0	1.10967	0	0	0	0	0	0	0	0	0	0	0	0	0	0	0	0	0	0	0	0	2.41294	0	0	0	0	0	0	0	0	0	0	0	0	0	0	0	0	0	0	0	0	0	Mes1
AAAGATGAGGCTAGCA-5386STDY7537944	0	0	0	0	0	0	0	0	0	0	0	0	0	0	0	0	0	0	0	0	0	0	0	0	2.13963	0	0	0	0	0	0	0	0	0	0	0	0	0	0	0	0	0	0	0	0	0	Mes1
AAAGATGCAGCCTATA-5386STDY7537944	1.81785	0	0	0	0	0	0	0	0	0	0	0	0	0	0	0	0	1.81785	0	0	0	0	0	0	0	0	0	0	0	0	0	0	0	0	0	0	0	0	0	0	0	0	0	0	0	0	Mes1
AAAGATGTCCGAGCCA-5386STDY7537944	0	1.73052	0	0	0	0	0	0	0	0	0	0	0	0	0	0	0	0	0	0	0	0	0	0	1.20051	0	0	0	0	0	0	0	0	0	0	0	0	0	0	0	0	0	0	0	0	0	Mes1
AAAGCAAAGACTTTCG-5386STDY7537944	1.59207	2.1779	0	0	0	0	0	0	0	0	0	0	2.1779	0	0	0	0	0	0	0	0	0	0	0	0	0	0	0	0	0	0	0	0	0	0	0	0	0	0	0	0	0	0	0	0	0	Mes1
AAAGCAAAGGAGTTTA-5386STDY7537944	1.64105	1.12503	0	0	1.12503	0	0	0	0	0	0	0	0	0	0	0	0	0	0	0	0	0	0	0	0	0	0	0	0	0	0	0	0	0	0	0	0	0	0	0	0	0	0	0	0	0	Mes1
AAAGCAAAGGCATGTG-5386STDY7537944	0	0	0	0	0	0	0	0	0	0	0	0	0	0	0	0	0	0	0	0	0	0	0	0	0	0	0	0	0	0	0	0	0	0	0	0	0	0	0	0	0	0	0	0	0	0	Mes1
AAAGCAACAGGGCATA-5386STDY7537944	1.83853	1.83853	0	0	1.50958	0	0	0	0	0	0	0	0	0	0	0	0	0	0	0	0	0	0	0	0	0	0	0	0	0	0	0	0	0	0	0	0	0	0	0	0	0	0	0	0	0	Mes1
AAAGCAAGTAGCGTGA-5386STDY7537944	0	0	0	0	0	0	0	0	0	0	0	0	1.39384	0	0	0	0	0	0	0	0	0	0	0	0	0	0	0	0	0	0	0	0	0	0	0	0	0	0	0	0	0	0	0	0	0	Mes1
AAAGCAAGTATATGAG-5386STDY7537944	2.61013	0	0	0	0	0	0	0	1.25851	0	0	0	0	0	0	0	0	0	0	0	0	0	0	0	0	0	0	0	0	0	0	0	0	0	0	0	0	0	0	0	0	0	0	0	0	0	Mes1
AAAGCAAGTGAGTGAC-5386STDY7537944	1.71746	0	0	0	0	0	0	0	0	0	0	0	0	0	0	0	0	1.71746	0	0	0	0	0	0	0	0	0	0	0	0	0	0	0	0	0	0	0	0	0	1.71746	0	0	0	0	0	0	Mes1
AAAGTAGAGAGTACCG-5386STDY7537944	1.69714	1.17222	0	0	0	0	0	0	0	0	0	0	0	0	0	0	0	0	0	0	0	0	0	0	1.17222	0	0	0	0	0	0	0	0	0	0	0	0	0	0	0	0	0	0	0	0	0	Mes1
AAAGTAGAGATCCCGC-5386STDY7537944	2.38348	2.12607	0	0	0	0	0	0	0	0	0	0	0	0	0	0	0	0	0	0	0	0	0	0	0	0	0	0	0	0	0	0	0	0	0	0	0	0	0	0	0	0	0	0	0	0	Mes1
AAAGTAGAGCTAACTC-5386STDY7537944	2.37106	0	0	0	0	0	0	0	0	0	0	0	0	0	0	0	0	0	0	0	0	0	0	0	1.079	0	0	0	0	0	0	0	0	0	0	0	0	0	0	0	0	0	0	0	0	0	Mes1
AAAGTAGAGGATGGAA-5386STDY7537944	1.88693	0	0	0	0	0	0	0	0	0	0	0	0	0	0	0	0	0	0	0	0	0	0	0	0	0	0	0	0	0	0	0	1.33488	0	0	0	0	0	0	0	0	0	0	0	0	0	TransMes
AAAGTAGGTCTGCAAT-5386STDY7537944	1.50931	0	0	0	0	0	0	0	0	0	0	0	0	0	0	0	0	0	0	0	0	0	0	0	1.01588	0	0	0	0	0	0	0	0	0	0	0	0	0	0	0	0	0	0	0	0	0	Mes1
AAAGTAGGTTAGATGA-5386STDY7537944	2.03979	1.46891	0	0	0	0	0	0	0	0	0	0	0	0	0	0	0	0	0	0	0	0	0	0	1.46891	0	0	0	0	0	0	0	0	0	0	0	0	0	0	0	0	0	0	0	0	0	Mes1
AAAGTAGGTTGAGGTG-5386STDY7537944	0	0	0	0	1.29081	0	0	0	0	0	0	0	0	0	0	0	0	1.29081	0	0	0	0	0	0	1.29081	0	0	0	0	0	0	0	0	0	0	0	0	0	0	0	0	0	0	0	0	0	Mes1
AAAGTAGTCATCATTC-5386STDY7537944	2.07308	0.689517	0	0	0	0	0	0	0	0	0	0	0	0	0	0	0	0.689517	0	0	0	0	0	0	0	0	0	0	0	0	0	0	0	0	0	0	0	0	0	0	0	0	0	0	0	0	Mes1
AAAGTAGTCGTGGACC-5386STDY7537944	1.19102	1.19102	0	0	0	0	0	0	0	0	0	0	0	0	0	0	0	0	0	0	0	0	0	0	0	0	0	0	0	0	0	0	0	0	0	0	0	0	0	0	0	0	0	0	0	0	TransMes
AAAGTAGTCTTGTACT-5386STDY7537944	2.46463	0	0	0	0	0	0	0	0	0	0	0.78639	0	0	0	0	0	0	0	0	0	0	0	0	0	0	0	0	0	0	0	0	0	0	0	0	0	0	0	0	0	0	0	0	0	0	STMN2+Fibro
AAATGCCAGAAGGTGA-5386STDY7537944	1.35567	0	0	0	0	0	0	0	0	0	0	0	0	0.891866	0	0	0	0	0	0	0	0	0	0	0.891866	0	0	0	0	0	0	0	0	0	0	0	0	0	0	0	0	0	0	0	0.891866	0	Mes1
AAATGCCAGACCTTTG-5386STDY7537944	1.97207	1.40923	0	0	0	0	0	0	0	0	0	0	0	0	0	0	0	0	0	0	0	0	0	0	0.708493	0	0	0	0	0	0	0	0	0	0	0	0	0	0	0	0	0	0	0	0	0	Mes1
AAATGCCAGCACCGTC-5386STDY7537944	0	0	0	0	0	0	0	0	0	0	0	0	0	0	0	0	0	0	0	0	0	0	0	0	1.99049	0	0	0	0	0	0	0	0	0	0	0	0	0	0	1.42541	0	0	0	0	0	0	OCP
AAATGCCAGTAACCCT-5386STDY7537944	2.19486	1.29735	0	0	0	0	0	0	0	0	0	0	0	0	0	0	0	0	0	0	0	0	0	0	2.19486	0	0	0	0	0	0	0	0	0	0	0	0	0	0	0	0	0	0	0	0	0	Mes1
AAATGCCCAAAGGCGT-5386STDY7537944	1.48879	0	0	0	0	0	0	0	0	0	0	0	0	0	0	0	0	0	0	0	0	0	0	0	1.48879	0	0	0	0	0	0	0	0	0	0	0	0	0	0	0	0	0	0	0	0	0	Mes1
AAATGCCCACGTGAGA-5386STDY7537944	0	1.52038	0	0	0	0	0	0	0	0	0	0	0	0	0	0	0	0	0	0	0	0	0	0	1.52038	0	0	0	0	0	0	0	0	0	0	0	0	0	0	0	0	0	0	0	0	0	Mes1
AAATGCCCATCGATGT-5386STDY7537944	1.91699	0	0	0	0	0	0	0	0	0	0	0	0	0	0	0	0	0	0	0	0	0	0	0	0	0	0	0	0	0	0	0	0	0	0	0	0	0	0	0	0	0	0	0	0	0	TransMes
AAATGCCCATTCTTAC-5386STDY7537944	2.19014	0	0	0	1.29349	0	0	0	0	0	0	0	0	0	0	0	0	0	0	0	0	0	0	0	0	0	0	0	0	0	0	0	0	0	0	0	0	0	0	0	0.842752	0	0	0	0	0	Mes1
AACACGTAGTGAATTG-5386STDY7537944	1.44072	0	0	0	0	0	0	0	0	0	0	0	0	0	0	0	0	0	0	0	0	0	0	0	0	0	0	0	0	0	0	0	0.960064	0	0	0	0	0	0	0	0.960064	0	0.960064	0	0	0	Mes1
AACACGTCAATACGCT-5386STDY7537944	1.46916	0	0	0	0	0	0	0	0	0	0	0	0	0	0	0	0	1.46916	0	0	0	0	0	0	0	0	0	0	0	0	0	0	0	0	0	0	0	0	0	0	0	0	0	0	0	0	Mes1
AACACGTCAGATCCAT-5386STDY7537944	2.21531	0	0	0	0	0	0	0	0	0	0	0	0	0	0	0	0	0	0	0	0	0	0	0	0	0	0	0	0	0	0	0	0	0	0	0	0	0	0	0	0	0	0	0	0	0	Mes1
AACACGTCATCGACGC-5386STDY7537944	1.2533	1.2533	0	0	0	0	0	0	0	0	0	0	0	0	0	0	0	1.79238	0	0	0	0	0	0	0	0	0	0	0	0	0	0	0	0	0	0	0	0	0	0	0	0	0	0	0	0	Mes1
AACACGTGTATTCGTG-5386STDY7537944	0	1.6037	0	0	0	0	0	0	0	0	0	0	0	0	0	0	0	0	0	0	0	0	0	0	0	0	0	0	0	0	0	0	0	0	0	0	0	0	0	0	0	0	0	0	0	0	Mes1
AACACGTGTCCGAAGA-5386STDY7537944	1.6797	0	0	0	0	0	0	0	0	0	0	0	0	0	0	0	0	0	0	0	0	0	0	0	1.1575	0	0	0	0	0	0	0	0	0	0	0	0	0	0	0	0	0	0	0	0	0	Mes1
AACACGTGTCCGTCAG-5386STDY7537944	0	0	0	0.832638	0.832638	0	0	0	0	0	0	0	0	0	0	0	0	0	0	0	0	0	0	0	0.832638	0	0	0	0	0	0	0	0	0	0	0	0	0	0	0	0	0	0	0	0	0	Mes1
AACACGTGTCCTCTTG-5386STDY7537944	2.24135	1.42365	0	0	0	0	0	0	0.718206	0	0	0	0	0	0	0	0	0	0	0	0	0	0	0	0	0	0	0	0	0	0	0	0	0	0	0	0	0	0	0	0	0	0.718206	0	0	0	OsteoB
AACACGTGTCGAAAGC-5386STDY7537944	0	0	0	0	0	0	0	0	0	0	0	0	0	0	0	0	0	0	0	0	0	0	0	0	0	0	0	0	0	0	0	0	0	0	0	0	0	0	0	0	0	0	0	0	0	0	Mes1
AACACGTGTGACGCCT-5386STDY7537944	2.38473	1.59786	0	0	0	0	0	0	0	0	0	0	0	0	0	0	0	0	0	0	0	0	0	0	0	0	0	0	0	0	0	0	0	0	0	0	0	0	0	0	0	0	0	0	0	0	Mes1
AACACGTGTGAGTATA-5386STDY7537944	0	1.75186	0	0	0	0	0	0	0	0	0	0	0	0	0	0	0	1.21866	0	0	0	0	0	0	0	0	0	0	0	0	0	0	1.75186	0	0	0	0	0	0	0	0	0	0	0	0	0	Mes1
AACACGTGTGTGAATA-5386STDY7537944	2.68871	1.48799	0	0	0	0	0	0	0	0	0	0	0	0	0	0	0	0	0	0	0	0	0	0	0	0	0	0	0	0	0	0	0	0	0	0	0	0	0	0	0	0	0	0	0	0	Mes1
AACACGTGTTACGACT-5386STDY7537944	0	0	0	0	0	0	0	0	0	0	0	0	0	0	0	0	0	0	0	0	0	0	0	0	1.81312	0	0	0	0	0	0	0	0	0	0	0	0	0	0	0	0	0	0	0	0	0	Mes1
AACACGTTCAGAGACG-5386STDY7537944	0.878654	0	0	0	0	0	0	0	0	0	0	0	0.878654	0	0	0	0	0	0	0	0	0	0	0	0.878654	0	0	0	0	0	0	0	0	0	0	0	0	0	0	0	0	0	0	0	0	0	OCP
AACACGTTCTCACATT-5386STDY7537944	2.86819	0	0	0	0	0	0	0	0	0	0	0	0	0	0	0	0	1.04557	0	0	0	0	0	0	1.54544	0	0	0	0	0	0	0	0	0	0	0	0	0	0	0	0	0	0	0	0	0	Mes1
AACCATGCAAGTACCT-5386STDY7537944	1.42445	0	0	0	0	0	0	0	0	0	0	0	0	0	0	0	0	0	0	0	0	0	0	0	0	0	0	0	0	0	0	0	0	0	0	0	0	0	0	0	0	0	0	0	0	0	Mes1
AACCATGGTACCGTAT-5386STDY7537944	0	0	0	0	0	0	0	0	0	0	0	0	0	0	0	0	0	0	0	0	0	0	0	0	2.78439	0	0	0	0	0	0	0	0	0	0	0	0	0	0	0	0	0	0	0	0	0	Mes1
AACCATGGTAGGACAC-5386STDY7537944	1.90012	0	0	0	0	0	0	0	0	0	0	0	0	0	0	0	0	0	1.90012	0	0	0	0	0	0	0	0	0	0	0	0	0	0	0	0	0	0	0	0	0	0	0	0	0	0	0	Mes1
AACCATGGTCTTCGTC-5386STDY7537944	2.71696	1.51151	0	0	0	0	0	0	0	0	0	0	0	0	0	0	0	0	0	0	0	0	0	0	0	0	0	0	0	0	0	0	0	0	0	0	0	0	0	0	0	0	0	0	0	0	Mes1
AACCATGGTTGTGGCC-5386STDY7537944	0.844111	1.29522	0	0	0	0	0	0	1.29522	0	0	0	0	0	0	0	0	0.844111	0	0	0	0	0	0	1.29522	0	0	0	0	0	0	0	0	0	0	0	0	0	0	0	0	0	0	0	0	0	Mes1
AACCATGGTTTGGGCC-5386STDY7537944	2.05092	0	0	0	0	0	0	0	0	0	0	0	0	0	0	0	0	0	0	0	0	0	0	0	0	0	0	0	0	0	0	0	0	0	0	0	0	0	0	0	0	0	0	0	0	0	Mes1
AACCATGTCACTCCTG-5386STDY7537944	1.31362	0	0	0	0	0	0	0	0	0	0	0	0	0	0	0	0	0	0	0	0	0	0	0	1.31362	0	0	0	0	0	0	0	0	0	0	0	0	0	0	0	0	0	0	0	0	0	Mes1
AACCATGTCAGGCGAA-5386STDY7537944	1.23088	0	0	0	0	0	0	0	0	0	0	0	0	0	0	0	0	0	0	0	0	0	0	0	0	0	0	0	0	0	0	0	0	0	0	0	0	0	0	0	0	0	0	0	0	0	TransMes
AACCATGTCCAGTATG-5386STDY7537944	0	0	0	0	0	0	0	0	0	0	0	0	0	0	0	1.57484	0	0	0	0	0	0	0	0	0	0	0	0	0	0	0	0	0	0	0	0	0	0	0	0	0	0	0	0	0	0	Mes1
AACCATGTCCCGGATG-5386STDY7537944	1.30709	0	0	0	0	0	0	0	0	0	0	0	0	0	0	0	0	0	0	0	0	0	0	0	0	0	0	0	0	0	0	0	0	0	0	0	0	0	0	0	0	0	0	0	0	0	Mes4
AACCGCGCAGATTGCT-5386STDY7537944	0	0.954135	0	0	0	0	0	0	0	0	0	0.954135	0	0	0	0	0	0	0	0	0	0	0	0	0.954135	0	0	0	0	0	0	0	0	0	0	0	0	0	0	0	0	0	0	0	0	0	Mes1
AACCGCGCATCCAACA-5386STDY7537944	1.85541	0.731822	0	0	0	0	0	0	0	0	0	0	0	0	0	0	0	0.731822	0	0	0	0	0	0	0.731822	0	0	0	0	0	0.731822	0	0	0	0	0	0	0	0	0	0	0	0	0	0	0	Mes1
AACGTTGAGTGCCAGA-5386STDY7537944	2.55796	1.60339	0	0	0	0	0	0	0	0	0	0	0	0	0	0	0	0	0	0	0	0	0	0	0	0	0	0	0	0	0	0	0	0	0	0	0	0	0	0	0	0	0	0	0	0	Mes1
AACGTTGCAGCAGTTT-5386STDY7537944	0.887724	0.887724	0	0	0	0	0	0	0	0	0	0	0	0	0	0	0	0	0	0	0	0	0	0	0	0	0	0	0	0	0	0	0	0	0	0	0	0	0	0	0.887724	0	0	0	0	0	Mes1
AACGTTGCATACCATG-5386STDY7537944	1.28331	0	0	0	0	0	0	0	0.834773	0	0	0	0	0	0	0	0	0	0	0	0	0	0	0	0	0	0	0	0	0	0	0	0	0	0	0	0	0	0	0	0	0	0	0	0	0	Mes1
AACGTTGCATTAACCG-5386STDY7537944	1.62106	0	0	0	0	0	0	0	0	0	0	0	0	0	0	0	0	0	0	0	0	0	0	0	0	0	0	0	0	0	0	0	0	0	0	0	0	0	0	0	0	0	0	0	0	0	Mes1
AACGTTGGTAGATTAG-5386STDY7537944	0	0	0	0	0	0	0	0	0	0	0	0	0	0	0	0	0	0	0	0	0	0	0	0	1.08937	0	0	0	0	0	0	0	0	0	0	0	0	0	0	0	0	0	0	0	0	0	Mes1
AACGTTGGTGAAGGCT-5386STDY7537944	2.53356	0	0	0	0	0	0	0	0	0	0	0	0	0	0	0	0	0	0	0	0	0	0	0	0	0	0	0	0	0	0	0	0	0	0	0	0	0	0	0	0	0	0	0	0	0	Mes1
AACGTTGGTGCACCAC-5386STDY7537944	0	0	0	0	0	0	0	0	0	0	0	0	0	0	0	0	0	0	0	0	0	0	0	0	0	0	0	0	0	0	0	0	0	0	0	0	0	0	0	0	0	0	0	0	0	0	MesCond
AACGTTGGTTATCCGA-5386STDY7537944	1.79426	1.79426	0	0	0	0	0	0	0	0	0	0	0	0	0	0	0	0	0	0	0	0	0	0	1.79426	0	0	0	0	0	0	0	0	0	0	0	0	0	0	0	0	0	0	0	0	0	Mes1
AACGTTGGTTGACGTT-5386STDY7537944	2.04915	1.4772	0	0	0	0	0	0	0	0	0	0	0	0	0	0	0	0	0	0	0	0	0	0	1.4772	0	0	0	0	0	0	0	0	0	0	0	0	0	0	0	0	0	0	0	0	0	Mes1
AACGTTGTCACCTCGT-5386STDY7537944	2.88212	0	0	0	0	0	0	0	0	0	0	0	0	0	0	0	0	0	0	0	0	0	0	0	0	0	0	0	0	0	0	0	0	0	0	0	0	0	0	0	0	0	0	0	0	0	Mes1
AACTCAGAGTATCGAA-5386STDY7537944	1.0817	1.0817	0	0	0	0	0	0	0	0	0	0	0	0	0	0	0	0	0	0	0	0	0	0	1.58911	0	0	0	0	0	0	0	0	0	0	0	0	0	0	0	0	0	0	0	0	0	Mes1
AACTCAGGTGTTCGAT-5386STDY7537944	0	0	0	0	0	0	0	0	0	0	0	0	0	0	0	0	0	1.2853	0	0	0	0	0	0	1.2853	0	0	0	0	0	0	0	0	0	0	0	0	0	0	0	0	0	0	0	0	0	Mes1
AACTCAGTCGGAAATA-5386STDY7537944	1.54806	0	2.12879	0	0	0	0	0	0	0	0	0	0	0	0	0	0	0	0	0	0	0	0	0	0	0	0	0	0	0	0	0	0	0	0	0	0	0	0	0	0	0	0	0	0	0	Mes1
AACTCAGTCTAGCACA-5386STDY7537944	2.2895	0	0	0	0	0	0	0	0	0	0	0	0	0	0	0	0	0	0	0	0	0	0	0	0	0	0	0	0	0	0	0	0	0	0	0	0	0	0	0	0	0	0	0	0	0	STMN2+Fibro
AACTCCCAGCTGAAAT-5386STDY7537944	1.92645	0	1.36929	0	0	0	0	0	0	0	0	0	0	0	0	0	0	0	0	0	0	0	0	0	1.36929	0	0	0	0	0	0	0	0	0	0	0	0	0	0	0	0	0	0	0	0	0	Mes1
AACTCCCAGTCACGCC-5386STDY7537944	2.3458	0.853904	0	0	0	0	0	0	0	0	0	0	0	0	0	0	0	0	0	0	0	0	0	0	0	0	0	0	0	0	0	0	0	0	0	0	0	0	0	0	0	0	0	0	0	0	Mes1
AACTCCCCACGTTGGC-5386STDY7537944	2.42939	0	0	0	0	0	0	0	0	0	0	0	0	0	0	0	0	0	0	0	0	0	0	0	1.12181	0	0	0	0	0	0	0	0	0	0	0	0	0	0	0	0	0	1.12181	0	0	0	STMN2+Fibro
AACTCCCTCATTTGGG-5386STDY7537944	1.49172	1.49172	1.49172	0	0	0	0	0	0	0	0	0	0	0	0	0	0	0	0	0	0	0	0	0	1.49172	0	0	0	0	0	0	0	0	0	0	0	0	0	0	0	0	0	0	0	0	0	Mes1
AACTCCCTCCTGTACC-5386STDY7537944	2.88955	0	0	0	0	0	0	0	0	0	0	0	0	0	0	0	0	0	0	0	0	0	0	0	0	0	0	0	0	0	0	0	0	0	0	0	0	0	0	0	0	0	0	0	0	0	Mes1
AACTCCCTCGCAAACT-5386STDY7537944	2.2471	0	0	0	0	0	0	0	0	0	0	0	0	0	0	0	0	1.34027	0	0	0	0	0	0	0	0	0	0	0	0	0	0	0	0	0	0	0	0	0	0	0	0	0	0	0	0	Mes1
AACTCCCTCTCTGTCG-5386STDY7537944	3.25638	0	0	0	0	0	0	0	0	0	0	0	0	0	0	0	0	0	0	0	0	0	0	0	0	0	0	0	0	0	0	0	0	0	0	0	0	0	0	0	1.51843	0	0	0	0	0	STMN2+Fibro
AACTCCCTCTGACCTC-5386STDY7537944	0.974314	0.974314	0	0	0	0	0	0	0	0	0	0	0	0	0	0	0	0	0	0	0	0	0	0	0	0	0	0	0	0	0	0	0	0	0	0	0	0	0	0	0	0	0	0	0	0	Mes1
AACTCCCTCTGGCGAC-5386STDY7537944	1.35996	0	0	0	0	0	0	0	0	0	0	0	0	0	0	0	0	0	0	0	0	0	0	0	0	0	0	0	0	0	0	0	0	0	0	0	0	0	0	0	0	0	0	0	0	0	TransMes
AACTCTTAGAGTCTGG-5386STDY7537944	2.48031	1.5365	0	0	0	0	0	0	0	0	0	0	0	0	0	0	0	0	0	0	0	0	0	0	1.5365	0	0	0	0	0	0	0	0	0	0	0	0	0	0	0	0	0	0	0	0	0	Mes1
AACTCTTCAACACCTA-5386STDY7537944	1.10129	1.10129	0	0	0	0	0	0	0	0	0	0	0	0	0	0	0	0	0	0	0	0	0	0	1.10129	0	0	0	0	0	0	0	0	0	0	0	0	0	0	0	0	0	0	0	0	0	Mes4
AACTCTTCAATGGAAT-5386STDY7537944	1.60896	1.09821	0	0	1.09821	0	0	0	0	0	0	0	0	0	0	0	0	1.09821	0	0	0	0	0	0	1.09821	0	0	0	0	0	0	0	0	0	0	0	0	0	0	0	0	0	0	0	0	0	Mes1
AACTCTTCACAACGTT-5386STDY7537944	1.78142	0	0	0	0	0	0	0	0	0	0	0	0	0	0	0	0	0	0	0	0	0	0	0	1.24391	0	0	0	0	0	0	0	0	0	0	0	0	0	0	0	0	0	0	0	0	0	Mes1
AACTCTTCAGTGAGTG-5386STDY7537944	1.26376	0	0	0	0	0	0	0	0	0	0	0	0	0	0	0	0	0	0	0	0	0	0	0	1.80458	0	0	0	0	0	0	0	0	0	0	0	0	0	0	0	0	0	0	0	0	0	Mes1
AACTCTTGTAGAAAGG-5386STDY7537944	0	0	0	0	0	0	0	0	0	0	0	0	0	0	0	0	0	0	0	0	0	0	0	0	1.27036	0	0	0	0	0	0	0	1.27036	1.27036	0	0	0	0	0	0	0	0	0	0	0	0	Mes4
AACTCTTGTAGCTAAA-5386STDY7537944	1.47162	1.25767	0	0	0	0	0	0	0	0	0	0	0	0	0	0	0	0.609258	0	0	0	0	0	0	0.98512	0	0	0	0	0	0	0	0	0	0	0	0	0	0	0	0	0	0	0	0	0	Mes1
AACTCTTGTGCCTTGG-5386STDY7537944	2.47722	0	0	0.860149	0	0	0	0	0	0	0	0	0	0	0	0	0	0.860149	0	0	0	0	0	0	0.860149	0	0	0	0	0	0	0	0	0	0	0	0	0	0	0	0	0	0	0	0	0	Mes1
AACTCTTTCCAAAGTC-5386STDY7537944	0	0	0	0	0	0	0	0	0	0	0	0	0	0	0	0	0	0	0	0	0	0	0	0	0	0	0	0	0	0	0	0	0	0	0	0	0	0	0	0	0	0	0	0	0	0	Mes1
AACTCTTTCGACGGAA-5386STDY7537944	0	1.53336	0	0	0	0	0	0	0	0	0	0	0	0	0	0	0	0	0	0	0	0	0	0	1.03562	0	0	0	0	0	0	0	0	0	0	0	0	0	0	0	0	0	0	0	0	0	Mes1
AACTCTTTCGCTTAGA-5386STDY7537944	1.09015	1.59928	0	0	0	0	0	0	0	0	0	0	0	0	0	0	0	0	0	0	0	0	0	0	0	0	0	0	0	0	0	0	0	0	0	0	0	0	0	0	0	0	0	0	0	0	Mes1
AACTCTTTCGTTGCCT-5386STDY7537944	1.16277	0	1.16277	0	0	0	0	0	0	0	0	0	0	0	0	0	0	0	0	0	0	0	0	0	0	0	0	0	0	0	0	0	0	0	0	0	0	0	0	0	0	0	0	0	0	0	Mes1
AACTGGTAGTAGCGGT-5386STDY7537944	1.04366	1.04366	0	0	1.04366	0	0	0	0	0	0	0	0	0	0	0	0	0	0	0	0	0	0	0	0	0	0	0	0	0	0	0	0	0	0	0	0	0	0	0	0	0	1.04366	0	0	0	TransMes
AACTGGTCAGACACTT-5386STDY7537944	1.4363	1.4363	0	0	0	0	0	0	0	0	0	0	0	0	0	0	0	0	0	0	0	0	0	0	1.4363	0	0	0	0	0	0	0	0	0	0	0	0	0	0	0	0	0	0	0	0	0	Mes1
AACTGGTGTCGACTAT-5386STDY7537944	0	0	0	0	0	0	0	0	0	0	0	0	0	0	0	0	0	0	0	0	0	0	0	0	0	0	0	0	0	0	0	0	0	0	0	0	0	0	0	0	0	0	0	0	0	0	Mes4
AACTGGTGTGTTGAGG-5386STDY7537944	1.6589	1.6589	0	0	0	0	0	0	0	0	0	0	0	0	0	0	0	0	0	0	0	0	0	0	0	0	0	0	0	0	0	0	0	0	0	0	0	0	0	0	0	0	0	0	0	0	Mes1
AACTGGTTCGCTTGTC-5386STDY7537944	1.84658	0	0	0	0	0	0	0	0	0	0	0	0	0	0	0	0	0	0	0	0	0	0	0	1.02222	0	1.02222	0	0	0	0	0	0	0	0	0	0	0	0	0	0	0	0	0	0	0	STMN2+Fibro
AACTGGTTCTGTTGAG-5386STDY7537944	0	0	0	0	0	0	0	0	0	0	0	1.18468	0	0	0	0	0	0	0	0	0	0	0	0	0	0	0	0	0	0	0	0	0	0	0	0	0	0	0	0	0	0	0	0	0	0	TransMes
AACTTTCAGAGACTTA-5386STDY7537944	2.17272	0	0	0	0	0	0	0	0	0	0	0	0	0	0	0	0	0	0	0	0	0	0	0	0	0	0	0	0	0	0	0	0	0	0	0	0	0	0	0	0	0	0	0	0	0	TransMes
AACTTTCCAGCTCCGA-5386STDY7537944	1.98695	0	0	0	0	0	0	0	0	0	0	0	0	0	0	0	0	0	0	0	0	0	0	0	1.13068	0	0	0	0	0	1.13068	0	0	0	0	0	0	0	0	0	0	0	0	0	0	0	Mes1
AACTTTCTCCGCGTTT-5386STDY7537944	2.07959	1.73474	1.20409	0	0	0	0	0	0	0	0	0	0	0	0	0	0	0	0	0	0	0	0	0	0	0	0	0	0	0	0	0	0	0	0	0	0	0	0	0	0	0	0	0	0	0	Mes1
AAGACCTAGCTGGAAC-5386STDY7537944	1.24373	0	0	0	0	0	0	0	0	0	0	0	0	0	0	0	0	0	0	0	0	0	0	0	2.1289	0	0	0	0	0	0	0	0	0	0	0	0	0	0	0	0	0	0	0	0	0	Mes1
AAGACCTAGGACGAAA-5386STDY7537944	0	0	0	0	0	0	0	0	0	0	0	0	0	0	0	0	0	0	0	0	0	0	0	0	0	0	0	0	0	0	0	0	0	0	0	0	0	0	0	0	0	0	0	0	0	0	Mes1
AAGACCTAGTAACCCT-5386STDY7537944	2.64342	0.967992	0.967992	0	0	0	0	0	0	0	0	0	0	0	0	0	0	0	0	0	0	0	0	0	0	0	0	0	0	0	0	0	0	0	0	0	0	0	0	0	0	0	0	0	0	0	DistalMes
AAGACCTAGTACGATA-5386STDY7537944	1.54269	0	0	1.54269	1.0433	0	0	0	0	0	0	0	0	0	0	0	0	0	0	0	0	0	0	0	0	0	0	0	0	0	0	0	0	0	0	0	0	0	0	0	0	0	0	0	0	0	Mes1
AAGACCTCACAGGAGT-5386STDY7537944	2.07247	0	0	0	0	0	0	0	0	0	0	0	0	0	0	0	0	0	0	0	0	0	0	0	0	0	0	0	0	0	0	0	0	0	0	0	0	0	0	0	0	0	0	0	0	0	STMN2+Fibro
AAGACCTCAGCGATCC-5386STDY7537944	1.03305	1.03305	0	0	0	0	0	0	0	0	0	0	0	0	0	0	0	0	0	0	0	0	0	0	1.03305	0	0	0	0	0	0	0	0	0	0	0	0	0	0	0	0	0	0	0	0	0	Mes1
AAGACCTCATAGACTC-5386STDY7537944	1.3512	1.3512	0	0	0	0	0	0	0	0	0	0	0	0	0	0	0	0	0	0	0	0	0	0	0	0	0	0	0	0	0	0	0	0	0	0	0	0	0	0	0	0	0	0	0	0	Mes1
AAGACCTGTAACGCGA-5386STDY7537944	1.66931	0	0	0	0	0	0	0	0	0	0	0	0	0	0	0	0	0	0	0	0	0	0	0	0	0	0	0	0	0	0	0	0	0	0	0	0	0	0	1.66931	0	0	0	0	0	0	Mes1
AAGCCGCAGGAGTACC-5386STDY7537944	1.74832	0	0	0	0	0	0	0	0	0	0	0	0	0	0	0	0	0	0	0	0	0	0	0	0	0	0	0	0	0	0	0	0	0	0	0	0	0	0	0	0	0	0	0	0	0	Mes1
AAGCCGCAGTGAAGAG-5386STDY7537944	0	1.08715	0	0	0	0	0	0	0	0	0	0	0	0	0	0	0	0	0	0	0	0	0	0	0	0	0	0	0	0	0	0	0	0	0	0	0	0	0	0	0	0	0	0	0	0	Mes1
AAGCCGCCACATGTGT-5386STDY7537944	2.3141	1.3959	0	0	0	0	0	0	0	0	0	0	0	0	0	0	0	0	0	0	0	0	0	0	0	0	0	0	0	0	0	0	0	0	0	0	0	0	0	0	0	0	0	0	0	0	Mes1
AAGCCGCCAGGTCTCG-5386STDY7537944	1.30592	1.30592	0	0	0	0	0	0	0	0	0	0	0	0	0	0	0	0	0	0	0	0	0	0	0	0	0	0	0	0	0	0	0	0	0	0	0	0	0	0	0	0	0	0	0	0	Mes1
AAGCCGCCATGGTCAT-5386STDY7537944	1.80862	0	0	0	0	0	0	0	0	0	0	0	0	0	0	0	0	0	0	0	0	0	0	0	2.41628	0	0	0	0	0	0	0	0	0	0	0	0	0	0	0	0	0	0	0	0	0	Mes1
AAGCCGCGTCGATTGT-5386STDY7537944	0	1.80141	0	1.26104	1.26104	0	0	0	0	0	0	0	0	0	0	0	0	0	0	0	0	0	0	0	0	0	0	0	0	0	0	0	0	0	0	0	0	0	0	0	0	0	0	0	0	0	Mes1
AAGCCGCGTGTGCGTC-5386STDY7537944	0	1.22457	0	0	0	0	0	0	0	0	0	0	0	0	0	0	0	0	0	0	0	0	0	0	0	0	0	0	0	0	0	0	0	0	0	0	0	0	0	0	0	0	0	0	0	0	STMN2+Fibro
AAGCCGCTCCGTTGCT-5386STDY7537944	3.03536	0	1.45895	0	0	0	0	0	0	0	0	0	0	0	0	0	0	0	0	0	0	0	0	0	2.02852	0	0	0	0	0	0	0	0	0	0	0	0	0	0	0	0	0	0	0	0	0	Mes1
AAGGAGCAGAACAACT-5386STDY7537944	0	0	0	0	0	0	0	0	0	0	0	0	0	0	0	0	0	0	0	0	0	0	0	0	0	0	0	0	0	0	0	0	0	0	0	0	0	0	0	0	0	0	0	0	0	0	Mes1
AAGGAGCAGTGATCGG-5386STDY7537944	0	0	0	0	0	0	0	0	0	0	0	0	0	0	0	0	0	0	0	0	0	0	0	0	0	0	0	0	0	0	0	0	0	0	0	0	0	0	0	0	0	0	0	0	0	0	Mes1
AAGGAGCCAATAGCAA-5386STDY7537944	1.83204	1.83204	0	0	0	0	0	0	0	0	0	0	0	0	0	0	0	0	0	0	0	0	0	0	0	0	0	0	0	0	0	0	0	0	0	0	0	0	0	0	0	0	0	0	0	0	Mes1
AAGGAGCCACGTCAGC-5386STDY7537944	2.37784	1.44939	0	0	0	0	0	0	1.44939	0	0	0	0	0	0	0	0	0	0	0	0	0	0	0	0	0	0	0	0	0	0	0	0	0	0	0	0	0	0	0	0	0	0	0	0	0	STMN2+Fibro
AAGGAGCCATTCACTT-5386STDY7537944	1.67088	0	0	0	0	0	0	0	0	0	0	0	0	0	0	0	0	0	0	0	0	0	0	0	0	0	0	0	0	0	0	0	0	0	0	0	0	0	0	0	0	0	0	0	0	0	STMN2+Fibro
AAGGAGCGTAGAGCTG-5386STDY7537944	1.54428	0	0	0	0	0	0	0	0	0	0	0	0	0	0	0	0	0	0	0	0	0	0	0	0	0	0	0	0	0	0	0	0	0	0	0	0	0	0	0	0	0	0	0	0	0	Mes1
AAGGAGCTCCACGTTC-5386STDY7537944	2.04657	0.853672	0.853672	0	0.853672	0	0	0	0	0	0	0	0	0	0	0	0	0	0	0	0	0	0	0	0	0	0	0	0	0	0	0	0	0	0	0	0	0	0	0	0	0	0	0	0	0	STMN2+Fibro
AAGGAGCTCGACCAGC-5386STDY7537944	1.34739	1.34739	0	0	0	0	0	0	0	0	0	0	0	0	0	0	0	0	0	0	0	0	0	0	1.90133	0	0	0	0	0	0	0	0	0	0	0	0	0	0	0	0	0	0	0	0	0	Mes1
AAGGCAGAGAGTGACC-5386STDY7537944	2.48047	1.31821	0	0	0	0	0	0	0	0	0	0	0	0	0	0	0	0	0	0	0	0	0	0	1.31821	0	0	0	0	0	0	0	0	0	0	0	0	0	0	0	0	0	0	0	0	0	Mes1
AAGGCAGAGATGAGAG-5386STDY7537944	1.27815	1.27815	0	0	0	0	0	0	0	0	0	0	0	0	0	0	0	0	0	0	0	0	0	0	0	0	0	1.27815	0	0	0	0	0	0	0	0	0	0	0	0	0	0	0	0	0	0	Mes1
AAGGCAGAGTGCGATG-5386STDY7537944	1.67775	1.15586	0	0	0	0	0	0	0	0	0	0	0	0	0	0	0	0	0	0	0	0	0	0	0	0	0	0	0	0	0	0	0.736387	0	0	0	0	0	0	0	0.736387	0	0	0	0	0	Mes1
AAGGCAGAGTTAGCGG-5386STDY7537944	1.98668	0	0	0	0	0	0	0	0	0	0	0	0	0	0	0	0	0	0	0	0	0	0	0	0	0	0	0	0	0	0	0	0	0	0	0	0	0	0	0	0	0	0	0	0	0	STMN2+Fibro
AAGGCAGAGTTTAGGA-5386STDY7537944	1.47903	1.47903	0	0	0	0	0	0	0	0	0	0	2.05122	0	0	0	0	1.47903	0	0	0	0	0	0	0	0	0	0	0	0	0	0	0	0	0	0	0	0	0	0	0	0	0	0	0	0	Mes1
AAGGCAGCAAACCTAC-5386STDY7537944	2.25684	0	0.997159	0	0	0	0	0	0	0	0	0	0	0	0	0	0	1.81347	0	0	0	0	0	0	1.4864	0	0	0	0	0	0	0	0	0	0	0	0	0	0	0	0	0	0	0	0	0	Mes1
AAGGCAGCAAAGGTGC-5386STDY7537944	1.09357	1.60339	0	0	0	0	0	0	0	0	0	0	0	0	0	0	0	0	0	0	0	0	0	0	1.09357	0	0	0	0	0	0	0	0	0	0	0	0	0	0	0	0	0	0	0	1.09357	0	Mes1
AAGGCAGCAATTCCTT-5386STDY7537944	0	1.27778	0	0	0	0	0	0	0	0	0	0	0	0	0	0	0	0	0	0	0	0	0	0	1.27778	0	0	0	0	0	0	0	0	0	0	0	0	0	0	0	0	0	0	0	0	0	Mes1
AAGGCAGGTCTAGTCA-5386STDY7537944	2.02862	1.68684	0	0	0	0	0	0	0	0	0	0	0	0	0	0	0	1.16352	0	0	0	0	0	0	1.16352	0	0	0	0	0	0	0	0	0	0	0	0	0	0	0	0	0	0	0	0	0	Mes1
AAGGCAGTCAATACCG-5386STDY7537944	2.03428	2.03428	0	0	0	0	0	0	1.46403	0	0	0	0	0	0	0	0	0	0	0	0	0	0	0	0	0	0	0	0	0	0	0	0	0	0	0	0	0	0	0	0	0	0	0	0	0	Mes1
AAGGCAGTCCCAAGAT-5386STDY7537944	1.40326	0	0	0	0	0	0	0	0	0	0	0	0	0	0	0	0	0	0	0	0	0	0	0	0	0	0	0	0	0	0	0	0	0	0	0	0	0	0	0	0	0	0	0	0	0	STMN2+Fibro
AAGGCAGTCCTCTAGC-5386STDY7537944	1.59723	0	0	0	0	0	0	0	0	0	0	0	0	0	0	0	0	0	0	0	0	0	0	0	1.59723	0	0	0	0	0	0	0	0	0	0	0	0	0	0	0	0	0	0	0	0	0	Mes1
AAGGTTCAGCTGTCTA-5386STDY7537944	1.52543	0	0	0	0	0	0	0	0	0	0	0	0	0	0	0	0	0	0	0	0	0	0	0	1.52543	0	0	0	0	0	0	0	0	0	0	0	0	0	0	0	0	0	0	0	0	0	Mes1
AAGGTTCCAGACAAAT-5386STDY7537944	0	1.13196	0	0	1.98858	0	0	0	0	0	0	0	0	0	0	0	0	0	0	0	0	0	0	0	0	0	0	0	0	0	0	0	0	0	0	0	0	0	0	0	0	0	0	0	0	0	ISL1+Mes
AAGGTTCTCCGTTGTC-5386STDY7537944	0	1.91403	1.35845	0	0	0	0	0	0	0	0	0	0	0	0	0	0	1.91403	0	0	0	0	0	0	0	0	0	0	0	0	0	0	0	0	0	0	0	0	0	0	0	0	0	0	0	0	Mes1
AAGTCTGAGGTGCACA-5386STDY7537944	2.29248	1.93629	0	0	0	0	0	0	0	0	0	0	0	0	0	0	0	0	0	0	0	0	0	0	1.37788	0	0	0	0	0	0	0	0	0	0	0	0	0	0	0	0	0	0	0	0	0	Mes1
AAGTCTGAGTCTCAAC-5386STDY7537944	1.74422	1.74422	0	0	0	0	0	0	0	0	0	0	0	0	0	0	0	0	0	0	0	0	0	0	0	0	0	0	0	0	0	0	0	0	0	0	0	0	0	0	0	0	0	0	0	0	Mes1
AAGTCTGCAAGTCTGT-5386STDY7537944	2.34081	0	0	0	0	0	0	0	0	0	0	0	0	0	0	0	0	0	0	0	0	0	0	0	0	0	0	0	0	0	0	0	0	0	0	0	0	0	0	0	0	0	0	0	0	0	Mes1
AAGTCTGCACAAGCCC-5386STDY7537944	1.31521	0	0.859834	0	0	0	0	0	0	0	0	0	0	0	0	0	0	0	0	0	0	0	0	0	0	0	0	0	0	0	0	0	0	0	0	0	0	0	0	0	0	0	0	0	0	0	Mes1
AAGTCTGGTCCCTTGT-5386STDY7537944	0	0	0	0	0	0	0	0	0	0	0	0	0	0	0	0	0	0	0	0	0	0	0	0	0	0	0	0	0	0	0	0	0	0	0	0	0	0	0	0	0	0	0	0	0	0	Mes1
AAGTCTGTCAAAGACA-5386STDY7537944	2.02549	0.839825	0	0	0	0	0	0	0	0	0	0	0	0	0	0	0	0	0	0	0	0	0	0	0.839825	0	0	0	0	0	0	0	0	0	0	0	0	0	0	0	0	0	0	0	0	0	Mes1
AAGTCTGTCCGGCACA-5386STDY7537944	0	0	0	0	0	0	0	0	0	0	0	0	0	0	0	0	0	0	0	0	0	0	0	0	0	0	0	0	0	0	0	0	0	0	0	0	0	0	0	0	0	0	0	0	0	0	Mes1
AATCCAGAGGCGACAT-5386STDY7537944	0	1.42063	0	0	0	0	0	0	0	0	0	0	0	0	0	0	0	1.98505	0	0	0	0	0	0	0	0	0	0	0	0	0	0	0	0	0	0	0	0	0	0	0	0	0	0	0	0	Mes1
AATCCAGAGTCTTGCA-5386STDY7537944	1.11625	0	0	0	0	0	0	0	0	0	0	0	0	0	0	0	0	0	0	0	0	0	0	0	0	0	0	0	0	0	0	0	0	0	0	0	0	0	0	0	0	0	0	0	0	0	Mes1
AATCCAGCACAGGTTT-5386STDY7537944	2.50258	0	0	0	1.33592	0	0	0	0	0	0	0	1.33592	0	0	0	0	0	0	0	0	0	0	0	0	0	0	0	0	0	0	0	0	0	0	0	0	0	0	0	0	0	0	0	0	0	OCP
AATCCAGCATCACGAT-5386STDY7537944	1.19856	0	1.19856	0	0	0	0	0	0	0	0	0	0	0	0	0	0	0	0	0	0	0	0	0	0	0	0	0	0	0	0	0	0	0	0	0	0	0	0	0	0	0	0	0	0	0	Mes1
AATCCAGGTGCCTGTG-5386STDY7537944	0	1.54893	0	0	0	0	0	0	0	0	0	0	0	0	0	0	0	0	0	0	0	0	0	0	0	0	0	0	0	0	0	0	0	0	0	0	0	0	0	0	0	0	1.54893	0	0	0	Mes1
AATCCAGGTGCGAAAC-5386STDY7537944	1.49368	0.766	0	0	0	0	0	0	0	0	0	0	0	0	0	0	0	0	0	0	0	0	0	0	0	0	0	0	0	0	0	0	0	0	0	0	0	0	0	0	0	0	0	0	0	0	Mes1
AATCCAGTCAAACCGT-5386STDY7537944	3.07588	1.05744	0	0	0	0	0	0	0	0	0	0	0	0	0	0	0	1.05744	0	0	0	0	0	0	0	0	0	0	0	0	0	0	0	0	0	0	0	0	0	0	0	0	0	0	0	0	Mes1
AATCCAGTCCAATGGT-5386STDY7537944	1.37732	0	0	0	0	0	0	0	0	0	0	0	0	0	0	0	0	0	0	0	0	0	0	0	0	0	0	0	0	0	0	0	0	0	0	0	0	0	0	0	0	0	0	0	0	0	ISL1+Mes
AATCCAGTCCTTTACA-5386STDY7537944	1.54748	1.54748	1.04725	0	0	0	0	0	0	0	0	0	0	0	0	0	0	0	0	0	0	0	0	0	1.04725	0	0	0	0	0	0	0	0	0	0	0	0	0	0	0	0	0	0	0	0	0	Mes1
AATCCAGTCGTTACGA-5386STDY7537944	2.20604	0	0	0	0	0	0	0	0	0	0	0	0	0	0	0	0	0	0	0	0	0	0	0	1.85418	0	0	0	0	0	0	0	0	0	0	0	0	0	0	0	0	0	0	0	0	0	Mes1
AATCCAGTCGTTGCCT-5386STDY7537944	0	1.2432	1.2432	0	0	0	0	0	0	0	0	0	0	0	0	0	0	0	0	0	0	0	0	0	1.2432	0	0	0	0	0	0	0	0	0	0	0	0	0	0	0	0	0	0	0	0	0	Mes1
AATCCAGTCTCGCTTG-5386STDY7537944	0	1.1602	0	0	0	0	0	0	0	0	0	0	0	0	0	0	0	0	0	0	0	0	0	0	1.1602	0	0	0	0	0	0	0	0	0	0	0	0	0	0	0	0	0	0	0	0	0	Mes1
AATCGGTAGCCTATGT-5386STDY7537944	0	0	0	0	0	0	0	0	0	0	0	0	0	0	0	0	0	0	0	0	0	0	0	0	1.39498	0	0	0	0	0	0	0	0	0	0	0	0	0	0	0	0	0	0	0	0	0	Mes1
AATCGGTAGCTCTCGG-5386STDY7537944	2.54538	0	0	0	1.20885	0	0	0	0	0	0	0	0	0	0	0	0	0	0	0	0	0	0	0	1.20885	0	0	0	0	0	0	0	0	0	0	0	0	0	0	0	0	0	1.20885	0	0	0	Mes1
AATCGGTAGTTGAGAT-5386STDY7537944	2.65887	1.46327	0	0	1.46327	0	0	0	0	0	0	0	0	0	0	0	0	1.46327	0	0	0	0	0	0	0	0	0	0	0	0	0	0	0	0	0	0	0	0	0	0	0	0	0	0	0	0	Mes1
AATCGGTCAATCGGTT-5386STDY7537944	1.21415	0	0	0	0	0	0	0	0	0	0	0	0	0	0	0	0	0	0	0	0	0	0	0	1.74656	0	0	0	0	0	0	0	0	0	0	0	0	0	0	0	0	0	0	0	0	0	Mes1
AATCGGTCACGACTCG-5386STDY7537944	0	1.53108	1.53108	0	0	0	0	0	0	0	0	0	0	0	0	0	0	2.10977	0	0	0	0	0	0	0	0	0	0	0	0	0	0	0	0	0	0	0	0	0	0	0	0	0	0	0	0	Mes1
AATCGGTGTAGCGCAA-5386STDY7537944	1.63471	1.63471	0	0	0	0	0	0	0	0	0	0	0	0	0	0	0	0	0	0	0	0	0	0	0	0	0	0	0	0	0	0	0	0	0	0	0	0	0	0	0	0	0	0	0	0	TransMes
AATCGGTGTCTTCAAG-5386STDY7537944	1.8973	1.06101	1.06101	0	0	0	0	0	0	0	0	0	0	0	0	0	0	0	0	1.06101	0	0	0	0	0	0	0	0	0	0	0	0	0	0	0	0	0	0	0	0	0	0	0	0	0	0	Mes1
ACACCAAAGAGCTGGT-5386STDY7537944	0	0	0	0	0	0	0	0	0	0	0	0	0	0	0	0	0	0	0	0	0	0	0	0	1.42541	0	0	0	0	0	0	0	0	0	0	0	0	0	0	0	0	0	0	0	0	0	Mes1
ACACCAAAGTTTAGGA-5386STDY7537944	2.03824	1.17115	0	1.17115	1.17115	0	0	0	0	0	0	0	0	0	0	0	0	0	0	0	0	0	0	0	0	0	0	0	0	0	0	0	0	0	0	0	0	0	0	0	0	0	1.17115	0	0	0	Mes1
ACACCAACACCGAATT-5386STDY7537944	2.01639	0.734859	0	0	0	0	0	0	0	0	0	0	0	0	0	0	0	0	0	0	0	0	0	0	1.44823	0	0	0	0	0	0	0	0	0	0	0	0	0	0	0	0	0	0	0	0	0	Mes1
ACACCAAGTAAAGGAG-5386STDY7537944	1.59739	1.08858	0	0	1.08858	0	0	0	0	0	0	0	0	0	0	0	0	0	0	0	0	0	0	0	1.59739	0	0	0	0	0	0	0	0	0	0	0	0	0	0	0	0	0	0	0	0	0	ISL1+Mes
ACACCAAGTGTCGCTG-5386STDY7537944	1.33799	1.89051	0	0	0	0	0	0	0	0	0	0	0	0	0	0	0	0	0	0	0	0	0	0	0	0	0	0	0	0	0	0	0	0	0	0	0	0	0	0	0	0	0	0	0	0	Mes1
ACACCAATCGAGAGCA-5386STDY7537944	2.78951	0	1.57241	0	0	0	0	0	0	0	0	0	0	0	0	0	0	1.57241	0	0	0	0	0	0	0	0	0	0	0	0	0	0	0	0	0	0	0	0	0	0	0	0	0	0	0	0	Mes1
ACACCAATCTGAGGGA-5386STDY7537944	1.18295	1.18295	0	0	0	0	0	0	0	0	0	0	0	0	0	0	0	0	0	0	0	0	0	0	2.05309	0	0	0	0	0	0	0	0	0	0	0	0	0	0	0	1.18295	0	0	0	0	0	Mes1
ACACCCTAGATGGGTC-5386STDY7537944	1.11965	0.708964	0	0	0	0	0	0	0	0	0	0	0	0	0	0	0	0	0	0	0	0	0	0	0	0	0	0	0	0	0	0.708964	0	0	0	0	0	0	0	0	0	0	0	0	0	0	STMN2+Fibro
ACACCCTAGCGATTCT-5386STDY7537944	0.888861	0	0	0	0	0	0	0	0	0	0	0	0	0	0	0	0	0	0	0	0	0	0	0	0	0	0	0	0	0	0	0	0	0	0	0	0	0	0	0	0	0	0	0	0	0	ISL1+Mes
ACACCCTAGGGATACC-5386STDY7537944	1.35685	0	0	0	0	0	0	0	0	0	0	0	0	0	0	0	0	0	0	0	0	0	0	0	0	0	0	0	0	0	0	0	0	0	0	0	0	0	0	0	0	0	0	0	0	0	Mes1
ACACCCTAGTGATCGG-5386STDY7537944	2.59692	1.63721	0	0	0	0	0	0	0	0	0	0	0	0	0	0	0	0	0	0	0	0	0	0	1.63721	0	0	0	0	0	0	0	0	0	0	0	0	0	0	0	1.63721	0	0	0	0	0	Mes1
ACACCCTAGTTACGGG-5386STDY7537944	0	0	0	0	0	0	0	0	0	0	0	0	0	0	0	0	0	0	0	0	0	0	0	0	0	0	0	0	0	0	0	0	0	0	0	0	0	0	0	0	0	0	0	0	0	0	ISL1+Mes
ACACCCTCAAGGACAC-5386STDY7537944	1.26705	1.26705	0	0	0	0	0	0	0	0	0	0	0	0	0	0	0	0	0	0	0	0	0	0	0	0	0	0	0	0	0	0	0	0	0	0	0	0	0	0	0	0	0	0	0	0	Mes1
ACACCCTCACATCCAA-5386STDY7537944	1.3476	0	0	0	0	0	0	0	0	0	0	0	0	0	0	0	0	1.3476	0	0	0	0	0	0	0	0	0	0	0	0	0	0	0	0	0	0	0	0	0	0	0	0	0	0	0	0	Mes1
ACACCCTCACTAAGTC-5386STDY7537944	2.04037	2.04037	0	0	0	0	0	0	0	0	0	0	0	0	0	0	0	0	0	0	0	0	0	0	1.46942	0	0	0	0	0	0	0	0	0	0	0	0	0	0	0	0	0	0	0	0	0	Mes1
ACACCCTCAGTATAAG-5386STDY7537944	2.35935	1.07049	0	0	0	0	0	0	0	0	0	0	0	0	0	0	0	0	0	0	0	0	0	0	0	0	0	0	0	0	0	0	0	0	0	0	0	0	0	0	0	0	0	0	0	0	Mes1
ACACCCTGTTCCATGA-5386STDY7537944	2.74672	0	0	0	0	0	0	0	0	0	0	0	0	0	0	0	0	1.7688	0	0	0	0	0	0	0	0	0	0	0	0	0	0	0	0	0	0	0	0	0	0	0	0	0	0	0	0	Mes1
ACACCCTTCATTTGGG-5386STDY7537944	1.91378	0	0	1.35824	0	0	0	0	0	0	0	0	0	0	0	0	0	0	0	0	0	0	0	0	1.35824	0	0	0	0	0	0	0	0	0	0	0	0	0	0	0	0	0	0	0	0	0	Mes1
ACACCGGAGCCAGAAC-5386STDY7537944	2.08266	1.73763	0	0	0	0	0	0	0	0	0	0	0	0	0	0	0	0	0	0	0	0	0	0	2.71148	0	0	0	0	0	0	0	0	0	0	0	0	0	0	0	0	0	0	0	0	0	Mes1
ACACCGGAGTGTGAAT-5386STDY7537944	2.09339	2.09339	0	0	0	0	0	0	0	0	0	0	0	0	0	0	0	0	0	0	0	0	0	0	0	0	0	0	0	0	0	0	0	0	0	0	0	0	0	0	0	0	0	0	0	0	Mes1
ACACCGGCAAACGTGG-5386STDY7537944	1.10519	0	0	0	0	0	0	0	0	0	0	0	0	0	0	0	0	0	0	0	0	0	0	0	0	0	0	0	0	0	0	0	0	0	0	0	0	0	0	0	0	0	0	0	0	0	Mes1
ACACCGGCAAAGTCAA-5386STDY7537944	1.54864	0	0	0	0	0	0	0	0	0	0	0	0	0	0	0	0	0	0	0	0	0	0	0	0	0	0	0	0	0	0	0	0	0	0	0	0	0	0	0	0	0	0	0	0	0	Mes1
ACACCGGCACTGAAGG-5386STDY7537944	0	0	1.2852	0	0.836252	0	0	0	0	0	0	0	0	0	0	0	0	0	0	0	0	0	0	0	0.836252	0	0	0	0	0	0	0	0	0	0	0	0	0	0	0	0	0	0	0	0	0	Mes1
ACACCGGGTATAAACG-5386STDY7537944	2.10575	1.22508	0	0	0	0	0	0	0	0	0	0	0	0	0	0	0	0	0	0	0	0	0	0	1.22508	0	0	0	0	0	0	0	0	0	0	0	0	0	0	0	1.22508	0	0	0	0	0	Mes1
ACACCGGGTTCCATGA-5386STDY7537944	2.31849	0	0	0	0	0	0	0	0	0	0	0	0	0	0	0	0	0	0	0	0	0	0	0	0	0	0	0	0	0	1.39956	0	0	0	0	0	0	0	0	0	0	0	0	0	0	0	Mes1
ACACTGAAGAAACCGC-5386STDY7537944	2.36696	0	0	0	2.36696	0	0	0	0	0	0	0	0	0	0	0	0	0	0	0	0	0	0	0	0	0	0	0	0	0	0	0	0	0	0	0	0	0	0	0	0	0	0	0	0	0	Mes1
ACACTGAAGTACCGGA-5386STDY7537944	0.999757	0.999757	0	0	1.81692	0	0	0	0	0	0	0	0	0	0	0	0	0	0	0	0	0	0	0	0	0	0	0	0	0	0	0	0	0	0	0	0	0	0	0	0	0	0	0	0	0	Mes1
ACACTGACACATCTTT-5386STDY7537944	0	0	0	0	0	0	0	0	0	0	0	0	0	0	0	0	0	0	0	0	0	0	0	0	0	0	0	0	0	0	0	0	0	0	0	0	0	0	0	0	0	0	0	0	0	0	OCP
ACACTGACATGCCTTC-5386STDY7537944	2.61964	0	1.43095	0	0	0	0	0	0	0	0	0	0	0	0	0	0	0	0	0	0	0	0	0	0	0	0	0	0	0	0	0	0	0	0	0	0	0	0	0	0	0	0	0	0	0	Mes1
ACACTGATCGCTGATA-5386STDY7537944	2.4098	2.15162	0	0	0	0	0	0	0	0	0	0	0	0	0	0	0	0	0	0	0	0	0	0	1.80268	0	0	0	0	0	0	0	0	0	0	0	0	0	0	0	0	0	0	0	0	0	Mes1
ACAGCCGAGCGTGAAC-5386STDY7537944	0	0	0	0	0	0	0	0	0	0	0	0	0	0	0	0	0	0	0	0	0	0	0	0	1.48113	0	0	0	0	0	0	0	0	0	0	0	0	0	0	0	0	0	0	0	0	0	Mes1
ACAGCCGCAAGGACTG-5386STDY7537944	1.62793	0	1.11405	0	0	0	0	0	0	0	0	0	0	0	0	0	0	0	0	0	0	0	0	0	0	0	0	0	0	0	1.11405	0	0	0	0	0	0	0	0	0	0	0	0	0	0	0	Mes1
ACAGCCGTCCATGAAC-5386STDY7537944	1.28922	0	0.629491	0	0	0	0	0	0	0	0	0	0	0	0	0	0	0	0	0	0	0	0	0	0	0	0	0	0	0	0	0	0	0	0	0	0	0	0	0	0	0	0	0	0	0	STMN2+Fibro
ACAGCCGTCCTGCTTG-5386STDY7537944	1.22423	1.22423	0	0	0	0	0	0	0	0	0	0	0	0	0	0	0	0	0	0	0	0	0	0	1.22423	0	0	0	0	0	0	0	1.22423	0	0	0	0	0	0	0	0	0	0	0	0	0	Mes1
ACAGCTAAGCCAGGAT-5386STDY7537944	1.62662	2.21629	1.62662	0	0	0	0	0	0	0	0	0	0	0	0	0	0	1.62662	0	0	0	0	0	0	0	0	0	0	0	0	0	0	0	0	0	0	0	0	0	0	0	0	0	0	0	0	Mes1
ACAGCTACAATCCAAC-5386STDY7537944	3.16507	0	0	0	0	0	0	0	0	0	0	0	0	0	0	0	0	0	0	0	0	0	0	0	0	0	0	0	0	0	0	0	0	0	0	0	0	0	0	0	0	0	0	0	0	0	Mes1
ACAGCTACACGAAAGC-5386STDY7537944	2.21327	1.31243	0	0	0	0	0	0	0	0	0	0	0	0	0	0	0	0	0	0	0	0	0	0	0	0	0	0	0	0	0	0	0	0	0	0	0	0	0	0	0	0	0	0	0	0	Mes1
ACAGCTAGTAAGGGAA-5386STDY7537944	2.94573	0	0	0	0	0	0	0	0	0	0	0	0	0	0	0	0	0	0	0	0	0	0	0	1.52712	0	0	0	0	0	0	0	0	0	0	0	0	0	0	0	0	0	0	0	0	0	Mes1
ACAGCTAGTATTCGTG-5386STDY7537944	0	1.83668	0	0	0	0	0	0	0	0	0	0	0	0	0	0	0	0	0	0	0	0	0	0	0	0	0	0	0	0	0	0	0	0	0	0	0	0	0	0	0	0	0	0	0	0	Mes1
ACAGCTATCATAGCAC-5386STDY7537944	1.5176	0	1.02268	0	0	0	0	0	0	0	0	1.02268	0	0	0	0	0	0	0	0	0	0	0	0	0	0	0	0	0	1.02268	0	0	0	0	0	0	0	0	0	0	0	0	0	0	0	0	TransMes
ACATACGTCGCCTGAG-5386STDY7537944	1.57544	0	0	0	0	0	0	0	0	0	0	0	0	0	0	0	0	0	0	0	0	0	0	0	0	0	0	0	0	0	0	0	0	0	0	0	0	0	0	0	0	0	0	0	0	0	STMN2+Fibro
ACATACGTCGGATGTT-5386STDY7537944	2.86698	1.4625	0	0	0	0	0	0	0	0	0	0	0	0	0	0	0	2.03255	0	0	0	0	0	0	0	0	0	0	0	0	0	0	0	0	0	0	0	0	0	0	0	0	0	0	0	0	Mes1
ACATCAGAGGATTCGG-5386STDY7537944	1.90472	0	0	0	0	0	0	0	0	0	0	0	0	0	0	0	0	0	0	0	0	0	0	0	0	0	0	0	0	0	0	0	0	0	0	0	0	0	0	0	0	0	0	0	0	0	Mes4
ACATCAGCATGCAACT-5386STDY7537944	0.724618	0	0	0	0	0	0	0	0	0	0	0	0	0	0	0	0	0	0	0	0	0	0	0	0	0	0	0	0	0	0	0	0	0	0	0	0	0	0	0	0	0	0	0	0	0	Mes1
ACATCAGTCAGTTCGA-5386STDY7537944	1.79636	1.25671	0	0	1.79636	0	0	0	0	0	0	0	0	0	0	0	0	0	0	0	0	0	0	0	0	0	0	0	0	0	0	0	0	0	0	0	0	0	0	0	0	0	0	0	0	0	Mes1
ACATCAGTCCGTAGGC-5386STDY7537944	0	0	0	0	0	0	0	0	0	0	0	0	0	0	0	0	0	0	0	0	0	0	0	0	1.72368	0	0	0	0	0	0	0	0	0	0	0	0	0	0	0	0	0	0	0	0	0	OCP
ACATCAGTCGATGAGG-5386STDY7537944	1.99377	1.4283	0	0	0	0	0	0	0	0	0	0	1.4283	0	0	0	0	0	0	0	0	0	0	0	0	0	0	0	0	0	0	0	0	0	0	0	0	0	0	0	0	0	0	0	0	0	Mes1
ACATCAGTCGTGGGAA-5386STDY7537944	1.27685	0	0	0	0	0	0	0	0	0	0	0	0	0	0	0	0	0	0	0	0	0	0	0	0	0	0	0	0	0	0	0	0	0	0	0	0	0	0	0	0	0	0	0	0	0	Mes1
ACATGGTCAAACTGTC-5386STDY7537944	1.7568	0	0	0	0	0	0	0	0	0	0	0	0	0	0	0	0	0	0	0	0	0	0	0	1.43411	0	0	0	0	0	0	0	0	0	0	0	0	0	0	0	0	0	0	0	0	0	Mes1
ACATGGTCATACGCTA-5386STDY7537944	2.31966	1.19181	0	0	0	0	0	0	0	0	0	0	0	0	0	0	0	0	0	0	0	0	0	0	0	0	0	0	0	0	0	0	0	0	0	0	0	0	0	0	0	0	0	0	0	0	Mes1
ACATGGTCATGTAGTC-5386STDY7537944	2.23932	0	0	0	0	0	0	0	0	0	0	0	0	0	0	0	0	0	0	1.33385	0	0	0	0	0	0	0	0	0	0	0	0	0	0	0	0	0	0	0	0	0	0	0	0	0	0	Mes1
ACATGGTGTTAAGATG-5386STDY7537944	2.47075	1.85874	1.31045	0	0	0	0	0	0	0	0	0	0	0	0	0	0	0	0	0	0	0	0	0	0	0	0	0	0	0	0	0	0	0	0	0	0	0	0	0	0	0	0	0	0	0	Mes1
ACATGGTTCCCTCTTT-5386STDY7537944	1.45039	0	0	0	0	0	0	0	0	0	0	0	0	0	0	0	0	1.45039	0	0	0	0	0	0	0	0	0	0	0	0	0	0	0	0	0	0	0	0	0	0	0	0	0	0	0	0	Mes1
ACATGGTTCCGCAAGC-5386STDY7537944	2.83434	1.6104	0	0	0	0	0	0	0	0	0	0	0	0	0	0	0	0	0	0	0	0	0	0	1.6104	0	0	0	0	0	0	0	0	0	0	0	0	0	0	0	0	0	0	0	0	0	Mes1
ACATGGTTCTAGAGTC-5386STDY7537944	2.80098	0	0	0	0	0	0	0	0	0	0	0	0	0	0	0	0	0	0	0	0	0	0	0	0	0	0	0	0	0	0	0	0	0	0	0	0	0	0	0	0	0	0	0	0	0	Mes1
ACATGGTTCTCGAGTA-5386STDY7537944	0	0	0	0	0	0	0	0	0	0	0	0	0	0	0	0	0	0	0	0	0	0	0	0	1.24443	0	0	0	0	0	0	0	0	0	0	0	0	0	0	0	0	0	0	0	0	0	Mes1
ACCAGTAAGAGGTAGA-5386STDY7537944	1.62629	0	0	0	0	0	0	0	0	0	0	0	0	0	0	0	0	0	0	0	0	0	0	0	1.62629	0	0	0	0	0	0	0	0	0	0	0	0	0	0	0	0	0	0	0	0	0	Mes1
ACCAGTAAGATGAGAG-5386STDY7537944	1.81677	0	0	1.27424	0	0	0	0	0	0	0	0	0	0	0	0	0	0	0	1.27424	0	0	0	0	0	0	0	0	0	0	0	0	0	0	0	0	0	0	0	0	0	0	0	0	0	0	Mes1
ACCAGTAAGGAGTCTG-5386STDY7537944	2.02852	2.02852	0	0	1.45895	0	0	0	0	0	0	0	0	0	0	0	0	2.02852	0	0	0	0	0	0	1.45895	0	0	0	0	0	0	0	0	0	0	0	0	0	0	0	0	0	0	0	0	0	Mes1
ACCAGTAAGTGGCACA-5386STDY7537944	0	0	0	0	0	0	0	0	0	0	0	0	0	0	0	0	0	0	0	0	0	0	0	0	1.13367	0	0	0	0	0	0	0	0	0	1.13367	0	0	0	0	0	0	0	0	0	0	0	TransMes
ACCAGTAAGTGTACTC-5386STDY7537944	0	1.31025	0	0	0	0	0	0	0	0	0	0	0	0	0	0	0	0	0	0	0	0	0	0	0	0	0	0	0	0	0	0	0	0	0	0	0	0	0	0	0	0	1.31025	0	0	0	Mes1
ACCAGTACAAGTCATC-5386STDY7537944	0	0	0	0	0	0	0	0	0	0	0	0	0	0	0	0	0	0	0	0	0	0	0	0	2.3558	0	0	0	0	0	0	0	0	0	0	0	0	0	0	0	0	0	0	0	0	0	Mes1
ACCAGTACACAGCCCA-5386STDY7537944	0	1.30946	0	1.30946	0	0	0	0	0	0	0	0	0	0	0	0	0	0	0	0	0	0	0	0	0	0	0	0	0	0	0	0	0	0	0	0	0	0	0	0	0	0	0	0	0	0	Mes1
ACCAGTACAGATTGCT-5386STDY7537944	0	0	0	0	0	0	0	0	0	0	0	0	0	0	0	0	0	0	0	0	0	0	0	0	0	0	0	0	0	0	0	0	0	0	0	0	0	0	0	0	0	0	0	0	0	0	TransMes
ACCAGTAGTGATGATA-5386STDY7537944	0	0.935304	0	0	0	0	0	0	0.935304	0	0	0	0.935304	0	0	0	0	0	0	0	0	0	0	0	1.73059	0	0	0	0	0	0	0	0	0	0	0	0	0	0	0	0	0	0	0	0	0	Mes1
ACCAGTAGTTGGACCC-5386STDY7537944	0	0	0	0	0	0	0	0	0	0	0	0	0	0	0	0	0	0	0	0	0	0	0	0	0	0	0	0	0	0	0	0	0	0	0	0	0	0	0	0	0	0	0	0	0	0	Mes1
ACCAGTATCAGGATCT-5386STDY7537944	1.41282	0	0	0	0	0	0	0	0	0	0	0	0	0	0	0	0	0	0	0	0	0	0	0	1.41282	0	0	0	0	0	0	0	0	0	0	0	0	0	0	0	0	0	0	0	0	0	Mes1
ACCCACTAGACATAAC-5386STDY7537944	2.41969	0	0	0	0	0	0	0	0	0	0	0	0	0	0	0	0	0	0	0	0	0	0	0	0	0	0	0	0	0	0	0	0	0	0	0	0	0	0	0	0	0	0	0	0	0	STMN2+Fibro
ACCCACTAGAGTACAT-5386STDY7537944	1.90863	1.24174	0.599137	0	0.971193	0	0	0	0	0	0	0.599137	0	0	0	0	0	0	0	0	0	0	0	0	1.45446	0	0	0	0	0	0	0	0	0	0	0	0	0	0	0	0	0	0	0	0	0	Mes1
ACCCACTAGGATGTAT-5386STDY7537944	1.24584	0	1.24584	0	0	0	0	0	0	0	0	0	1.24584	0	0	0	0	0	0	0	0	0	0	0	0	0	0	0	0	0	0	0	0	0	0	0	0	0	0	0	0	0	0	0	0	0	OCP
ACCCACTAGTCTTGCA-5386STDY7537944	1.85464	0	1.3069	0	0	0	0	0	0	0	0	0	0	0	0	0	0	0	0	0	0	0	0	0	1.3069	0	0	0	0	0	0	0	0	0	0	0	0	0	0	0	0	0	0	0	0	0	Mes1
ACCCACTCAAAGTCAA-5386STDY7537944	3.0477	0	0	0	0	0	0	0	0	0	0	0	0	0	0	0	0	0	0	0	0	0	0	0	0	0	0	0	0	0	0	0	0	0	0	0	0	0	0	0	0	0	0	0	0	0	Mes1
ACCCACTCAACACCCG-5386STDY7537944	1.39738	0	0.925172	0	0	0	0	0	0	0	0	0	0	0	0	0	0	0	0	0	0	0	0	0	0.925172	0	0	0	0	0	0	0	0	0	0	0	0	0	0	0	0	0	0	0	0	0	Mes1
ACCCACTGTCTCTTAT-5386STDY7537944	1.75068	0	0	0	0	0	0	0	0	0	0	0	0	0	0	0	0	0	0	0	0	0	0	0	2.09651	0	0	0	0	0	0	0	0	0	0	0	0	0	0	0	0	0	0	0	0	0	Mes1
ACCCACTGTTCAACCA-5386STDY7537944	1.81204	2.42	0	0	0	0	0	0	0	0	0	0	0	0	0	0	0	0	0	0	0	0	0	0	0	0	0	0	0	0	0	0	0	0	0	0	0	0	0	0	0	0	0	0	0	0	Mes1
ACCCACTTCAGCTCGG-5386STDY7537944	2.33806	0	0	0	0	0	0	0	0	0	0	0	0	0	0	0	0	0	0	0	0	0	0	0	0	0	0	0	0	0	0	0	0	0	0	0	0	0	0	0	0	0	0	0	0	0	Mes1
ACCCACTTCTGTTGAG-5386STDY7537944	0	0	0	0	0	0	0	0	0	0	0	0	1.49762	0	0	0	0	0	0	0	0	0	0	0	0	0	0	0	0	0	0	0	0	0	0	0	0	0	0	0	0	0	0	0	0	0	OCP
ACCGTAAAGGGTGTGT-5386STDY7537944	1.45064	2.01912	0	0	0	0	0	0	0	0	0	0	0	0	0	0	0	0	0	0	0	0	0	0	0	0	0	0	0	0	0	0	0	0	0	0	0	0	0	0	0	0	0	0	0	0	Mes1
ACCGTAACACGAAATA-5386STDY7537944	1.88078	1.88078	0	0	0	0	0	0	0	0	0	0	0	0	0	0	0	0	0	0	0	0	0	0	0	0	0	0	0	0	0	0	0	0	0	0	0	0	0	0	0	0	0	0	0	0	Mes1
ACCGTAACACGCATCG-5386STDY7537944	0	1.4759	0	0	0	0	0	0	0	0	0	0	0	0	0	0	0	0	0	0	0	0	0	0	1.4759	0	0	0	0	0	0	0	0	0	0	0	0	0	0	0	0	0	0	0	0	0	Mes1
ACCGTAAGTCTAAAGA-5386STDY7537944	0	0	0	0	1.70189	0	0	0	0	0	0	0	0	0	0	0	0	0	0	0	0	0	0	0	0	0	0	0	0	0	0	0	0	0	0	0	0	0	0	0	0	0	0	0	0	0	ISL1+Mes
ACCGTAAGTGGCGAAT-5386STDY7537944	2.61278	1.65102	0	0	0	0	0	0	0	0	0	0	0	0	0	0	0	0	0	0	0	0	0	0	0	0	0	0	0	0	0	0	0	0	0	0	0	0	0	0	0	0	0	0	0	0	Mes1
ACCGTAATCAGAAATG-5386STDY7537944	0	1.70852	0	0	0	0	0	0	0	0	0	0	0	0	0	0	0	0	0	0	0	0	0	0	0	0	0	0	0	0	0	0	0	0	0	0	0	0	0	0	0	0	0	0	0	0	OCP
ACCGTAATCTTGTACT-5386STDY7537944	1.20819	1.20819	0	0	0	0	0	0	0	0	0	0	0	0	0	0	0	0	1.20819	0	0	0	0	0	0	0	0	0	0	0	0	0	0	0	0	0	0	0	0	0	0	0	0	0	0	0	Mes1
ACCTTTAAGATGTCGG-5386STDY7537944	1.26834	1.8099	0	0	0	0	0	0	0	0	0	0	0	0	0	0	0	0	0	0	0	0	0	0	1.8099	0	0	0	0	0	0	0	0	0	0	0	0	0	0	0	1.26834	0	0	0	0	0	Mes1
ACCTTTAAGCCTATGT-5386STDY7537944	1.66045	1.1413	1.66045	0	0	0	0	0	0	0	0	0	0	0	0	0	0	0	0	0	0	0	0	0	1.1413	0	0	0	0	0	0	0	0	0	0	0	0	0	0	0	0	0	0	0	0	0	Mes1
ACCTTTAAGCGCTCCA-5386STDY7537944	2.2152	0	0	0	0	0	0	0	0	0	0	0	0	0	0	0	0	0	0	0	0	0	0	0	2.58361	0	0	0	0	0	0	0	0	0	0	0	0	0	0	0	0	0	0	0	0	0	Mes1
ACCTTTAAGTAGATGT-5386STDY7537944	1.56984	1.90343	0	0	0	0	0	0	0	0	0	0	0	0	0	0	0	0	0	0	0	0	0	0	1.90343	0	0	0	0	0	0	0	0	0	0	0	0	0	0	0	0	0	0	0	0	0	Mes1
ACCTTTACAGGCGATA-5386STDY7537944	1.61286	1.30239	0	0	0	0	0	0	0	0	0	0	0	0	0	0	0	1.30239	0	0	0	0	0	0	0	0	0	0	0	0	0	0	0	0	0	0	0	0	0	0	0	0	0	0	0	0	Mes1
ACCTTTACATGACGGA-5386STDY7537944	1.35674	0	0	0	0	0	0	0	0	0	0	0	0	0	0	0	0	0	0	0	0	0	0	0	1.35674	0	0	0	0	0	0	0	0	0	0	0	0	0	0	0	0	0	0	0	0	0	Mes1
ACCTTTACATGCCTTC-5386STDY7537944	1.57347	1.57347	0.493004	0	0	0	0	0	0	0	0	0	0	0	0	0	0	0.82174	0	0	0	0	0	0	0	0	0	0	0	0	0	0	0	0	0	0	0	0	0	0	0	0	0	0	0	0	Mes1
ACCTTTAGTCAAACTC-5386STDY7537944	2.22822	0	1.12195	0	0	0	0	0	0	0	0	0	0	0	0	0	0	0	0	0	0	0	0	0	0	0	0	0	0	0	0	0	0	0	0	0	0	0	0	0	0	0	0	0	0	0	Mes1
ACCTTTAGTGGTGTAG-5386STDY7537944	0	1.45415	0	0	0	0	0	0	0	0	0	0	0	0	0	0	0	0	0	0	0	0	0	0	0	0	0	0	0	0	0	0	0	0	0	0	0	0	0	0	0	0	0	0	0	0	OCP
ACGAGCCAGGGTCGAT-5386STDY7537944	2.5598	0	0	0	0	0	0	0	0	0	0	0	0	0	0	0	0	0	0	0	0	0	0	0	1.94113	0	0	0	0	0	0	0	0	0	0	0	0	0	0	0	0	0	0	0	0	0	Mes1
ACGAGCCAGTATGACA-5386STDY7537944	1.31382	0	0	0	0	0	0	0	0	0	0	0	0	0	0	0	0	0	0	0	0	0	0	0	0	0	0	0	0	0	0	0	0	0	0	0	0	0	0	0	0	0	0	0	0	0	ISL1+Mes
ACGAGCCAGTGATCGG-5386STDY7537944	1.71013	1.71013	0	0	0.920239	0	0	0	0	0	0	0	0	0	0	0	0	0	0	0	0	0	0	0	0	0	0	0	0	0	0	0.920239	0	0	0	0	0	0	0	0	0	0	0	0	0	0	ISL1+Mes
ACGAGCCCAAGTTAAG-5386STDY7537944	1.97939	0	0	0	0	0	0	0	0	0	0	0	0	0	0	0	0	0	0	0	0	0	0	0	0	0	0	0	0	0	0	0	0	0	0	0	0	0	0	0	0	0	0	0	0	0	STMN2+Fibro
ACGAGCCCACGAAGCA-5386STDY7537944	2.20868	0	0	0	0	0	0	0	0	0	0	1.61976	0	0	0	0	0	0	0	1.61976	0	0	0	0	0	0	0	0	0	0	0	0	0	0	0	0	0	0	0	0	0	0	0	0	0	0	OCP
ACGAGCCCACTGCCAG-5386STDY7537944	1.39842	0	0	0	0	0	0	0	0	0	0	0	0	0	0	0	0	0	0	1.39842	0	0	0	0	0	0	0	0	0	0	0	0	0	0	0	0	0	0	0	0	0	0	0	0	0	0	ChondroProg
ACGAGCCCATGCCACG-5386STDY7537944	1.64932	0	0	0	0	0	0	0	0	0	0	0	0	0	0	0	0	1.64932	0	0	0	0	0	0	0	0	0	0	0	0	0	0	0	0	0	0	0	0	0	0	0	0	0	0	0	0	Mes1
ACGAGCCGTCTCGTTC-5386STDY7537944	1.97136	0	0	0	0	0	0	0	0	0	0	0	0	0	0	0	0	0	0	0	0	0	0	0	0	0	0	0	0	0	0	0	0	0	0	0	0	0	0	0	0	0	0	0	0	0	Mes1
ACGAGCCGTTACAGAA-5386STDY7537944	2.81769	0	0	0	0	0	0	0	0	0	0	0	0	0	0	0	0	0	0	0	0	0	0	0	0	0	0	1.42254	0	0	0	0	0	0	0	0	0	0	0	0	0	0	0	0	0	0	TransMes
ACGAGGAAGCTGATAA-5386STDY7537944	2.32097	0	0	0	0	0	0	0	0	0	0	0	0	0	0	0	0	0	0	0	0	0	0	0	1.40164	0	0	0	0	0	0	0	0	0	0	0	0	0	0	0	0	0	0	0	0	0	Mes1
ACGAGGACACTTGGAT-5386STDY7537944	1.16292	1.16292	0	0	0	0	0	0	0	0	0	0	0	0	0	0	0	0	0	0	0	0	0	0	0	0	0	0	0	0	0	0	0	0	0	0	0	0	0	0	0	0	0	0	0	0	Mes1
ACGAGGACATACAGCT-5386STDY7537944	1.27147	0	0	0	0	0	0	2.16312	0	0	0	1.27147	0	0	0	0	0	0	0	0	0	0	0	0	1.27147	0	0	0	0	0	0	0	0	0	0	0	0	0	0	0	0	0	0	0	0	0	Mes2
ACGAGGAGTCCTCCAT-5386STDY7537944	2.33405	0	0	0	0	0	0	0	0	0	0	1.41258	0	0	0	0	0	0	0	0	0	0	0	0	1.9759	0	0	0	0	0	0	0	0	0	0	0	0	0	0	0	0	0	0	0	0	0	Mes1
ACGAGGAGTGCAGACA-5386STDY7537944	2.67697	0	0	0	0	0	0	0	0	0	0	1.18075	0	0	0	0	0	1.18075	0	0	0	0	0	0	0	0	0	0	0	0	0	0	0	0	0	0	0	0	0	0	0	0	0	0	0	0	STMN2+Fibro
ACGAGGAGTTCAGACT-5386STDY7537944	1.9868	0.641262	0	0	0	0	0	0	0	0	0	0	0	0	0	0	0	0	0	0	0	0	0	0	0.641262	0	0	0.641262	0	0	0	0	0	0	0	0	0	0	0	0	0	0	0	0	0	0	TransMes
ACGAGGATCTGCAGTA-5386STDY7537944	2.01657	0	0	0	0	0	0	0	0	0	0	0	0	0	0	0	0	0	0	0	0	0	0	0	0	0	0	0	0	0	0	0	0	0	0	0	0	0	0	0	0	0	0	0	0	0	OCP
ACGAGGATCTGGTATG-5386STDY7537944	1.54893	0	0	0	0	0	0	0	0	0	0	0	0	0	0	0	0	0	0	0	0	0	0	0	0	0	0	0	0	0	0	0	0	0	0	0	0	0	0	0	0	0	0	0	0	0	Mes1
ACGAGGATCTTAACCT-5386STDY7537944	0	0	0	0	0	0	0	0	0	0	0	0	0	0	0	0	0	0	0	0	0	0	0	0	0	0	0	0	0	0	0	0	0	0	0	0	0	0	0	0	0	0	0	0	0	0	STMN2+Fibro
ACGATACAGAAGAAGC-5386STDY7537944	1.81333	0	0	0	0	0	0	0	0	0	0	0	0	0	0	0	0	0	0	0	0	0	0	0	0	0	0	0	0	0	1.27128	0	0	0	0	0	0	0	0	0	0	0	0	0	0	0	Mes1
ACGATACAGCCACCTG-5386STDY7537944	2.39949	0	0	0	0	0	0	0	0	0	0	0	0	0	0	0	0	0	0	0	0	0	0	0	0	0	0	0	0	0	0	0	0	0	0	0	0	0	0	0	0	0	0	0	0	0	STMN2+Fibro
ACGATACAGGCCCTTG-5386STDY7537944	0	0	0	0	0	0	0	0	0	0	0	0	0	0	0	0	0	0	0	0	0	0	0	0	0	0	0	0	0	0	0	0	0	0	0	0	0	0	0	0	0	0	0	0	0	0	Mes1
ACGATACCAAGCTGAG-5386STDY7537944	0	0	0	0	0	0	0	0	0	0	0	0	0	0	0	0	0	0	0	0	0	0	0	0	0	0	0	0	0	0	0	0	0	0	0	0	0	0	0	0	0	0	0	0	0	0	Mes1
ACGATACCAAGTCATC-5386STDY7537944	2.20079	2.4604	0	0	0	0	0	0	0	0	0	0	0	0	0	0	0	0	0	0	0	0	0	0	2.4604	0	0	0	0	0	0	0	0	0	0	0	0	0	0	0	0	0	0	0	0	0	Mes1
ACGATACCACAGTCGC-5386STDY7537944	1.3839	1.3839	0	0	0	0	0	0	0	0	0	0	0	0	0	0	0	1.3839	0	0	0	0	0	0	1.94317	0	0	0	0	0	0	0	0	0	0	0	0	0	0	0	0	0	0	0	0	0	Mes1
ACGATACCATGACATC-5386STDY7537944	0	0	0	0	0	0	0	0	0	0	0	0	0	0	0	0	0	0	0	0	0	0	0	0	1.3682	0	0	0	0	0	0	0	0	0	0	0	0	0	0	0	0	0	0	0	0	0	Mes1
ACGATACGTATAAACG-5386STDY7537944	2.37084	0	0	0	0	0	0	0	0	0	0	0	0	0	0	0	0	0	0	0	0	0	0	0	0	0	0	0	0	0	0	0	0	0	0	0	0	0	0	0	0	0	0	0	0	0	STMN2+Fibro
ACGATACGTGTGGCTC-5386STDY7537944	0	0	1.33406	0	0	0	0	0	0	0	0	0	0	0	0	0	0	0	0	0	0	0	0	0	0	0	0	0	0	0	0	0	0	0	0	0	0	0	0	0	0	0	0	0	0	0	Mes1
ACGATACTCATGGTCA-5386STDY7537944	0	0	0	0	0	0	0	0	0	0	0	0	0	0	0	0	0	0	0	0	0	0	0	0	1.35867	0	0	0	0	0	0	0	0	0	0	0	0	0	0	0	0	0	0	0	0	0	Mes1
ACGATGTAGTCTCGGC-5386STDY7537944	0	0	0	0	0	0	0	0	0	0	0	0	0	0	0	0	0	0	0	0	0	0	0	0	0	0	0	0	0	0	0	0	0	0	0	0	0	0	0	0	0	0	0	0	0	0	STMN2+Fibro
ACGATGTAGTGGGATC-5386STDY7537944	1.32873	0	0	0	1.32873	0	0	0	0	0	0	0	0	0	0	0	0	0	0	0	0	0	0	0	2.2331	0	0	0	0	0	0	0	0	0	0	0	0	0	0	0	0	0	0	0	0	0	Mes1
ACGATGTAGTTAGGTA-5386STDY7537944	1.6429	0	0	0	0	0	0	0	0	0	0	0	0	0	0	0	0	0	0	0	0	0	0	0	1.6429	0	0	0	0	0	0	0	0	0	0	0	0	0	0	0	0	0	0	0	0	0	Mes1
ACGATGTCACCTCGTT-5386STDY7537944	1.20786	1.73917	1.20786	1.20786	1.20786	0	0	0	0	0	0	0	0	0	0	0	0	0	0	0	0	0	0	0	2.0843	0	0	0	0	0	0	0	0	0	0	0	0	0	0	0	0	0	0	0	0	0	Mes1
ACGATGTCACGGATAG-5386STDY7537944	0.937378	1.41258	0	0	0.937378	0	0	0	0	0	0	0	0	0	0	0	0	0	0	0	0	0	0	0	0	0	0	0	0	0	0	0	0	0	0	0	0	0	0	0	0	0	0.937378	0	0	0	Mes1
ACGATGTCAGACGCCT-5386STDY7537944	0	1.36385	0	0	0	0	0	0	0	0	0	0	0	0	0	0	0	0	0	0	0	0	0	0	1.36385	0	0	0	0	0	0	0	0	0	0	0	0	0	0	0	0	0	0	0	0	0	Mes1
ACGATGTGTCACAAGG-5386STDY7537944	1.57864	0	0	0	0	0	0	0	0	0	0	0	0	0	0	0	0	0	0	0	0	0	0	0	1.07302	0	0	0	0	0	0	0	0	0	0	0	0	0	0	0	0	0	0	0	0	0	TransMes
ACGATGTTCAGATAAG-5386STDY7537944	1.99322	1.42781	0	0	0	0	0	0	0	0	0	0	0	0	0	0	0	0	0	0	0	0	0	0	0	0	0	0	0	0	0	0	0	0	0	0	0	0	0	0	0	0	0	0	0	0	Mes1
ACGATGTTCTTTACAC-5386STDY7537944	1.496	1.496	0	0	0	0	0	0	0	0	0	0	0	0	0	0	0	0	0	0	0	0	0	0	1.496	0	0	0	0	0	0	0	0	0	0	0	0	0	0	0	0	0	0	0	0	0	Mes1
ACGCAGCAGAGTGACC-5386STDY7537944	0	0	0	0	0	0	0	0	0	0	0	1.07594	0	0	0	0	0	0	0	0	0	0	0	0	0	0	0	0	0	0	0	0	0	0	0	0	0	0	0	0	1.07594	0	0	0	0	0	Mes1
ACGCAGCAGTCAAGGC-5386STDY7537944	2.65795	0	0	0	0	0	0	0	0	0	0	0	0	0	0	0	0	0	0	0	0	0	0	0	0	0	0	0	0	0	0	0	0	0	0	0	0	0	0	0	0	0	0	0	0	0	Mes1
ACGCAGCCACACCGCA-5386STDY7537944	3.18089	1.35674	0	0	0	0	0	0	0	0	0	0	0	0	0	0	0	0	0	0	0	0	0	0	0	0	0	0	0	0	0	0	0	0	0	0	0	0	0	0	0	0	0	0	0	0	Mes1
ACGCAGCGTAACGCGA-5386STDY7537944	1.2278	0	0	0	0	0	0	0	0	0	0	0	0	0	0	0	0	0	0	0	0	0	0	0	0	0	0	0	0	0	0	0	0	0	0	0	0	0	0	0	0	0	0	0	0	0	Mes1
ACGCAGCGTAGCTTGT-5386STDY7537944	0	0	0	0	0	0	0	0	0	0	0	0	0	0	0	0	0	1.45039	0	0	0	0	0	0	2.01883	0	0	0	0	0	0	0	0	0	0	0	0	0	0	0	0	0	0	0	0	0	Mes1
ACGCAGCTCATGCAAC-5386STDY7537944	2.04251	0	1.17453	1.17453	0	0	0	0	0	0	0	1.17453	0	0	0	0	0	0	0	0	0	0	0	0	1.17453	0	0	0	0	0	0	0	0	0	0	0	0	0	0	0	0	0	0	0	0	0	Mes1
ACGCAGCTCCGCATAA-5386STDY7537944	2.34535	0	0	0	0	0	0	0	0	0	0	0	0	1.42206	0	0	0	0	0	0	0	0	0	0	0	0	0	0	0	0	0	0	0	0	0	0	0	0	0	0	0	0	0	0	0	0	Mes1
ACGCAGCTCTTCATGT-5386STDY7537944	2.13633	0	0	0	0	0	0	0	0	0	0	0	0	0	0	0	0	1.24974	0	0	0	0	0	0	1.78823	0	0	0	0	0	0	0	1.24974	0	0	0	0	0	0	0	0	0	0	0	0	0	Mes1
ACGCCAGAGACCCACC-5386STDY7537944	1.78101	0	0	0	0	0	0	0	0	0	0	0	0	0	0	0	0	0	0	0	0	0	0	0	1.78101	0	0	0	0	0	0	0	0	0	0	0	0	0	0	0	0	0	0	0	0	0	Mes1
ACGCCAGAGCCTTGAT-5386STDY7537944	1.4549	0	0	0	0	0	0	0	0	0	0	0	0	0	0	0	0	0	0	0	0	0	0	0	1.4549	0	0	0	0	0	0	0	0	0	0	0	0	0	0	0	0	0	0	0	0	0	Mes1
ACGCCAGAGGCGACAT-5386STDY7537944	0	0	0	1.95401	0	0	0	0	0	0	0	0	0	0	0	0	0	0	0	0	0	0	0	0	1.39339	0	0	0	0	0	0	0	0	0	0	0	0	0	0	0	0	0	0	0	0	0	Mes1
ACGCCAGAGGGCTTCC-5386STDY7537944	0	0	0	0	0	0	0	0	0	0	0	0	0	0	0	0	0	0	0	0	0	0	0	0	1.10505	0	0	0	0	0	0	0	0	0	0	0	0	0	0	0	0	0	0	0	0	0	Mes1
ACGCCAGGTAGGAGTC-5386STDY7537944	0	0	0	0	0	0	0	0	0	0	0	0	0	0	0	0	0	0	0	0	0	0	0	0	0	0	0	0	0	0	0	0	0	0	0	0	0	0	0	0	0	0	0	0	0	0	Mes1
ACGCCAGGTGATGTGG-5386STDY7537944	1.47045	0	0	0	0	0	0	0	0	0	0	0	0	0	0	0	0	0	0	0	0	0	0	0	1.47045	0	0	0	0	0	0	0	0	0	0	0	0	0	0	1.47045	0	0	0	0	0	0	Mes1
ACGCCAGGTGGTGTAG-5386STDY7537944	0	2.0984	0	1.21916	0	0	0	0	0	0	0	0	0	0	0	0	0	0	0	0	0	0	0	0	1.75245	0	0	0	0	0	0	0	0	0	0	0	0	0	0	0	0	0	0	0	0	0	Mes1
ACGCCAGTCTACCAGA-5386STDY7537944	2.25413	1.14159	0	0	1.14159	0	0	0	0	0	0	0	0	0	0	0	0	0	0	0	0	0	0	0	1.14159	0	0	0	0	0	0	0	0	0	0	0	0	0	0	0	0	0	0	0	0	0	Mes1
ACGCCGAAGATCACGG-5386STDY7537944	1.09582	1.09582	0	0	0	0	0	0	0	0	0	0	0	0	0	0	0	0	0	0	0	0	0	0	1.09582	0	0	0	0	0	0	0	0	0	0	0	0	0	0	0	0	0	0	0	0	0	Mes1
ACGCCGAAGATGTCGG-5386STDY7537944	2.70755	0	0	0	0	0	0	0	0	0	0	0	0	0	0	0	0	0	0	0	0	0	0	0	0	0	0	0	0	0	0	0	0	0	0	0	0	0	0	0	0	0	0	0	0	0	TransMes
ACGCCGAAGATGTTAG-5386STDY7537944	0.906123	0	0	0	0	0	0	0	0	0	0	0	0	0	0	0	0	0	0	0	0	0	0	0	0	0	0	0	0	0	0	0	0	0	0	0	0	0	0	0	0	0	0	0	0	0	Mes1
ACGCCGAAGGATATAC-5386STDY7537944	1.31382	1.31382	0	0	0	0	0	0	0	0	0	0	0	0	0	0	0	0	0	0	0	0	0	0	1.86264	0	0	0	0	0	0	0	0	0	0	0	0	0	0	0	0	0	0	0	0	0	Mes1
ACGCCGAAGGGAGTAA-5386STDY7537944	0	1.15526	0	0	0	0	0	0	0	0	0	0	0	0	0	0	0	0	0	0	0	0	0	0	0	0	0	0	0	0	0	0	0	0	0	0	0	0	0	0	0	0	0	0	0	0	TransMes
ACGCCGACACCTCGGA-5386STDY7537944	1.97203	0	0	0	0	0	0	0	0.934646	0	0	0	0	0	0	0	0	0	0	0	0	0	0	0	0.934646	0	0	0	0	0	0	0	0	0	0	0	0	0	0	0	0	0	0	0	0	0	STMN2+Fibro
ACGCCGACACGAGAGT-5386STDY7537944	1.84224	0	0	0	0	0	0	0	0	0	0	0	0	0	0	0	0	1.84224	0	0	0	0	0	0	1.29619	0	0	0	0	0	0	0	0	0	0	0	0	0	0	0	0	0	0	0	0	0	Mes1
ACGCCGAGTCGGCTCA-5386STDY7537944	2.20904	0	0	0	0	0	0	0	0	0	0	0	0	0	0	0	0	2.20904	0	0	0	0	0	0	0	0	0	0	0	0	0	0	0	0	0	0	0	0	0	0	0	0	0	0	0	0	Mes1
ACGCCGATCAATCTCT-5386STDY7537944	2.6457	0	0	0	0	0	0	0	0	0	0	0	0	0	0	0	0	2.0211	0	0	0	0	0	0	0	0	0	0	0	0	0	0	0	0	0	0	0	0	0	0	0	0	0	0	1.45239	0	Mes1
ACGCCGATCACAGTAC-5386STDY7537944	1.20523	0	0	0	0	0	0	0	0	0	0	0	0	0	0	0	0	0	0	0	0	0	0	0	0	0	0	0	0	0	0	0	1.20523	0	0	0	0	0	0	0	0	0	0	0	0	0	TransMes
ACGCCGATCAGCATGT-5386STDY7537944	1.94909	0	0	0	0	0	0	0	0	0	0	0	0	0	0	0	0	0	0	0	0	0	0	0	0	0	0	0	0	0	0	0	0	0	0	0	0	0	0	0	0	0	0	0	0	0	Mes1
ACGCCGATCTAGCACA-5386STDY7537944	1.28986	1.28986	0	0	0	0	0	0	0	0	0	0	0	0	0	0	0	0	0	0	0	0	0	0	1.28986	0	0	0	0	0	0	0	0	0	0	0	0	0	0	0	0	0	0	0	0	0	OCP
ACGCCGATCTTAGCCC-5386STDY7537944	0	0	1.74033	0	0	0	0	0	0	0	0	0	0	0	0	0	0	0	0	0	0	0	0	0	0	0	0	0	0	0	0	0	0	0	0	0	0	0	0	0	0	0	0	0	0	0	Mes1
ACGCCGATCTTGTTTG-5386STDY7537944	0	2.14405	0	0	0	0	0	0	0	0	0	0	0	0	0	0	0	0	0	0	0	0	0	0	0	0	0	0	0	0	0	0	0	0	0	0	0	0	0	0	0	0	0	0	0	0	InterZone
ACGGAGAAGCGTCTAT-5386STDY7537944	0	0	0	0	0	0	0	0	0	0	0	0	1.79426	0	0	0	0	0	0	0	0	0	0	0	0	0	0	0	0	0	0	0	0	0	0	0	0	0	0	0	0	0	0	0	0	0	OCP
ACGGAGAAGCTAGTCT-5386STDY7537944	1.86725	1.31781	0	0	0	0	0	0	0	0	0	0	0	0	0	0	0	0	0	0	0	0	0	0	0	0	0	0	0	0	0	0	0	0	0	0	0	0	0	0	1.86725	0	0	0	0	0	Mes1
ACGGAGAAGGCCCTTG-5386STDY7537944	1.84023	0	0	0	0	0	1.29445	0	1.29445	0	0	0	0	0	0	0	0	0	0	0	0	0	0	0	0	0	0	0	0	0	0	0	0.843506	0	0	0	0	0	0	0	0	0	0	0	0	0	Mes4
ACGGAGACAGTATAAG-5386STDY7537944	1.92345	1.08119	0	0	0	0	0	0	0	0	0	0	0	0	0	0	0	0	0	0	0	0	0	0	1.08119	0	0	0	0	0	0	0	0	0	0	0	0	0	0	0	0	0	0	0	0	0	Mes1
ACGGAGACATTGGTAC-5386STDY7537944	0	1.76558	0	0	0	0	0	0	0	0	0	0	0	0	0	0	0	0	0	0	0	0	0	0	1.23037	0	0	0	0	0	0	0	0	0	0	0	0	0	0	0	0	0	0	0	0	0	Mes1
ACGGAGAGTCCGCTGA-5386STDY7537944	1.47149	2.40398	0	0	0	0	0	0	0	0	0	0	0	0	0	0	0	1.47149	0	0	0	0	0	0	0	0	0	0	0	0	0	0	0	0	0	0	0	0	0	0	0	0	0	0	0	0	Mes1
ACGGAGAGTCTCTTTA-5386STDY7537944	0	0	0	0	0	0	0	0	0	0	0	0	0	0	0	0	0	0	0	0	0	0	0	0	0	0	0	0	0	0	0	0	0	0	0	0	0	0	0	0	0	0	0	0	0	0	STMN2+Fibro
ACGGAGAGTCTTCGTC-5386STDY7537944	0	1.229	0	0	0	0	0	0	0	0	0	0	0	0	0	0	0	0	0	0	0	0	0	0	0	0	0	0	0	0	0	0	0	0	0	0	0	0	0	0	0	0	0	0	0	0	ProxMes
ACGGAGAGTCTTTCAT-5386STDY7537944	1.32852	0.870344	0	0	0	0	0	0	0	0	0	0	0	0	0	0	0	0	0	0	0	0	0	0	0.870344	0	0	0	0	0	0	0	0	0	0	0	0	0	0	0	0	0	0.870344	0	0	0	Mes1
ACGGAGAGTGCGGTAA-5386STDY7537944	1.43168	0	0	0	0	0	0	0	0	0	0	0	0	0	0	0	0	0	0	0	0	0	0	0	0	0	0	0	0	0	0	0	0	0	0	0	0	0	0	0	0	0	0	0	0	0	Mes1
ACGGAGAGTTATGCGT-5386STDY7537944	1.39865	0	0.926184	0	0	0	0	0	0	0	0	0.926184	0	0	0	0	0	0	0	0	0	0	0	0	0	0	0	0	0	0	0	0	0	0	0	0	0	0	0	0	0	0	0	0	0	0	STMN2+Fibro
ACGGAGATCAGGCCCA-5386STDY7537944	0	1.3848	0	0	0	0	0	0	0	0	0	0	0	0	0	0	0	0	0	0	0	0	0	0	1.9442	0	0	0	0	0	0	0	0	0	0	0	0	0	0	0	0	0	0	0	0	0	Mes1
ACGGAGATCCACGCAG-5386STDY7537944	1.68308	1.68308	1.68308	0	0	0	0	0	0	0	0	0	0	0	0	0	0	0	0	0	0	0	0	0	0	0	0	0	0	0	0	0	0	0	0	0	0	0	0	0	0	0	0	0	0	0	Mes1
ACGGCCAAGACAGACC-5386STDY7537944	1.20819	0	1.20819	0	0	0	0	0	0	0	0	0	0	0	0	0	0	0	0	0	0	0	0	0	0	0	0	0	0	0	0	0	0	0	0	0	0	0	0	0	0	0	0	0	0	0	Mes1
ACGGCCAAGCCAACAG-5386STDY7537944	0	0	1.17577	0	0	0	0	0	0	0	0	0	0	0	0	0	0	1.17577	0	0	0	0	0	0	0	0	0	0	0	0	0	0	0	0	0	0	0	0	0	0	0	0	0	0	0	0	Mes1
ACGGCCAAGTACATGA-5386STDY7537944	2.31109	1.39339	0	0	0	0	0	0	0	0	0	0	0	0	0	0	0	0	0	0	0	0	0	0	0	0	0	0	0	0	1.39339	0	0	0	0	0	0	0	0	0	0	0	0	0	0	0	Mes1
ACGGCCACAAGTCATC-5386STDY7537944	2.41837	0	0	0	0	0	0	0	0	0	0	0	0	0	0	0	0	0	0	0	0	0	0	0	0	0	0	0	0	0	0	0	0	0	0	0	0	0	0	0	0	0	0	0	0	0	Mes1
ACGGCCACACACATGT-5386STDY7537944	1.94703	0.917071	0	0	0	0	0	0	0	0	0	0	0	0	0	0	0	0	0	0	0	0	0	0	0	0	0	0	0	2.14121	0	0	0.917071	0	0	0	0	0	0	0	0	0	0.917071	0	0	0	STMN2+Fibro
ACGGCCACAGACAGGT-5386STDY7537944	0	0	0	0	0	0	0	0	0	0	0	0	0	1.52178	0	0	0	1.52178	0	0	0	0	0	0	0	0	0	0	0	0	0	0	0	0	0	0	0	0	0	0	0	0	0	0	0	0	Mes1
ACGGCCACATAAAGGT-5386STDY7537944	1.81319	0	0	0	0	0	0.996944	0	0	0	0	0	0	0	0	0	0	0	0	0	0	0	0	0	0	0	0	0	0	0	0.996944	0	0	0	0	0	0	0	0	0	0	0	0	0	0	0	Mes1
ACGGCCAGTACAGTGG-5386STDY7537944	0.857874	0	0	0	0	0	0	0	0	0	0	0	0	0	0	0	0	0	0	0	0	0	0	0	0	0	0	0	0	0	0	0	0	0	0	0	0	0	0	0	0	0	0	0	0	0	Mes4
ACGGCCAGTCTTCTCG-5386STDY7537944	1.31701	1.31701	1.31701	0	0	0	0	0	0	0	0	0	0	0	0	0	0	0	0	0	0	0	0	0	1.86632	0	0	0	0	0	0	0	0	0	0	0	0	0	0	0	0	0	0	0	0	0	Mes4
ACGGCCAGTTCAACCA-5386STDY7537944	2.75026	0	0	0	0	0	0	0	0	0	0	0	0	0	0	0	0	0	0	0	0	0	0	0	0	0	0	0	0	0	0	0	0	0	0	0	0	0	0	0	0	0	0	0	0	0	Mes1
ACGGGCTAGACCACGA-5386STDY7537944	1.56669	1.06311	0	0	0	0	0	0	0	0	0	0	0	0	0	0	0	0.666643	0	0	0	0	0	0	1.34627	0	0	0	0	0	0	0	0	0	0	0	0	0	0	0	0	0	0	0	0	0	Mes1
ACGGGCTAGGGAACGG-5386STDY7537944	1.42878	1.42878	0	0	0	0	0	0	0	0	0	0	0	0	0	0	0	0	0	0	0	0	0	0	0	0	0	0	0	0	0	0	0	0	0	0	0	0	0	0	0	0	0	0	0	0	Mes1
ACGGGCTAGTACACCT-5386STDY7537944	2.13676	1.25009	0	0	0	0	0	0	0	0	0	0	0	0	0	0	0	0	0	0	0	0	0	0	0	0	0	0	0	0	0	0	0	0	0	0	0	0	0	0	0	0	0	0	0	0	Mes1
ACGGGCTGTACCGTTA-5386STDY7537944	0.852513	0	0.852513	0	0	0	0	0	0	0	0	0	0	0	0	0	0	0	0	0	0	0	0	0	1.30592	0	0	0	0	0	0	0	0	0	0	0	0	0	0	0	0	0	0	0	0	0	Mes1
ACGGGCTGTAGGCTGA-5386STDY7537944	1.38693	0.916801	0	0	0	0	0	0	0	0	0	0	0	0	0	0	0	0	0	0	0	0	0	0	1.70544	0	0	0	0	0	0	0	0	0	0	0	0	0	0	0	0	0	0	0	0	0	TransMes
ACGGGCTGTCTCCCTA-5386STDY7537944	1.54399	0	0	0	0	0	0	0	0	0	0	0	0	0	0	0	0	0	0	0	0	0	0	0	0	0	0	0	0	0	0	0	0	0	0	0	0	0	0	0	0	0	0	0	0	0	Mes1
ACGGGCTGTGGTTTCA-5386STDY7537944	0	0	0	1.41423	0	0	0	0	0	0	0	0	0	0	0	0	0	0	0	0	0	0	0	0	2.33602	0	0	0	0	0	1.97778	0	0	0	0	0	0	0	0	0	0	0	0	0	0	0	Mes1
ACGGGCTTCGTACGGC-5386STDY7537944	1.95818	0	0	0	0	0	0	0	0	0	0	0	0	0	0	0	0	0	0	0	0	0	0	0	0	0	0	0	0	0	0	0	0	0	0	0	0	0	0	0	0	0	0	0	0	0	Mes1
ACGGGTCAGATCCTGT-5386STDY7537944	2.24634	1.13567	0	0	0	0	0	0	0	0	0	0	0	0	0	0	0	0	0	0	0	0	0	0	0	0	0	0	0	0	0	0	0	0	0	0	0	0	0	0	0	0	0	0	0	0	Mes1
ACGGGTCAGCCCAATT-5386STDY7537944	1.2397	1.2397	1.2397	0	0	0	0	0	0	0	0	1.2397	0	0	0	0	0	0	0	0	0	0	0	0	0	0	0	0	0	0	0	0	0	0	0	0	0	0	0	0	0	0	0	0	0	0	Mes1
ACGGGTCAGGCTCTTA-5386STDY7537944	1.07062	0	0	0	0	0	0	0	0	0	0	0	0	0	0	0	0	0	0	0	0	0	0	0	0	0	0	0	0	0	0	0	0	0	0	0	0	0	0	0	0	0	0	0	0	0	Mes1
ACGGGTCAGTCTCCTC-5386STDY7537944	2.18909	1.60212	0	0	0	0	0	0	0	0	0	0	0	0	0	0	0	0	0	0	0	0	0	0	0	0	0	0	0	0	0	0	0	0	0	0	0	0	0	0	0	0	0	0	0	0	Mes1
ACGGGTCCAGATTGCT-5386STDY7537944	1.6558	0	0	0	0	0	0	0	0	0	0	0	0	0	0	0	0	0	0	0	0	0	0	0	1.6558	0	0	0	0	0	0	0	0	0	0	0	0	0	0	0	0	0	0	0	0	0	Mes1
ACGGGTCGTCGTGGCT-5386STDY7537944	1.04869	2.13009	0	0	0	0	1.04869	0	0	0	0	0	0	0	0	0	0	0	0	0	0	0	0	0	0	0	0	0	0	0	0	0	0	0	0	0	0	0	0	0	0	0	0	0	0	0	Mes1
ACGGGTCGTGTAACGG-5386STDY7537944	0	2.05459	0	0	0	0	0.858971	0	0	0	0	0.858971	0	0	0	0	0	0	0	0	0	0	0	0	0	0	0	0	0	0	0	0	0	0	0	0	0	0	0	0	0	0	0	0	0	0	Mes1
ACGGGTCGTTGGGACA-5386STDY7537944	2.41257	0	0	0	0	0	0	0	0	0	0	0	0	0	0	0	0	0	0	0	0	0	0	0	0	0	0	0	0	0	0	0	0	0	0	0	0	0	0	0	0	0	0	0	0	0	Mes1
ACGGGTCTCACTTATC-5386STDY7537944	1.47733	0	0	0.989771	0	0	0	0	0	0	0	0	0	0	0	0	0	0	0	0	0	0	0	0	0	0	0	0	0	0	0	0	0	0	0	0	0	0	0	0	0	0	0	0	0	0	ISL1+Mes
ACGGGTCTCATAGCAC-5386STDY7537944	1.49359	1.49359	0	0	0	0	0	0	0	0	0	0	0	0	0	0	0	0	0	0	0	0	0	0	0	0	0	0	0	0	0	0	0	0	0	0	0	0	0	0	0	0	0	0	0	0	Mes1
ACGGGTCTCATCTGCC-5386STDY7537944	0	0	0	0	0	0	0	0	0	0	0	0	0	0	0	0	0	0	0	0	0	0	0	0	0	0	0	0	0	0	0	0	0	0	0	0	0	0	0	0	0	0	0	0	0	0	Mes1
ACGGGTCTCCAAACAC-5386STDY7537944	0	0	0	0	0	0	0	0	0	0	0	0	0	0	0	0	0	0	0	0	0	0	0	0	0	0	0	0	0	0	0	0	0	0	0	0	0	0	0	0	0	0	0	0	0	0	Mes1
ACGGGTCTCGTTTGCC-5386STDY7537944	2.00425	1.43753	0	0	0	0	0	0	0	0	0	0	0	0	0	0	0	0	0	0	0	0	0	0	1.43753	0	0	0	0	0	0	0	0	0	0	0	0	0	0	0	0	0	0	0	0	0	OCP
ACGTCAAAGACCTTTG-5386STDY7537944	1.84853	0	0	0	0	0	0	0	0	0	0	0	0	0	0	0	0	0	0	0	0	0	0	0	0	0	0	0	0	0	0	0	0	0	0	0	0	0	0	0	0	0	0	0	0	0	Mes1
ACGTCAACAAGCGAGT-5386STDY7537944	2.5668	1.09995	0	0	1.09995	0	0	0	0	0	0	0	0	0	0	0	0	0	0	0	0	0	0	0	0	0	0	0	0	0	0	0	0	0	0	0	0	0	0	0	0	0	0	0	0	0	ISL1+Mes
ACGTCAAGTGACGCCT-5386STDY7537944	1.93249	0	0	0	0	0	0	0	0	0	0	0	0	0	0	0	0	0	0	0	0	0	0	0	0	0	0	0	0	0	0	0	0	0	0	0	0	0	0	0	0	0	0	0	0	0	Mes1
ACGTCAATCCGAGCCA-5386STDY7537944	1.72179	0	0	0	0	0	0	0	0	0	0	0	0	0	0	0	0	0	0	0	0	0	0	0	1.19309	0	0	0	0	0	2.06582	0	0	0	1.19309	0	0	0	0	0	0	0	0	0	0	0	Mes1
ACGTCAATCCGATATG-5386STDY7537944	1.94249	0	0	0	1.09595	0	0	0	0	0	0	0	0	0	0	0	0	1.60625	0	0	0	0	0	0	0	0	0	0	0	0	0	0	0	0	0	0	0	0	0	0	0	0	0	0	0	0	Mes1
ACGTCAATCTACTATC-5386STDY7537944	1.33128	0.872528	0	0	0	0	0	0	0	0	0	0	0	0	0	0	0	0	0	0	0	0	0	0	0	0	0	0	0	0	0	0	0	0	0	0	0	0	0	0	0	0	0	0	0	0	Mes1
ACTATCTAGAATGTTG-5386STDY7537944	2.5456	0	0	0	0	0	0	0	0	0	0	0	0	0	0	0	0	0	0	0	0	0	0	0	0	0	0	0	0	0	0	0	0	0	0	0	0	0	0	0	0	0	0	0	0	0	Mes1
ACTATCTAGAATTGTG-5386STDY7537944	1.91304	0	0	0	1.3576	0	0	0	0	0	0	0	0	0	0	0	0	0	0	0	0	0	0	0	0	0	0	0	0	0	0	0	0	0	0	0	0	0	0	0	0	0	0	0	0	0	Mes1
ACTATCTAGCAGGCTA-5386STDY7537944	1.09238	0	0	0	1.09238	0	0	0	0	0	0	0	0	0	0	0	0	0	0	0	0	0	0	0	0	0	0	0	0	0	0	0	0	0	0	0	0	0	0	0	0	0	0	0	0	0	Mes1
ACTATCTAGTCGTTTG-5386STDY7537944	0	0	1.37744	0	0	0	0	0	0	0	0	0	0	0	0	0	0	0	0	0	0	0	0	0	0	0	0	0	0	0	0	0	0	0	0	0	0	0	0	0	0	0	0	0	0	0	Mes1
ACTATCTGTCGACTGC-5386STDY7537944	2.08194	1.5063	0	0	0	0	0	0	0	0	0	0	0	0	0	0	0	0	0	0	0	0	0	0	0	0	0	0	0	0	0	0	0	0	1.01342	0	0	0	0	0	0	0	0	0	0	0	Mes1
ACTATCTGTGATGTCT-5386STDY7537944	2.77247	0	0	0	0	0	0	0	0	0	0	0	0	0	0	0	0	2.13996	0	0	0	0	0	0	0	0	0	0	0	0	0	0	0	0	0	0	0	0	0	0	0	0	0	0	0	0	Mes1
ACTATCTGTGTCTGAT-5386STDY7537944	1.66733	0.888987	0	0	0	0	0	0	0	0	0	0	0	0	0	0	0	0.888987	0	0	0	0	0	0	0	0	0	0	0	0	0	0	0	0	0	0	0	0	0	0	0	0	0	0	0	0	Mes1
ACTATCTGTTAAGACA-5386STDY7537944	0	0	0	0	0	0	0	0	0	0	0	0	0	0	0	0	0	0	0	0	0	0	0	0	0	0	0	0	0	0	0	0	0	0	0	0	0	0	0	0	0	0	0	0	0	0	STMN2+Fibro
ACTATCTGTTTACTCT-5386STDY7537944	2.76791	0	0	0	0	0	0	0	0	0	0	0	0	0	0	0	0	0	0	0	0	0	0	0	1.55421	0	0	1.55421	0	0	0	0	0	0	0	0	0	0	0	0	0	0	0	0	0	0	Mes1
ACTATCTTCAAGGTAA-5386STDY7537944	1.80197	0	0	0	0	0	0	0	0	0	0	0	0	0	0	0	0	0	0	0	0	0	0	0	0	0	0	0	0	0	0	0	0	0	0	0	0	0	0	0	0	0	0	0	0.988498	0	STMN2+Fibro
ACTGAACCACAGGCCT-5386STDY7537944	2.37003	0	0	0	0	0	0	0	0	0	0	0	0	0	0	0	0	0.961758	0	0	0	0	0	0	0	0	0	0	0	0	0	0	0	0	0	0	0	0	0	0	0	0	0	0	0	0	Mes1
ACTGAACCACCGAATT-5386STDY7537944	1.72387	0	0	0	0	0	0	0	0	0	0	0	0	0	0	0	0	0	0	0	0	0	0	0	0	0	0	0	0	0	0	0	0	0	0	0	0	0	0	0	0	0	0	0	0	0	Mes1
ACTGAACCATACTACG-5386STDY7537944	1.88693	1.05305	1.05305	0	0	0	0	0	0	0	0	0	0	0	0	0	0	1.05305	0	0	0	0	0	0	0	0	0	0	0	0	0	0	0	0	0	0	0	0	0	0	0	0	0	0	0	0	Mes1
ACTGAACGTAGCCTAT-5386STDY7537944	1.37126	0	0	0	0	0	0	0	0	0	0	0	0	0	0	0	0	1.37126	0	0	0	0	0	0	0	0	0	0	0	0	0	0	0	0	0	0	0	0	0	0	0	0	0	0	0	0	Mes1
ACTGAACTCGCCAGCA-5386STDY7537944	2.0527	1.18263	0	0	0	0	0	0	0	0	0	1.18263	0	0	0	0	0	0	0	0	0	0	0	0	1.18263	0	0	0	0	0	0	0	0	0	0	0	0	0	0	0	0	0	0	0	0	0	Mes1
ACTGAACTCTAACGGT-5386STDY7537944	1.53393	0	0	0	0	0	0	0	0	0	0	0	0	0	0	0	0	0	0	0	0	0	0	0	1.03609	0	0	1.03609	0	0	0	0	0	0	0	0	0	0	0	0	0	0	0	0	0	0	TransMes
ACTGAGTAGTTCGATC-5386STDY7537944	1.80373	0	1.26304	0	0	0	0	0	0	0	0	0	0	0	0	0	0	0	0	0	0	0	0	0	1.26304	0	0	0	0	0	0	0	0	0	0	0	0	0	0	0	0	0	0	0	0	0	Mes1
ACTGAGTCATCGACGC-5386STDY7537944	1.48666	0	0	0	0	0	0	0	0	0	0	0	0	0	0	0	0	0	0	0	0	0	0	0	0	0	0	0	0	0	0	0	0	0	0	0	0	0	0	0	0	0	0	0	0	0	Mes1
ACTGAGTGTAAGGGCT-5386STDY7537944	0	1.64122	0	0	0	0	0	0	0	0	0	1.64122	0	0	0	0	0	2.23248	0	0	0	0	0	0	0	0	0	0	0	0	0	0	0	0	0	0	0	0	0	0	0	0	0	0	0	0	Mes1
ACTGAGTGTACCGAGA-5386STDY7537944	0.86212	1.31811	1.31811	0	0	0	0	0	0	0	0	0.86212	0	0	0	0	0	0	0	0	0	0	0	0	0.86212	0	0	0	0	0	0	0	0	0	0	0	0	0	0	0	0	0	0	0	0	0	Mes1
ACTGAGTGTCTCAACA-5386STDY7537944	0.950032	0.950032	0	0	0	0	0	0	0	0	0	0	0	0	0	0	0	0	0	0	0	0	0	0	0	0	0	0	0	0	0	0	0	0	0	0	0	0	0	0	0	0	0	0	0	0	Mes1
ACTGAGTTCTAACTTC-5386STDY7537944	2.79699	1.4864	0.997159	0	0	0	0	0	0	0	0	0	0.997159	0	0	0	0	0	0	0	0	0	0	0	0.997159	0	0	0	0	0	0	0	0	0	0	0	0	0	0	0	0	0	0	0	0	0	Mes1
ACTGATGAGGGTCTCC-5386STDY7537944	2.73384	0	0	0	0	0	0	0	0	0	0	0	0	0	0	0	0	0	0	0	0	0	0	0	0	0	0	0	0	0	0	0	0	0	0	0	0	0	0	0	0	0	0	0	0	0	Mes1
ACTGATGAGTGTACCT-5386STDY7537944	1.39945	0	0.926829	0	0	0	0	0	0	0	0	0	0	0	0	0	0	0	0	0	0	0	0	0	1.71909	0	0	0	0	0	0	0	0	0	0	0	0	0	0	0	0	0	0	0	0	0	Mes1
ACTGATGCAGATAATG-5386STDY7537944	0	1.59238	0	0	0	0	0	0	0	0	0	0	0	0	0	0	0	0	0	0	0	0	0	0	0	0	0	0	0	0	0	0	0	0	0	0	0	0	0	0	0	0	0	0	0	0	Mes1
ACTGATGCAGCCTTTC-5386STDY7537944	0	0	0	0	0	0	0	0	0	0	0	0	0	0	0	0	0	0	0	0	0	0	0	0	0	0	0	0	0	0	0	0	0	0	0	0	0	0	0	0	0	0	0	0	0	0	TransMes
ACTGATGGTAGAAGGA-5386STDY7537944	1.8822	0	0	0	0	0	0	0	0	0	0	0	0	0	0	0	0	0	0	0	0	0	0	0	0	0	0	0	0	0	0	0	0	0	0	0	0	0	0	0	0	0	0	0	0	0	Mes1
ACTGATGGTAGTGAAT-5386STDY7537944	2.36784	0	0	1.44096	0	0	0	0	0	0	0	0	0	0	0	0	0	0	0	0	0	0	0	0	2.00815	0	0	0	0	0	0	0	0	0	0	0	0	0	0	0	0	0	0	0	0	0	Mes1
ACTGATGGTCAGAATA-5386STDY7537944	2.37791	0	0	0	0	0	0	0	0	0	0	0	0	0	0	0	0	0	0	0	0	0	0	0	0	0	0	0	0	0	0	0	0	0	0	0	0	0	0	0	0	0	0	0	0	0	Mes1
ACTGATGTCCGAAGAG-5386STDY7537944	2.55925	0	0	0	0	0	0	0	0	0	0	0	0	0	0	0	0	0	0	0	0	0	0	0	0	0	0	0	0	0	0	0	0	0	0	0	0	0	0	0	0	0	0	0	0	0	Mes1
ACTGATGTCGCGTAGC-5386STDY7537944	1.59331	0	0	0	0	0	0	0	0	0	0	0	0	0	0	0	0	1.59331	0	0	0	0	0	0	0	0	0	0	0	0	0	0	0	0	0	0	0	0	0	0	0	0	0	0	0	0	Mes1
ACTGATGTCGGCGCAT-5386STDY7537944	2.46251	0	0	0	0	0	0	0	0	0	0	0	0	0	0	0	0	0	0	0	0	0	0	0	1.1464	0	0	0	0	0	0	0	0	0	0	0	0	0	0	0	0	0	0	0	0	0	STMN2+Fibro
ACTGATGTCTATGTGG-5386STDY7537944	0	0	0	0	1.38829	0	0	0	0	0	0	0	0	0	0	0	0	0	0	0	0	0	0	0	0	0	0	0	0	0	0	0	0	0	0	0	0	0	0	0	0	0	0	0	0	0	Mes1
ACTGCTCAGACATAAC-5386STDY7537944	1.10021	1.10021	0	0	0	0	0	0	0	0	0	0	0	0	0	0	0	1.10021	0	0	0	0	0	0	0	0	0	0	0	0	0	0	0	0	0	0	0	0	0	0	0	0	0	0	0	0	Mes1
ACTGCTCAGACCGGAT-5386STDY7537944	2.57088	0	0	0	1.39111	0	0	0	0	0	0	0	0	0	0	0	0	0	0	0	0	0	0	0	0	0	0	0	0	0	0	0	0	0	0	0	0	0	0	0	0	0	0	0	0	0	Mes1
ACTGCTCAGCTTTGGT-5386STDY7537944	0	0	0	0	0	0	0	0	0	0	0	0	0	0	0	0	0	0	0	0	0	0	0	0	0	0	0	0	0	0	0	0	0	0	0	0	0	0	0	0	0	0	0	0	0	0	Mes4
ACTGCTCCAGGGAGAG-5386STDY7537944	1.45114	0	1.45114	0	0	0	0	0	0	0	0	0	0	0	0	0	0	0	0	0	0	0	0	0	2.01968	0	0	0	0	0	0	0	0	0	0	0	0	0	0	0	0	0	0	0	0	0	Mes1
ACTGCTCTCACAAACC-5386STDY7537944	1.98695	1.4223	0	0	0	0	0	0	0	0	0	1.4223	0	0	0	0	0	0	0	0	0	0	0	0	0	0	0	0	0	0	0	0	0	0	0	0	0	0	0	0	0	0	0	0	0	0	Mes1
ACTGCTCTCGCCGTGA-5386STDY7537944	1.70778	1.70778	0	0	0	0	0	0	0	0	0	0	0	0	0	0	0	0	0	0	0	0	0	0	0	0	0	0	0	0	0	0	0	0	0	0	0	0	0	0	0	0	0	0	0	0	Mes1
ACTGCTCTCGGAGGTA-5386STDY7537944	1.76458	0	0	0	0	0	0	0	0	0	0	0	0	0	0	0	0	0	0	0	0	0	0	0	1.76458	0	0	0	0	0	0	0	0	0	0	0	0	0	0	0	0	0	0	0	0	0	Mes1
ACTGTCCAGATGCGAC-5386STDY7537944	0.995543	0	0	0	0	0	0	0	0	0	0	0	0	0	0	0	0	0	0	0	0	0	0	0	0	0	0	0	0	0	0	0	0	0	0	0	0	0	0	0	0	0	0	0	0	0	STMN2+Fibro
ACTGTCCCACATAACC-5386STDY7537944	2.43698	1.2836	0	0	0	0	0	0	0	0	0	0	0	0	0	0	0	0	0	0	0	0	0	0	0	0	0	0	0	0	0	0	0	0	0	0	0	0	0	0	0	0	0	0	0	0	Mes1
ACTGTCCCAGGGATTG-5386STDY7537944	0	0	0	0	0	0	0	0	0	0	0	0	0	0	0	0	0	1.39567	0	0	0	0	0	0	1.39567	0	0	0	0	0	0	0	0	0	0	0	0	0	0	0	0	0	0	0	0	0	TransMes
ACTGTCCGTACATGTC-5386STDY7537944	2.36799	0	0	0	0	0	0	0	0	0	0	0	0	0	0	0	0	0	0	0	0	0	0	0	0	0	0	0	0	0	0	0	0	0	0	0	0	0	0	0	0	0	0	0	0	0	STMN2+Fibro
ACTGTCCGTCAAAGAT-5386STDY7537944	1.66183	1.14246	1.14246	0	1.66183	0	0	0	0	0	0	0	0	0	0	0	0	0	0	0	0	0	0	0	0	0	0	0	0	0	0	0	0	0	0	0	0	0	0	0	0	0	0	0	0	0	Mes1
ACTGTCCGTTCGAATC-5386STDY7537944	0	1.02945	0	0	0	0	0	0	0	0	0	0	0	0	0	0	0	0	0	0	0	0	0	0	1.02945	0	0	0	0	0	0	0	0	0	0	0	0	0	0	0	0	0	0	0	0	0	Mes1
ACTGTCCTCGGCGCAT-5386STDY7537944	2.25891	1.14523	0	0	0	0	0	0	0	0	0	0	0	0	0	0	0	0	0	0	0	0	0	0	0	0	0	0	0	0	0	0	0	0	0	0	0	0	0	0	0	0	0	0	0	0	Mes1
ACTGTCCTCTCCTATA-5386STDY7537944	1.45177	0	1.23924	0	0	0	0	0	0	0	0	0	0	0	0	0	0	0	0	0	0	0	0	0	0.969006	0	0	0	0	0	0	0	0.597551	0	0	0	0	0	0	0	0	0	0	0	0	0	Mes1
ACTTACTAGAGCAATT-5386STDY7537944	2.05141	0	0	0	0	0	0	0	0	0	0	0	0	0	0	0	0	0	0	0	0	0	0	0	0.756035	0	0	0	0	1.70824	0	0	0	0	0	0	0	0	0	0	0	0	0.756035	0	0	0	STMN2+Fibro
ACTTACTAGGAGCGTT-5386STDY7537944	2.80834	0	0	0	0	0	0	0	0	0	0	0	0	0	0	0	0	2.54056	0	0	0	0	0	0	2.17375	0	0	0	0	0	0	0	0	0	0	0	0	0	0	0	0	0	0	0	0	0	Mes1
ACTTACTCAAGGACAC-5386STDY7537944	2.48298	1.87003	0	0	0	0	0	0	0	0	0	0	0	0	0	0	0	0	0	0	0	0	0	0	0	0	0	0	0	0	0	0	0	0	0	0	0	0	0	0	0	0	0	0	0	0	Mes1
ACTTACTTCGTAGATC-5386STDY7537944	0	0	0	0	0	0	0	0	0	0	0	0	0	0	0	0	0	0	0	0	0	0	0	0	0	0	0	0	0	0	0	0	0	0	0	0	0	0	0	0	0	0	0	0	0	0	STMN2+Fibro
ACTTGTTAGAAGGGTA-5386STDY7537944	1.37522	0	0	0	0	0	0	0	0	0	0	0	0	0	0	0	0	0	0	0	0	0	0	0	0	0	0	0	0	0	0	0	0	0	0	0	0	0	0	0	0	0	0	0	0	0	Mes4
ACTTGTTAGAGGTTGC-5386STDY7537944	1.15646	0	0	0	0	0	0	0	0	0	0	0	0	0	0	0	0	0	0	0	0	0	0	0	0	0	0	0	0	0	0	0	0	0	0	0	0	0	0	0	0	0	1.15646	0	0	0	STMN2+Fibro
ACTTGTTAGCTTATCG-5386STDY7537944	0	1.43533	0	0	0	0	0	0	0	0	0	0	0	0	0	0	0	1.43533	0	0	0	0	0	0	1.43533	0	0	0	0	0	0	0	0	0	0	0	0	0	0	0	0	0	0	0	0	0	Mes1
ACTTGTTAGTATTGGA-5386STDY7537944	2.37326	0	0	0	0	0	0	0	0	0	0	0	0	0	0	0	0	1.23346	0	0	0	0	0	0	0	0	0	0	0	0	0	0	0	0	0	0	0	0	0	0	0	0	0	0	0	0	Mes1
ACTTGTTAGTTCCACA-5386STDY7537944	0	1.33036	0	0	0	0	0	0	0	0	0	0	0	0	0	0	0	0	0	1.33036	0	0	0	0	0	0	0	0	0	0	0	0	0	0	0	0	0	0	0	0	0	0	0	0	0	0	Mes1
ACTTGTTGTCGCTTTC-5386STDY7537944	1.40372	0	0	0	0	0	0	0	0	0	0	0	0	0	0	0	0	0	0	0	0	0	0	0	1.40372	0	0	0	0	0	0	0	0	0	0	0	0	0	0	0	0	0	0	0	0	0	Mes1
ACTTGTTTCTCTTGAT-5386STDY7537944	2.20772	0	0	0	0	0	0	0	0	0	0	0	1.30788	0	0	0	0	0	0	0	0	0	0	0	0	0	0	0	0	0	0	0	0	0	0	0	0	0	0	0	0	0	0	0	0	0	OCP
ACTTTCAAGAAGGCCT-5386STDY7537944	2.14782	0.815822	0	0	0	0	0	0	0	0	0	0	0	0	0	0	0	0	0	0	0	0	0	0	1.25905	0	0	0	0	0	0	0	0	0	0	0	0	0	0	0	0	0	0	0	0	0	Mes1
ACTTTCAAGGCCCTTG-5386STDY7537944	1.06936	0	0	0	0	0	0	0	0	0	0	0	0	0	0	0	0	0	0	0	0	0	0	0	0	0	0	0	0	0	0	0	0	0	0	0	0	0	0	0	0	0	0	0	0	0	Mes1
ACTTTCACAAAGCAAT-5386STDY7537944	2.45869	0	0	0	0	0	0	0	0	0	0	0	0	0	0	0	0	1.30084	0	0	0	0	0	0	1.30084	0	0	0	0	0	0	0	0	0	0	0	0	0	0	0	0	0	0	0	0	0	Mes1
ACTTTCACAGGTGGAT-5386STDY7537944	1.25977	0	0	0	0	0	0	0	0	0	0	0	0	0	0	0	0	0	0	0	0	0	0	0	1.25977	0	0	0	0	0	0	0	0	0	0	0	0	0	0	0	0	0	0	0	0	0	Mes1
ACTTTCACATCGGAAG-5386STDY7537944	1.00997	0	0	1.00997	0	0	0	0	0	0	0	0	0	0	0	0	0	1.00997	0	0	0	0	0	0	1.50208	0	0	0	0	0	0	0	0	0	0	0	0	0	0	0	0	0	0	0	0	0	Mes1
ACTTTCAGTCGAAAGC-5386STDY7537944	1.8691	0.863149	0	0	0.863149	0	0	0	0	0	0	0.863149	0	0	0	0	0	0	0	0	0	0	0	0	0	0	0	0	0	0	0	0	0.863149	0	0	0	0	0	0	0	0	0	0	0	0	0	Mes1
ACTTTCAGTTAAGATG-5386STDY7537944	1.52206	0	0	0	0	0	0	0	0	0	0	0	0	0	0	0	0	0	0	0	0	0	0	0	0	0	0	0	0	0	0	0	0	0	0	0	0	0	0	0	0	0	0	0	0	0	TransMes
ACTTTCATCACATAGC-5386STDY7537944	1.81462	0	0	0	0	0	0	0	0	0	0	0	0	0	0	0	0	0	0	0	0	0	0	0	1.27239	0	0	0	0	0	0	0	0	0	0	0	0	0	0	0	0	0	0	0	0	0	Mes1
ACTTTCATCAGGTTCA-5386STDY7537944	0	0	0	0	0	0	0	0	0	0	0	0	0	0	0	0	0	0	0	0	0	0	0	0	0	0	0	0	0	0	0	0	0	0	0	0	0	0	0	0	0	0	0	0	0	0	Mes4
ACTTTCATCGAATGGG-5386STDY7537944	0	0	1.74422	0	0	0	0	0	0	0	0	0	0	0	0	0	0	0	0	0	0	0	0	0	0	0	0	0	0	0	0	0	0	0	0	0	0	0	0	0	0	0	0	0	0	0	Mes1
ACTTTCATCGTAGGTT-5386STDY7537944	1.52698	0	0	0	0	0	0	0	0	0	0	1.03038	0	0	0	0	0	0	0	0	0	0	0	0	1.85729	0	0	0	0	0	0	0	0	0	0	0	0	0	0	0	0	0	0	0	0	0	Mes1
AGAATAGAGACCCACC-5386STDY7537944	1.07734	0	0	0	0	0	0	0	0	0	0	0	0	0	0	0	0	0	0	0	0	0	0	0	0	0	0	0	0	0	0	0	0	0	0	0	0	0	0	0	0	0	0	0	0	0	Mes1
AGAATAGAGAGCTGGT-5386STDY7537944	0	0	0	0	0	0	0	0	0	0	0	0	0	0	0	0	0	0	0	0	0	0	0	0	0	0	0	0	0	0	0	0	0	0	0	0	0	0	0	0	0	0	0	0	0	0	OCP
AGAATAGAGCGTCAAG-5386STDY7537944	1.50821	0	0	0	0	0	0	0	0	0	0	0	0	0	0	0	0	1.50821	0	0	0	0	0	0	0	0	0	0	0	0	0	0	0	0	0	0	0	0	0	0	0	0	0	0	0	0	Mes1
AGAATAGAGGCTAGAC-5386STDY7537944	1.94883	0	1.94883	0	0	0	0	0	0	0	0	0	0	0	0	0	0	0	0	0	0	0	0	0	0	0	0	0	0	0	0	0	0	0	0	0	0	0	0	0	0	0	0	0	0	0	OCP
AGAATAGAGTTACCCA-5386STDY7537944	1.46021	0.975857	0	0	0	0	0	0	0	0	0	0	0	0	0	0	0	0	0	0	0	0	0	0	0	0	0	0	0	0	0	0	0	0	0	0	0	0	0	0	0	0	0.975857	0	0	0	STMN2+Fibro
AGAATAGCACAGCCCA-5386STDY7537944	1.1658	0	0	0	0	0	0	0	0	0	0	0	0	0	0	0	0	0	0	0	0	0	0	0	0	0	0	0	0	0	0	0	0	0	0	0	0	0	0	0	0	0	0	0	0	0	RDH10+DistalMes
AGAATAGCATGCCTAA-5386STDY7537944	2.24332	2.24332	0	0	0	0	0	0	0	0	0	0	0	0	0	0	0	0	0	0	0	0	0	0	0	0	0	0	0	0	0	0	0	0	0	0	0	0	0	0	0	0	0	0	0	0	TransMes
AGAATAGGTATTACCG-5386STDY7537944	3.17978	1.45667	0	0	0	0	0	0	0	0	0	0	0	0	0	0	0	2.02595	0	0	0	0	0	0	2.02595	0	0	0	0	0	0	0	0	0	0	0	0	0	0	0	0	0	0	0	0	0	Mes1
AGAATAGGTGCACTTA-5386STDY7537944	1.74695	1.21448	0	0	0	0	0	0	0	0	0	0	0	0	0	0	0	0	0	0	0	0	0	0	0	0	0	0	0	0	0	0	0	0	0	0	0	0	0	0	0	0	0	0	0	0	Mes1
AGAATAGGTTGATTGC-5386STDY7537944	0	0	0	0	0.867211	0	0	0	0	0	0	0	0	0	0	0	0	0	0	0	0	0	0	0	0	0	0	0	0	0	0	0	0	0	0	0	0	0	0	0	0	0	0	0	0	0	ISL1+Mes
AGAATAGTCCCAAGAT-5386STDY7537944	2.12564	0	0	0	0	0	0	0	0	0	0	0	0	0	0	0	0	0	0	0	0	0	0	0	0	0	0	0	0	0	0	0	0	0	0	0	0	0	0	0	0	0	0	0	0	0	STMN2+Fibro
AGAATAGTCGGTTAAC-5386STDY7537944	1.62432	1.62432	0	0	0	0	0	0	0	0	0	0	0	0	0	0	0	0	0	0	0	0	0	0	0	0	0	0	0	0	0	0	0	0	0	0	0	0	0	0	0	0	0	0	0	0	Mes1
AGAATAGTCTTACCGC-5386STDY7537944	0	2.06342	0	0	0	0	0	0	0	0	0	0	0	0	0	0	0	0	0	0	0	0	0	0	2.06342	0	0	0	0	0	0	0	0	0	0	0	0	0	0	0	0	0	0	0	0	0	Mes1
AGACGTTAGGTGATTA-5386STDY7537944	0	1.46352	1.46352	0	0	0	0	0	0	0	0	0	0	0	0	0	0	0	0	0	0	0	0	0	0	0	0	0	0	0	0	0	0	0	0	0	0	0	0	0	0	0	0	0	0	0	Mes1
AGACGTTCATGCCACG-5386STDY7537944	0	0	0	0	0	0	0	0	0	0	0	0	0	0	0	0	0	0	0	0	0	0	0	0	0	0	0	0	0	0	0	0	0	0	0	0	0	0	0	0	0	0	0	0	0	0	OCP
AGACGTTGTAAGTGGC-5386STDY7537944	1.38278	0	0	0	0	0	0	0	0	0	0	0	0	0	0	0	0	0	0	0	0	0	0	0	1.38278	0	0	0	0	0	0	0	0	0	0	0	0	0	0	0	0	0	0	0	0	0	Mes1
AGACGTTTCATGCATG-5386STDY7537944	1.97545	0	0	0	0	0	0	0	0	0	0	0	0	0	0	0	0	0	0	0	0	0	0	0	0	0	0	0	0	0	0	0	0	0	0	0	0	0	0	0	0	0	0	0	0	0	Mes1
AGACGTTTCCTGTACC-5386STDY7537944	2.37813	0.798899	0	0	0.798899	0	0.798899	0	0	0	0	0	0	0	0	0	0	0	0	0	0	0	0	0	0.798899	0	0	0	0	0	0	0	0	0	0	0	0	0	0	0	0	0	0	0	0	0	TransMes
AGACGTTTCTATCCCG-5386STDY7537944	0.967891	0	1.45039	0	0	0	0	0	0	0	0	0.967891	0	0	0	0	0	0	0	0	0	0	0	0	1.45039	0	0	0	0	0	0	0	0	0	0	0	0	0	0	0	0	0	0	0	0	0	Mes1
AGAGCGAAGCTAGTCT-5386STDY7537944	1.5955	0	0	0	0	0	0	0	0	0	0	0	0	0	0	0	0	0	0	0	0	0	0	0	0	0	0	0	0	0	0	0	0	0	0	0	0	0	0	0	0	0	0	0	0	0	Mes1
AGAGCGAAGTTAGGTA-5386STDY7537944	1.91666	1.58217	0	1.07594	0	0	0	0	0	0	0	0	0	0	0	0	0	0	0	0	0	0	0	0	0	0	0	0	0	0	0	0	0	0	0	0	0	0	0	0	0	0	0	0	0	0	Mes1
AGAGCGATCTCTAGGA-5386STDY7537944	2.86167	1.45819	0	0	1.45819	0	0	0	0	0	0	0	0	0	0	0	0	0	0	0	0	0	0	0	1.45819	0	0	0	0	0	0	0	0	0	0	0	0	0	0	0	0	0	0	0	0	0	Mes1
AGAGCTTAGACTGTAA-5386STDY7537944	1.302	1.302	0	0	0	0	0	0	0	0	0	0	0	0	0	0	0	0	0	0	0	0	0	0	0	0	0	0	0	0	0	0	0	0	0	0	0	0	0	0	0	0	0	0	0	0	Mes1
AGAGCTTAGGGAGTAA-5386STDY7537944	1.25995	1.25995	0	0	0	0	0	0	0	0	0	0	0	0	0	0	0	0	0	0	0	0	0	0	0.816526	0	0	0.816526	0	0	0	0	0	0	0	0	0	0	0	0	0	0	0	0	0	0	Mes1
AGAGCTTAGTGTCCCG-5386STDY7537944	1.84718	1.84718	0	0	0	0	0	0	0	0	0	0	0	0	0	0	0	1.84718	0	0	0	0	0	0	0	0	0	0	0	0	0	0	0	0	0	0	0	0	0	0	0	0	0	0	0	0	Mes1
AGAGTGGAGAGGTACC-5386STDY7537944	2.39926	0	0	0	0	0	0	0	0	0	0	0	0	0	0	0	0	0	0	0	0	0	0	0	0	0	0	0	0	3.71504	0	0	0	0	0	0	0	0	0	0	0	0	0	0	0	0	STMN2+Fibro
AGAGTGGAGCCAGTAG-5386STDY7537944	2.02652	0	0	0	0	0	0	0	0	0	0	0	0	0	0	0	0	0	0	0	0	0	0	0	1.45717	0	0	0	0	0	0	0	0	0	0	0	0	0	0	0	0	0	0	0	0	0	Mes1
AGAGTGGAGTGGCACA-5386STDY7537944	0	0	0	0	0	0	0	0	0	0	0	0	0	0	0	0	0	1.36406	0	0	0	0	0	0	1.36406	0	0	0	0	0	0	0	0	0	0	0	0	0	0	0	0	0	0	0	0	0	Mes1
AGAGTGGCATGCTAGT-5386STDY7537944	2.93647	1.69787	0	0	0	0	0	0	0	0	0	0	1.69787	0	0	0	0	1.69787	0	0	0	0	0	0	1.69787	0	0	0	0	0	0	0	0	0	0	0	0	0	0	0	0	0	0	0	0	0	Mes1
AGAGTGGCATGGTCTA-5386STDY7537944	2.90062	1.06798	0	0	0	0	0	0	1.06798	0	0	0	0	0	0	0	0	0	0	0	0	0	0	0	1.06798	0	0	0	0	0	0	0	0	0	0	0	0	0	0	0	0	0	0	0	0	0	Mes1
AGAGTGGCATTGCGGC-5386STDY7537944	0	0	1.76078	0	0	0	0	0	0	0	0	0	0	0	0	0	0	1.76078	0	0	0	0	0	0	0	0	0	0	0	0	0	0	0	0	0	0	0	0	0	0	0	0	0	0	0	0	Mes1
AGAGTGGGTAAACGCG-5386STDY7537944	2.13452	1.55318	0	0	0	0	0	0	0	0	0	0	0	0	0	0	0	1.05195	0	0	0	0	0	0	2.13452	0	0	0	0	0	0	0	0	0	0	0	0	0	0	0	0	0	0	0	0	0	TransMes
AGAGTGGGTCCGACGT-5386STDY7537944	2.07673	0	0	0	0	0	0	0	0	0	0	0	1.50167	0	0	0	0	1.50167	0	0	0	0	0	0	0	0	0	0	0	0	0	0	0	0	0	0	0	0	0	0	0	0	0	0	0	0	OCP
AGAGTGGGTTCCATGA-5386STDY7537944	1.03305	0	0	0	0	0	0	0	0	0	0	0	0	0	0	0	0	0	0	0	0	0	0	0	0	0	0	0	0	0	0	0	0	0	0	0	0	0	0	0	0	0	0	0	0	0	Mes1
AGAGTGGGTTGGTGGA-5386STDY7537944	1.30513	1.30513	0	0	0	0	0	0	0	0	0	0	0	0	0	0	0	0	0	0	0	0	0	0	1.30513	0	0	0	0	0	0	0	0	0	0	0	0	0	0	0	0	0	0	0	0	0	Mes1
AGATCTGAGACACGAC-5386STDY7537944	1.27666	0	0	0	0	0	0	0	0	0	0	0	0	0	0	0	0	0	0	0	0	0	0	0	1.27666	0	0	0	0	0	0	0	0	0	0	0	0	0	0	0	0	0	0	0	0	0	Mes1
AGATCTGAGACGACGT-5386STDY7537944	0	0	0	0	0	0	0	0	0	0	0	0	0	0	0	0	0	0	0	0	0	0	0	0	0	0	0	0	0	0	0	0	0	0	0	0	0	0	0	0	0	0	0	0	0	0	Mes1
AGATCTGAGGAGTAGA-5386STDY7537944	1.43753	0	0	0	0	0	0	0	0	0	0	0	0	0	0	0	0	0	0	0	0	0	0	0	0	0	0	0	0	0	0	0	0	0	0	0	0	0	0	0	0	0	0	0	0	0	STMN2+Fibro
AGATCTGCACGGACAA-5386STDY7537944	0.798966	0	0	0	0	0	0	0	0	0	0	0.798966	0	0	0	0	0	0	0	0	0	0	0	0	0	0	0.798966	0	0	0	0	0	0	0	0	0	0	0	0	0	0	0	0	0	0	0	STMN2+Fibro
AGATCTGCAGCTGCTG-5386STDY7537944	1.54748	0.803435	0	0	1.24312	0	0	0	0	0	0	0	0	0	0	0	0	0.803435	0	0	0	0	0	0	1.78049	0	0	0	0	0	0	0	0	0	0	0	0	0	0	0	0	0	0	0	0	0	Mes1
AGATCTGGTGCAACGA-5386STDY7537944	2.01291	0	0	0	0	0	0	0	0	0	0	0	0	0	0	0	0	0	0	0	0	0	0	0	0	0	0	0	0	0	0	0	0	0	0	0	0	0	0	0	0	0	0	0	0	0	Mes1
AGATCTGGTGTTGGGA-5386STDY7537944	1.5955	0	0	0	0	0	0	0	0	0	0	0	0	0	0	0	0	0	0	0	0	0	0	0	0	0	0	0	0	0	0	0	0	0	0	0	0	0	0	0	0	0	0	0	0	0	Mes1
AGATCTGTCAACGGCC-5386STDY7537944	0	1.09476	0	0	0	0	0	0	0	0	0	0	0	0	0	0	0	0	0	0	0	0	0	0	0	0	0	1.09476	0	0	0	0	0	0	0	0	0	0	0	0	0	0	0	0	0	0	Mes1
AGATCTGTCACAACGT-5386STDY7537944	2.37238	2.37238	0	0	0	0	0	0	0	0	0	0	0	0	0	0	0	0	0	0	0	0	0	0	0	0	0	0	0	0	0	0	0	0	0	0	0	0	0	0	0	0	0	0	0	0	Mes1
AGATTGCAGCTCTCGG-5386STDY7537944	0	0	0	0	0	0	0	0	0	0	0	0	0	0	0	0	0	0	0	0	0	0	0	0	1.70797	0	0	0	0	0	1.18138	0	0	0	0	0	0	0	0	0	0	0	0	0	0	0	Mes1
AGATTGCAGGGCATGT-5386STDY7537944	0	0	0	0	0	0	0	0	0	0	0	0	0	0	0	0	0	0	0	0	0	0	0	0	0	0	0	0	0	0	0	0	0	0	0	0	0	0	0	0	0	0	0	0	0	0	Mes1
AGATTGCCAAGTAGTA-5386STDY7537944	0	0	0	0	0	0	0	0	0	0	0	0	0	0	0	0	0	0	0	0	0	0	0	0	1.39727	0	0	0	0	0	0	0	0	0	0	0	0	0	0	0	0	0	0	0	0	0	Mes1
AGATTGCCATCGACGC-5386STDY7537944	2.41954	0	0	0	0	0	0	0	0	0	0	0	0	0	0	0	0	0	0	0	0	0	0	0	0	0	0	0	0	0	0	0	0	0	0	0	0	0	0	0	0	0	0	0	0	0	STMN2+Fibro
AGATTGCGTCAGAAGC-5386STDY7537944	1.9267	0	0	0	0	0	0	0	0	0	0	0	0	0	0	0	0	0	0	0	0	0	0	0	0	0	0	0	0	0	0	0	0	0	0	0	0	0	0	0	0	0	0	0	0	0	STMN2+Fibro
AGATTGCGTCGGCACT-5386STDY7537944	1.25098	0	0	0	0	0	0	0	0	0	0	0	0	0	0	0	0	0	0	0	0	0	0	0	0	0	0	0	0	0	0	0	1.25098	0	0	0	0	0	0	0	0	0	0	0	0	0	Mes1
AGATTGCGTGCACTTA-5386STDY7537944	0	2.35558	0	0	1.21967	0	0	0	0	0	0	0	0	0	0	0	0	1.21967	0	0	0	0	0	0	1.21967	0	0	0	0	0	0	0	0	0	0	0	0	0	0	0	0	0	0	0	0	0	Mes1
AGATTGCGTGTGGCTC-5386STDY7537944	1.84977	0	0	0	0	0	0	0	0	0	0	0	0	0	0	0	0	0.849973	0	0	0	0	0	0	0.849973	0	0	0	0	0	0	0	0	0	0	0	0	0	0	0	0	0	0	0	0	0	STMN2+Fibro
AGATTGCGTTCCCTTG-5386STDY7537944	1.83527	0	0	0	0	0	0	0	0	0	0	0	0	0	0	0	0	0	0	0	0	0	0	0	0	0	0	0	0	0	0	0	0	0	0	0	0	0	0	0	0	0	0	0	0	0	Mes1
AGATTGCTCAGCTGGC-5386STDY7537944	1.3529	1.3529	0	0	0	0	0	0	0	0	0	0	0	0	0	0	0	0	0	0	0	0	0	0	0	0	0	0	0	0	0	0	0	0	0	0	0	0	0	0	0	0	0	0	0	0	STMN2+Fibro
AGATTGCTCTCGCATC-5386STDY7537944	1.44491	0	0	0	0	0	0	0	0	0	0	0	0	0	0	0	0	0	0	0	0	0	0	0	0	0	0	0	0	0	0	0	0	0	0	0	0	0	0	0	0	0	0	0	0	0	Mes1
AGATTGCTCTTGTTTG-5386STDY7537944	0.962658	0.962658	0	0	0	0	0	0	0	0	0	0.962658	0	0	0	0	0	0	0	0	0	0	0	0	0	0	0	0	0	0	0	0	0	0	0	0	0	0	0	0	0	0	0	0	0	0	STMN2+Fibro
AGCAGCCAGCGATCCC-5386STDY7537944	1.61265	0	0	0	0	0	0	0	0	0	0	0	0	0	0	0	0	2.20079	0	0	0	0	0	0	0	0	0	0	0	0	0	0	0	0	0	0	0	0	0	0	0	0	0	0	0	0	Mes1
AGCAGCCAGGATGGAA-5386STDY7537944	2.68419	0	1.31621	0	0	0	0	0	0	0	0	0	0	0	0	0	0	0	0	0	0	0	0	0	0	0	0	0	0	0	0	0	0	0	0	0	0	0	0	0	0	0	0	0	0	0	Mes1
AGCAGCCAGGGCATGT-5386STDY7537944	1.45516	2.38467	0	0	0	0	0	0	0	0	0	0	0	0	0	0	0	1.45516	0	0	0	0	0	0	2.02423	0	0	0	0	0	0	0	0	0	0	0	0	0	0	0	0	0	0	0	0	0	Mes1
AGCAGCCCACACTGCG-5386STDY7537944	0	0	1.38278	0	0	0	0	0	0	0	0	1.38278	0	0	0	0	0	0	0	0	0	0	0	0	0	0	0	0	0	0	0	0	0	0	0	0	0	0	0	0	0	0	0	0	0	0	Mes1
AGCAGCCCAGCAGTTT-5386STDY7537944	2.15791	0	0	0	0	0	0	0	1.26723	0	0	0	0	0	0	0	0	0	0	0	0	0	0	0	0	0	0	0	0	0	0	0	0	0	0	0	0	0	0	0	0	0	0	0	0	0	OCP
AGCAGCCCAGCTCCGA-5386STDY7537944	1.19006	1.71821	0	0	0	0	0	0	0	0	0	0	0	0	0	0	0	1.19006	0	0	0	0	0	0	1.19006	0	0	0	0	0	0	0	1.19006	0	0	0	0	0	0	0	0	0	0	0	0	0	Mes1
AGCAGCCGTAAACGCG-5386STDY7537944	1.87585	0	0	0	0	0	0	0	0	0	0	1.32527	0	0	0	0	0	1.87585	0	0	0	0	0	0	1.32527	0	0	0	0	0	0	0	0	0	0	0	0	0	0	0	0	0	0	0	0	0	Mes1
AGCAGCCGTGTGAATA-5386STDY7537944	1.16156	0	0	0	0	0	0	0	0	0	0	1.16156	0	0	0	0	0	0	0	0	0	0	0	0	0	0	0	0	0	0	0	0	0	0	0	0	0	0	0	0	0	0	0	0	0	0	Mes1
AGCAGCCTCACATGCA-5386STDY7537944	2.72505	0	0	0	0	0	0	0	0	0	0	0	0	0	0	0	0	0	0	0	0	0	0	0	0	0	0	0	0	2.89639	0	0	0	0	0	0	0	0	0	0	0	0	0	0	0	0	STMN2+Fibro
AGCAGCCTCATCGGAT-5386STDY7537944	1.06361	1.56729	1.06361	0	0	0	0	0	0	0	0	0	0	0	0	0	0	0	0	0	0	0	0	0	1.06361	0	0	0	0	0	0	0	0	0	0	0	0	0	0	0	0	0	1.06361	0	0	0	Mes1
AGCAGCCTCCCAACGG-5386STDY7537944	1.65068	0	1.65068	0	0	0	0	0	0	0	0	0	0	0	0	0	0	0	0	0	0	0	0	0	1.65068	0	0	0	0	0	0	0	0	0	0	0	0	0	0	0	0	0	0	0	0	0	Mes1
AGCAGCCTCCGTTGCT-5386STDY7537944	1.70409	0	0	0	0	0	0	0	0	0	0	0	0	0	0	0	0	0	0	0	0	0	0	0	1.70409	0	0	0	0	0	0	0	0	0	0	0	0	0	0	0	0	0	0	0	0	0	Mes1
AGCAGCCTCGGACAAG-5386STDY7537944	1.32995	0	0	1.32995	0	0	0	0	0	0	0	1.32995	1.32995	0	0	0	0	0	0	0	0	0	0	0	0	0	0	0	0	0	0	0	0	0	0	0	0	0	0	0	0	0	0	0	0	0	OCP
AGCATACAGCGTCAAG-5386STDY7537944	1.11715	0.707083	0	0	0	0	0	0	0	0	0	0.707083	0	0	0	0	0	0	0	0	0	0	0	0	1.11715	0	0	0	0	0	0	0	0	0	0	0	0	0	0	0	0	0	0	0	0	0	Mes1
AGCATACAGCTGGAAC-5386STDY7537944	0	0	0	0	0	0	0	0	0	0	0	0	0	0	0	0	0	0	0	0	0	0	0	0	0	0	0	0	0	0	0	0	0	0	0	0	0	0	0	0	0	0	0	0	0	0	Mes1
AGCATACAGTGAATTG-5386STDY7537944	2.08966	0	1.51316	0	0	0	0	0	0	0	0	0	0	0	0	0	0	0	0	0	0	0	0	0	0	0	0	0	0	0	0	0	1.51316	0	0	0	0	0	0	0	0	0	0	0	0	0	Mes1
AGCATACCAATCCGAT-5386STDY7537944	2.3911	1.24743	0	0	0	0	0	0	0	0	0	0	0	0	0	0	0	1.78554	0	0	0	0	0	0	0	0	0	0	0	0	0	0	0	0	0	0	0	0	0	0	0	0	0	0	0	0	Mes1
AGCATACCATTTGCTT-5386STDY7537944	1.76217	1.22746	0	0	0	0	0	0	0	0	0	0	0	0	0	0	0	0	0	0	0	0	0	0	2.10871	0	0	0	0	0	0	0	0	0	0	0	0	0	0	0	0	0	0	0	0	0	Mes1
AGCATACTCATCTGCC-5386STDY7537944	1.82589	0	0	0	0	0	0	0	0	0	0	0	0	0	0	0	0	0	0	0	0	0	0	0	0	0	0	0	0	0	0	0	0	0	0	0	0	0	0	0	0	0	0	0	0	0	Mes1
AGCATACTCCAGAAGG-5386STDY7537944	0	0	0	0	0	0	0	0	0	0	0	0	0	0	0	0	0	0	0	0	0	0	0	0	0	0	0	0	0	0	0	0	0	0	0	0	0	0	0	0	0	0	0	0	0	0	OCP
AGCCTAAAGTGTTAGA-5386STDY7537944	1.81591	0	0	0	0	0	0	0	0	0	0	0	0	0	0	0	0	0	0	0	0	0	0	0	2.62949	0	0	0	0	0	0	0	0	0	0	0	0	0	0	0	0	0	0	0	0	0	Mes1
AGCCTAAGTAGATTAG-5386STDY7537944	1.05317	1.05317	0	1.05317	0	0	0	0	0	0	0	1.05317	0	0	0	0	0	0	0	0	0	0	0	0	1.05317	0	0	0	0	0	0	0	0	0	0	0	0	0	0	0	0	0	0	0	0	0	Mes1
AGCCTAAGTAGGCTGA-5386STDY7537944	0	0	0	0	1.33344	0	0	0	0	0	0	0	0	0	0	0	0	0	0	0	0	0	0	0	0	0	0	0	0	0	0	0	0	0	0	0	0	0	0	0	0	0	0	0	0	0	Mes1
AGCCTAAGTCTTGCGG-5386STDY7537944	1.60688	0	0	0	0	0	0	0	0	0	0	0	0	0	0	0	0	0	0	0	0	0	0	0	0	0	0	0	0	0	0	0	0	0	0	0	0	0	0	0	0	0	0	0	0	0	Mes1
AGCCTAAGTGCTCTTC-5386STDY7537944	0	0	0	0	0	0	0	0	0	0	0	0	0	0	0	0	0	0	0	0	0	0	0	0	0	0	0	0	0	0	1.93807	0	0	0	0	0	0	0	0	0	0	0	1.37943	0	0	0	Mes1
AGCCTAATCGAATGCT-5386STDY7537944	0	0	0	0	0	0	0	0	0	0	0	0	0	0	0	0	0	0	0	0	0	0	0	0	1.41541	0	0	0	0	0	0	0	0	0	0	0	0	0	0	0	0	0	0	0	0	0	Mes1
AGCCTAATCGTCACGG-5386STDY7537944	0	0	1.3411	0	0	0	0	0	0	0	0	0	0	0	0	0	0	0	0	0	0	0	0	0	0	0	0	0	0	0	0	0	0	0	0	0	0	0	0	0	0	0	0	0	0	0	Mes1
AGCCTAATCGTCGTTC-5386STDY7537944	0.810514	0	0.810514	0	0	0	0.810514	0	0	0	0	0	0	0	0	0	0	0	0	0	0	0	0	0	0.810514	0	0	0	0	0	0	0	0	0	0	0	0	0	0	0	0	0	0	0	0	0	Mes1
AGCCTAATCTACCTGC-5386STDY7537944	1.28929	1.28929	0	0	0	0	0	0	0	0	0	0	0	0	0	0	0	0	0	0	0	0	0	0	2.18499	0	0	0	0	0	0	0	0	0	0	0	0	0	0	0	0	0	0	0	0	0	Mes1
AGCGGTCAGGAACTGC-5386STDY7537944	2.06924	1.19582	0	0	0	0	0	0	0	0	0	0	0	0	0	0	0	0	0	0	0	0	0	0	1.725	0	0	0	0	0	1.19582	0	0	0	0	0	0	0	0	0	0	0	0	0	0	0	Mes1
AGCGGTCAGTACGATA-5386STDY7537944	0	1.93629	0	0	0	0	0	0	0	0	0	0	0	0	0	0	0	0	0	0	0	0	0	0	0	0	0	0	0	0	0	0	0	0	0	0	0	0	0	0	0	0	0	0	0	0	Mes1
AGCGGTCAGTAGCCGA-5386STDY7537944	1.52613	1.85638	0	0	0	0	0	0	0	0	0	0	0	0	0	0	0	0	0	0	0	0	0	0	1.52613	0	0	0	0	0	0	0	0	0	0	0	0	0	0	0	0	0	0	0	0	0	Mes1
AGCGGTCCAACGCACC-5386STDY7537944	2.36442	0	0	0	0	0	0	0	0	0	0	0	0	0	0	0	0	0	0	0	0	0	0	0	0	0	0	0	0	0	0	0	0	0	0	0	0	0	0	0	0	0	0	0	0	0	Mes1
AGCGGTCTCCCACTTG-5386STDY7537944	2.16329	0.674201	0	0	0	0	0	0	0	0	0	0	0	0	0	0	0	0	0	0	0	0	0	0	0	0	0	0	0	0	0	0	0	0	0	0	0	0	0	0	0	0	0	0	0	0	STMN2+Fibro
AGCGGTCTCGAACGGA-5386STDY7537944	1.87961	0	0	0	0	0	0	0	0	0	0	0	0	0	0	0	0	0	0	0	0	0	0	0	0	0	0	0	0	0	0	0	0	0	0	0	0	0	0	0	0	0	0	0	0	0	Mes1
AGCGGTCTCTACTCAT-5386STDY7537944	1.58309	0	0	0	0	0	0	0	0	0	0	1.27536	0	0	0	0	0	0	0	0	0	0	0	0	0	0	0	0	0	0	0.828547	0	0.828547	0	0	0	0	0	0	0	0	0	0	0	0	0	Mes1
AGCGTATAGCAGCGTA-5386STDY7537944	0	0	0	0	0	0	0	0	0	0	0	0	0	0	0	0	0	1.3576	0	0	0	0	0	0	1.3576	0	0	0	0	0	0	0	0	0	0	0	0	0	0	0	0	0	0	0	0	0	Mes1
AGCGTATCACAAGACG-5386STDY7537944	2.77388	0	0	0	0	0	0	0	0	0	0	0	0	0	0	0	0	0	0	0	0	0	0	0	2.14128	0	0	0	0	0	0	0	0	0	0	0	0	0	0	0	0	0	0	0	1.55923	0	Mes1
AGCGTATCATCGACGC-5386STDY7537944	1.44715	0	0	0	0	0	0	0	0	0	0	0	0	0	0	0	0	0	0	0	0	0	0	0	1.44715	0	0	0	0	0	0	0	0	0	0	0	0	0	0	0	0	0	0	0	0	0	OCP
AGCGTATCATGCTAGT-5386STDY7537944	1.63156	0	0	0	0	0	0	0	0	0	0	0	0	0	0	0	0	0	0	0	0	0	0	0	0.863149	0	0	0	0	0	0	0	0	0	0	0	0	0	0	0	0	0	0	0	0	0	Mes1
AGCGTATGTCTGATCA-5386STDY7537944	1.94317	1.09648	0	1.09648	1.09648	0	0	0	0	0	0	0	0	0	0	0	0	0	0	0	0	0	0	0	1.09648	0	0	0	0	0	0	0	0	0	0	0	0	0	0	0	0	0	0	0	0	0	ISL1+Mes
AGCGTATTCCCTTGCA-5386STDY7537944	1.86783	0	0	0	0.862278	0	0	0	0	0	0	0	0	0	0	0	0	0.862278	0	0	0	0	0	0	1.31831	0	0	0	0	0	0	0	0	0	0	0	0	0	0	0	0	0	0	0	0	0	Mes1
AGCGTATTCTAGAGTC-5386STDY7537944	0	0	0	0	0	0	0	0	0	0	0	0	0	0	0	0	0	0	0	0	0	0	0	0	1.73647	0	0	0	0	0	0	0	0	0	0	0	0	0	0	0	0	0	0	0	0	0	Mes1
AGCGTCGAGAATGTGT-5386STDY7537944	1.7141	1.7141	0	0	0	0	0	0	0	0	0	0	0	0	0	0	0	0	0	0	0	0	0	0	1.7141	0	0	0	0	0	0	0	0	0	0	0	0	0	0	0	0	0	0	0	0	0	Mes1
AGCGTCGAGCCAGAAC-5386STDY7537944	1.07378	0	0	0	1.07378	0	0	0	0	0	0	0	0	0	0	0	0	0	0	0	0	0	0	0	0	0	0	0	0	0	0	0	0	0	0	0	0	0	0	0	0	0	0	0	0	0	DistalMes
AGCGTCGAGCGTAATA-5386STDY7537944	1.43875	0	0	0	0	0	0	0	0	0	0	0	0	0	0	0	0	0	0	0	0	0	0	0	0	0	0	0	0	0	0	0	0	0	0	0	0	0	0	0	0	0	0	0	0	0	Mes1
AGCGTCGAGGCAAAGA-5386STDY7537944	1.67176	1.15081	0	0	0	0	0	0	0	0	0	0	0	0	0	0	0	0	0	0	0	0	0	0	1.15081	0	0	0	0	0	0	0	0	0	0	0	0	0	0	0	0	0	0	0	0	0	Mes1
AGCGTCGCATCAGTAC-5386STDY7537944	0	0	0	0	0	0	0	0	0	0	0	0	0	0	0	0	0	0	0	0	0	0	0	0	1.17484	0	0	0	0	0	0	0	0	0	0	0	0	0	0	0	0	0	0	0	0	0	Mes1
AGCGTCGCATCCGTGG-5386STDY7537944	1.4827	0	0	0	0	0	0	0	0	0	0	0	0	0	0	0	0	1.4827	0	0	0	0	0	0	1.4827	0	0	0	0	0	0	0	0	0	0	0	0	0	0	0	0	0	0	0	0	0	Mes1
AGCGTCGGTAAGAGAG-5386STDY7537944	3.14511	0	0	0	0	0	0	0	0	0	0	0	0	0	0	0	0	0	0	0	0	0	0	0	1.88031	0	0	0	0	0	0	0	0	0	0	0	0	0	0	0	0	0	0	0	0	0	Mes1
AGCGTCGGTCATATGC-5386STDY7537944	1.30298	0	0	0	1.85011	0	0	0	0	0	0	1.30298	0	0	0	0	0	0	0	0	0	0	0	0	1.30298	0	0	0	0	0	0	0	0	0	0	0	0	0	0	0	0	0	0	0	0	0	Mes1
AGCGTCGGTCTACCTC-5386STDY7537944	1.5229	0	0	0	0	0	0	0	0	0	0	1.5229	0	0	0	0	0	1.5229	0	0	0	0	0	0	0	0	0	0	0	0	0	0	0	0	0	0	0	0	0	0	0	0	0	0	0	0	Mes1
AGCGTCGGTGCAGGTA-5386STDY7537944	1.69823	0	0	0	0	0	0	0	0	0	0	0	0	0	0	0	0	0	0	0	0	0	0	0	0	0	0	0	0	0	0	0	0	0	0	0	0	0	0	0	0	0	0	0	0	0	Mes1
AGCGTCGTCAGCAACT-5386STDY7537944	1.49118	1.49118	0	0	0	0	0	0	0	0	0	0	0	0	0	0	0	0	0	0	0	0	0	0	0	0	0	0	0	0	0	0	0	0	0	0	0	0	0	0	0	0	0	0	0	0	Mes1
AGCGTCGTCTAAGCCA-5386STDY7537944	2.12132	2.48601	0	0	0	0	0	0	0	0	0	1.54139	0	0	0	0	0	0	0	0	0	0	0	0	1.54139	0	0	0	0	0	0	0	0	0	0	0	0	0	0	0	0	0	0	0	0	0	Mes1
AGCTCCTCAAACGTGG-5386STDY7537944	1.07568	0	0	0	1.07568	0	0	0	0	0	0	0	0	0	0	0	0	0	0	0	0	0	0	0	0	0	0	0	0	0	0	0	0	0	0	0	0	0	0	0	0	0	0	0	0	0	Mes1
AGCTCCTCACGTCTCT-5386STDY7537944	2.26263	1.35311	0	0	0	0	0	0	0	0	0	0	0	0	0	0	0	1.35311	0	0	0	0	0	0	0	0	0	0	0	0	0	0	0	0	0	0	0	0	0	0	0	0	0	0	0	0	Mes1
AGCTCCTCAGGGCATA-5386STDY7537944	1.31262	2.21351	0	0	0	0	0	0	0	0	0	0	0	0	0	0	0	0	0	0	0	0	0	0	0	0	0	0	0	0	0	0	0	0	0	0	0	0	0	0	0	0	0	0	0	0	Mes1
AGCTCCTGTAGCCTAT-5386STDY7537944	2.00398	0	0	0	1.43728	0	0	0	0	0	0	0	0	0	0	0	0	0	0	0	0	0	0	0	2.36347	0	0	0	0	0	0	0	0	0	0	0	0	0	0	0	0	0	0	0	0	0	Mes1
AGCTCCTGTTATCACG-5386STDY7537944	0	0	0	0	0	0	0	0	0	0	0	0	0	0	0	0	0	0	0	0	0	0	0	0	1.44244	0	0	0	0	0	0	0	0	0	0	0	0	0	0	0	0	0	0	0	0	0	Mes1
AGCTCCTGTTCATGGT-5386STDY7537944	1.13054	0	0	0	0	0	0	0	0	0	0	0	0	0	0	0	0	1.13054	0	0	0	0	0	0	0	0	0	0	0	0	0	0	0	0	0	0	0	0	0	0	0	0	0	0	0	0	Mes1
AGCTCCTTCCTTTCGG-5386STDY7537944	2.56965	1.22737	0	0	0	0	0	0	0	0	0	0	0	0	0	0	0	0.791239	0	0	0	0	0	0	1.95028	0	0	0	0	0	0.791239	0	0	0	0	0	0	0	0	0	0	0	0	0	0	0	Mes1
AGCTCCTTCTGGCGTG-5386STDY7537944	0.830733	0.830733	0	0	0	0	0	0	0	0	0	0	0	0	0	0	0	0	0	0	0	0	0	0	0	0.830733	0	0	0	0	0	0	0	0	0	0	0	0	0	0	0	0	0	0	0	0	Mes1
AGCTCTCCAATAAGCA-5386STDY7537944	0	0	0	0	0	0	0	0	0	0	0	0	0	0	0	0	0	0	0	0	0	0	0	0	1.04116	0	0	0	0	0	0	0	0	0	0	0	0	0	0	0	0	0	0	0	0	0	Mes1
AGCTCTCCAGCTGCTG-5386STDY7537944	3.24108	0	0	0	0	0	0	0	0	0	0	0	0	0	0	0	0	0	0	0	0	0	0	0	0	0	0	0	0	0	0	0	0	0	0	0	0	0	0	0	0	0	0	0	0	0	Mes1
AGCTCTCCATGGTCTA-5386STDY7537944	2.86791	0	0	0	0	0	0	0	0	0	0	0	0	0	0	0	0	1.46327	0	0	0	0	0	0	1.46327	0	0	0	0	0	0	0	0	0	0	0	0	0	0	0	0	0	0	0	0	0	Mes1
AGCTCTCTCAACACCA-5386STDY7537944	0	0	0	0	1.58125	0	0	0	0	0	0	0	0	0	0	0	0	0	0	0	0	0	0	0	0	1.07517	0	0	0	0	0	0	0	0	0	0	0	0	0	0	0	0	0	0	0	0	ISL1+Mes
AGCTCTCTCAGCCTAA-5386STDY7537944	1.38885	0	1.38885	0	0	0	0	0	0	0	0	0	0	0	0	0	0	0	0	0	0	0	0	0	1.70754	0	0	0	0	0	0	0	0	0	0	0	0	0	0	0	0	0	0	0	0	0	Mes1
AGCTCTCTCCTACAGA-5386STDY7537944	2.57647	1.39567	0	0	0	0	0	0	0	0	0	0	0	0	0	0	0	0	0	0	0	0	0	0	1.95661	0	0	0	0	0	0	0	0	0	0	0	0	0	0	0	0	0	0	0	0	0	Mes1
AGCTCTCTCGAACGGA-5386STDY7537944	2.54047	0	0	0	0.679963	0	0	0	0	0	0	0	0	0	0	0	0	0	0	0	0	0	0	0	0.679963	0	0	0	0	0	0	0	0	0	0	0	0	0	0	0	0	0	0.679963	0	0	0	Mes1
AGCTCTCTCGGAAATA-5386STDY7537944	2.42594	2.06372	0	0	0	0	0	0	0	0	0	0	0	0	0	0	0	0	0	0	0	0	0	0	1.49012	0	0	0	0	0	0	0	0	0	0	0	0	0	0	0	0	0	0	0	0	0	Mes4
AGCTCTCTCGTCTGAA-5386STDY7537944	0	1.17562	0	0	0	0	0	0	0	0	0	0	0	0	0	0	0	0	0	0	0	0	0	0	1.17562	0	0	0	0	0	0	0	0	0	0	0	0	0	0	0	0	0	0	0	0	0	Mes1
AGCTCTCTCTTGAGGT-5386STDY7537944	0	0	0	0	0	0	0	0	0	0	0	0	0	0	0	0	0	0	0	0	0	0	0	0	1.61976	0	0	0	0	0	0	0	0	0	0	0	0	0	0	0	0	0	0	0	0	0	Mes1
AGCTTGACAATGGAGC-5386STDY7537944	0	0	1.1907	0	0	0	0	0	0	0	0	0	0	0	0	0	0	0	0	0	0	0	0	0	1.1907	0	0	0	0	0	0	0	0	0	0	0	0	0	0	0	0	0	0	0	0	0	Mes1
AGCTTGACACGCGAAA-5386STDY7537944	1.22338	0	0	0	1.22338	0	0	0	0	0	0	0	0	0	0	0	0	0	0	0	0	0	0	0	1.75739	0	0	0	0	0	0	0	0	0	0	0	0	0	0	0	0	0	0	0	0	0	STMN2+Fibro
AGCTTGAGTCTCTTTA-5386STDY7537944	2.24458	0	1.33819	0	0	0	0	0	0	0	0	0	0	0	0	0	0	0	0	0	0	0	0	0	1.33819	0	0	0	0	0	0	0	0	0	0	0	0	0	0	0	0	0	0	0	0	0	Mes1
AGCTTGAGTGAGGGTT-5386STDY7537944	0	0	0	0	0	0	0	0	0	0	0	0	0	0	0	0	0	0	0	0	0	0	0	0	0	0	0	0	0	0	0	0	1.05074	0	0	0	0	0	0	0	0	0	0	0	0	0	Mes1
AGCTTGATCAGGCGAA-5386STDY7537944	0	1.50521	0	0	0	0	0	0	0	0	0	1.50521	0	0	0	0	0	2.08071	0	0	0	0	0	0	0	0	0	0	0	0	0	0	0	0	0	0	0	0	0	0	0	0	0	0	0	0	Mes1
AGCTTGATCATCGCTC-5386STDY7537944	0	0	0	0	0	0	0	0	0	0	0	0	0	0	0	0	0	0	0	0	0	0	0	0	0	0	0	0	0	0	0	0	1.33716	0	0	0	0	0	0	1.33716	0	0	0	0	0	0	TransMes
AGCTTGATCGCATGAT-5386STDY7537944	0	0	0	0	0	0	0	0	0	0	0	0	0	0	0	0	0	0	0	0	0	0	0	0	0	0	0	0	0	0	0	0	0	0	0	0	0	0	0	0	0	0	0	0	0	0	Mes1
AGGCCACAGCAGACTG-5386STDY7537944	0	0	0	0	0	0	0	0	0	0	0	0	0	0	0	0	0	1.64005	0	0	0	0	0	0	0	0	0	0	0	0	0	0	0	0	0	0	0	0	0	0	0	0	0	0	0	0	Mes1
AGGCCACAGTTAGCGG-5386STDY7537944	1.17299	2.04056	0	0	0	0	0	0	0	0	0	0	0	0	0	0	0	0	0	0	0	0	0	0	0	0	0	0	0	0	0	0	0	0	0	0	0	0	0	0	0	0	0	0	0	0	Mes1
AGGCCACCACATTCGA-5386STDY7537944	1.54341	0	0	0	0	0	0	0	0	0	0	0	0	0	0	0	0	0	0	0	0	0	0	0	1.0439	0	0	0	0	0	0	0	0	0	0	0	0	0	0	0	0	0	0	0	0	0	Mes1
AGGCCACCACGACTCG-5386STDY7537944	1.0895	1.0895	0	0	0	0	0	0	0	0	0	0	0	0	0	0	0	0	0	0	0	0	0	0	1.59849	0	0	1.0895	0	0	0	0	0	0	0	0	0	0	0	0	0	0	0	0	0	0	Mes1
AGGCCACCATCACCCT-5386STDY7537944	1.41211	0	0	0	0	0	0	0	0	0	0	0	0	0	0	0	0	0	0	0	0	0	0	0	0	0	0	0	0	0	0	0	0	0	0	0	0	0	0	1.41211	0	0	0	0	0	0	Mes1
AGGCCACCATCCGGGT-5386STDY7537944	2.69313	0	0	0	0	0	0	0	0	0	0	0	0	0	0	0	0	0	0	0	0	0	0	0	0	0	0	0	0	0	0	0	0	0	0	0	0	0	0	0	0	0	0	0	0	0	OCP
AGGCCACGTATCAGTC-5386STDY7537944	0	1.17795	0	0	0	0	0	0	0	0	0	0	0	0	0	0	0	0	0	0	0	0	0	0	1.17795	0	0	0	0	0	0	0	0	0	0	0	0	0	0	0	0	0	0	0	0	0	Mes1
AGGCCACGTGCCTTGG-5386STDY7537944	2.12879	0	0	0	0.803843	0	0	0	0	0	0	0	0	0	0	0	0	0.803843	0	0	0	0	0	0	1.24364	0	0	0	0	0	0	0	0	0	0	0	0	0	0	0	0	0	0	0	0	0	TransMes
AGGCCACGTGTCGCTG-5386STDY7537944	0	0	0	0	0	0	0	0	0	0	0	0	0	0	0	0	0	0	0	0	0	0	0	0	0	0	0	0	0	0	0	0	0	0	0	0	0	0	0	0	0	0	0	0	0	0	Mes1
AGGCCACTCAGGCCCA-5386STDY7537944	0	1.3739	0	0	0	0	0	0	0	0	0	0	0	0	0	0	0	0	0	0	0	0	0	0	0	0	0	0	0	0	0	0	0	0	0	0	0	0	0	0	0	0	0	0	0	0	Mes1
AGGCCACTCCAAACTG-5386STDY7537944	1.30847	0.854525	0	0	0	0	0	0	0	0	0	0	0	0	0	0	0	0	0	0	0	0	0	0	0.854525	0	0	0	0	0	0	0	0	0	0	0	0	0	0	0	0	0	0	0	0	0	Mes1
AGGCCACTCCAGATCA-5386STDY7537944	2.58324	1.54158	0.799303	0	0	0	0	0	0	0	0	0.799303	0	0	0	0	0	0	0	0	0	0	0	0	1.23779	0	0	0	0	0	0	0	0	0	0	0	0	0	0	0	0	0	0	0	0	0	STMN2+Fibro
AGGCCACTCCTTGACC-5386STDY7537944	1.37346	1.37346	0	0	0	0	0	0	0	0	0	0	0	0	0	0	0	1.93123	0	0	0	0	0	0	0	0	0	0	0	0	0	0	0	0	0	0	0	0	0	0	0	0	0	0	0	0	Mes1
AGGCCACTCGGTGTTA-5386STDY7537944	2.62437	0	0	0	2.0012	0	0	0	0	0	0	0	0	0	0	0	0	0	0	0	0	0	0	0	1.43484	0	0	0	0	0	0	0	0	0	0	0	0	0	0	0	0	0	0	0	0	0	Mes1
AGGCCGTAGACCCACC-5386STDY7537944	0	2.10946	0	0	0	0	0	0	0	0	0	0	0	0	0	0	0	1.03352	0	0	0	0	0	0	1.03352	0	0	0	0	0	0	0	0	0	0	0	0	0	0	0	0	0	0	0	0	0	Mes1
AGGCCGTAGACTAGGC-5386STDY7537944	0	1.33139	0	0	0	0	0	0	0	0	0	0	1.33139	0	0	0	0	0	0	0	0	0	0	0	0	0	0	0	0	0	0	0	0	0	0	0	0	0	0	0	0	0	0	0	0	0	Mes1
AGGCCGTCACCGCTAG-5386STDY7537944	1.59865	1.59865	0	0	0	0	0	0	1.59865	0	0	0	0	0	0	0	0	0	0	0	0	0	0	0	0	0	0	0	0	0	0	0	0	0	0	0	0	0	0	0	0	0	0	0	0	0	Mes1
AGGCCGTCATGGGAAC-5386STDY7537944	1.38122	1.38122	0	0	0	0	0	0	0	0	0	0	0	0	0	0	0	1.38122	0	0	0	0	0	0	0	0	0	0	0	0	0	0	0	0	0	0	0	0	0	0	0	0	0	0	0	0	Mes1
AGGCCGTGTCCGAATT-5386STDY7537944	1.3067	0	0	0	0	0	0	0	0	0	0	0	0	0	0	0	0	0	0	0	0	0	0	0	1.3067	0	0	0	0	0	0	0	0	0	0	0	0	0	0	0	0	0	0	0	0	0	Mes1
AGGCCGTGTCTAACGT-5386STDY7537944	1.46301	2.03312	0	0	0	0	0	0	0	0	0	0	0	0	0	0	0	0	0	0	0	0	0	0	1.46301	0	0	0	0	0	0	0	0	0	0	0	0	0	0	0	0	0	0	0	0	0	Mes1
AGGCCGTGTGACAAAT-5386STDY7537944	0	2.02614	0	0	0	0	0	0	0	0	0	0	0	0	0	0	0	0	0	0	0	0	0	0	1.68451	0	0	0	0	0	0	0	0	0	0	0	0	0	0	0	0	0	0	0	0	0	Mes1
AGGCCGTGTGACCAAG-5386STDY7537944	1.94728	0	0	0	0	0	0	0	0	0	0	0	0	0	0	0	0	0	0	0	0	0	0	0	0.917252	0	0	0	0	0	0	0	0	0	0	0	0	0	0	0	0	0	0	0	0	0	Mes1
AGGCCGTTCTGTCTAT-5386STDY7537944	0	0	0	0	0	0	0	0	0	0	0	0	0	0	0	0	0	0	0	1.02188	0	0	0	0	0	0	0	0	0	0	0	0	0	0	0	0	0	0	0	0	0	0	0	0	0	0	Mes1
AGGGAGTAGGCATGTG-5386STDY7537944	2.61881	1.26522	0	0	0	0	0	0	0	0	0	0	0	0	0	0	0	0	0	0	0	0	0	0	1.26522	0	0	0	0	0	0	0	0	0	0	0	0	0	0	0	0	0	0	0	0	0	Mes1
AGGGAGTAGGTGTTAA-5386STDY7537944	1.85714	1.30906	0	0	0	0	0	0	0	0	0	0	0	0	0	0	0	0	0	0	0	0	0	0	0	0	0	0	0	0	0	0	0	0	0	0	0	0	0	0	0	0	0	0	0	0	Mes1
AGGGAGTAGTTCCACA-5386STDY7537944	1.36093	0.89605	0	0	0	0	0	0	0	0	0	0	0	0	0	0	0	0	0	0	0	0	0	0	2.11016	0	0	0	0	0	0	0	0	0	0	0	0	0	0	0	0	0	0	0	0	0	ISL1+Mes
AGGGAGTCAAGCGATG-5386STDY7537944	0	0	1.41047	0	0	0	0	0	0	0	0	0	0	0	0	0	0	0	0	0	0	0	0	0	1.9735	0	0	0	0	0	0	0	0	0	0	0	0	0	0	0	0	0	0	0	0	0	Mes1
AGGGAGTCAGACTCGC-5386STDY7537944	1.09901	1.94642	1.09901	0	0	0	0	0	0	0	0	0	0	0	0	0	0	0	0	0	0	0	0	0	1.09901	0	0	0	0	0	0	0	0	0	0	0	0	0	0	0	0	0	0	0	0	0	Mes1
AGGGAGTCAGGCTCAC-5386STDY7537944	1.31025	0	0	0.855923	0	0	0	0	0	0	0	0	0	0	0	0	0	0	0	0	0	0	0	0	0	0	0	0	0	0	0	0	0	0	0	0	0	0	0	0	0	0	0	0	0	0	ISL1+Mes
AGGGAGTGTCGAATCT-5386STDY7537944	1.41778	1.41778	0	0	0	0	0	0	0	0	0	0	0	0	0	0	0	0	0	0.941555	0	0	0	0	1.41778	0	0	0	0	0	0	0	0	0	0	0	0	0	0	0	0	0	0	0	0	0	Mes1
AGGGAGTGTTATGTGC-5386STDY7537944	1.26925	0	0	0	0	0	0	0	0	0	0	1.26925	0	0	0	0	0	0	0	0	0	0	0	0	0	0	0	0	0	0	0	0	0	0	0	0	0	0	0	0	0	0	0	0	0	0	Mes1
AGGGAGTTCAGTTAGC-5386STDY7537944	0	1.12517	0	0	0	0	0	0	0	0	0	0	0	0	0	0	0	0	0	0	0	0	0	0	0	0	0	0	0	0	0	0	0	0	0	0	0	0	0	0	0	0	0	0	0	0	Mes1
AGGGAGTTCCGCTGTT-5386STDY7537944	1.8538	1.02772	0	0	0	0	0	0	0	0	0	1.02772	0	0	0	0	0	1.02772	0	0	0	0	0	0	1.02772	0	0	0	0	0	0	0	0	0	0	0	0	0	0	0	0	0	0	0	0	0	Mes1
AGGGAGTTCTCAAGTG-5386STDY7537944	1.55568	0	0	0	0	0	0	0	0	0	0	0	1.55568	0	0	0	0	2.13731	0	0	0	0	0	0	0	0	0	0	0	0	0	0	1.55568	0	0	0	0	0	0	1.55568	0	0	0	0	0	0	Mes1
AGGGAGTTCTGATTCT-5386STDY7537944	0	0	0	0	0	0	0	0	0	0	0	0	0	0	0	0	0	0	0	0	0	0	0	0	0	0	0	0	0	0	0	0	0	0	0	0	0	0	0	0	0	0	0	0	0	0	Mes1
AGGGATGAGGGATACC-5386STDY7537944	1.95038	0	1.00182	0	0	0	1.27672	0	0	0	0	0	0	0	0	0	0	0	0	0	0	0	0	0	0.621449	0	0	0	0	0	0	0	0	0	0	0	0	0	0	0	0	0	0	0	0	0	Mes1
AGGGATGCACTTAACG-5386STDY7537944	1.33757	0	0	0	1.33757	0	0	0	0	0	0	0	0	1.33757	0	0	0	0	0	0	0	0	0	0	1.33757	0	0	0	0	0	0	0	0	0	0	0	0	0	0	0	0	0	0	0	0	0	Mes1
AGGGATGCAGACAGGT-5386STDY7537944	2.22569	1.32264	0	0	0	0	0	0	0	0	0	0	0	0	0	0	0	0	0	0	0	0	0	0	1.32264	0	0	0	0	0	0	0	0	0	0	0	0	0	0	0	0	0	0	0	0	0	Mes1
AGGGATGCAGCTGTTA-5386STDY7537944	1.6734	0	0	0	1.3576	0	0	0	0	0	0	0	0	0	0	0	0	0	0	0	0	0	0	0	0	0	0	0	0	0	0	0	0	0	0	0	0	0	0	0	0	0	0	0	0	0	ISL1+Mes
AGGGATGGTCGACTAT-5386STDY7537944	1.0237	0.637498	0	0	0	0	0	0	0	0	0	0	0	0	0	0	0	0	0	0	0	0	0	0	1.30161	0	0	0	0	0	0	0	0	0	0	0	0	0	0	0	0	0	0	0	0	0	Mes1
AGGGATGTCACCAGGC-5386STDY7537944	1.59347	1.08532	0	0	0	0	0	0	0	0	0	0	0	0	0	0	0	0	0	0	0	0	0	0	1.08532	0	0	0	0	0	0	0	0	0	0	0	0	0	0	0	0	0	0	0	0	0	Mes1
AGGGATGTCCCACTTG-5386STDY7537944	0	0	0	0	0	0	0	0	0	0	0	0	0	0	0	0	0	0	0	0	0	0	0	0	0	0	0	0	0	0	0	0	0	0	0	0	0	0	0	0	0	0	0	0	0	0	Mes1
AGGGATGTCTTCAACT-5386STDY7537944	0	0	0	0	0	0	0	0	0	0	0	0	0	0	0	0	0	0	0	0	0	0	0	0	0	0	0	0	0	0	0	0	0	0	0	0	0	0	0	0	0	0	0	0	0	0	Mes4
AGGGTGAAGTACGTAA-5386STDY7537944	1.21582	0	0	0	0	0	0	0	0	0	0	0	0	0	0	0	0	0	0	0	0	0	0	0	1.21582	0	0	0	0	0	0	0	0	0	0	0	0	0	0	0	0	0	0	0	0	0	STMN2+Fibro
AGGGTGAAGTCGATAA-5386STDY7537944	0	0	0	0	0	0	0	0	0	0	0	2.16688	0	0	0	0	0	0	0	0	0	0	0	0	1.58217	0	0	0	0	0	0	0	0	0	0	0	0	0	0	0	0	0	0	0	0	0	Mes1
AGGGTGACACTAAGTC-5386STDY7537944	0	0	0	0	0	0	0	0	0	0	0	0	0	0	0	0	0	1.43411	0	0	0	0	0	0	0	0	0	0	0	0	0	0	0	0	0	0	0	0	0	0	0	0	0	0	0	0	Mes1
AGGGTGACAGCGTTCG-5386STDY7537944	0	0	0	0	0	0	0	0	0	0	0	0.910096	0	0	0	0	0	0	0	0	0	0	0	0	1.37854	0	0	0	0	0	0	0	0	0	0	0	0	0	0	0	0	0	0	0	0	0	Mes4
AGGGTGAGTCATACTG-5386STDY7537944	0	0	0	0	0	0	0	0	0	0	0	0	0	0	0	0	0	0	0	0	0	0	0	0	1.41825	0	0	0	0	0	1.41825	0	0	0	0	0	0	0	0	0	1.41825	0	0	0	0	0	Mes1
AGGGTGATCACATGCA-5386STDY7537944	1.90545	0.888144	0	0	0	0	0	0	0	0	0	0	0	0	0	0	0	0	0	0	0	0	0	0	0	0	0	0	0	0	0	0	0	0	0	0	0	0	0	0	0	0	0	0	0	0	DistalMes
AGGGTGATCAGTCAGT-5386STDY7537944	0	0	0	0	1.02818	0	0	0	0	0	0	0	0	0	0	0	0	0	0	1.02818	0	0	0	0	1.02818	0	0	0	0	0	0	0	0	0	0	0	0	0	0	0	0	0	0	0	0	0	Mes4
AGGGTGATCTAGCACA-5386STDY7537944	1.33262	0	0	0	0	0	0.657685	0	0	0	0	0	0	0	0	0	0	0	0	0	0	0	0	0	0	0	0	0	0	0	0	0	0	0	0	0	0	0	0	0	0	0	0	0	0	0	Mes1
AGGGTGATCTGATACG-5386STDY7537944	0	0	0	0	0	0	0	0	0	0	0	1.20099	0	0	0	0	0	0	0	0	0	0	0	0	2.07572	0	0	0	0	0	0	0	0	0	0	0	0	0	0	0	0	0	0	0	0	0	Mes1
AGGGTGATCTGCTGTC-5386STDY7537944	0.958475	0	0	0	0	0	0	0	0	0	0	0	0	0	0	0	0	0	0	0	0	0	0	0	0	0	0	0	0	0	0	0	0	0	0	0	0	0	0	0	0	0	0	0	0	0	Mes1
AGGGTGATCTTTAGTC-5386STDY7537944	1.75087	0	0	0	0	0	0	0	0	0	0	0	0	0	0	0	0	0	0	0	0	0	0	0	1.21782	0	0	0	0	0	0	0	0	0	0	0	0	0	0	0	0	0	0	0	0	0	Mes1
AGGTCATAGCTAGCCC-5386STDY7537944	0	0	0	0	0	0	0	0	0	0	0	0	0	0	0	0	0	0	0	0	0	0	0	0	0	0	0	0	0	0	0	0	0	0	0	0	0	0	0	0	0	0	0	0	0	0	OCP
AGGTCATAGGCTCTTA-5386STDY7537944	0	0	1.19438	0	0	0	0	0	0	0	0	0	0	0	0	0	0	0	0	0	0	0	0	0	0	0	0	0	0	0	0	0	0	0	0	0	0	0	0	0	0	0	0	0	0	0	Mes1
AGGTCATCAAATCCGT-5386STDY7537944	1.6975	1.17253	1.17253	0	0	0	0	0	0	0	0	0	0	0	0	0	0	0	0	0	0	0	0	0	1.17253	0	0	0	0	0	0	0	0	0	0	0	0	0	0	0	0	0	0	0	0	0	Mes1
AGGTCATCAGCTGCAC-5386STDY7537944	1.67775	1.15586	0	0	0	0	0	0	0	0	0	0	0	0	0	0	0	0	0	0	0	0	0	0	0	0	0	0	0	0	0	0	0	0	0	0	0	0	0	0	0	0	0	0	0	0	STMN2+Fibro
AGGTCATGTGATGTCT-5386STDY7537944	0	0.905069	1.37225	0	0	0	0	0	0	0	0	0	0	0	0	0	0	0	0	0	0	0	0	0	0	0	0	0	0	0	0	0	0	0	0	0	0	0	0	0	0	0	0	0	0	0	Mes1
AGGTCATGTTCAGACT-5386STDY7537944	2.18383	1.59739	0	0	0	0	0	0	0	0	0	0	0	0	0	0	0	0	0	0	0	0	0	0	0	0	0	0	0	0	0	0	0	0	0	0	0	0	0	0	0	0	0	0	0	0	Mes1
AGGTCATTCGTCCGTT-5386STDY7537944	0.897769	0	0.897769	0	0	0	0	0	0	0	0	0	0	0	0	0	0	1.36309	0	0	0	0	0	0	1.36309	0	0	0.897769	0	0	0	0	0	0	0	0	0	0	0	0	0	0	0	0	0.897769	0	Mes1
AGGTCATTCTCAACTT-5386STDY7537944	0.984595	1.47097	0	0	0	0	0	0	0	0	0	0	0	0	0	0	0	0	0	0	0	0	0	0	2.04212	0	0	0	0	0	0	0	0	0	0	0	0	0	0	0	0	0	0	0	0	0	Mes1
AGGTCCGAGACAAAGG-5386STDY7537944	1.91157	1.91157	0	0	0	0	0	0	0	0	0	0	0	0	0	0	0	1.91157	0	0	0	0	0	0	0	0	0	0	0	0	0	0	0	0	0	0	0	0	0	0	0	0	0	0	0	0	Mes1
AGGTCCGAGACTAGGC-5386STDY7537944	2.24691	0	0	0	0	0	0	0	0	0	0	0	0	0	0	0	0	0	0	0	0	0	0	0	1.65426	0	0	0	0	0	0	0	0	0	0	0	0	0	0	0	0	0	0	0	0	0	Mes1
AGGTCCGAGATCGGGT-5386STDY7537944	0	1.45164	0	0	1.45164	0	0	0	0	0	0	1.45164	0	0	0	0	0	0	0	0	0	0	0	0	1.45164	0	0	0	0	0	0	0	0	0	0	0	0	0	0	0	0	0	0	0	0	0	Mes1
AGGTCCGAGGCTAGGT-5386STDY7537944	1.9731	0.935398	0	0	0	0	0	0	0	0	0	0	0	0	0	0	0	0	0	0.935398	0	0	0	0	0.935398	0	0	0	0	0	0	0	0	0	0	0	0	0	0	0	0	0	0	0	0	0	Mes1
AGGTCCGAGTGCTGCC-5386STDY7537944	1.26004	0.816597	0.816597	0	0	0	0	0	0	0	0	0	0	0	0	0	0	0	0	0	0	0	0	0	0.816597	0	0	0	0	0	0	0	0	0	0	0	0	0	0	0	0	0	0	0	0	0	Mes1
AGGTCCGCACATTTCT-5386STDY7537944	2.43397	1.00577	0	0	0	0	0	0	0	0	0	0	0	0	0	0	0	0	0	0	0	0	0	0	0	0	0	0	0	0	0	0	0	0	0	0	0	0	0	0	1.00577	0	0	0	0	0	STMN2+Fibro
AGGTCCGCATCCAACA-5386STDY7537944	2.13304	0	0	0	0	0	0	0	0	0	0	0	0	0	0	0	0	0	0	0	0	0	0	0	1.78512	0	0	0	0	0	0	0	0	0	0	0	0	0	0	0	0	0	0	0	0	0	Mes1
AGGTCCGGTACATCCA-5386STDY7537944	3.07355	0	0	0	0	0	0	0	0	0	0	0	0	0	0	0	0	0	0	0	0	0	0	0	1.11902	0	1.11902	0	0	0	0	0	0	0	0	0	0	0	0	0	0	0	0	0	0	0	Mes1
AGGTCCGGTGCGATAG-5386STDY7537944	2.11271	0.897769	0	0	0	0	0	0	0	0	0.897769	0.897769	0	0	0	0	0	0	0	0	0	0	0	0	1.67941	0	0	0	0	0	0	0	0	0	0	0	0	0	0	0	0	0	0	0	0	0	Mes1
AGGTCCGGTTAGATGA-5386STDY7537944	0	0.910984	0	0	0	0	0	0	0	0	0	0	0	0	0	0	0	0	0	0	0	0	0	0	1.6975	0	0	0	0	0	0	0	0	0	0	0	0	0	0	0	0	0	0	0	0	0	Mes1
AGGTCCGTCCTCATTA-5386STDY7537944	1.33695	0	0	0	0.877012	0	0	0	0	0	0	0	0	0	0	0	0	0	0	0	0	0	0	0	0.877012	0	0	0	0	0	0	0	0	0	0	0	0	0	0	0	0	0	0	0	0	0	ISL1+Mes
AGGTCCGTCTCAACTT-5386STDY7537944	2.09177	0	0	0	0.883705	0	0	0	0	0	0	0	0	0	0	0	0	0	0	0	0	0	0	0	0	0	0	0	0	0	0	0	0	0	0	0	0	0	0	0	0	0	0	0	0	0	Mes1
AGTAGTCAGCAATCTC-5386STDY7537944	1.07683	1.58324	1.07683	0	0	0	0	0	0	0	0	0	0	0	0	0	0	0	0	0	0	0	0	0	0	0	0	0	0	0	0	0	0	0	0	0	0	0	0	0	0	0	0	0	0	0	Mes1
AGTAGTCAGCCAGAAC-5386STDY7537944	1.0767	0	0	0	0	0	0	0	0	0	0	0	0	0	0	0	0	0	0	0	0	0	0	0	1.0767	0	0	0	0	0	0	0	1.0767	0	0	0	0	0	0	0	0	0	0	0	0	0	Mes1
AGTAGTCAGCGCTCCA-5386STDY7537944	1.05487	0	1.05487	0	0	0	0	0	0	0	0	0	0	0	0	0	0	0	0	0	0	0	0	0	0	0	0	0	0	0	0	0	0	0	0	0	0	0	0	0	1.05487	0	0	0	0	0	TransMes
AGTAGTCAGTAAGTAC-5386STDY7537944	2.31065	0	0	0	0	0	0	0	0	0	0	0	0	0	0	0	0	0	0	0	0	0	0	0	2.4763	0	0	0	0	0	0	0	0	0	0	0	0	0	0	0	0	0	0	0	0	0	Mes1
AGTAGTCAGTAATCCC-5386STDY7537944	2.76698	1.78678	1.78678	0	0	0	0	0	0	0	0	1.78678	0	0	0	0	0	0	0	0	0	0	0	0	0	0	0	0	0	0	0	0	0	0	0	0	0	0	0	0	0	0	0	0	0	0	Mes1
AGTAGTCCACCAGATT-5386STDY7537944	2.07734	0	0	0	0	0	0	0	0	0	0	0	0	0	0	0	0	1.50221	0	0	0	0	0	0	0	0	0	0	0	0	0	0	0	0	0	0	0	0	0	0	0	0	0	0	0	0	Mes1
AGTAGTCCAGGGTTAG-5386STDY7537944	0	0	0	0	0	0	0	0	0	0	0	0	0	0	0	0	0	0	0	0	0	0	0	0	1.36197	0	0	0	0	0	0	0	0	0	0	0	0	0	0	0	0	0	0	0	0	0	Mes1
AGTAGTCGTCCTGCTT-5386STDY7537944	2.16471	0	0	0	0	0	0	0	0	0	0	0	0	0	0	0	0	1.27276	0	0	0	0	0	0	0	0	0	0	0	0	0	0	0	0	0	0	0	0	0	0	0	0	0	0	0	0	Mes1
AGTAGTCGTTCAGCGC-5386STDY7537944	0	1.43192	0	0	0	0	0	0	0	0	0	0	0	0	0	0	0	0	0	0	0	0	0	0	1.43192	0	0	0	0	0	0	0	0	0	0	0	0	0	0	0	0	0	0	0	0	0	Mes1
AGTAGTCTCAAAGACA-5386STDY7537944	1.72009	0	0	0	1.19166	0	1.19166	0	0	0	0	0	0	0	0	0	0	0	0	0	0	0	0	0	0	0	0	0	0	0	0	0	0	0	0	0	0	0	0	0	0	0	0	0	0	0	ISL1+Mes
AGTAGTCTCAACGAAA-5386STDY7537944	1.35974	0	0	0	0	0	0	0	0	0	0	0	0	0	0	0	0	0	0	0	0	0	0	0	0	0	0	0	0	0	0	0	0	0	0	0	0	0	0	0	0	0	0	0	0	0	STMN2+Fibro
AGTAGTCTCACGCGGT-5386STDY7537944	0	1.31501	0	0	0	0	0	0	0	0	0	0	0	0	0	0	0	0	0	0	0	0	0	0	0	0	0	0	0	0	0	0	0	0	0	0	0	0	0	0	0	0	0	0	0	0	Mes1
AGTAGTCTCCCTAACC-5386STDY7537944	2.0749	0	0	0	0	0	0	0	0	0	0	0	0	0	0	0	0	0	0	0	0	0	0	0	1.50005	0	0	0	0	0	0	0	0	0	0	0	0	0	0	0	0	0	0	0	0	0	Mes1
AGTCTTTCAGCTATTG-5386STDY7537944	2.04904	0.855301	0	0	0	0	0	0	0	0	0	0	0	0	0	0	0	0	0	0	0	0	0	0	0.855301	0	0	0	0	0	0	0	0	0	0	0	0	0	0	0	0	0	0	0	0	0	Mes1
AGTCTTTGTAAACACA-5386STDY7537944	1.15022	0	0	0	0	0	0	0	0	0	0	0	0	0	0	0	0	0	0	0	0	0	0	0	0	0	0	0	0	0	0	0	0	0	0	0	0	0	0	0	0	0	0	0	0	0	Mes1
AGTCTTTGTACATGTC-5386STDY7537944	0	0	0	0	0	0	0	0	0	0	0	0	0	0	0	0	0	0	0	0	0	0	0	0	1.72254	0	0	0	0	0	0	0	0	0	0	0	0	0	0	0	0	0	0	0	0	0	Mes1
AGTCTTTGTCGGGTCT-5386STDY7537944	1.99441	1.13654	0	0	0	0	0	0	0.721723	0	0	0	0	0	0	0	0	0	0	0	0	0	0	0	0.721723	0	0	0	0	0	0	0	0	0	0	0	0	0	0	0	0	0	0	0	0	0	Mes1
AGTCTTTGTCTCTCGT-5386STDY7537944	2.19014	0	0	0	0	0	0	0	0	0	0	0	0	0	0	0	0	0	0	0	0	0	0	0	1.60307	0	0	0	0	0	0	0	0	0	0	0	0	0	0	0	0	0	0	0	0	0	Mes1
AGTCTTTGTCTGCCAG-5386STDY7537944	1.51482	0	0	0	0	0	0	0	0	0	0	0	0	0	0	0	0	0	0	0	0	0	0	0	0	0	0	0	0	0	0	0	0	0	0	0	0	0	0	0	0	0	0	0	0	0	Mes1
AGTCTTTTCACCATAG-5386STDY7537944	2.508	0	0	0	0	0	0	0	0	0	0	0	0	0	0	0	0	0	0	0	0	0	0	0	0	0	0	0	0	0	0	0	0	0	0	0	0	0	0	0	0	0	0	0	0	0	Mes1
AGTCTTTTCCCTAATT-5386STDY7537944	1.97912	0	1.41541	0	0	0	0	0	0	0	0	0	0	0	0	0	0	0	0	0	0	0	0	0	1.41541	0	0	0	0	0	0	0	0	0	0	0	0	0	0	0	0	0	0	0	0	0	Mes1
AGTGAGGAGAGTGACC-5386STDY7537944	2.26411	1.66983	0	0	0	0	0	0	0	0	0	0	0	0	0	0	0	0	0	0	0	0	0	0	0	0	0	0	0	0	0	0	0	0	0	0	0	0	0	0	0	0	0	0	0	0	Mes1
AGTGAGGAGCTGAAAT-5386STDY7537944	1.45844	0	0	0	0	0	0	0	0	0	0	0	0	0	0	0	0	0	0	0	0	0	0	0	2.02795	0	0	0	0	0	0	0	0	0	0	0	0	0	0	0	0	0	0	0	0	0	Mes1
AGTGAGGAGTTAACGA-5386STDY7537944	1.49816	0	0	0	0	0	0	0	0	0	0	0	1.49816	0	0	0	0	0	0	0	0	0	0	0	0	0	0	0	0	0	0	0	0	0	0	0	0	0	0	0	0	0	0	0	0	0	MesCond
AGTGAGGGTCATGCAT-5386STDY7537944	2.10736	0	0	0	0	0	0	0	0.894166	0	0	1.35856	0	0	0	0	0	0	0	0	0	0	0	0	0	0	0	0	0	0	0	0	0	0	0	0	0	0	0	0	0	0	0	0	0	0	STMN2+Fibro
AGTGAGGGTCTGCGGT-5386STDY7537944	0.996189	0	0	0	0	0	0	0	0	0	0	0	0	0	0	0	0	0	0	0	0	0	0	0	0.996189	0	0	0	0	0	0	0	0	0	0	0	0	0	0	0	0	0	0	0	0	0	Mes1
AGTGAGGTCATCGATG-5386STDY7537944	2.28386	0	0	0	0	0	0	0	0	0	0	0	0	0	0	0	0	2.28386	0	0	0	0	0	0	0	0	0	0	0	0	0	0	0	0	0	0	0	0	0	0	0	0	0	0	0	0	Mes1
AGTGAGGTCCTCCTAG-5386STDY7537944	0	0	0	0	0	0	0	0	0	0	0	0	0	0	0	0	0	0	0	0	0	0	0	0	1.72085	0	0	0	0	0	0	0	0	0	0	0	0	0	0	0	0	0	0	0	0	0	Mes1
AGTGGGAAGCTATGCT-5386STDY7537944	2.3715	0	0	0	0	0	0	0	0	0	0	0	0	0	0	0	0	0	0	0	0	0	0	0	0	0	0	0	0	0	0	0	0	0	0	0	0	0	0	0	0	0	0	0	0	0	Mes1
AGTGGGAAGGCTCAGA-5386STDY7537944	2.05317	0	0	0	0	0	0	0	0	0	0	0	0	0	0	0	0	0	0	0	0	0	0	0	0	0	0	0	0	0	0	0	0	0	0	0	0	0	0	0	0	0	0	0	0	0	Mes1
AGTGGGACAAATTGCC-5386STDY7537944	1.88741	1.3353	0	0	0	0	0	0	0	0	0	0	0	0	0	0	0	0	0	0	0	0	0	0	1.3353	0	0	0	0	0	0	0	0	0	0	0	0	0	0	0	0	0	0	0	0	0	Mes1
AGTGGGACAATGAAAC-5386STDY7537944	1.6908	0	0	0	0	0	0	0	0	0	0	0	0	0	0	0	0	0	0	0	0	0	0	0	0	0	0	0	0	0	0	0	0	0	0	0	0	0	0	0	0	0	0	0	0	0	Mes1
AGTGGGACACCCAGTG-5386STDY7537944	0	0	0	0	0	0	0	0	0	0	0	0	0	0	0	0	0	0	0	0	0	0	0	0	1.58217	0	0	0	0	0	0	0	0	0	0	0	0	0	0	0	0	0	0	0	0	0	Mes1
AGTGGGACAGACAAGC-5386STDY7537944	2.9258	0	1.51068	0	0	0	0	0	0	0	0	0	0	0	0	0	0	0	0	0	0	0	0	0	2.08687	0	0	0	0	0	0	0	0	0	0	0	0	0	0	0	0	0	0	0	0	0	Mes1
AGTGGGACAGATCTGT-5386STDY7537944	1.30103	0	0	0	0	0	0	0	0	0	0	0	0	0	0	0	0	0	0	0	0	0	0	0	1.30103	0	0	0	0	0	0	0	0	0	0	0	0	0	0	0	0	0	0	0	0	0	Mes1
AGTGGGAGTCGTTGTA-5386STDY7537944	0	0	0	0	0	0	0	0	0	0	0	0	0	0	0	0	0	0	0	0	0	0	0	0	0	0	0	0	0	0	0	0	0	0	0	0	0	0	0	0	0	0	0	0	0	0	Mes1
AGTGGGAGTGTGGCTC-5386STDY7537944	0	0	0	1.12827	0	0	0	0	0	0	0	0	0	0	0	0	0	0	0	0	0	0	0	0	1.12827	0	0	0	0	0	0	0	0	0	0	0	0	0	0	0	0	0	0	0	0	0	STMN2+Fibro
AGTGGGATCTGGAGCC-5386STDY7537944	3.01639	1.44368	0	0	0	0	0	0	0	0	0	0	0	0	0	0	0	0	0	0	0	0	0	0	0	0	0	0	0	0	0	0	0	0	0	0	0	0	0	0	0	0	0	0	0	0	Mes1
AGTGGGATCTTCCTTC-5386STDY7537944	0	1.11625	0	0	0	0	0	0	0	0	0	0	0	0	0	0	0	0	0	0	0	0	0	0	1.63057	0	0	0	0	0	0	0	0	0	0	0	0	0	0	0	0	0	0	0	0	0	Mes1
AGTGTCAAGCTGTCTA-5386STDY7537944	1.22661	0	0	0	0	0	0	0	0	0	0	0	0	0	0	0	0	0	0	0	0	0	0	0	0	0	0	0	0	0	0	0	0	0	0	0	0	0	0	0	0	0	0	0	0	0	Mes1
AGTGTCAGTCACTTCC-5386STDY7537944	1.88646	0	0	0	0	0	0	0	0	0	0	0	0	0	0	0	0	0	0	0	0	0	0	0	0	0	0	0	0	0	0	0	0	0	0	0	0	0	0	0	0	0	0	0	0	0	STMN2+Fibro
AGTGTCATCACGCGGT-5386STDY7537944	0	2.16176	0	0	0	0	0	0	0	0	0	0	0	0	0	0	0	1.57758	0	0	0	0	0	0	0	0	0	0	0	0	0	0	0	0	0	0	0	0	0	0	0	0	0	0	0	0	Mes1
AGTGTCATCTCCCTGA-5386STDY7537944	1.04665	1.04665	1.04665	0	0	0	0	0	0	0	0	0	0	0	0	0	0	0	0	0	0	0	0	0	1.87859	0	0	0	0	0	0	0	0	0	0	0	0	0	0	0	0	0	0	0	0	0	Mes1
AGTTGGTAGAAGAAGC-5386STDY7537944	2.35364	0	0	0	0	0	0	0	0	0	0	0	0	0	0	0	0	0	0	0	0	0	0	0	0	0	0	0	0	0	0	0	0	0	0	0	0	0	0	0	0	0	0	0	0	0	Mes1
AGTTGGTAGGCAGTCA-5386STDY7537944	1.29522	0	1.29522	0	0	0	0	0	0	0	0	0	0	0	0	0	0	0	0	0	0	0	0	0	0	0	0	0	0	0	0	0	0	0	0	0	0	0	0	0	0	0	0	0	0	0	TransMes
AGTTGGTAGGCCATAG-5386STDY7537944	2.41643	0	1.48205	0.993611	0	0	0	0	0	0	0	0	0	0	0	0	0	0	0	0	0	0	0	0	0.993611	0	0	0	0	0	0	0	0	0	0	0	0	0	0	0	0	0	0	0	0	0	Mes1
AGTTGGTAGTACATGA-5386STDY7537944	2.43476	1.49762	0	0	1.49762	0	0	0	0	0	0	0	0	0	0	0	0	0	0	0	0	0	0	0	0	0	0	0	0	0	0	0	0	0	0	0	0	0	0	0	0	0	0	0	0	0	Mes1
AGTTGGTCAATGCCAT-5386STDY7537944	1.26104	0	0	0	0	0	0	0	0	0	0	0	0	0	0	0	0	0	0	0	0	0	0	0	0	0	0	0	0	0	0	0	0	0	0	0	0	0	0	0	0	0	0	0	0	0	STMN2+Fibro
AGTTGGTCACTACAGT-5386STDY7537944	1.10586	1.10586	0	0	0	0	0	0	0	0	0	0	0	0	0	0	0	0	0	0	0	0	0	0	0	0	0	0	0	0	0	0	0	0	0	0	0	0	0	0	0	0	0	0	0	0	Mes1
AGTTGGTCAGGGTACA-5386STDY7537944	0	0	0	0	0	0	0	0	0	0	0	2.12132	0	0	0	0	0	0	0	0	0	0	0	0	0	0	0	0	0	0	0	0	0	0	0	0	0	0	0	0	0	0	0	0	0	0	Mes1
AGTTGGTGTACAGCAG-5386STDY7537944	2.00815	0	0	0	0	0	0	0	0	0	0	0	0	0	0	0	0	0	0	0	0	0	0	0	2.00815	0	0	0	0	0	0	0	0	0	0	0	0	0	0	0	0	0	0	0	0	0	Mes1
AGTTGGTGTTATGTGC-5386STDY7537944	1.54254	0	0	0	0	0	0	0	0	0	0	0	0	0	0	0	0	0	0	0	0	0	0	0	0	0	0	0	0	0	0	0	0	0	0	0	0	0	0	0	0	0	0	0	0	0	OCP
AGTTGGTTCACGATGT-5386STDY7537944	1.25617	1.25617	0	0	0	0	0	0	0	0	0	0	0	0	0	0	0	1.25617	0	0	0	0	0	0	0	0	0	0	0	0	0	0	0	0	0	0	0	0	0	0	0	0	0	0	0	0	Mes1
AGTTGGTTCTGCAGTA-5386STDY7537944	1.53137	0	0	0	0	0	0	0	0	0	0	0	0	0	0	0	0	0	0	0	0	0	0	0	0	0	0	0	0	0	0	0	0	0	0	0	0	0	0	0	0	0	0	0	0	0	STMN2+Fibro
AGTTGGTTCTGGAGCC-5386STDY7537944	1.55149	0.657327	0	0	0	0	0	0	0	0	0	0.657327	0	0	0	0	0	0.657327	0	0	0	0	0	0	1.05056	0	0	0	0	0	0	0	0	0	0	0	0	0	0	0	0	0	0	0	0	0	Mes1
AGTTGGTTCTGTTTGT-5386STDY7537944	2.57928	0	0	0	0	0	0	0	0	0	0	0	0	0	0	0	0	0	0	0	0	0	0	0	0	0	0	0	0	0	0	0	0	0	0	0	0	0	0	0	0	0	0	0	0	0	Mes1
ATAACGCAGAGATGAG-5386STDY7537944	1.69933	0.912319	0	0	0.912319	0	0	0	0	0	0	0	0	0	0	0	0	0	0	0	0	0	0	0	0.912319	0	0	0	0	0	0	0	0	0	0	0	0	0	0	0	0	0	0	0	0	0	Mes1
ATAACGCAGATGCCAG-5386STDY7537944	1.3433	0	0.882042	0	0	0	0	0	0	0	0	0	0	0	0	0	0	0	0	0	0	0	0	0	0	0	0	0	0	0	0	0	0	0	0	0	0	0	0	0	0	0	0	0	0	0	Mes1
ATAACGCAGTCTCCTC-5386STDY7537944	0	2.24823	0	0	0	0	0	0	0	0	0	0	0	0	0	0	0	2.24823	0	0	0	0	0	0	0	0	0	0	0	0	0	0	0	0	0	0	0	0	0	0	0	0	0	0	0	0	Mes1
ATAACGCCAAGCTGTT-5386STDY7537944	1.3069	0	0	0	0	0	0	0	0	0	0	0	0	0	0	0	0	0	0	0	0	0	0	0	2.20652	0	0	0	0	0	0	0	0	0	0	0	0	1.3069	0	0	0	0	0	0	0	0	Mes1
ATAACGCCACGACGAA-5386STDY7537944	1.82371	0	0	0	0	0	0	0	0	0	0	0	0	0	0	0	0	0	0	0	0	0	0	0	0	0	0	0	0	0	0	0	0	0	0	0	0	0	0	0	0	0	0	0	0	0	Mes1
ATAACGCCACGGCGTT-5386STDY7537944	1.5229	2.10059	0	0	0	0	0	0	0	0	0	0	0	0	0	0	0	0	0	0	0	0	0	0	0	0	0	0	0	0	0	0	0	0	0	0	0	0	0	0	0	0	0	0	0	0	Mes1
ATAACGCCATCCCATC-5386STDY7537944	0	1.85509	0	0	0	0	0	0	0	0	0	0	0	0	0	0	0	0	0	0	0	0	0	0	0	0	0	0	0	0	0	0	0	0	0	0	0	0	0	0	0	0	0	0	0	0	OCP
ATAACGCGTCGGGTCT-5386STDY7537944	1.1186	0	0	0	0	0	0	0	0	0	0	0	0	0	0	0	0	0	0	0	0	0	0	0	1.1186	0	0	0	0	0	0	0	0	0	0	0	0	0	0	0	0	0	0	0	0	0	DistalMes
ATAACGCTCCGAACGC-5386STDY7537944	1.92871	0	0	0	0	0	0	0	0	0	0	0	0	0	0	0	0	1.37126	0	0	0	0	0	0	1.92871	0	0	0	0	0	0	0	0	0	0	0	0	0	0	0	0	0	0	0	0	0	Mes1
ATAAGAGAGAAACGCC-5386STDY7537944	1.94754	0	0	0	0	0	0	0	0	0	0	0	0	0	0	0	0	0	0	0	0	0	0	0	0	0	0	0	0	0	0	0	1.38772	0	0	0	0	0	0	0	0	0	0	0	0	0	OCP
ATAAGAGAGCGTCAAG-5386STDY7537944	2.79815	0	0	0	0	0	0	0	0	0	0	0	0	0	0	0	0	0	0	0	0	0	0	0	0	0	0	0	0	0	0	0	0	0	0	0	0	0	0	0	0	0	0	0	0	0	Mes1
ATAAGAGAGGGTCGAT-5386STDY7537944	1.83116	0	0	0	0	0	0	0	0	0	0	0	0	0	0	0	0	1.83116	0	0	0	0	0	0	0	0	0	0	0	0	0	0	0	0	0	0	0	0	0	0	0	0	0	0	0	0	Mes1
ATAAGAGAGTGGAGAA-5386STDY7537944	1.74989	0	0	0	0	0	0	0	0	0	0	0	0	0	0	0	0	0	0	0	0	0	0	0	1.74989	0	0	0	0	0	0	0	1.21698	0	0	0	0	0	0	0	0	0	0	0	0	0	Mes1
ATAAGAGCACGGCCAT-5386STDY7537944	2.39547	0	0	0	0	0	0	0	0	0	0	0	0	0	0	0	0	0	0	0	0	0	0	0	2.03457	0	0	0	0	0	0	0	0	0	0	0	0	0	0	0	0	0	0	0	0	0	Mes1
ATAAGAGGTTTGCATG-5386STDY7537944	1.32324	0	0	0	0	0	0	0	0	0	0	0	0	0	0	0	0	0	0	0	0	0	0	0	0	0	0	0	0	0	0	0	0	0	0	0	0	0	0	0	0	0	0	0	0	0	STMN2+Fibro
ATAAGAGTCAATAAGG-5386STDY7537944	1.85828	0	1.85828	0	0	0	0	0	0	0	0	0	0	0	0	0	0	0	0	0	0	0	0	0	1.85828	0	0	0	0	0	0	0	0	0	0	0	0	0	0	0	0	0	0	0	0	0	Mes1
ATAAGAGTCATCTGTT-5386STDY7537944	0	0	0	0	0	0	0	0	0	0	0	0	0	0	0	0	0	0	0	0	0	0	0	0	0	0	0	0	0	0	0	0	0	0	0	0	0	0	0	0	0	0	0	0	0	0	DistalMes
ATAGACCAGCTAACAA-5386STDY7537944	2.21351	0	0	0	0	0	0	0	0	0	0	0	0	0	0	0	0	0	0	0	0	0	0	0	1.86126	0	0	0	0	0	0	0	0	0	0	0	0	0	0	0	0	0	0	0	0	0	Mes1
ATAGACCCAACTGCTA-5386STDY7537944	0	2.01291	0	0	0	0	0	0	0	0	0	0	0	0	1.44516	0	0	0	0	0	0	0	0	0	0	0	0	0	0	0	0	0	0	0	0	0	0	0	0	0	0	0	0	0	0	0	Mes1
ATAGACCCAAGCTGTT-5386STDY7537944	1.06961	1.06961	0	0	0	0	0	0	0	0	0	0	0	0	0	0	0	0	0	0	0	0	0	0	0	0	0	0	0	0	0	0	0	0	0	0	0	0	0	0	0	0	0	0	0	0	Mes4
ATAGACCCACGCTTTC-5386STDY7537944	0	0	0	0	0	0	0	0	0	0	0	0	0	0	0	0	0	0	0	0	0	0	0	0	0	0	0	0	0	0	0	0	0	0	0	0	0	0	0	0	0	0	0	0	0	0	OCP
ATAGACCGTCAGAAGC-5386STDY7537944	1.49145	0	0	0	0	0	0	0	0	0	0	0	0	0	0	0	0	0.764464	0	0	0	0	0	0	0	0	0	0	0	0	0	0	0	0	0	0	0	0	0	0	0	0	0	0	0	0	Mes1
ATCACGAAGTTCGATC-5386STDY7537944	1.34845	0	0	0	0	0	0	0	0	0	0	0	0	0	0	0	0	0	0	0	0	0	0	0	0	0	0	0	0	0	0	0	0	0	0	0	0	0	0	0	0	0	0	0	0	0	Mes1
ATCACGACAGCTGTTA-5386STDY7537944	1.74422	0	0	0	0	0	0	0	0	0	0	0	0	0	0	0	0	0	0	0	0	0	0	0	2.08966	0	0	0	0	0	0	0	0	0	0	0	0	0	0	0	0	0	0	0	0	0	OCP
ATCACGACATCGGACC-5386STDY7537944	1.73081	1.20075	0	0	0	0	0	0	0	0	0	0.770712	0	0	0	0	0	0.770712	0	0	0	0	0	0	1.20075	0	0	0	0	0	0	0	0	0	0	0	0	0	0	0	0	0	0	0	0	0	Mes1
ATCACGACATGGTAGG-5386STDY7537944	2.13685	0	0	0	0	0	0	0	0	0	0	0	0	0	0	0	0	0	0	0	0	0	0	0	0	0	0	0	0	0	0	0	0	0	0	0	0	0	0	0	0	0	0	0	0	0	Mes1
ATCACGAGTACAGACG-5386STDY7537944	1.98514	1.12926	0	0	0	0	0	0	0	0	0	0	0	0	0	0	0	0	0	1.12926	0	0	0	0	0	0	0	0	0	0	0	0	0	0	0	0	0	0	0	0	0	0	0	0	0	0	Mes1
ATCACGAGTAGCGTAG-5386STDY7537944	2.20509	0	0	0	0	0	0	0	0	0	0	0	0	0	0	0	0	0	0	0	0	0	0	0	0.96096	0	0	0.96096	0	0	0	0.96096	0	0	0	0	0	0	0	0	0	0	0	0	0	0	Mes1
ATCACGAGTCAAAGCG-5386STDY7537944	0.92033	0	0	0	0	0	0	0	0	0	0	0	0	0	0	0	0	0	0	0	0	0	0	0	0.92033	0	0	0	0	0	0	0	0	0	0	0	0	0	0	0	0	0	0	0	0	0	Mes1
ATCACGATCATGCATG-5386STDY7537944	1.23174	0	0	0	0	0	0	0	0	0	0	0	0	0	0	0	0	0	0	0	0	0	0	0	1.23174	0	0	0	0	0	0	0	0	0	0	0	0	0	0	0	0	0	0	0	0	0	OCP
ATCATCTAGAAACCGC-5386STDY7537944	0.832565	0	0	0	0	0	0	0	0	0	0	0.832565	0	0	0	0	0	0	0	0	0	0	0	0	1.58875	0	0	0	0	0	0	0	0	0	0	0	0	0	0	0	0	0	0	0	0	0	Mes1
ATCATCTAGAGCTGCA-5386STDY7537944	1.77998	1.24268	0	0	0	0	0	0	0	0	0	0	0	0	0	0	0	0	0	0	0	0	0	0	0	0	0	0	0	0	0	0	0	0	0	0	0	0	0	0	0	0	0	0	0	0	Mes1
ATCATCTAGTAGTGCG-5386STDY7537944	0	0	0	0	0	0	0	0	0	0	0	0	0	0	0	0	0	0	0	0	0	0	0	0	0	0	0	0	0	0	0	0	0	0	0	0	0	0	0	0	0	0	0	0	0	0	Mes1
ATCATCTAGTCAATAG-5386STDY7537944	1.79037	0	0	0	0.979789	0	0	0	0	0	0	0.979789	0	0	0	0	0	0	0	0	0	0	0	0	0.979789	0	0	0	0	0	0	0	0.979789	0	0	0	0	0	0	0	0	0	0	0	0	0	Mes1
ATCATCTAGTTAACGA-5386STDY7537944	2.68712	0	0	0	0	0	0	0	0	0	0	0	0	0	0	0	0	0	0	0	0	0	0	0	0	0	0	0	0	0	0	0	0	0	0	0	0	0	0	0	0	0	0	0	0	0	Mes1
ATCATCTCAAAGCAAT-5386STDY7537944	1.94694	1.09941	0	0	0	0	0	0	0	0	0	0	2.19829	0	0	0	0	1.09941	0	0	0	0	0	0	0	0	0	0	0	0	0	0	0	0	0	0	0	0	0	0	0	0	0	0	0	0	Mes1
ATCATCTCAATGGACG-5386STDY7537944	1.13725	1.65563	0	0	0	0	0	0	0	0	0	0	0	0	0	0	0	0	0	0	0	0	0	0	1.99532	0	0	0	0	0	0	0	0	0	0	0	0	0	0	0	0	0	0	0	0	0	Mes1
ATCATCTTCTTAGCCC-5386STDY7537944	2.25489	1.14217	1.14217	0	0	0	0	0	0	0	0	0	0	0	0	0	0	0	0	0	0	0	0	0	1.14217	0	0	0	0	0	0	0	0	0	0	0	0	0	0	0	0	0	0	0	0	0	Mes1
ATCATGGAGGCTCTTA-5386STDY7537944	1.5548	1.5548	1.5548	0	0	0	0	0	0	0	0	0	0	0	0	0	0	0	0	0	0	0	0	0	0	0	0	0	0	0	0	0	0	0	0	0	0	0	0	0	0	0	0	0	0	0	Mes1
ATCATGGAGTCATGCT-5386STDY7537944	1.38502	0	0	0	0	0	0	0	0	0	0	0	2.30106	0	0	0	0	0	0	0	0	0	0	0	0	0	0	0	0	0	0	0	0	0	0	0	0	0	0	1.38502	0	0	0	0	0	0	OCP
ATCATGGCAATCCGAT-5386STDY7537944	0	0	0	0	0	0	0	0	0	0	0	0	0	0	0	0	0	0	0	0	0	0	0	0	2.6519	0	0	0	0	0	0	0	0	0	0	0	0	0	0	0	0	0	0	0	0	0	Mes1
ATCATGGCAGCCAGAA-5386STDY7537944	2.73519	1.2244	0	0	0	0	0	0	0	0	0	0	0	0	0	0	0	0	0	0	0	0	0	0	0	0	0	0	0	0	0	0	0	0	0	0	0	0	0	0	1.2244	0	0	0	0	0	STMN2+Fibro
ATCATGGGTCAGAGGT-5386STDY7537944	1.49065	0	0	0	0	0	0	0	0	0	0	0	0	0	0	0	0	0	0	0	0	0	0	0	0	0	0	0	0	0	0	0	0	0	0	0	0	0	0	0	0	0	0	0	0	0	Mes1
ATCATGGGTCTGGAGA-5386STDY7537944	2.51947	0	0	0	0	0	0	0	0	0	0	0	0	0	0	0	0	0	0	0	0	0	0	0	1.90375	0	0	0	0	0	0	0	0	0	0	0	0	0	0	0	0	0	0	0	0	0	Mes1
ATCATGGTCTGATACG-5386STDY7537944	1.76746	0	0	0	0	0	0	0	0	0	0	1.44392	0	0	0	0	0	0	0	0	0	0	0	0	0	0	0	0	0	0	0	0	0	0	0	0	0	0	0	0	0	0	0	0	0	0	TransMes
ATCCACCAGTCAATAG-5386STDY7537944	1.69327	0	0	0	0	0	0	0	0	0	0	0	0	0	0	0	0	0	0	0	0	0	0	0	0	0	0	0	0	0	0	0	0	0	0	0	0	0	0	0	0	0	0	0	0	0	ISL1+Mes
ATCCACCCAAACGTGG-5386STDY7537944	2.3837	0	0	0	0	0	0	0	0	0	0	0	0	0	0	0	0	0	0	0	0	0	0	0	0	0	0	0	0	0	0	0	0	0	0	0	0	0	0	0	0	0	0	0	0	0	Mes1
ATCCACCCAGTAGAGC-5386STDY7537944	1.22831	1.22831	1.22831	0	0	0	0	0	0	0	0	0	0	0	0	0	0	1.22831	0	0	0	0	0	0	2.36667	0	0	0	0	0	0	0	0	0	0	0	0	0	0	0	0	0	0	0	0	0	Mes1
ATCCACCCATCAGTAC-5386STDY7537944	2.23081	0	0	0	0	0	0	0	1.1239	0	0	0	0	0	0	0	0	0	0	0	0	0	0	0	1.1239	0	0	0	0	0	0	0	0	0	0	0	0	0	0	0	0	0	0	0	0	0	Mes1
ATCCACCGTAAGGGAA-5386STDY7537944	1.14523	0	0	0	0	0	0	0	0	0	0	0	0	0	0	0	0	0	0	0	0	0	0	0	0	0	0	0	0	0	0	0	0	0	0	0	0	0	0	1.14523	0	0	0	0	0	0	Mes1
ATCCACCGTCAATACC-5386STDY7537944	1.45277	0	0	0	0.969818	0	0	0	0	0	0	0	0	0	0	0	0	0.969818	0	0	0	0	0	0	0	0	0	0	0	0	0	0	0	0	0	0	0	0	0	0	0	0	0	0	0	0	Mes1
ATCCACCGTCCGTTAA-5386STDY7537944	1.5201	2.46114	0	0	0	0	0	0	0	0	0	0	0	0	0	0	0	0	0	0	0	0	0	0	2.09745	0	0	0	0	0	0	0	0	0	0	0	0	0	0	0	0	0	0	0	0	0	Mes1
ATCCACCTCACAGTAC-5386STDY7537944	1.41518	0.576221	0.939462	0	0	0	0	0	0	0	0	0	0	0	0	0	0	0	0	0	0	0	0	0	1.41518	0	0	0	0	0	0	0	0	0	0	0	0	0	0	0	0	0	0	0	0	0	Mes1
ATCCACCTCATAAAGG-5386STDY7537944	1.81462	1.48746	0	0	0	0	0	0	0	0	0	0	0	0	0	0	0	0.998024	0	0	0	0	0	0	1.81462	0	0	0	0	0	0	0	0	0	0	0	0	0	0	0	0	0	0	0	0	0	Mes1
ATCCACCTCCGAGCCA-5386STDY7537944	2.05883	0	0	0	0	0	0	0	0	0	0	0	0	0	0	0	0	0	0	0	0	0	0	0	0	0	0	0	0	0	0	0	0	0	0	0	0	0	0	0	0	0	0	0	0	0	ProxMes
ATCCACCTCTGATACG-5386STDY7537944	1.28587	1.83028	0	0	0	0	0	0	0	0	0	0	0	0	0	0	0	0	0	0	0	0	0	0	0	0	0	0	0	0	0	0	0	0	0	0	0	0	0	0	1.28587	0	0	0	0	0	Mes1
ATCCGAAAGCTTATCG-5386STDY7537944	2.37429	0	0	0	0	0	0	0	0	0	0	0	0	0	0	0	0	0	0	0	0	0	0	0	0	0	0	0	0	0	0	0	0	0	0	0	0	0	0	0	0	0	0	0	0	0	Mes1
ATCCGAAAGTCGCCGT-5386STDY7537944	0	0	1.39865	0	0	0	0	0	0	0	0	0	0	0	0	0	0	0	0	0	0	0	0	0	1.39865	0	0	0	0	0	0	0	0	0	0	0	0	0	0	0	0	0	0	0	0	0	Mes1
ATCCGAAAGTCGTACT-5386STDY7537944	1.70336	0	0	0	0	0	0	0	0	0	0	0	0	0	0	0	0	0	0	0	0	0	0	0	0	0	0	0	0	0	0	0	0	0	0	0	0	0	0	0	0	0	0	0	0	0	DistalMes
ATCCGAAAGTCTTGCA-5386STDY7537944	1.33778	0	0	0	0	0	0	0	0	0	0	0	0	0	0	0	0	0	0	0	0	0	0	0	0	0	0	0	0	0	0	0	0	0	0	0	0	0	0	0	0	0	0	0	0	0	Mes1
ATCCGAACAGTCGATT-5386STDY7537944	0	0	0	0	0	0	0	0	0	0	0	0	0	0	0	0	0	0	0	0	0	0	0	0	1.5291	0	0	0	0	0	0	0	0	0	0	0	0	0	0	0	0	0	0	0	0	0	Mes1
ATCCGAAGTCCGCTGA-5386STDY7537944	1.94497	0.915631	0	0	0	0	0	0	0	0	0	0	0	0	0	0	0	0	0	0	0	0	0	0	0	0	0	0.915631	0	0	0	0	0	0	0	0	0	0	0	0	0	0	0	0	0	0	STMN2+Fibro
ATCCGAAGTGGCTCCA-5386STDY7537944	2.78593	0	0	0	0	0	0	0	0	0	0	0	0	0	0	0	0	0	0	0	0	0	0	0	1.56939	0	0	0	0	0	0	0	0	0	0	0	0	0	0	0	0	0	0	0	0	0	InterZone
ATCCGAATCGTACGGC-5386STDY7537944	2.38348	1.24145	0	0	0	0	0	0	0	0	0	0	0	0	0	0	0	0	0	0	0	0	0	0	0	0	0	0	0	0	0	0	0	0	0	0	0	0	0	0	0	0	0	0	0	0	STMN2+Fibro
ATCGAGTCAAAGTCAA-5386STDY7537944	0.665814	0	0	0	1.34501	0	0	0	0	0	0	0.665814	0	0	0	0	0	0	0	0	0	0	0	0	1.062	0	0	0	0	0	0	0	0	0	0	0	0	0	0	0	0	0	0	0	0	0	Mes1
ATCGAGTCACGGACAA-5386STDY7537944	1.52346	0	0	0	0	0	0	0	0	0	0	0	0	0	0	0	0	0	0	0	0	0	0	0	0	0	0	0	0	0	0	0	0	0	0	0	0	0	0	0	0	0	0	0	0	0	Mes1
ATCGAGTCAGACAAAT-5386STDY7537944	1.56789	0	0	0	0	0	0	0	0	0	0	0	0	0	0	0	0	0	0	0	0	0	0	0	0	0	0	0	0	0	0	0	0	0	0	0	0	0	0	0	0	0	0	0	0	0	OCP
ATCGAGTCATTGGCGC-5386STDY7537944	1.11103	1.62432	0	0	0	0	0	0	0	0	0	0	0	0	0	0	0	0	0	1.11103	0	0	0	0	0	0	0	0	0	0	0	0	0	0	0	0	0	0	0	0	0	0	0	0	0	0	Mes1
ATCGAGTGTCCGAATT-5386STDY7537944	2.01404	0	0	0	0	0	0	0	0	0	0	0	0	0	0	0	0	0	0	0	0	0	0	0	0	0	0	0	0	0	0	0	0	0	0	0	0	0	0	0	0	0	0	0	0	0	Mes1
ATCGAGTTCTTCATGT-5386STDY7537944	2.00773	1.44059	0	0	0	0	0	0	0	0	0	0	0	0	0	0	0	0	0	0	0	0	0	0	0	0	0	0.959964	0	0	0	0	0	0	0	0	0	0	0	0	0	0	0	0	0	0	Mes1
ATCTACTAGACAAGCC-5386STDY7537944	0	0	1.24075	0	0	0	0	0	0	0	0	0	0	0	0	0	0	0	0	0	0	0	0	0	1.24075	0	0	0	0	1.24075	0	0	0	0	0	0	0	0	0	0	0	0	0	0	0	0	Mes1
ATCTACTAGCAACGGT-5386STDY7537944	0	1.3728	0	0	0	0	0	0	0	0	0	0	0	0	0	0	0	1.3728	0	0	0	0	0	0	0	0	0	0	0	0	0	0	0	0	0	0	0	0	0	0	0	0	0	0	0	0	Mes1
ATCTACTAGGACCACA-5386STDY7537944	0	0	0	0	1.4544	0	0	0	0	0	0	0	0	0	0	0	0	0	0	0	0	0	0	0	2.38377	0	0	0	0	0	0	0	0	0	0	0	0	0	0	0	0	0	0	0	0	0	Mes1
ATCTACTCAACGCACC-5386STDY7537944	1.18847	1.71634	0	1.71634	0	0	0	0	0	0	0	1.18847	0	0	0	0	0	0	0	0	0	0	0	0	1.18847	0	0	0	0	0	0	0	0	0	0	0	0	0	0	0	0	0	0	0	0	0	Mes1
ATCTACTGTCATATCG-5386STDY7537944	0	0	0	0	0	0	0	0	0	0	0	0	0	1.2508	0	0	0	0	0	0	0	0	0	0	0	0	0	0	0	0	0	0	0	0	0	0	0	0	0	0	0	0	0	0	0	0	Mes1
ATCTACTTCCGCGGTA-5386STDY7537944	2.5327	0	0	0	0	0	0	0	0	0	0	0	1.36017	0	0	0	0	1.36017	0	0	0	0	0	0	0	0	0	0	0	0	0	0	0	0	0	0	0	0	0	0	0	0	0	0	0	0	Mes1
ATCTACTTCCTTGCCA-5386STDY7537944	2.28955	1.37544	0	0	0	0	0	0	0	0	0	0	0	0	0	0	0	1.37544	0	0	0	0	0	0	0	0	0	0	0	0	0	0	0	0	0	0	0	0	0	0	0	0	1.37544	0	0	0	Mes1
ATCTACTTCCTTTCTC-5386STDY7537944	1.50684	0	0	0	0	0	0	0	0	0	0	1.01387	0	0	0	0	0	0	0	0	0	0	0	0	0	0	0	0	0	0	0	0	0	0	0	0	0	0	0	0	0	0	0	0	0	0	STMN2+Fibro
ATCTACTTCTTGAGAC-5386STDY7537944	2.89998	1.23936	0	0	0	0	0	0	1.23936	0	0	0	0	0	0	0	0	0	0	0	0	0	0	0	0	0	0	0	0	0	0	0	1.23936	0	0	0	0	0	0	0	0	0	0	0	0	0	Mes1
ATCTGCCAGCTACCGC-5386STDY7537944	0	0	1.49305	0	0	0	0	0	0	0	0	0	0	0	0	0	0	1.49305	0	0	0	0	0	0	0	0	0	0	0	0	0	0	0	0	0	0	0	0	0	0	0	0	0	0	0	0	Mes1
ATCTGCCAGTCCTCCT-5386STDY7537944	2.08759	0	0	0	0	0	0	0	0	0	0	0	0	0	0	0	0	0	0	0	0	0	0	0	0	0	0	0	0	0	0	0	0	0	0	0	0	0	0	0	0	0	0	0	0	0	Mes1
ATCTGCCAGTTTAGGA-5386STDY7537944	1.05244	0	0	0	0	0	0	0	0	0	0	0	0	0	0	0	0	0	0	0	0	0	0	0	1.55377	0	0	0	0	0	0	0	0	0	0	0	0	0	0	0	0	0	0	0	0	0	Mes1
ATCTGCCCATAACCTG-5386STDY7537944	2.01799	0	0	0	0	0	0	0	0	0	0	0	0	0	0	0	0	0	0	0	0	0	0	0	2.01799	0	0	0	0	0	0	0	0	0	0	0	0	0	0	0	0	0	0	0	0	0	Mes1
ATCTGCCCATTAACCG-5386STDY7537944	2.15397	1.06635	0	0	0	0	0	0	0	0	0	0	0	0	0	0	0	0	0	0	0	0	0	0	0	0	0	0	0	0	0	0	0	0	0	0	0	0	0	0	0	0	0	0	0	0	STMN2+Fibro
ATCTGCCGTGTGACCC-5386STDY7537944	1.88031	0	0	0	0	0	0	0	0	0	0	0	0	0	0	0	0	1.32914	0	0	0	0	0	0	1.32914	0	0	0	0	0	0	0	0	0	0	0	0	0	0	0	0	0	0	0	0	0	Mes1
ATGAGGGAGCGATCCC-5386STDY7537944	1.94113	0	1.38211	0	1.38211	0	0	0	0	0	0	0	0	0	0	0	0	0	0	0	0	0	0	0	0	0	0	0	0	0	0	0	0	0	0	0	0	0	0	0	0	0	0	0	0	0	Mes1
ATGAGGGAGCTGTTCA-5386STDY7537944	1.79888	0.986173	0	0	0	0	0	0	0	0	0	0	0	0	0	0	0	0.986173	0	0	0	0	0	0	0.986173	0	0	0	0	0	0	0	0	0	0	0	0	0	0	0	0	0	0	0	0	0	Mes1
ATGAGGGAGTCATCCA-5386STDY7537944	1.81076	0	0	0	0	0	0	0	0	0	0	0	0	0	0	0	0	0	0	0	0	0	0	0	1.81076	0	0	0	0	0	0	0	0	0	0	0	0	0	0	0	0	0	0	0	0	0	Mes1
ATGAGGGCACAACTGT-5386STDY7537944	0	0	0	0	0	0	0	0	0	0	0	0	0	0	0	0	0	0	0	0	0	0	0	0	0	0	0	0	0	0	0	0	0	0	0	0	0	0	0	0	0	0	0	0	0	0	TransMes
ATGAGGGGTATGAATG-5386STDY7537944	1.13927	0	0	0	0	0	0	0	0	0	0	0	0	0	0	0	0	0	0	0	0	0	0	0	1.65804	0	0	0	0	0	0	0	0	0	0	0	0	0	0	0	0	0	0	0	0	0	Mes1
ATGAGGGGTATGGTTC-5386STDY7537944	1.11158	0	0	0	0	0	0	0	0	0	0	0	0	0	0	0	0	0	0	0	0	0	0	0	0	0	0	0	0	0	0	0	0	0	0	0	0	0	0	0	0	0	0	0	0	0	Mes1
ATGAGGGGTCAGAATA-5386STDY7537944	2.24729	0	0	0	0	0	0	0	0	0	0	0	0	0	0	0	0	0	0	0	0	0	0	0	1.13639	0	0	0	0	0	0	0	0	0	0	0	0	0	0	0	0	0	0	0	0	0	Mes1
ATGAGGGGTCGCGGTT-5386STDY7537944	0	1.29657	0	0	0	0	0	0	0	0	0	0	0	0	0	0	0	0	0	0	0	0	0	0	0	0	0	0	0	0	0	0	0	0	0	0	0	0	0	0	0	0	0	0	0	0	Mes1
ATGAGGGGTCTCTTTA-5386STDY7537944	1.98478	0	0	0	0	0	0	0	0	0	0	0	0	0	0	0	0	0	0	0	0	0	0	0	0	0	0	0	0	0	0	0	0	0	0	0	0	0	0	0	0	0	0	0	0	0	RDH10+DistalMes
ATGAGGGTCAGTTCGA-5386STDY7537944	1.71093	0	0	0	0	0	0	0	0	0	0	0	0	0	0	0	0	0	0	0	0	0	0	0	0	0	0	0	0	0	0	0	0	0	0	0	0	0	0	0	0	0	0	0	0	0	Mes1
ATGAGGGTCGGAAATA-5386STDY7537944	0	1.86494	1.03621	0	0	0	0	0	0	0	0	0	0	0	0	0	0	0	0	0	0	0	0	0	0	0	0	0	0	0	0	0	0	0	0	0	0	0	0	0	0	0	0	0	0	0	Mes1
ATGCGATAGAGATGAG-5386STDY7537944	1.29244	0.841925	0.841925	0	0	0	0.841925	0	0	0	0	0.841925	0	0	0	0	0	0	0	0	0	0	0	0	0	0	0	0	0	0	0	0	0	0	0	0	0	0	0	0	0	0	0	0	0	0	Mes4
ATGCGATAGCGTTCCG-5386STDY7537944	1.33571	0	0	0	0	0	0	0	0	0	0	0	0	0	0	0	0	0	0	0	0	0	0	0	0	0	0	0	0	0	0	0	0	0	0	0	0	0	0	0	0	0	0	0	0	0	Mes1
ATGCGATCAGTCCTTC-5386STDY7537944	1.57423	1.06936	0	0	0	0	0	0	0	0	0	0	0	0	0	0	0	1.57423	0	0	0	0	0	0	0	0	0	0	0	0	0	0	0	0	0	0	0	0	0	0	0	0	0	0	0	0	Mes1
ATGCGATGTAAACGCG-5386STDY7537944	2.16244	1.27091	0	0	0	0	0	0	0	0	0	0	0	0	0	0	0	0	0	0	0	0	0	0	0	0	0	0	0	0	0	0	0	0	0	0	0	0	0	0	0	0	0	0	0	0	Mes1
ATGCGATGTTGGAGGT-5386STDY7537944	1.44343	1.44343	0	0	0	0	0	0	0	0	0	1.44343	0	0	0	0	0	0	0	0	0	0	0	0	0	0	0	0	0	0	0	0	0	0	0	0	0	0	0	0	0	0	0	0	0	0	Mes1
ATGCGATTCATTGCCC-5386STDY7537944	1.45427	1.45427	1.45427	0.97104	0	0	0	0	0	0	0	0	0	0	0	0	0	0	0	0	0	0	0	0	0	0	0	0	0	0	0.97104	0	0	0	0	0	0	0	0	0	0	0	0	0	0	0	Mes1
ATGCGATTCCCAAGTA-5386STDY7537944	0	0	0	0	0	0	0	0	0	0	0	0	0	0	0	0	0	0	0	0	0	0	0	0	0	0	0	0	0	0	0	0	0	0	0	0	0	0	0	0	0	0	0	0	0	0	TransMes
ATGCGATTCGCACTCT-5386STDY7537944	2.05625	1.18547	0	0	1.18547	0	0	0	0	0	0	0	0	0	0	0	0	0	0	0	0	0	0	0	1.18547	0	0	1.18547	0	0	0	0	0	0	0	0	0	0	0	0	0	0	0	0	0	0	Mes1
ATGGGAGCAATGGACG-5386STDY7537944	2.3979	1.46634	0	0	0	0	0	0	0	0	0	0	0	0	0	0	0	0	0	0	0	0	0	0	0	0	0	0	0	0	0	0	0	0	0	0	0	0	0	0	0	0	0	0	0	0	Mes1
ATGGGAGGTCCTCTTG-5386STDY7537944	2.49885	0	0	0	0	0	0.873827	0	0	0	0	0	0	0	0	0	0	1.33293	0	0	0	0	0	0	1.64638	0	0	0	0	0	0	0	0	0	0	0	0	0	0	0	0	0	0	0	0	0	Mes1
ATGGGAGGTGACAAAT-5386STDY7537944	2.24729	1.13639	0	0	0	0	0	0	0	0	0	0	0	0	0	0	0	0	0	0	0	0	0	0	1.13639	0	0	0	0	0	0	0	0	0	0	0	0	0	0	0	0	0	0	0	0	0	Mes1
ATGGGAGTCAGCCTAA-5386STDY7537944	1.4422	0	0	0	1.4422	0	0	0	0	0	0	0	0	0	0	0	0	0	0	0	0	0	0	0	1.4422	0	0	0	0	0	0	0	0	0	0	0	0	0	0	0	0	0	0	0	0	0	Mes1
ATGGGAGTCCGCGTTT-5386STDY7537944	1.18657	0	0	0	0	0	0	0	0	0	0	1.7141	0	0	0	0	0	0	0	0	0	0	0	0	1.18657	0	0	0	0	0	0	0	0	0	0	0	0	0	0	0	0	0	0	0	0	0	Mes1
ATGGGAGTCTGATACG-5386STDY7537944	0	0	0	0	0	0	0	0	0	0	0	1.32425	0	0	0	0	0	0	0	0	0	0	0	0	1.32425	0	0	0	0	0	0	0	0	0	0	0	0	0	0	0	0	0	0	0	0	0	Mes1
ATGGGAGTCTTACCGC-5386STDY7537944	2.17318	0	0	0	1.27965	0	0	0	0	0	0	0	0	0	0	0	0	1.27965	0	0	0	0	0	0	0	0	0	0	0	0	0	0	0	0	0	0	0	0	0	0	0	0	0	0	0	0	Mes1
ATGTGTGCAAGAAAGG-5386STDY7537944	0	0	0	0	0	0	0	0	0	0	0	0	0	0	0	0	0	0	0	0	0	0	0	0	0	0	0	0	0	0	0	0	0	0	0	0	0	0	0	0	0	0	0	0	0	0	Mes1
ATGTGTGCACATCCGG-5386STDY7537944	1.23605	0	0	0	0	0	0	0	0	0	0	0	0	0	0	0	0	1.77224	0	0	0	0	0	0	2.37658	0	0	0	0	0	0	0	0	0	0	0	0	0	0	0	1.23605	0	0	0	0	0	Mes1
ATGTGTGGTCTTGTCC-5386STDY7537944	2.1505	1.80162	0	0	0	0	0	0	0	0	0	0	0	0	0	0	0	0	0	0	0	0	0	0	0	0	0	0	0	0	0	0	0	0	0	0	0	0	0	0	1.26122	0	0	0	0	0	Mes1
ATGTGTGGTGCACCAC-5386STDY7537944	0	1.26095	0.817302	0	0	0	0	0	0	0	0	0	0	0	0	0	0	0	0	0	0	0	0	0	0	0	0	0	0	0	0	0	0	0	0	0	0	0	0	0	0	0	0	0	0	0	Mes1
ATGTGTGGTTCAGTAC-5386STDY7537944	2.21921	0	0	0	0	0	0	0	0	0	0	0	0	0	0	0	0	0	0	0	0	0	0	0	0	0	0	0	0	0	0	0	0	0	0	0	0	0	0	0	0	0	0	0	0	0	Mes1
ATTACTCAGAATTCCC-5386STDY7537944	2.11456	1.53536	0	0	0	0	0	0	0	0	0	0	0	0	0	0	0	1.53536	0	0	0	0	0	0	1.53536	0	0	0	0	0	0	0	0	0	0	0	0	0	0	0	0	0	0	0	0	0	Mes1
ATTACTCAGCCGATTT-5386STDY7537944	1.49278	1.00237	0	0	1.49278	0	0	0	0	0	0	0	0	0	0	0	0	0	0	0	0	0	0	0	1.00237	0	0	0	0	0	0	0	0	0	0	0	0	0	0	0	0	0	0	0	0	0	ISL1+Mes
ATTACTCCACGGTAAG-5386STDY7537944	1.44269	0	0	0	0	0	0	0	0	0	0	0	0	0	0	0	0	0	0	0	0	0	0	0	0	0	0	0	0	0	0	0	0	0	0	0	0	0	0	0	0	0	0	0	0	0	OCP
ATTACTCCACTATCTT-5386STDY7537944	3.46063	0	0	0	0	0	0	0	0	0	0	0	0	0	0	0	0	0	0	0	0	0	0	0	0	0	0	0	0	0	0	0	0	0	0	0	0	0	0	0	0	0	0	0	0	0	DistalMes
ATTACTCGTAGCACGA-5386STDY7537944	1.95592	0	0	0	0	0	0	0	0	0	0	1.10641	0	0	0	0	0	0	0	0	0	0	0	0	0	0	0	0	0	0	0	0	0	0	0	0	0	0	0	0	0	0	0	0	0	0	STMN2+Fibro
ATTACTCGTATTCGTG-5386STDY7537944	2.91024	0	0	0	0	0	0	0	0	0	0	0	0	0	0	0	0	0	0	0	0	0	0	0	0	0	0	0	0	0	0	0	0	0	0	0	0	0	0	0	0	0	0	0	0	0	STMN2+Fibro
ATTACTCGTGACGGTA-5386STDY7537944	1.4868	0	0	0	0	0	0	0	0	0	0	0	0	0	0	0	0	0	0	0	0	0	0	0	0.997483	0	0	0	0	0	0	0	0	0	0	0	0	0	0	0	0	0	0	0	0	0	Mes1
ATTACTCGTGTATGGG-5386STDY7537944	0	1.30611	0	0	0	0	0	0	0	0	0	0	0	0	0	0	0	0	0	0	0	0	0	0	0	0	0	0	0	0	0	0	0	0	0	0	0	0	0	0	0	0	0	0	0	0	Mes1
ATTACTCTCCTTTACA-5386STDY7537944	1.48587	0	0	0	0	0	0	0	0	0	0	0	1.48587	0	0	0	0	0	0	0	0	0	0	0	0	0	0	0	0	0	0	0	0	0	0	0	0	0	0	0	0	0	0	0	0	0	Mes1
ATTACTCTCTCATTCA-5386STDY7537944	1.62541	0	0	0	0	0	0	0	0	0	0	0	0	0	0	0	0	0	0	0	0	0	0	0	2.05424	0	0	0	0	0	0	0	0	0	0	0	0	0	0	0	0	0	0	0	0	0	Mes2
ATTATCCAGTGATCGG-5386STDY7537944	0	0	1.30357	0	0	0	0	0	0	0	0	0	0	0	0	0	0	0	0	0	0	0	0	0	1.85078	0	0	0	0	0	0	0	0	0	0	0	0	0	0	0	0	0	0	0	0	0	Mes1
ATTATCCCAAACCCAT-5386STDY7537944	1.44491	1.44491	0	0	1.44491	0	0	0	0	0	0	0	0	0	0	0	0	0	0	0	0	0	0	0	2.37253	0	0	0	0	0	0	0	0	0	0	0	0	0	0	0	0	0	0	0	0	0	Mes1
ATTATCCCACTTCGAA-5386STDY7537944	0.793421	0	0	0	0	0	0	0	0	0	0	0	0	0	0	0	0	0	0	0	0	0	0	0	0	0	0	0	0	0	0	0	0.793421	0	0	0	0	0	0	0	0	0	0	0	0	0	STMN2+Fibro
ATTATCCCATCGGACC-5386STDY7537944	0	1.24991	0	0	0	0	0	0	0	0	0	0	0	0	0	0	0	0	0	0	0	0	0	0	0	0	0	1.24991	0	0	0	0	0	0	0	0	1.24991	0	0	0	0	0	0	0	0	0	Mes1
ATTATCCGTACGAAAT-5386STDY7537944	0	1.35931	0	0	2.27012	0	0	0	0	0	0	0	0	0	0	0	0	0	0	0	0	0	0	0	0	0	0	0	0	0	0	0	0	0	0	0	0	0	0	0	0	0	0	0	0	0	Mes1
ATTATCCGTACTTAGC-5386STDY7537944	2.32339	1.1947	0	0	0	0	0	0	0	0	0	0	0	0	0	0	0	1.1947	0	0	0	0	0	0	0	0	0	0	0	0	0	0	1.1947	0	0	0	0	0	0	0	0	0	0	0	0	0	Mes1
ATTCTACAGCACCGTC-5386STDY7537944	2.06542	0	0	0	0	0	0	0	0	0	0	0	0	0	0	0	0	0	0	0	0	0	0	0	1.19277	0	0	0	0	0	0	0	0	0	0	0	0	0	0	0	0	0	0	0	0	0	Mes1
ATTCTACCAAGCCTAT-5386STDY7537944	0	0	0	0	0	0	0	0	0	0	0	0	0	0	0	0	0	0	0	0	0	0	0	0	0	0	0	0	0	0	0	0	0	0	0	0	0	0	0	0	0	0	0	0	0	0	OCP
ATTCTACCACAACGCC-5386STDY7537944	2.05804	0.996081	0.996081	0	0	0	0	0	0	0	0	0	0	0	0	0	0	0	0	0	0	0	0	0	0	0	0	0	0	0	0	0	0	0	0	0	0	0	0	0	0	0	0	0	0	0	Mes1
ATTCTACCACAACGTT-5386STDY7537944	2.61317	0	0	0	0	0	0	0	0	0	0	0	0	0	0	0	0	0	0	0	0	0	0	0	0	0	0	0	0	0	0	0	0	0	0	0	0	0	0	0	0	0	0	0	0	0	Mes1
ATTCTACCACATGACT-5386STDY7537944	1.39111	0	0	0	0	0	0	0	0	0	0	0	0	0	0	0	0	0	0	0	0	0	0	0	1.39111	0	0	0	0	0	0	0	0	0	0	0	0	0	0	0	0	0	0	0	0	0	OCP
ATTCTACCAGAGCCAA-5386STDY7537944	1.5579	1.05585	1.05585	0	0	0	0	0	1.05585	0	0	0	0	0	0	0	0	1.05585	0	0	0	0	0	0	0	0	0	1.05585	0	0	0	0	0	0	0	0	0	0	0	0	0	0	0	0	0	0	STMN2+Fibro
ATTCTACCATGCCCGA-5386STDY7537944	1.98994	1.42493	0	0	0	0	0	0	0	0	0	0	0	0	0	0	0	0	0	0	0	0	0	0	0	0	0	0	0	0	0	0	0	0	0	0	0	0	0	0	0	0	0	0	0	0	Mes1
ATTCTACTCACCTTAT-5386STDY7537944	1.82175	0	0	0	0	0	0	0	0	0	0	0	0	0	0	0	0	1.82175	0	0	0	0	0	0	1.27853	0	0	0	0	0	0	0	0	0	0	0	0	0	0	0	0	0	0	0	0	0	Mes1
ATTCTACTCAGGTTCA-5386STDY7537944	1.34529	0	0	0	0	0	0	0	0	0	0	0	0	0	0	0	0	0	0	0	0	0	0	0	0	0	0	0	0	0	0	0	0	0	0	0	0	0	0	0	0	0	0	0	0	0	Mes1
ATTCTACTCGCGTTTC-5386STDY7537944	1.06861	1.06861	0	1.06861	0	0	0	0	0	0	0	0	0	0	0	0	0	0	0	0	0	0	0	0	1.06861	0	0	0	0	0	0	0	0	0	0	0	0	0	0	0	0	0	0	0	0	0	Mes1
ATTCTACTCGGACAAG-5386STDY7537944	1.52066	0	0	0	0	0	0	0	0	0	0	0	0	0	0	0	0	0	0	0	0	0	0	0	0	0	0	0	0	0	0	0	0	0	0	0	0	0	0	0	0	0	0	0	0	0	Mes1
ATTGGACAGGAGCGTT-5386STDY7537944	0	0	0	0	0	0	0	0	0	0	0	0	0	0	0	0	0	0	0	0	0	0	0	0	0	0	0	0	0	0	0	0	0	0	0	0	0	0	0	0	0	0	0	0	0	0	TransMes
ATTGGACAGTAGGCCA-5386STDY7537944	2.09173	1.21382	0	0	0	0	0	0	0	0	0	0	0	0	0	0	0	1.21382	0	0	0	0	0	0	0	0	0	0	0	0	0	0	0	0	0	0	0	0	0	0	0	0	0	0	0	0	Mes1
ATTGGACCAAACTGTC-5386STDY7537944	1.8698	1.8698	0	0	0	0	0	0	0	0	0	0	0	0	0	0	0	0	0	0	0	0	0	0	0	0	0	0	0	0	0	0	0	0	0	0	0	0	0	0	0	0	0	0	0	0	Mes1
ATTGGACCACATGACT-5386STDY7537944	0	0.957287	0	0	0	0	0	0	0	0	0	0	0.957287	0	0	0	0	0	0	0	0	0	0	0	0	0	0	0	0	0	0	0	0	0	0	0	0	0	0	0	0.957287	0	0	0	0	0	Mes4
ATTGGACGTAAGTGGC-5386STDY7537944	1.55568	1.55568	0	0	0	0	0	0	0	0	0	0	0	0	0	0	0	0	0	0	0	0	0	0	0	0	0	0	0	0	0	0	0	0	0	0	0	0	0	0	0	0	0	0	0	0	Mes1
ATTGGACGTCAAGCGA-5386STDY7537944	0.961359	0	0	0	0	0	0	0	0	0	0	0	0	0	0	0	0	0	0	0	0	0	0	0	0.961359	0	0	0	0	0	0	0	0	0	0	0	0	0	0	0	0	0	0	0	0	0	Mes1
ATTGGACGTTCGTTGA-5386STDY7537944	0.892801	0	0	0	0	0	0	0	0	0	0	0	0	0	0	0	0	0	0	0	0	0	0	0	0.892801	0	0	0	0	0	0	0	0	0	0	0	0	0	0	0	0	0	0	0	0	0	Mes1
ATTGGACTCAGTTTGG-5386STDY7537944	2.1085	0	0	0	0	0	0	0	0	0	0	0	0	0	0	0	0	0	0	0	0	0	0	0	1.52995	0	0	0	0	0	0	0	0	0	0	0	0	0	0	0	0	0	0	0	0	0	Mes1
ATTGGTGCACAGCGTC-5386STDY7537944	1.82546	1.28171	0	0	0	0	0	0	0	0	0	0	0	0	0	0	0	0	0	0	0	0	0	0	1.28171	0	0	0	0	0	0	0	0	0	0	0	0	0	0	0	0	0	0	0	0	0	Mes1
ATTGGTGCAGACTCGC-5386STDY7537944	2.26314	0	0	0	0	0	0	0	0	0	0	0	0	0	0	0	0	0	0	0	0	0	0	0	0	0	0	0	0	0	0	0	0	0	0	0	0	0	0	0	0	0	0	0	0	0	Mes1
ATTGGTGCAGGAATCG-5386STDY7537944	0	1.56161	0	0	0	0	0	0	0	0	0	0	0	0	0	0	0	0	0	0	0	0	0	0	1.56161	0	0	0	0	0	0	0	0	0	0	0	0	0	0	0	0	0	0	0	0	0	Mes1
ATTGGTGCATCCTAGA-5386STDY7537944	2.76025	0	0	0	0	0	0	0	0	0	0	0	0	0	0	0	0	0	0	0	0	0	0	0	0	0	0	0	0	0	1.24338	0	0	0	0	0	0	0	0	0	0	0	0	0	0	0	Mes1
ATTGGTGGTACCGAGA-5386STDY7537944	0	0	0	0	0	0	0	0	0	0	0	0	0	0	0	0	0	0	0	0	0	0	0	0	1.06873	0	0	0	0	0	0	0	0	0	0	0	0	0	0	0	0	0	0	0	0	0	Mes4
ATTGGTGGTAGCTTGT-5386STDY7537944	1.49991	1.00819	0	0	0	0	0	0	0	0	0	1.00819	0	0	0	0	0	0	0	0	0	0	0	0	1.49991	0	0	0	0	0	0	0	0	0	0	0	0	0	0	0	0	0	0	0	0	0	Mes1
ATTGGTGGTATAATGG-5386STDY7537944	1.65034	0	0	0	0	0	0	0	0	0	0	0	0	0	0	0	0	0	0	0	0	0	0	0	0	0	0	0	0	0	0	0	0	0	0	0	0	0	0	0	0	0	0	0	0	0	Mes1
ATTGGTGGTCCTGCTT-5386STDY7537944	1.98532	0	0	0	0	0	0	0	0	0	0	1.42087	0	0	0	0	0	0	0	0	0	0	0	0	0	0	0	0	0	0	0	0	0	0	0	0	0	0	0	0	0	0	0	0	0	0	Mes1
ATTGGTGGTGACTCAT-5386STDY7537944	1.52304	1.52304	0	1.52304	0	0	0	0	0	0	0	0	0	0	0	0	0	0	0	0	0	0	0	0	0	0	0	0	0	0	0	0	0	0	0	0	0	0	0	0	0	0	0	0	0	0	Mes1
ATTGGTGGTTCCCTTG-5386STDY7537944	1.35931	0	1.91501	0	0	0	0	0	0	0	0	0	0	0	0	0	0	1.35931	0	0	0	0	0	0	1.35931	0	0	0	0	0	0	0	0	0	0	0	0	0	0	0	0	0	0	0	0	0	Mes1
ATTGGTGTCACATGCA-5386STDY7537944	1.1872	1.1872	0	0	0	0	0	0	0	0	0	0	0	0	0	0	0	0	0	0	0	0	0	0	0	0	0	0	0	0	0	0	0	0	0	0	0	0	0	0	0	0	0	0	0	0	Mes1
ATTGGTGTCTGTTTGT-5386STDY7537944	1.84358	0	0	0	0	0	0	0	0	0	0	0	0	0	0	0	0	1.29735	0	0	0	0	0	0	0	0	0	1.29735	0	0	0	0	0	0	0	0	0	0	0	0	0	0	0	0	0	0	Mes1
ATTTCTGAGACTTTCG-5386STDY7537944	1.3875	0	0	0	0	0	0	0	0	0	0	0	0	0	0	0	0	1.94728	0	0	0	0	0	0	0	0	0	0	0	0	0	0	0	0	0	0	0	0	0	0	0	0	0	0	0	0	Mes1
ATTTCTGCACCCAGTG-5386STDY7537944	2.32173	0	0	0	0	0	0	0	0	0	0	0	0	0	0	0	0	0	0	0	0	0	0	0	0	0	0	0	0	0	0	0	0	0	0	0	0	0	0	0	0	0	0	0	0	0	STMN2+Fibro
ATTTCTGGTACACCGC-5386STDY7537944	0	0	0	0	0	0	0	0	0	0	0	0	0	0	0	0	0	0	0	0	0	0	0	0	0	0	0	0	0	0	0	0	0	0	0	0	0	0	0	0	0	0	0	0	0	0	Mes1
ATTTCTGGTCGTTGTA-5386STDY7537944	1.74208	1.21033	0	1.21033	0	0	0	0	0	0	0	0	0	0	0	0	0	0	0	0	0	0	0	0	0	0	0	0	0	0	0	0	0	0	0	0	0	0	0	0	0	0	0	0	0	0	Mes1
ATTTCTGGTCTGATCA-5386STDY7537944	0	0	0	0	0	0	0	0	0	0	0	1.4173	0	0	0	0	0	0	0	0	0	0	0	0	0	0	0	0	0	0	0	0	0	0	0	0	0	0	0	0	0	0	0	0	0	0	Mes1
ATTTCTGTCCAAACAC-5386STDY7537944	0	0	0	0	0	0	0	0	0	0	0	0	0	0	0	0	0	0	0	0	0	0	0	0	1.53564	0	0	0	0	0	0	0	0	0	0	0	0	0	0	0	0	0	0	0	0	0	OCP
ATTTCTGTCTTGTATC-5386STDY7537944	2.06803	1.19486	0	0	0	0	0	0	0	0	0	0	0	0	0	0	0	0	0	0	0	0	0	0	0	0	0	1.19486	0	0	0	0	0	0	0	0	0	0	0	0	0	0	0	0	0	0	Mes1
CAACCAAAGAGTCGGT-5386STDY7537944	0	1.94292	0	0	0	0	0	0	0	0	0	0	0	0	0	0	0	1.38368	0	0	0	0	0	0	1.38368	0	0	0	0	0	0	0	0	0	0	0	0	0	0	0	0	0	0	0	0	0	OCP
CAACCAACACAAGACG-5386STDY7537944	1.17624	2.04465	0	0	0	0	0	0	0	0	0	1.17624	0	0	0	0	0	0	0	0	0	0	0	0	2.04465	0	0	0	0	0	0	0	0	0	0	0	0	0	0	0	0	0	0	0	0	0	Mes1
CAACCAACACATAACC-5386STDY7537944	1.99382	0	0	0	0	0	0	0	0	0	0	0	0.819213	0	0	0	0	0	0	0	0	0	0	0	0.819213	0	0	0	0	0	0	0	0	0	0	0	0	0	0	0	0.819213	0	0	0	0	0	Mes1
CAACCAACATATACCG-5386STDY7537944	1.82764	0	0	0	0	0	0	0	0	0	0	1.2836	0	0	0	0	0	0	0	0	0	0	0	0	0	0	0	0	0	0	0	0	0	0	0	0	0	0	0	0	0	0	0	0	0	0	Mes1
CAACCAACATGACATC-5386STDY7537944	2.16756	0	0	0	0	0	0	0	0	0	0	0	0	0	0	0	0	0	0	0	0	0	0	0	1.58278	0	0	0	0	0	0	0	0	0	0	0	0	0	0	0	0	0	0	0	0	0	Mes1
CAACCAAGTAGCTTGT-5386STDY7537944	2.38724	1.09081	0	0	0	0	0	0	0	0	0	0	0	0	0	0	0	0	0	0	0	0	0	0	0	0	0	0	0	0	0	0	0	0	0	0	0	0	0	0	0	0	0	0	0	0	Mes1
CAACCAATCAACGCTA-5386STDY7537944	1.34676	0	0	1.34676	0	0	0	0	0	0	0	1.34676	0	0	0	0	0	0	0	0	0	0	0	0	1.34676	0	0	0	0	0	0	0	0	0	0	0	0	0	0	0	0	0	0	0	0	0	Mes1
CAACCAATCGGTTCGG-5386STDY7537944	0	0	0	0	0	0	0	0	0	0	0	0	0	0	0	0	0	0	0	0	0	0	0	0	0	0	0	0	0	0	0	0	0	0	0	0	0	0	0	0	0	0	0	0	0	0	Mes1
CAACCAATCTACTATC-5386STDY7537944	1.98659	1.13039	0	0	0	0	0	0	0	0	0	0	0	0	0	0	0	1.13039	0	0	0	0	0	0	0	0	0	0	0	0	1.13039	0	0	0	0	0	0	0	0	0	0	0	0	0	0	0	Mes1
CAACCTCAGCCACTAT-5386STDY7537944	1.40395	0	0	0	0	0	0	0	0	0	0	0	0	0	0	0	0	1.40395	0	0	0	0	0	0	1.96606	0	0	0	0	0	0	0	0	0	0	0	0	0	0	0	0	0	0	0	0	0	Mes1
CAACCTCAGCGATAGC-5386STDY7537944	2.12154	0	0	0	0	0	0	0	0	0	0	1.23779	0	0	0	0	0	0	0	0	0	0	0	0	0	0	0	0	0	0	0	0	0	0	0	0	0	0	0	0	0	0	0	0	0	0	Mes1
CAACCTCAGCTTATCG-5386STDY7537944	1.27276	1.27276	0	0	0	0	0	0	0	0	0	0	0	0	0	0	0	1.27276	0	1.27276	0	0	0	0	0	0	0	0	0	0	0	0	0	0	0	0	0	0	0	0	0	0	0	0	0	0	Mes1
CAACCTCAGGCATGGT-5386STDY7537944	1.39316	0	0	0	0	0	0	0	0	0	0	0	0	0	0	0	0	1.39316	0	0	0	0	0	0	0	0	0	0	0	0	0	0	0	0	0	0	0	0	0	0	0	0	0	0	0	0	Mes1
CAACCTCAGGCTATCT-5386STDY7537944	2.42218	0	0	0	0	0	0	0	0	0	0	0	0	0	0	0	0	1.48693	0	0	0	0	0	0	0	0	0	0	0	0	0	0	0	0	0	0	0	0	0	0	0	0	0	0	0	0	Mes1
CAACCTCGTAGCGATG-5386STDY7537944	0	2.09059	0	0	0	0	0	0	0	0	0	0	1.51399	0	0	0	0	0	0	0	0	0	0	0	0	0	0	0	0	0	0	0	0	0	0	0	0	0	0	0	0	0	0	0	0	0	OCP
CAACCTCGTCCAAGTT-5386STDY7537944	1.94317	0	0	0	0	0	0	0	0	0	0	0	0	0	0	0	0	0	0	0	0	0	0	0	1.70213	0	0	0	0	0	0	0	0	0	0	0	0	0	0	0	0	0	0	0	0	0	Mes1
CAACCTCTCACAACGT-5386STDY7537944	0	1.21332	0	0	0	0	0	0	0	0	0	1.21332	0	0	0	0	0	0	0	0	0	0	0	0	0	0	0	0	0	0	0	0	0	0	0	0	0	0	0	0	0	0	0	0	0	0	Mes1
CAACTAGAGCTAAGAT-5386STDY7537944	0	1.53222	0	0	0	0	0	0	0	0	0	0	0	0	0	0	0	0	0	0	0	0	0	0	0	0	0	0	0	0	0	0	0	0	0	0	0	0	0	0	0	0	0	0	0	0	Mes1
CAACTAGCACATTTCT-5386STDY7537944	2.21411	0	0	0	0	0	0	0	0	0	0	0	0	0	0	0	0	0	0	0	0	0	0	0	0	0	0	0	0	0	0	0	0	0	0	0	0	0	0	0	0	0	0	0	0	0	Mes1
CAACTAGCACGAGAGT-5386STDY7537944	1.69921	0	0	0	0	0	0	0	0	0	0	0	0	0	0	0	0	0	0	0	0	0	0	0	0	0	0	0.91223	0	0	0	0	0	0	0	0	0	0	0	0	0	0	0	0	0	0	Mes1
CAACTAGTCAGGTTCA-5386STDY7537944	0	1.63687	1.63687	0	0	0	0	0	0	0	0	0	0	0	0	0	0	0	0	0	0	0	0	0	1.63687	0	0	0	0	0	0	0	0	0	0	0	0	0	0	0	0	0	0	0	0	0	Mes1
CAACTAGTCCACTGGG-5386STDY7537944	2.31904	0	0	0	0	0	0	0	0	0	0	0	0	0	0	0	0	0	0	0	0	0	0	0	1.40002	0	0	0	0	0	0	0	0	0	0	0	0	0	0	0	0	0	0	0	0	0	Mes1
CAAGAAAAGCTAACAA-5386STDY7537944	1.98343	0	0	0	0.942702	0	0	0	0	0	0	0	0	0	0	0	0	0	0	0	0	0	0	0	0.942702	0	0	0	0	0	0	0	0	0	0	0	0	0	0	0	0	0	0	0	0	0	Mes1
CAAGAAAAGGATCGCA-5386STDY7537944	0	0	1.38998	0	0	0	0	0	0	0	0	0	0	0	0	0	0	0	0	0	0	0	0	0	0	0	0	0	0	0	0	0	1.38998	0	0	0	0	0	0	0	0	0	0	0	0	0	Mes1
CAAGAAACACCTCGTT-5386STDY7537944	2.31883	1.19118	1.19118	0	0	0	0	0	0	0	0	0	0	0	0	0	0	0	0	0	0	0	0	0	0	0	0	0	0	0	0	0	0	0	0	0	0	0	0	0	0	0	0	0	0	0	Mes1
CAAGAAACAGATCTGT-5386STDY7537944	2.33237	0	0	0	0	0	0	0	0	0	0	0	0	0	0	0	0	1.73186	0	0	0	0	0	0	0	0	0	0	0	0	0	0	0	0	0	0	0	0	0	0	0	0	0	0	0	0	Mes1
CAAGAAACAGGCTCAC-5386STDY7537944	1.80798	0	0	0	0	0	0	0	0	0	0	0	0	0	0	0	0	0	0	0	0	0	0	0	0.821776	0	0	0	0	0	0	0	0	0	0	0	0	0	0	0	0	0	0	0	0	0	Mes1
CAAGAAATCTATCGCC-5386STDY7537944	2.93689	1.51983	0	1.51983	0	0	0	0	0	0	0	0	0	0	0	0	0	0	0	0	0	0	0	0	1.51983	0	0	0	0	0	0	0	0	0	0	0	0	0	0	0	0	0	0	0	0	0	Mes1
CAAGAAATCTGGTATG-5386STDY7537944	1.00643	1.00643	0	0	0	0	0	0	0	0	0	0	0	0	0	0	0	0	0	0	0	0	0	0	0	0	0	0	0	0	0	0	0	0	0	0	0	0	0	0	0	0	0	0	0	0	Mes1
CAAGATCAGATAGCAT-5386STDY7537944	1.14014	0	0	0	0	0	0	0	0	0	0	1.14014	1.14014	0	0	0	0	1.14014	0	0	0	0	0	0	1.14014	0	0	0	0	0	0	0	1.14014	0	0	0	0	0	0	0	0	0	0	0	0	0	Mes1
CAAGATCAGCCAGAAC-5386STDY7537944	2.12677	0.907267	0	0	1.69242	0	0	0	0	0	0	0	0	0	0	0	0	0.907267	0	0	0	0	0	0	0.907267	0	0	0	0	0	0	0	0	0	0	0	0	0	0	0	0.907267	0	0	0	0	0	Mes1
CAAGATCAGGGCACTA-5386STDY7537944	1.69769	0	0	0	0	0	0	0	0	0	0	0	0	0	0	0	0	0	0	0	0	0	0	0	0	0	0	0	0	0	0	0	0	0	0	0	0	0	0	0	0	0	0	0	0	0	Mes1
CAAGATCCATGCCCGA-5386STDY7537944	0	1.64223	0	0	0	0	0	0	0	0	0	0	0	0	0	0	0	0	0	0	0	0	0	0	0	0	0	0	0	0	0	0	0	0	0	0	0	0	0	0	0	0	0	0	0	0	Mes1
CAAGATCGTCTAGCGC-5386STDY7537944	0	0	0	0	0	0	0	0	0	0	0	0	0	0	0	0	0	1.31982	0	0	0	0	0	0	0	0	0	0	0	0	0	0	0	0	0	0	0	0	0	0	0	0	0	0	0	0	OCP
CAAGATCGTTCCACGG-5386STDY7537944	2.5576	0	0	0	0	0	0	0	0	0	0	0	0	0	0	0	0	0	0	0	0	0	0	0	1.38032	0	0	1.38032	0	0	0	0	0	0	0	0	0	0	0	0	0	0	0	0	0	0	Mes1
CAAGATCTCATTGCGA-5386STDY7537944	0	0	0	0	0	0	0	0	0	0	0	0	0	0	0	0	0	0	0	0	0	0	0	0	1.94651	0	0	0	0	0	0	0	0	0	0	0	0	0	0	0	0	0	0	0	0	0	Mes1
CAAGATCTCGGCTTGG-5386STDY7537944	2.18874	1.6018	0	0	1.09225	0	0	0	0	0	0	0	0	0	0	0	0	0	0	0	0	0	0	0	0	0	0	0	0	0	0	0	0	0	0	0	0	0	0	0	0	0	0	0	0	0	Mes1
CAAGGCCAGGGAAACA-5386STDY7537944	1.59176	1.59176	2.17756	0	0	0	0	0	0	0	0	0	0	0	0	0	0	0	0	0	0	0	0	0	0	0	0	0	0	0	0	0	0	0	0	0	0	0	0	0	0	0	0	0	0	0	Mes1
CAAGGCCCAAAGCAAT-5386STDY7537944	1.27666	1.27666	0	0	0	0	0	0	0	0	0	0	0	0	0	0	0	0	0	0	0	0	0	0	0	0	0	0	0	0	0	0	0	0	0	0	0	0	0	0	0	0	0	0	0	0	Mes1
CAAGGCCCATGTCCTC-5386STDY7537944	0	1.14435	0	0	0	0	0	0	0	0	0	0	0	0	0	0	0	0	0	0	0	0	0	0	0	0	0	0	0	0	0	0	0	0	0	0	0	0	0	0	0	0	0	0	0	0	Mes1
CAAGGCCGTCCGTTAA-5386STDY7537944	1.35183	1.90643	1.35183	0	0	0	0	0	0	0	0	0	0	0	0	0	0	0	0	0	0	0	0	0	0	0	0	0	0	0	0	0	0	0	0	0	0	0	0	0	0	0	0	0	0	0	Mes1
CAAGGCCTCACAATGC-5386STDY7537944	1.89722	0	0	1.89722	0	0	0	0	0	0	0	0	0	0	0	0	0	0	0	1.34382	0	0	0	0	0	0	0	0	0	0	0	0	0	0	0	0	0	0	0	0	0	0	0	0	0	0	Mes1
CAAGGCCTCCAACCAA-5386STDY7537944	0	0	0	0	0	0	0	0	0	0	0	0	0	0	0	0	0	0	0	0	0	0	0	0	1.70116	0	0	0	0	0	0	0	0	0	0	0	0	0	0	0	0	0	0	0	0	0	Mes1
CAAGGCCTCTCTGAGA-5386STDY7537944	0	0	0	0	0	0	0	0	0	0	0	0	0	0	0	0	0	0	0	0	0	0	0	0	0	0	0	0	0	0	0	0	0	0	0	0	0	0	0	0	0	0	0	0	0	0	OCP
CAAGGCCTCTGTACGA-5386STDY7537944	0	0	0	0	0	0	0	0	0	0	0	0	0	0	0	0	0	0	0	0	0	0	0	0	0	0	0	0	0	0	0	0	0	0	0	0	0	0	0	0	0	0	0	0	0	0	Mes1
CAAGTTGAGAACTCGG-5386STDY7537944	1.5365	0	0	0	0	0	0	0	0	0	0	0	0	0	0	0	0	0	0	0	0	0	0	0	0	0	0	0	0	0	1.03821	0	0	0	0	0	0	0	0	0	0	0	0	0	0	0	Mes1
CAAGTTGCACAGCGTC-5386STDY7537944	0	2.06372	0	0	0	0	0	0	0	0	0	0	0	0	0	0	0	1.49012	0	0	0	0	0	0	0	0	0	0	0	0	0	0	0	0	0	0	0	0	0	0	0	0	0	0	0	0	Mes1
CAAGTTGCATTACCTT-5386STDY7537944	1.8535	0	0	0	0	0	0	0	0	0	0	0	0	0	0	0	0	0	0	0	0	0	0	0	0	0	0	0	0	0	0	0	0	0	0	0	0	0	0	0	0	0	0	0	0	0	Mes1
CAAGTTGGTAAACACA-5386STDY7537944	2.24672	0	0	0	0	0	0	0	0	0	0	0	0	0	0	0	0	0	0	0	0	0	0	0	0	0	0	0	0	0	0	0	0	0	0	0	0	0	0	0	0	0	0	0	0	0	Mes1
CAAGTTGGTTACGACT-5386STDY7537944	1.4211	1.4211	0	0	0	0	0	0	0	0	0	0	0	0	0	0	0	1.4211	0	0	0	0	0	0	1.4211	0	0	0	0	0	1.4211	0	0	0	0	0	0	0	0	0	0	0	0	0	0	0	Mes1
CAAGTTGTCTCCCTGA-5386STDY7537944	0	1.57666	1.57666	0	0	0	0	0	0	0	0	0	0	0	0	0	0	0	0	0	0	0	0	0	0	0	0	0	0	0	0	0	0	0	0	0	0	0	0	0	0	0	0	0	0	0	Mes1
CACAAACAGATACACA-5386STDY7537944	1.88836	1.33612	0	0	0	0	0	0	0	0	0	0	0	0	0	0	0	0	0	0	0	0	0	0	1.33612	0	0	0	0	0	0	0	0	0	0	0	0	0	0	0	0	0	0	0	0	0	Mes1
CACAAACGTCGCATCG-5386STDY7537944	0.889916	1.35322	0	0	0	0	0	0	0	0	0	0	0	0	0	0	0	0	0	0	0	0	0	0	0	0	0	0.889916	0	0	0	0	0	0	0	0	0	0	0	0	0	0	0	0	0	0	Mes1
CACAAACTCAACACTG-5386STDY7537944	1.82502	0	0	0	0	0	0	0	1.28134	0	0	0	0	0	0	0	0	1.28134	0	0	0	0	0	0	0	0	0	0	0	0	0	0	0	0	0	0	0	0	0	0	0	0	0	0	0	0	Mes1
CACAAACTCGCAAACT-5386STDY7537944	0	0	0	0	0	0	0	0	0	0	0	0	0	0	0	0	0	1.11763	0	0	0	0	0	0	1.11763	0	0	0	0	0	0	0	0	0	0	0	0	0	0	0	0	0	0	0	0	0	Mes1
CACACAAAGAGATGAG-5386STDY7537944	1.92545	0	0	0	0	0	0	0	0	0	0	0	0	0	0	0	0	1.36841	0	0	0	0	0	0	0	0	0	0	0	0	0	0	0	0	0	0	0	0	0	0	0	0	0	0	0	0	Mes1
CACACAAAGTGACATA-5386STDY7537944	0	1.34215	0	0	0	0	0	0	0	0	0	0	0	0	0	0	0	0	0	0	0	0	0	0	1.34215	0	0	0	0	0	0	0	0	0	0	0	0	0	0	0	0	0	0	0	0	0	Mes1
CACACAAGTTGGTTTG-5386STDY7537944	1.22253	0.787499	1.22253	0	0	0	0	0	0	0	0	0	0	0	0	0	0	0	0	0	0	0	0	0	2.10259	0	0	0	0	0	0	0	0	0	0	0	0	0	0	0	0	0	0	0	0	0	Mes1
CACACAATCCTTAATC-5386STDY7537944	1.88125	1.88125	0	0	0	0	0	0	0	0	0	0	0	0	0	0	0	0	0	0	0	0	0	0	0	0	0	0	0	0	0	0	0	0	0	0	0	0	0	0	0	0	0	0	0	0	Mes1
CACACCTAGCCTATGT-5386STDY7537944	0	1.18075	0	0	1.18075	0	0	0	0	0	0	0	0	0	0	0	0	0	0	0	0	0	0	0	0	0	0	0	0	0	0	0	0	0	0	0	0	0	0	0	0	0	0	0	0	0	ISL1+Mes
CACACCTAGGAGCGTT-5386STDY7537944	1.9747	0	0	0	0	0	0	0	0	0	0	0	0	0	0	0	0	0	0	0	0	0	0	0	0.936528	0	0	0	0	0	0	0	0	0	0	0	0	0	0	0	0	0	0	0	0	0	Mes1
CACACCTAGGCTAGGT-5386STDY7537944	1.92146	0	0	0	0	0	0	0	0	0	0	0	0	0	0	0	0	0	0	0	0	0	0	0	0	0	0	0	0	0	0	0	0	0	0	0	0	0	0	0	0	0	0	0	0	0	Mes1
CACACCTCAGACAAGC-5386STDY7537944	2.05625	0	0	0	0	0	0	0	0	0	0	0	0	0	0	0	0	0	0	0	0	0	0	0	0	0	0	0	0	0	0	0	0	0	0	0	0	0	0	0	0	0	0	0	0	0	Mes1
CACACCTCATTACCTT-5386STDY7537944	1.19454	1.19454	0	0	0	0	0	0	0	0	0	0	0	0	0	0	0	0	0	0	0	0	0	0	1.72349	0	0	0	0	0	0	0	0	0	0	0	0	0	0	0	0	0	0	0	0	0	Mes1
CACACCTGTCTAGGTT-5386STDY7537944	0	0	0	0	0	0	0	0	0	0	0	0	0	0	0	0	0	0	0	0	0	0	0	0	1.56072	0	0	0	0	0	0	0	0	0	0	0	0	0	0	0	0	0	0	0	0	0	DistalMes
CACACCTGTGAACCTT-5386STDY7537944	0	0	0	0	0	0	0	0	0	0	0	0	0	0	0	0	0	0	0	0	0	0	0	0	1.66495	0	0	0	0	0	0	0	0	0	0	0	0	0	0	0	0	0	0	0	0	0	Mes1
CACACCTGTTCGAATC-5386STDY7537944	1.27165	0	0	0	0	0	0	0	0	0	0	0	0	0	0	0	0	1.81376	0	0	0	0	0	0	0	0	0	0	0	0	0	0	0	0	0	0	0	0	0	0	0	0	0	0	0	0	Mes1
CACACCTTCGAACTGT-5386STDY7537944	0	0	0	0	0	0	0	0	0	0	0	1.87282	0	0	0	0	0	0	0	1.87282	0	0	0	0	0	0	0	0	0	0	0	0	0	0	0	0	0	0	0	0	0	0	0	0	0	0	Mes1
CACACCTTCGGTCTAA-5386STDY7537944	1.79113	1.25223	0	0	0	0	0	0	0	0	0	0	0	0	0	0	0	0	0	0	0	0	0	0	1.55755	0	0	0	0	0	0	0	0	0	0	0	0	0	0	0	0	0	0	0	0	0	Mes1
CACACTCAGAATTCCC-5386STDY7537944	3.6458	0	0	0	0	0	0	0	0	0	0	0	0	0	0	0	0	0	0	0	0	0	0	0	0	0	0	0	0	0	0	0	0	0	0	0	0	0	0	0	0	0	0	0	0	0	Mes1
CACACTCAGCACGCCT-5386STDY7537944	1.71056	0	0	0	1.48139	0	0	0	0	0	0	0	0	0	0	0	0	0	0	0	0	0	0	0	0	0	0	0.757537	0	0	0.757537	0	0	0	0	0	0	0	0	0	0	0	0	0	0	0	Mes1
CACACTCCATTGGTAC-5386STDY7537944	2.95989	1.28473	0	0	0	0	0	0	0	0	0	0	0	0	0	0	0	0	0	0	0	0	0	0	0	0	0	0	0	0	0	0	0	0	0	0	0	0	0	0	0	0	0	0	0	0	STMN2+Fibro
CACACTCGTCATATGC-5386STDY7537944	1.89891	0	0	0	0	0	0	0	0	0	0	0	0	0	0	0	0	0	0	0	0	0	0	0	0	0	0	0	0	0	0	0	0	0	0	0	0	0	0	0	0	0	0	0	0	0	Mes1
CACACTCGTGTGTGCC-5386STDY7537944	2.03766	1.17068	0	0	0	0	0	0	0	0	0	0	0	0	0	0	0	0	0	0	0	0	0	0	2.03766	0	0	0	0	0	0	0	0	0	0	0	0	0	0	0	0	0	0	0	0	0	Mes1
CACACTCGTTAAGACA-5386STDY7537944	1.56116	0	1.05855	0	0	0	0	0	0	0	0	0	0	0	0	0	0	0	0	0	0	0	0	0	1.56116	0	0	0	0	0	0	0	0	0	0	0	0	0	0	0	0	0	0	0	0	0	Mes1
CACACTCGTTAGGGTG-5386STDY7537944	1.74266	1.21083	0	0	0	0	0	0	0	0	0	0	0	0	0	0	0	0	0	0	0	0	0	0	0	0	0	0	0	0	0	0	0	0	0	0	0	0	0	0	0	0	0	0	0	0	Mes1
CACAGGCAGACAAGCC-5386STDY7537944	1.24233	1.77957	0	0	1.24233	0	0	0	0	0	0	0	0	0	0	0	0	0	0	0	0	0	0	0	1.24233	0	0	0	0	0	0	0	0	0	0	0	0	0	0	0	0	0	0	0	0	0	Mes1
CACAGGCAGATGAGAG-5386STDY7537944	1.43582	0	0	0	0	0	0	0	0	0	0	0	0	0	0	0	0	0	0	0	0	0	0	0	1.43582	0	0	0	0	0	0	0	0	0	0	0	0	0	0	0	0	0	0	0	0	0	Mes1
CACAGGCAGGTGATAT-5386STDY7537944	0	0	0	0	0	0	0	0	0	0	0	0	0	0	0	0	0	0	0	0	0	0	0	0	1.13082	0	0	0	0	0	0	0	0	0	0	0	0	0	0	0	0	0	0	0	0	0	Mes1
CACAGGCCAAGCGAGT-5386STDY7537944	2.22717	0	1.32385	0	0	0	0	0	0	0	0	0	0	0	0	0	0	0	0	0	0	0	0	0	0	0	0	0	0	0	0	0	0	0	0	0	0	0	0	0	0	0	0	0	0	0	Mes1
CACAGGCCAATCGGTT-5386STDY7537944	0	0	0	0	0	0	0	0	0	0	0	0	0	0	0	0	0	1.6881	0	0	0	0	0	0	0	0	0	0	0	0	0	0	0	0	0	0	0	0	0	0	0	0	0	0	0	0	MesCond
CACAGGCCATCGTCGG-5386STDY7537944	1.35674	1.35674	0	0	0	0	0	0	0	0	0	0	0	0	0	0	0	0	0	0	0	0	0	0	1.35674	0	0	0	0	0	0	0	0	0	0	0	0	0	0	0	0	0	0	0	0	0	OCP
CACAGGCGTAAACGCG-5386STDY7537944	0	0	0	0	1.95557	0	0	0	0	0	0	0	0	0	0	0	0	0	0	0	0	0	0	0	0	0	0	0	0	0	0	0	0	0	0	0	0	0	0	0	0	0	0	0	0	0	Mes1
CACAGGCTCCTCTAGC-5386STDY7537944	1.23796	0	0	0	0	0	0	0	0	0	0	0	0	0	0	0	0	0	0	0	0	0	0	0	2.12175	0	0	0	0	0	0	0	0	0	0	0	0	0	0	0	0	0	0	0	0	0	Mes1
CACAGGCTCGCAAACT-5386STDY7537944	0	0	0	0	0	0	0	0	0	0	0	0	0	0	0	0	0	1.8631	0	0	0	0	0	0	0	0	0	0	0	0	0	0	0	0	0	0	0	0	0	0	0	0	0	0	0	0	Mes1
CACAGTAAGACTCGGA-5386STDY7537944	0	0	0	0	0	0	0	0	0	0	0	0	0	0	0	0	0	0	0	0	0	0	0	0	0	0	0	0	0	0	0	0	0	0	0	0	0	0	0	0	0	0	0	0	0	0	Mes1
CACAGTAAGATGTTAG-5386STDY7537944	1.27666	0.829566	0	0	0	0	0	0	0	0	0	0	0	0	0	0	0	0	0	0	0	0	0	0	1.27666	0	0	0	0	0	0	0	0	0	0	0	0	0	0	0	0	0	0	0	0	0	Mes1
CACAGTACAAAGGAAG-5386STDY7537944	1.76458	1.22951	0	0	0	0	0	0	1.22951	0	0	0	0	0	0	0	0	0	0	0	0	0	0	0	0	0	0	0	0	0	0	0	0	0	0	0	0	0	0	0	0	0	0	0	0	0	RDH10+DistalMes
CACAGTACACGTAAGG-5386STDY7537944	0	0	0	0	0.967688	0	0	0	0	0	0	0	0	0	0	0	0	0	0	0	0	0	0	0	0	0	0	0	0	0	0	0	0	0	0	0	0	0	0	0	0	0	0	0	0	0	Mes1
CACAGTACATGTAGTC-5386STDY7537944	0.947414	0.947414	0	0	0	0	0	0	0.947414	0	0	0	0	0	0	0	0	0	0	0	0	0	0	0	1.74695	0	0	0	0	0	0	0	0	0	0	0	0	0	0	0	0	0	0	0	0	0	TransMes
CACAGTAGTAACGTTC-5386STDY7537944	0	0	0	0	0	0	0	0	0	0	0	0	0	0	0	0	0	0	0	0	0	0	0	0	1.67687	0	0	0	0	0	0	0	0	0	0	0	0	0	0	0	0	0	0	0	0	0	Mes1
CACAGTAGTAGGGACT-5386STDY7537944	1.9587	0.625949	0	0	1.00797	0	0	0	0	0	0	0.625949	0	0	0	0	0	0	0	0	0	0	0	0	0	0	0	0	0	0	0	0	0	0	0	0	0	0	0	0	0	0	0.625949	0	0.625949	0	STMN2+Fibro
CACAGTAGTTGCGTTA-5386STDY7537944	1.31441	0.859206	0.859206	0	0.859206	0	0	0	0	0	0	0.859206	0	0	0	0	0	0	0	0	0	0	0	0	0	0	0	1.31441	0	0	0	0	0	0	0	0	0	0	0	0	0	0	0	0	0	0	Mes1
CACAGTATCAAGCCTA-5386STDY7537944	1.332	0	0	0	0	0	0	0	0	0	0	0	0	0	0	0	0	0	0	0	0	0	0	0	0	0	0	0	0	0	0	0	0	0	0	0	0	0	0	0	0	0	0	0	0	0	Mes1
CACAGTATCACAAACC-5386STDY7537944	2.93931	0	0	0	0	0	0	0	0	0	0	0	0	0	0	0	0	1.26907	0	0	0	0	0	0	0	0	0	0	0	0	0	0	0	0	0	0	0	0	0	0	0	0	0	0	0	0	Mes1
CACAGTATCTCGATGA-5386STDY7537944	1.20934	0	0	0	0	0	0	0	0	0	0	0	0	0	0	0	0	0	0	0	0	0	0	0	1.20934	0	0	0	0	0	0	0	0	0	0	0	0	0	0	0	0	0	0	0	0	0	Mes1
CACATAGAGCGTCTAT-5386STDY7537944	2.43128	0	1.27909	0	0	0	0	0	0	0	0	0	0	0	0	0	0	0	0	0	0	0	0	0	0	0	0	0	0	0	0	0	0	0	0	0	0	0	0	0	0	0	0	0	0	0	Mes1
CACATAGAGTGTCTCA-5386STDY7537944	0	2.20509	0	0	0	0	0	0	0	0	0	0	0	0	0	0	0	1.61652	0	0	0	0	0	0	0	0	0	0	0	0	0	0	0	0	0	0	0	0	0	0	0	0	0	0	0	0	Mes1
CACATAGCACACGCTG-5386STDY7537944	2.29488	0	0	0	0	0	0	0	0	0	0	0	0	0	0	0	0	0	0	0	0	0	0	0	1.37988	0	0	0	0	0	0	0	0	0	0	0	0	0	0	0	0	0	0	0	0	0	Mes1
CACATAGCATCCGGGT-5386STDY7537944	2.09506	0	0	0	0	0	0	0	0	0	0	0	0	0	0	0	0	0	0	0	0	0	0	0	0	0	0	0	0	0	0	0	0	0	0	0	0	0	0	0	0	0	0	0	0	0	Mes1
CACATTTAGACTAAGT-5386STDY7537944	0	0	0	0	0	0	0	0	0	0	0	0	0	0	0	0	0	0	0	0	0	0	0	0	0	0	0	0	0	0	0	0	0	0	0	0	0	0	0	0	0	0	0	0	0	0	Mes1
CACATTTAGGCTCAGA-5386STDY7537944	2.26237	0	1.3529	0	0	0	0	0	0	0	0	0	0	0	0	0	0	0	0	0	0	0	0	0	1.3529	0	0	0	0	0	0	0	0	0	0	0	0	0	0	0	0	0	0	0	0	0	Mes2
CACATTTAGTACATGA-5386STDY7537944	0.809336	0	0	0	0	0	0	0	0	0	0	0	0	0	0	0	0	0	0	0	0	0	0	0	0	0	0	0	0	0	0	0	0	0	0	0	0	0	0	0	0	0	0	0	0	0	Mes1
CACATTTCAGTTCATG-5386STDY7537944	2.6976	0	0	0	0	0	0	0	0	0	0	0	0	0	0	0	0	0	0	0	0	0	0	0	0	0	0	0	0	0	0	0	0	0	0	0	0	0	0	0	0	0	0	0	0	0	Mes1
CACATTTGTCGGCACT-5386STDY7537944	2.85548	0	0	0	0	0	0	0	0	0	0	0	0	0	0	0	0	0	0	0	0	0	0	0	1.45314	0	0	0	0	0	0	0	0	0	0	0	0	0	0	0	0	0	0	0	0	0	Mes1
CACATTTGTGCAACTT-5386STDY7537944	2.76048	0	0	0	0	0	0	0	0	0	0	0	0	0	0	0	0	1.24355	0	0	0	0	0	0	0	0	0	0	0	0	0	0	0	0	0	0	0	0	0	0	0	0	0	0	0	0	Mes1
CACATTTTCAAGCCTA-5386STDY7537944	0	0	0	0	0	0	0	0	0	0	0	0	1.30259	0	0	0	0	0	0	0	0	0	0	0	0	0	0	0	0	0	0	0	0	0	0	0	0	0	0	0	0	0	0	0	0	0	ChondroProg
CACATTTTCATTGCCC-5386STDY7537944	0	0	0	0	0	0	0	0	0	0	0	0	0	0	0	0	0	0	0	0	0	0	0	0	1.92495	0	0	0	0	0	0	0	0	0	0	0	0	0	0	0	0	0	0	0	0	0	Mes1
CACCACTAGCTAGCCC-5386STDY7537944	2.20796	1.30808	0	1.30808	0	0	0	0	0	0	0	0	0	0	0	0	0	0	0	0	0	0	0	0	0	0	0	0	0	0	0	0	0	0	0	0	0	0	0	0	0	0	0	0	0	0	Mes1
CACCACTCACAGGAGT-5386STDY7537944	1.58911	1.0817	0	0	0	0	0	0	0	0	0	0	0	0	0	0	0	0	0	0	0	0	0	0	1.0817	0	0	0	0	0	0	0	0	0	0	0	0	0	0	0	0	0	0	0	0	0	Mes1
CACCACTGTCCAGTTA-5386STDY7537944	2.08225	0.940222	0.576768	1.58952	0.576768	0	0	0	0	0	0	1.20622	0	0	0	0	0	0.576768	0	0	0	0	0	0	0.940222	0	0	0	0	0	0	0	0	0	0	0	0	0	0	0	0	0	0	0	0	0	Mes1
CACCACTTCAGTTCGA-5386STDY7537944	1.12083	0	0	0	0	0	0	0	0	0	0	0	0	0	0	0	0	0	0	0	0	0	0	0	0	0	0	0	0	0	0	0	0	0	0	0	0	0	0	0	0	0	0	0	0	0	STMN2+Fibro
CACCACTTCATCGGAT-5386STDY7537944	1.90692	0	0	0	0	0	0	0	0	0	0	0	0	0	0	0	0	0	0	0	0	0	0	0	0	0	0	0	0	0	0	0	0	0	0	0	0	0	0	0	0	0	0	0	0	0	Mes1
CACCACTTCCGTCATC-5386STDY7537944	2.65764	1.37302	0	0	0	0	0	0	0	0	0	0	0	0	0	0	0	0	0	0	0	0	0	0	0	0	0	0	0	0	0	0	0	0	0	0	0	0	0	0	0	0	0	0	0	0	Mes1
CACCACTTCCTTGCCA-5386STDY7537944	1.30683	1.0283	0.64088	0	0	0	0	0	0	0	0	0	0	0	0	0	0	0.64088	0	0	0	0	0	0	1.0283	0	0	0	0	0	0	0	0.64088	0	0	0	0	0	0	0	0	0	0	0	0	0	Mes1
CACCACTTCGGCCGAT-5386STDY7537944	1.77149	0.965669	0.965669	0	0.965669	0	0	0	0	0	0	0	0	0	0	0	0	0	0	0	0	0	0	0	0	0	0	0	0	0	0	0	0	0	0	0	0	0	0	0	0	0	0	0	0	0	STMN2+Fibro
CACCAGGAGACTACAA-5386STDY7537944	1.33447	0	0	0	0	0	0	0	0	0	0	0	0	0	0	0	0	0	0	0	0	0	0	0	0	0	0	0	0	0	0	0	0	0	0	0	0	0	0	0	0	0	0	0	0	0	Mes1
CACCAGGAGCGTGAGT-5386STDY7537944	0	0	0	0	0	0	0	0	0	0	0	0	0	0	0	0	0	0	0	0	0	0	0	0	1.61361	0	0	0	0	0	0	0	0	0	0	0	0	0	0	0	0	0	0	0	0	0	Mes1
CACCAGGAGTCCTCCT-5386STDY7537944	2.29088	0	0	0	0	0	0	0	0	0	0	0	0	0	0	0	0	0	0	0	0	0	0	0	2.29088	0	0	0	0	0	0	0	0	0	0	0	0	0	0	0	0	0	0	0	0	0	Mes1
CACCAGGAGTCTTGCA-5386STDY7537944	1.25653	0	0	0	0	0	0	0	0	0	0	0	0	0	0	0	0	0	0	0	0	0	0	0	1.25653	0	0	0	0	0	0	0	0	0	0	0	0	0	0	0	0	0	0	0	0	0	Mes1
CACCAGGCATTCTCAT-5386STDY7537944	0.705782	0	0	0	0	0	0	0	0	0	0	0	0	0	0	0	0	0	0	0	0	0	0	0	1.81273	0	0	0	0	0	0	0	0	0	0	0	0	0	0	0	0	0	0	0	0	0	Mes1
CACCAGGGTAAGAGAG-5386STDY7537944	1.93985	0	0	0	0	0	0	0	1.38099	0	0	0	0	0	0	0	0	0	0	0	0	0	0	0	0	0	0	0	0	0	0	0	0	0	0	0	0	0	0	0	0	0	0	0	0	0	STMN2+Fibro
CACCAGGGTATAGGGC-5386STDY7537944	2.86932	0	0	2.49183	0	0	0	0	0	0	0	0	0	0	0	0	0	1.3273	0	0	0	0	0	0	0	0	0	0	0	0	0	0	0	0	0	0	0	0	0	0	0	0	0	0	0	0	Mes1
CACCAGGGTCGTTGTA-5386STDY7537944	2.44319	1.83336	0	0	0	0	0	0	0	0	0	0	0	0	0	0	0	0	0	0	0	0	0	0	0	0	0	0	0	0	0	0	0	0	0	0	0	0	0	0	0	0	0	0	0	0	Mes1
CACCAGGGTGCAGACA-5386STDY7537944	0	0	0	0	0	0	0	0	0	0	0	2.07673	0	0	0	0	0	0	0	0	0	0	0	0	0	0	0	0	0	0	0	0	0	0	0	0	0	0	0	0	0	0	0	0	0	0	Mes1
CACCAGGTCACGCATA-5386STDY7537944	0	0	0	0	0	0	0	0	0	0	0	0	0	0	0	0	0	0	0	0	0	0	0	0	0	0	0	0	0	0	0	0	0	0	0	0	0	0	0	0	0	0	0	0	0	0	Mes1
CACCAGGTCCACTCCA-5386STDY7537944	2.05492	0	0	0	0	0	0	0	0	0	0	0	0	0	0	0	0	0	0	0	0	0	0	0	0	0.993825	0	0	0	0	0	0	0	0	0	0	0	0	0	0	0	0	0	0	0	0	STMN2+Fibro
CACCAGGTCGTTTAGG-5386STDY7537944	0.937472	0.937472	0	0	0	0	0	0	0	0	0	0	0	0	0	0	0	0	0	0	0	0	0	0	0	0	0	0	0	0	0	0	0	0	0	0	0	0	0	0	0	0	0	0	0	0	Mes1
CACCTTGAGCGATAGC-5386STDY7537944	1.96028	1.1098	0	0	0	0	0	0	0	0	0	0	0	0	0	0	0	0	0	0	0	0	0	0	0	0	0	0	0	0	0	0	0	0	0	0	0	0	0	0	0	0	0	0	0	0	Mes4
CACCTTGGTCGGCATC-5386STDY7537944	1.05891	1.56161	0	0	1.05891	0	0	0	0	0	0	0	0	0	0	0	0	0	0	0	0	0	0	0	1.05891	0	0	0	0	0	0	0	0	0	0	0	0	0	0	0	0	0	0	0	0	0	Mes1
CACCTTGGTGGGTCAA-5386STDY7537944	2.72682	0.741356	0	0	0	0	0	0	0.741356	0	0	0	0	0	0	0	0	0	0	0	0	0	0	0	0	0	0	0	0	0	0	0	0	0	0	0	0	0	0	0	0	0	0	0	0	0	STMN2+Fibro
CACCTTGGTTAAGACA-5386STDY7537944	0.77745	0.77745	0	0	0	0	0	0	0	0	0	0	0	0	0	0	0	0	0	0	0	0	0	0	0	0	0	0	0	0	0	0	0	0	0	0	0	0	0	0	0	0	0	0	0	0	HOXC5+DermFibroProg
CACCTTGGTTTGTGTG-5386STDY7537944	0	2.19474	0	0	0	0	0	0	0	0	0	0	0	0	0	0	0	0	0	0	0	0	0	0	0	0	0	0	0	0	0	0	0	0	0	0	0	0	0	0	0	0	0	0	0	0	Mes1
CACCTTGTCAAGGTAA-5386STDY7537944	1.37899	1.37899	0	0	0	0	0	0	0	0	0	0	0	0	0	0	0	0	0	0	0	0	0	0	0	0	0	0	0	0	0	0	0	0	0	0	0	0	0	0	0	0	0	0	0	0	Mes1
CACCTTGTCCTTGCCA-5386STDY7537944	2.71783	1.15578	0	0	0	0	0	0	0	0	0	0.73633	0	0	0	0	0	0	0	0	0	0	0	0	0	0	0	0	0	0	0	0	0	0	0	0	0	0	0	0	0	0	0	0	0	0	Mes1
CACCTTGTCTCACATT-5386STDY7537944	2.36833	1.14772	0.730202	0	0	0	0.730202	0	0	0	0	0	0	0	0	0	0	1.14772	0	0	0	0	0	0	0	0	0	0	0	0	0	0	0	0	0	0	0	0	0	0	0	0	0	0	0	0	Mes1
CACCTTGTCTGTCTCG-5386STDY7537944	1.11309	0	0	0	0	0	0	0	0	0	0	0	0	0	0	0	0	0	0	0	0	0	0	0	0	0	0	0	0	0	0	0	0	0	0	0	0	0	0	0	0	0	1.11309	0	0	0	STMN2+Fibro
CACTCCAAGACTAGGC-5386STDY7537944	0	0	0	0	0	0	0	0	0	0	0	0	1.04893	0	0	0	0	0	0	0	0	0	0	0	0	0	0	0	0	0	0	0	0	0	0	0	0	0	0	0	0	0	0	0	0	0	OCP
CACTCCAAGATAGGAG-5386STDY7537944	1.31262	0	0	0	0	0	0	0	0	0	0	0	0	0	0	0	0	0	0	0	0	0	0	0	0	0	0	0	0	0	0	0	0	0	0	0	0	0	0	0	0	0	0	0	0	0	Mes1
CACTCCACACTATCTT-5386STDY7537944	1.00997	0	0	0	0	0	0	0	0	0	0	0	0	0	0	0	0	0	0	1.00997	0	0	0	0	0	0	0	0	0	2.27496	0	0	0	0	0	0	0	0	0	0	0	0	0	0	0	0	STMN2+Fibro
CACTCCACAGGGTATG-5386STDY7537944	0.95247	0	0	0	0	0	0	0	0	0	0	0	0	0	0	0	0	0	0	0	0	0	0	0	0	0	0	0	0	0	0	0	0	0	0	0	0	0	0	0	0	0	0	0	0	0	Mes1
CACTCCACATTCTCAT-5386STDY7537944	1.28303	1.82699	0	0	0	0	0	0	0	0	0	0	0	0	0	0	0	1.28303	0	0	0	0	0	0	0	0	0	0	0	0	0	0	0	0	0	0	0	0	0	0	0	0	0	0	0	0	Mes1
CACTCCAGTAAACCTC-5386STDY7537944	2.82098	0	0	0	0	0	0	0	0	0	0	0	0	0	0	0	0	0	0	0	0	0	0	0	0	0	0	0	0	0	0	0	0	0	0	0	0	0	0	0	0	0	0	0	0	0	Mes1
CACTCCATCGCGCCAA-5386STDY7537944	2.485	0	0	0	0	0	0	0	0	0	0	1.54052	0	0	0	0	0	0	0	0	0	0	0	0	0	0	0	0	0	0	0	0	0	0	0	0	0	0	0	0	0	0	0	0	0	0	Mes1
CACTCCATCTATCGCC-5386STDY7537944	0	0	0	0	0	0	0	0	0	0	0	0	0	0	0	0	0	1.98749	0	0	0	0	0	0	0	0	0	0	0	0	0	0	0	0	0	0	0	0	0	0	0	0	0	0	0	0	Mes1
CACTCCATCTTGTACT-5386STDY7537944	1.46106	0	0.743607	0	0	0	0	0	0	0	0	0	0	0	0	0	0	1.46106	0	0	0	0	0	0	0.743607	0	0	0	0	0	0	0	0	0	0	0	0	0	0	0	0	0	0	0	0	0	Mes1
CAGAATCCACGCCAGT-5386STDY7537944	1.67687	1.15511	0	0	0	0	0	0	0	0	0	0	1.15511	0	0	0	0	0	0	0	0	0	0	0	0	0	0	0	0	0	0	0	0	0	0	0	0	0	0	0	0	0	0	0	0	0	Mes1
CAGAATCGTCATCCCT-5386STDY7537944	1.43387	0	0	0	0	0	0	0	0	0	0	0	0	0	0	0	0	0	0	0	0	0	0	0	0	0	0	0	0	0	0	0	0	0	0	0	0	0	0	0	0	0	0	0	0	0	Mes1
CAGAATCGTCTAACGT-5386STDY7537944	2.30187	1.38569	0	0	0	0	0	0	0	0	0	0	0	0	0	0	0	1.38569	0	0	0	0	0	0	1.38569	0	0	0	0	0	0	0	0	0	0	0	0	0	0	0	0	0	0	0	0	0	Mes1
CAGAATCGTTGGAGGT-5386STDY7537944	2.29582	1.6986	0	0	0	0	0	0	0	0	0	0	0	0	0	0	0	0	0	0	0	0	0	0	0	0	0	0	0	0	0	0	0	0	0	0	0	0	0	0	0	0	0	0	0	0	Mes1
CAGAATCTCACAGTAC-5386STDY7537944	1.96906	0	0	0	0	0	0	0	0	0	0	0	1.11667	0	0	0	0	0	0	0	0	0	0	0	1.11667	0	0	0	0	0	0	0	0	0	0	0	0	0	0	0	0	0	0	0	0	0	Mes1
CAGAATCTCCTCTAGC-5386STDY7537944	2.66135	0	1.69351	0	0	0	0	0	0	0	0	0	0	0	0	0	0	0	0	0	0	0	0	0	0	0	0	0	0	0	0	0	0	0	0	0	0	0	0	0	0	0	0	0	0	0	Mes1
CAGAATCTCGTCTGCT-5386STDY7537944	1.31761	2.47972	0	0	0	0	0	0	0	0	0	0	0	0	0	0	0	0	0	0	0	0	0	0	1.31761	0	0	0	0	0	0	0	0	0	0	0	0	0	0	0	0	0	0	0	0	0	Mes1
CAGAATCTCTGGTATG-5386STDY7537944	2.69108	0	0	0	0	0	0	0	0	0	0	0	0	0	0	0	0	0	0	0	0	0	0	0	0	0	0	0	0	0	0	0	0	0	0	0	0	0	0	0	0	0	0	0	0	0	Mes1
CAGAGAGAGCTGAACG-5386STDY7537944	2.65469	0	0	0	0	0	0	0	0	0	0	0	0	0	0	0	0	1.29311	0	0	0	0	0	0	1.83868	0	0	0	0	0	0	0	0	0	0	0	0	0	0	0	0	0	0	0	0	0	Mes1
CAGAGAGAGGCAATTA-5386STDY7537944	1.6104	0	0	0	0	0	0	0	0	0	0	0	0	0	0	0	0	1.6104	0	0	0	0	0	0	1.6104	0	0	0	0	0	0	0	0	0	0	0	0	0	0	0	0	0	0	0	0	0	Mes1
CAGAGAGCAATCTACG-5386STDY7537944	1.95219	0	0	0	0	0	0	0	0	0	0	0	0	0	0	0	0	2.57171	0	0	0	0	0	0	0	0	0	0	0	0	0	0	0	0	0	0	0	0	0	0	0	0	0	0	0	0	Mes1
CAGAGAGCAGATTGCT-5386STDY7537944	2.09199	0	0	0	0	0	0	0	0	0	0	0	0	0	0	0	0	0	0	0	0	0	0	0	1.51524	0	0	0	0	0	0	0	0	0	0	0	0	0	0	0	0	0	0	0	0	0	ISL1+Mes
CAGAGAGCAGGGTACA-5386STDY7537944	2.49489	0	0	0	0	0	0	0	0	0	0	0	0	0	0	0	0	0	0	0	0	0	0	0	0	0	0	0	0	0	0	0	1.32975	0	0	0	0	0	0	0	0	0	0	0	0	0	STMN2+Fibro
CAGAGAGCATATGGTC-5386STDY7537944	1.21665	0	0	0	1.21665	0	0	0	0	0	0	0	0	0	0	0	0	0	0	0	0	0	0	0	0	0	0	0	0	0	0	0	0	0	0	0	0	0	0	0	0	0	0	0	0	0	TransMes
CAGAGAGGTCGGCATC-5386STDY7537944	1.51206	0	0	1.01814	0	0	0	0	0	0	0	0	0	0	0	0	0	0	0	0	0	0	0	0	0	0	0	0	0	0	0	0	1.01814	0	0	0	0	0	0	0	0	0	0	0	0	0	Mes1
CAGAGAGGTTACGCGC-5386STDY7537944	2.31191	0	0	0	0	0	0	0	0	0	0	1.39407	0	0	0	0	0	0	0	0	0	0	0	0	0	0	0	0	0	0	0	0	0	0	0	0	0	0	0	0	0	0	0	0	0	0	STMN2+Fibro
CAGAGAGTCTACCAGA-5386STDY7537944	1.83039	0.836846	0	0	0	0	0	0	0	0	0	0.836846	0	0	0	0	0	0	0	0	0	0	0	0	0	0	0	0	0	0	0	0	0	0	0	0	0	0	0	0	0	0	0	0	0	0	STMN2+Fibro
CAGATCAAGAATGTTG-5386STDY7537944	1.53908	2.11874	0	0	0	0	0	0	0	0	0	0	0	0	0	0	0	0	0	0	0	0	0	0	0	0	0	0	0	0	0	0	0	0	0	0	0	0	0	0	0	0	0	0	0	0	Mes1
CAGATCAAGAGTCTGG-5386STDY7537944	2.59853	0	0	0	0	0	0	0	0	0	0	0	0	0	0	0	0	0	0	0	0	0	0	0	1.24956	0	0	0	0	0	0	0	0	0	0	0	0	0	0	0	0	0	0	0	0	0	Mes1
CAGATCAAGGATTCGG-5386STDY7537944	1.42015	0	0	0	0	0	0	0	0	0	0	0	0	0	0	0	0	0	0	0	0	0	0	0	0	0	0	0	0	0	0	0	0	0	0	0	0	0	0	0	0	0	0	0	0	0	Mes1
CAGATCAAGGGTCTCC-5386STDY7537944	2.60617	2.23695	0	0	0	0	0	0	0	0	0	0	0	0	0	0	0	0	0	0	0	0	0	0	0	0	0	0	0	0	0	0	0	0	0	0	0	0	0	0	0	0	0	0	0	0	Mes1
CAGATCAAGTCGAGTG-5386STDY7537944	0	0	0	0	0	0	0	0	0	0	0	0	0	0	0	0	0	0	0	0	0	0	0	0	1.30337	0	0	0	0	0	0	0	0	0	0	0	0	0	0	0	0	0	0	0	0	0	Mes1
CAGATCAAGTGTGAAT-5386STDY7537944	1.8822	1.33077	1.33077	0	0	0	0	0	0	0	0	0	0	0	0	0	0	0	0	0	0	0	0	0	0	0	0	0	0	0	0	0	0	0	0	0	0	0	0	0	0	0	0	0	0	0	Mes1
CAGATCACAATGGTCT-5386STDY7537944	1.0348	1.0348	0	0	0	0	0	0	0	0	0	0	0	0	0	0	0	0	0	0	0	0	0	0	0	0	0	0	0	0	0	0	0	0	0	0	0	0	0	0	0	0	0	0	0	0	TransMes
CAGATCACACAGCGTC-5386STDY7537944	2.27925	0	0	0	0	0	0	0	1.36689	0	0	0	0	0	0	0	0	0	0	0	0	0	0	0	1.9237	0	0	0	0	0	0	0	0	0	0	0	0	0	0	0	0	0	0	0	0	0	Mes1
CAGATCACAGCCTTGG-5386STDY7537944	2.20868	0	0	0	0	0	0	0	0	0	0	0	2.20868	0	0	0	0	0	0	0	0	0	0	0	0	0	0	0	0	0	0	0	0	0	0	0	0	0	0	0	0	0	0	0	0	0	Mes1
CAGATCAGTCTGCCAG-5386STDY7537944	1.49038	0	0	0	0	0	0	0	0	0	0	0	0	0	0	0	0	0	0	0	0	0	0	0	1.49038	0	0	0	0	0	0	0	0	0	0	0	0	0	0	0	0	0	0	0	0	0	Mes1
CAGATCAGTGTAATGA-5386STDY7537944	0	0	0	0	0	0	0	0	0	0	0	0	0	0	0	0	0	0	0	0	0	0	0	0	1.17176	0	0	0	0	0	0	0	0	0	0	0	0	0	0	0	0	0	0	0	0	0	Mes1
CAGATCATCCTTCAAT-5386STDY7537944	0	0	0	0	0	0	1.17966	0	0	0	0	0	0	0	0	0	0	0	0	0	0	0	0	0	0	0	0	0	0	0	0	0	0	0	0	0	0	0	0	0	0	0	0	0	0	0	Mes1
CAGATCATCTCAACTT-5386STDY7537944	1.27443	0	0	0	0	0	0	0	0	0	0	0	0	0	0	0	0	0	0	0	0	0	0	0	0	0	0	0	0	0	0	0	0	0	0	0	0	0	0	0	0	0	0	0	0	0	OCP
CAGCAGCAGCCCAGCT-5386STDY7537944	1.47538	0	0	0	0	0	0	0	0	0	0	0	0	0	0	0	0	0	0	0	0	0	0	0	0	0	0	0	0	0	0	0	0	0	0	0	0	0	0	0	0	0	0	0	0	0	Mes1
CAGCAGCAGGTGTGGT-5386STDY7537944	1.23105	1.23105	0	0	0	0	0	0	0	0	0	0	0	0	0	0	0	0	0	0	0	0	0	0	0	0	0	0	0	0	0	0	0	0	0	0	0	0	0	0	0	0	0	0	0	0	STMN2+Fibro
CAGCAGCGTACAGCAG-5386STDY7537944	1.51801	0	0	0	0	0	0	0	0	0	0	0	0	0	0	0	0	0	0	0	0	0	0	0	2.09511	0	0	1.02302	0	0	0	0	0	0	0	0	0	0	0	0	0	0	0	0	0	0	Mes1
CAGCAGCGTTACGTCA-5386STDY7537944	1.57758	2.16176	0	0	0	0	0	0	0	0	0	0	0	0	0	0	0	0	0	0	0	0	0	0	0	0	0	0	0	0	0	0	0	0	0	0	0	0	0	0	0	0	0	0	0	0	Mes1
CAGCAGCTCAATCTCT-5386STDY7537944	2.52986	1.5791	0	0	0	0	0	0	0	0	0	0	0	0	0	0	0	1.5791	0	0	0	0	0	0	0	0	0	0	0	0	0	0	0	0	0	0	0	0	0	0	0	0	0	0	0	0	Mes1
CAGCAGCTCTGCGGCA-5386STDY7537944	2.60153	1.0237	0	0	0	0	0	0	0	0	0	0	0	0	0	0	0	0	0	0	0	0	0	0	0	0	0	0	0	0	0	0	0	0	0	0	0	0	0	0	0	0	0	0	0	0	Mes1
CAGCATAAGATCGGGT-5386STDY7537944	1.6183	1.106	1.106	0	0	0	0	0	0	0	0	0	0	0	0	0	0	0	0	0	0	0	0	0	1.106	0	0	0	0	0	0	0	0	0	0	0	0	0	0	0	0	0	0	0	0	0	Mes1
CAGCATAAGCTAAGAT-5386STDY7537944	1.14669	0	0	0	0	0	0	0	0	0	0	0	0	0	0	0	0	0	0	0	0	0	0	0	0	0	0	0	0	0	0	0	0	0	0	0	0	0	0	0	0	0	1.14669	0	0	0	TransMes
CAGCATAAGGGATGGG-5386STDY7537944	0	0	0	0	0	0	0	0	0	0	0	0	0	0	0	0	0	0	0	0	0	0	0	0	1.69278	0	0	0	0	0	0	0	0	0	0	0	0	0	0	0	0	0	0	0	0	0	Mes1
CAGCATAAGGTGCAAC-5386STDY7537944	2.76025	0	0	0	0	0	0	0	0	0	0	0	0	0	0	0	0	0	0	0	0	0	0	0	0	0	0	0	0	0	0	0	0	0	0	0	0	0	0	0	0	0	0	0	0	0	Mes1
CAGCATACACGAAGCA-5386STDY7537944	0	0	0	0	0	0	0	0	0	0	0	0	0	0	0	0	0	0	0	0	0	0	0	0	0	0	0	0	0	0	0	0	0	0	0	0	0	0	0	0	0	0	0	0	0	0	Mes1
CAGCATACAGTGAGTG-5386STDY7537944	0.848672	0	0	0	0	0	0	0	0	0	0	0	0	0	0	0	0	0	0	0	0	0	0	0	0	0	0	0	0	0	0	0	0	0	0	0	0	0	0	0	0	0	0	0	0	0	STMN2+Fibro
CAGCATACATGCCTAA-5386STDY7537944	0	0	0	0	0	0	0	0	0	0	0	0	0	0	0	0	0	0	0	0	0	0	0	0	0	0	0	0	0	0	0	0	0	0	0	0	0	0	0	0	0	0	0	0	0	0	OCP
CAGCATACATTTGCCC-5386STDY7537944	1.80352	1.26285	0.989664	0	0	0	0	0	0.612569	0	0	0.612569	0	0	0	0	0	0	0	0	0	0	0	0	0	0	0	0	0	0	0	0	0	0	0	0	0	0	0	0	0	0	0	0	0	0	TransMes
CAGCATAGTAACGCGA-5386STDY7537944	2.04994	0	0	0	0	0	0	0	0	0	0	0	0	0	0	0	0	0	0	0	0	0	0	0	0	0	0	0	0	0	0	0	0	0	0	0	0	0	0	0	0	0	0	0	0	0	Mes1
CAGCATAGTGTTTGGT-5386STDY7537944	1.29005	0	0	0	0	0	0	0	0	0	0	0	0	0	0	0	0	0	0	0	0	0	0	0	1.29005	0	0	0	0	0	0	0	0	0	0	0	0	0	0	0	0	0	0	0	0	0	Mes1
CAGCATATCAGCGATT-5386STDY7537944	1.88836	0	0	0	0	0	0	0	0	0	0	0	0	0	0	0	0	1.33612	0	0	0	0	0	0	0	0	0	0	0	0	0	0	0	0	0	0	0	0	0	0	0	0	0	0	0	0	Mes1
CAGCATATCTCTGTCG-5386STDY7537944	2.01544	0	0	0	0	0	0	0	0	0	0	0	0	0	0	0	0	0	0	0	0	0	0	0	0	0	0	0	0	0	0	0	0	0	0	0	0	0	0	0	0	0	0	0	0	0	Mes1
CAGCCGAAGCCAACAG-5386STDY7537944	1.48218	0	1.48218	0	0	0	0	0	0	0	0	0	0	0	0	0	0	1.48218	0	0	0	0	0	0	0	0	0	0	0	0	0	0	0	0	0	0	0	0	0	0	0	0	0	0	0	0	Mes1
CAGCCGAAGGCGACAT-5386STDY7537944	0	0	0	0	0	0	0	0	0	0	0	0	0	0	0	0	0	0	0	0	0	0	0	0	0	0	0	0	0	0	0	0	0	0	0	0	0	0	0	0	0	0	0	0	0	0	Mes1
CAGCCGAAGTACGTAA-5386STDY7537944	1.7495	0	0	0	0	0	0	0	0	0	0	0	0	0	0	0	0	0	0	0	0	0	0	0	0	0	0	0	0	0	0	0	0	0	0	0	0	0	0	0	0	0	0	0	0	0	Mes1
CAGCCGACAAGAGGCT-5386STDY7537944	0	0	0	0	0	0	0	0	0	0	0	0	0	0	0	0	0	0	0	0	0	0	0	0	0	0	0	0	0	0	0	0	0	0	0	0	0	0	0	0	0	0	0	0	0	0	Mes1
CAGCCGACAATGTTGC-5386STDY7537944	1.97599	1.12208	0	0	0	0	0	0	0	0	0	0	0	0	0	0	0	0	0	0	0	0	0	0	0	0	0	0	0	0	0	0	0	0	0	0	0	0	0	0	0	0	0	0	0	0	Mes1
CAGCCGACATACTCTT-5386STDY7537944	1.55608	0.809475	0	0	0	0	0	0	0	0	0	0	0	0	0	0	0	0	0	0	0	0	0	0	1.25089	0	0	0	0	0	0	0	0	0	0	0	0	0	0	0	0	0	0	0	0.809475	0	Mes1
CAGCCGACATATGAGA-5386STDY7537944	2.19262	0	0	0	0	0	0	0	0	0	0	0	0	0	0	0	0	1.60529	0	0	0	0	0	0	0	0	0	0	0	0	0	0	0	0	0	0	0	0	0	0	1.60529	0	0	0	0	0	Mes1
CAGCCGACATTGAGCT-5386STDY7537944	2.38885	1.78347	0	0	0	0	0	0	0	0	0	0	0	0	0	0	0	1.78347	0	0	0	0	0	0	0	0	0	0	0	0	0	0	0	0	0	0	0	0	0	0	0	0	0	0	0	0	Mes1
CAGCCGAGTCACCTAA-5386STDY7537944	1.06648	0	0	0	0	0	0	0	0	0	0	0	0	0	0	0	0	0	0	0	0	0	0	0	0	0	0	0	0	0	0	0	0	0	0	0	0	0	0	0	0	0	0	0	0	0	Mes1
CAGCCGAGTCGTCTTC-5386STDY7537944	1.6609	0.995328	0.995328	0	0.616701	0	0	0	0	0	0	0	0	0	0	0	0	0	0	0	0	0	0	0	0.995328	0	0	0	0	0	0	0	0	0	0	0	0	0	0	0	0	0	0	0	0	0	Mes1
CAGCCGAGTGTATGGG-5386STDY7537944	0	0	0	0	0	0	0	0	0	0	0	0	1.47149	0	0	0	0	0	0	0	0	0	0	0	0	0	0	0	0	0	0	0	0	0	0	0	0	0	0	0	0	0	0	0	0	0	Mes1
CAGCCGAGTTAAGGGC-5386STDY7537944	2.44711	0.919422	0	0	0	0	0	0	0	0	0	0	0	0	0	0	0	0	0	0	0	0	0	0	0	0	0	0	0	0	0	0	0	0	0	0	0	0	0	0	0	0	0	0	0	0	STMN2+Fibro
CAGCCGATCATTTGGG-5386STDY7537944	1.92879	0	0	0	0	0	0	0	0	0	0	0	0	0	0	0	0	0	0	0	0	0	0	0	1.59347	0	0	0	0	0	0	0	0	0	0	0	0	0	0	0	0	0	0	0	0	0	Mes1
CAGCCGATCCCTCAGT-5386STDY7537944	1.84075	1.51165	1.0178	0	0	0	0	0	0	0	0	0	0	0	0	0	0	0	0	0	0	0	0	0	1.0178	0	0	0	0	0	0	0	0	0	0	0	0	0	0	0	0	0	0	0	0	0	Mes1
CAGCCGATCGAATGCT-5386STDY7537944	0	0	0	0	0	0	0	0	0	0	0	0	0	0	0	0	0	0	0	0	0	0	0	0	0	0	0	0	0	0	0	0	0	0	0	0	0	0	0	0	0	0	0	0	0	0	Mes1
CAGCGACAGCGATAGC-5386STDY7537944	1.30533	1.30533	0	0	0	0	0	0	0	0	0	0	0	0	0	0	0	0	0	0	0	0	0	0	0	0	0	0	0	0	0	0	0	0	0	0	0	0	0	0	0	0	0	0	0	0	Mes1
CAGCGACAGGCATGGT-5386STDY7537944	1.82023	1.27722	0	0	0	0	0	0	0	0	0	0	0	0	0	0	0	1.27722	0	0	0	0	0	0	0	0	0	0	0	0	0	0	0	0	0	0	0	0	0	0	0	0	0	0	0	0	Mes1
CAGCGACAGTACGCCC-5386STDY7537944	1.34887	1.90302	0	0	0	0	0	0	0	0	0	0	0	0	0	0	0	1.34887	0	0	0	0	0	0	1.34887	0	0	0	0	0	0	0	0	0	0	0	0	0	0	0	0	0	0	0	0	0	Mes1
CAGCGACAGTGGTAGC-5386STDY7537944	1.33262	0	0	0	0	0	0	0	0	0	0	0	0	0	0	0	0	1.88433	0	0	0	0	0	0	2.70503	0	0	0	0	0	0	0	0	0	0	0	0	0	0	0	0	0	0	0	0	0	Mes1
CAGCGACTCATCTGTT-5386STDY7537944	1.23415	0	0	0	0	0	0	0	0	0	0	0	0	0	0	0	0	0	0	0	0	0	0	0	0	1.23415	0	0	0	0	0	0	0	1.23415	0	0	0	0	0	0	0	0	0	0	0	0	Mes1
CAGCGACTCTTGTCAT-5386STDY7537944	1.61222	0.849284	0	0	0	0	0	0	0	0	0	0	0	0	0	0	0	0	0	0	0	0	0	0	1.61222	0	0	0	0	0	0	0	0	0	0	0	0	0	0	0	0	0	0	0	0	0	Mes1
CAGCTAAAGACCCACC-5386STDY7537944	1.46523	0.746455	0	0	0	0	0	0	0	0	0	0	0	0	0	0	0	0.746455	0	0	0	0	0	0	1.46523	0	0	0	0	0	0	0	0	0	0	0	0	0	0	0	0	0	0	0	0	0	Mes1
CAGCTAAAGATATACG-5386STDY7537944	1.3801	0	0	0	0	0	0	0	0	0	0	0	0	0	0	0	0	0	0	0	0	0	0	0	0	0	0	0	0	0	0	0	0	0	0	0	0	0	0	0	0	0	0	0	0	0	Mes1
CAGCTAACAGCCTGTG-5386STDY7537944	2.04066	0	0	0	0	0	0	0	0	0	0	0	0	0	0	0	0	2.04066	0	0	0	0	0	0	1.46968	0	0	0	0	0	0	0	0	0	0	0	0	0	0	0	0	0	0	0	0	0	Mes1
CAGCTAACAGGGTACA-5386STDY7537944	0.924805	0.924805	0	0	0	0	0	0	0	0	0	1.39693	0	0	0	0	0	0	0	0	0	0	0	0	1.39693	0	0	0	0	0	0	0	0	0	0	0	0	0	0	0	0	0	0	0	0	0	Mes1
CAGCTAACAGTCGATT-5386STDY7537944	2.17652	0	0	0	0	0	0	0	0	0	0	0	0	0	0	0	0	0	0	0	0	0	0	0	0	0	0	0	0	0	0	0	0	0	0	0	0	0	0	0	0	0	0	0	0	0	Mes1
CAGCTAACATTCTCAT-5386STDY7537944	2.26759	0	0	0	0	0	0	0	0	0	0	0	0	0	0	0	0	0	0	0	0	0	0	0	0	0	0	0	0	0	0	0	0	0	0	0	0	0	0	0	0	0	0	0	0	0	Mes1
CAGCTAAGTAAGTGGC-5386STDY7537944	1.96889	1.11653	1.6309	0	0	0	0	0	0	0	0	0	0	0	0	0	0	0	0	0	0	0	0	0	0	0	0	0	0	0	1.11653	0	0	0	0	0	0	0	0	0	0	0	0	0	0	0	STMN2+Fibro
CAGCTAAGTGGTACAG-5386STDY7537944	1.93993	1.09397	0	0	0	0	0	0	0	0	0	0	0	0	0	0	0	0	0	0	0	0	0	0	0	0	0	0	0	0	0	0	1.09397	0	0	0	0	0	0	0	0	0	0	0	0	0	Mes1
CAGCTAAGTTTCGCTC-5386STDY7537944	0	1.56474	0	0	0	0	0	0	0	0	0	0	0	0	0	0	0	0	0	0	0	0	0	0	0	0	0	0	0	0	0	0	0	0	0	0	0	0	0	0	0	0	0	0	0	0	Mes4
CAGCTAATCGCAAACT-5386STDY7537944	0.57011	1.19555	0	0	0	0	0	0	0	0	0	0	0.57011	0	0	0	0	0	0	0	0	0	0	0	0	0	0	0	0	0	0	0.57011	0	0	0	0	0	0	0	0	0	0	0	0	0	0	Mes1
CAGCTGGAGTGAAGTT-5386STDY7537944	0	0	0	0	0	0	0	0	1.26031	0	0	0	0	0	0	0	0	0	0	0	0	0	0	0	0	0	0	0	0	0	0	0	0	0	0	0	0	0	0	0	0	0	0	0	0	0	Mes1
CAGCTGGAGTGGCACA-5386STDY7537944	1.5111	1.01735	0	0	0	0	0	0	0	0	0	0	0	0	0	0	0	0	0	0	0	0	0	0	0	0	0	0	0	0	1.01735	0	0	0	0	0	0	0	0	0	0	0	0	0	0	0	Mes1
CAGCTGGGTTCTGTTT-5386STDY7537944	1.35888	0	0	0	0	0	0	0	0	0	0	0	0	0	0	0	0	0	0	0	0	0	0	0	0	0	0	0	0	0	0	0	0	0	0	0	0	0	0	0	0	0	0	0	0	0	TransMes
CAGCTGGTCCTGCTTG-5386STDY7537944	2.36405	0	0	0	0	0	0	0	0	0	0	0	0	0	0	0	0	0	0	0	0	0	0	0	0	0	0	0	0	0	0	0	0	0	0	0	0	0	0	0	0	0	0	0	0	0	Mes4
CAGCTGGTCGAATCCA-5386STDY7537944	0	0	1.16976	0	0	0	0	0	0	0	0	0	0	0	0	0	0	0	0	0	0	0	0	0	0	0	0	0	0	0	0	0	0	0	0	0	0	0	0	0	0	0	0	0	0	0	STMN2+Fibro
CAGCTGGTCTTGCATT-5386STDY7537944	2.7903	1.40049	0	0	0	0	0	0	0	0	0	0	0	0	0	0	0	1.40049	0	0	0	0	0	0	0	0	0	0	0	0	0	0	0	0	0	0	0	0	0	0	0	0	0	0	0	0	Mes1
CAGGTGCAGACAAGCC-5386STDY7537944	1.7311	2.33153	0	0	0	0	0	0	0	0	0	0	0	0	0	0	0	0	0	0	0	0	0	0	1.7311	0	0	0	0	0	0	0	0	0	0	0	0	0	0	0	0	0	0	0	0	0	Mes1
CAGGTGCAGATATGCA-5386STDY7537944	1.90912	1.35417	0	0	0	0	0	0	0	0	0	0	0	0	0	0	0	1.35417	0	0	0	0	0	0	0	0	0	0	0	0	0	0	0	0	0	0	0	0	0	0	0	0	0	0	0	0	Mes1
CAGGTGCAGCCAGAAC-5386STDY7537944	0	1.19102	0	0	0	0	0	0	0	0	0	0	0	0	0	0	0	0	0	0	0	0	0	0	1.71934	0	0	0	0	0	0	0	0	0	0	0	0	0	0	0	1.19102	0	0	0	0	0	Mes1
CAGGTGCAGGCCATAG-5386STDY7537944	0	0	0	0	0	0	0	0	0	0	0	0	0	0	0	0	0	0	0	0	0	0	0	0	0	0	0	0	0	0	0	0	0	0	0	0	0	0	0	0	0	0	0	0	0	0	Mes1
CAGGTGCCAATGGATA-5386STDY7537944	2.18429	1.28871	0	0	0	0	0	0	0	0	0	0	0	0	0	0	0	1.28871	0	0	0	0	0	0	1.28871	0	0	0	0	0	0	0	0	0	0	0	0	0	0	0	0	0	0	0	0	0	Mes1
CAGGTGCCAGGATTGG-5386STDY7537944	2.22951	0	0	0	0	0	0	0	0	0	0	0	0	0	0	0	0	1.12292	0	1.12292	0	0	0	0	1.12292	0	0	0	0	0	0	0	0	0	0	0	0	0	0	0	0	0	0	0	0	0	Mes1
CAGGTGCGTAAATACG-5386STDY7537944	0.757778	0	0	0	0	0	0	0	0	0	0	0	0	0	0	0	0	0	0	0	0	0	0	0	0.757778	0	0	0	0	0	0	0	0	0	0	0	0	0	0	0	0	0	0.757778	0	0	0	Mes1
CAGGTGCTCACAACGT-5386STDY7537944	3.23632	1.624	0	0	0	0	0	0	0	0	0	0	0	0	0	0	0	0	0	0	0	0	0	0	0	0	0	0	0	0	0	0	0	0	0	0	0	0	0	0	0	0	0	0	0	0	Mes1
CAGGTGCTCACCATAG-5386STDY7537944	1.78101	0	0	0	0	0	1.24355	0	0	0	0	0	0	0	0	0	0	0	0	0	0	0	0	0	0	0	0	0	0	0	0	0	0	0	0	0	0	0	0	0	0	0	0	0	0	0	Mes1
CAGGTGCTCCTTTCTC-5386STDY7537944	2.99382	0	0	0	1.21498	0	0	0	0	0	0	0	0	0	0	0	0	0	0	0	0	0	0	0	0	0	0	0	0	0	0	0	0	0	0	0	0	0	0	0	0	0	0	0	0	0	Mes1
CAGTAACAGCGTTCCG-5386STDY7537944	1.90936	0	0	0	0	0	0	0	0	0	0	0	0	0	0	0	0	1.90936	0	0	0	0	0	0	0	0	0	0	0	0	0	0	0	0	0	0	0	0	0	0	0	0	0	0	0	0	Mes1
CAGTAACAGGACAGAA-5386STDY7537944	2.38616	0	0	0	0	0	0	0	0	0	0	0	0	0	0	0	0	0	0	0	0	0	0	0	0	0	0	0	0	0	0	0	0	0	0	0	0	0	0	0	0	0	0	0	0	0	ProxMes
CAGTAACAGGCGTACA-5386STDY7537944	1.88338	0	0	0	0	0	0	0	0	0	0	0	0	0	0	0	0	0	0	0	0	0	0	0	0	0	0	0	0	0	0	0	0	0	0	0	0	0	0	0	0	0	0	0	0	0	Mes1
CAGTAACAGTAGATGT-5386STDY7537944	1.12912	1.12912	0	0	0	0	0	0	0	0	0	0	0	0	0	0	0	0	0	0	0	0	0	0	0	0	0	0	0	0	0	0	0	0	0	0	0	0	0	0	0	0	0	0	1.12912	0	Mes1
CAGTAACAGTTGAGTA-5386STDY7537944	1.33139	1.33139	0	0	0	0	0	0	0	0	0	0	1.88291	0	0	0	0	1.33139	0	0	0	0	0	0	0	0	0	0	0	0	0	0	0	0	0	0	0	0	0	0	0	0	0	0	0	0	Mes1
CAGTAACCAAGTTGTC-5386STDY7537944	0.823135	0	0.823135	0	0	0	0	0	0	0	0	0	0	0	0	0	0	0	0	0	0	0	0	0	0	0	0	0	0	0	0	0	0	0	0	0	0	0	0	0	0	0	0	0	0	0	Mes1
CAGTAACCATACAGCT-5386STDY7537944	0	1.04247	0	0	0	0	0	0	0	0	0	0	0	0	0	0	0	0	0	0	0	0	0	0	0	0	0	1.04247	0	0	0	0	0	0	0	0	0	0	0	1.04247	0	0	0	0	0	0	TransMes
CAGTAACGTTCGTTGA-5386STDY7537944	2.61522	0	0	0	0	0	0	0	0	0	0	0	0	0	0	0	0	0	0	0	0	0	0	0	1.42733	0	0	0	0	0	0	0	0	0	0	0	0	0	0	0	0	0	0	0	0	0	Mes1
CAGTAACTCGTGACAT-5386STDY7537944	2.25546	2.89477	1.662	0	0	0	0	0	0	0	0	0	0	0	0	0	0	0	0	0	0	0	0	0	0	0	0	0	0	0	0	0	0	0	0	0	0	0	0	0	0	0	0	0	0	0	Mes1
CAGTCCTAGGCTCATT-5386STDY7537944	0	0	0	0	0	0	0	0	0	0	0	0	0	0	0	0	0	0	0	0	0	0	0	0	0.98428	0	0	0	0	0	0	0	0	0	0	0	0	0	0	0	0	0	0	0	0	0	Mes1
CAGTCCTAGTACGACG-5386STDY7537944	2.71039	0	0	0	0	0	0	0	0	0	0	0	0	0	0	0	0	0	0	0	0	0	0	0	0	0	0	0	0	0	0	0	0	0	0	0	0	0	0	0	0	0	0	0	0	0	Mes1
CAGTCCTCAATCTACG-5386STDY7537944	2.48864	0	0	0	1.16595	0	0	0	0	0	0	0	0	0	0	0	0	0	0	0	0	0	0	0	1.16595	0	0	0	0	0	0	0	0	0	0	0	0	0	0	0	0	0	0	0	0	0	STMN2+Fibro
CAGTCCTCATTTGCCC-5386STDY7537944	2.10438	0	0	0	0	0	0	0	0	0	0	0	0	0	0	0	0	1.52628	0	0	0	0	0	0	0	0	0	0	0	0	0	0	0	0	0	0	0	0	0	0	0	0	0	0	0	0	Mes1
CAGTCCTGTTCTGTTT-5386STDY7537944	0	0	0	0	0	0	0	0	0	0	0	0	0	0	0	0	0	0	0	1.25384	0	0	0	0	1.25384	0	0	0	0	0	0	0	0	0	0	0	0	0	0	0	0	0	0	0	0	0	Mes1
CAGTCCTGTTGTACAC-5386STDY7537944	0	0	0	0	0	0	0	0	1.40627	0	0	0	0	0	0	0	0	0	0	0	0	0	0	0	1.96871	0	0	0	0	0	0	0	0	0	0	0	0	0	0	0	0	0	0	0	0	0	Mes1
CAGTCCTTCCGCAAGC-5386STDY7537944	2.40276	1.47045	0	0	1.47045	0	0	0	0	0	0	0	0	0	0	0	0	0	0	0	0	0	0	0	0	0	0	0	0	0	0	0	0	0	0	0	0	0	0	0	0	0	0	0	0	0	Mes1
CAGTCCTTCCTGCTTG-5386STDY7537944	1.89134	0	0	0	0	0	0	0	0	0	0	0	0	0	0	0	0	0	0	0	0	0	0	0	0	0	0	0	0	0	0	0	0	0	0	0	0	0	0	0	0	0	0	0	0	0	Mes1
CATATGGAGAGGTTGC-5386STDY7537944	1.97009	0	0.803912	0	0	0	0	0	0	0	0	1.24373	0	0	0	0	0	0.803912	0	0.803912	0	0	0	0	0	0	0	0	0	0	0	0	0	0	0	0	0	0	0	0	0	0	0	0	0	0	Mes1
CATATGGAGGGATGGG-5386STDY7537944	2.46065	0	0	0	0	0	0	0	0	0	0	0	0	0	0	0	0	0	0	0	0	0	0	0	0	0	0	0	0	0	0	0	0	0	0	0	0	0	0	0	0	0	0	0	0	0	STMN2+Fibro
CATATGGCAGCGTTCG-5386STDY7537944	1.97751	0	0	0	0	0	0	0	0	0	0	0	0	0	0	0	0	0	0	0	0	0	0	0	1.414	0	0	0	0	0	0	0	0	0	0	0	0	0	0	0	0	0	0	0	0	0	OCP
CATATGGTCACCAGGC-5386STDY7537944	2.58732	0	1.24093	0	0	0	0	0	0	0	0	0	0	0	0	0	0	0	0	0	0	0	0	0	0	0	0	0	0	0	0	0	0	0	0	0	0	0	0	0	0	0	0	0	0	0	STMN2+Fibro
CATATGGTCGTCTGAA-5386STDY7537944	2.41017	1.10763	0	0	0	0	0	0	0	0	0	0	0	0	0	0	0	0	0	0	0	0	0	0	0	0	0	0	0	0	0	0	0	0	0	0	0	0	0	0	0	0	0	0	0	0	Mes1
CATATGGTCTAACTGG-5386STDY7537944	2.49514	1.17084	0	0	0	0	0	0	0	0	0	0	0	0	0	0	0	0	0	0	0	0	0	0	0	0	0	0	0	0	0	0	0	0	0	0	0	0	0	0	0	0	0	0	0	0	Mes1
CATATGGTCTCGATGA-5386STDY7537944	1.51927	0	0	0	0	0	0	0	0	0	0	0	0	0	0	0	0	0	0	0	0	0	0	0	1.51927	0	0	0	0	0	0	0	0	0	0	0	0	0	0	0	0	0	0	0	0	0	Mes1
CATATTCAGAGCTATA-5386STDY7537944	0	0	0	0	0	0	0	0	0	0	0	0	0	0	0	0	0	0	0	0	0	0	0	0	1.14465	0	0	0	0	0	0	0	0	0	0	0	0	0	0	0	0	0	0	0	1.14465	0	Mes1
CATATTCAGGCGTACA-5386STDY7537944	0	1.58186	0	0	0	0	0	0	0	0	0	0	0	0	0	0	0	0	0	0	0	0	0	0	0	0	0	0	0	0	0	0	0	0	0	0	0	0	0	0	0	0	0	0	0	0	Mes1
CATATTCAGGTGACCA-5386STDY7537944	1.5229	0	0	0	0	0	0	0	0	0	0	0	1.5229	0	0	0	0	0	0	0	0	0	0	0	0	0	0	0	0	0	0	0	0	0	0	0	0	0	0	0	0	0	0	0	0	0	Mes1
CATATTCCAATCTACG-5386STDY7537944	1.33654	1.33654	1.33654	0	0	0	0	0	0	0	0	1.33654	0	0	0	0	0	0	0	0	0	0	0	0	0	0	0	0	0	0	0	0	0	0	0	0	0	0	0	0	0	0	0	0	0	0	OCP
CATATTCGTCCATCCT-5386STDY7537944	2.07979	1.20425	0	0	0	0	0	0	0	0	0	0	0.773405	0	0	0	0	0	0	0	0	0	0	0	0	0	0	0	0	0	0	0	0	0	0	0	0	0	0	0	0.773405	0	0	0	0	0	Mes1
CATATTCGTTGACGTT-5386STDY7537944	1.84113	0	0	0	0	0	0	0	0	0	0	0	0	0	0	0	0	0	0	0	0	0	0	0	1.29522	0	0	0	0	0	0	0	0	0	0	0	0	0	0	0	0	0	0	0	0	0	Mes4
CATATTCTCTTAGCCC-5386STDY7537944	1.12883	0	0	0	0	0	0	0	0	0	0	0	1.6456	0	0	0	0	0	0	0	0	0	0	0	0	0	0	0	0	0	0	0	0	0	0	0	0	0	0	0	0	0	0	0	0	0	OCP
CATATTCTCTTATCTG-5386STDY7537944	1.74591	1.98899	0	0	0.946641	0	0	0	0	0	0	0.946641	0	0	0	0	0	0	0	0	0	0	0	0	0	0	0	0	0	0	0.946641	0	0	0	0	0	0	0	0	0	0	0	0	0	0	0	Mes1
CATCAAGAGAAGATTC-5386STDY7537944	1.81505	0	0	0	0	0	0	0	0	0	0	0	0	0	0	0	0	0.998348	0	0	0	0	0	0	0.998348	0	0	0	0	0	0	0	0	0	0	0	0	0	0	0	0	0	0	0	0	0	Mes1
CATCAAGAGACGCACA-5386STDY7537944	2.62973	0	0	0	0	0	0	0	0	0	0	0	0	0	0	0	0	0	0	0	0	0	0	0	0	0	0	0	0	0	0	0	0	0	0	0	0	0	0	0	0	0	0	0	0	0	Mes1
CATCAAGAGCTGCCCA-5386STDY7537944	0	0	1.46942	0	0	0	0	0	0	0	0	0	1.46942	0	0	0	0	0	0	0	0	0	0	0	0	0	0	0	0	0	0	0	0	0	0	0	0	0	0	0	1.46942	0	0	0	0	0	OCP
CATCAAGAGGTGCACA-5386STDY7537944	0	1.7311	0	0	0	0	0	0	0	0	0	0	0	0	0	0	0	0	0	0	0	0	0	0	0	0	0	0	0	0	0	0	0	0	0	0	0	0	0	0	0	0	0	0	0	0	Mes1
CATCAAGCACGAAACG-5386STDY7537944	1.36417	0	0	0	0	0	0	0	0	0	0	0	0	0	0	0	0	0	0	0	0	0	0	0	0	0	0	0	0	0	0	0	0	0	0	0	0	0	0	0	0	0	0	0	0	0	STMN2+Fibro
CATCAAGCATTCTTAC-5386STDY7537944	2.42609	0	0	0	0	0	0	0	0	0	0	0	0	0	0	0	0	1.81764	0	0	0	0	0	0	1.81764	0	0	0	0	0	1.81764	0	0	0	0	0	0	0	0	0	0	0	0	0	0	0	Mes1
CATCAAGGTAGAAGGA-5386STDY7537944	0	0	0	0	0	0	0	0	0	0	0	0	0	0	0	0	0	0	0	0	0	0	0	0	1.65238	0	0	0	0	0	0	0	0	0	0	0	0	0	0	0	0	0	0	0	0	0	Mes1
CATCAAGGTCGGATCC-5386STDY7537944	0	1.50794	0	0	0	0	0	0	0	0	0	0	0	0	0	0	0	2.44688	0	0	0	0	0	0	0	0	0	0	0	0	0	0	0	0	0	0	0	0	0	0	0	0	0	0	0	0	Mes1
CATCAAGGTTCCACAA-5386STDY7537944	2.29756	1.38211	0	0	0	0	0	0	0	0	0	0	0	0	0	0	0	0	0	0	0	0	0	0	0	0	0	0	0	0	0	0	0	0	0	0	0	0	0	0	0	0	0	0	0	0	Mes1
CATCAAGGTTGTACAC-5386STDY7537944	0	0	0	0	0	0	0	0	0	0	0	1.19953	0	0	0	0	0	0	0	0	0	0	0	0	0	0	0	0	0	0	0	0	0	0	0	0	0	0	0	0	0	0	0	0	0	0	Mes1
CATCAAGTCAACGAAA-5386STDY7537944	1.67281	1.1517	0	0	0	0	0	0	0	0	0	0	0	0	0	0	0	0	0	0	0	0	0	0	0	0	0	0	0	0	1.1517	0	0	0	0	0	0	0	0	0	0	0	0	0	0	0	Mes1
CATCAAGTCTATCCTA-5386STDY7537944	2.03979	0	0	1.46891	0	0	0	0	0	0	0	0	0	0	0	0	0	2.03979	0	0	0	0	0	0	0	0	0	0	0	0	0	0	0	0	0	0	0	0	0	0	0	0	0	0	0	0	Mes1
CATCAAGTCTGGCGTG-5386STDY7537944	1.68702	1.68702	0	0	0	0	0	0	0	0	0	0	0	0	0	0	0	0	0	0	0	0	0	0	1.16367	0	0	0	0	0	0	0	0	0	0	0	0	0	0	0	0	0	0	0	0	0	Mes1
CATCAGAAGGATGGAA-5386STDY7537944	1.13697	1.13697	0	0	1.13697	0	0	0	0	0	0	0	0	0	0	0	0	0	0	0	0	0	0	0	0	0	0	0	0	0	0	0	0	0	0	0	0	0	0	0	0	0	0	0	0	0	Mes1
CATCAGACAATCGAAA-5386STDY7537944	1.75759	1.75759	0	0	0	0	0	0	0	0	0	0	0	0	0	0	0	0	0	0	0	0	0	0	1.75759	0	0	0	0	0	0	0	0	0	0	0	0	0	0	0	0	0	0	0	0	0	Mes1
CATCAGACAGCATGAG-5386STDY7537944	0	1.55171	0	0	0	0	1.05074	0	0	0	0	0	0	0	0	0	0	0	0	0	0	0	0	0	0	0	0	0	0	0	0	0	0	0	0	0	0	0	0	0	0	0	0	0	0	0	Mes1
CATCAGACAGTAAGCG-5386STDY7537944	0	0	0	0	0	0	0	0	0	0	0	0	0	0	0	0	0	0	0	0	0	0	0	0	1.17484	0	0	0	0	0	0	0	0	0	0	0	0	0	0	0	0	0	0	0	0	0	Mes1
CATCAGAGTGCCTGTG-5386STDY7537944	0	1.52769	0	0	0	0	0	0	0	0	0	0	0	0	0	0	0	0	0	0	0	0	0	0	2.10596	0	0	0	0	0	1.03096	0	0	0	0	0	0	0	0	0	0	0	0	0	0	0	Mes1
CATCCACAGCTGTTCA-5386STDY7537944	0	0	0	1.15631	0	0	0	0	0	0	0	0	0	0	0	0	0	0	0	0	0	0	0	0	0	0	0	0	0	0	0	0	0	0	0	0	0	0	0	0	0	0	0	0	0	0	ISL1+Mes
CATCCACCAATCCAAC-5386STDY7537944	1.63871	0	0	0.711542	0	0	0	0	0	0	0	0	0	0	0	0	0	0	0	0	0	0	0	0	0	0	0	0	0	0	0	0	0	0	0	0	0	0	0	0	0	0	0	0	0	0	TransMes
CATCCACCATTAACCG-5386STDY7537944	2.43034	0	0	0	0	0	0	0	0	0	0	0.908414	0	0	0	0	0	0.908414	0	0	0	0	0	0	0	0	0	0	0	0	0	0	0	0	0	0	0	0	0	0	0	0	0	0	0	0	Mes1
CATCCACGTCCCTACT-5386STDY7537944	1.1027	0	0.696211	1.1027	0	0	0	0	0	0	0	0	0	0	0	0	0	0	0	0	0	0	0	0	0.696211	0	0	0	0	0	0	0	0	0	0	0	0	0	0	0	0	0	0	0	0	0	Mes1
CATCCACTCAGCTCGG-5386STDY7537944	2.45625	0	0	0	0	0	0	0	0	0	0	0	0	0	0	0	0	1.51593	0	0	0	0	0	0	0	0	0	0	0	0	0	0	0	0	0	0	0	0	0	0	0	0	0	0	0	0	Mes1
CATCCACTCGGCTACG-5386STDY7537944	2.64824	0	0	0	0	0	0	0	0	0	0	0	0	0	0	0	0	0	0	0	0	0	0	0	1.68201	0	0	0	0	0	0	0	0	0	0	0	0	0	0	0	0	0	0	0	0	0	Mes1
CATCCACTCTCAAACG-5386STDY7537944	1.45214	0	0	0	0	0	0	0	0	0	0	0	0	0	0	0	0	1.45214	0	0	0	0	0	0	0	0	0	0	0	0	0	0	0	0	0	0	0	0	0	0	0	0	0	0	0	0	Mes1
CATCGAAAGAAAGTGG-5386STDY7537944	2.12683	1.04629	0.654163	0	0.654163	0	0	0	0	0	0	0	0	0	0	0	0	0.654163	0	0	0	0	0	0	0.654163	0	0	0	0	0	0	0	0	0	0	0	0	0	0	0	0	0	0	0	0.654163	0	Mes1
CATCGAAAGATGTAAC-5386STDY7537944	1.76538	0	0	0	0	0	0	0	0	0	0	0	0	0	0	0	0	0	0	0	0	0	0	0	0	0	0	0	0	0	0	0	0	0	0	0	0	0	0	0	0	0	0	0	0	0	Mes1
CATCGAAAGGGCACTA-5386STDY7537944	1.79657	0	0	0	0	0	0	0	0	0	0	0	0	0	0	0	0	0	0	1.25689	0	0	0	0	0	0	0	0	0	0	0	0	0	0	0	0	0	0	0	0	0	0	0	0	0	0	Mes1
CATCGAAAGTGGTAAT-5386STDY7537944	0	0	0	0	0	0	0	0	0	0	0	0	0	0	0	0	0	0	0	0	0	0	0	0	1.64442	0	0	0	0	0	0	0	0	0	0	0	0	0	0	0	0	0	0	0	0	0	Mes1
CATCGAACAAAGTGCG-5386STDY7537944	0	1.6517	0	0	0	0	0	0	0	0	0	0	0	0	0	0	0	0	0	0	0	0	0	0	1.6517	0	0	0	0	0	0	0	0	0	0	0	0	0	0	0	0	0	0	0	0	0	Mes1
CATCGAACAATCCGAT-5386STDY7537944	0.914823	0.914823	0	0	0	0	0	0	0	0	0	0	0	0	0	0	0	0	0	0	0	0	0	0	0	0	0	0	0	0	0	0	0	0	0	0	0	0	0	0	0	0	0	0	0	0	Mes1
CATCGAACACGACTCG-5386STDY7537944	1.38795	0	0	0	0	0	0	0	0	0	0	0	0	0	0	0	0	0	0	0	0	0	0	0	0	0	0	0	0	0	0	0	0	0	0	0	0	0	0	0	0	0	0	0	0	0	Mes1
CATCGAAGTAGCGCAA-5386STDY7537944	1.77386	0	0	0	0	0	0	0	0	0	0	0	0	0	0	0	0	0	0	0	0	0	0	0	2.12111	0	0	0	0	0	0	0	0	0	0	0	0	0	0	0	0	0	0	0	0	0	Mes1
CATCGAAGTGCACCAC-5386STDY7537944	1.82284	0	0	0	0	0	0	0	0	0	0	0	0	0	0	0	0	1.27946	0	0	0	0	0	0	1.27946	0	0	0	0	0	0	0	0	0	0	0	0	0	0	0	0	0	0	0	0	0	Mes1
CATCGAAGTTTGGGCC-5386STDY7537944	0	0	0	0	0	0	0	0	0	0	0	0	0	0	0	0	0	0	0	0	0	0	0	0	0	0	0	0	0	0	0	0	0	0	0	0	0	0	0	0	0	0	0	0	0	0	TransMes
CATCGAATCATATCGG-5386STDY7537944	1.33509	0	0	0	0	0	0	0	0	0	0	0	0	0	0	0	0	1.33509	0	0	0	0	0	0	0	0	0	0	0	0	0	0	0	0	0	0	0	0	0	0	0	0	0	0	0	0	Mes1
CATCGGGAGACTTGAA-5386STDY7537944	1.31741	0	0	0	0	0	0	0	0	0	0	0	0	0	0	0	0	0	0	0	0	0	0	0	1.31741	0	0	0	0	0	0	0	0	0	0	0	0	0	0	0	0	0	0	0	0	0	Mes1
CATCGGGCAAGTACCT-5386STDY7537944	1.36341	1.91972	1.36341	0	0	0	0	0	0	0	0	0	0	0	0	0	0	0	0	0	0	0	0	0	0	0	0	0	0	0	0	0	0	0	0	0	0	0	0	0	0	0	0	0	0	0	Mes1
CATCGGGCACAAGTAA-5386STDY7537944	0	0	0	0	0	0	0	0	0	0	0	0	0	0	0	0	0	0	0	0	0	0	0	0	0	0	0	0	0	0	0	0	0	0	0	0	0	0	0	0	0	0	0	0	0	0	Mes1
CATCGGGCACCAGATT-5386STDY7537944	2.00936	0	0	0	0	0	0	0	0	0	0	0	0	0	0	0	0	0	0	0	0	0	0	0	0	0	0	0	0	0	0	0	0	0	0	0	0	0	0	0	0	0	0	0	0	0	STMN2+Fibro
CATCGGGGTCATATGC-5386STDY7537944	1.85237	1.30494	0	0	0	0	0	0	0	0	0	0	0	0	0	0	0	0	0	0	0	0	0	0	0	0	0	0	0	0	0	0	0	0	0	0	0	0	0	0	0	0	0	0	0	0	Mes1
CATCGGGTCACTCCTG-5386STDY7537944	2.40502	0	0	1.10384	0	0	0	0	0	0	0	0	0	0	0	0	0	0	0	0	0	0	0	0	1.10384	0	0	0	0	0	0	0	0	0	0	0	0	0	0	0	0	0	0	0	0	0	Mes1
CATCGGGTCCTTTCGG-5386STDY7537944	0	0	0	0	0	0	0	0	0	0	0	0	0	0	0	0	0	0	0	0	0	0	0	0	0	0	0	0	0	0	0	0	0	0	0	0	0	0	0	0	0	0	0	0	0	0	Mes1
CATCGGGTCTGTGCAA-5386STDY7537944	2.3082	1.03363	1.53094	0	0	0	0	0	0	0	0	0	0	0	0	0	0	0	0	0	0	0	0	0	0	0	0	0	0	0	0	0	1.03363	0	0	0	0	0	0	0	0	0	0	0	0	0	Mes1
CATCGGGTCTTGCAAG-5386STDY7537944	1.43144	0	0	0	0	0	0	0	0	0	0	0	0	0	0	0	0	1.99734	0	0	0	0	0	0	0	0	0	0	0	0	0	0	0	0	0	0	0	0	0	0	0	0	0	0	0	0	Mes1
CATGACAAGAAACCGC-5386STDY7537944	2.94852	0	0	0	0	0	0	0	0	0	0	0	0	0	0	0	0	0	0	0	0	0	0	0	1.38953	0	0	0	0	0	0	0	0	0	0	0	0	0	0	0	0	0	0	0	0	0	Mes1
CATGACAAGAAGGCCT-5386STDY7537944	1.5222	1.5222	0	0	0	0	0	0	0	0	0	0	0	0	0	0	0	0	0	0	0	0	0	0	1.02645	0	0	0	0	0	0	0	0	0	0	0	0	0	0	0	0	0	0	0	0	0	ISL1+Mes
CATGACAAGCTAGTCT-5386STDY7537944	1.48349	0	0	0	0	0	0	0	0	0	0	0	0	0	0	0	0	0	0	1.48349	0	0	0	0	0	0	0	0	0	0	0	0	0	0	0	0	0	0	0	0	0	0	0	0	0	0	Mes1
CATGACACAGACTCGC-5386STDY7537944	1.36602	0	0	0	0	0	0	0	0	0	0	0.900102	0	0	0	0	0	0	0	0	0	0	0	0	0.900102	0	0	0	0	0	0	0	0	0	0	0	0	0	0	0	0	0	0	0	0	0	Mes1
CATGACAGTAACGTTC-5386STDY7537944	2.19912	1.30084	0	0	0	0	0	0	0	0	0	0	0	0	0	0	0	0	0	1.30084	0	0	0	0	0	0	0	0	0	0	0	0	0	0	0	0	0	0	0	0	0	0	0	0	0	0	Mes1
CATGACAGTAGCGCTC-5386STDY7537944	1.83292	1.01186	0	0	0	0	0	0	0	0	0	0	0	0	0	0	0	0	0	0	0	0	0	0	1.50439	0	0	1.01186	0	0	0	0	0	0	0	0	0	0	0	0	0	0	0	0	0	0	Mes1
CATGACAGTGTTTGGT-5386STDY7537944	0	1.25617	0	0	0	0	0	0	0	0	0	0	0	0	0	0	0	0	0	0	0	0	0	0	1.25617	0	0	0	0	0	0	0	0	0	0	0	0	0	0	0	0	0	0	0	0	0	Mes1
CATGACATCCAAGCCG-5386STDY7537944	1.87961	0	0	0	0	0	0	0	0	0	0	1.32852	0	0	0	0	0	0	0	0	0	0	0	0	0	0	0	0	0	0	0	0	0	0	0	0	0	0	0	0	0	0	0	0	0	0	STMN2+Fibro
CATGACATCGGTTAAC-5386STDY7537944	0.796217	0	0	0	0	0	0	0	0	0	0	0	0	0	0	0	0	0	0	0	0	0	0	0	1.23381	0	0	0	0	0	0	0	0	0	0	0	0	0	0	0	0	0	0	0	0	0	Mes1
CATGACATCTGTCAAG-5386STDY7537944	0	0	1.127	0	0	0	0	0	0	0	0	0	0	0	0	0	0	0	0	1.127	0	0	0	0	1.127	0	0	0	0	0	0	0	0	0	0	0	0	0	0	0	0	0	0	0	0	0	ISL1+Mes
CATGCCTAGGCACATG-5386STDY7537944	2.57237	0	0	0	0	0	0	0	0	0	0	0	0	0	0	0	0	0	0	0	0	0	0	0	0	0	0	0	0	0	0	0	0	0	0	0	0	0	0	0	0	0	0	0	0	0	Mes1
CATGCCTCATCACAAC-5386STDY7537944	1.44964	0	0	0	0	0	0	0	0	0	0	0	0	0	0	0	0	0	0	0	0	0	0	0	0	0	0	0	0	0	0	0	0	0	0	0	0	0	0	0	0	0	0	0	0	0	Mes1
CATGCCTGTCTAGCGC-5386STDY7537944	0	0	0	0	0	0	0	0	0	0	0	0	0	0	0	0	0	0	0	0	0	0	0	0	1.9442	0	0	0	0	0	0	0	0	0	0	0	0	0	0	0	0	0	0	0	0	0	Mes1
CATGCCTGTTGTACAC-5386STDY7537944	1.28719	0	0	0	0	0	0	0	0	0	0	0	0	0	0	0	0	0	0	0	0	0	0	0	1.28719	0	0	0	0	0	0	0	0	0	0	0	0	0	0	0	0	0	0	0	0	0	Mes1
CATGCCTTCATGCAAC-5386STDY7537944	0	0	0	0	0	0	0	0	0	0	0	0	0	0	0	0	0	0	0	0	0	0	0	0	2.41257	0	0	0	0	0	0	0	0	0	0	0	0	0	0	0	0	0	0	0	0	0	Mes1
CATGGCGAGAAACCTA-5386STDY7537944	1.03656	0	0	0	0	0	0	0	0	0	0	0	0	0	0	0	0	0	0	0	0	0	0	0	1.5345	0	0	0	0	0	0	0	0	0	0	0	0	0	0	0	0	0	0	0	0	0	Mes1
CATGGCGAGAAGGTTT-5386STDY7537944	1.25312	1.25312	1.25312	0	0	0	0	0	0	0	0	0	0	0	0	0	0	0	0	0	0	0	0	0	1.25312	0	0	0	0	0	0	0	0	0	0	0	0	0	0	0	0	0	0	0	0	0	TransMes
CATGGCGCAGACGCCT-5386STDY7537944	1.62432	1.62432	1.11103	0	0	0	0	0	0	0	0	0	0	0	0	0	0	0	0	0	0	0	0	0	1.62432	0	0	0	0	0	0	0	0	0	0	0	0	0	0	0	0	0	0	0	0	0	Mes1
CATGGCGGTAGCGCTC-5386STDY7537944	2.35738	1.43217	0	0	0	0	0	0	0	0	0	0	0	0	0	0	0	0	0	0	0	0	0	0	1.43217	0	0	0	0	0	0	0	0	0	0	0	0	0	0	0	0	0	0	0	0	0	Mes1
CATGGCGGTTAAAGAC-5386STDY7537944	1.43875	0	0	0	0	0	0	0	0	0	0	0	0	0	0	0	0	0	0	0	0	0	0	0	0	0	0	0	0	0	0	0	0	0	0	0	0	0	0	0	0	0	0	0	0	0	Mes1
CATGGCGGTTGTCTTT-5386STDY7537944	0	0	0	0	0	0	0	0	0	0	0	0	0	0	0	0	0	0	0	0	0	0	0	0	0	0	0	0	0	0	0	0	0	0	0	0	0	0	0	0	0	0	0	0	0	0	Mes1
CATGGCGTCGACAGCC-5386STDY7537944	1.55933	0.811764	0	0	0	0	0	0	0	0	0	0	0	0	0	0	0	0	0	0	0	0	0	0	1.25384	0	0	0	0	0	0.811764	0	0	0	0	0	0	0	0	0	0.811764	0	0	0	0	0	Mes1
CATGGCGTCGCCGTGA-5386STDY7537944	1.59676	0	0	0	0	0	0	0	0	0	0	0	1.59676	0	0	0	0	0	0	0	0	0	0	0	0	0	0	0	0	0	0	0	0	0	0	0	0	0	0	0	0	0	0	0	0	0	Mes1
CATGGCGTCTGGTGTA-5386STDY7537944	2.7208	0	0	0	0	0	0	0	0	0	0	0	0	0	0	0	0	0	0	0	0	0	0	0	1.34508	0	0	0	0	0	0	0	0	0	0	0	0	0	0	0	0	0	0	0	0	0	Mes1
CATTATCCAGGCTGAA-5386STDY7537944	1.44306	1.76652	0.961958	0	0	0	0	0	0	0	0	1.44306	0	0	0	0	0	1.76652	0	0	0	0	0	0	0.961958	0	0	0	0	0	0	0	0	0	0	0	0	0	0	0	0	0	0	0	0	0	Mes1
CATTATCCAGTTCCCT-5386STDY7537944	0	0	0	0	0	0	0	0	0	0	0	0	0	0	0	0	0	0	0	0	0	0	0	0	1.219	0	0	0	0	0	0	0	0	0	0	0	0	0	0	0	0	0	0	0	0	0	Mes1
CATTATCCATGGTAGG-5386STDY7537944	1.3781	0	0	0	0	0	0	0	0	0	0	0	0	0	0	0	0	1.3781	0	0	0	0	0	0	0	0	0	0	0	0	0	0	0	0	0	0	0	0	0	0	0	0	0	0	0	0	Mes1
CATTATCGTACGCTGC-5386STDY7537944	1.87375	1.32344	0	0	0	0	0	0	0	0	0	0	0	0	0	0	0	0	0	0	0	0	0	0	2.22668	0	0	0	0	0	0	0	0	0	0	0	0	0	0	0	0	0	0	0	0	0	Mes1
CATTATCGTCGGATCC-5386STDY7537944	2.37946	0	0	0	0	0	0	0	0	0	0	0	0	0	0	0	0	1.77488	0	0	0	0	0	0	0	0	0	0	0	0	0	0	0	0	0	0	0	0	0	0	0	0	0	0	0	0	Mes1
CATTATCGTTCCACTC-5386STDY7537944	2.52862	0	1.07251	0	0	0	0	0	0	0	0	0	0	0	0	0	0	0	0	0	0	0	0	0	0	0	0	0	0	0	0	0	0	0	0	0	0	0	0	0	0	0	0	0	0	0	Mes1
CATTCGCAGAGTAAGG-5386STDY7537944	0.812391	0	0	0	0	0	0	0	0	0	0	0.812391	0	0	0	0	0	0	0	0	0	0	0	0	1.79395	0	0	0	0	0	0	0	0	0	0	0	0	0	0	0	0	0	0	0	0	0	Mes1
CATTCGCAGTTAAGTG-5386STDY7537944	1.88788	0	0	0	0	0	0	0	0	0	0	1.33571	0	0	0	0	0	0	0	0	0	0	0	0	0	0	0	0	0	0	0	0	0	0	0	0	0	0	0	0	0	0	0	0	0	0	Mes1
CATTCGCCAACTGCGC-5386STDY7537944	2.3921	0	1.09436	0	0	0	0	0	0	0	0	0	0	0	0	0	0	0	0	0	0	0	0	0	1.09436	0	0	0	0	0	0	0	0	0	0	0	0	0	0	0	0	0	0	0	0	0	Mes1
CATTCGCCACCGAATT-5386STDY7537944	3.38497	1.7497	0	0	0	0	0	0	0	0	0	0	0	0	0	0	0	0	0	0	0	0	0	0	0	0	0	0	0	0	0	0	0	0	0	0	0	0	0	0	0	0	0	0	0	0	Mes1
CATTCGCCAGGGAGAG-5386STDY7537944	1.71298	0	1.18562	0	0	0	0	0	0	0	0	0	0	0	0	0	0	0	0	1.18562	0	0	0	0	0	0	0	1.18562	0	0	0	0	0	0	0	0	0	0	0	0	0	0	0	0	0	0	Mes1
CATTCGCCATCTCGCT-5386STDY7537944	1.49105	1.49105	0	0	1.49105	0	0	0	0	0	0	0	0	0	0	0	0	0	0	0	0	0	0	0	0	0	0	0	0	0	0	0	0	0	0	0	0	0	0	0	0	0	0	0	0	0	Mes1
CATTCGCGTAGTACCT-5386STDY7537944	0	0	0	0	0	0	0	0	0	0	0	0	0	0	0	0	0	0	0	0	0	0	0	0	2.35407	0	0	0	0	0	0	0	0	0	0	0	0	0	0	0	0.950908	0	0	0	0	0	Mes1
CATTCGCGTGGTGTAG-5386STDY7537944	0	0	1.21	0	0	0	0	0	0	0	0	0	0	0	0	0	0	0	0	0	0	0	0	0	1.21	0	0	0	0	0	0	0	0	0	0	0	0	0	0	0	0	0	0	0	0	0	Mes1
CATTCGCGTGTCCTCT-5386STDY7537944	1.46582	0	1.46582	0	0	0	0	0	0	0	0	0	0	0	0	0	0	0	0	0	0	0	0	0	1.46582	0	0	0	0	0	0	0	0	0	0	0	0	0	0	0	0	0	0	0	0	0	Mes1
CATTCGCTCACTATTC-5386STDY7537944	0	0	0	0	0	0	0	0	0	0	0	0	0	0	0	0	0	0	0	0	0	0	0	0	1.25509	0	0	0	0	0	0	0	0	0	0	0	0	0	0	0	0	0	0	0	0	0	Mes1
CATTCGCTCCCACTTG-5386STDY7537944	2.29301	0	0	0	0	0	0	0	0	0	0	0	0	0	0	0	0	0	0	0	0	0	0	0	1.69605	0	0	0	0	0	0	0	0	0	0	0	0	0	0	0	0	0	0	0	0	0	Mes1
CATTCGCTCGTGGGAA-5386STDY7537944	0	0	0	0	0	0	0	0	0	0	0	0	0	0	0	0	0	0	0	0	0	0	0	0	0	0	0	0	0	0	0	0	0	0	0	0	0	0	0	0	0	0	0	0	0	0	Mes1
CCAATCCAGGAATGGA-5386STDY7537944	1.4469	0	0	0	0	0	0	0	0	0	0	0	0	0	0	0	0	0	0	0	0	0	0	0	0	0	0	0	0	0	0	0	0	0	0	0	0	0	0	0	0	0	0	0	0	0	Mes1
CCAATCCCAGACGCAA-5386STDY7537944	0	0	0	0	0	0	0	0	0	0	0	0	0	0	0	0	0	0	0	0	0	0	0	0	1.29967	0	0	0	0	0	0	0	0	0	0	0	0	0	0	0	0	0	0	0	0	0	TransMes
CCAATCCCAGGTGGAT-5386STDY7537944	2.07734	0	0	0	0	0	0	0	0	0	0	0	0	0	0	0	0	0	0	0	0	0	0	0	0	0	0	0	0	0	0	0	0	0	0	0	0	0	0	0	0	0	0	0	0	0	Mes1
CCAATCCGTCGACTAT-5386STDY7537944	0	0	0	0	0	0	0	0	0	0	0	0	0	0	0	0	0	1.88173	0	0	0	0	0	0	0	0	0	0	0	0	0	0	0	0	0	0	0	0	0	0	0	0	0	0	0	0	Mes1
CCAATCCGTTCGGGCT-5386STDY7537944	1.31761	1.31761	0	0	0	0	0	0	0	0	0	0	0	0	0	0	0	0.647885	0	0	0	0	0	0	0	0	0	0	0	0	0	0	0	0	0	0	0	0	0	0	0	0	0.647885	0	0	0	Mes1
CCAATCCTCACCAGGC-5386STDY7537944	1.14904	0	0	0	1.14904	0	0	0	0	0	0	0	0	0	0	0	0	0	0	0	0	0	0	0	1.14904	0	0	0	0	0	0	0	0	0	0	0	0	0	0	0	0	0	0	0	0	0	Mes1
CCAATCCTCGTCTGAA-5386STDY7537944	2.63013	1.66617	0	0	0	0	0	0	0	0	0	0	0	0	0	0	0	2.26006	0	0	0	0	0	0	0	0	0	0	0	0	0	0	0	0	0	0	0	0	0	0	0	0	0	0	0	0	Mes1
CCAATCCTCTGTCTCG-5386STDY7537944	2.31316	0.833299	0	0	0.833299	0	0	0	0	0	0	0	0	0	0	0	0	1.28143	0	0	0	0	0	0	0.833299	0	0	0	0	0	0	0	0	0	0	0	0	0	0	0	0	0	0	0	0	0	Mes1
CCACCTACAGTCTTCC-5386STDY7537944	0	1.31781	0	0	0	0	0	0	0	0	0	0	0	0	0	0	0	0	0	0	0	0	0	0	0	0	0	0	0	0	0	0	0	0	0	0	0	0	0	0	0	0	0	0	0	0	OCP
CCACCTAGTCCTCCAT-5386STDY7537944	1.83483	0	0	0	0	0	0	0	0	0	0	0	0	0	0	0	0	0	0	0	0	0	0	0	1.50616	0	0	0	0	0	0	0	0	0	0	0	0	0	0	0	0	0	0	0	0	0	Mes1
CCACCTAGTGGCCCTA-5386STDY7537944	0	1.74558	0	0	0	0	0	0	0	0	0	0	0	0	0	0	0	0	0	0	0	0	0	0	1.74558	0	0	0	0	0	0	0	0	0	0	0	0	0	0	0	0	0	0	0	0	0	Mes1
CCACCTATCTAACTTC-5386STDY7537944	1.84224	1.01893	0	0	1.01893	0	0	0	0	0	0	0	0	0	0	0	0	0	0	0	0	0	0	0	1.01893	0	0	0	0	0	0	0	0	0	0	0	0	0	0	0	0	0	0	0	0	0	Mes1
CCACGGAAGATCACGG-5386STDY7537944	1.35802	1.35802	0	0	0	0	0	0	0	0	0	0	0	0	0	0	0	1.35802	0	0	0	0	0	0	1.91354	0	0	0	0	0	0	0	0	0	0	0	0	0	0	0	0	0	0	0	0	0	Mes1
CCACGGACACCTCGGA-5386STDY7537944	3.20485	1.74578	0	0	0	0	0	0	0	0	0	0	0	0	0	0	0	0	0	0	0	0	0	0	0	0	0	0	0	0	0	0	0	0	0	0	0	0	0	0	0	0	0	0	0	0	Mes1
CCACGGATCACTTATC-5386STDY7537944	1.85623	1.30827	0	0	0	0	0	0	0	0	0	0	0	0	0	0	0	0	0	0	0	0	0	0	1.30827	0	0	0	0	0	0	0	0	0	0	0	0	0	0	0	0	0	0	0	0	0	Mes1
CCACTACAGCGCTTAT-5386STDY7537944	1.2958	0	0	0	0	0	0	0	0	0	0	0	0	0	0	0	0	0	0	0	0	0	0	0	1.2958	0	0	0	0	0	0	0	0	0	0	0	0	0	0	0	0	0	0	0	0	0	OCP
CCACTACAGTCTTGCA-5386STDY7537944	1.33923	0	0	0	0	0	0	0	0	0	0	0	0	0	0	0	0	0	0	0	0	0	0	0	1.33923	0	0	0	0	0	0	0	0	0	0	0	0	0	0	0	0	0	0	0	0	0	Mes1
CCACTACAGTGCCAGA-5386STDY7537944	1.83668	1.29139	0	0	1.29139	0	0	0	0	0	0	0	0	0	0	0	0	0	0	0	0	0	0	0	1.83668	0	0	0	0	0	0	0	0	0	0	0	0	0	0	0	0	0	0	0	0	0	Mes1
CCACTACCACGGTTTA-5386STDY7537944	1.90266	0	0.886212	0	0	0	0	0	0	0	0	0	0	0	0	0	0	0	0	0	0	0	0	0	0	0	0	0	0	0	0	0	0	0	0	0	0	0	0	0	0	0	0	0	0	0	STMN2+Fibro
CCACTACCACTTGGAT-5386STDY7537944	2.35493	1.21916	0	0	0	0	0	0	0	0	0	0	0	0	0	0	0	0	0	0	0	0	0	0	0	0	0	0	0	0	0	0	0	0	0	0	0	0	0	0	0	0	0	0	0	0	Mes1
CCACTACCATCCAACA-5386STDY7537944	1.47824	0	0.990515	0	0	0	0	0	0	0	0	0	0	0	0	0	0	0	0	0	0	0	0	0	0	0	0	0	0	0	0	0	0	0	0	0	0	0	0	0	0	0	0	0	0	0	Mes1
CCACTACGTACGCTGC-5386STDY7537944	2.63843	0	0	0	0	0	0	0	0	0	0	0	0	0	0	0	0	0	0	0	0	0	0	0	0	0	0	0	0	0	0	0	0	0	0	0	0	0	0	0	0	0	0	0	0	0	STMN2+Fibro
CCACTACGTATTCTCT-5386STDY7537944	2.13206	0	0	0	0	0	0	0	0	0	0	0	0	0	0	0	0	0	0	0	0	0	0	0	1.05014	0	0	0	0	0	0	0	0	0	0	0	0	0	0	0	0	0	1.05014	0	0	0	STMN2+Fibro
CCACTACGTCGATTGT-5386STDY7537944	0	0	0	0	0	0	0	0	0	0	0	0	0	0	0	0	0	0	0	0	0	0	0	0	1.91059	0	0	0	0	0	0	0	0	0	0	0	0	0	0	0	0	0	0	0	0	0	Mes1
CCACTACGTCGCTTCT-5386STDY7537944	2.13271	0	0	0	0.55605	0	0	0	0	0	0	0.55605	0	0	0	0	0	0	0	0	0	0	0	0	1.38005	0	0	0	0	0	0	0	0.55605	0	0	0	0	0	0	0	0	0	0	0	0	0	Mes1
CCACTACGTGACGGTA-5386STDY7537944	2.47622	1.31481	0	0	0	0	0	0	0	0	0	0	0	0	0	0	0	1.31481	0	0	0	0	0	0	0	0	0	0	0	0	0	0	1.31481	0	0	0	0	0	0	0	0	0	0	0	0	0	Mes1
CCACTACGTGCAGGTA-5386STDY7537944	0	1.15407	0	0	0.735028	0	0	0	0	0	0	0	0	0	0	0	0	0	0	0	0	0	0	0	0	0	0	0	0	0	0	0	0	0	0	0	0	0	0	0	0	0	0	0	0	0	Mes1
CCACTACTCCACGTGG-5386STDY7537944	1.01859	0	0	0	0	0	0	0	0	0	0	0	0	0	0	0	0	0	0	0	0	0	0	0	0	0	0	0	0	0	0	0	1.01859	0	0	0	0	0	0	0	0	0	0	0	0	0	Mes1
CCACTACTCCGCAAGC-5386STDY7537944	1.73301	0	0	0	0	0	0	0	0	0	0	0	0	0	0	0	0	0	0	0	0	0	0	0	0	0	0	0	0	0	0	0	0	0	0	0	0	0	0	0	0	0	0	0	0	0	Mes1
CCACTACTCCGCGTTT-5386STDY7537944	1.54864	2.12944	0	0	0	0	0	0	0	0	0	0	0	0	0	0	0	0	0	0	0	0	0	0	0	0	0	0	0	0	0	0	0	0	0	0	0	0	0	0	0	0	0	0	0	0	Mes1
CCAGCGAAGCGCTCCA-5386STDY7537944	2.50676	0	0	0	0	0	0	0	0	0	0	0	0	0	0	0	0	0.754481	0	0.754481	0	0	0	0	1.70584	0	0	0	0	0	0	0	0	0	0	0	0	0	0	0	0	0	0	0	0	0	Mes1
CCAGCGAAGGACATTA-5386STDY7537944	1.59457	0	0	0	0	0	0	0	0	0	0	0	0	0	0	0	0	0	0	0	0	0	0	0	0	0	0	0	0	0	0	0	1.08623	0	0	0	0	0	0	0	0	0	0	0	0	0	Mes1
CCAGCGAAGGCGTACA-5386STDY7537944	2.0268	1.45743	0	0	0	0	0	0	0	0	0	0	0	0	0	0	0	2.0268	0	0	0	0	0	0	1.45743	0	0	0	0	0	0	0	0	0	0	0	0	0	0	0	0	0	0	0	0	0	Mes1
CCAGCGACACATTAGC-5386STDY7537944	1.74637	0	0	0	0	0	0	0	0	0	0	0	0	0	0	0	0	0	0	0	0	0	0	0	0	0	0	0	0	0	0	0	1.21398	0	0	0	0	0	0	0	0	0	0	0	0	0	Mes1
CCAGCGACACGTTGGC-5386STDY7537944	2.72525	0	0	0	0	0	0	0	0	0	0	0	0	0	0	0	0	2.09558	0	0	0	0	0	0	0	0	0	0	0	0	0	0	0	0	0	0	0	0	0	0	0	0	0	0	0	0	Mes1
CCAGCGACAGCCAATT-5386STDY7537944	2.43507	0	0	0	0	0	0	0	0	0	0	0	0	0	0	0	0	0	0	0	0	0	0	0	0	0	0	0	0	0	0	0	0	0	0	0	0	0	0	0	0	0	0	0	0	0	Mes1
CCAGCGACAGGAATCG-5386STDY7537944	0	0	0	1.33923	0	0	0	0	0	0	0	0	0	0	0	0	0	0	0	0	0	0	0	0	1.33923	0	0	0	0	0	0	0	0	0	0	0	0	0	0	0	0	0	0	0	0	0	Mes1
CCAGCGACAGTGAGTG-5386STDY7537944	1.7806	1.2432	0	0	0	0	0	0	0	0	0	0	0	0	0	0	0	0	0	0	0	0	0	0	0	0	0	0	0	0	0	0	0	0	0	0	0	0	0	0	0	0	0	0	0	0	Mes1
CCAGCGAGTGGTGTAG-5386STDY7537944	0	1.70079	0	0	0	0	0	0	0	0	0	0	0	0	0	0	0	0	0	0	0	0	0	0	0	0	0	0	0	0	0	0	0	0	0	0	0	0	0	0	0	0	0	0	0	0	RDH10+DistalMes
CCAGCGAGTGTTTGGT-5386STDY7537944	0	0	0	0	1.33385	0	0	0	0	0	0	0	0	0	0	0	0	0	0	0	0	0	0	0	0	0	0	0	0	0	0	0	0	0	0	0	0	0	0	0	0	0	0	0	0	0	Mes1
CCAGCGAGTTACGACT-5386STDY7537944	0	0	0	0	0	0	0	0	0	0	0	0	0	0	0	0	0	1.57636	0	0	0	0	0	0	0	0	0	0	0	0	0	0	0	0	0	0	0	0	0	0	0	0	0	0	0	0	Mes1
CCAGCGATCAACGAAA-5386STDY7537944	2.63092	0	0	0	0	0	0	0	0	0	0	0	0	0	0	0	0	0	0	0	0	0	0	0	1.66686	0	0	0	0	0	0	0	0	0	0	0	0	0	0	0	0	0	0	0	0	0	Mes1
CCAGCGATCTAACGGT-5386STDY7537944	1.79155	1.25258	0	0	0	0	0	0	0	0	0	0	0	0	0	0	0	0	0	0	0	0	0	0	1.25258	0	0	0	0	0	0	0	0	0	0	0	0	0	0	0	0	0	0	0	0	0	Mes1
CCATGTCCAAAGGTGC-5386STDY7537944	1.87515	0	1.04402	0	0	0	0	0	0	0	0	0	0	0	0	0	0	0	0	0	0	0	0	0	1.04402	0	0	0	0	0	0	0	0	0	0	0	0	0	0	0	0	0	0	0	0	0	STMN2+Fibro
CCATGTCGTGCTAGCC-5386STDY7537944	1.60497	0	0	0	0	0	0	0	0	0	0	0	0	0	0	0	0	1.60497	0	0	0	0	0	0	0	0	0	0	0	0	0	0	0	0	0	0	0	0	0	0	0	0	0	0	0	0	Mes1
CCATGTCGTGCTTCTC-5386STDY7537944	1.81915	0	0	0	0	0	0	0	0	0	0	1.27629	0	0	0	0	0	0	0	0	0	0	0	0	1.81915	0	0	0	0	0	1.27629	0	0	0	0	0	0	0	0	0	0	0	0	0	0	0	Mes1
CCATGTCGTGGTCTCG-5386STDY7537944	0	0	0	0	0	0	0	0	0	0	0	0	0	0	0	0	0	1.67422	0	0	0	0	0	0	1.67422	0	0	0	0	0	0	0	0	0	0	0	0	0	0	0	0	0	0	0	0	0	Mes1
CCATGTCGTTCCACGG-5386STDY7537944	2.41597	0	0	0	0	0	0	0	0	0	0	0	0	0	0	0	0	0	0	0	0	0	0	0	0	0	0	0	0	0	0	0	0	0	0	0	0	0	0	0	0	0	0	0	0	0	Mes1
CCATGTCTCGCGCCAA-5386STDY7537944	0	1.02336	0	0	0	0	0	0	0	0	0	0	0	0	0	0	0	0	0	0	0	0	0	0	0	0	0	0	0	0	0	0	0	0	0	0	0	0	0	0	0	0	0	0	0	0	Mes1
CCATTCGAGAAGGCCT-5386STDY7537944	0.972163	0.972163	0	0	0	0	0	0	0	0	0	0	0	0	0	0	0	0	0	0	0	0	0	0	0.972163	0	0	0	0	0	0	0	0	0	0	0	0	0	0	0	0	0	0.972163	0	0	0	Mes1
CCATTCGAGCTAAACA-5386STDY7537944	0	0	0	0	0	0	0	0	0	0	0	0	0	0	0	0	0	0	0	0	0	0	0	0	0	0	0	0	0	0	0	0	0	0	0	0	0	0	0	0	0	0	0	0	0	0	Mes1
CCATTCGCAAGCTGGA-5386STDY7537944	2.25585	0	0	0	0	0	0	0	0	0	0	0	0	0	0	0	0	0	0	0	0	0	0	0	0	0	0	0	0	0	0	0	0	0	0	0	0	0	0	0	0	0	0	0	0	0	Mes1
CCATTCGCAATAGCAA-5386STDY7537944	1.3658	1.3658	0	0	0	0	0	0	0	0	0	0	0	0	0	0	0	0	0	0	0	0	0	0	1.3658	0	0	0	0	0	0	0	0	0	0	0	0	0	0	0	0	0	0	0	0	0	Mes1
CCATTCGCACTCAGGC-5386STDY7537944	2.77965	0	0	0	0	0	0	0	0	0	0	0	0	0	0	0	0	0	0	0	0	0	0	0	0	0	0	0	0	0	0	0	0	0	0	0	0	0	0	0	0	0	0	0	0	0	MesCond
CCATTCGCAGACGCTC-5386STDY7537944	1.76981	0	0	0	0	0	0	0	0	0	0	0	0	0	0	0	0	0	0	1.23398	0	0	0	0	0	0	0	0	0	0	0	0	0	0	0	0	0	0	0	0	0	0	0	0	0	0	Mes1
CCATTCGCATGTAGTC-5386STDY7537944	1.5309	0	0	0	0	0	0	0	0	0	0	0	0.791833	0	0	0	0	0	0	0	0	0	0	0	2.10956	0	0	0	0	0	0	0	0	0	0	0	0	0	0	0	0	0	0	0	0	0	Mes1
CCATTCGGTTCTGTTT-5386STDY7537944	1.86706	1.1593	0	0	0	0	0	0	0	0	0	0.43627	0	0	0	0	0	0	0	0	0	0	0	0	0.739006	0	0	0	0	0	0	0	0	0	0	0	0	0	0	0	0	0	0	0	0	0	Mes1
CCATTCGTCACTGGGC-5386STDY7537944	1.11302	0.70397	0	0	0	0	0	0	0	0	0	0	0	0	0	0	0	0	0	0	0	0	0	0	0.70397	0	0	0	0	0	0.70397	0	0	0	0	0	0	0	0	0	0	0	0	0	0	0	Mes1
CCCAATCAGACTGTAA-5386STDY7537944	0	0	0	0	0	0	0	0	0	0	0	0	0	0	0	0	0	0	0	0	0	0	0	0	0	0	0	0	0	0	0	0	0	0	0	0	0	0	0	0	0	0	0	0	0	0	Mes1
CCCAATCAGTACGATA-5386STDY7537944	0	1.45114	0	0	0	0	0	0	0	0	0	0	0	0	0	0	0	0	0	0	0	0	0	0	0	0	0	0	0	0	0	0	0	0	0	0	0	0	0	0	0	0	0	0	0	0	MesCond
CCCAATCAGTGCTGCC-5386STDY7537944	1.9703	0.933427	0.933427	0	0	0	0	0	0	0	0	0	0	0	0	0	0	0	0	0	0	0	0	0	1.40767	0	0	0	0	0	0	0	0	0	0	0	0	0	0	0	0	0	0	0	0	0	Mes1
CCCAATCCACTCAGGC-5386STDY7537944	1.09556	1.09556	0	0	0	0	0	0	0	0	0	0	0	0	0	0	0	1.09556	0	0	0	0	0	0	0	0	0	0	0	0	0	0	0	0	0	0	0	0	0	0	0	0	0	0	0	0	Mes1
CCCAATCGTCAGGACA-5386STDY7537944	0	0	1.38862	0	0	0	0	0	0	0	0	1.38862	0	0	0	0	0	1.38862	0	0	0	0	0	0	0	0	0	0	0	0	0	0	0	0	0	0	0	0	0	0	0	0	0	0	0	0	Mes1
CCCAATCGTCTCTTAT-5386STDY7537944	0	0	0	0	0	0	0	0	0	0	0	0.715952	0	0	0	0	0	0.715952	0	0	0	0	0	0	1.82948	0	0	0	0	0	0	0	0	0	0	0	0	0	0	0	0	0	0	0	0	0	Mes1
CCCAATCGTGTTGAGG-5386STDY7537944	2.06438	1.87247	0	0	0	0	0	0	0.865454	0	0	0	0	0	0	0	0	1.32233	0	0	0	0	0	0	0	0	0	0	0	0	0	0	0.865454	0	0	0	0	0	0	0	0	0	0	0	0	0	TransMes
CCCAATCTCCGCGCAA-5386STDY7537944	0	0	0	0	0	0	0	0	0	0	0	0	0	0	0	0	0	0	0	0	0	0	0	0	2.15095	0	0	0	0	0	0	0	0	0	0	0	0	0	0	0	0	0	0	0	0	0	Mes1
CCCAGTTAGGCGCTCT-5386STDY7537944	1.28416	1.8283	0	0	0	0	0	0	0	0	0	0	0	0	0	0	0	0	0	0	0	0	0	0	1.28416	0	0	0	0	0	0	0	0	0	0	0	0	0	0	0	0	0	0	0	0	0	OCP
CCCAGTTCAATCCGAT-5386STDY7537944	1.43265	0	0	0	0.953547	0	0	0	0	0	0	0	0	0	0	0	0	0	0	0	0	0	0	0	0	0	0	0	0	0	0	0.953547	0	0	0	0	0	0	0	0	0	0	0	0	0	0	Mes1
CCCAGTTCACATCCGG-5386STDY7537944	0	0	0	0	0	0	0	0	0	0	0	0	0	0	0	0	0	0	0	0	0	0	0	0	1.41778	0	0	0	0	0	0	0	0	0	0	0	0	0	0	0	0	0	0	0	0	0	Mes1
CCCAGTTCACGACGAA-5386STDY7537944	1.47123	0	1.47123	0	0	0	0	0	0	0	0	0	0	0	0	0	0	0	0	0	0	0	0	0	0	0	0	0	0	0	0	0	0	0	0	0	0	0	0	0	0	0	0	0	0	0	Mes1
CCCAGTTCACGGTGTC-5386STDY7537944	2.14216	1.25446	0	0	0	0	0	0	0	0	0	0	0	0	0	0	0	0	0	0	0	0	0	0	0	0	0	0	0	0	0	0	0	0	0	0	0	0	0	0	0	0	0	0	0	0	STMN2+Fibro
CCCAGTTCAGGTCCAC-5386STDY7537944	1.46685	0	0	0	0	0	0	0	0	0	0	0	0	0	0	0	0	0	0	1.46685	0	0	0	0	0	0	0	0	0	0	0	0	0	0	0	0	0	0	0	0	0	0	0	0	0	0	Mes1
CCCAGTTCAGTCACTA-5386STDY7537944	1.93832	0	0	0	0	0	0	0	0	0	0	0	0	0	0	0	0	0	0	0	0	0	0	0	0	0	0	0	0	0	0	0	0	0	0	0	0	0	0	0	0	0	0	0	0	0	Mes1
CCCAGTTCATCGGTTA-5386STDY7537944	2.7522	2.37813	1.77366	0	0	0	0	0	0	0	0	0	0	0	0	0	0	0	0	0	0	0	0	0	2.12089	0	0	0	0	0	0	0	0	0	0	0	0	0	0	0	0	0	0	0	0	0	Mes1
CCCAGTTGTAAACCTC-5386STDY7537944	2.77015	0	0	0	0	0	0	0	0	0	0	0	2.56255	0	0	0	0	0	0	0	0	0	0	0	0	0	0	0	0	0	0	0	0	0	0	0	0	0	0	0	0	0	0	0	0	0	Mes1
CCCAGTTGTGAGGGAG-5386STDY7537944	0	0	0	0	0	0	0	0	0	0	0	0	0	0	0	0	0	0	0	0	0	0	0	0	0	0	0	0	0	0	0	0	0	0	0	0	0	0	0	0	0	0	0	0	0	0	Mes1
CCCAGTTTCAGCGACC-5386STDY7537944	2.68114	0	0	0	0	0	0	0	0	0	0	1.31382	0	0	0	0	0	0	0	0	0	0	0	0	1.86264	0	0	0	0	0	0	0	0	0	0	0	0	0	0	0	0	0	0	0	1.31382	0	STMN2+Fibro
CCCAGTTTCTGCCAGG-5386STDY7537944	1.69687	0	0	0	0	0	0	0	0	0	0	0	0	0	0	0	0	0	0	0	0	0	0	0	0	0	0	0	0	0	0	0	0	0	0	0	0	0	0	0	0	0	0	0	0	0	STMN2+Fibro
CCCATACAGCAATATG-5386STDY7537944	0	0	0	0	0	0	0	0	0	0	0	0	1.30376	0	0	0	0	1.85101	0	0	0	0	0	0	1.30376	0	0	0	0	0	0	0	0	0	0	0	0	0	0	0	0	0	0	0	0	0	ChondroProg
CCCATACAGCTATGCT-5386STDY7537944	0	0	0	0	0	0	0	0	0	0	0	0	0	0	0	0	0	0	0	0	0	0	0	0	0	0	0	0	0	0	0	0	0	0	0	0	0	0	0	0	0	0	0	0	0	0	Mes1
CCCATACAGGGTTTCT-5386STDY7537944	1.54981	2.49582	0	0	0	0	0	0	0	0	0	0	0	0	0	0	0	0	0	0	0	0	0	0	2.49582	0	0	0	0	0	0	0	0	0	0	0	0	0	0	0	0	0	0	0	0	0	Mes1
CCCATACCACAAGACG-5386STDY7537944	1.47685	0	0.754421	0	0	0	0	0	0.754421	0	0	0	0	0	0	0	0	0	0	0	0	0	0	0	0	0	0	0	0	0	0	0	0	0	0	0	0	0	0	0.754421	0	0	0	0	0	0	Mes1
CCCATACGTATTAGCC-5386STDY7537944	1.90327	0	0	1.34908	0	0	0	0	0	0	0	0	0	0	0	0	0	0	0	0	0	0	0	0	2.25776	0	0	0	0	0	0	0	0	0	0	0	0	0	0	0	0	0	0	0	0	0	Mes1
CCCATACGTCACACGC-5386STDY7537944	2.86008	0	0	0	0	0	0	0	0	0	0	0	0	0	0	0	0	0	0	0	0	0	0	0	1.20951	0	0	0	0	0	0	0	0	0	0	0	0	0	0	0	0	0	0	0	0	0	Mes1
CCCATACGTCTCTCTG-5386STDY7537944	0.91054	0.91054	0	0	0	0	0	0	0	0	0	0	0	0	0	0	0	0	0	0	0	0	0	0	0	0	0	0	0	0	0	0	0	0	0	0	0	0	0	0	0	0	0	0	0	0	Mes1
CCCATACGTGTGCCTG-5386STDY7537944	1.48376	0	0	0	0	0	0	0	0	0	0	0	0	0	0	0	0	2.05655	0	0	0	0	0	0	0	0	0	0	0	0	0	0	0	0	0	0	0	0	0	0	0	0	0	0	0	0	Mes1
CCCATACTCTACTTAC-5386STDY7537944	1.83468	0	0	0	0	0	0	0	0	0	0	0	0	0	0	0	0	0	0	0	0	0	0	0	0	0	0	0	0	0	0	0	0	0	0	0	0	0	0	0	0	0	0	0	0	0	Mes1
CCCATACTCTTGAGAC-5386STDY7537944	0.892972	0.892972	0	0	0	0	0	0	0	0	0	0.892972	0	0	0	0	0	0	0	0	0	0	0	0	0.892972	0	0	0	0	0	0	0	0	0	0	0	0	0	0	0	0	0	0	0	0	0	Mes1
CCCTCCTAGAATCTCC-5386STDY7537944	2.27853	0	0	1.1602	0	0	0	0	0	0	0	1.1602	0	0	0	0	0	0	0	0	0	0	0	0	0	0	0	0	0	0	0	0	0	0	0	0	0	0	0	0	0	0	0	0	0	0	ISL1+Mes
CCCTCCTAGATGCCAG-5386STDY7537944	1.78885	1.78885	0	0	0	0	0	0	0	0	0	0	0	0	0	0	0	0	0	0	0	0	0	0	0	0	0	0	0	0	0	0	0	0	0	0	0	0	0	0	0	0	0	0	0	0	Mes4
CCCTCCTAGGGTTTCT-5386STDY7537944	0	1.26779	0	0	0	0	0	0	0	0	0	0	0	0	0	0	0	0	0	0	0	0	0	0	0	0	0	0	0	0	0	0	0	0	0	0	0	0	0	0	0	0	0	0	0	0	Mes1
CCCTCCTAGTTCCACA-5386STDY7537944	2.00527	0	1.14508	0	0	0	0	0	0	0	0	0	0	0	0	0	0	0	0	0	0	0	0	0	0	0	0	0	0	0	0	0	0	0	0	0	0	0	0	0	0	0	0	0	0	0	Mes1
CCCTCCTCAAAGCGGT-5386STDY7537944	1.65546	0	0	0	0	0	0	0	0	0	0	0	0	0	0	0	0	0	0	0	0	0	0	0	0	0	0	0	0	0	0	0	0	0	0	0	0	0	0	0	0	0	0	0	0	0	Mes1
CCCTCCTCACGAGAGT-5386STDY7537944	1.97563	0	0	0	0	0	0	0	0	0	0	0	1.41235	0	0	0	0	0	0	0	0	0	0	0	0	0	0	0	0	0	0	0	0	0	0	0	0	0	0	0	0	0	0	0	0	0	Mes1
CCCTCCTCAGCATACT-5386STDY7537944	3.00903	0	0	0	0	0	0	0	0	0	0	0	0	0	0	0	0	0	0	0	0	0	0	0	0	0	0	0	0	0	1.32243	0	0	0	0	0	0	0	0	0	0	0	0	0	0	0	Mes1
CCCTCCTCAGTATAAG-5386STDY7537944	1.15229	1.15229	0	0	0	0	0	0	0	0	0	0	0	0	0	0	0	1.15229	0	0	0	0	0	0	0	0	0	0	0	0	0	0	0	0	0	0	0	0	0	0	0	0	0	0	0	0	Mes1
CCCTCCTGTCTAGAGG-5386STDY7537944	0	0	0	0	0	0	0	0	0	0	0	0	0	0	0	0	0	0	0	0	0	0	0	0	0	0	0	0	0	0	0	0	0	0	0	0	0	0	0	0	0	0	0	0	0	0	Mes1
CCCTCCTGTTGAACTC-5386STDY7537944	2.00065	0	0	0	0	0	0	0	0	0	0	0	0	0	0	0	0	0	0	0	0	0	0	0	0	0	0	0	0	0	0	0	0	0	0	0	0	0	0	0	0	0	0	0	0	0	Mes1
CCCTCCTGTTTACTCT-5386STDY7537944	1.95897	1.95897	0	0	0	0	0	0	0	0	0	0	0	0	0	0	0	1.95897	0	0	0	0	0	0	0	0	0	0	0	0	0	0	0	0	0	0	0	0	0	0	0	0	0	0	0	0	Mes1
CCCTCCTTCTAGCACA-5386STDY7537944	1.26468	0	0	0	0	0	0	0	0	0	0	0	0	0	0	0	0	1.26468	0	0	0	0	0	0	0	0	0	0	0	0	0	0	0	0	0	0	0	0	0	0	0	0	0	0	0	0	Mes1
CCGGGATAGAGGTTGC-5386STDY7537944	0	2.02196	0	0	0	0	0	0	0	0	0	0	0	0	0	0	0	0	0	0	0	0	0	0	0	0	0	0	0	0	0	0	0	0	0	0	0	0	0	0	0	0	0	0	0	0	Mes1
CCGGGATAGCTAACAA-5386STDY7537944	0	0.980829	0	0	0.980829	0	0	0	0	0	0	0	0	0	0	0	0	0	0	0	0	0	0	0	0.980829	0	0	0	0	0	0	0	0	0	0	0	0	0	0	0	0	0	0	0	0	0	ISL1+Mes
CCGGGATCAGGCTGAA-5386STDY7537944	0	0	0	0	0	0	0	0	0	0	0	0	0	0	0	0	0	1.4021	0	0	0	0	0	0	0	0	0	0	0	0	0	0	0	0	0	0	0	0	0	0	0	0	0	0	0	0	Mes1
CCGGGATCAGTCACTA-5386STDY7537944	1.38166	1.38166	1.38166	0	0	0	0	0	0	0	0	0	0	0	0	0	0	0	0	0	0	0	0	0	0	0	0	0	0	0	0	0	0	0	0	0	0	0	0	0	0	0	0	0	0	0	Mes1
CCGGGATCATGAAGTA-5386STDY7537944	0	1.65204	0	0	0	0	0	0	0	0	0	0	0	0	0	0	0	0	0	0	0	0	0	0	0	0	0	1.65204	0	0	0	0	0	0	0	0	0	0	0	0	0	0	0	0	0	0	DistalMes
CCGGGATGTAGAGTGC-5386STDY7537944	1.9509	1.39066	0	0	0	0	0	0	0	0	0	0	0	0	0	0	0	1.39066	0	0	0	0	0	0	0	0	0	0	0	0	0	0	0	0	0	0	0	0	0	0	0	0	0	0	0	0	Mes1
CCGGGATGTTCATGGT-5386STDY7537944	1.89529	0	0	0	0	0	0	0	0	0	0	0	0	0	0	0	0	0	0	0	0	0	0	0	0	0	0	0	0	0	0	0	0	0	0	0	0	0	0	0	0	0	0	0	0	0	TransMes
CCGGTAGAGACACTAA-5386STDY7537944	1.40849	0	0	0	0.934083	0	0	0	0	0	0	0	0	0	0	0	0	0	0	0	0	0	0	0	0	0	0	0	0	0	0	0	0	0	0	0	0	0	0	0	0	0	0.934083	0	0	0	Mes1
CCGGTAGAGACTAGGC-5386STDY7537944	1.82808	1.28398	0	1.28398	0	0	0	0	0	0	0	0	0	0	0	0	0	0	0	0	0	0	0	0	1.82808	0	0	0	0	0	0	0	0	0	0	0	0	0	0	0	0	0	0	0	0	0	Mes1
CCGGTAGAGATGGCGT-5386STDY7537944	0.890763	0	0	0	0	0	0	0	0	0	0	1.35428	0	0	0	0	0	0	0	0	0	0	0	0	0	0	0	0	0	0	0	0	0	0	0	0	0	0	0	0	0	0	0	0	0	0	Mes1
CCGGTAGAGCACAGGT-5386STDY7537944	1.40164	0.928585	0.928585	0	0	0	0	0	0	0	0	0	0	0	0	0	0	0	0	0	0	0	0	0	0	0	0	0	0	0	0	0	0	0	0	0	0	0	0	0	0	0	0.928585	0	0	0	Mes1
CCGGTAGAGGCATGTG-5386STDY7537944	1.67581	0	0	0	0	0	0	0	0	0	0	0	0	0	0	0	0	1.15422	0	0	0	0	0	0	1.15422	0	0	0	0	0	0	0	0	0	0	0	0	0	0	0	0	0	0	0	0	0	TransMes
CCGGTAGCATCCTAGA-5386STDY7537944	0	1.47226	0	0	0	0	0	0	0	0	0	1.47226	0	0	0	0	0	0	0	0	0	0	0	0	0	0	0	0	0	0	0	0	0	0	0	0	0	0	0	0	0	0	0	0	0	0	Mes1
CCGGTAGGTACAGACG-5386STDY7537944	1.30474	1.85214	1.30474	0	1.30474	0	0	0	0	0	0	0	0	0	0	0	0	0	0	0	0	0	0	0	1.30474	0	0	0	0	0	0	0	0	0	0	0	0	0	0	0	0	0	0	0	0	0	Mes1
CCGGTAGGTCTTCAAG-5386STDY7537944	0	0	0	0	0	0	0	0	0	0	0	0	0	0	0	0	0	0	0	0	0	0	0	0	1.36951	0	0	0	0	0	0	0	0	0	0	0	0	0	0	0	0	0	0	0	0	0	Mes1
CCGGTAGTCATTGCCC-5386STDY7537944	0	0	0	0	0	0	0	0	0	0	0	0	0	0	0	0	0	0	0	0	0	0	0	0	1.54893	0	0	0	0	0	0	0	0	0	0	0	0	0	0	0	0	0	0	0	0	0	Mes1
CCGGTAGTCGGTGTTA-5386STDY7537944	0	0	0	0	0	0	0	0	0	0	0	0	0	0	0	0	0	0	0	0	0	0	0	0	0	0	0	0	0	0	0	0	0	0	0	0	0	0	0	0	0	0	0	0	0	0	STMN2+Fibro
CCGGTAGTCGTTACAG-5386STDY7537944	2.3811	0	0	0	0	0	0	0	0	0	0	0	0	0	0	0	0	0	0	0	0	0	0	0	0	0	0	0	0	0	0	0	0	0	0	0	0	0	0	0	0	0	0	0	0	0	Mes1
CCGGTAGTCTCCAACC-5386STDY7537944	1.43826	1.43826	0	0	0	0	0	0	0	0	0	0	0	0	0	0	0	0	0	0	0	0	0	0	0.958079	0	0	0	0	0	0	0	0	0	0	0	0	0	0	0	0	0	0	0	0	0	Mes1
CCGTACTAGCGATTCT-5386STDY7537944	1.31441	1.86333	0	0	0	0	0	0	0	0	0	0	0	0	0	0	0	0	0	0	0	0	0	0	1.31441	0	0	0	0	0	0	0	0	0	0	0	0	0	0	0	1.31441	0	0	0	0	0	Mes1
CCGTACTAGTCCGTAT-5386STDY7537944	1.59566	0	0	0	0	0	0	0	0	0	0	0	0	0	0	0	0	0	0	0	0	0	0	0	0	0	0	0	0	0	0	0	0	0	0	0	0	0	0	0	0	0	0	0	0	0	TransMes
CCGTACTAGTTTAGGA-5386STDY7537944	1.70134	1.70134	0	0	0	0	0	0	0	0	0	0	0	0	0	0	0	0	0	0	0	0	0	0	0	0	0	0	0	0	0	0	0	0	0	0	0	0	0	0	0	0	0	0	0	0	Mes1
CCGTACTCAATAACGA-5386STDY7537944	0	1.15676	0	0	1.15676	0	0	0	0	0	0	0	0	0	0	0	0	0	0	0	0	0	0	0	0	0	0	0	0	0	0	0	0	0	0	0	0	0	0	0	0	0	0	0	0	0	Mes1
CCGTACTGTAGCGCTC-5386STDY7537944	1.76418	0	0	0	0	0	0	0	0	0	0	0	0	0	0	0	0	0	0	0	0	0	0	0	0	0	0	0	0	0	0	0	0	0	0	0	0	0	0	0	0	0	0	0	0	0	RDH10+DistalMes
CCGTACTGTCTAAAGA-5386STDY7537944	2.15337	0.925356	0	0	0.925356	0	0	0	0	0	0	0	0	0	0	0	0	0	0	0	0	0	0	0	0	0	0	0	0	0	0	0	0	0	0	0	0	0	0	0	0	0	0	0	0	0	TransMes
CCGTACTGTGACCAAG-5386STDY7537944	1.12799	1.12799	0	0	0	0	0	0	0	0	0	0	0	0	0	0	0	0	0	0	0	0	0	0	1.64458	0	0	0	0	0	0	0	0	0	0	0	0	0	0	0	0	0	0	0	0	0	Mes1
CCGTACTGTTGTGGAG-5386STDY7537944	1.58125	0.827241	0	0	0	0	0	0	0	0	0	0	0.827241	0	0	0	0	0	0	0	0	0	0	0	1.27369	0	0	0	0	0	0	0	0	0	0	0	0	0	0	0	0	0	0	0	0	0	Mes1
CCGTACTTCATCGCTC-5386STDY7537944	2.24423	0	0	0	0	0	0.988286	0	0	0	0	0	0	0	0	0	0	0	0	0	0	0	0	0	0	0	0	0	0	0	0	0	0	0	0	0	0	0	0	0	0	0	0	0	0	0	Mes1
CCGTACTTCATTTGGG-5386STDY7537944	1.23002	1.23002	0	0	0	0	1.23002	0	0	0	0	0	0	0	0	0	0	0	0	0	0	0	0	0	0	0	0	0	0	0	0	0	0	0	0	0	0	0	0	0	0	0	0	0	0	0	DistalMes
CCGTACTTCGGTGTCG-5386STDY7537944	2.21389	0.967082	0	0	0	0	0	0	0	0	0	0	0	0	0	0	0	0	0	0	0	0	0	0	0.967082	0	0	0	0	0	0	0	0	0	0	0	0	0	0	0	0	0	0	0	0	0	Mes1
CCGTACTTCTAACCGA-5386STDY7537944	2.1456	0	0	0	0	0	0	0	0	0	0	0	0	0	0	0	0	0	0	0	0	0	0	0	0	0	0	0	0	0	0	0	1.5631	0	0	0	0	0	0	0	0	0	0	0	0	0	Mes1
CCGTGGAAGACTCGGA-5386STDY7537944	0	0	0	0	0	0	0	0	0	0	0	0	0	0	0	0	0	0	0	0	0	0	0	0	1.22576	0	0	0	0	0	0	0	0	0	0	0	0	0	0	0	0	0	0	0	0	0	Mes1
CCGTGGAAGCAGACTG-5386STDY7537944	1.33344	0	0	0	0	0	0	0	0	0	0	0	0	0	0	0	0	0	0	0	0	0	0	0	0	0	0	0	0	0	0	0	0	0	0	0	0	0	0	0	0	0	0	0	0	0	Mes1
CCGTGGAAGCCACCTG-5386STDY7537944	1.45743	2.0268	0	0	1.45743	0	0	0	0	0	0	0	0	0	0	0	0	2.0268	0	0	0	0	0	0	1.45743	0	0	0	0	0	0	0	0	0	0	0	0	0	0	0	0	0	0	0	0	0	Mes1
CCGTGGAGTAACGACG-5386STDY7537944	1.67775	0	0	0	0	0	0	0	0	0	0	1.67775	0	0	0	0	0	0	0	0	0	0	0	0	1.67775	0	0	0	0	0	0	0	0	0	0	0	0	0	0	0	0	0	0	0	0	0	Mes1
CCGTGGAGTACTTCTT-5386STDY7537944	2.14593	0	0	0	0	0	0	0	0	0	0	0	0	0	0	0	0	0	0	0	0	0	0	0	0	0	0	0	0	0	0	0	0	0	0	0	0	0	0	0	0	0	0	0	0	0	Mes1
CCGTGGAGTGCACCAC-5386STDY7537944	2.12164	0	0	0	0	0	0	0	0	0	0	0	0	0	0	0	0	0	0	0	0	0	0	0	2.12164	0	0	0	0	0	0	0	0	0	0	0	0	0	0	0	0	0	0	0	0	0	TransMes
CCGTGGAGTGGAAAGA-5386STDY7537944	0.917974	0.917974	0	0	0	0	0	0	0	0	0	0	0	0	0	0	0	0	0	0	0	0	0	0	1.70704	0	0	0	0	0	0	0	0	0	0	0	0	0	0	0	0	0	0	0	0	0	Mes1
CCGTGGATCCCGACTT-5386STDY7537944	1.27928	0	0	0	0	0	0	0	0	0	0	0	0	0	0	0	0	0	0	0	0	0	0	0	0	0	0	0	0	0	0	0	0	0	0	0	0	0	0	0	0	0	0	0	0	0	Mes1
CCGTGGATCCCTAACC-5386STDY7537944	0	1.34613	0	0	0	0	0	0	0	0	0	1.34613	0	0	0	0	0	0	0	0	0	0	0	0	1.89987	0	0	0	0	0	0	0	0	0	0	0	0	0	0	0	0	0	0	0	0	0	Mes1
CCGTTCAAGGGATGGG-5386STDY7537944	1.29244	2.32687	0	0	0	0	0	0	0	0	0	0	0	0	0	0	0	0	0	0	0	0	0	0	1.8379	0	0	0	0	0	0	0	0	0	0	0	0	0	0	0	0	0	0	0	0	0	Mes1
CCGTTCACAAGCGTAG-5386STDY7537944	1.2364	0	0	0	0	0	0	0	0	0	0	0	0	0	0	0	0	1.2364	0	0	0	0	0	0	2.11981	0	0	0	0	0	0	0	0	0	0	0	0	0	0	0	0	0	0	0	0	0	Mes1
CCGTTCACACATTCGA-5386STDY7537944	0	1.34813	0.885877	0	0	0	0	0	0	0	0	0	0	0	0	0	0	0	0	0	0	0	0	0	0	0	0	0	0	0	0	0	0	0	0	0	0	0	0	0	0	0	0	0	0	0	TransMes
CCGTTCACAGTCTTCC-5386STDY7537944	2.37238	0	1.7684	0	0	0	0	0	0	0	0	0	0	0	0	0	0	0	0	0	0	0	0	0	2.11531	0	0	0	0	0	0	0	0	0	0	0	0	0	0	0	0	0	0	0	0	0	Mes2
CCGTTCAGTATGGTTC-5386STDY7537944	0	0	0	0	0	0	0	0	0	0	0	1.90036	1.90036	0	0	0	0	0	0	0	0	0	0	0	1.90036	0	0	0	0	0	0	0	0	0	0	0	0	0	0	0	0	0	0	0	0	0	OCP
CCGTTCAGTCGCGAAA-5386STDY7537944	1.93807	0	0	0	0	0	0	0	0	0	0	0	0	0	0	0	0	0	0	0	0	0	0	0	0	0	0	0	0	0	0	0	0	0	0	0	0	0	0	0	0	0	0	0	0	0	Mes1
CCGTTCATCCTTCAAT-5386STDY7537944	0	0	0	0	0	0	0	0	0	0	0	0	0	0	0	0	0	0	0	0	0	0	0	0	0	0	0	0	0	0	0	0	0	0	0	0	0	0	0	0	0	0	0	0	0	0	Mes1
CCGTTCATCGGATGTT-5386STDY7537944	1.20433	0.773468	0	0	0.773468	0	0	0	0	0	0	0	0	0	0	0	0	0	0	0	0	0	0	0	1.20433	0	0	0	0	0	0	0	0	0	0	0	0	0	0	0	0	0	0.773468	0	0	0	DistalMes
CCTAAAGAGAAACCAT-5386STDY7537944	1.98831	0	0	0	0	0	0	0	0	0	0	0	0	0	0	0	0	0	0	0	0	0	0	0	0	0	0	0	0	0	0	0	0	0	0	0	0	0	0	0	0	0	0	0	0	0	Mes1
CCTAAAGAGAATGTTG-5386STDY7537944	2.7227	1.21498	0	0	0	0	0	0	0	0	0	0	0	0	0	0	0	1.21498	0	0	0	0	0	0	1.21498	0	0	0	0	0	0	0	0	0	0	0	0	0	0	0	0	0	0	0	0	0	Mes1
CCTAAAGAGACGACGT-5386STDY7537944	2.04994	1.70686	0	0	0	0	0	0	0	0	0	0	0	0	0	0	0	0	0	0	0	0	0	0	1.70686	0	0	0	0	0	0	0	0	0	0	0	0	0	0	0	0	0	0	0	0	0	Mes1
CCTAAAGAGCTGCAAG-5386STDY7537944	2.44624	0	0	0	0	0	0	0	0	0	0	0	0	0	0	0	0	2.08317	0	0	0	0	0	0	0	0	0	0	0	0	0	0	0	0	0	0	0	0	0	0	0	0	0	0	0	0	Mes1
CCTAAAGAGGCAGGTT-5386STDY7537944	1.80373	1.80373	0	1.26304	0	0	0	0	0	0	0	0	0	0	0	0	0	0	0	0	0	0	0	0	1.80373	0	0	0	0	0	0	0	0	0	0	0	0	0	0	0	0	0	0	0	0	0	Mes1
CCTAAAGAGTCGTTTG-5386STDY7537944	1.95949	0	0	0	0	0	0	0	0	0	0	0	0	0	0	0	0	0	0	0	0	0	0	0	2.57957	0	0	0	0	0	0	0	0	0	0	0	0	0	0	0	0	0	0	0	0	0	Mes1
CCTAAAGCAGGATCGA-5386STDY7537944	2.54582	0	0	0	0	0	0	0	0	0	0	0	0	0	0	0	0	0	0	0	0	0	0	0	0	0	0	0	0	0	0	1.20918	0	0	0	0	0	0	0	0	0	0	0	0	0	0	STMN2+Fibro
CCTAAAGGTACACCGC-5386STDY7537944	1.45717	1.45717	0	0	0	0	0	0	0	0	0	0	0	0	0	0	0	1.45717	0	0	0	0	0	0	1.45717	0	0	0	0	0	0	0	0	0	0	0	0	0	0	0	0	0	0	0	0	0	Mes1
CCTAAAGTCCGAACGC-5386STDY7537944	2.68457	2.05744	0	0	0	0	0	0	0	0	0	0	0	0	0	0	0	1.48455	0	0	0	0	0	0	0	0	0	0	0	0	0	0	0	0	0	0	0	0	0	0	0	0	0	0	0	0	Mes1
CCTAAAGTCTTCCTTC-5386STDY7537944	1.67299	1.15185	2.01385	0	0	0	0	0	0	0	0	0	0	0	0	0	0	0	0	0	0	0	0	0	1.67299	0	0	0	0	0	0	0	0	0	0	0	0	0	0	0	0	0	0	0	0	0	Mes1
CCTACACAGAGCCCAA-5386STDY7537944	1.75009	1.21715	0	0	0	0	0	0	0	0	0	0	0	0	0	0	0	0	0	0	0	0	0	0	0.783343	0	0	0	0	0	0	0	0	0	0	0	0	0	0	0	0	0	0	0	0	0	Mes1
CCTACACAGAGGACGG-5386STDY7537944	1.50466	0	1.50466	0	0	0	0	0	0	0	0	0	0	0	0	0	0	0	0	0	0	0	0	0	1.50466	0	0	0	0	0	0	0	0	0	0	0	0	0	0	0	0	0	0	0	0	0	Mes1
CCTACACAGATCACGG-5386STDY7537944	1.11611	0	0	0	1.11611	0	0	0	0	0	0	1.11611	0	0	0	0	0	0	0	0	0	0	0	0	0	0	0	0	0	0	0	0	0	0	0	0	0	0	0	0	0	0	0	0	0	0	Mes1
CCTACACAGCCGGTAA-5386STDY7537944	0	0	0	0	0	0	1.07952	0	0	0	0	0	0	0	0	0	0	0	0	0	0	0	0	0	0	0	0	0	0	0	0	0	0	0	0	0	0	0	0	0	0	0	0	0	0	0	STMN2+Fibro
CCTACACAGTATCTCG-5386STDY7537944	1.57803	1.57803	0	0	0	0	0	0	0	0	0	0	0	0	0	0	0	1.07251	0	0	0	0	0	0	0	0	0	0	0	0	0	0	0	0	0	0	0	0	0	0	0	0	0	0	0	0	Mes1
CCTACACCAGCCTTGG-5386STDY7537944	0	1.51676	0	0	0	0	0	0	0	0	0	0	0	0	0	0	0	0	0	0	0	0	0	0	0	0	0	0	0	0	0	0	0	0	0	0	0	0	0	0	0	0	0	0	0	0	Mes1
CCTACACGTAGGGTAC-5386STDY7537944	1.20622	1.20622	0	0	0	0	0	0	0	0	0	0	0	0	0	0	0	0	0	0	0	0	0	0	0	0	0	0	0	0	0	0	0	0	0	0	0	0	0	0	0	0	0	0	0	0	Mes1
CCTACACTCCGTAGTA-5386STDY7537944	2.29847	0	0	0	0	0	0	0	0	0	0	0	0	0	0	0	0	0	0	0	0	0	0	0	0	0	0	0	0	0	0	0	0	0	0	0	0	0	0	0	0	0	0	0	0	0	TransMes
CCTACACTCTTCTGGC-5386STDY7537944	1.40907	0	0	0	0	0	0	0	0	0	0	0	0	0	0	0	0	2.59291	0	0	0	0	0	0	0	0	0	0	0	0	0	0	0	0	0	0	0	0	0	0	0	0	0	0	0	0	OCP
CCTACCAAGCAATATG-5386STDY7537944	1.26213	0	1.26213	0	0	0	0	0	0	0	0	0	0	0	0	0	0	0	0	0	0	0	0	0	2.15162	0	0	0	0	0	0	0	0	0	0	0	0	0	0	0	0	0	0	0	0	0	Mes1
CCTACCAAGCCTATGT-5386STDY7537944	1.84853	1.30161	0	0	0	0	0	0	0	0	0	0	0	0	0	0	0	0	0	0	0	0	0	0	0	0	0	0	0	0	0	0	0	0	0	0	0	0	0	0	0	0	0	0	0	0	Mes1
CCTACCAAGTAGCGGT-5386STDY7537944	1.29773	0	0	0	0	0	0	0	0	0	0	0	0	0	0	0	0	0	0	0	0	0	0	0	0	0	0	0	0	0	0	0	0	0	0	0	0	0	0	0	0	0	0	0	0	0	Mes1
CCTACCAGTCACCCAG-5386STDY7537944	2.82422	0	0	0	0	0	0	0	0	0	0	0	0	0	0	0	0	0	0	0	0	0	0	0	0	0	0	0	0	0	0	0	0	0	0	0	0	0	0	0	0	0	0	0	0	0	Mes1
CCTACCAGTCGTTGTA-5386STDY7537944	2.75232	0	0	0	0	0	0	0	0	0	0	0	0	0	0	0	0	0	0	0	0	0	0	0	0	0	0	0	0	0	0	0	0	0	0	0	0	0	0	0	0	0	0	0	0	0	Mes1
CCTACCAGTCTTCGTC-5386STDY7537944	1.77841	0	0	0	0	0	0	0	0	0	0	0	0	0	0	0	0	0	0	0	0	0	0	0	0.970836	0	0	0	0	0	0	0	0	0	0	0	0	0	0	0	0	0	0	0	0	0	Mes1
CCTACCATCGCCCTTA-5386STDY7537944	1.72104	1.19245	0	0	0	0	0	0	0	0	0	0	0	0	0	0	0	0	0	0	0	0	0	0	0	0	0	0	0	0	0	0	0	0	0	0	0	0	0	0	0	0	0	0	0	0	Mes1
CCTACCATCTGCCAGG-5386STDY7537944	1.23389	0	0.796284	0	0.796284	0	0	0	0	0	0	0	0	0	0	0	0	0	0	0	0	0	0	0	1.76971	0	0	0	0	0	0	0	0	0	0	0	0	0	0	0	0	0	0	0	0	0	Mes1
CCTACCATCTTGCCGT-5386STDY7537944	1.84793	1.02325	0	0	0	0	0	0	0	0	0	0	0	0	0	0	0	0	0	0	0	0	0	0	1.02325	0	0	0	0	0	0	0	0	0	0	0	0	0	0	0	0	0	0	0	0	0	TransMes
CCTAGCTCAGATAATG-5386STDY7537944	2.42094	0	0	0	0	0	0	0	0	0	0	0	0	0	0	0	0	0	0	0	0	0	0	0	0	0	0	0	0	0	0	0	0	0	0	0	0	0	0	0	0	0	0	0	0	0	Mes1
CCTAGCTCAGCCTTTC-5386STDY7537944	2.15904	1.07011	1.07011	0	1.07011	0	0	0	0	0	0	0	0	0	0	0	0	0	0	0	0	0	0	0	1.90912	0	0	0	0	0	1.07011	0	0	0	0	0	0	0	0	0	0	0	0	0	0	0	Mes1
CCTAGCTCAGTAAGCG-5386STDY7537944	2.18558	0	1.59896	0	0	0	0	0	0	0	0	0	0	0	0	0	0	0	0	0	0	0	0	0	0	0	0	0	0	0	0	0	0	0	0	0	0	0	0	0	0	0	0	0	0	0	Mes1
CCTAGCTGTCGCTTTC-5386STDY7537944	0.973493	0	0	0	0	0	0	0	0	0	0	0	0	0	0	0	0	0	0	0	0	0	0	0	1.78197	0	0	0	0	0	0	0	0	0	0	0	0	0	0	0	0	0	0	0	0	0	Mes1
CCTAGCTGTCTAGTGT-5386STDY7537944	1.18705	0	0	0	0	0	0	0	0	0	0	0	0	0	0	0	0	0	0	0	0	0	0	0	1.18705	0	0	0	0	0	0	0	0	0	0	0	0	0	0	0	0	0	0	0	0	0	Mes1
CCTAGCTGTGATGCCC-5386STDY7537944	1.5366	0	1.23329	0	0	0	0	0	0	0	0	0.795816	0	0	0	0	0	0	0	0	0	0	0	0	0.795816	0	0	0	0	0	0	0	0	0	0	0	0	0	0	0	0	0	0	0	0	0	Mes1
CCTAGCTGTGCGAAAC-5386STDY7537944	1.78989	1.25116	0	0	0	0	0	0	0	0	0	0	0	0	0	0	0	0	0	0	0	0	0	0	1.25116	0	0	0	0	0	0	0	0	0	0	0	0	0	0	0	0	0	0	0	0	0	STMN2+Fibro
CCTAGCTGTTTAGGAA-5386STDY7537944	1.2676	0	0	0	2.15836	0	0	0	0	0	0	0	0	0	0	0	0	0	0	0	0	0	0	0	0	0	0	0	0	0	0	0	0	0	0	0	0	0	0	0	0	0	0	0	0	0	Mes1
CCTAGCTTCAGTTCGA-5386STDY7537944	2.6833	0	0	0	0	0	0	0	0	0	0	0	0	0	0	0	0	0	0	0	0	0	0	0	0	0	0	0	0	0	0	0	0	0	0	0	0	0	0	0	0	0	0	0	0	0	Mes1
CCTAGCTTCGGCTACG-5386STDY7537944	3.09257	1.3875	0	0	0	0	0	0	0	0	0	0	0	0	0	0	0	0	0	0	0	0	0	0	1.3875	0	0	0	0	0	0	0	0	0	0	0	0	0	0	0	0	0	0	0	0	0	Mes1
CCTAGCTTCTGGCGAC-5386STDY7537944	0.868895	1.32669	0.868895	0	0	0	0	0	0	0	0	0	0	0	0	0	0	0.868895	0	0	0	0	0	0	0	0	0	0	0	0	0	0	0	0	0	0	0	0	0	0	0	0	0	0	0	0	Mes1
CCTATTAAGAGCCTAG-5386STDY7537944	0	0	0	0	1.3455	0	0	0	0	0	0	0	0	0	0	0	0	2.25343	0	0	0	0	0	0	0	0	0	0	0	0	0	0	0	0	0	0	0	0	0	0	0	0	0	0	0	0	Mes1
CCTATTAAGCTACCTA-5386STDY7537944	2.00051	0.954823	0	0.954823	1.43423	0	0	0	0	0	0	0	0	0	0	0	0	0	0	0	0	0	0	0	0	0	0	0	0	0	0	0	0	0	0	0	0	0	0	0	0	0	0	0	0	0	ISL1+Mes
CCTATTAAGGAGTCTG-5386STDY7537944	1.12181	1.63721	0	0	0	0	0	0	0	0	0	0	0	0	0	0	0	0	0	0	0	0	0	0	1.97563	0	0	0	0	0	0	0	0	0	0	0	0	0	0	0	0	0	0	0	0	0	Mes1
CCTATTACACGTGAGA-5386STDY7537944	1.40767	1.40767	0	0	0	0	0	0	0	0	0	0	0	0	0	0	0	0	0	0	0	0	0	0	0	0	0	0	0	0	0	0	0	0	0	0	0	0	0	0	0	0	0	0	0	0	Mes1
CCTATTAGTTAGGGTG-5386STDY7537944	0	1.21866	0	0	0	0	0	0	0	0	0	0	1.75186	0	0	0	0	1.21866	0	0	0	0	0	0	0	0	0	0	0	0	0	0	0	0	0	0	0	0	0	0	0	0	0	0	0	0	OCP
CCTATTAGTTTAGGAA-5386STDY7537944	2.26392	0	0	0	0	0	0	0	0	0	0	0	2.26392	0	0	0	0	1.90912	0	0	0	0	0	0	0	0	0	0	0	0	0	0	0	0	0	0	0	0	0	0	0	0	0	0	0	0	Mes1
CCTATTATCTAACGGT-5386STDY7537944	2.00592	1.439	0	0	0	0	0	0	0	0	0	0	0	0	0	0	0	1.439	0	0	0	0	0	0	0	0	0	0	0	0	0	0	0	0	0	0	0	0	0	0	0	0	0	0	0	0	Mes1
CCTCAGTAGCGTGTCC-5386STDY7537944	2.99811	0	0	0	0	0	0	0	0	0	0	0	0	0	0	0	0	0	0	0	0	0	0	0	1.42902	0	0	0	0	0	0	0	0	0	0	0	0	0	0	0	0	0	1.42902	0	0	0	Mes1
CCTCAGTAGTACGTAA-5386STDY7537944	2.70025	1.09304	0	0	0	0	0	0	0	0	0	0	0	0	0	0	0	0	0	0	0	0	0	0	0	0	0	0	0	0	1.09304	0	0	0	0	0	0	0	0	0	0	0	1.09304	0	0	0	Mes1
CCTCAGTCACTGTCGG-5386STDY7537944	0	0	0	0	0	0	0	0	0	0	0	0	0	0	0	0	0	0	0	0	0	0	0	0	0	0	0	0	0	0	0	0	0	0	0	0	0	0	0	0	0	0	0	0	0	0	Mes1
CCTCAGTCAGGAATCG-5386STDY7537944	0	0	0	0	0	0	0	0	0	0	0	1.3561	0	0	0	0	0	0	0	0	0	0	0	0	0	0	0	0	0	0	0	0	0	0	0	0	0	0	0	0	0	0	0	0	0	0	Mes1
CCTCAGTCAGTTCCCT-5386STDY7537944	0	0	0	0	0	0	0	0	0	0	0	0	0	0	0	0	0	1.2687	0	0	0	0	0	0	0	0	0	0	0	0	0	0	0	0	0	0	0	0	0	0	0	0	0	0	0	0	Mes1
CCTCAGTGTCACTGGC-5386STDY7537944	1.93375	1.37566	0	0	0	0	0	0	0	0	0	0	0	0	0	0	0	0	0	0	0	0	0	0	0	0	0	0	0	0	0	0	0	0	0	0	0	0	0	0	1.37566	0	0	0	0	0	Mes1
CCTCAGTGTCCGAATT-5386STDY7537944	0	0	0	0	0	0	0	0	0	0	0	0	0	0	0	0	0	1.60561	0	0	0	0	0	0	1.60561	0	0	0	0	0	0	0	0	0	0	0	0	0	0	0	0	0	0	0	0	0	Mes1
CCTCAGTGTTCCCGAG-5386STDY7537944	1.22712	0	0	0	0	0	0	0	0	0	0	0	0	0	0	0	0	0	0	0	0	0	0	0	1.76178	0	0	0	0	0	0	0	0	0	0	0	0	0	0	0	0	0	0	0	0	0	OCP
CCTCAGTTCATTCACT-5386STDY7537944	1.98244	0	0	0	1.12714	0	0	0	0	0	0	0	0	0	0	0	0	0	0	0	0	0	0	0	1.12714	0	0	0	0	0	0	0	0	0	0	0	0	0	0	0	0	0	0	0	0	0	Mes1
CCTCTGAAGAAGATTC-5386STDY7537944	1.89086	0	0	0	0	0	0	0	0	0	0	0	0	0	0	0	0	0.878079	0	0	0	0	0	0	1.65227	0	0	0	0	0	0	0	0	0	0	0	0	0	0	0	0.878079	0	0	0	0	0	Mes1
CCTCTGAAGACCGGAT-5386STDY7537944	3.61913	0	0	0	0	0	0	0	0	0	0	0	0	0	0	0	0	1.61619	0	0	0	0	0	0	0	0	0	0	0	0	0	0	0	0	0	0	0	0	0	0	0	0	0	0	0	0	Mes1
CCTCTGAAGCCATCGC-5386STDY7537944	1.12341	0.711806	0.711806	0	1.41415	0	0.711806	0	0	0	0	0	0	0	0	0	0	0	0	0	0	0	0	0	0	0	0	0	0	0	0	0	0	0	0	0	0	0	0	0	0	0	0	0	0	0	Mes1
CCTCTGAAGTCATGCT-5386STDY7537944	2.45722	0	0	0	0	0	0	0	0	0	0	0	0	0	0	0	0	1.51676	0	0	0	0	0	0	0	0	0	0	0	0	0	0	0	0	0	0	0	0	0	0	0	0	0	0	0	0	Mes1
CCTCTGACACAACGCC-5386STDY7537944	1.10088	1.61216	1.10088	0	0	0	0	0	0	0	0	0	0	0	0	0	0	0	0	0	0	0	0	0	0	0	0	0	0	0	0	0	0	0	0	0	0	0	0	0	0	0	0	0	0	0	TransMes
CCTCTGACAGAGTGTG-5386STDY7537944	1.27759	0	0	0	0	0	0	0	0	0	0	0	0	0	0	0	0	0	0	0	0	0	0	0	0	0	0	1.27759	0	0	0	0	0	0	0	0	0	0	0	0	0	0	0	0	0	0	Mes1
CCTCTGAGTATAGTAG-5386STDY7537944	1.51234	0	0	0	0	0	0	0	0	0	0	0	0	0	0	0	0	0	0	0	0	0	0	0	0	0	0	0	0	0	0	0	0	0	0	0	0	0	0	0	0	0	0	0	0	0	Mes1
CCTCTGAGTTGGACCC-5386STDY7537944	1.56384	0	1.06076	0	0	0	0	0	0	0	0	0	0	0	0	0	0	0	0	0	0	0	0	0	0	0	0	0	0	0	0	0	0	0	0	0	0	0	0	0	0	0	0	0	1.06076	0	TransMes
CCTCTGATCAAAGTAG-5386STDY7537944	0	0	0	0	0	0	0	0	0	0	0	0	0	0	0	0	0	0	0	0	0	0	0	0	0	0	0	0	0	0	0	0	0	0	0	0	0	0	0	0	0	0	0	0	0	0	Mes1
CCTCTGATCCTGTAGA-5386STDY7537944	1.39544	1.39544	0	0	0	0	0	0	0	0	0	0	0	0	0	0	0	0	0	0	0	0	0	0	1.39544	0	0	0	0	0	0	0	0	0	0	0	0	0	0	0	0	0	0	0	0	0	Mes1
CCTCTGATCTGGTGTA-5386STDY7537944	1.15705	0	0	0	0	0	0	0	0	0	0	0	0	0	0	0	0	0	0	0	0	0	0	0	0	0	0	1.15705	0	0	0	0	0	0	0	0	0	0	0	0	1.15705	0	0	0	0	0	Mes1
CCTTACGAGACTGTAA-5386STDY7537944	2.78858	0	0	0	0	0	0	0	0	0	0	0	0	0	0	0	0	0	0	0	0	0	0	0	0	0	0	0	0	0	0	0	0	0	0	0	0	0	0	0	0	0	0	0	0	0	Mes1
CCTTACGAGTTGAGAT-5386STDY7537944	1.42301	0	0	0	0	0	0	0	0	0	0	0	0	0	0	0	0	0	0	0	0	0	0	0	0	0	0	0	0	0	0	0	0	0	0	0	0	0	0	0	0	0	0	0	0	0	OCP
CCTTACGCAAGCGCTC-5386STDY7537944	1.77508	0	0	0	0	0	0	0	0	0	0	0	0	0	0	0	0	0.799842	0	0	0	0	0	0	0	0	0	0	0	0	0	0	0	0	0	0	0	0	0	0	0	0	0	0	0	0	Mes1
CCTTACGCACCAACCG-5386STDY7537944	1.3495	0	0	0	0	0	0	0	0	0	0	0	0	0	0	0	0	0	0	0	0	0	0	0	0	0	0	0	0	0	0	0	0	0	0	0	0	0	0	0	0	0	0	0	0	0	Mes1
CCTTACGCACGGACAA-5386STDY7537944	2.01889	0.835512	0	0	0	0	0	0	0	0	0	0	0	0	0	0	0	0	0	0	0	0	0	0	0	0	0	0	0	0	0	0	0	0	0	0	0	0	0	0	0	0	0.835512	0	0	0	Mes1
CCTTACGCACGGCGTT-5386STDY7537944	0	0	0	0	0	0	0	0	0	0	0	0	0	0	0	0	0	0	0	0	0	0	0	0	0	0	0	0	0	0	0	0	0	0	0	0	0	0	0	0	0	0	0	0	0	0	Mes1
CCTTACGGTAGAGCTG-5386STDY7537944	0.796083	0	0	0	0	0	0	0	0	0	0	0	0	0	0	0	0	0	0	0	0	0	0	0	1.76941	0	0	0	0	0	0	0	0	0	0	0	0	0	0	0	0	0	0	0	0	0	Mes1
CCTTACGGTTCCCGAG-5386STDY7537944	2.16653	0	1.27424	0	0	0	0	0	0	0	0	0	0	0	0	0	0	0	0	0	0	0	0	0	2.16653	0	0	0	0	0	0	0	0	0	0	0	0	0	0	0	0	0	0	0	0	0	TransMes
CCTTCCCAGATGTGTA-5386STDY7537944	1.4995	0	0	0	0	0	0	0	0	0	0	0	0	0	0	0	0	0	0	0	0	0	0	0	0	0	0	0	0	0	0	0	0	0	0	0	0	0	0	0	0	0	0	0	0	0	OCP
CCTTCCCAGCCCTAAT-5386STDY7537944	1.19598	1.19598	0	0	0	0	0	0	0	0	0	1.19598	0	0	0	0	0	0	0	0	0	0	0	0	0	0	0	0	0	0	0	0	0	0	0	0	0	0	0	0	0	0	0	0	0	0	OCP
CCTTCCCAGGCCGAAT-5386STDY7537944	0.792361	0	0	0	0	0	0	0	0	0	0	0.792361	0	0	0	0	0	0	0	0	0	0	0	0	0.792361	0	0	0	0	0	0	0	0	0	0	0	0	0	0	0	0	0	0.792361	0	0	0	Mes1
CCTTCCCCAATTGCTG-5386STDY7537944	1.77841	1.45402	0	0	0	0	0	0	0	0	0	0	0	0	0	0	0	0	0	0	0	0	0	0	0.970836	0	0	0	0	0	0	0	0	0	0	0	0	0	0	0	0	0	0	0	0	0	Mes1
CCTTCCCCATCACCCT-5386STDY7537944	1.53779	0	0	0	0	0	0	0	0	0	0	0	0	0	0	0	0	0	0	0	0	0	0	0	1.03927	0	0	0	0	0	0	0	0	0	0	0	0	0	0	0	0	0	0	0	0	0	Mes4
CCTTCCCCATTACGAC-5386STDY7537944	1.54602	1.54602	0	0	0	0	0	0	0	0	0	1.04605	0	0	0	0	0	0	0	0	0	0	0	0	0	0	0	0	0	0	0	0	0	0	0	0	0	0	0	0	0	0	0	0	0	0	Mes1
CCTTCCCGTCTAGGTT-5386STDY7537944	1.59613	1.59613	0.837812	0	0	0	0	0	0	0	0	0	0	0	0	0	0	0	0	0	0	0	0	0	0	0	0	0	0	0	0	0	0	0	0	0	0	0	0	0	0	0	0	0	0	0	Mes1
CCTTCCCTCAATCACG-5386STDY7537944	1.38592	1.38592	0	0	0	0	0	0	0	0	0	0	0	0	0	0	0	1.38592	0	0	0	0	0	0	1.38592	0	0	0	0	0	0	0	0	0	0	0	0	0	0	0	0	0	0	0	0	0	Mes1
CCTTCCCTCATGTAGC-5386STDY7537944	0.931465	1.40523	0	0	0	0	0.931465	0	0	0	0	0	0	0	0	0	0	0.931465	0	0	0	0	0	0	1.72538	0	0	0	0	0	0	0	0	0	0	0	0	0	0	0	0	0	0	0	0	0	Mes1
CCTTCCCTCCCTAACC-5386STDY7537944	2.03824	1.69587	0	0	0	0	0	0	0	0	0	0	0	0	0	0	0	0	0	0	0	0	0	0	0	0	0	0	0	0	0	0	0	0	0	0	0	0	0	0	0	0	0	0	0	0	Mes1
CCTTCCCTCGCGATCG-5386STDY7537944	0	0	0	0	0	0	0	0	0	0	0	0	0	0	0	0	0	0	0	0	0	0	0	0	0	0	0	0.951103	0	0	0	0	0	0	0	0	0	0	0	0	0	0	0	0	0	0	Mes1
CCTTCCCTCGTACGGC-5386STDY7537944	0	0.740437	0	0	0	0	0	0	0	0	0	1.16118	0	0	0	0	0	0	0	0	0	0	0	0	0	0	0	0	0	0	0	0	0	0	0	0	0	0	0	0	0	0	0	0	0	0	Mes1
CCTTCGAAGTGAACAT-5386STDY7537944	1.1596	1.1596	1.1596	0	0	0	0	0	0	0	0	0	0	0	0	0	0	0	0	0	0	0	0	0	0	0	0	1.1596	0	0	0	0	0	0	0	0	0	0	0	0	0	0	0	0	0	0	Mes1
CCTTCGAAGTGCCATT-5386STDY7537944	0	0	1.26614	0	0	0	0	0	0	0	0	0	0	0	0	0	0	0	0	0	0	0	0	0	0	0	0	0	0	0	0	0	0	0	0	0	0	0	0	0	0	0	0	0	0	0	Mes1
CCTTCGACAAGTCTGT-5386STDY7537944	2.27598	0	0	0	0	0	0	0	0	0	0	0	0	0	0	0	0	0	0	0	0	0	0	0	0	0	0	0	0	0	0	0	0	0	0	0	0	0	0	0	0	0	0	0	0	0	Mes1
CCTTCGAGTCTTTCAT-5386STDY7537944	0	0	0	0	0	0	0	0	0	0	0	0	0	0	0	0	0	0	0	0	0	0	0	0	0	0	0	0	0	0	0	0	0	0	0	0	0	0	0	0	0	0	0	0	0	0	Mes1
CCTTTCTAGCACGCCT-5386STDY7537944	1.07734	1.07734	1.07734	0	0	0	0	0	0	0	0	0	0	0	0	0	0	0	0	0	0	0	0	0	1.07734	0	0	0	0	0	0	0	0	0	0	0	0	0	0	0	0	0	0	0	0	0	Mes1
CCTTTCTAGCTATGCT-5386STDY7537944	1.8535	0	1.30592	0	0	0	0	0	0	0	0	0	0	0	0	0	0	0	0	0	0	0	0	0	1.30592	0	0	0	0	0	0	0	0	0	0	0	0	0	0	0	0	0	0	0	0	0	STMN2+Fibro
CCTTTCTGTACCGGCT-5386STDY7537944	1.28002	0	1.28002	0	0	0	0	0	0	0	0	0	0	0	0	0	0	0	0	0	0	0	0	0	0	0	0	0	0	0	0	0	0	0	0	0	0	0	0	0	0	0	0	0	0	0	STMN2+Fibro
CCTTTCTTCCAACCAA-5386STDY7537944	1.72406	1.72406	0	0	1.19502	0	0	0	0	0	0	0	0	0	0	0	0	0	0	0	0	0	0	0	0	0	0	0	0	0	0	0	0	0	0	0	0	0	0	0	0	0	0	0	0	0	Mes1
CCTTTCTTCCAAGTAC-5386STDY7537944	1.79395	0.812391	0.812391	0	0	0	0.812391	0	0	0	0	0	0	0	0	0	0	0	0	0	0	0	0	0	0.812391	0	0	0	0	0	0	0	0.812391	0	0	0	0	0	0	0	0	0	0	0	0	0	Mes1
CCTTTCTTCTTGCAAG-5386STDY7537944	0	0	0	0	0	0	0	0	0	0	0	0	0	0	0	0	0	2.08625	0	0	0	0	0	0	0	0	0	0	0	0	0	0	0	0	0	0	0	0	0	0	0	0	0	0	0	0	Mes1
CGAACATAGATGGCGT-5386STDY7537944	2.21885	0	0	0	0	0	0	0	0	0	0	0	0	0	0	0	0	0	0	0	0	0	0	0	0	0	0	0	0	0	0	0	0	0	0	0	0	0	0	0	0	0	1.31701	0	0	0	Mes1
CGAACATAGTTTAGGA-5386STDY7537944	1.291	1.291	0	0	0	0	0	0	0	0	0	0	0	0	0	0	0	0	0	0	0	0	0	0	1.291	0	0	0	0	0	0	0	0	0	0	0	0	0	0	0	0	0	0	0	0	0	Mes1
CGAACATGTACAAGTA-5386STDY7537944	2.81262	1.28341	0	0	0	0	0	0	0	0	0	0	0	0	0	0	0	0	0	0	0	0	0	0	1.82742	0	0	0	0	0	0	0	0	0	0	0	0	0	0	0	0	0	0	0	0	0	Mes1
CGAACATTCGCTAGCG-5386STDY7537944	1.83868	0	0	0	0	0	0	0	0	0	0	0	0	0	0	0	0	0	0	0	0	0	0	0	0	0	0	0	0	0	0	0	0	0	0	0	0	0	0	0	0	0	0	0	0	0	Mes1
CGAATGTCAAGGCTCC-5386STDY7537944	1.18484	1.71205	0	0	0	0	0	0	0	0	0	0	0	0	0	0	0	0	0	0	0	0	0	0	0	0	0	0	0	0	0	0	0	0	0	0	0	0	0	0	1.18484	0	0	0	0	0	DistalMes
CGAATGTGTAGCGTGA-5386STDY7537944	0	0	0	0	0	0	0	0	0	0	0	0	0	0	0	0	0	0	0	0	0	0	0	0	0	0	0	0	0	0	0	0	0	0	0	0	0	0	0	0	0	0	0	0	0	0	Mes1
CGAATGTGTCTAGTGT-5386STDY7537944	1.58463	2.16962	0	0	0	0	0	0	0	0	0	0	0	0	0	0	0	1.58463	0	0	0	0	0	0	2.53627	0	0	0	0	0	0	0	0	0	0	0	0	0	0	0	0	0	0	0	0	0	Mes1
CGAATGTGTCTTTCAT-5386STDY7537944	1.50303	2.07826	0	0	0	0	0	0	0	0	0	0	1.50303	0	0	0	0	1.50303	0	0	0	0	0	0	0	0	0	0	0	0	0	0	0	0	0	0	0	0	0	0	0	0	0	0	0	0	Mes1
CGACCTTAGTGGAGTC-5386STDY7537944	1.72671	1.19727	1.19727	0	0	0	0	0	0	0	0	0	0	0	0	0	0	0	0	0	0	0	0	0	1.19727	0	0	0	0	0	0	0	0	0	0	0	0	0	0	0	0	0	0	0	0	0	Mes1
CGACCTTCAGTTCCCT-5386STDY7537944	2.39767	1.25258	0	0	0	0	0	0	0	0	0	0	0	0	0	0	0	1.79155	0	0	0	0	0	0	1.25258	0	0	0	0	0	0	0	0	0	0	0	0	0	0	0	0	0	0	0	0	0	Mes1
CGACCTTGTAAGGATT-5386STDY7537944	1.21573	1.21573	0	0	0.782247	0	0	0	0	0	0	0	0	0	0	0	0	0	0	0	0	0	0	0	0.782247	0	0	0	0	0	0	0	0	0	0	0	0	0	0	0	0	0	0	0	0	0	Mes1
CGACCTTGTCCCTTGT-5386STDY7537944	2.63934	0	0	0	0	0	0	0	0	0	0	0	0	0	0	0	0	0	0	0	0	0	0	0	0	0	0	0	0	0	1.28115	0	1.28115	0	0	0	0	0	0	0	0	0	0	0	0	0	Mes1
CGACCTTTCTGGTTCC-5386STDY7537944	1.13596	1.65409	1.13596	0	0	0	0	0	0	0	0	0	0	0	0	0	0	0	0	0	0	0	0	0	1.99368	0	0	0	0	0	0	0	0	0	0	0	0	0	0	0	0	0	0	0	0	0	Mes1
CGACTTCAGACTACAA-5386STDY7537944	0.892121	0	0	0	0	0	0	0.892121	0	0	0	0	0	0	0	0	0	0	0	0	0	0	0	0	1.35599	0	0	0	0	0	0.892121	0	0	0	0	0	0	0	0	0	0	0	0	0	0	0	Mes1
CGACTTCAGATCCTGT-5386STDY7537944	1.57196	1.9057	0	0	0	0	0	0	0	0	0	0	0	0	0	0	0	0	0	0	0	0	0	0	0	0	0	0	0	0	0	0	0	0	0	0	0	0	0	0	0	0	0	0	0	0	Mes1
CGACTTCAGTAGCCGA-5386STDY7537944	1.67246	0	0	0	0	0	0	0	0	0	0	0	0	0	0	0	0	0	0	0	0	0	0	0	1.1514	0	0	0	0	0	0	0	0	0	0	0	0	0	0	0	0	0	0	0	0	0	Mes1
CGACTTCCAAAGGTGC-5386STDY7537944	2.43545	1.12629	0	0	0	0	0	0	0	0	0	1.12629	0	0	0	0	0	0	0	0	0	0	0	0	1.12629	0	0	0	0	0	0	0	0	0	0	0	0	0	0	0	0	0	0	0	0	0	Mes1
CGACTTCCACACTGCG-5386STDY7537944	1.55849	0	0	0	0	0	0	0	0	0	0	0	0	0	0	0	0	0	0	0	0	0	0	0	0	0	0	0	0	0	0	0	0	0	0	0	0	0	0	0	0	0	0	0	0	0	Mes1
CGACTTCCAGTAACGG-5386STDY7537944	1.39704	1.39704	0	0	0	0	0	0	0	0	0	0	0	0	0	0	0	0	0	0	0	0	0	0	0	0	0	0	0	0	0	0	0	0	0	0	0	0	0	0	0	0	0	0	0	0	Mes1
CGACTTCCAGTGGAGT-5386STDY7537944	2.07521	0	0	0	0	0	0	0	0	0	0	0	0	0	0	0	0	0	0	0	0	0	0	0	0	0	0	0	0	0	0	0	0	0	0	0	0	0	0	0	0	0	0	0	0	0	MesCond
CGACTTCGTACTCTCC-5386STDY7537944	0	0	1.20262	0	0	0	0	0	0	0	0	0	0	0	0	0	0	0	0	0	0	0	0	0	0	0	0	0	0	0	0	0	0	0	0	0	0	0	0	0	0	0	0	0	0	0	Mes1
CGACTTCGTGACCAAG-5386STDY7537944	1.50059	1.50059	0	0	0	0	0	0	0	0	0	0	0	0	0	0	0	0	0	0	0	0	0	0	0	0	0	0	0	0	0	0	0	0	0	0	0	0	0	0	0	0	0	0	0	0	Mes1
CGACTTCGTTATTCTC-5386STDY7537944	0	0	0	0	0	0	0	0	0	0	0	0	0	0	0	0	0	0	0	0	0	0	0	0	0	0	0	0	0	0	0	0	0	0	0	0	0	0	0	0	0	0	0	0	0	0	TransMes
CGACTTCGTTCGAATC-5386STDY7537944	0.956004	0.956004	0	0	0	0	0	0	0	0	0	0	0	0	0	0	0	0	0	0	0	0	0	0	0.956004	0	0	0	0	0	0	0.956004	0	0	0	0	0	0	0	0	0	0	0	0	0	0	Mes1
CGAGAAGAGGACGAAA-5386STDY7537944	1.48958	0	0	0	0	0	0	0	0	0	0	0	0	0	0	0	0	0	0	0	0	0	0	0	1.48958	0	0	0	0	0	0	0	0	0	0	0	0	0	0	0	0	0	0	0	0	0	Mes1
CGAGAAGCACAAGTAA-5386STDY7537944	0	2.00843	0	0	1.44121	0	0	0	0	0	0	1.44121	0	0	0	0	0	2.00843	0	0	0	0	0	0	0	0	0	0	0	0	0	0	0	0	0	0	0	0	0	0	0	0	0	0	0	0	Mes1
CGAGAAGCAGTGGAGT-5386STDY7537944	1.06324	1.06324	0	0	0	0	0	0	0	0	0	0	0	0	0	0	0	0	0	0	0	0	0	0	0	0	0	0	0	0	0	0	0	0	0	0	0	0	0	0	0	0	0	0	0	0	Mes1
CGAGAAGCATTAACCG-5386STDY7537944	1.29657	1.29657	0	0	0	0	0	0	0	0	0	0	0	0	0	0	0	1.29657	0	0	0	0	0	0	1.84269	0	0	0	0	0	0	0	0	0	0	0	0	0	0	1.29657	0	0	0	0	0	0	Mes1
CGAGAAGTCCAATGGT-5386STDY7537944	0	1.93173	0	0	0	0	0	0	0	0	0	0	0	0	0	0	0	0	0	0	0	0	0	0	1.3739	0	0	0	0	0	0	0	0	0	0	0	0	0	0	1.3739	0	0	0	0	0	0	Mes1
CGAGAAGTCGGCTACG-5386STDY7537944	2.55176	0	0	0	0	0	0	0	0	0	0	0	0	0	0	0	0	0	0	0	0	0	0	0	0	0	0	0	0	0	0	0	0	0	0	0	0	0	0	0	0	0	0	0	0	0	Mes1
CGAGCACAGACAGACC-5386STDY7537944	0	0	0	0	0	0	0	0	0	0	0	0	0	0	0	0	0	0	0	0	0	0	0	0	1.10871	0	0	0	0	0	0	0	0	0	0	0	0	0	0	0	0	0	0	0	0	0	Mes1
CGAGCACAGCTAGTCT-5386STDY7537944	2.77212	1.25241	0	0	0	0	0	0	0	0	0	0	0	0	0	0	0	0	0	0	0	0	0	0	1.25241	0	0	0	0	0	0	0	0	0	0	0	0	0	0	0	0	0	0	0	0	0	Mes1
CGAGCACAGCTGCGAA-5386STDY7537944	0	0	0	0	1.54472	0	0	0	0	0	0	0	0	0	0	0	0	0	0	0	0	0	0	0	0	0	0	0	0	0	0	0	0	0	0	0	0	0	0	0	0	0	0	0	0	0	Mes1
CGAGCACAGTAGGCCA-5386STDY7537944	1.35354	1.35354	1.90838	0	0	0	0	0	0	0	0	0	0	0	0	0	0	1.35354	0	0	0	0	0	0	0	0	0	0	0	0	0	0	0	0	0	0	0	0	0	0	0	0	0	0	0	0	Mes1
CGAGCACTCAACCAAC-5386STDY7537944	1.88173	0	0	0	0	0	0	0	0	0	0	0	0	0	0	0	0	0	0	0	0	0	0	0	0	0	0	0	0	0	0	0	0	0	0	0	0	0	0	0	0	0	0	0	0	0	Mes1
CGAGCACTCCGCAAGC-5386STDY7537944	2.25165	1.65855	0	0	0	0	0	0	0	0	0	1.65855	0	0	0	0	0	0	0	0	0	0	0	0	0	0	0	0	0	0	0	0	0	0	0	0	0	0	0	0	1.65855	0	0	0	0	0	Mes1
CGAGCACTCGTGGTCG-5386STDY7537944	2.7967	1.57849	0	0	0	0	0	0	0	0	0	0	0	0	0	0	0	0	0	0	0	0	0	0	0	0	0	0	0	0	0	0	0	0	0	0	0	0	0	0	0	0	0	0	0	0	Mes1
CGAGCACTCTGGCGAC-5386STDY7537944	1.39888	1.39888	0	0	0	0	0	0	0	0	0	0	0	0	0	0	0	0	0	0	0	0	0	0	0	0	0	0	0	0	0	0	0	0	0	0	0	0	0	0	0	0	0	0	0	0	Mes1
CGAGCCAAGAAGGCCT-5386STDY7537944	2.64844	0	0	0	0	0	0	0	0	0	0	1.45465	0	0	0	0	0	0	0	0	0	0	0	0	0	0	0	0	0	0	0	0	0	0	0	0	0	0	0	0	0	0	0	0	0	0	Mes1
CGAGCCAAGAGTACCG-5386STDY7537944	0	0	0	0	0	0	0	0	0	0	0	0	0	0	0	0	0	0	0	0	0	0	0	0	1.08003	0	0	0	0	0	0	0	0	0	0	0	0	0	0	0	0	0	0	0	0	0	Mes1
CGAGCCAAGCCCTAAT-5386STDY7537944	0	0	0	0	0	0	0	0	0	0	0	0	0	0	0	0	0	0	0	0	0	0	0	0	0	0	0	0	0	0	0	0	0	0	0	0	0	0	0	0	0	0	0	0	0	0	OCP
CGAGCCAAGCTAGCCC-5386STDY7537944	1.05135	1.55245	0	0	0	0	0	0	0	0	0	0	0	0	0	0	0	0	0	0	0	0	0	0	0	0	0	0	0	0	0	0	0	0	0	0	0	0	0	0	0	0	0	0	0	0	Mes1
CGAGCCAAGGGAAACA-5386STDY7537944	1.89963	0	0	0	0	0	0	0	0	0	0	1.34592	0	0	0	0	0	0	0	0	0	0	0	0	0	0	0	0	0	0	0	0	0	0	0	0	0	0	0	0	0	0	0	0	0	0	Mes1
CGAGCCACACGTTGGC-5386STDY7537944	0	0	0	0	0	0	0	0	0	0	0	0	0	0	0	0	0	0	0	0	0	0	0	0	1.22017	0	0	0	0	0	0	0	0	0	0	0	0	0	0	0	0	0	0	0	0	0	Mes1
CGAGCCACAGCTGCAC-5386STDY7537944	1.94368	1.09688	0	0	0	0	0	0	0	0	0	0	0	0	0	0	0	0	0	0	0	0	0	0	1.60736	0	0	0	0	0	0	0	0	0	0	0	0	0	0	0	0	0	0	0	0	0	Mes1
CGAGCCAGTCTCATCC-5386STDY7537944	0	0	0	0	0	0	0.978025	0	0	0	0	0	0	0	0	0	0	0	0.978025	0	0	0	0	0	0.978025	0	0	0	0	0	0	0	0	0	0	0	0	0	0	0	0	0	0	0	0	0	Mes1
CGAGCCATCAATCTCT-5386STDY7537944	1.09503	1.09503	0	0	0	0	0	0	0	0	0	0	0	0	0	0	0	0	0	0	0	0	0	0	0	0	0	0	0	0	0	0	1.09503	0	0	0	0	0	0	0	0	0	0	0	0	0	Mes1
CGAGCCATCCTGTACC-5386STDY7537944	2.68055	1.18342	0	0	0	0	0	0	0	0	0	0	0	0	0	0	0	0	0	0	0	0	0	0	0	0	0	0	0	0	0	0	0	0	0	0	0	0	0	0	0	0	0	0	0	0	MesCond
CGATCGGAGAAGAAGC-5386STDY7537944	1.96045	1.10994	0	0	0	0	0	0	0	0	0	0	0	0	0	0	0	0	0	0	0	0	0	0	0	0	0	0	0	0	0	0	0	0	0	0	0	0	0	0	0	0	0	0	0	0	Mes1
CGATCGGCAGCCTTGG-5386STDY7537944	0.979373	0.979373	0	0	0	0	0	0	0	0	0	0	0.979373	0	0	0	0	0.979373	0	0	0	0	0	0	0	0	0	0	0	0	0.979373	0	0	0	0	0	0	0	0	0	0	0	0	0	0	0	Mes1
CGATCGGCAGGACGTA-5386STDY7537944	0	0.834183	0.834183	0	0	0	0	0	0	0	0	0.834183	0	0	0	0	0	0	0	0	0	0	0	0	0.834183	0	0	0	0	0	0	0	0	0	0	0	0	0	0	0	0	0	0	0	0	0	Mes1
CGATCGGCAGTCAGAG-5386STDY7537944	1.91674	0	0	0	0	0	0	0	0	0	0	0	0	0	0	0	0	0	0	0	0	0	0	0	0	0	0	0	0	0	0	0	0	0	0	0	0	0	0	0	0	0	0	0	0	0	Mes1
CGATCGGGTACGAAAT-5386STDY7537944	0	1.29967	1.29967	0	0	0	0	0	0	0	0	0	0	0	0	0	0	0	0	0	0	0	0	0	1.84628	0	0	0	0	0	0	0	0	0	0	0	0	0	0	0	0	0	0	0	0	0	Mes1
CGATCGGTCCCAGGTG-5386STDY7537944	1.91716	1.07632	0	0	0	0	0	0	0	0	0	0	0	0	0	0	0	0	0	0	0	0	0	0	1.07632	0	0	0	0	0	0	0	0	0	0	0	0	0	0	0	1.07632	0	0	0	0	0	Mes1
CGATCGGTCCCTAACC-5386STDY7537944	0.771399	0	0	0.771399	0	0	0.771399	0	0	0	0	0	0	0	0	0	0	0	0	0	0	0	0	0	0	0	0	0	0	0	0	0	0	0	0	0	0	0	0	0	0	0	0	0	0	0	STMN2+Fibro
CGATCGGTCCGTCATC-5386STDY7537944	2.04387	0	0	0	0	0	0	0	0	0	0	0	0	0	0	0	0	2.04387	0	0	0	0	0	0	0	0	0	0	0	0	0	0	0	0	0	0	0	0	0	0	0	0	0	0	0	0	Mes1
CGATCGGTCGATCCCT-5386STDY7537944	1.01543	1.01543	0	0	1.01543	0	0	0	0	0	0	0	0	0	0	0	0	0	0	0	0	0	0	0	0	0	0	0	0	0	0	0	0	0	0	0	0	0	0	0	0	0	0	0	0	0	ISL1+Mes
CGATCGGTCGGTCTAA-5386STDY7537944	2.48769	0	0	0	0	0	0	0	0	0	0	0	0	0	0	0	0	0	0	0	0	0	0	0	1.54283	0	0	0	0	0	0	0	0	0	0	0	0	0	0	1.54283	0	0	0	0	0	0	Mes1
CGATCGGTCTGTCTAT-5386STDY7537944	2.51528	1.56654	0	0	0	0	0	0	0	0	0	0	0	0	0	0	0	0	0	0	0	0	0	0	1.06299	0	0	0	0	0	0	0	0	0	0	0	0	0	0	0	0	0	0	0	0	0	Mes1
CGATGGCAGGCATTGG-5386STDY7537944	2.04066	1.46968	0	0	0	0	0	0	0	0	0	0	0	0	0	0	0	0	0	0	0	0	0	0	1.46968	0	0	0	0	0	0	0	0	0	0	0	0	0	0	0	0	0	1.46968	0	0	0	Mes1
CGATGGCAGGCCCTCA-5386STDY7537944	1.95792	0	0	0	0	0	0	0	0	0	0	0	0	0	0	0	0	0	0	0	0	0	0	0	1.39681	0	0	0	0	0	0	0	0	0	0	0	0	0	0	0	0	0	0	0	0	0	Mes1
CGATGGCAGTGATCGG-5386STDY7537944	0	0	1.24991	0	0	0	0	0	0	0	0	0	0	0	0	0	0	1.24991	0	0	0	0	0	0	0	0	0	0	0	0	0	0	0	0	0	0	0	0	0	0	0	0	0	0	0	0	Mes1
CGATGGCCAAGCCCAC-5386STDY7537944	1.66983	1.14919	0	0	0	0	0	0	0	0	0	0	0	0	0	0	0	0	0	0	0	0	0	0	0	0	0	0	0	0	0	0	0	0	0	0	0	0	0	0	0	0	0	0	0	0	Mes1
CGATGGCCAGGGTTAG-5386STDY7537944	1.58094	1.58094	0	0	0	0	0	0	0	0	0	0	0	0	0	0	0	0	0	0	0	0	0	0	0	0	0	0	0	0	0	0	0	0	0	0	0	0	0	0	0	0	0	0	0	0	Mes1
CGATGGCTCCAAACTG-5386STDY7537944	2.17456	0	0	0	0	0	0	0	0	0	0	0	0	0	0	0	0	0	0	0	0	0	0	0	1.28077	0	0	0	0	0	0	0	0	0	0	0	0	0	0	0	0	0	0	0	0	0	Mes1
CGATGGCTCCAAATGC-5386STDY7537944	3.71487	0	0	0	0	0	0	0	0	0	0	0	0	0	0	0	0	0	0	0	0	0	0	0	0	0	0	0	0	0	0	0	0	0	0	0	0	0	0	0	0	0	0	0	0	0	Mes1
CGATGGCTCGTAGGTT-5386STDY7537944	3.04548	0	0	0	0	0	0	0	0	0	0	0	0	0	0	0	0	0	0	0	0	0	0	0	0	0	0	0	0	0	0	0	0	0	0	0	0	0	0	0	0	0	0	0	0	0	Mes1
CGATGTAAGAGCTATA-5386STDY7537944	0	0	0	0	0	0	0	0	0	0	0	0	1.70834	0	0	0	0	1.18169	0	0	0	0	0	0	1.18169	0	0	0	0	0	0	0	0	0	0	0	0	0	0	0	0	0	0	0	0	0	OCP
CGATGTAAGATCGATA-5386STDY7537944	2.55394	0	0	0	0	0	0	0	0	0	0	0	0	0	0	0	0	0	0	0	0	0	0	0	0	0	0	0	0	0	0	0	0	0	0	0	0	0	0	0	0	0	0	0	0	0	Mes1
CGATGTAAGCTCAACT-5386STDY7537944	0	0	0	0	0	0	0	0	0	0	0	0	0	0	0	0	0	1.38345	0	0	0	0	0	0	1.94266	0	0	0	0	0	0	0	0	0	0	0	0	0	0	0	0	0	0	0	0	0	Mes1
CGATGTACAATCCGAT-5386STDY7537944	1.39293	0	0	0	0	0	0	0	0	0	0	0	0	0	0	0	0	0	0	0	0	0	0	0	0	0	0	0	0	0	0	0	0	0	0	0	0	0	0	0	0	0	0	0	0	0	Mes1
CGATGTACACAGGAGT-5386STDY7537944	2.77092	0	0	0	0	0	0	0	0	0	0	1.14392	0	0	0	0	0	1.14392	0	0	0	0	0	0	0	0	0	0	0	0	0	0	0	0	0	0	0	0	0	0	0	0	0	0	0	0	Mes1
CGATGTACACCATCCT-5386STDY7537944	0	0	0	0	0	0	0	0	0	0	0	0	0	0	0	0	0	0	0	0	0	0	0	0	0.921877	0	0	0	0	0	0	0	0	0	0	0	0	0	0	0	0	0	0	0	0	0	OCP
CGATGTACACCGATAT-5386STDY7537944	0	0	0	0	0	0	0	0	0	0	0	0	0	0	0	0	0	0	0	0	0	0	0	0	1.10953	0	0	0	0	0	0	0	0	0	0	0	0	0	0	0	0	0	0	0	0	0	Mes1
CGATGTACACTGCCAG-5386STDY7537944	1.41683	0	0	0	0	0	0.940793	0	0	0	0	0.940793	0	0	0	0	0	0	0	0	0	0	0	0	0	0	0	0	0	0	0	0	0	0	0	0	0	0	0	0	0	0	0	0	0	0	Mes1
CGATGTACAGGCAGTA-5386STDY7537944	0	0	0	0	0	0	0	0	0	0	0	0	0	0	0	0	0	0	0	0	0	0	0	0	0	0	0	0	0	0	0	0	0	0	0	0	0	0	0	0	0	0	0	0	0	0	Mes4
CGATGTACATTGGGCC-5386STDY7537944	2.23118	1.12418	0	0	0	0	0	0	0	0	0	0	0	0	0	0	0	0	0	0	0	0	0	0	0	0	0	0	0	0	0	0	0	0	0	0	0	0	0	0	0	0	0	0	0	0	Mes1
CGATGTAGTTCGGGCT-5386STDY7537944	2.36842	0	0	0	0	0	0	0	0	0	0	0	0	0	0	0	0	0	0	0	0	0	0	0	1.44146	0	0	0	0	0	0	0	0	0	0	0	0	0	0	0	0	0	0	0	0	0	Mes1
CGATGTATCCGTCAAA-5386STDY7537944	2.27716	0	0	0	0	0	0	0	0	0	0	0	0	0	0	0	0	0	0	0	0	0	0	0	1.36515	0	0	0	0	0	0	0	0	0	0	0	0	0	0	0	0	0	0	0	0	0	Mes1
CGATGTATCTACTATC-5386STDY7537944	2.47922	0	0	0	0	0	0	0	0	0	0	0	0	0	0	0	0	0	0	0	0	0	0	0	0	0	0	0	0	0	0	0	0	0	0	0	0	0	0	0	0	0	0	0	0	0	TransMes
CGATGTATCTGACCTC-5386STDY7537944	0	1.21615	0	0	1.21615	0	0	0	0	0	0	0	0	0	0	0	0	0	0	0	0	0	0	0	1.21615	0	0	0	0	0	0	0	0	0	0	0	0	0	0	0	0	0	0	0	0	0	Mes1
CGATTGAAGCACCGCT-5386STDY7537944	1.28087	0	0	0	0	0	0	0	0	0	0	0	0	0	0	0	0	0	0	0	0	0	0	0	0	0	0	0	0	0	0	0	0	0	0	0	0	0	0	0	0	0	0	0	0	0	STMN2+Fibro
CGATTGACAGGACCCT-5386STDY7537944	1.34204	1.65638	0	0	0	0	0	0	0	0	0	0	0	0	0	0	0	0	0	0	0	0	0	0	1.65638	0	0	0	0	0	0	0	0	0	0	0	0	0	0	0	0.881048	0	0	0	0	0	Mes1
CGATTGACAGGTTTCA-5386STDY7537944	0.993825	0	0	0	0	0	0	0	0	0	0	0	0	0	0	0	0	0	0	0	0	0	0	0	0	0	0	0	0	0	0	0	0	0	0	0	0	0	0	0	0	0	0	0	0	0	STMN2+Fibro
CGATTGAGTCTCTCGT-5386STDY7537944	2.38975	0	0	0	0	0	0	0	0	0	0	0	0	0	0	0	0	2.38975	0	0	0	0	0	0	0	0	0	0	0	0	0	0	0	0	0	0	0	0	0	0	0	0	0	0	0	0	Mes1
CGATTGAGTTACGACT-5386STDY7537944	1.58125	0.827241	0	0	0.827241	0	0	0	0	0	0	0	0	0	0	0	0	0	0	0	0	0	0	0	1.27369	0	0	0	0	0	0	0	0	0	0	0	0	0	0	0	0	0	0	0	0	0	Mes1
CGATTGATCTGCCCTA-5386STDY7537944	1.31342	1.31342	0	0	0	0	0	0	0	0	0	0	0	0	0	0	0	0	0	0	0	0	0	0	2.21448	0	0	0	0	0	0	0	0	0	0	0	0	0	0	0	0	0	0	0	0	0	Mes1
CGCCAAGAGATGCCAG-5386STDY7537944	1.92345	1.92345	0	0	0	0	0	0	0	0	0	0	0	0	0	0	0	0	0	0	0	0	0	0	0	0	0	0	0	0	0	0	0	0	0	0	0	0	0	0	0	0	0	0	0	0	Mes1
CGCCAAGAGCTGGAAC-5386STDY7537944	1.37633	0	0	0	0	0	0	0	0	0	0	1.37633	0	0	0	0	0	0	0	0	0	0	0	0	1.37633	0	0	0	0	0	0	0	0	0	0	0	0	0	0	0	0	0	0	0	0	0	Mes1
CGCCAAGCATGATCCA-5386STDY7537944	2.53463	0	0	0	0	0	0	0	0	0	0	0	0	0	0	0	0	0	0	0	0	0	0	0	0	0	0	1.20067	0	0	0	0	0	0	0	0	0	0	0	0	0	0	0	0	0	0	Mes1
CGCCAAGCATGTCTCC-5386STDY7537944	2.64236	1.44964	0	0	0	0	0	0	0	0	0	0	0	0	0	0	0	0	0	0	0	0	0	0	0	0	0	0	0	0	0	0	0	0	0	0	0	0	0	0	0	0	0	0	0	0	Mes1
CGCCAAGGTCGAACAG-5386STDY7537944	2.09308	0	1.51621	0	0	0	0	0	0	0	0	0	0	0	0	0	0	0	0	0	0	0	0	0	0	0	0	0	0	0	0	0	0	0	0	0	0	0	0	0	0	0	0	0	0	0	OCP
CGCCAAGGTTACGCGC-5386STDY7537944	1.17982	0	0	0	0	0	0	0	0	0	0	0	0	0	0	0	0	0	0	0	0	0	0	0	0	0	0	0	0	0	0	0	0	0	0	0	0	0	0	0	0	0	0	0	0	0	STMN2+Fibro
CGCCAAGTCACCATAG-5386STDY7537944	2.19794	0	1.09915	0	0	0	0	0	0	0	0	0	0	0	0	0	0	0	0	0	0	0	0	0	1.09915	0	0	1.09915	0	0	0	0	0	0	0	0	0	0	0	0	0	0	0	0	0	0	Mes1
CGCCAAGTCGCAGGCT-5386STDY7537944	1.56789	0	0	0	0	0	0	0	0	0	0	0	0	0	0	0	0	0	0	0	0	0	0	0	0	0	0	0	0	0	0	0	0	0	0	0	0	0	0	0	0	0	0	0	0	0	Mes1
CGCCAAGTCGGAGGTA-5386STDY7537944	2.74906	1.03974	0	0	0	0	0	0	0	0	0	0	0	0	0	0	0	0	0	0	0	0	0	0	0	0	0	0	0	0	0	0	0	0	0	0	0	0	0	0	0	0	0	0	0	0	Mes1
CGCCAAGTCTGGCGAC-5386STDY7537944	1.27018	1.27018	1.81204	0	0	0	0	0	0	0	0	0	0	0	0	0	0	1.27018	0	0	0	0	0	0	1.27018	0	0	1.27018	0	0	0	0	0	0	0	0	0	0	0	0	0	0	0	0	0	0	MesCond
CGCCAAGTCTTGTTTG-5386STDY7537944	1.58699	0	0	0	0	0	0	0	0	0	0	0.831318	0	0	0	0	0	0	0	0	0	0	0	0	1.58699	0	0	0	0	0	0	0	0	0	0	0	0	0	0	0	0	0	0	0	0	0	Mes1
CGCGGTAAGCATCATC-5386STDY7537944	1.61345	1.61345	1.10196	0	0	0	0	0	0	0	0	0	0	0	0	0	0	0	0	0	0	0	0	0	1.10196	0	0	0	0	0	0	0	0	0	0	0	0	0	0	0	0	0	0	0	0	0	Mes1
CGCGGTAAGCCACCTG-5386STDY7537944	2.55952	1.38189	0	0	0	0	0	0	0	0	0	0	0	0	0	0	0	1.38189	0	0	0	0	0	0	0	0	0	0	0	0	0	0	0	0	0	0	0	0	0	0	0	0	0	0	0	0	Mes1
CGCGGTAAGCGACGTA-5386STDY7537944	1.56369	1.06064	0	0	0	0	0	0	0	0	0	0	0	0	0	0	0	0	0	0	0	0	0	0	0	0	0	0	0	0	0	0	0	0	0	0	0	0	0	0	0	0	0	0	0	0	Mes1
CGCGGTAAGGCTAGAC-5386STDY7537944	1.5485	0	0	0	0	0	0	0	0	0	0	0	0	0	0	0	0	0	0	0	0	0	0	0	1.88047	0	0	0	0	0	0	0	0	0	0	0	0	0	0	0	0	0	0	0	0	0	Mes1
CGCGGTACACGTGAGA-5386STDY7537944	1.83468	1.28967	0	0	0	0	0	0	0	0	0	0	0	0	0	0	0	0	0	0	0	0	0	0	0	0	0	0	0	0	0	0	0	0	0	0	0	0	0	0	0	0	0	0	0	0	Mes1
CGCGGTACAGAGTGTG-5386STDY7537944	1.75759	0	0	0	0	0	0	0	0	0	0	0	0	0	0	0	0	0	0	0	0	0	0	0	1.22355	0	0	0	0	0	0	0	0	0	0	0	0	0	0	0	0	0	0	0	0	0	Mes1
CGCGGTACATGGTCTA-5386STDY7537944	2.25623	0	0	0	0	0	0	0	0	0	0	0	0	0	0	0	0	0	0	0	0	0	0	0	0	0	0	0	0	0	0	0	0	0	0	0	0	0	0	0	0	0	0	0	0	0	Mes1
CGCGGTATCACAGGCC-5386STDY7537944	2.26276	0	0	0	0	0	0	0	0	0	0	0	0	0	0	0	0	0	0	0	0	0	0	0	0	0	0	0	0	0	0	0	0	0	0	0	0	0	0	0	0	0	0	0	0	0	Mes1
CGCGGTATCAGGCCCA-5386STDY7537944	0	1.72122	1.72122	0	0	0	0	0	0	0	0	0	0	0	0	0	0	0	0	0	0	0	0	0	2.32069	0	0	0	0	0	0	0	0	0	0	0	0	0	0	0	0	0	0	0	0	0	Mes1
CGCGGTATCCAGAGGA-5386STDY7537944	1.98343	0	0	0	0	0	0	0	0	0	0	0	0	0	0	0	0	0	0	0	0	0	0	0	0	0	0	0	0	0	0	0	0	0	0	0	0	0	0	0	0	0	0	0	0	0	STMN2+Fibro
CGCGGTATCCATGAGT-5386STDY7537944	1.42349	0	0	0	0	0	0	0	0	0	0	0	0	0	0	0	0	0	0	0	0	0	0	0	1.42349	0	0	0	0	0	0	0	0	0	0	0	0	0	0	0	0	0	0	0	0	0	Mes1
CGCGGTATCCCTCAGT-5386STDY7537944	0	0	0	0	0	0	0	0	0	0	0	0	2.41783	0	1.48323	0	0	0	0	0	0	0	0	0	0	0	0	0	0	0	0	0	0	0	0	0	0	0	0	0	0	0	0	0	0	0	OCP
CGCGGTATCGTTGCCT-5386STDY7537944	2.6233	0	0	0	0	0	0	0	1.2687	0	0	0	0	0	0	0	0	0	0	0	0	0	0	0	0	0	0	0	0	0	0	0	0	0	0	0	0	0	0	0	0	0	0	0	0	0	STMN2+Fibro
CGCGTTTAGTGTACGG-5386STDY7537944	1.13567	0	0	0	0	0	0	0	0	0	0	0	0	0	0	0	0	0	0	0	0	0	0	0	1.65375	0	0	1.13567	0	0	0	0	0	0	0	0	0	0	0	0	0	0	0	0	0	0	Mes1
CGCGTTTCACACCGAC-5386STDY7537944	1.3811	1.3811	0	0	0	0	0	0	0	0	0	0	0	0	0	0	0	0	0	0	0	0	0	0	2.13396	0	0	0	0	0	0	0	0	0	0	0	0	0	0	0	0	0	0	0	0	0	Mes1
CGCGTTTCACGGTGTC-5386STDY7537944	2.38407	0	0	0.971346	0	0	0	0	0	0	0	0	0	0	0	0	0	0	0	0	0	0	0	0	0	0	0	0	0	0	0	0	0	0	0	0	0	0	0	0	0	0	0	0	0	0	Mes1
CGCGTTTCAGGATTGG-5386STDY7537944	1.65844	0	0	0	0	0	0	0	0	0	0	0	0	0	0	0	0	0	0	0	0	0	0	0	0	0	0	0	0	0	0	0	0	0	0	0	0	0	0	0	0	0	0	0	0	0	Mes1
CGCGTTTCATCTATGG-5386STDY7537944	1.73647	1.20556	0	0	0	0	0	0	0	0	0	0	0	0	0	0	0	0	0	0	0	0	0	0	1.20556	0	0	0	0	0	0	1.20556	0	0	0	0	0	0	0	0	0	0	0	0	0	0	Mes1
CGCGTTTGTCAACATC-5386STDY7537944	1.94198	0	0	0	0	0	0	0	0	0	0	1.09556	0	0	0	0	0	0	0	0	0	0	0	0	1.60577	0	0	0	0	0	0	0	0	0	0	0	0	0	0	0	0	0	0	0	0	0	Mes1
CGCGTTTGTTTGTTTC-5386STDY7537944	2.98064	0	0	1.73608	0	0	0	0	0	0	0	0	0	0	0	0	0	0	0	0	0	0	0	0	0	0	0	0	0	0	0	0	0	0	0	0	0	0	0	0	0	0	0	0	0	0	TransMes
CGCGTTTTCGACCAGC-5386STDY7537944	0	0	0	0	0	0	0	0	0	0	0	0	0	0	0	0	0	1.43023	0	0	0	0	0	0	0	0	0	0	0	0	0	0	0	0	0	0	0	0	0	0	0	0	0	0	0	0	Mes1
CGCGTTTTCGGACAAG-5386STDY7537944	0	0	0	0	0	0	0	0	0	0	0	0	0	0	0	0	0	0	0	0	0	0	0	0	1.46788	0	0	0	0	0	0	0	0	1.46788	0	0	0	0	0	0	0	0	0	0	0	0	Mes1
CGCTATCCACCCATTC-5386STDY7537944	1.15067	0	0	0	0	0	0	0	0	0	0	1.67158	0	0	0	0	0	0	0	0	0	0	0	0	0	0	0	0	0	0	0	0	0	0	0	0	0	0	0	0	0	0	0	0	0	0	TransMes
CGCTATCCACGCGAAA-5386STDY7537944	1.78121	0	0	0	0	0	0	0	0	0	0	0	0	0	0	0	0	0	0	0	0	0	0	0	0	0	0	0	0	0	0	0	0	0	0	0	0	0	0	0	0	0	0	0	0	0	STMN2+Fibro
CGCTATCCAGACGCCT-5386STDY7537944	1.83071	0	1.28625	0	0	0	0	0	0	0	0	0	0	0	0	0	0	0	0	0	0	0	0	0	0	0	0	0	0	0	0	0	0	0	0	0	0	0	0	0	0	0	0	0	0	0	Mes1
CGCTATCGTAAACACA-5386STDY7537944	1.54748	1.54748	1.54748	0	0	0	0	0	0	0	0	0	0	0	0	0	0	0	0	0	0	0	0	0	0	0	0	0	0	0	0	0	0	0	0	0	0	0	0	0	0	0	0	0	0	0	Mes1
CGCTATCGTCCTCTTG-5386STDY7537944	2.05947	0.862199	0	0	0	0	0	0	0	0	0	0	0	0	0	0	0	0	0	0	0	0	0	0	0.862199	0	0	0	0	0	0	0	0	0	0	0	0	0	0	0	0	0	0	0	0	0	Mes1
CGCTATCGTTCGTGAT-5386STDY7537944	1.856	0	0	0	0	0	0	0	0	0	0	0	0	0	0	0	0	2.20796	0	0	0	0	0	0	0	0	0	0	0	0	0	0	0	0	0	0	0	0	0	0	0	0	0	0	0	0	Mes1
CGCTATCTCAACCATG-5386STDY7537944	2.65715	0	0	0	0	0	0	0	0	0	0	0	0	0	0	0	0	0	0	0	0	0	0	0	0	0	0	0	0	0	0	0	0	0	0	0	0	0	0	0	0	0	0	0	0	0	Mes1
CGCTATCTCTCCAACC-5386STDY7537944	2.19743	1.48825	0	0	0	0	0	0	0.762262	0	0	0	0	0	0	0	0	0	0	0	0	0	0	0	0	0	0	0	0	0	0	0	0	0	0	0	0	0	0	0	0	0	0	0	0	0	STMN2+Fibro
CGCTGGAAGGTGATTA-5386STDY7537944	0	1.31501	0	0	0	0	0	0	0	0	0	0	0	0	0	0	0	0	0	0	0	0	0	0	0	0	0	1.31501	0	0	0	0	0	0	0	0	0	0	0	0	0	0	0	0	0	0	Mes1
CGCTGGAAGTCTCCTC-5386STDY7537944	2.7867	1.15541	0	0	0	0	0	0	0	0	0	0	0	0	0	0	0	1.15541	0	0	0	0	0	0	1.67722	0	0	0	0	0	0	0	0	0	0	0	0	0	0	0	0	0	0	0	0	0	Mes1
CGCTGGACAACGATGG-5386STDY7537944	1.32183	0	0	0	0	0	0	0	0	0	0	0	0	0	0	0	0	1.32183	0	0	0	0	0	0	0	0	0	0	0	0	0	0	0	0	0	0	0	0	0	0	0	0	0	0	0	0	Mes1
CGCTGGACAACTGCGC-5386STDY7537944	0	0	0	0	0	0	0	0	0	0	0	0	1.5151	0	0	0	0	0	0	0	0	0	0	0	1.5151	0	0	0	0	0	0	0	0	0	0	0	0	0	0	0	0	0	0	0	0	0	Mes1
CGCTGGACAAGTTAAG-5386STDY7537944	1.11611	1.11611	0	0	0	0	0	0	0	0	0	0	0	0	0	0	0	0	0	0	0	0	0	0	0	0	0	0	0	0	0	0	0	0	0	0	0	0	0	0	0	0	0	0	0	0	Mes1
CGCTGGACACCTCGTT-5386STDY7537944	2.16176	0	0	0	0	0	0	0	0	0	0	0	0	0	0	0	0	0	0	0	0	0	0	0	1.27036	0	0	0	0	0	0	0	0	0	0	0	0	0	0	0	0	0	0	0	0	0	Mes1
CGCTGGAGTGAGGCTA-5386STDY7537944	0	1.14743	0	0	0	0	0	0	0	0	0	0	0	0	0	0	0	0	0	0	0	0	0	0	0	0	0	0	0	0	0	0	0	0	0	0	0	0	0	0	0	0	0	0	0	0	OCP
CGCTGGAGTTCCCTTG-5386STDY7537944	0	0	0	0	0	0	0	0	0	0	0	0	0	0	0	0	0	0	0	0	0	0	0	0	0	0	0	0	0	0	0	0	0	0	0	0	0	0	0	0	0	0	0	0	0	0	Mes1
CGCTGGATCACAATGC-5386STDY7537944	0	1.05353	0	0	0	0	0	0	0	0	0	0	0	0	0	0	0	0	0	0	0	0	0	0	0	0	0	0	0	0	0	0	0	0	0	0	0	0	0	0	0	0	0	0	0	0	Mes1
CGCTTCACAGCTGGCT-5386STDY7537944	0	0	0	0	0	0	0	0	0	0	0	0	0	0	0	0	0	0	0	0	0	0	0	0	1.29851	0	0	0	0	0	0	0	0	0	0	0	0	0	0	0	0	0	0	0	0	0	Mes1
CGCTTCAGTCTCCCTA-5386STDY7537944	2.27653	1.50344	0	0	0	0	0	0	0	0	0	0	0	0	0	0	0	0	0	0	0	0	0	0	1.01108	0	0	0	0	0	0	0	0	0	0	0	0	0	0	0	0	0	0	0	0	0	Mes1
CGGACACCATTCTCAT-5386STDY7537944	1.87609	1.32547	0	0	1.32547	0	0	0	0	0	0	0	0	0	0	0	0	0	0	0	0	0	0	0	0	0	0	0	0	0	0	0	0	0	0	0	0	0	0	0	0	0	0	0	0	0	Mes1
CGGACACTCTTCTGGC-5386STDY7537944	1.38435	0	0	0	0	0	0	0	0	0	0	1.38435	0	0	0	0	0	0	0	0	0	0	0	0	2.77015	0	0	1.38435	0	0	0	0	0	0	0	0	0	0	0	0	0	0	0	0	0	0	Mes1
CGGACGTAGAGGTTGC-5386STDY7537944	0	0	1.24743	0	0	0	0	0	0	0	0	0	0	0	0	0	0	0	0	0	0	0	0	0	0	0	0	0	0	0	0	0	0	0	0	0	0	0	0	0	0	1.24743	0	0	0	0	TransMes
CGGACGTAGCGATCCC-5386STDY7537944	0	1.56519	0	0	0	0	0	0	0	0	0	0	0	0	0	0	0	0	0	0	0	0	0	0	1.56519	0	0	0	0	0	0	0	0	0	0	0	0	0	0	0	0	0	0	0	0	0	TransMes
CGGACGTCAAGCTGGA-5386STDY7537944	2.78201	0	0	0	0	0	0	0	0	0	0	0	0	0	0	0	0	0	0	0	0	0	0	0	0	0	0	0	0	0	0	0	0	0	0	0	0	0	0	0	0	0	0	0	0	0	Mes1
CGGACGTCACGTCTCT-5386STDY7537944	0	0	0	0	0	0	0	0	0	0	0	0	0	0	0	0	0	1.35311	0	0	0	0	0	0	0	0	0	0	0	0	0	0	0	0	0	0	0	0	0	0	0	0	0	0	0	0	Mes1
CGGACGTCAGCAGTTT-5386STDY7537944	1.86817	2.2208	0	0	0	0	0	0	0	0	0	0	0	0	0	0	0	1.86817	0	0	0	0	0	0	0	0	0	0	0	0	0	0	0	0	0	0	0	0	0	0	0	0	0	0	0	0	Mes1
CGGACGTGTCTCGTTC-5386STDY7537944	2.35364	0	0	0	0	0	0	0	0	0	0	0	0	0	0	0	0	0	0	0	0	0	0	0	0	0	0	0	0	0	0	0	0	0	0	0	0	0	0	0	0	0	0	0	0	0	Mes1
CGGACGTGTGATGATA-5386STDY7537944	1.16504	0	0	0	0	0	0	0	0	0	0	0	0	0	0	0	0	0	0	0	0	0	0	0	0	0	0	0	0	0	0	0	0	0	0	0	0	0	0	0	0	0	0	0	0	0	Mes1
CGGACGTGTTAAAGTG-5386STDY7537944	1.21182	0	0	0	0	0	0	0	1.21182	0	0	0	0	0	0	0	0	0	0	0	0	0	0	0	1.21182	0	0	0	0	0	0	0	0	0	0	0	0	0	0	0	0	0	0	0	0	0	Mes1
CGGACGTGTTCCGTCT-5386STDY7537944	2.32235	0	0	0	0	0	0	0	0	0	0	0	0	0	0	0	0	1.40279	0	0	0	0	0	0	2.32235	0	0	0	0	0	0	0	0	0	0	0	0	0	0	0	0	0	0	0	0	0	Mes1
CGGACTGAGTATTGGA-5386STDY7537944	1.3801	0	0	0	0	0	0	0	0	0	0	1.3801	0	0	0	0	0	0	0	0	0	0	0	0	2.29515	0	0	0	0	0	0	0	0	0	0	0	0	0	0	0	0	0	0	0	0	0	Mes1
CGGACTGCACGCTTTC-5386STDY7537944	1.52206	1.52206	0	0	0	0	0	0	0	0	0	0	0	0	0	0	0	0	0	0	0	0	0	0	0	0	0	0	0	0	0	0	0	0	0	0	0	0	0	0	0	0	0	0	0	0	OCP
CGGAGCTCACTAGTAC-5386STDY7537944	1.2278	0	0	1.2278	0	0	0	0	0	0	0	1.2278	0	0	0	0	0	0	0	0	0	0	0	0	0	0	0	0	0	0	0	0	0	0	0	0	0	0	0	0	0	0	0	0	0	0	Mes1
CGGAGCTCAGGCAGTA-5386STDY7537944	1.26385	0	0.819568	0	0	0	0	0	0	0	0	0	0	0	0	0	0	0.819568	0	0	0	0	0	0	0.819568	0	0	0	0	0	0	0	0	0	0	0	0	0	0	0	0	0	0	0	0	0	Mes1
CGGAGCTGTGAAGGCT-5386STDY7537944	1.1899	1.71803	0	0	0	0	0	0	0	0	0	0	0	0	0	0	0	0	0	0	0	0	0	0	1.1899	0	0	0	0	0	0	0	0	0	0	0	0	0	0	0	0	0	0	0	0	0	Mes1
CGGAGCTTCCCTAACC-5386STDY7537944	1.89722	0	0	0	0	0	0	0	0	0	0	0	0	0	0	0	0	0	0	0	0	0	0	0	2.51241	0	0	0	0	0	0	0	0	0	0	0	0	0	0	0	0	0	0	0	0	0	TransMes
CGGAGTCCAAGGACAC-5386STDY7537944	2.31382	0	0	0	0	0	0	0	0	0	0	0	0	0	0	0	0	0	0	0	0	0	0	0	0	0	0	0	0	0	0	0	0	0	0	0	0	0	0	0	0	0	0	0	0	0	Mes2
CGGAGTCCACTTGGAT-5386STDY7537944	3.26292	0	0	0	0	0	0	0	0	0	0	0	0	0	0	0	0	0	0	0	0	0	0	0	0	0	0	0	0	0	0	0	0	0	0	0	0	0	0	0	0	0	0	0	0	0	OCP
CGGAGTCCAGGGCATA-5386STDY7537944	1.65153	0	0	0	0	0	0	0	0	0	0	0	0	0	0	0	0	0	0	0	0	0	0	0	1.13381	0	0	0	0	0	0	0	0	0	0	0	0	0	0	0	0	0	0	0	0	0	Mes1
CGGAGTCCAGTACACT-5386STDY7537944	0	0	0	0.832785	0	0	0	0	0	0	0	0	0	0	0	0	0	0	0	0	0	0	0	0	0.832785	0	0	0	0	0	0	0	0	0	0	0	0	0	0	0	0	0	0	0	0	0	Mes1
CGGAGTCCATACTCTT-5386STDY7537944	1.13826	0	0	0	0	0	0	0	0	0	0	0	0	0	0	0	0	0	0	0	0	0	0	0	1.99661	0	0	0	0	0	0	0	0	0	0	0	0	0	0	0	0	0	0	0	0	0	Mes1
CGGAGTCGTGAGGGTT-5386STDY7537944	1.56235	0	0	0	0	0	0	0	0	0	0	0	0	0	0	0	0	0	0	0	0	0	0	0	0	0	0	0	0	0	0	0	0	0	0	0	0	0	0	0	0	0	0	0	0	0	Mes1
CGGAGTCGTTCGAATC-5386STDY7537944	1.8764	1.04497	0	0	0	0	0	0	0	0	0	0	0	0	0	0	0	0	0	0	0	0	0	0	1.04497	0	0	0	0	0	0	0	1.04497	0	0	0	0	0	0	0	0	0	0	0	0	0	Mes1
CGGAGTCTCCCAACGG-5386STDY7537944	0	0	1.46916	0	0	0	0	0	0	0	0	0	0	0	0	0	0	0	0	0	0	0	0	0	0	0	0	0	0	0	0	0	0	0	0	0	0	0	0	0	0	0	0	0	0	0	Mes1
CGGCTAGAGTCAATAG-5386STDY7537944	0	0	0	0	0	0	0	0	0	0	0	0	0	0	0	0	0	0	0	0	0	0	0	0	0	0	0	0	0	0	0	0	0	0	0	0	0	0	0	0	0	0	0	0	0	0	Mes1
CGGCTAGAGTGGGCTA-5386STDY7537944	1.28862	0.838929	0	0	0	0	0	0	0	0	0	0	0	0	0	0	0	0	0	0	0	0	0	0	0	0	0	0	0	0	0	0	0	0	0	0	0	0	0	0	0	0	0	0	0	0	Mes1
CGGCTAGAGTTCCACA-5386STDY7537944	1.33344	0.874234	0	0	0	0	0	0	0	0	0	0	0	0	0	0	0	0	0	0	0	0	0	0	0	0	0	0	0	0	0	0	0	0	0	0	0	0	0	0	0	0	0.874234	0	0	0	Mes4
CGGCTAGCAACAACCT-5386STDY7537944	2.08348	0	0	0	0	0	0	0	0	0	0	0	0	0	0	0	0	0	0	0	0	0	0	0	0	0	0	1.50767	0	0	0	0	0	0	0	0	0	0	0	0	0	0	0	0	0	0	Mes1
CGGCTAGCAAGAGGCT-5386STDY7537944	2.22988	0	0	0	0	0	0	0	0	0	0	0	0	0	0	0	0	0	0	0	0	0	0	0	0	0	0	0	0	0	0	0	0	0	0	0	0	0	0	0	0	0	0	0	0	0	Mes1
CGGCTAGCAGACGCTC-5386STDY7537944	1.44195	0	0	0	0	0	0	0	0	0	0	0	0	0	0	0	0	0	0	0	0	0	0	0	0	0	0	0	0	0	0	0	0	0	0	0	0	0	0	0	0	0	0	0	0	0	Mes1
CGGCTAGGTAGTGAAT-5386STDY7537944	3.06718	0	1.81162	0	0	0	0	0	0	0	0	0	0	0	0	0	0	0	0	0	0	0	0	0	0	0	0	0	0	0	0	0	0	0	0	0	0	0	0	0	0	0	0	0	0	0	Mes1
CGGCTAGGTTCCACAA-5386STDY7537944	0	1.94317	0	0	0	0	0	0	0	0	0	0	0	0	0	0	0	0	0	0	0	0	0	0	0	0	0	0	0	0	0	0	0	0	0	0	0	0	0	0	0	0	0	0	0	0	Mes1
CGGCTAGGTTGCGTTA-5386STDY7537944	1.4568	0	0.973083	0	0	0	0	0	0	0	0	0	0	0	0	0	0	0	0	0	0	0	0	0	0.973083	0	0	0	0	0	0	0	0	0	0	0	0	0	0	0	0	0	0	0	0	0	Mes1
CGGCTAGTCAAACCAC-5386STDY7537944	2.01488	0	0	0	0	0	0	0	0	0	0	0	0	0	0	0	0	0	0	0	0	0	0	0	0	0	0	0	0	0	0	0	0	0	0	0	0	0	0	0	0	0	0	0	0	0	TransMes
CGGGTCAAGACCTTTG-5386STDY7537944	1.17423	1.17423	1.17423	0	0	0	0	0	0	0	0	1.17423	0	0	0	0	0	0	0	0	0	0	0	0	1.17423	0	0	0	0	0	1.17423	0	0	0	0	0	0	0	0	0	0	0	0	0	0	0	Mes1
CGGGTCAAGGAATGGA-5386STDY7537944	0	1.27918	0	0	0	0	0	0	0	0	0	0	0	0	0	0	0	0	0	0	0	0	0	0	1.27918	0	0	0	0	0	0	0	0	0	0	0	0	0	0	0	0	0	0	0	0	0	Mes1
CGGGTCACACAACGTT-5386STDY7537944	1.11972	1.11972	0	0	0	0	0	0	0	0	0	0	0	0	0	0	0	0	0	0	0	0	0	0	0	0	0	0	0	0	0	0	0	0	0	0	0	0	0	0	0	0	0	0	0	0	Mes1
CGGGTCAGTATGAAAC-5386STDY7537944	0	0	1.45465	0	0	0	0	0	0	0	0	0	0	0	0	0	0	0	0	0	0	0	0	0	0	0	0	0	0	0	0	0	0	0	0	0	0	0	0	0	0	0	0	0	0	0	Mes1
CGGGTCAGTTGGTAAA-5386STDY7537944	2.12868	0	0	0	0	0	0	0	0	0	0	0	0	0	0	0	0	1.24355	0	0	0	0	0	0	0	0	0	0	0	0	0	0	0	0	0	0	0	0	0	0	0	0	0	0	0	0	Mes1
CGGGTCATCAAGCCTA-5386STDY7537944	0	0	0	0	0	0	0	0	0	0	0	1.40534	0	0	0	0	0	0	0	0	0	0	0	0	1.40534	1.40534	0	0	0	0	0	0	0	0	0	0	0	0	0	0	0	0	0	0	0	0	Mes1
CGGGTCATCTTGACGA-5386STDY7537944	2.59577	0	0	0	0	0	0	0	0	0	0	0	0	0	0	0	0	1.41141	0	0	0	0	0	0	0	0	0	0	0	0	0	0	0	0	0	0	0	0	0	0	0	0	0	0	0	0	Mes1
CGGTTAAAGTCTCGGC-5386STDY7537944	1.40511	0	0	0	0	0	0	0	0	0	0	0	0	0	0	0	0	1.40511	0	0	0	0	0	0	0	0	0	0	0	0	0	0	0	0	0	0	0	0	0	0	0	0	0	0	0	0	Mes1
CGGTTAAAGTGGTAGC-5386STDY7537944	0	0	0	0	0	0	0	0	0	0	0	0	0	0	0	0	0	0	0	0	0	0	0	0	0	0	0	0	0	0	0	0	0	0	0	0	0	0	0	0	0	0	0	0	0	0	Mes1
CGGTTAACAGCTCGCA-5386STDY7537944	1.7233	1.19438	0	0	0	0	0	0	0	0	0	0	0	0	0	0	0	0	0	0	0	0	0	0	0	0	0	0	0	0	0	0	0	0	0	0	0	0	0	0	0	0	0	0	0	0	Mes1
CGGTTAACAGGAATGC-5386STDY7537944	0	0	0	0	0	0	0	0	0	0	0	0	0	0	0	0	0	0	0	0	0	0	0	0	0	0	0	0	0	0	0	0	0	0	0	0	0	0	0	0	0	0	0	0	0	0	Mes1
CGGTTAACAGGATTGG-5386STDY7537944	1.78636	1.24814	0	0	0	0	0	0	0	0	0	0	0	0	0	0	0	0	0	0	0	0	0	0	0	0	0	0	0	0	0	0	0	0	0	0	0	0	0	0	0	0	0	0	0	0	Mes1
CGGTTAAGTCTTGCGG-5386STDY7537944	1.84748	0	0	0	0	0	0	0	0	0	0	0	0	0	0	0	0	0	0	0	0	0	0	0	1.0229	0	0	0	0	0	0	0	0	0	0	0	0	0	0	0	0	0	0	0	0	0	Mes2
CGGTTAAGTTCCCGAG-5386STDY7537944	1.57747	0	0	0	0.824571	0	0.824571	0	0	0	0	0	0	0	0	0	0	0	0	0	0	0	0	0	0.824571	0	0	0	0	0	0	0	0	0	0	0	0	0	0	0	0	0	0	0	0	0	Mes1
CGGTTAATCCAAACAC-5386STDY7537944	0	0.677236	0	0.677236	0	0	0	0	0	0	0	0	0	0	0	0	0	0	0	0	0	0	0	0	0.677236	0	0	0	0	0	0	0	0	0	0	0	0	0	0	0	0	0	0	0	0	0	Mes1
CGTAGCGAGAAGGGTA-5386STDY7537944	1.13196	0	0	0	0	0	1.13196	0	0	0	0	0	0	0	0	0	0	0	0	0	0	0	0	0	1.64932	0	0	0	0	0	0	0	0	0	0	0	0	0	0	0	0	0	0	0	0	0	Mes1
CGTAGCGAGACACTAA-5386STDY7537944	2.04475	0	0	0	0	0	0	0	0	0	0	0	0	0	0	0	0	0	0	0	0	0	0	0	0	0	0	0	0	0	0	0	0	0	0	0	0	0	0	0	0	0	0	0	0	0	Mes1
CGTAGCGAGTAGTGCG-5386STDY7537944	0.669934	0.669934	0	0	0	0	0	0	0	0	0	0.669934	0	0	0	0	0	0	0	0	0	0	0	0	1.06754	0	0	0	0	0	0	0	0	0	0	0	0	0	0	0	0	0	0	0	0	0	TransMes
CGTAGCGCAAGTTCTG-5386STDY7537944	1.88196	0	0	0	0	0	0	0	0	0	0	0	0	0	0	0	0	0	0	0	0	0	0	0	1.33057	0	0	0	0	0	0	0	0	0	0	0	0	0	0	0	0	0	0	0	0	0	Mes1
CGTAGCGCACAGATTC-5386STDY7537944	2.44656	1.38975	0	0.91906	0	0	0	0	0	0	0	0.91906	0	0	0	0	0	0	0	0	0	0	0	0	0	0	0	0	0	0	0	0	0	0	0	0	0	0	0	0	0	0	0	0	0	0	Mes1
CGTAGCGGTCTCGTTC-5386STDY7537944	1.2077	0	0	0	0	0	0	0	0	0	0	0	0	0	0	0	0	0	0	0	0	0	0	0	2.08409	0	0	0	0	0	0	0	1.2077	0	0	0	0	0	0	0	0	0	0	0	0	0	Mes1
CGTAGCGTCGACGGAA-5386STDY7537944	0.806923	0	0	0	0	0	0	0	0	0	0	0	0	0	0	0	0	0	0	0	0	0	0	0	0	0	0	0.806923	0	0	0	0	0	0	0	0	0	0	0	0	0	0	1.24761	0	0	0	Mes1
CGTAGCGTCGATGAGG-5386STDY7537944	1.0671	0	0	0	1.0671	0	0	0	0	0	0	0	0	0	0	0	0	0	0	0	0	0	0	0	0	0	0	0	0	0	0	0	0	0	0	0	0	0	0	0	0	0	0	0	0	0	Mes1
CGTAGCGTCTATCCCG-5386STDY7537944	0	0	0	0	0	0	0	0	0	0	0	0	0	0	0	0	0	0	0	0	0	0	0	0	0	0	0	0	0	0	0	0	0	0	0	0	0	0	0	0	0	0	0	0	0	0	Mes1
CGTAGGCAGGTGGGTT-5386STDY7537944	1.36973	1.36973	0	0	0	0	0	0	0	0	0	0	0	0	0	0	0	0	0	0	0	0	0	0	0	0	0	0	0	0	0	0	0	0	0	0	0	0	0	0	0	0	0	0	0	0	Mes1
CGTAGGCCACAGACAG-5386STDY7537944	0.966274	1.44839	0	0	0	0	0	0	0	0	0	0	0	0	0	0	0	0	0	0	0	0	0	0	0	0	0	0	0	0	0	0	0	0	0	0	0	0	0	0	0	0	0	0	0	0	STMN2+Fibro
CGTAGGCCAGTATCTG-5386STDY7537944	0.831099	0	0.831099	0	0	0	0	0	0	0	0	0	0	0	0	0	0	0	0	0	0	0	0	0	1.58669	0	0	0	0	0	0	0	0	0	0	0	0	0	0	0	0	0	0	0	0	0	Mes1
CGTAGGCGTCGGCATC-5386STDY7537944	0	0	0	0	0	0	0	0	0	0	0	0	0	0	0	0	0	0	0	0	0	0	0	0	0	0	0	0	0	0	0	0	0	0	0	0	0	0	0	0	0	0	0	0	0	0	Mes1
CGTAGGCGTGATGCCC-5386STDY7537944	2.66176	0	0	0	0	0	0	0	0	0	0	0	0	0	0	0	0	0	0	0	0	0	0	0	0	0	0	0	0	0	0	0	0	0	0	0	0	0	0	0	0	0	0	0	0	0	Mes1
CGTAGGCTCCGTTGTC-5386STDY7537944	1.26468	0	0	0	0	0	0	0	0	0	0	0	0	0	0	0	0	0	0	0	0	0	0	0	0	0	0	0	0	0	0	0	0	0	0	0	0	0	0	0	0	0	0	0	0	0	Mes1
CGTCACTAGCTGGAAC-5386STDY7537944	1.49869	1.0072	0	0	0	0	0	0	0	0	0	0	0	0	0	0	0	0	0	0	0	0	0	0	1.49869	0	0	1.0072	0	0	0	0	0	0	0	0	0	0	0	0	0	0	0	0	0	0	Mes1
CGTCACTCACGCTTTC-5386STDY7537944	2.03843	0	1.1713	0	1.1713	0	0	0	0	0	0	0	0	0	0	0	0	0	0	0	0	0	0	0	0	0	0	1.1713	0	0	0	0	0	0	0	0	0	0	0	0	0	0	0	0	0	0	Mes1
CGTCACTCATCACGTA-5386STDY7537944	1.39089	0	0	0	0	0	0	0	0	0	0	0	0	0	0	0	0	0	0	0	0	0	0	0	0	0	0	0	0	0	0	0	0	0	0	0	0	0	0	0	0	0	0	0	0	0	Mes1
CGTCAGGAGCCCAGCT-5386STDY7537944	2.92625	0	0	0	0	0	0	0	0	0	0	0	0	0	0	0	0	0	0	0	0	0	0	0	1.37192	0	0	0	0	0	0	0	0	0	0	0	0	0	0	0	0	0	0	0	0	0	STMN2+Fibro
CGTCAGGAGGGAAACA-5386STDY7537944	2.51755	0	0	0	0	0	0	0	0	0	0	0	0	0	0	0	0	2.15162	0	0	0	0	0	0	1.56849	0	0	0	0	0	0	0	0	0	0	0	0	0	0	0	0	0	0	0	0	0	Mes1
CGTCAGGAGTCCGTAT-5386STDY7537944	2.36842	0	0	0	0	0	0	0	0	0	0	0	0	0	0	0	0	1.76478	0	0	0	0	0	0	1.22968	0	0	0	0	0	0	0	0	0	0	0	0	0	0	0	0	0	0	0	0	0	Mes1
CGTCAGGGTACCTACA-5386STDY7537944	1.66512	1.14523	0	0	0	0	0	0	0	0	0	0	0	0	0	0	0	0	0	0	0	0	0	0	1.14523	0	0	0	0	0	0	0	0	0	0	0	0	0	0	0	0	0	0	0	0	0	Mes1
CGTCAGGGTCAAAGAT-5386STDY7537944	0	0	0	0	0	0	0	0	0	0	0	0	0	0	0	0	0	0	0	0	0	0	0	0	0	0	0	0	0	0	0	0	0	0	0	0	0	0	0	0	0	0	0	0	0	0	STMN2+Fibro
CGTCAGGGTTACGTCA-5386STDY7537944	1.4072	1.4072	0	0	0	0	0	0	0	0	0	0	0	0	0	0	0	1.4072	0	0	0	0	0	0	0	0	0	0	0	0	0	0	0	0	0	0	0	0	0	0	0	0	0	0	0	0	Mes1
CGTCAGGTCAGTTGAC-5386STDY7537944	2.7967	0	0	0	0	0	0	0	0	0	0	0	0	0	0	0	0	0	0	0	0	0	0	0	0	0	0	0	0	0	0	0	0	0	0	0	0	0	0	0	0	0	0	0	0	0	Mes1
CGTCAGGTCATCGATG-5386STDY7537944	2.41982	0	1.11474	0	0	0	0	0	0	0	0	0	0	0	0	0	0	0	0	0	0	0	0	0	1.11474	0	0	0	0	0	0	0	0	0	0	0	0	0	0	0	0	0	0	0	0	0	Mes2
CGTCAGGTCATGTGGT-5386STDY7537944	0	0.923338	0	0	0	0	0	0	0	0	0	0	0	0	0	0	0	0	0	0	0	0	0	0	0	0	0	0	0	0	0	0	0	0	0	0	0	0	0	0	0	0	0	0	0	0	Mes1
CGTCAGGTCATTGCCC-5386STDY7537944	1.3943	0	0	0	0	0	0	0	0	0	0	0	0	0	0	0	0	1.3943	0	0	0	0	0	0	0	0	0	0	0	0	0	0	0	0	0	0	0	0	0	0	0	0	0	0	0	0	Mes1
CGTCAGGTCCGCTGTT-5386STDY7537944	0.776181	0.776181	0	0	0.776181	0	0	0	0	0	0	0	0	0	0	0	0	0	0	0	0	0	0	0	0.776181	0	0	0	0	0	0	0	0	0	0	0	0	0	0	0	0	0	0	0	0	0	ISL1+Mes
CGTCAGGTCGGAGGTA-5386STDY7537944	2.78201	0	0	0	0	0	0	0	0	0	0	0	0	0	0	0	0	0	0	0	0	0	0	0	1.39384	0	0	0	0	0	0	0	0	0	0	0	0	0	0	0	0	0	0	0	0	0	STMN2+Fibro
CGTCAGGTCGTCTGCT-5386STDY7537944	1.36255	0	0	0	0	0	0	0	0	0	0	0	0	0	0	0	0	1.91872	0	1.36255	0	0	0	0	0	0	0	0	0	0	0	0	0	0	0	0	0	0	0	0	0	0	0	0	0	0	MesCond
CGTCAGGTCTACCTGC-5386STDY7537944	0	1.08584	0	0	0	0	0	0	0	0	0	0	0	0	0	0	0	0	0	0	0	0	0	0	1.08584	0	0	0	0	0	0	0	0	0	0	0	0	0	0	0	0	0	0	0	0	0	Mes1
CGTCCATAGACCACGA-5386STDY7537944	2.32957	1.40884	0	0	0	0	0	0	0	0	0	0	0	0	0	0	0	0	0	0	0	0	0	0	1.40884	0	0	1.40884	0	0	0	0	0	0	0	0	0	0	0	0	0	0	0	0	0	0	Mes1
CGTCCATAGTACCGGA-5386STDY7537944	1.94317	0	0	0	0	0	0	0	0	0	0	0	0	0	0	0	0	0	0	0	0	0	0	0	1.3839	0	0	0	0	0	0	0	1.3839	0	0	0	0	0	0	0	0	0	0	0	0	0	STMN2+Fibro
CGTCCATAGTGGACGT-5386STDY7537944	1.69805	2.04056	0	0	0	0	0	0	0	0	0	0	0	0	0	0	0	0	0	0	0	0	0	0	1.17299	0	0	0	0	0	0	0	0	0	0	0	0	0	0	0	0	0	0	0	0	0	Mes1
CGTCCATCAAAGTCAA-5386STDY7537944	2.49719	0	0	0	0	0	0	0	0	0	0	0	0	0	0	0	0	0	0	0	0	0	0	0	1.88314	0	0	0	0	0	0	0	0	0	0	0	0	0	0	0	0	0	0	0	0	0	ProxMes
CGTCCATCATGTAAGA-5386STDY7537944	2.07959	0	0	0	0	0	0	0	0	0	0	0	0	0	0	0	0	0	0	0	0	0	0	0	0	0	0	0	0	0	0	0	0	0	0	0	0	0	0	0	0	0	0	0	0	0	STMN2+Fibro
CGTCCATCATGTCTCC-5386STDY7537944	2.38348	1.24145	0	0	0	0	0	0	0	0	0	0	0	0	0	0	0	0	0	0	0	0	0	0	1.24145	0	0	0	0	0	0	0	0	0	0	0	0	0	0	0	0	0	0	0	0	0	STMN2+Fibro
CGTCCATGTCCTCCAT-5386STDY7537944	0.782698	1.51778	0	0	0	0	0	0	0	0	0	0	0	0	0	0	0	0.782698	0	0	0	0	0	0	0	0	0	0	0	0	0	0	0	0	0	0	0	0	0	0	0	0	0	0	0	0	Mes1
CGTCCATGTCTTGATG-5386STDY7537944	0	0	0	0	0	0	0	0	0	0	0	0	0	0	0	0	0	0	0	0	0	0	0	0	0	0	0	0	0	0	0	0	0	0	0	0	0	0	0	0	0	0	0	0	0	0	Mes1
CGTCCATGTGTTCTTT-5386STDY7537944	0	0	0	0	0	0	0	0	0	0	0	0	0	0	0	0	0	0	0	0	0	0	0	0	1.30025	0	0	0	0	0	0	0	0	0	0	0	0	0	0	0	0	0	0	0	0	0	Mes1
CGTCCATTCTTTAGTC-5386STDY7537944	2.92967	1.80225	1.26176	0	0	0	0	0	0	0	0	0	0	0	0	0	0	0	0	0	0	0	0	0	1.26176	0	0	0	0	0	0	0	0	0	0	0	0	0	0	0	0	0	0	0	0	0	Mes1
CGTCTACAGCACAGGT-5386STDY7537944	1.90936	0	0	0	0	0	0	0	0	0	0	0	0	0	0	0	0	0	0	0	0	0	0	0	1.90936	0	0	0	0	0	0	0	0	0	0	0	0	0	0	0	0	0	0	0	0	0	Mes1
CGTCTACAGCCCTAAT-5386STDY7537944	2.75014	0	0	0	0	0	0	0	0	0	0	0	0	0	0	0	0	0	0	0	0	0	0	0	0	0	0	0	0	0	0	0	0	0	0	0	0	0	0	0	0	0	1.23571	0	0	0	Mes1
CGTCTACAGCTGAACG-5386STDY7537944	1.34382	1.89722	0	0	0	0	0	0	0	0	0	0	0	0	0	0	0	1.34382	0	0	0	0	0	0	0	0	0	0	0	0	0	0	0	0	0	0	0	0	0	0	0	0	0	0	0	0	Mes1
CGTCTACCAGTTTACG-5386STDY7537944	1.49113	0	0.523794	0	0.523794	0	0	0	0	0	0	0	0	0	0	0	0	0.523794	0.523794	0	0	0	0	0	0.523794	0	0	0	0	0	0	0	0	0	0	0	0	0	0	0	0	0	0	0	0	0	Mes1
CGTCTACGTAAAGGAG-5386STDY7537944	0	0	0	0	0	0	0	0	0	0	0	0	0	0	0	0	0	0	0	0	0	0	0	0	0	0	0	0	0	0	0	0	0	0	0	0	0	0	0	0	0	0	0	0	0	0	Mes1
CGTCTACGTGCAGACA-5386STDY7537944	2.16813	0	0	0	0	0	0	0	0	0	0	0	0	0	0	0	0	0	0	0	0	0	0	0	1.27554	0	0	0	0	0	0	0	0	0	0	0	0	0	0	0	0	0	0	0	0	0	Mes1
CGTCTACGTGGGTATG-5386STDY7537944	2.09986	1.22034	0	1.75383	0	0	0	0	0	0	0	0	0	0	0	0	0	0	0	0	0	0	0	0	1.75383	0	0	0	0	0	0	0	0	0	0	0	0	0	0	0	0	0	0	0	0	0	Mes1
CGTCTACGTTCGGGCT-5386STDY7537944	0	0	0	0	0	0	0	0	0	0	0	0	0	0	0	0	0	2.08594	0	0	0	0	0	0	0	0	0	0	0	0	0	0	0	0	0	0	0	0	0	0	0	0	0	0	0	0	Mes1
CGTCTACGTTTGACAC-5386STDY7537944	2.19829	0	0	0	0	0	0	0	0	0	0	0	0	0	0	0	0	0	0	0	0	0	0	0	0	0	0	0	0	0	0	0	0	0	0	0	0	0	0	0	0	0	0	0	0	0	Mes1
CGTCTACTCACCTCGT-5386STDY7537944	0	0	0	0	0	0	0	0	0	0	0	0	0	0	0	0	0	0	0	0	0	0	0	0	1.83623	0	0	0	0	0	0	0	0	0	0	0	0	0	0	0	0	0	0	0	0	0	Mes1
CGTCTACTCACTCCTG-5386STDY7537944	1.99955	0	0	0	0	0	0.648277	0	0	0	0	1.03833	0	0	0	0	0	0	0	0	0	0	0	0	0	0	0	0	0	0	0	0	0	0	0	0	0	0	0	0	0	0	0	0	0	0	ISL1+Mes
CGTCTACTCCCTAATT-5386STDY7537944	1.03668	0	0	0	0	0	0	0	0	0	0	0	0	0	0	0	0	0	0	0	0	0	0	0	0	0	0	0	0	0	0	0	0	0	0	0	0	0	0	0	0	0	0	0	0	0	Mes1
CGTCTACTCTCGTTTA-5386STDY7537944	1.90643	0	0	0	0	0	0	0	0	0	0	0	0	0	0	0	0	0	0	0	0	0	0	0	0	0	0	0	0	0	0	0	0	0	0	0	0	0	0	0	1.35183	0	0	0	0	0	Mes1
CGTGAGCAGACTAAGT-5386STDY7537944	1.78616	0	0	0	0	0	0	0	0	0	0	0	0	0	0	0	0	0	0	0	0	0	0	0	1.24796	0	0	0	0	0	0	0	0	0	0	0	0	0	0	0	0	0	0	0	0	0	Mes1
CGTGAGCAGATGTGGC-5386STDY7537944	2.40704	2.04563	0	2.04563	0	0	0	0	0	0	0	0	0	0	0	0	0	0	0	0	0	0	0	0	0	0	0	0	0	0	0	0	0	0	0	0	0	0	0	0	0	0	0	0	0	0	Mes1
CGTGAGCCAGGCTGAA-5386STDY7537944	1.22085	1.22085	0	0	0	0	0	0	1.22085	0	0	0	0	0	0	0	0	0	0	0	0	0	0	0	0	0	0	0	0	0	0	0	0	0	0	0	0	0	0	0	0	0	0	0	0	0	ISL1+Mes
CGTGAGCCAGGGTTAG-5386STDY7537944	1.84224	0	0	0	0	0	0	0	0	0	0	0	0	0	0	0	0	0	0	0	0	0	0	0	0	0	0	0	0	0	0	0	0	0	0	0	0	0	0	0	0	0	0	0	0	0	Mes1
CGTGAGCGTAATCACC-5386STDY7537944	1.89578	0	0	0	0	0	0	0	0	0	0	0	1.34257	0	0	0	0	0	0	1.34257	0	0	0	0	0	0	0	0	0	0	0	0	0	0	0	0	0	0	0	0	0	0	0	0	0	0	OCP
CGTGAGCGTCACAAGG-5386STDY7537944	0	0	0	0	0	0	0	0	0	0	0	0	0	0	0	0	0	0	0	0	0	0	0	0	2.50748	0	0	0	0	0	0	0	0	0	0	0	0	0	0	0	0	0	0	0	0	0	Mes1
CGTGAGCGTTCAGGCC-5386STDY7537944	1.23019	0	0	0	0	0	0	0	0	0	0	0	0	0	0	0	0	0	0	0	0	0	0	0	2.11211	0	0	0	0	0	0	0	0	0	0	0	0	0	0	0	0	0	0	0	0	0	Mes1
CGTGAGCGTTGCGTTA-5386STDY7537944	1.94857	0	0	0	0	0	0	0	0	0	0	0	0	0	0	0	0	1.38862	0	0	0	0	0	0	0	0	0	0	0	0	0	0	0	0	0	0	0	0	0	0	0	0	0	0	1.38862	0	Mes1
CGTGAGCTCAACCATG-5386STDY7537944	1.91947	0	0	0	0	0	0	0	0	0	0	0	0	0	0	0	0	1.3632	0	0	0	0	0	0	1.91947	0	0	0	0	0	0	0	0	0	0	0	0	0	0	0	0	0	0	0	0	0	Mes1
CGTGAGCTCCCATTAT-5386STDY7537944	0	0	0	0	0	0	0	0	0	0	0	0	0	0	0	0	0	0	0	0	0	0	0	0	0	0	0	0	0	0	0	0	0	0	0	0	0	0	0	0	0	0	0	0	0	0	Mes4
CGTGAGCTCCGTCAAA-5386STDY7537944	0	0	0	0	0	0	0	0	0	0	0	0	0	0	0	0	0	0	0	0	0	0	0	0	1.32324	0	0	0	0	0	0	0	0	0	0	0	0	0	0	0	0	0	0	0	0	0	Mes1
CGTGAGCTCTTGGGTA-5386STDY7537944	1.39157	1.39157	0	0	0	0	0	0	0	0	0	0	0	0	0	0	0	1.39157	0	0	0	0	0	0	0	0	0	0	0	0	0	0	0	0	0	0	0	0	0	0	0	0	0	0	0	0	Mes1
CGTGTAAAGTGTGAAT-5386STDY7537944	1.89714	0	0	0	0	0	0	0	0	0	0	0	0	0	0	0	0	0	0	0	0	0	0	0	1.56399	0	0	0	0	0	0	0	0	0	0	0	0	0	0	0	0	0	0	0	0	0	Mes1
CGTGTAACAATAGCGG-5386STDY7537944	0	0	0	0	0	0	0	0	0	0	0	0	0	0	0	0	0	0	0	0	0	0	0	0	0	0	0	0	0	0	1.25869	0	0	0	0	0	0	0	0	0	0	0	0	0	0	0	Mes1
CGTGTAAGTACCCAAT-5386STDY7537944	0	1.23623	0	0	0	0	0	0	0	0	0	0	0	0	0	0	0	0	0	0	0	0	0	0	1.77244	0	0	0	0	0	0	0	0	0	0	0	0	0	0	0	0	0	0	0	0	0	Mes1
CGTGTAAGTAGCGATG-5386STDY7537944	1.09928	1.09928	1.09928	0	0	0	0	0	0	0	0	0	0	0	0	0	0	0	0	0	0	0	0	0	0	0	0	0	0	0	0	0	0	0	0	0	0	0	0	0	0	0	0	0	0	0	Mes2
CGTGTAAGTCATGCAT-5386STDY7537944	2.3351	0	0	0	2.07918	0	0	0	0	0	0	1.20376	0	0	0	0	0	0	0	0	0	0	0	0	0	0	0	0	0	0	0	0	0	0	0	0	0	0	0	0	0	0	0	0	0	0	Mes1
CGTGTAAGTCCGCTGA-5386STDY7537944	0	0	0	0	0	0	0	0	0	0	0	1.18373	0	0	0	0	0	0	0	0	0	0	0	0	0	0	0	0	0	0	0	0	0	0	0	0	0	0	0	0	0	0	0	0	0	0	Mes1
CGTGTAATCAGAGCTT-5386STDY7537944	0	0	0	1.28929	0	0	0	0	0	0	0	0	0	0	0	0	0	0	0	0	0	0	0	0	0	0	0	0	0	0	0	0	0	0	0	0	0	0	0	0	0	0	0	0	0	0	Mes1
CGTGTAATCCTATGTT-5386STDY7537944	1.88979	0	0	0	1.33736	0	0	0	0	0	0	0	0	0	0	0	0	1.33736	0	0	0	0	0	0	1.33736	0	0	0	0	0	0	0	0	0	0	0	0	0	0	0	0	0	0	0	0	0	Mes1
CGTGTCTAGGTGCAAC-5386STDY7537944	1.50575	1.50575	0	1.50575	0	0	0	0	0	0	0	0	0	0	0	0	0	0	0	0	0	0	0	0	2.08133	0	0	0	0	0	0	0	0	0	0	0	0	0	0	0	0	0	0	0	0	0	Mes1
CGTGTCTAGGTGTGGT-5386STDY7537944	1.58772	2.17306	0	0	0	0	0	0	0	0	0	0	0	0	0	0	0	0	0	0	0	0	0	0	1.08054	0	0	0	0	0	0	0	0	0	0	0	0	0	0	0	0	0	0	0	0	0	Mes1
CGTGTCTCAAACGTGG-5386STDY7537944	0.772966	0	0	0	0	0	0	0	0	0	0	0.772966	0	0	0	0	0	0	0	0	0	0	0	0	0.772966	0	0	0	0	0	0	0	0	0	0	0	0	0	0	0	0	0	0	0	0	0	Mes1
CGTGTCTCACTTCGAA-5386STDY7537944	2.31082	1.71223	0	0	0	0	0	0	0	0	0	0	0	0	0	0	0	1.71223	0	0	0	0	0	0	1.71223	0	0	0	0	0	0	0	0	0	0	0	0	0	0	0	0	0	0	0	0	0	Mes1
CGTGTCTGTCGAAAGC-5386STDY7537944	1.5244	0.787303	0	0	0	0	0.787303	0	0	0	0	0	0	0	0	0	0	0.787303	0	0	0	0	0	0	1.75611	0	0	0	0	0	0	0	0	0	0	0	0	0	0	0	0	0	0	0	0	0	Mes1
CGTGTCTGTCGAGTTT-5386STDY7537944	0	0	0	0	0	0	0	0	0	0	0	0	0	0	0	0	0	0	0	0	0	0	0	0	0	0	0	0	0	0	0	0	0	0	0	0	0	0	0	0	0	0	0	0	0	0	TransMes
CGTGTCTGTGTGTGCC-5386STDY7537944	0	0	0	0	0	0	0	0	0	0	0	0	0	0	0	0	0	0	0	0	0	0	0	0	0	0	0	1.93959	0	0	0	0	0	0	0	0	0	0	0	0	0	0	0	0	0	0	Mes1
CGTGTCTTCAGTCAGT-5386STDY7537944	1.66028	0	0	0	0	0	0	0	0	0	0	0	0	0	0	0	0	1.66028	0	0	0	0	0	0	0	0	0	0	0	0	0	0	0	0	0	0	0	0	0	0	0	0	0	0	0	0	Mes1
CGTGTCTTCGTAGGTT-5386STDY7537944	1.24584	0	0	0	0	0	0	0	0	0	0	0	0	0	0	0	0	0	0	0	0	0	0	0	1.24584	0	0	0	0	0	0	0	0	0	0	0	0	0	0	0	0	0	0	0	0	0	Mes1
CGTTAGAAGACTACAA-5386STDY7537944	0	0	0	0	0	0	0	0	0	0	0	0	0	0	0	0	0	0	0	0	0	0	0	0	0	0	0	0	0	0	0	0	0	0	0	0	0	0	0	0	1.49252	0	0	0	0	0	Mes1
CGTTAGAAGAGACGAA-5386STDY7537944	1.59113	1.08338	0	0	0	0	0	0	0	0	0	0	0	0	0	0	0	0	0	0	0	0	0	0	1.92628	0	0	0	0	0	0	0	0	0	0	0	0	0	0	0	0	0	0	0	0	0	Mes1
CGTTAGAAGATCACGG-5386STDY7537944	2.29035	1.37611	0	0	0	0	0	0	0	0	0	0	0	0	0	0	0	0	0	0	0	0	0	0	0	0	0	0	0	0	0	0	0	0	0	0	0	0	0	0	0	0	0	0	0	0	Mes1
CGTTAGAAGCGTTCCG-5386STDY7537944	0	0	0	0	0	0	0	0	0	0	0	0	0	0	0	0	0	0	0	0	0	0	0	0	0	0	0	0	0	0	0	0	0	0	0	0	0	0	0	0	0	0	0	0	0	0	Mes1
CGTTAGAAGTGGACGT-5386STDY7537944	2.32028	0	0	0	0	0	0	0	0	0	0	0	0	0	0	0	0	0	0	0	0	0	0	0	0	0	0	0	0	0	0	0	0	0	0	0	0	0	0	0	0	0	0	0	0	0	Mes1
CGTTAGAAGTGGTAAT-5386STDY7537944	1.35738	0	1.35738	0	0	0	0	0	0	0	0	0	0	0	0	0	0	0	0	0	0	0	0	0	0	0	0	0	0	0	0	0	0	0	0	0	0	0	0	0	0	0	0	0	0	0	OCP
CGTTAGACAAGAAAGG-5386STDY7537944	0	2.08739	1.21033	0	0	0	0	0	0	0	0	0	0	0	0	0	0	0	0	0	0	0	0	0	1.21033	0	0	0	0	0	0	0	0	0	0	0	0	0	0	0	0	0	0	0	0	0	Mes1
CGTTAGACACTGAAGG-5386STDY7537944	0	1.18154	0	0	0	0	0	0	0	0	0	0	0	0	0	0	0	0	0	0	0	0	0	0	0	0	0	0	0	0	0	0	0	0	0	0	0	0	0	0	0	0	0	0	0	0	Mes1
CGTTAGACATCTACGA-5386STDY7537944	0	1.21648	0	0	0	0	0	0	0	0	0	1.21648	0	0	0	0	0	0	0	0	0	0	0	0	2.09506	0	0	0	0	0	0	0	0	0	0	0	0	0	0	0	0	0	0	0	0	0	Mes1
CGTTAGAGTCTCTCTG-5386STDY7537944	0	0	1.40095	0	0	0	0	0	0	0	0	0	0	0	0	0	0	0	0	0	0	0	0	0	1.40095	0	0	0	0	0	0	0	0	0	0	0	0	0	0	0	0	0	0	0	0	0	Mes1
CGTTAGATCTGCTTGC-5386STDY7537944	1.22627	1.76078	0	0	0	0	0	0	0	0	0	0	0	0	0	0	0	0	0	0	0	0	0	0	0	0	0	0	0	0	0	0	0	0	0	0	0	0	0	0	0	0	0	0	0	0	Mes1
CGTTCTGAGTGCGTGA-5386STDY7537944	0	0	0	0	0	0	0	0	0	0	0	0	0	0	0	0	0	0	0	0	0	0	0	0	0	0	0	0	0	0	0	0	0	0	0	0	0	0	0	0	0	0	0	0	0	0	Mes1
CGTTCTGCAGATCCAT-5386STDY7537944	2.13107	2.13107	0	0	0	0	0	0	0	0	0	0	0	0	0	0	0	0	0	0	0	0	0	0	1.5501	0	0	0	0	0	0	0	0	0	0	0	0	0	0	0	0	0	0	0	0	0	Mes1
CGTTCTGGTCCGAACC-5386STDY7537944	1.65683	0	0	0	0	0	0	0	0	0	0	0	0	0	0	0	0	0	0	0	0	0	0	0	0	0	0	0	0	0	0	0	0	0	0	0	0	0	0	0	0	0	1.13826	0	0	0	STMN2+Fibro
CGTTCTGGTGCAGACA-5386STDY7537944	2.73335	2.52633	0	0	0	0	0	0	0	0	0	0	0	0	0	0	0	0	0	0	0	0	0	0	0	0	0	0	0	0	0	0	0	0	0	0	0	0	0	0	0	0	1.35503	0	0	0	Mes1
CGTTCTGTCAGTACGT-5386STDY7537944	0	1.19389	0	0	0	0	0	0	0	0	0	1.19389	0	0	0	0	0	0	0	0	0	0	0	0	1.19389	0	0	0	0	0	0	0	0	0	0	0	0	0	0	0	0	0	0	0	0	0	Mes1
CGTTCTGTCCACGTGG-5386STDY7537944	3.35693	0	0	0	0	0	0	0	0	0	0	0	0	0	0	0	0	0	0	0	0	0	0	0	0	0	0	0	0	0	0	0	0	0	0	0	0	0	0	0	0	0	0	0	0	0	Mes1
CGTTCTGTCTGCAGTA-5386STDY7537944	0	1.86725	0	0	0	0	0	0	0	0	0	0	0	0	0	0	0	0	0	0	0	0	0	0	2.21982	0	0	0	0	0	0	0	1.31781	0	0	0	0	0	0	0	0	0	0	0	0	0	Mes1
CGTTGGGAGCGTCAAG-5386STDY7537944	0	0	0	0	0	0	0	0	0	0	0	0	0	0	0	0	0	0	0	0	0	0	0	0	0	0	0	0	0	0	0	0	0	0	0	0	0	0	0	0	0	0	0	0	0	0	Mes1
CGTTGGGCAAAGGTGC-5386STDY7537944	2.18979	1.60275	0	0	0	0	0	0	0	0	0	0	0	0	0	0	0	2.18979	0	0	0	0	0	0	0	0	0	0	0	0	0	0	0	0	0	0	0	0	0	0	0	0	0	0	0	0	Mes1
CGTTGGGCACATGTGT-5386STDY7537944	1.78457	1.45971	0	0	0	0	0	0	0	0	0	0	0	0	0	0	0	0	0	0	0	0	0	0	0	0	0	0	0	0	0	0	0	0	0	0	0	0	0	0	0	0	0	0	0	0	Mes1
CGTTGGGGTTCCACAA-5386STDY7537944	1.62958	0	0	0	0	0	0	0	0	0	0	0	0	0	0	0	0	0	0	0	0	0	0	0	0	0	0	0	0	0	0	0	0	0	0	0	0	0	0	0	0	0	0	0	0	0	STMN2+Fibro
CGTTGGGGTTGACGTT-5386STDY7537944	1.1374	0	0	0	0	0	0	0	0	0	0	0	0	0	0	0	0	0	0	0	0	0	0	0	0	0	0	0	0	2.24861	0	0	0	0	0	0	0	0	0	0	0	0	0	0	0	0	STMN2+Fibro
CGTTGGGTCAACCAAC-5386STDY7537944	0	0	0	0	0	0	0	0	0	0	0	1.21083	0	0	0	0	0	0	0	0	0	0	0	0	0	0	0	0	0	0	0	0	0	0	0	0	0	0	0	0	0	0	0	0	0	0	OCP
CGTTGGGTCTTAACCT-5386STDY7537944	1.8863	1.05256	1.05256	0	0	0	0	0	0	0	0	0	0	0	0	0	0	0	0	0	0	0	0	0	0	0	0	0	0	0	0	0	0	0	0	0	0	0	0	0	0	0	0	0	0	0	Mes1
CTAACTTAGAAGGACA-5386STDY7537944	1.30837	0	0	0	0	0	0	0	0.854447	0	0	0.854447	0.854447	0	0	0	0	0	0	0	0	0	0	0	0	0	0	0	0	0	0	0	0	0	0	0	0	0	0	0	0	0	0.854447	0	0	0	Mes1
CTAACTTAGTACGACG-5386STDY7537944	1.22321	0	0	0	0	0	0	0	0	0	0	0	0	0	0	0	0	0	0	0	0	0	0	0	0	0	0	0	0	0	0	0	0	0	0	0	0	0	0	0	0	0	0	0	0	0	Mes1
CTAACTTCACATCCAA-5386STDY7537944	0	1.00709	1.00709	0	0	0	0	0	0	0	0	0	1.49856	0	0	0	0	0	0	0	0	0	0	0	1.00709	0	0	0	0	0	0	0	0	0	0	0	0	0	0	0	0	0	0	0	0	0	OCP
CTAACTTGTAGGCATG-5386STDY7537944	0	2.17295	0	0	0	0	0	0	0	0	0	1.27946	0	0	0	0	0	0	0	0	0	0	0	0	0	0	0	0	0	0	0	0	0	0	0	0	0	0	0	0	0	0	0	0	0	0	Mes1
CTAACTTTCTCATTCA-5386STDY7537944	1.28986	1.28986	0	0	0	0	0	0	0	0	0	0	0	0	0	0	0	0	0	0	0	0	0	0	0	0	0	0	0	0	0	0	0	0	0	0	0	0	0	0	0	0	0	0	0	0	Mes1
CTAACTTTCTCCCTGA-5386STDY7537944	2.62764	0	0	0	0	0	0	0	0	0	0	0	0	0	0	0	0	0	0	0	0	0	0	0	0	0	0	0	0	0	0	0	0	0	0	0	0	0	0	0	0	0	0	0	0	0	STMN2+Fibro
CTAACTTTCTCGATGA-5386STDY7537944	2.02804	0	1.16307	0	0	0	0	0	0	0	0	0	0	0	0	0	0	0	0	0	0	0	0	0	1.6863	0	0	0	0	0	0	0	0	0	0	0	0	0	0	0	0	0	0	0	0	0	Mes1
CTAAGACCAATGAAAC-5386STDY7537944	0	0.970734	0	1.4539	0	0	0	0	0	0	0	0.970734	0	0	0	0	0	0	0	0	0	0	0	0	0	0	0	0	0	0	0	0.970734	0	0	0	0	0	0	0	0	0	0	0	0	0	0	Mes1
CTAAGACCAATTGCTG-5386STDY7537944	0	0.951688	0	0	0	0	0	0	0	0	0	0	0	0	0	0	0	0	0	0	0	0	0	0	0.951688	0	0	0	0	0	0	0	0	0	0	0	0	0	0	0	0	0	0	0	0	0	Mes1
CTAAGACGTAAATGTG-5386STDY7537944	1.3546	0	0	0	0	0	0	0	0	0	0	0	0	0	0	0	0	0	0	0	0	0	0	0	0	0	0	0	0	0	0	0	0	0	0	0	0	0	0	0	0	0	0	0	0	0	Mes1
CTAAGACGTACCGAGA-5386STDY7537944	1.70125	0.751509	0	1.1757	1.1757	0	0	0	0	0	0	0	0	0	0	0	0	0	0	0	0	0	0	0	0	0	0	0	0	0	0	0	0	0.751509	0	0	0	0	0	0	0	0	0	0	0	0	Mes1
CTAAGACGTCATCCCT-5386STDY7537944	1.1429	1.66235	0	0	0	0	0	0	0	0	0	0	0	0	0	0	0	0	0	0	0	0	0	0	1.66235	0	0	0	0	0	0	0	0	0	0	0	0	0	0	0	0	0	0	0	0	0	Mes1
CTAAGACTCGCAAGCC-5386STDY7537944	0	1.04857	0	0	0	0	0	0	0	0	0	0	0	0	0	0	0	0	0	0	0	0	0	0	1.04857	0	0	0	0	0	0	0	0	0	0	0	0	0	0	0	0	0	0	0	0	0	Mes1
CTAAGACTCGGCGCAT-5386STDY7537944	1.14014	0	0	0	0	0	0	0	0	0	0	0	0	0	0	0	0	0	0	0	0	0	0	0	1.14014	0	0	1.14014	0	0	0	0	0	0	0	0	0	0	0	0	0	0	0	0	0	0	Mes1
CTAATGGAGCTAAACA-5386STDY7537944	3.09746	1.65409	0	0	0	0	0	0	1.65409	0	0	0	0	0	0	0	0	0	0	0	0	0	0	0	0	0	0	0	0	0	0	0	0	0	0	0	0	0	0	0	0	0	0	0	0	0	Mes1
CTAATGGGTACTTAGC-5386STDY7537944	1.63206	1.1175	0	0	1.63206	0	0	0	0	0	0	0	0	0	0	0	0	0	0	0	0	0	0	0	0	0	0	1.1175	0	0	0	0	0	0	0	0	0	0	0	0	0	0	0	0	0	0	Mes1
CTACACCAGTACGTAA-5386STDY7537944	1.69908	0	0	0	0	0	0	0	0	0	0	0	0	0	0	0	0	0	0	0	0	0	0	0	0	0	0	0	0	0	0	0	0	0	0	0	0	0	0	0	0	0	0	0	0	0	Mes1
CTACACCCACGAAGCA-5386STDY7537944	1.33468	0	0	0	0	0	0	0	0	0	0	0	0	0	0	0	0	1.33468	0	0	0	0	0	0	1.8867	0	0	0	0	0	0	0	0	0	0	0	0	0	0	0	0	0	0	0	0	0	Mes1
CTACACCCACGCATCG-5386STDY7537944	1.41047	0	0	0	0	0	0	0	0	0	0	0	0	0	0	0	0	0	0	0	0	0	0	0	0	0	0	0	0	0	0	0	0	0	0	0	0	0	0	0	0	0	0	0	0	0	Mes1
CTACACCCAGCTCGAC-5386STDY7537944	1.36994	1.36994	0	0	0	0	0	0	0	0	0	0	0	0	0	0	0	0	0	0	0	0	0	0	0	0	0	0	0	0	0	0	0	0	0	0	0	0	0	0	0	0	0	0	0	0	Mes1
CTACACCCATAAGACA-5386STDY7537944	3.24774	2.86152	0	0	0	0	0	0	0	0	0	0	0	0	0	0	0	0	0	0	0	0	0	0	0	0	0	0	0	0	0	0	0	0	0	0	0	0	0	0	0	0	0	0	0	0	Mes1
CTACACCCATCCGTGG-5386STDY7537944	1.41588	0	0	0	0	0	0	0	0	0	0	0	0	0	0	0	0	0	0	0	0	0	0	0	0	0	0	0	0	0	0	0	1.41588	0	0	0	0	0	0	0	0	0	0	0	0	0	OCP
CTACACCCATCCTTGC-5386STDY7537944	2.17479	1.28096	0	0	0	0	0	0	0	0	0	0	0	0	0	0	0	0	0	0	0	0	0	0	0	0	0	0	0	0	0	0	0	0	0	0	0	0	0	0	0	0	0	0	0	0	Mes1
CTACACCGTACAGTGG-5386STDY7537944	0	0	0	0	0	0	0	0	0	0	0	0	0	0	0	0	0	0	0	0	0	0	0	0	0	0	0	1.42039	0	0	0	0	0	0	0	0	0	0	0	0	0	0	0	0	0	0	OCP
CTACACCGTATCGCAT-5386STDY7537944	1.74943	0.949254	0	0	0	0	0	0	0	0	0	0	0	0	0	0	0	1.42733	0	0	0	0	0	0	0	0	0	0	0	0	0.949254	0	0	0	0	0	0	0	0	0	0	0	0	0	0	0	Mes1
CTACACCGTTGCGTTA-5386STDY7537944	2.73857	0	0	0	0	0	0	0	0	0	0	0	0	0	0	0	0	1.76158	0	0	0	0	0	0	0	0	0	0	0	0	0	0	0	0	0	0	0	0	0	0	0	0	0	0	0	0	Mes1
CTACACCTCCGATATG-5386STDY7537944	1.11972	1.63471	0	0	0	0	0	0	0	0	0	0	0	0	0	0	0	0	0	0	0	0	0	0	0	0	0	0	0	0	0	0	0	0	0	0	0	0	0	0	0	0	0	0	0	0	STMN2+Fibro
CTACACCTCCTCATTA-5386STDY7537944	2.20317	0	0	0	1.30415	0	0	0	0	0	0	0	0	0	0	0	0	0	0	0	0	0	0	0	0.851126	0	0	0	0	0	0	0	0	0	0	0	0	0	0	0	0	0	0	0	0	0	Mes1
CTACATTAGAATTCCC-5386STDY7537944	2.14467	1.39021	0.919422	0	0	0	0	0	0	0	0	0	0	0	0	0	0	0	0	0	0	0	0	0	1.39021	0	0	0	0	0	0	0	0	0	0	0	0	0	0	0	0	0	0	0	0	0	Mes1
CTACATTAGCCAGAAC-5386STDY7537944	1.27601	0	0	0	0	0	0	0	0	0	0	0	0	0	0	0	0	0	0	0	0	0	0	0	0	0	0	0	0	0	0	0	0	0	0	0	0	0	0	0	0	0	0	0	0	0	Mes1
CTACATTAGGGTATCG-5386STDY7537944	1.76799	0	0	0	0	0	0	0	0	0	0	0	0	0	0	0	0	0	0	0	0	0	0	0	0	0	0	0	0	0	0	0	0	0	0	0	0	0	0	0	0	0	0	0	0	0	Mes1
CTACATTCAATCTACG-5386STDY7537944	0.953449	0	0.953449	0	0	0	0	0	0	0	0	0.953449	0	0	0	0	0	0	0	0	0	0	0	0	1.43253	0	0	0	0	0	0	0	0	0	0	0	0	0	0	0	0	0	0	0	0	0	Mes1
CTACATTGTACCTACA-5386STDY7537944	1.53336	0	0	0	1.03562	0	0	0	0	0	0	0	0	0	0	0	0	0	0	0	0	0	0	0	0	0	0	0	0	0	0	0	0	0	0	0	0	0	0	0	0	0	0	0	0	0	Mes1
CTACATTGTATGGTTC-5386STDY7537944	2.83472	0	1.1907	0	0	0	0	0	0	0	0	0	0	0	0	0	0	1.1907	0	0	0	0	0	0	0	0	0	0	0	0	0	0	0	0	0	0	0	0	0	0	0	0	0	0	0	0	Mes1
CTACATTTCACCACCT-5386STDY7537944	1.98424	1.25545	0	0	0	0	0.813019	0	0	0	0	0	0	0	0	0	0	0	0	0	0	0	0	0	0	0	0	0	0	0	0	0	0	0	0	0	0	0	0	0	0	0	0	0	0	0	DistalMes
CTACATTTCCCATTAT-5386STDY7537944	0	1.28643	0	0	0	0	0	0	0	0	0	0	1.28643	0	0	0	0	1.28643	0	0	0	0	0	0	1.28643	0	0	0	0	0	0	0	0	0	0	0	0	0	0	0	0	0	0	0	0	0	OCP
CTACATTTCTCAAACG-5386STDY7537944	1.2804	0	0	0	0	0	0	0	0	0	0	0	0	0	0	0	0	0	0	0	0	0	0	0	1.82393	0	0	0	0	0	0	0	0	0	0	0	0	0	0	0	0	0	0	0	0	0	STMN2+Fibro
CTACATTTCTTCTGGC-5386STDY7537944	1.57241	0	0	0	1.57241	0	0	0	0	0	0	0	0	0	0	0	0	0	0	0	0	0	0	0	1.57241	0	0	0	0	0	0	0	0	0	0	0	0	0	0	0	0	0	0	0	0	0	Mes1
CTACCCAAGCGGCTTC-5386STDY7537944	2.16006	0	0	0	0	0	0	0	0	0	0	1.07087	0	0	0	0	0	0	0	0	0	0	0	0	0	0	0	0	0	0	0	0	0	0	0	0	0	0	0	0	0	0	0	0	0	0	Mes1
CTACCCAAGGTGCTTT-5386STDY7537944	1.41282	0	1.41282	0	0	0	0	0	0	0	0	1.41282	0	0	0	0	0	1.41282	0	0	0	0	0	0	0	0	0	0	0	0	0	0	0	0	0	0	0	0	0	0	0	0	0	0	0	0	Mes1
CTACCCACATGCCCGA-5386STDY7537944	1.46762	0	0	0	0	0	0	0	0	0	0	0	0	0	0	0	0	0	0	0	0	0	0	0	1.46762	0	0	0	0	0	0	0	0	0	0	0	0	0	0	0	0	0	0	0	0	0	Mes1
CTACCCACATTACGAC-5386STDY7537944	2.41628	0	0	0	0	0	0	0	0	0	0	0	0	0	0	0	0	0	0	0	0	0	0	0	1.80862	0	0	0	0	0	0	0	0	0	0	0	0	0	0	0	0	0	0	0	0	0	Mes1
CTACCCACATTCTTAC-5386STDY7537944	1.43826	0.958079	0	0	0	0	0	0	0	0	0	0	0	0	0	0	0	0	0	0	0	0	0	0	0	0	0	0	0	0	0	0	0	0	0	0	0	0	0	0	0	0	0	0	0	0	STMN2+Fibro
CTACCCAGTAGGAGTC-5386STDY7537944	3.18777	0	0	1.7311	0	0	0	0	0	0	0	0	0	0	0	0	0	2.33153	0	0	0	0	0	0	0	0	0	0	0	0	0	0	0	0	0	0	0	0	0	0	0	0	0	0	0	0	Mes1
CTACCCATCGAACGGA-5386STDY7537944	1.29696	0	1.29696	0	0	0	0	0	0	0	0	0	0	0	0	0	0	0	0	0	0	0	0	0	2.19439	0	0	0	0	0	0	0	0	0	0	0	0	0	0	0	0	0	0	0	0	0	Mes1
CTACCCATCTGGTGTA-5386STDY7537944	1.9442	0	0	0	0	0	0	0	0	0	0	0	0	0	0	0	0	0	0	0	0	0	0	0	1.3848	0	0	0	0	0	0	0	0	0	0	0	0	0	0	0	0	0	0	0	0	0	Mes1
CTACGTCAGGACCACA-5386STDY7537944	0	0	0	0	0	0	0	0	0	0	0	0	0	0	0	0	0	0	0	0	0	0	0	0	1.3875	0	0	0	0	0	0	0	0	0	0	0	0	0	0	0	0	0	0	0	0	0	Mes1
CTACGTCCACAGCGTC-5386STDY7537944	2.68044	0	0	0	0	0	0	0	0	0	0	0	0	0	0	0	0	0	0	0	0	0	0	0	0	0	0	0	0	0	0	0	0	0	0	0	0	0	0	0	0	0	0	0	0	0	Mes1
CTACGTCCAGCTGTAT-5386STDY7537944	1.57514	0	0	0	0	0	0	0	0	0	0	0	0	0	0	0	0	0	0	0	0	0	0	0	0	0	0	0	0	0	0	0	0	0	0	0	0	0	0	0	0	0	0	0	0	0	STMN2+Fibro
CTACGTCGTGACGCCT-5386STDY7537944	0	1.14421	0	0	0	0	0	0	0	0	0	0	0	0	0	0	0	1.14421	0	0	0	0	0	0	0	0	0	0	0	0	0	0	0	0	0	0	0	0	0	0	0	0	0	0	0	0	Mes1
CTACGTCTCGCCGTGA-5386STDY7537944	0	1.50276	0	0	2.07796	0	0	0	0	0	0	0	0	0	0	0	0	0	0	0	0	0	0	0	0	0	0	0	0	0	0	0	0	0	0	0	0	0	0	0	0	0	0	0	0	0	Mes1
CTAGAGTAGAAGGCCT-5386STDY7537944	2.28346	0	0	0	0	0	0	0	0	0	0	0	0	0	0	0	0	0	0	0	0	0	0	0	0.903582	0	0	0	0	0	0	0	0	0	0	0	0	0	0	0	0	0	0	0	0	0	Mes1
CTAGAGTAGACGCTTT-5386STDY7537944	0	0	0	0	0	0	0	0	0	0	0	0	0	0	0	0	0	1.30181	0	0	0	0	0	0	0	0	0	0	0	0	0	0	0	0	0	0	0	0	0	0	0	0	0	0	0	0	Mes1
CTAGAGTAGGACTGGT-5386STDY7537944	1.81699	1.27443	0	0	0	0	0	0	0	0	0	0	0	0	0	0	0	0	0	0	0	0	0	0	0.827821	0	0	0	0	0	0	0	0	0	0	0	0	0	0	0	0	0	0	0	0	0	Mes4
CTAGAGTAGTCAAGCG-5386STDY7537944	0	0	0	0	0	0	0	0	0	0	0	0	0	0	0	0	0	0	0	0	0	0	0	0	0	0	0	0	0	0	0	0	0	0	0	0	0	0	0	0	0	0	0	0	0	0	Mes1
CTAGAGTCACAGCCCA-5386STDY7537944	1.99158	0	0	0	0	0	0	0	0	0	0	0	0	0	0	0	0	0	0	0	0	0	0	0	0	0	0	0	0	0	0	0	0	0	0	0	0	0	0	0	0	0	0	0	0	0	Mes1
CTAGAGTTCAGCAACT-5386STDY7537944	0	0	0	0	0	0	0	0	0	0	0	0	0	0	0	0	0	0	0	0	0	0	0	0	1.38953	0	0	0	0	0	0	0	0	0	0	0	0	0	0	0	0	0	0	0	0	0	TransMes
CTAGAGTTCCAAATGC-5386STDY7537944	1.68228	0	0	0	0	0	0	0	0	0	0	0	0	0	0	0	0	0	0	0	0	0	0	0	0	0	0	0	0	0	0	0	0	0	0	0	0	0	0	0	0	0	0	0	0	0	STMN2+Fibro
CTAGCCTAGGAGCGAG-5386STDY7537944	2.70679	0	0	0	0	0	0	0	0	0	0	0	0	0	0	0	0	0	0	0	0	0	0	0	0	0	0	1.50303	0	0	0	0	0	0	0	0	0	0	0	0	0	0	0	0	0	0	Mes1
CTAGCCTGTCGGGTCT-5386STDY7537944	1.21398	0	0	0	0	0	0	0	0	0	0	0	0	0	0	0	0	0	0	0	0	0	0	0	0	0	0	0	0	0	0	0	0	0	0	0	0	0	0	0	0	0	0	0	0	0	Mes1
CTAGCCTGTGCAACTT-5386STDY7537944	0	1.40095	0	0	0	0	0	0	0	0	0	0	0	0	0	0	0	0	0	0	0	0	0	0	1.40095	0	0	0	0	0	0	0	0	0	0	0	0	0	0	0	0	0	0	0	0	0	Mes1
CTAGCCTGTTCCACTC-5386STDY7537944	1.55069	0	1.55069	0	0	0	0	0	0	0	0	0	0	0	0	0	0	0	0	0	0	0	0	0	0	0	0	0	0	0	0	0	0	0	0	0	0	0	0	0	0	0	0	0	0	0	Mes1
CTAGTGAAGCTAACAA-5386STDY7537944	0	0	0	0	0	0	0	0	0	0	0	0	0	0	0	0	0	0	0	0	0	0	0	0	2.03833	0	0	0	0	0	0	0	0	0	0	0	0	0	0	0	0	0	0	0	0	0	Mes1
CTAGTGAAGTTAGCGG-5386STDY7537944	1.66426	2.25795	0	0	0	0	0	0	0	0	0	0	0	0	0	0	0	0	0	0	0	0	0	0	0	0	0	0	0	0	0	0	0	0	0	0	0	0	0	0	0	0	0	0	0	0	Mes1
CTAGTGACAAACCCAT-5386STDY7537944	1.29062	0	0	0	0	0	0	0	0	0	0	0	0	0	0	0	0	0	0	0	0	0	0	0	1.29062	0	0	0	0	0	0	0	0	0	0	0	0	0	0	0	0	0	0	0	0	0	Mes1
CTAGTGAGTTGCGTTA-5386STDY7537944	0	0	0	0	1.26486	0	0	0	0	0	0	0	0	0	0	0	0	0	0	0	0	0	0	0	0	0	0	0	0	0	0	0	0	0	0	0	0	0	0	0	0	0	0	0	0	0	Mes1
CTAGTGATCATGTAGC-5386STDY7537944	2.35796	0	0	0	0	0	0	0	0	0	0	0	0	0	0	0	0	0	0	0	0	0	0	0	0	0	0	0	0	0	0.953547	0	0	0	0	0	0	0	0	0	0	0	0	0	0	0	Mes1
CTAGTGATCCACTCCA-5386STDY7537944	0	1.09133	0	1.09133	2.18751	0	0	0	0	0	0	0	0	0	0	0	0	0	0	0	0	0	0	0	1.6007	0	0	0	0	0	0	0	1.09133	0	0	0	0	0	0	0	0	0	0	0	0	0	Mes1
CTAGTGATCCGAAGAG-5386STDY7537944	1.88931	1.55672	0	0	0	0	0	0	0	0	0	0	0	0	0	0	0	0	0	0	0	0	0	0	0	0	0	0	0	0	0	0	0	0	0	0	0	0	0	0	0	0	0	0	0	0	TransMes
CTCACACAGAAACGCC-5386STDY7537944	1.78399	0	0	0	0	0	0	0	0	0	0	0	0	0	0	0	0	0	0	0	0	0	0	0	0	0	0	0	0	0	0	0	0	0	0	0	0	0	0	0	0	0	0	0	0	0	STMN2+Fibro
CTCACACAGAGCTGCA-5386STDY7537944	1.98357	0	0	0	0	0	0	0	0	0	0	0	0	0	0	0	0	0	0	0	0	0	0	0	0	0	0	0	0	0	0	0	0.942797	0.942797	0	0	0	0	0	0	0	0	0	0	0	0	Mes1
CTCACACAGTTATCGC-5386STDY7537944	0	0	0	0	0	0	0	0	0	0	0	0	0	0	0	0	0	0	0	0	0	0	0	0	0	0	0	0	0	0	0	0	0	0	0	0	0	0	0	0	0	0	0	0	0	0	Mes1
CTCACACCAAAGGCGT-5386STDY7537944	2.31821	1.39933	0	0	0	0	0	0	0	0	0	0	0	0	0	0	0	0	0	0	0	0	0	0	0	0	0	0	0	0	0	0	0	0	0	0	0	0	0	0	0	0	0	0	0	0	TransMes
CTCACACCACAGTCGC-5386STDY7537944	1.21598	0	0	0	0	0	0	0	0	0	0	0	0	0	0	0	0	0	0	0	0	0	0	0	0	0	0	0	0	0	0	0	0	0	0	0	0	0	0	0	0	0	0	0	0	0	Mes1
CTCACACCACGTGAGA-5386STDY7537944	0.940032	0.940032	0	0	0	0	0	0	0	0	0	0	0	0	0	0	0	0	0	0	0	0	0	0	0	0	0	0	0	0	0	0	0	0	0	0	0	0	0	0	0	0	0	0	0	0	Mes1
CTCACACCACTACAGT-5386STDY7537944	1.14691	1.14691	0	0	0	0	0.72959	0	0	0	0	0	0	0	0	0	0	0.72959	0	0	0	0	0	0	1.44047	0	0	0	0	0	0	0	0	0	0	0	0	0	0	0	0	0	0	0	0	0	Mes1
CTCACACCAGAGCCAA-5386STDY7537944	2.76035	0	0	0	0	0	0	0	0	0	0	0	0	0	0	0	0	0	0	0	0	0	0	0	0	0	0	0	0	0	0	0	0	0	0	0	0	0	0	0	0	0	0	0	0	0	Mes1
CTCACACCATCAGTAC-5386STDY7537944	1.75094	0.584078	0.584078	0	0	0	0	0	0	0	0	0	0	0	0	0	0	0	0	0	0	0	0	0	0.584078	0	0	0	0	0	0	0	0	0	0	0	0	0	0	0	0	0	0	0	0	0	Mes1
CTCACACGTGTGACGA-5386STDY7537944	1.68505	0	0	0	0	0	0	0	0	0	0	0	0	0	0	0	0	0	0	0	0	0	0	0	0	0	0	0	0	0	0	0	0	0	0	0	0	0	0	1.16201	0	0	0	0	0	0	OCP
CTCACACTCCACGTGG-5386STDY7537944	1.15945	1.15945	0	0	0	0	0	0	0	0	0	0	0	0	0	0	0	0	0	0	0	0	0	0	0	0	0	0	0	0	0	0	0	0	0	0	0	0	0	0	0	0	0	0	0	0	Mes1
CTCACACTCCTAAGTG-5386STDY7537944	2.49344	1.54777	0	0	0	0	0	0	0	0	0	0	0	0	0	0	0	0	0	0	0	0	0	0	0	0	0	0	0	0	0	0	0	0	0	0	0	0	0	0	0	0	0	0	0	0	Mes1
CTCAGAAAGAACAATC-5386STDY7537944	1.26068	0	0	0	0	0	0	0	0	0	0	0	0	0	0	0	0	0	0	0	0	0	0	0	1.56689	0	0	0	0	0	0	0	0	0	0	0	0	0	0	0	0	0	0	0	0	0	Mes1
CTCAGAAAGAGCTGCA-5386STDY7537944	1.47564	0	0	0	0	0	0	0	0	0	0	2.04739	0	0	0	0	0	0	0	0	0	0	0	0	1.47564	0	0	0	0	0	0	0	0	0	0	0	0	0	0	0	1.47564	0	0	0	0	0	Mes1
CTCAGAAAGATATGCA-5386STDY7537944	0.784313	0.784313	0	0	0	0	0	0	0	0	0	0	0	0	0	0	0	0	0	0	0	0	0	0	0	0	0	0	0	0	0	0	0	0	0	0	0	0	0	0	0	0	0	0	0	0	STMN2+Fibro
CTCAGAAAGCAGGCTA-5386STDY7537944	2.25013	1.89602	0	0	0	0	0	0	0	0	0	0	0	0	0	0	0	0	0	0	0	0	0	0	1.34277	0	0	0	0	0	0	0	0	0	0	0	0	0	0	0	0	0	0	0	0	0	Mes1
CTCAGAAAGGCGCTCT-5386STDY7537944	1.10075	1.10075	0	0	0	0	0	0	0	0	0	0	0	0	0	0	0	0	0	0	0	0	0	0	0	0	0	0	0	0	0	0	0	0	0	0	0	0	0	0	0	0	0	0	0	0	Mes4
CTCAGAAAGTGAACAT-5386STDY7537944	1.64796	0.874967	0	0	0.874967	0	0	0	0	0	0	0.874967	0	0	0	0	0	0	0	0	0	0	0	0	0	0	0	0	0	0	0	0	0	0	0	0	0	0	0	0	0	0	0	0	0	0	Mes1
CTCAGAACAAAGCAAT-5386STDY7537944	2.29355	0	0	0	0	0	0	0	0	0	0	0	0	0	0	0	0	0	0	0	0	0	0	0	0	0	0	0	0	0	0	0	0	0	0	0	0	0	0	0	0	0	0	0	0	0	Mes1
CTCAGAACAACTTGAC-5386STDY7537944	2.59577	0	0	0	0	0	0	0	0	0	0	0	2.22692	0	0	0	0	2.86463	0	0	0	0	0	0	0	0	0	0	0	0	0	0	0	0	0	0	0	0	0	0	0	0	0	0	0	0	Mes1
CTCAGAACACGCATCG-5386STDY7537944	0	1.39021	0	0	0	0	0	0	0	0	0	0	0	0	0	0	0	0	0	0	0	0	0	0	0	0	0	0	0	0	0	0	0	0	0	0	0	0	0	0	0	0	0	0	0	0	Mes1
CTCAGAACAGATGGCA-5386STDY7537944	2.42156	0	0	0	0	0	0	0	0	0	0	0	0	0	0	0	0	0	0	0	0	0	0	0	0	0	0	0	0	0	0	0	1.4864	0	0	0	0	0	0	0	0	0	0	0	0	0	Mes1
CTCAGAACATCTCGCT-5386STDY7537944	2.68294	0	0	0	0	0	0	0	0	0	0	0.921968	0	0	0	0	0	0	0	0	0	0	0	0	0	0	0	0	0	0	0	0	0	0	0	0	0	0	0	0	0	0	0	0	0	0	Mes1
CTCAGAAGTCAGTGGA-5386STDY7537944	2.5061	1.55864	0	0	0	0	0	0	0	0	0	0	0	0	0	0	0	0	0	0	0	0	0	0	0	0	0	0	0	0	0	0	0	0	0	0	0	0	0	0	0	0	0	0	0	0	Mes1
CTCAGAAGTGCAACGA-5386STDY7537944	1.84381	0	0	0	0	0	0	0	0	0	0	0	0	0	0	0	0	0	0	0	0	0	0	0	0	0	0	0	0	0	0	0	0	0	0	0	0	0	0	0	0	0	0	0	0	0	TransMes
CTCAGAAGTTGTCTTT-5386STDY7537944	1.05524	0	0	0	0	0	0	0	0	0	0	0	0	0	0	0	0	0	0	0	0	0	0	0	0	0	0	0	0	0	0	0	0	0	0	0	0	0	0	0	0	0	0	0	0	0	TransMes
CTCAGAATCAACCAAC-5386STDY7537944	1.41861	0	0	0	0	0	0	0	0	0	0	0.942224	0	0	0	0	0	0	0	0	0	0	0	0	1.73995	0	0	0.942224	0	0	0	0	0	0	0	0	0	0	0	0	0	0	0	0	0	0	Mes1
CTCAGAATCCGCTGTT-5386STDY7537944	0.860936	0	0.860936	0	0	0	0	0	0	0	0	0	0	0	0	0	0	0	0	0	0	0	0	0	2.05756	0	0	0.860936	0	0	0	0	0	0	0	0	0	0	0	0	0	0	0	0	0	0	Mes1
CTCAGAATCTGCTGTC-5386STDY7537944	0	0	0	0	0	0	0	0	0	0	0	0	0	0	0	0	0	0	0	0	0	0	0	0	0	0	0	0	0	0	0	0	0	0	0	0	0	0	0	0	0	0	0	0	0	0	Mes1
CTCATTACACCCATTC-5386STDY7537944	1.30239	0	0	0	0	0	0	0	0	0	0	1.30239	0	0	0	0	0	0	0	0	0	0	0	0	1.30239	0	0	0	0	0	0	0	0	0	0	0	0	0	0	0	0	0	0	0	0	0	Mes1
CTCATTACAGACTCGC-5386STDY7537944	1.87909	0.746455	1.16908	0	0	0	0	0	0	0	0	0	0	0	0	0	0	0	0	0	0	0	0	0	0.746455	0	0	0	0	0	0	0	0	0	0	0	0	0	0	0	0	0	0	0	0	0	Mes1
CTCATTACAGCTTCGG-5386STDY7537944	2.01498	0	0	0	0	0	0	0	0	0	0	0	0	0	0	0	0	0	0	0	0	0	0	0	0	0	0	0	0	0	0	0	0	0	0	0	0	0	0	0	0	0	0	0	0	0	STMN2+Fibro
CTCATTAGTAGGCATG-5386STDY7537944	1.94061	0	0	0	1.0945	0	0	0	0	0	0	0	0	0	0	0	0	0	0	0	0	0	0	0	0	0	0	0	0	0	0	0	0	0	0	0	0	0	0	0	0	0	0	0	0	0	STMN2+Fibro
CTCATTAGTGGACGAT-5386STDY7537944	1.30337	0	0	0	0	0	0	0	0	0	0	0	0	0	0	0	0	0	0	0	0	0	0	0	0	0	0	0	0	0	0	0	0	0	0	0	0	0	0	0	0	0	0	0	0	0	Mes1
CTCATTATCACATAGC-5386STDY7537944	1.55289	1.05171	0	0	1.05171	0	0	0	0	0	0	0	0	0	0	0	0	0	0	0	0	0	0	0	0	0	0	0	0	0	0	0	0	0	0	0	0	0	0	0	0	0	0	0	0	0	Mes1
CTCATTATCAGATAAG-5386STDY7537944	2.28544	1.16549	0	0	0	0	0	0	0	0	0	0	0	0	0	0	0	0	0	0	0	0	0	0	1.16549	0	0	0	0	0	0	0	0	0	0	0	0	0	0	0	0	0	0	0	0	0	Mes1
CTCATTATCCTCTAGC-5386STDY7537944	0	1.32264	0	0	0	0	0	0	0	0	0	0	0	0	0	0	0	0	0	0	0	0	0	0	0	0	0	0	0	0	0	0	0	0	0	0	0	0	0	0	0	0	0	0	0	0	Mes1
CTCCTAGCAATTCCTT-5386STDY7537944	1.38256	0.690657	1.09529	0	0	0	0	0	0	0	0	0.690657	0	0	0	0	0	0	0	0	0	0	0	0	1.09529	0	0	0	0	0	0	0	0	0	0	0	0	0	0	0	0	0	0	0	0	0	Mes1
CTCCTAGCATTAGGCT-5386STDY7537944	2.33013	0	0	0	0	0	0	0	0	0	0	1.4093	0	0	0	0	0	1.97216	0	0	0	0	0	0	0	0	0	0	0	0	0	0	0	0	0	0	0	0	0	0	0	0	0	0	0	0	Mes1
CTCCTAGGTACAGTGG-5386STDY7537944	1.79482	0.983127	0	0	0	0	0	0	0	0	0	0	0	0	0	0	0	0	0	0	0	0	0	0	0	0	0	0	0	0	0	0	0	0	0	0	0	0	0	0	0	0	0	0	0	0	Mes1
CTCCTAGGTCATGCCG-5386STDY7537944	0	0	0	0	0	0	0	0	0	0	0	1.67598	0	0	0	0	0	1.67598	0	0	0	0	0	0	0	0	0	0	0	0	0	0	0	0	0	0	0	0	0	0	0	0	0	0	0	0	Mes1
CTCCTAGGTGTTCGAT-5386STDY7537944	0.982394	0	0	0	0	0	0	0	0	0	0	0	0	0	0	0	0	0	0	0	0	0	0	0	0.982394	0	0	0	0	0	0	0	0	0	0	0	0	0	0	0	0	0	0	0	0	0	Mes1
CTCCTAGTCAGGCGAA-5386STDY7537944	0	1.2687	1.2687	0	0	0	0	0	0	0	0	0	0	0	0	0	0	1.2687	0	0	0	0	0	0	0	0	0	0	0	0	0	0	0	0	0	0	0	0	0	0	0	0	0	0	0	0	Mes1
CTCGAAAAGGCGACAT-5386STDY7537944	1.19054	0	0	0	0	0	0	0	0	0	0	0	0	0	0	0	0	0	0	0	0	0	0	0	0	0	0	0	0	0	0	0	0	0	0	0	0	0	0	0	0	0	0	0	0	0	Mes1
CTCGAAACAAGTCTAC-5386STDY7537944	0	1.21315	0	0	0	0	0	0	0	0	0	0	0	0	0	0	0	0	0	0	0	0	0	0	0	0	0	0	0	0	0	0	0	0	0	0	0	0	0	0	0	0	0	0	0	0	Mes1
CTCGAAAGTCTCATCC-5386STDY7537944	2.15297	0.92508	0	0	0	0	0	0	0	0	0	0	0	0	0	0	0	0	0	0	0	0	0	0	0	0	0	0	0	0	0	0	0	0	0	0	0	0	0	0	0	0	0	0	0	0	Mes1
CTCGAAATCCCTCTTT-5386STDY7537944	1.99899	0	0	0	0	0	0	0	0	0	0	0	0	0	0	0	0	0	0	0	0	0	0	0	0	0	0	0	0	0	0	0	0	0	0	0	0	0	0	0	0	0	0	0	0	0	Mes1
CTCGAGGGTCAACTGT-5386STDY7537944	1.94797	0	0	0	0	0	0	0	0	0	0	0	0	0	0	0	0	0	0	0	0	0	0	0	0	0	0	0	0	0	0	0	0	0	0	0	0	0	0	0	0	0	0	0	0	0	Mes1
CTCGAGGGTCCTGCTT-5386STDY7537944	0.936717	1.41176	0.936717	0	0	0	0	0	0	0	0	0	0	0	0	0	0	0	0	0	0	0	0	0	0.936717	0	0	0	0	0	0	0	0	0	0	0	0	0	0	0	0	0	0	0	0	0	Mes1
CTCGAGGTCCAAAGTC-5386STDY7537944	1.66097	0	0	0	0	0	0	0	0	0	0	0	0	0	0	0	0	0	0	0	0	0	0	0	0	0	0	0	0	0	0	0	0	0	0	0	0	0	0	0	0	0	0	0	0	0	Mes1
CTCGAGGTCCAAGCCG-5386STDY7537944	0	0	0	0	0	0	0	0	0	0	0	0	0	0	0	0	0	0	0	0	0	0	0	0	0	0	0	0	0	0	0	0	0	0	0	0	0	0	0	0	0	0	0	0	0	0	Mes1
CTCGAGGTCGGAATCT-5386STDY7537944	1.95975	0	0	0	0	0	0	0	0	0	0	0	0	0	0	0	0	0	0	0	0	0	0	0	0	0	0	0	0	0	0	0	0	0	0	0	0	0	0	0	0	0	0	0	0	0	Mes1
CTCGAGGTCTTTACGT-5386STDY7537944	0	1.63571	0	0	0	0	0	0	0	0	0	0	0	0	0	0	0	0	0	0	0	0	0	0	1.63571	0	0	0	0	0	0	0	0	0	0	0	0	0	0	0	0	0	0	0	0	0	Mes1
CTCGGAGAGGATGTAT-5386STDY7537944	2.37216	0	0	0	0	0	0	0	0	0	0	0	0	0	0	0	0	0	0	0	0	0	0	0	0	0	0	0	0	0	0	0	0	0	0	0	0	0	0	0	0	0	0	0	0	0	Mes1
CTCGGAGCACAAGACG-5386STDY7537944	2.65125	0	1.29043	0	0	0	0	0	0	0	0	0	0	0	0	0	0	0	0	0	0	0	0	0	0	0	0	0	0	0	0	0	0	0	0	0	0	0	0	0	0	0	0	0	0	0	STMN2+Fibro
CTCGGAGCACCAGCAC-5386STDY7537944	0	0	0	0	0	0	0	0	0	0	0	0	0	0	0	0	0	0	0	0	0	0	0	0	1.26068	0	0	0	0	0	0	0	0	0	0	0	0	0	0	0	0	0	0	0	0	0	Mes1
CTCGGAGCATTGCGGC-5386STDY7537944	2.44016	0	0	0	0	0	0	0	0	0	0	0	0	0	0	0	0	0	0	0	0	0	0	0	0	0	0	0	0	0	0	0	0	0	0	0	0	0	0	0	0	0	0	0	0	0	Mes1
CTCGGAGGTACATGTC-5386STDY7537944	2.71209	2.24458	0	0	0	0	0	0	1.33819	0	0	0	0	0	0	0	0	0	0	0	0	0	0	0	1.33819	0	0	0	0	0	0	0	0	0	0	0	0	0	0	0	0	0	0	0	0	0	Mes1
CTCGGAGGTCACTTCC-5386STDY7537944	1.38682	0	0	0	0	0	0	0	1.38682	0	0	0	0	0	0	0	0	0	0	0	0	0	0	0	0	0	0	0	0	0	0	0	0	0	0	0	0	0	0	0	0	0	0	0	0	0	Mes1
CTCGGAGGTCCTCTTG-5386STDY7537944	1.43107	0	0	0	0	0	0	0	0	0	0	0	0	0	0	0	0	0	0	0	0	0	0	0	1.7535	0	0	0	0	0	0	0	0	0	0	0	0	0	0	0	0	0	0	0	0	0	Mes1
CTCGGAGTCAGGCCCA-5386STDY7537944	3.10368	0	0	0.924254	0	0	0	0	0	0	0	0	0	0	0	0	0	0	0	0	0	0	0	0	0	0	0	0	0	0	0	0	0	0	0	0	0	0	0	0	0	0	0	0	0	0	Mes1
CTCGGAGTCAGTTTGG-5386STDY7537944	0.92133	0.92133	0	0	0	0	0	0	0	0	0	0	0	0	0	0	0	0	0	0	0	0	0	0	0	0	0	0	0	0	0	0	0	0	0	0	0	0	0	0	0	0	0	0	0	0	Mes1
CTCGGAGTCCTCAACC-5386STDY7537944	1.71634	0	0	0	0	0	0	0	0	0	0	0	0	0	0	0	0	0	0	0	0	0	0	0	0	0	0	0	0	0	0	0	0	0	0	0	0	0	0	0	0	0	0	0	0	0	Mes1
CTCGGGAAGACTAAGT-5386STDY7537944	2.81091	1.41707	0	0	0	0	0	0	0	0	0	1.41707	0	0	0	0	0	0	0	0	0	0	0	0	0	0	0	0	0	2.3394	0	0	1.41707	0	0	0	0	0	0	0	0	0	0	0	0	0	STMN2+Fibro
CTCGGGACAAACGCGA-5386STDY7537944	2.37872	0	0	0	0	0	0	0	0	0	0	0	0	0	0	0	0	0	0	0	0	0	0	0	0	0	0	0	0	0	0	0	0	0	0	0	0	0	0	0	0	0	0	0	0	0	Mes1
CTCGGGACATGGGAAC-5386STDY7537944	1.56265	0.664162	0.664162	0	0	0	0	0	0	0	0	0	0	0	0	0	0	1.05978	0	0	0	0	0	0	1.05978	0	0	0	0	0	0	0	0	0	0	0	0	0	0	0	0	0	0	0	0	0	Mes1
CTCGGGACATTAGGCT-5386STDY7537944	1.27443	0	0	0	0	0	0	0	0	0	0	0	0	0	0	0	0	1.81699	0	0	0	0	0	0	1.81699	0	0	0	0	0	0	0	0	0	0	0	0	0	0	0	0	0	0	0	0	0	Mes1
CTCGGGAGTAAACCTC-5386STDY7537944	2.01742	0	0	0	0	0	0	0	0	0	0	0	0	0	0	0	0	0	0	0	0	0	0	0	0	0	0	0	0	0	0	0	0	0	0	0	0	0	0	0	0	0	0	0	0	0	Mes1
CTCGGGAGTACTTAGC-5386STDY7537944	1.29619	0	0	0	1.29619	0	0	0	0	0	0	1.29619	0	0	0	0	0	0	0	0	0	0	0	0	1.29619	0	0	0	0	0	0	0	0	0	0	0	0	0	0	0	0	0	0	0	0	0	TransMes
CTCGGGAGTCTGATTG-5386STDY7537944	2.70581	1.2023	0	0	0	0	0	0	0	0	0	0	0	0	0	0	0	0	0	0	0	0	0	0	2.07734	0	0	0	0	0	0	0	0	0	0	0	0	0	0	0	0	0	0	0	0	0	Mes2
CTCGGGAGTTTCGCTC-5386STDY7537944	1.74539	1.34466	0	0	0	0	0	0	0	0	0	0	0	0	0	0	0	0	0	0	0	0	0	0	0	0	0	0	0	0	0	0	0	0	0	0	0	0	0	0	0	0	0	0	0	0	Mes1
CTCGGGATCTCGTTTA-5386STDY7537944	2.14128	0	0	0	0	0	0	0	0	0	0	0	0	0	0	0	0	0	0	0	0	0	0	0	0	0	0	0	0	0	0	0	0	0	0	0	0	0	0	0	0	0	0	0	0	0	OCP
CTCGGGATCTGGCGTG-5386STDY7537944	1.14978	0	0	0	0	0	0	0	0	0	0	0	0	0	0	0	0	0	0	0	0	0	0	0	1.14978	0	0	0	0	0	0	0	0	0	0	0	0	0	0	0	0	0	0	0	0	0	Mes1
CTCGTACAGAAGAAGC-5386STDY7537944	2.06222	0	0	0	0	0	0	0	0	0	0	0	0	0	0	0	0	0	0	0	0	0	0	0	1.48879	0	0	0	0	0	0	0	0	0	0	0	0	0	0	0	0	0	0	0	0	0	Mes1
CTCGTACAGTACCGGA-5386STDY7537944	1.29369	1.29369	0	0	0	0	0	0	0	0	0	0	0	0	0	0	0	0	0	0	0	0	0	0	0	0	0	0	0	0	0	0	0	0	0	0	0	0	0	0	0	0	0	0	0	0	Mes1
CTCGTACCACATGACT-5386STDY7537944	2.81828	1.17857	0	0	0	0	0	0	0	0	0	0	0	0	0	0	0	0	0	0	0	0	0	0	0	0	0	0	0	0	0	0	0	0	0	0	0	0	0	0	0	0	1.17857	0	0	0	STMN2+Fibro
CTCGTACCAGTTAACC-5386STDY7537944	0	1.32203	0	0	0	0	0	0	0	0	0	0	0	0	0	0	0	0	0	0	0	0	0	0	1.32203	0	0	0	0	0	0	0	0	0	0	0	0	0	0	0	0	0	0	0	0	0	Mes1
CTCGTACCATGTAAGA-5386STDY7537944	2.17841	0.62607	1.00814	0	0	0	0.62607	0	0	0	0	0	0	0	0	0	0	0.62607	0	0	0	0	0	0	0.62607	0	0	0	0	0	0	0	0	0	0	0	0	0	0	0	0	0	0.62607	0	0	0	STMN2+Fibro
CTCGTACGTACAGTGG-5386STDY7537944	1.22186	0	0	0	0	0	0	0	0	0	0	0	0	0	0	0	0	0	0	0	0	0	0	0	1.22186	0	0	0	0	0	0	0	0	0	0	0	0	0	0	0	0	0	0	0	0	0	Mes1
CTCGTACGTTGTGGAG-5386STDY7537944	0	1.48508	1.48508	0	0	0	0	0	0	0	0	0	0	0	0	0	0	2.05804	0	0	0	0	0	0	2.05804	0	0	0	0	0	0	0	0	0	0	0	0	0	0	0	0	0	0	0	0	0	Mes1
CTCGTACGTTTGTTTC-5386STDY7537944	2.34999	0	1.21531	0	0	0	0	0	0	0	0	0	0	0	0	0	0	1.21531	0	0	0	0	0	0	0	0	0	0	0	0	0	0	0	0	0	0	0	0	0	0	0	0	0	0	0	0	Mes1
CTCGTACTCACCACCT-5386STDY7537944	1.85464	0	0	0	0	0	0	0	0	0	0	0	1.3069	0	0	0	0	0	0	0	0	0	0	0	0	0	0	0	0	0	0	0	0	0	0	0	0	0	0	0	0	0	0	0	0	0	OCP
CTCGTACTCCGGCACA-5386STDY7537944	0.954724	0.954724	0	0	0.954724	0	0	0	0	0	0	0	0.954724	0	0	0	0	0	0	0	0	0	0	0	1.43411	0	0	0	0	0	0	0	0	0	0	0	0	0	0	0	0	0	0	0	0	0	ISL1+Mes
CTCGTACTCGCATGAT-5386STDY7537944	1.42206	2.34535	0	0	0	0	0	0	0	0	0	0	0	0	0	0	0	0	0	0	0	0	0	0	1.98668	0	0	0	0	0	0	0	0	0	0	0	0	0	0	0	0	0	0	0	0	0	Mes1
CTCGTCAGTACAGTTC-5386STDY7537944	0.69606	0	0	0	0	0	0	0	0	0	0	0.69606	0	0	0	0	0	0	0	0	0	0	0	0	0.69606	0	0	0	0	0	0	0	0.69606	0	0	0	0	0	0	0	0	0	0.69606	0	0	0	ISL1+Mes
CTCGTCAGTACATGTC-5386STDY7537944	2.24659	0	1.33985	0	0	0	0	0	0	0	0	0	0	0	0	0	0	1.89266	0	1.33985	0	0	0	0	1.33985	0	0	0	0	0	0	0	0	0	0	0	0	0	0	0	0	0	0	0	0	0	Mes1
CTCGTCATCCACGACG-5386STDY7537944	2.57088	0	0	0	0	0	0	0	0	0	0	0	0	0	0	0	0	0	0	1.61458	0	0	0	0	0	0	0	0	0	0	0	0	0	0	0	0	0	1.61458	0	0	0	0	0	0	0	0	Mes1
CTCGTCATCTGTTGAG-5386STDY7537944	0	1.31322	0	1.31322	0	0	0	0	0	0	0	0	0	1.31322	0	0	0	0	0	0	0	0	0	0	0	0	0	0	0	0	0	0	0	0	0	0	0	0	0	0	0	0	0	0	0	0	Mes1
CTCGTCATCTTGAGAC-5386STDY7537944	1.55568	0	0	0	1.55568	0	0	0	0	0	0	0	0	0	0	0	0	0	0	0	0	0	0	0	0	0	0	0	0	0	0	0	0	0	0	0	0	0	0	0	0	0	0	0	0	0	Mes1
CTCTAATAGAACTGTA-5386STDY7537944	2.59176	1.40814	0	0	0	0	0	0	0	0	0	0	0	0	0	0	0	0	0	0	0	0	0	0	1.40814	0	0	0	0	0	0	0	0	0	0	0	0	0	0	0	0	0	0	0	0	0	Mes1
CTCTAATCAGGTCTCG-5386STDY7537944	2.2488	0	0	0	0	0	0	0	0	0	0	0	0	0	0	0	0	0	0	0	0	0	0	0	0	0	0	0	0	0	0	0	0	0	0	0	0	0	0	0	0	0	0	0	0	0	TransMes
CTCTAATCAGTTTACG-5386STDY7537944	1.57666	2.16074	0	0	0	0	0	0	0	0	0	0	0	0	0	0	0	0	0	0	0	0	0	0	0	0	0	0	0	0	0	0	0	0	0	0	0	0	0	1.57666	0	0	0	0	0	0	Mes1
CTCTAATCATCGACGC-5386STDY7537944	2.52612	0	0	0	0	0	0	0	0	0	0	0	0	0	0	0	0	0	0	0	0	0	0	0	0	0	0	0	0	0	0	0	0	0	0	0	0	0	0	0	0	0	0	0	0	0	STMN2+Fibro
CTCTAATGTAGGGACT-5386STDY7537944	1.84538	0	0.846993	0	0	0	0	0	0	0	0	0	0	0	0	0	0	0	0	0	0	0	0	0	0	0	0	0	0	0	0	0	0	0	0	0	0	0	0	0	0	0	0	0	0	0	STMN2+Fibro
CTCTAATGTTATCGGT-5386STDY7537944	2.79428	0	0	0	0	0	0	0	0	0	0	0	0	0	0	0	0	0	0	0	0	0	0	0	1.16096	0	0	0	0	0	0	0	0	0	0	0	0	0	0	0	0	0	0	0	0	0	Mes1
CTCTAATTCAACGCTA-5386STDY7537944	0.896908	0	0	0	0	0	0	0	0	0	0	0	0	0	0	0	0	0	0	0	0	0	0	0	0.896908	0	0	0	0	0	0	0	0	0	0	0	0	0	0	0	0	0	0	0	0	0	Mes1
CTCTAATTCCTTTCTC-5386STDY7537944	1.71475	1.90123	0	0	0	0	0	0	0	0	0	0	0	0	0	0	0	0	0	0	0	0	0	0	1.18713	0	0	0	0	0	0	0	0	0	0	0	0	0	0	0	0	0	0	0	0	0	Mes1
CTCTAATTCTAACTCT-5386STDY7537944	0	1.3875	0	0	0	0	0	0	0	0	0	0	0	0	0	0	0	1.94728	0	0	0	0	0	0	1.3875	0	0	0	0	0	0	0	0	0	0	0	0	0	0	0	0	0	0	0	0	0	Mes1
CTCTACGAGACAGGCT-5386STDY7537944	1.76679	1.2314	1.2314	0	0	0	0	0	0	0	0	0	0	0	0	0	0	0	0	0	0	0	0	0	0	0	0	0	0	0	0	0	0	0	0	0	0	0	0	0	0	0	0	0	0	0	STMN2+Fibro
CTCTACGAGATAGTCA-5386STDY7537944	0	0	0	0	0	0	0	0	0	0	0	1.79259	0	0	0	0	0	0	0	0	0	0	0	0	0	0	0	0	0	0	0	0	0	0	0	0	0	0	0	0	0	0	0	0	0	0	Mes1
CTCTACGAGATCCCAT-5386STDY7537944	2.55815	0	0	0	0	0	0	0	0	0	0	1.38077	0	0	0	0	0	1.93959	0	0	0	0	0	0	0	0	0	0	0	0	0	0	0	0	0	0	0	0	0	0	0	0	0	0	0	0	Mes1
[truncated: 100,356 more rows]

## Sheet: panel_c
cell_cluster	GATA5	WT1	GATA3	GATA2	FOXF1	MEIS3	BACH2	RELB	ETV6	ZNF814	HSF1	E2F6	NR2F6	HOXA11	HIC1	ZIC3	RARB	LHX2	SP9	MSX1	MSX2	HOXA13	MYCN	E2F7	E2F8	FOXM1	MXD3	DBP	ZIC5	MITF	ERF	NFATC2	SOX6	SOX5	SOX9	SOX8	FOSB	MAFF	ZNF286A	FOXJ1	KLF4	FOXA3	NKX3-2	FOXO4	DLX3	CEBPB	FOXC1	RUNX3	EGR4
[truncated: 21 more rows]
[truncated: 15 more columns]

[truncated: 1 more sheets: panel_d]
