# Supplementary material for: A human embryonic limb cell atlas resolved in space and time
Source: Nature. 2023 Dec 6;635(8039):668–78. doi: 10.1038/s41586-023-06806-x (PMC7616500; doi:10.1038/s41586-023-06806-x)
Supplement: Supplementary file 13 — Source Data Fig. 4 [file 41586_2023_6806_MOESM13_ESM.xlsx]

## Sheet: panel_A
index	FA1	FA2	cell_cluster
AACACGTGTCAGAAGC-5386STDY7537944	-29448.4	21494.8	PAX3+MyoProg
AACCGCGGTCTTTCAT-5386STDY7537944	-25259.2	16910.5	PAX3+MyoProg
AACGTTGGTTCGTTGA-5386STDY7537944	-10556.9	10317.1	MyoB1
AACTGGTCATCCGCGA-5386STDY7537944	-19341.3	7430.66	PAX3+PAX7+MyoProg
AAGGCAGGTATTACCG-5386STDY7537944	-14760.1	9219.64	PAX3+PAX7+MyoProg
AAGGTTCAGGCAGGTT-5386STDY7537944	-9325.11	21253.1	MyoB1
AAGGTTCGTCCGTTAA-5386STDY7537944	-20728	10357.4	PAX3+MyoProg
AAGTCTGGTCTCTTTA-5386STDY7537944	-24202.8	14036.3	PAX3+MyoProg
AATCCAGCAAGGTGTG-5386STDY7537944	-16173.7	4371.83	PAX3+PAX7+MyoProg
AATCCAGGTATGCTTG-5386STDY7537944	-21693.3	10853.7	PAX3+MyoProg
ACATCAGAGCTGATAA-5386STDY7537944	-23256	12418.7	PAX3+MyoProg
ACATCAGAGGTAAACT-5386STDY7537944	-19467.7	8178.29	PAX3+PAX7+MyoProg
ACATGGTAGAAGGTTT-5386STDY7537944	-13291.6	3528.74	PAX3+PAX7+MyoProg
ACGAGGAGTCTACCTC-5386STDY7537944	-3948.39	25463.8	MyoB1
ACGGGCTAGCCAACAG-5386STDY7537944	-15839.4	2855.77	PAX3+PAX7+MyoProg
ACGTCAATCATGTCTT-5386STDY7537944	-18199.6	6326.61	PAX3+PAX7+MyoProg
ACTGAACTCAGAAATG-5386STDY7537944	-26165.4	16513.3	PAX3+MyoProg
ACTGTCCCACAACGCC-5386STDY7537944	-26459.2	16961.7	PAX3+MyoProg
AGACGTTTCACGACTA-5386STDY7537944	-16414.8	1806.65	PAX3+PAX7+MyoProg
AGAGCGATCACCGTAA-5386STDY7537944	-21884	11578.9	PAX3+MyoProg
AGATTGCAGCGTTGCC-5386STDY7537944	-25929.9	17729.2	PAX3+MyoProg
AGATTGCCAAGTTGTC-5386STDY7537944	2453.14	29893.6	MyoB1
AGATTGCCAGGCTCAC-5386STDY7537944	-21066.6	10634.9	PAX3+MyoProg
AGCAGCCTCGCCTGTT-5386STDY7537944	-23061.6	12183.4	PAX3+MyoProg
AGCCTAATCCCAAGTA-5386STDY7537944	-16808.9	4910.71	PAX3+PAX7+MyoProg
AGCCTAATCGCTAGCG-5386STDY7537944	-26062	16357.9	PAX3+MyoProg
AGGGAGTGTCGCTTCT-5386STDY7537944	-8206.94	6961.58	PAX3+PAX7+MyoProg
AGGGATGGTACTTGAC-5386STDY7537944	-29163.9	22400.4	PAX3+MyoProg
AGTCTTTTCACTCCTG-5386STDY7537944	-29132.9	21051.8	PAX3+MyoProg
AGTCTTTTCATACGGT-5386STDY7537944	-29335.4	21209.1	PAX3+MyoProg
AGTGGGAGTAGAGGAA-5386STDY7537944	-27990.2	19504.4	PAX3+MyoProg
AGTGGGATCTACTATC-5386STDY7537944	-26140.9	18168.1	PAX3+MyoProg
AGTTGGTAGAGCTGGT-5386STDY7537944	-19635.8	10516.1	PAX3+MyoProg
AGTTGGTCATGTCGAT-5386STDY7537944	-20708.9	10276.2	PAX3+MyoProg
ATAGACCTCGATCCCT-5386STDY7537944	-19597.5	7899.21	PAX3+PAX7+MyoProg
ATCATCTAGATCCCGC-5386STDY7537944	-4276.91	27425.1	MyoB1
ATCATGGCAGGAACGT-5386STDY7537944	-22892.5	13181.6	PAX3+MyoProg
ATCCGAACACGGCCAT-5386STDY7537944	-14270.7	3489.09	PAX3+PAX7+MyoProg
ATTCTACAGACACTAA-5386STDY7537944	-9208.7	20544.5	MyoB1
CAAGAAATCAGCTTAG-5386STDY7537944	-27343.1	18523.9	PAX3+MyoProg
CACAAACCAGGTCCAC-5386STDY7537944	-28269.6	19668.1	PAX3+MyoProg
CACACTCTCTCGATGA-5386STDY7537944	-25258.1	15339.6	PAX3+MyoProg
CACAGGCAGGAATGGA-5386STDY7537944	-24135.7	15727.6	PAX3+MyoProg
CACAGTAAGGGCATGT-5386STDY7537944	-18069	5932.75	PAX3+PAX7+MyoProg
CACATAGCACCTGGTG-5386STDY7537944	-11101.1	12180.9	MyoB1
CAGCATAAGGATGGTC-5386STDY7537944	-16470.3	1163.31	PAX3+PAX7+MyoProg
CAGCATACACCAACCG-5386STDY7537944	-23721.6	14946.9	PAX3+MyoProg
CAGCCGAGTTAAAGTG-5386STDY7537944	-22788.2	11702.5	PAX3+MyoProg
CAGCTAAGTCTCCATC-5386STDY7537944	-27818.7	21011.1	PAX3+MyoProg
CAGCTGGAGTGCGATG-5386STDY7537944	-22732.8	12256.5	PAX3+MyoProg
CAGCTGGCAAGTACCT-5386STDY7537944	-15038	1583.74	PAX3+PAX7+MyoProg
CAGGTGCTCTCCCTGA-5386STDY7537944	-22478.5	12203.7	PAX3+MyoProg
CATATGGCACAACGTT-5386STDY7537944	-18831.3	6893.26	PAX3+PAX7+MyoProg
CATCAGAAGGGAGTAA-5386STDY7537944	-14068.4	1830.39	PAX3+PAX7+MyoProg
CATCAGAAGTCTCGGC-5386STDY7537944	-23362	12681.7	PAX3+MyoProg
CATCAGACAGCTGCTG-5386STDY7537944	-20133.6	8734.92	PAX3+MyoProg
CATCGGGGTCTCTCTG-5386STDY7537944	-18959.9	6888.69	PAX3+PAX7+MyoProg
CATCGGGTCTATCCCG-5386STDY7537944	-17697.9	5164.26	PAX3+PAX7+MyoProg
CATGACAGTCTCATCC-5386STDY7537944	-19100.3	6818.11	PAX3+PAX7+MyoProg
CATTCGCCAGACACTT-5386STDY7537944	-13288.2	14249.3	MyoB1
CATTCGCCAGTATAAG-5386STDY7537944	-12382	1946.96	PAX3+PAX7+MyoProg
CCACCTAGTCGCATCG-5386STDY7537944	-5394.2	26592.9	MyoB1
CCACGGAGTGTAATGA-5386STDY7537944	-9848.08	2594.3	PAX3+PAX7+MyoProg
CCATGTCTCCAAATGC-5386STDY7537944	-23173.3	12898.7	PAX3+MyoProg
CCCTCCTTCGTCTGAA-5386STDY7537944	-23171.6	13495.2	PAX3+MyoProg
CCGTACTGTCACACGC-5386STDY7537944	-27881.4	19705.4	PAX3+MyoProg
CCGTACTGTCGAGATG-5386STDY7537944	7100.17	-4052.24	PAX7+MyoProg2
CCTAAAGGTCGTCTTC-5386STDY7537944	-10451.9	3495.28	PAX3+PAX7+MyoProg
CCTAGCTGTTCGAATC-5386STDY7537944	-10104.1	14275.8	MyoB1
CCTATTAAGCTAGTGG-5386STDY7537944	-16169.2	12397.8	PAX3+MyoProg
CCTTTCTAGTGGTAGC-5386STDY7537944	-13296.7	-914.752	PAX3+PAX7+MyoProg
CGAACATCAGGGTACA-5386STDY7537944	-17777.1	13918.4	PAX3+MyoProg
CGAATGTAGGACACCA-5386STDY7537944	-17295.3	15526	PAX3+MyoProg
CGACTTCGTCGGCACT-5386STDY7537944	-21516	10590.2	PAX3+MyoProg
CGAGCACTCACCACCT-5386STDY7537944	-28024.6	20238.1	PAX3+MyoProg
CGATCGGAGTCGCCGT-5386STDY7537944	20235.2	31923	MyoC1
CGATTGAGTGTAATGA-5386STDY7537944	-21593.9	10715.8	PAX3+MyoProg
CGATTGAGTTCCATGA-5386STDY7537944	-5265.78	-8908.88	PAX7+MyoProg2
CGCCAAGTCATTCACT-5386STDY7537944	-27715.4	20943.7	PAX3+MyoProg
CGCGTTTGTCGCGAAA-5386STDY7537944	-20094.8	10739.3	PAX3+MyoProg
CGCTATCAGAGACTAT-5386STDY7537944	-17697.4	5116.11	PAX3+PAX7+MyoProg
CGCTATCGTAAGGATT-5386STDY7537944	-29522.9	21788	PAX3+MyoProg
CGCTTCATCCTCAATT-5386STDY7537944	2971.29	29494.5	MyoB1
CGGACACAGGGAAACA-5386STDY7537944	-20266.1	8857.94	PAX3+MyoProg
CGGAGCTAGATGGCGT-5386STDY7537944	-233.82	25662.4	MyoB2
CGGAGCTCATTAACCG-5386STDY7537944	-15840.1	11876.6	PAX3+MyoProg
CGGCTAGTCCGAATGT-5386STDY7537944	-20114.6	8909.05	PAX3+MyoProg
CGGTTAAGTCAGAATA-5386STDY7537944	-24424.5	14158.3	PAX3+MyoProg
CGGTTAAGTGGTAACG-5386STDY7537944	-21858.3	11076.4	PAX3+MyoProg
CGTAGCGAGTTTAGGA-5386STDY7537944	20683.5	31936.8	MyoC1
CGTAGGCGTGAAGGCT-5386STDY7537944	-8944.03	-1458.1	PAX7+MyoProg2
CGTCAGGCACGACTCG-5386STDY7537944	-26426.1	17832.4	PAX3+MyoProg
CGTCAGGTCATTATCC-5386STDY7537944	-17511.6	4889.15	PAX3+PAX7+MyoProg
CGTCAGGTCCGTACAA-5386STDY7537944	-22919.9	15176.5	PAX3+MyoProg
CGTTCTGAGGAGTTGC-5386STDY7537944	-24200.1	15507.3	PAX3+MyoProg
CTACACCAGTCGCCGT-5386STDY7537944	-18863.7	6145.24	PAX3+PAX7+MyoProg
CTACACCTCAGGTTCA-5386STDY7537944	-11277.2	-228.923	PAX7+MyoProg2
CTACGTCAGGAGTACC-5386STDY7537944	-23446	12834.7	PAX3+MyoProg
CTCAGAAGTCATGCAT-5386STDY7537944	-21968.6	16141.1	PAX3+MyoProg
CTCGAAACATGCGCAC-5386STDY7537944	-10879.2	4018.09	PAX3+PAX7+MyoProg
CTCGTCATCAGCTCGG-5386STDY7537944	-25958.4	16336.6	PAX3+MyoProg
CTGCCTAAGGTCATCT-5386STDY7537944	-12227.4	7521.06	PAX3+PAX7+MyoProg
CTGCCTATCCGTCATC-5386STDY7537944	-16382.8	2477.02	PAX3+PAX7+MyoProg
CTGCTGTAGAAGCCCA-5386STDY7537944	-9319.55	20097.4	MyoB1
CTGCTGTTCGAACTGT-5386STDY7537944	-19168	7567.73	PAX3+PAX7+MyoProg
CTGTGCTAGCACACAG-5386STDY7537944	-18137.7	5922.64	PAX3+PAX7+MyoProg
CTGTTTACATCGATTG-5386STDY7537944	-21981.3	16109.4	PAX3+MyoProg
CTTAGGATCGTACCGG-5386STDY7537944	-28555.5	20751.7	PAX3+MyoProg
GAAACTCAGGTGTTAA-5386STDY7537944	-22362.1	12167.6	PAX3+MyoProg
GAACCTAAGTACGATA-5386STDY7537944	-8534.48	19059.5	MyoB1
GAACCTATCGGTCTAA-5386STDY7537944	-16950.4	4841.78	PAX3+PAX7+MyoProg
GAAGCAGCAGTATGCT-5386STDY7537944	-17199.7	6673.99	PAX3+PAX7+MyoProg
GAATAAGAGAAGGTGA-5386STDY7537944	-25361.7	16106	PAX3+MyoProg
GACCTGGAGCTTCGCG-5386STDY7537944	-13222.3	5062.32	PAX3+PAX7+MyoProg
GACCTGGAGGGTTCCC-5386STDY7537944	-24461.7	14318	PAX3+MyoProg
GACCTGGCAGCCTTGG-5386STDY7537944	-17862.3	5884.35	PAX3+PAX7+MyoProg
GACGGCTCACCAACCG-5386STDY7537944	-12749.9	4352.17	PAX3+PAX7+MyoProg
GACTACATCATTCACT-5386STDY7537944	-20764.9	9307.19	PAX3+MyoProg
GAGGTGACACCAGTTA-5386STDY7537944	-9050.03	-4065.03	PAX7+MyoProg2
GAGGTGATCACAGGCC-5386STDY7537944	-25074.3	15187.6	PAX3+MyoProg
GATCAGTGTCGGGTCT-5386STDY7537944	-26613.5	17234.2	PAX3+MyoProg
GATCAGTTCGAATGGG-5386STDY7537944	-17663.9	5799.54	PAX3+PAX7+MyoProg
GATCGATCACTACAGT-5386STDY7537944	-13483.6	968.591	PAX3+PAX7+MyoProg
GATCGTAAGGGAAACA-5386STDY7537944	-23675.8	13750.4	PAX3+MyoProg
GATCGTAAGTTAAGTG-5386STDY7537944	-22102.8	11889.3	PAX3+MyoProg
GATGCTAAGCCAGAAC-5386STDY7537944	-28391.2	19869	PAX3+MyoProg
GCAATCATCCAAGCCG-5386STDY7537944	-11873.8	15533.1	MyoB1
GCATACATCTGTACGA-5386STDY7537944	-22261.2	12067.4	PAX3+MyoProg
GCATGCGCAGCTTAAC-5386STDY7537944	-22613.4	17038.1	PAX3+MyoProg
GCCAAATGTAAGGGAA-5386STDY7537944	-21601	10197.7	PAX3+MyoProg
GCGCAACCACCTCGTT-5386STDY7537944	-21962.3	15774.2	PAX3+MyoProg
GCGCGATCAAGTACCT-5386STDY7537944	-17631.5	5740.97	PAX3+PAX7+MyoProg
GCGCGATCATTCCTCG-5386STDY7537944	-23925.1	14918.6	PAX3+MyoProg
GCGCGATGTAAATGTG-5386STDY7537944	-27825.6	19494.6	PAX3+MyoProg
GCTCCTACATTCGACA-5386STDY7537944	-18621.3	8197.51	PAX3+PAX7+MyoProg
GCTGCAGCATGGTCAT-5386STDY7537944	-8125.8	1870.98	PAX3+PAX7+MyoProg
GCTGCAGGTAGGGACT-5386STDY7537944	-16379.4	1894.97	PAX3+PAX7+MyoProg
GCTGCTTAGTCCGTAT-5386STDY7537944	-11796.4	-204.758	PAX3+PAX7+MyoProg
GCTGGGTAGAAGATTC-5386STDY7537944	-18109.7	7073.43	PAX3+PAX7+MyoProg
GCTTGAACAAAGCGGT-5386STDY7537944	-26717.2	17631.2	PAX3+MyoProg
GCTTGAAGTGAAGGCT-5386STDY7537944	-19920.6	11030.8	PAX3+MyoProg
GGAACTTTCAAGAAGT-5386STDY7537944	-29377.9	21449.2	PAX3+MyoProg
GGAATAACACGCTTTC-5386STDY7537944	-13517.6	3781.87	PAX3+PAX7+MyoProg
GGAATAAGTGCTGTAT-5386STDY7537944	-19748.5	15517	PAX3+MyoProg
GGATGTTCAGCCTATA-5386STDY7537944	-21527.4	12009	PAX3+MyoProg
GGATTACCATCTCCCA-5386STDY7537944	-12493	3717.62	PAX3+PAX7+MyoProg
GGATTACGTACTTGAC-5386STDY7537944	-23552	12867.4	PAX3+MyoProg
GGCAATTGTTGAGGTG-5386STDY7537944	-11350.1	20463.4	MyoB1
GGCAATTTCCTATTCA-5386STDY7537944	-21621.9	10193.7	PAX3+MyoProg
GGCCGATCAAGAGTCG-5386STDY7537944	1461.41	-2377.66	PAX7+MyoProg2
GGCCGATGTCAATACC-5386STDY7537944	-27136.3	18191.5	PAX3+MyoProg
GGCGTGTAGAGTAAGG-5386STDY7537944	-17897.2	5968.91	PAX3+PAX7+MyoProg
GGCGTGTCACAGACAG-5386STDY7537944	-14040.3	1344.31	PAX3+PAX7+MyoProg
GGCGTGTTCTCTTATG-5386STDY7537944	-22969	12547.1	PAX3+MyoProg
GGCTGGTCAGGAATCG-5386STDY7537944	-18332.2	7026.2	PAX3+PAX7+MyoProg
GGGAATGTCCCAGGTG-5386STDY7537944	-23632.1	13012.6	PAX3+MyoProg
GGGACCTGTTCAGGCC-5386STDY7537944	-21420.2	13139	PAX3+MyoProg
GGGACCTTCTCGCTTG-5386STDY7537944	-26783	18259.7	PAX3+MyoProg
GGGTCTGGTAGTGAAT-5386STDY7537944	-23619.7	12924.7	PAX3+MyoProg
GGGTTGCGTATTACCG-5386STDY7537944	-18319.7	10296.7	PAX3+MyoProg
GGTGCGTTCAGAAATG-5386STDY7537944	-19667.3	11202.9	PAX3+MyoProg
GGTGCGTTCTCGCATC-5386STDY7537944	-13954.7	3158.88	PAX3+PAX7+MyoProg
GTAGTCATCGGCGCAT-5386STDY7537944	-23242.2	12323.8	PAX3+MyoProg
GTATCTTCAGCTTAAC-5386STDY7537944	-15050.5	1483.78	PAX3+PAX7+MyoProg
GTATTCTAGGAATTAC-5386STDY7537944	-26302.8	16701.8	PAX3+MyoProg
GTATTCTCAAAGGTGC-5386STDY7537944	-3649.43	-5435.94	PAX7+MyoProg2
GTATTCTCATATGGTC-5386STDY7537944	-17998.7	6049.13	PAX3+PAX7+MyoProg
GTATTCTGTATAAACG-5386STDY7537944	-16800.1	4341.3	PAX3+PAX7+MyoProg
GTCAAGTTCGAACTGT-5386STDY7537944	-19217.6	7466.47	PAX3+PAX7+MyoProg
GTCACAATCGATGAGG-5386STDY7537944	-18242.2	6383.19	PAX3+PAX7+MyoProg
GTCCTCAAGCACCGTC-5386STDY7537944	-20661	9774.9	PAX3+MyoProg
GTCGTAAGTACCATCA-5386STDY7537944	-18560.2	13843.1	PAX3+MyoProg
GTGCAGCCACCGATAT-5386STDY7537944	-22208.6	11915.1	PAX3+MyoProg
GTGCGGTCACTTAACG-5386STDY7537944	-21607	10874.8	PAX3+MyoProg
GTGTTAGTCCAACCAA-5386STDY7537944	-23222.2	13641.5	PAX3+MyoProg
GTTCATTAGCAGCGTA-5386STDY7537944	-21909.7	10537.1	PAX3+MyoProg
GTTCTCGAGGATGGTC-5386STDY7537944	-11563.8	3568.89	PAX3+PAX7+MyoProg
GTTCTCGTCACAATGC-5386STDY7537944	-17659.5	5652.97	PAX3+PAX7+MyoProg
GTTTCTACACATGTGT-5386STDY7537944	-20950.9	9855.25	PAX3+MyoProg
TAAACCGAGGGTATCG-5386STDY7537944	-18792.2	10227	PAX3+MyoProg
TAAGCGTCACACGCTG-5386STDY7537944	-23611.6	14218.7	PAX3+MyoProg
TACACGACAGGATCGA-5386STDY7537944	-22058.4	11456.3	PAX3+MyoProg
TACGGATGTACTCAAC-5386STDY7537944	-20246.3	12992.3	PAX3+MyoProg
TACGGGCGTCCAACTA-5386STDY7537944	-16630.5	3611.45	PAX3+PAX7+MyoProg
TACTCATGTACATCCA-5386STDY7537944	-21274	11202.6	PAX3+MyoProg
TACTCGCTCCTATGTT-5386STDY7537944	-27847.5	21160.8	PAX3+MyoProg
TAGACCAGTGGACGAT-5386STDY7537944	-24842.3	15411.7	PAX3+MyoProg
TAGAGCTGTAGGGACT-5386STDY7537944	-20041	8909.3	PAX3+MyoProg
TATGCCCAGTGAATTG-5386STDY7537944	-22874.4	12936.1	PAX3+MyoProg
TCACAAGAGCTCCCAG-5386STDY7537944	-12559	14980.9	MyoB1
TCAGCTCTCCTAAGTG-5386STDY7537944	-21963.1	10944.4	PAX3+MyoProg
TCATTACGTTGGTGGA-5386STDY7537944	-25424.1	15476.3	PAX3+MyoProg
TCGAGGCAGCTGTCTA-5386STDY7537944	-28153.4	20092.1	PAX3+MyoProg
TCGGTAAGTGTGCGTC-5386STDY7537944	-9572.69	14303.1	MyoB1
TCTGAGAAGTGGAGAA-5386STDY7537944	-9026.04	9510.64	MyoB1
TCTTCGGTCCAGATCA-5386STDY7537944	-20643.9	13597.3	PAX3+MyoProg
TCTTTCCTCGCCTGTT-5386STDY7537944	-18139.3	14249.2	PAX3+MyoProg
TGACGGCGTATCAGTC-5386STDY7537944	-22039.5	10949.7	PAX3+MyoProg
TGACGGCGTGCGATAG-5386STDY7537944	-18672	6680.93	PAX3+PAX7+MyoProg
TGAGAGGTCCATGAGT-5386STDY7537944	-16664.2	9743.56	PAX3+MyoProg
TGAGCCGCATCAGTCA-5386STDY7537944	-18358.8	6510.89	PAX3+PAX7+MyoProg
TGAGCCGGTACTTAGC-5386STDY7537944	-21026.3	10113.3	PAX3+MyoProg
TGATTTCCAGTGACAG-5386STDY7537944	-29875.9	22928	PAX3+MyoProg
TGCCAAAAGACTCGGA-5386STDY7537944	-18497.5	6584.94	PAX3+PAX7+MyoProg
TGCGGGTGTCCCTTGT-5386STDY7537944	-10766.4	3211.8	PAX3+PAX7+MyoProg
TGCTACCCATGCCCGA-5386STDY7537944	-21991	17126.6	PAX3+MyoProg
TGGCCAGTCGTTACAG-5386STDY7537944	-15711.2	3744.12	PAX3+PAX7+MyoProg
TGGCTGGCAGATAATG-5386STDY7537944	-12880.1	14581.1	MyoB1
TGGGAAGGTCTTTCAT-5386STDY7537944	-23974.7	13619.2	PAX3+MyoProg
TGTGTTTTCGGTTCGG-5386STDY7537944	-24211.9	13812.9	PAX3+MyoProg
TTAACTCAGTGGCACA-5386STDY7537944	-24669	16155.8	PAX3+MyoProg
TTATGCTAGTATCTCG-5386STDY7537944	-17575.7	5634.51	PAX3+PAX7+MyoProg
TTATGCTTCCTGTAGA-5386STDY7537944	-20502.6	9662.25	PAX3+MyoProg
TTCTCAAAGAATTGTG-5386STDY7537944	-20694.2	9633.27	PAX3+MyoProg
TTCTCAACAATGGAGC-5386STDY7537944	-4305.31	25514.3	MyoB1
TTCTTAGCATGGGACA-5386STDY7537944	-24678.7	16100.6	PAX3+MyoProg
TTGAACGAGTAGCCGA-5386STDY7537944	-28786.3	21981.2	PAX3+MyoProg
TTGAACGTCACCCGAG-5386STDY7537944	-14796.4	1320.34	PAX3+PAX7+MyoProg
TTGACTTTCGCCATAA-5386STDY7537944	-14994.8	2917.99	PAX3+PAX7+MyoProg
TTGCCGTTCGCTTGTC-5386STDY7537944	-19010	9490.38	PAX3+MyoProg
TTGCGTCAGTTTAGGA-5386STDY7537944	-22179.2	15925.1	PAX3+MyoProg
TTGGAACTCCAAATGC-5386STDY7537944	-18686.2	8336.12	PAX3+PAX7+MyoProg
TTTACTGCAAGGGTCA-5386STDY7537944	-23702.6	13325.2	PAX3+MyoProg
TTTATGCAGATGCCTT-5386STDY7537944	-24272.9	16255.9	PAX3+MyoProg
TTTGCGCCATCGACGC-5386STDY7537944	-28855.3	20708.7	PAX3+MyoProg
AAACCTGAGATCCTGT-FCAImmP7536758	-10778.6	-17100.3	PAX7+MyoProg1
AAACCTGCAAGGCTCC-FCAImmP7536758	-5129.59	-7886.13	PAX7+MyoProg2
AAACCTGCAATGGATA-FCAImmP7536758	-1692.38	-19949.3	PAX7+MyoProg1
AAACCTGCATGATCCA-FCAImmP7536758	-7058.9	-11846.7	PAX7+MyoProg1
AAACGGGCAACACCCG-FCAImmP7536758	-419.116	-27836	PAX7+MyoProg1
AAACGGGCAATACGCT-FCAImmP7536758	1260.9	-2692.21	MyoB2
AAACGGGCAGCCAATT-FCAImmP7536758	7740.33	-3917.46	PAX7+MyoProg2
AAACGGGGTAGAGGAA-FCAImmP7536758	-1634.92	-20927.1	PAX7+MyoProg1
AAACGGGGTGTCTGAT-FCAImmP7536758	5245.64	-1736.75	PAX7+MyoProg2
AAAGATGAGACCTAGG-FCAImmP7536758	-10209.3	-5185.51	PAX7+MyoProg2
AAAGATGAGGGTTTCT-FCAImmP7536758	-2159.83	-11307.3	PAX7+MyoProg2
AAAGATGGTATCAGTC-FCAImmP7536758	9299.47	22947.3	MyoB2
AAAGCAAAGAACTGTA-FCAImmP7536758	-5924.94	-4788.31	PAX7+MyoProg2
AAAGCAAAGCACAGGT-FCAImmP7536758	-4831.47	-11021.4	PAX7+MyoProg2
AAAGTAGCATACAGCT-FCAImmP7536758	6795.79	19278.3	MyoB2
AAATGCCAGGCATGGT-FCAImmP7536758	-6471.23	-13863	PAX7+MyoProg1
AAATGCCGTCTAGGTT-FCAImmP7536758	1050.5	-8052.59	PAX7+MyoProg2
AAATGCCTCCAAGCCG-FCAImmP7536758	-1561.33	-9299.28	PAX7+MyoProg2
AACCATGGTCTTCTCG-FCAImmP7536758	-6420.14	-17369.4	PAX7+MyoProg1
AACCGCGAGACGCTTT-FCAImmP7536758	-4585.3	-6428.94	PAX7+MyoProg2
AACCGCGAGTGCTGCC-FCAImmP7536758	1359.32	-9972.04	PAX7+MyoProg2
AACCGCGTCTGCCAGG-FCAImmP7536758	-4328.54	-3657.08	PAX7+MyoProg2
AACGTTGAGATGCGAC-FCAImmP7536758	-4790.78	-9041.97	PAX7+MyoProg2
AACGTTGGTATATGAG-FCAImmP7536758	299.33	-2057.17	MyoB2
AACTCAGAGCCATCGC-FCAImmP7536758	-934.829	-5816.49	PAX7+MyoProg2
AACTCAGGTAAGAGGA-FCAImmP7536758	-1515.95	-11783.5	PAX7+MyoProg2
AACTCAGGTCGAGATG-FCAImmP7536758	9883.17	23128.5	MyoB2
AACTCAGGTTCTGGTA-FCAImmP7536758	-2944.71	-8877.78	PAX7+MyoProg2
AACTCAGTCCCTGACT-FCAImmP7536758	-4563.24	-13422.1	PAX7+MyoProg1
AACTCCCAGATCACGG-FCAImmP7536758	-7.11236	-14079.5	PAX7+MyoProg1
AACTCCCCACGCGAAA-FCAImmP7536758	899.729	-21320.6	PAX7+MyoProg1
AACTCTTAGGCAATTA-FCAImmP7536758	4888.17	-10784.9	PAX7+MyoProg2
AACTCTTCACGGACAA-FCAImmP7536758	23297.2	27543.4	MyoC2
AACTCTTTCTCTTGAT-FCAImmP7536758	23867.9	27480.6	MyoC2
AACTGGTCATCACAAC-FCAImmP7536758	469.402	-829.224	PAX7+MyoProg2
AACTGGTGTCTGGAGA-FCAImmP7536758	8400.39	22965.9	MyoB2
AACTGGTTCGCGTTTC-FCAImmP7536758	-9460.29	-15163.6	PAX7+MyoProg1
AACTGGTTCGGTGTTA-FCAImmP7536758	-3641.75	-13026	PAX7+MyoProg1
AACTTTCAGTACACCT-FCAImmP7536758	18301.5	27805.1	MyoC2
AACTTTCGTCCGCTGA-FCAImmP7536758	3161.13	-9451.71	PAX7+MyoProg2
AACTTTCTCACTGGGC-FCAImmP7536758	16259.8	26077.2	MyoC2
AAGACCTTCGCTAGCG-FCAImmP7536758	-4858.6	-6520.74	PAX7+MyoProg2
AAGGAGCGTAAACACA-FCAImmP7536758	9618.3	-7900.32	PAX7+MyoProg2
AAGGCAGAGTTTGCGT-FCAImmP7536758	10094	-13079	PAX7+MyoProg2
AAGGCAGCAATGTTGC-FCAImmP7536758	-3739.51	-24063.3	PAX7+MyoProg1
AAGGCAGCACCCATGG-FCAImmP7536758	-6631.7	-9918.06	PAX7+MyoProg1
AAGGCAGGTTCTGAAC-FCAImmP7536758	7742.46	-10502.3	PAX7+MyoProg2
AAGGCAGTCACCATAG-FCAImmP7536758	8877.84	-12119.7	PAX7+MyoProg2
AAGGTTCCAATCACAC-FCAImmP7536758	3752.17	-3158.3	MyoB2
AAGGTTCCATCCGGGT-FCAImmP7536758	-5892.25	-15513.3	PAX7+MyoProg1
AAGGTTCTCCCACTTG-FCAImmP7536758	-3364.1	-23319.9	PAX7+MyoProg1
AAGTCTGAGCCACCTG-FCAImmP7536758	10.1525	-26135.6	PAX7+MyoProg1
AAGTCTGGTAGAGCTG-FCAImmP7536758	-1256.87	-21830.9	PAX7+MyoProg1
AATCCAGAGTGTTAGA-FCAImmP7536758	-6750	-3832.7	PAX7+MyoProg2
AATCCAGAGTTTAGGA-FCAImmP7536758	-4325.8	-16885.8	PAX7+MyoProg1
AATCCAGCACTTGGAT-FCAImmP7536758	11102.7	-13273.7	PAX7+MyoProg2
AATCCAGTCGCTTGTC-FCAImmP7536758	10923.8	-12757.6	PAX7+MyoProg2
AATCGGTAGGGCACTA-FCAImmP7536758	-6672.23	-11653.9	PAX7+MyoProg1
AATCGGTAGTGTTTGC-FCAImmP7536758	35525.7	2085.17	MYL3+MyoC
AATCGGTTCAACACCA-FCAImmP7536758	8904.18	-4010.5	PAX7+MyoProg2
ACACCAACACGAAGCA-FCAImmP7536758	7685.07	-4897.68	PAX7+MyoProg2
ACACCAATCCTGCCAT-FCAImmP7536758	-7737.4	-12680.3	PAX7+MyoProg1
ACACCCTCATCCGCGA-FCAImmP7536758	-1697.66	-21949.6	PAX7+MyoProg1
ACACCGGAGCTGATAA-FCAImmP7536758	-14366.3	787.19	PAX3+PAX7+MyoProg
ACACCGGCACGGACAA-FCAImmP7536758	-9321.52	-6245.24	PAX7+MyoProg2
ACACTGACAGACGTAG-FCAImmP7536758	-5975.18	-11167	PAX7+MyoProg2
ACACTGAGTCCCTACT-FCAImmP7536758	-4680.08	-5182.92	PAX7+MyoProg2
ACAGCCGAGAATTCCC-FCAImmP7536758	-7815.38	-7059.1	PAX3+PAX7+MyoProg
ACAGCCGAGCGCCTTG-FCAImmP7536758	-2013.71	-18293.3	PAX7+MyoProg1
ACAGCCGGTCACCCAG-FCAImmP7536758	-5464.22	-10084.7	PAX7+MyoProg1
ACAGCTACATTACGAC-FCAImmP7536758	38113.6	-1200.03	MYL3+MyoC
ACAGCTAGTATTACCG-FCAImmP7536758	2405.1	14649.4	MyoB2
ACAGCTAGTGGACGAT-FCAImmP7536758	2492.04	-6712.29	PAX7+MyoProg2
ACATACGAGAAGAAGC-FCAImmP7536758	-9496.55	-1686.87	PAX7+MyoProg2
ACATACGAGGCACATG-FCAImmP7536758	6111.01	-12682.2	PAX7+MyoProg2
ACATACGGTACAGTGG-FCAImmP7536758	-6021.13	-3637.03	PAX7+MyoProg2
ACATACGGTGGCAAAC-FCAImmP7536758	1826.78	-10516.2	PAX7+MyoProg2
ACATCAGAGCACCGTC-FCAImmP7536758	14781.5	25631.9	MyoC2
ACATCAGAGCCGTCGT-FCAImmP7536758	5989.74	-10769.6	PAX7+MyoProg2
ACATCAGCATATACCG-FCAImmP7536758	15038.6	27630.1	MyoC2
ACATCAGGTCTTTCAT-FCAImmP7536758	-1251.68	-19259.7	PAX7+MyoProg1
ACATCAGTCTCTAAGG-FCAImmP7536758	-2599.21	-7484.84	PAX7+MyoProg2
ACATGGTAGATGTGTA-FCAImmP7536758	4848.95	-10372.6	PAX7+MyoProg2
ACATGGTCACTTAACG-FCAImmP7536758	-8408.67	-627.989	PAX3+PAX7+MyoProg
ACCAGTACAGACACTT-FCAImmP7536758	36882	85.4237	MYL3+MyoC
ACCAGTATCCTTTCGG-FCAImmP7536758	-1479.51	-20801.6	PAX7+MyoProg1
ACCCACTCAACGCACC-FCAImmP7536758	-3869.29	-6740.63	PAX7+MyoProg2
ACCCACTGTCTTGTCC-FCAImmP7536758	-8979.06	-14266	PAX7+MyoProg1
ACCCACTTCTTGCATT-FCAImmP7536758	8320.21	-3663.96	PAX7+MyoProg2
ACCGTAATCAATCTCT-FCAImmP7536758	741.921	-28040.2	PAX7+MyoProg1
ACCGTAATCAGCTCGG-FCAImmP7536758	4550.09	-10622.6	PAX7+MyoProg2
ACCTTTACAGGGTACA-FCAImmP7536758	-1329.52	-21847.1	PAX7+MyoProg1
ACCTTTACAGTGGGAT-FCAImmP7536758	6123.3	-12977.9	PAX7+MyoProg2
ACCTTTAGTAGCGTAG-FCAImmP7536758	-244	-26660.5	PAX7+MyoProg1
ACCTTTAGTCACTTCC-FCAImmP7536758	-3203.71	-17154	PAX7+MyoProg1
ACGAGCCGTAAACACA-FCAImmP7536758	-2311.78	-23815.1	PAX7+MyoProg1
ACGAGCCGTACTCTCC-FCAImmP7536758	558.543	-28431.5	PAX7+MyoProg1
ACGAGCCTCGTAGGAG-FCAImmP7536758	475.924	-26957.7	PAX7+MyoProg1
ACGAGCCTCGTTTATC-FCAImmP7536758	-1857.79	-25291.2	PAX7+MyoProg1
ACGAGGACAGGGTACA-FCAImmP7536758	-6093.34	-13680.1	PAX7+MyoProg1
ACGAGGATCTCCCTGA-FCAImmP7536758	-5652.12	-17138.2	PAX7+MyoProg1
ACGATACCAGCCTGTG-FCAImmP7536758	6647.67	-2501.55	PAX7+MyoProg2
ACGATACCATCTACGA-FCAImmP7536758	-5812.34	-17950.4	PAX7+MyoProg1
ACGATGTCACTGTCGG-FCAImmP7536758	-68.7282	-6522.92	PAX7+MyoProg2
ACGATGTGTACTCAAC-FCAImmP7536758	-719.064	-5783.15	PAX7+MyoProg2
ACGCAGCAGGATGCGT-FCAImmP7536758	-9582.47	-15474.4	PAX7+MyoProg1
ACGCAGCCAATAACGA-FCAImmP7536758	-3125	-16629	PAX7+MyoProg1
ACGCAGCTCCGCAAGC-FCAImmP7536758	320.012	-27684.5	PAX7+MyoProg1
ACGCAGCTCGGCGGTT-FCAImmP7536758	-7706.04	-7945.21	PAX3+PAX7+MyoProg
ACGCCAGCAGGGCATA-FCAImmP7536758	601.405	-24990.6	PAX7+MyoProg1
ACGCCAGGTTTGTTTC-FCAImmP7536758	-835.357	-10311.4	PAX7+MyoProg2
ACGCCAGTCTGTCTAT-FCAImmP7536758	-9167.32	-14527.8	PAX7+MyoProg1
ACGCCGATCATCGCTC-FCAImmP7536758	-943.552	-14485.9	PAX7+MyoProg1
ACGCCGATCCTTTACA-FCAImmP7536758	-592.437	-10637.2	PAX7+MyoProg2
ACGGAGAGTAGCTTGT-FCAImmP7536758	-7547.26	-12959.4	PAX7+MyoProg1
ACGGCCAAGAAGGTGA-FCAImmP7536758	-5446.52	-17718.8	PAX7+MyoProg1
ACGGCCAGTACCCAAT-FCAImmP7536758	-4878.69	-15328.6	PAX7+MyoProg1
ACGGGCTAGATCACGG-FCAImmP7536758	-10268.1	-2507.76	PAX7+MyoProg2
ACGGGCTAGATGTCGG-FCAImmP7536758	-4007.43	-1372.3	PAX7+MyoProg2
ACGGGCTGTTACCAGT-FCAImmP7536758	1915.77	-3485.72	MyoB2
ACGGGTCAGGATGGAA-FCAImmP7536758	-9442.7	16395.4	MyoB1
ACGTCAAAGTCACGCC-FCAImmP7536758	1038.95	-18919.8	PAX7+MyoProg1
ACTATCTTCAACGGCC-FCAImmP7536758	-461.101	-6389.92	PAX7+MyoProg2
ACTGAACCAAGTCTAC-FCAImmP7536758	-5659.05	-16500.9	PAX7+MyoProg1
ACTGAACCAATCCGAT-FCAImmP7536758	-7342.93	-15992.4	PAX7+MyoProg1
ACTGAACGTCGGATCC-FCAImmP7536758	3757.11	-4657.92	MyoB2
ACTGAGTAGAGGTACC-FCAImmP7536758	-4318.69	-14617.1	PAX7+MyoProg1
ACTGAGTGTTTAAGCC-FCAImmP7536758	-5658.96	-14434.3	PAX7+MyoProg1
ACTGAGTTCGCAAACT-FCAImmP7536758	3466.19	9527.6	MyoB2
ACTGATGGTCGACTAT-FCAImmP7536758	-3015.42	-16880.9	PAX7+MyoProg1
ACTGATGGTGATGCCC-FCAImmP7536758	3390.89	11549.5	MyoB2
ACTGATGTCAGCTGGC-FCAImmP7536758	10377.5	-12991.1	PAX7+MyoProg2
ACTGCTCAGATAGGAG-FCAImmP7536758	-2440.98	-9168.7	PAX7+MyoProg2
ACTGCTCGTCAGAAGC-FCAImmP7536758	-9937.11	-15916.6	PAX7+MyoProg1
ACTGCTCGTCTTTCAT-FCAImmP7536758	3753.87	-8653.25	PAX7+MyoProg2
ACTGTCCAGAACTCGG-FCAImmP7536758	27490.1	26138.5	MyoC2
ACTGTCCCATCTATGG-FCAImmP7536758	3494.53	9611.91	MyoB2
ACTGTCCCATTAGGCT-FCAImmP7536758	-4380.98	-16437.7	PAX7+MyoProg1
ACTGTCCTCCAGAAGG-FCAImmP7536758	-7366.13	-5005.76	PAX7+MyoProg2
ACTTACTCACATCCAA-FCAImmP7536758	321.728	-27485.8	PAX7+MyoProg1
ACTTACTCAGGGTACA-FCAImmP7536758	4618.02	-9914.45	PAX7+MyoProg2
ACTTACTGTGCCTGTG-FCAImmP7536758	-82.3053	-6559.35	PAX7+MyoProg2
ACTTACTGTGTGGTTT-FCAImmP7536758	-8020.01	-12976.2	PAX7+MyoProg1
ACTTACTGTTCACCTC-FCAImmP7536758	-5819.66	-8670.29	PAX7+MyoProg2
ACTTGTTAGGAATTAC-FCAImmP7536758	-309.596	-2145.57	PAX7+MyoProg2
ACTTGTTGTCAGAGGT-FCAImmP7536758	3974.48	-10718.5	PAX7+MyoProg2
ACTTTCAAGCCTCGTG-FCAImmP7536758	3537.42	-10499.8	PAX7+MyoProg2
ACTTTCATCTTCTGGC-FCAImmP7536758	2183.33	-9715.21	PAX7+MyoProg2
AGACGTTCATGCTAGT-FCAImmP7536758	-10096.5	-16144.8	PAX7+MyoProg1
AGACGTTGTCCTCCAT-FCAImmP7536758	2865.21	-10111.8	PAX7+MyoProg2
AGAGCTTTCATCGATG-FCAImmP7536758	-11889.4	-131.229	PAX3+PAX7+MyoProg
AGAGTGGAGAATGTTG-FCAImmP7536758	10391.1	-7066.88	PAX7+MyoProg2
AGAGTGGGTCAACTGT-FCAImmP7536758	-6290.98	-8095.47	PAX7+MyoProg2
AGAGTGGTCCTGTAGA-FCAImmP7536758	14400.3	25640.7	MyoC2
AGAGTGGTCTGTCCGT-FCAImmP7536758	6297.07	17165.9	MyoB2
AGATCTGAGACAATAC-FCAImmP7536758	-2752.8	-1697.81	MyoB2
AGATCTGAGGTGATAT-FCAImmP7536758	-709.412	-27382.9	PAX7+MyoProg1
AGATCTGCATTTCAGG-FCAImmP7536758	-2925.58	-22929.1	PAX7+MyoProg1
AGATCTGTCCTCCTAG-FCAImmP7536758	-6705.87	-12909.5	PAX7+MyoProg1
AGATTGCTCGAGCCCA-FCAImmP7536758	2748.11	-27228.3	PAX7+MyoProg1
AGCAGCCAGGAGCGAG-FCAImmP7536758	-3111.4	-22478	PAX7+MyoProg1
AGCAGCCTCGAATGCT-FCAImmP7536758	-8342.67	-14517.5	PAX7+MyoProg1
AGCATACGTAGCGCAA-FCAImmP7536758	-7064.88	-4839.41	PAX7+MyoProg2
AGCCTAAGTACGCTGC-FCAImmP7536758	-6569.61	-11056.8	PAX7+MyoProg1
AGCCTAAGTGCTAGCC-FCAImmP7536758	3941.48	-15128.2	PAX7+MyoProg2
AGCCTAAGTTTGTTGG-FCAImmP7536758	8917.43	-13410	PAX7+MyoProg2
AGCGGTCGTTATCGGT-FCAImmP7536758	-3381.59	-20722.1	PAX7+MyoProg1
AGCGTATAGCCCGAAA-FCAImmP7536758	-6612.43	-7714.36	PAX7+MyoProg2
AGCGTATCAGTCGTGC-FCAImmP7536758	-5851.43	-13300.1	PAX7+MyoProg1
AGCGTATTCATCACCC-FCAImmP7536758	15012.6	25846.7	MyoC2
AGCGTATTCTCGTATT-FCAImmP7536758	-9458.57	-16028.5	PAX7+MyoProg1
AGCGTATTCTGTCTAT-FCAImmP7536758	10974.8	-13386	PAX7+MyoProg2
AGCGTCGAGATGAGAG-FCAImmP7536758	-4642.03	-13847.8	PAX7+MyoProg1
AGCGTCGAGGGAGTAA-FCAImmP7536758	37928.8	4847.02	MYL3+MyoC
AGCGTCGCAAGTCTAC-FCAImmP7536758	-2943.77	-5063.83	PAX7+MyoProg2
AGCGTCGGTTTAGGAA-FCAImmP7536758	-427.519	-27695.7	PAX7+MyoProg1
AGCTCCTAGCCAGTTT-FCAImmP7536758	-17176.6	5087.61	PAX3+PAX7+MyoProg
AGCTCCTGTCCCGACA-FCAImmP7536758	7376.02	-3985.48	PAX7+MyoProg2
AGCTCCTTCGAGGTAG-FCAImmP7536758	-7159.38	-9149.08	PAX7+MyoProg2
AGCTCCTTCTGTTGAG-FCAImmP7536758	-7445.66	-8772.36	PAX7+MyoProg1
AGCTCTCTCTATGTGG-FCAImmP7536758	7139.6	-12814.5	PAX7+MyoProg2
AGCTTGATCCGCATAA-FCAImmP7536758	-5339.11	-16942.2	PAX7+MyoProg1
AGGCCACCATTAGCCA-FCAImmP7536758	-1292.14	-14134.5	PAX7+MyoProg1
AGGCCACGTTGAGTTC-FCAImmP7536758	-2131.3	-21516.9	PAX7+MyoProg1
AGGCCGTCACCAGTTA-FCAImmP7536758	5072.05	-16215.3	PAX7+MyoProg2
AGGCCGTTCTGCCCTA-FCAImmP7536758	-3746.12	-13931	PAX7+MyoProg1
AGGGAGTAGGAGTTGC-FCAImmP7536758	-3324.72	-22730.9	PAX7+MyoProg1
AGGGAGTCAATGGATA-FCAImmP7536758	-4958.06	-20410.7	PAX7+MyoProg1
AGGGAGTCAGATGAGC-FCAImmP7536758	-5425.67	-20415.7	PAX7+MyoProg1
AGGGAGTTCCGTACAA-FCAImmP7536758	-9176.04	-14695.9	PAX7+MyoProg1
AGGGATGAGCCCTAAT-FCAImmP7536758	-8500.97	-6137.39	PAX3+PAX7+MyoProg
AGGGATGTCACCGTAA-FCAImmP7536758	-6043.26	-18994.6	PAX7+MyoProg1
AGGGATGTCTACTATC-FCAImmP7536758	3132.09	7754.04	MyoB2
AGGTCATCAAGGTGTG-FCAImmP7536758	-6345.56	-11373.4	PAX7+MyoProg2
AGGTCATCATAACCTG-FCAImmP7536758	239.734	-8937.85	PAX7+MyoProg2
AGGTCATTCGTACCGG-FCAImmP7536758	1668.09	-14123.2	PAX7+MyoProg2
AGTAGTCAGCGCTCCA-FCAImmP7536758	-3469.2	-8007.35	PAX7+MyoProg2
AGTAGTCTCTCGTATT-FCAImmP7536758	-11255.6	-17814.8	PAX7+MyoProg1
AGTAGTCTCTCTGTCG-FCAImmP7536758	1443.01	14408.9	MyoB2
AGTCTTTCACGAAATA-FCAImmP7536758	-6401.52	-7478.99	PAX7+MyoProg2
AGTCTTTTCATAGCAC-FCAImmP7536758	37072.5	-1135.29	MYL3+MyoC
AGTGAGGCACCCTATC-FCAImmP7536758	-4439.11	-8512.38	PAX7+MyoProg2
AGTGAGGGTCCAGTGC-FCAImmP7536758	-7693.81	-5509.74	PAX7+MyoProg2
AGTGGGACATGGGACA-FCAImmP7536758	24806.3	26967.3	MyoC2
AGTGGGAGTTCGTCTC-FCAImmP7536758	2923.93	-4888.68	PAX7+MyoProg2
AGTGTCAAGACGCTTT-FCAImmP7536758	-1180.56	-14135.8	PAX7+MyoProg1
AGTGTCACACAACGCC-FCAImmP7536758	25141.1	27532.5	MyoC2
AGTGTCATCGTTTAGG-FCAImmP7536758	-676.193	-24572.7	PAX7+MyoProg1
AGTTGGTAGCGTGAGT-FCAImmP7536758	-10437	-16587.8	PAX7+MyoProg1
AGTTGGTGTACAGTGG-FCAImmP7536758	17267.2	27030.9	MyoC2
AGTTGGTTCCTTTCTC-FCAImmP7536758	-5912.23	-4985.51	PAX7+MyoProg2
ATAGACCAGTTACGGG-FCAImmP7536758	-5457.34	-20521.3	PAX7+MyoProg1
ATCACGAAGCCAACAG-FCAImmP7536758	343.503	-23548.4	PAX7+MyoProg1
ATCACGATCGCCAAAT-FCAImmP7536758	-1343.82	-15297.2	PAX7+MyoProg1
ATCATCTCAAGAAGAG-FCAImmP7536758	3727.68	-8465.4	PAX7+MyoProg2
ATCATCTCAGTACACT-FCAImmP7536758	-2429.41	-11128.9	PAX7+MyoProg2
ATCATCTCATGGTTGT-FCAImmP7536758	-3744.96	-19849.6	PAX7+MyoProg1
ATCATCTGTACCAGTT-FCAImmP7536758	1217.27	-8582.36	PAX7+MyoProg2
ATCATCTGTCGACTAT-FCAImmP7536758	3222.02	-28654.2	PAX7+MyoProg1
ATCCACCAGAGATGAG-FCAImmP7536758	-2220.6	-6676.41	PAX7+MyoProg2
ATCCACCAGGATGTAT-FCAImmP7536758	101.742	5970.34	MyoB2
ATCCACCAGGGTGTTG-FCAImmP7536758	7471.67	-8926.45	PAX7+MyoProg2
ATCCACCAGTGATCGG-FCAImmP7536758	3151.71	-11236.8	PAX7+MyoProg2
ATCCGAAGTGCTGTAT-FCAImmP7536758	1956.08	4752.16	MyoB2
ATCCGAAGTTAAGACA-FCAImmP7536758	3798.7	-12294.7	PAX7+MyoProg2
ATCCGAATCAGGCAAG-FCAImmP7536758	-2599.2	-19059.8	PAX7+MyoProg1
ATCCGAATCTAACTCT-FCAImmP7536758	484.009	-2890.75	MyoB2
ATCCGAATCTGATACG-FCAImmP7536758	-7621.62	-4081.82	PAX7+MyoProg2
ATCGAGTGTCACACGC-FCAImmP7536758	-2879.73	-6876.7	PAX7+MyoProg2
ATCGAGTTCTTTCCTC-FCAImmP7536758	-4108.68	-19562.1	PAX7+MyoProg1
ATCTACTAGCGATGAC-FCAImmP7536758	-9810.64	-15595.2	PAX7+MyoProg1
ATCTACTAGGAGTCTG-FCAImmP7536758	-7849.38	-7500.34	PAX3+PAX7+MyoProg
ATCTGCCGTCATCCCT-FCAImmP7536758	-3551.79	-6844.74	PAX7+MyoProg2
ATGAGGGGTAGCGTAG-FCAImmP7536758	-3039.83	-22740.1	PAX7+MyoProg1
ATGAGGGGTGAAGGCT-FCAImmP7536758	9146.5	-5568.52	PAX7+MyoProg2
ATGAGGGTCGGTGTTA-FCAImmP7536758	26.9917	-28458.4	PAX7+MyoProg1
ATGAGGGTCTAACGGT-FCAImmP7536758	-1927.23	-8946	PAX7+MyoProg2
ATGAGGGTCTGAAAGA-FCAImmP7536758	103.882	-24401.6	PAX7+MyoProg1
ATGCGATAGCCAACAG-FCAImmP7536758	2002.44	-26780.7	PAX7+MyoProg1
ATGCGATAGTTCCACA-FCAImmP7536758	383.829	-18154	PAX7+MyoProg1
ATGCGATCATCCGCGA-FCAImmP7536758	32315.2	22199	MyoC1
ATGCGATGTCCCGACA-FCAImmP7536758	3743.34	-12746.9	PAX7+MyoProg2
ATGGGAGTCAGTGTTG-FCAImmP7536758	2064.06	-9128.04	PAX7+MyoProg2
ATGTGTGAGATCCTGT-FCAImmP7536758	1946.19	-8688.84	PAX7+MyoProg2
ATGTGTGCACCAACCG-FCAImmP7536758	1814.46	-27825.4	PAX7+MyoProg1
ATGTGTGGTCAGAAGC-FCAImmP7536758	-12659.7	-400.675	PAX3+PAX7+MyoProg
ATTACTCAGTATTGGA-FCAImmP7536758	17462.3	28394.5	MyoC2
ATTATCCTCTCCTATA-FCAImmP7536758	4842.34	-11709.9	PAX7+MyoProg2
ATTCTACAGAGTAAGG-FCAImmP7536758	-9798.25	2796.1	PAX3+PAX7+MyoProg
ATTCTACAGCAATCTC-FCAImmP7536758	6387.59	-13929.6	PAX7+MyoProg2
ATTCTACGTTCCACGG-FCAImmP7536758	-13917.4	303.138	PAX3+PAX7+MyoProg
ATTCTACTCCTCAACC-FCAImmP7536758	-16420.8	5523.31	PAX3+PAX7+MyoProg
ATTCTACTCTGCGTAA-FCAImmP7536758	-2139.1	-21184.7	PAX7+MyoProg1
ATTGGACCATCACGTA-FCAImmP7536758	-8968.22	-1837.05	PAX7+MyoProg2
ATTGGACGTCACCTAA-FCAImmP7536758	-4189.09	-11380.2	PAX7+MyoProg2
ATTGGTGCAGGATTGG-FCAImmP7536758	7707.75	19836.7	MyoB2
ATTGGTGTCTCACATT-FCAImmP7536758	-1644.42	-15177.3	PAX7+MyoProg1
CAACCAAGTTCCCTTG-FCAImmP7536758	-15073.3	1746.93	PAX3+PAX7+MyoProg
CAACCAATCGTGGTCG-FCAImmP7536758	-4003.59	-12638.7	PAX7+MyoProg2
CAACCTCGTATGAAAC-FCAImmP7536758	-6204.17	-10600.1	PAX7+MyoProg2
CAACCTCGTCAATACC-FCAImmP7536758	-8287.24	-17223.7	PAX7+MyoProg1
CAACCTCGTCTTCGTC-FCAImmP7536758	-609.875	-20420.7	PAX7+MyoProg1
CAACTAGAGACTTTCG-FCAImmP7536758	14589.7	25810.8	MyoC2
CAAGATCCACAGACAG-FCAImmP7536758	-4725.64	-11749	PAX7+MyoProg2
CAAGATCTCAGAGCTT-FCAImmP7536758	2562.91	-11546.7	PAX7+MyoProg2
CAAGGCCGTCAATACC-FCAImmP7536758	2831.44	-6742.84	PAX7+MyoProg2
CAAGTTGAGAGCCTAG-FCAImmP7536758	9016.72	-5301.3	PAX7+MyoProg2
CACAAACGTGAGGGAG-FCAImmP7536758	6882.57	-9496.5	PAX7+MyoProg2
CACACAAGTACTCTCC-FCAImmP7536758	-5812.93	-19365.7	PAX7+MyoProg1
CACACAAGTTCGAATC-FCAImmP7536758	-554.428	-27343.5	PAX7+MyoProg1
CACACCTGTCTGATTG-FCAImmP7536758	-4132.03	-11406.8	PAX7+MyoProg2
CACAGGCAGACCACGA-FCAImmP7536758	-7241.22	-2719.77	PAX7+MyoProg2
CACAGGCCAGCCTATA-FCAImmP7536758	-5636.61	-20628.6	PAX7+MyoProg1
CACAGGCTCGGATGTT-FCAImmP7536758	10725.6	-4764.01	PAX7+MyoProg2
CACAGTAAGGCGTACA-FCAImmP7536758	-3429.79	-9661.43	PAX7+MyoProg2
CACAGTACAAGACACG-FCAImmP7536758	-2275.32	-19810.7	PAX7+MyoProg1
CACAGTACACTTCTGC-FCAImmP7536758	4517.7	-11626.5	PAX7+MyoProg2
CACAGTAGTCTAAAGA-FCAImmP7536758	19042.1	27138.6	MyoC2
CACATAGCATGGTAGG-FCAImmP7536758	36492.9	2296.53	MYL3+MyoC
CACATAGGTAGGGTAC-FCAImmP7536758	-898.151	-16521.4	PAX7+MyoProg1
CACATAGGTCTCTCGT-FCAImmP7536758	2435.21	4369.46	MyoB2
CACATTTCACATGACT-FCAImmP7536758	-6064.15	-13757	PAX7+MyoProg1
CACCAGGCAAGCCTAT-FCAImmP7536758	-4759.37	-6072.01	PAX7+MyoProg2
CACCAGGGTCTGGAGA-FCAImmP7536758	8569.77	-12531.2	PAX7+MyoProg2
CACCTTGAGAGCTATA-FCAImmP7536758	-1407.64	-9898.05	PAX7+MyoProg1
CACCTTGCAGGCTGAA-FCAImmP7536758	-6988.46	-13210.7	PAX7+MyoProg1
CACCTTGCATGGGAAC-FCAImmP7536758	-4278.08	-8684.91	PAX7+MyoProg2
CACCTTGGTGCGCTTG-FCAImmP7536758	10466.3	-13089.5	PAX7+MyoProg2
CACTCCAGTAACGCGA-FCAImmP7536758	-3730.29	27538.9	MyoB1
CACTCCAGTGGAAAGA-FCAImmP7536758	7763.97	-9155.67	PAX7+MyoProg2
CACTCCATCGGCTTGG-FCAImmP7536758	-6922.12	-10190.1	PAX7+MyoProg1
CACTCCATCTCCAGGG-FCAImmP7536758	-5985.35	-19218.2	PAX7+MyoProg1
CAGAGAGCAAGGTGTG-FCAImmP7536758	-4997.67	-21528.2	PAX7+MyoProg1
CAGAGAGTCGATGAGG-FCAImmP7536758	-3242.04	-23141.6	PAX7+MyoProg1
CAGATCAAGAGGTTGC-FCAImmP7536758	506.759	-19479.3	PAX7+MyoProg1
CAGATCAAGCGTCAAG-FCAImmP7536758	-12628.6	-1739.65	PAX3+PAX7+MyoProg
CAGCAGCTCGCGTAGC-FCAImmP7536758	10549	-13344	PAX7+MyoProg2
CAGCATAGTACTTCTT-FCAImmP7536758	-3844.2	-7469.69	PAX7+MyoProg2
CAGCCGAAGTGGTCCC-FCAImmP7536758	-10265.4	-5199.38	PAX7+MyoProg2
CAGCCGAGTTCAACCA-FCAImmP7536758	-5333.04	-16101.5	PAX7+MyoProg1
CAGCGACCAGCGTTCG-FCAImmP7536758	-4686.18	-7156.6	PAX7+MyoProg2
CAGCTAAAGAAACCAT-FCAImmP7536758	-674.47	-24952.5	PAX7+MyoProg1
CAGCTAAAGATGTCGG-FCAImmP7536758	-4504.81	-5209.52	PAX7+MyoProg2
CAGCTAAAGCTCAACT-FCAImmP7536758	6763.44	20855.8	MyoB2
CAGCTAACAGCGAACA-FCAImmP7536758	9199.3	-12458.3	PAX7+MyoProg2
CAGCTAACAGTAACGG-FCAImmP7536758	-4043.48	-7998.86	PAX7+MyoProg2
CAGCTAATCACCCTCA-FCAImmP7536758	-1357.75	-10369.3	PAX7+MyoProg2
CAGCTAATCGGTGTTA-FCAImmP7536758	-7682.43	-12115.2	PAX7+MyoProg1
CAGCTGGCAATAAGCA-FCAImmP7536758	4274.57	-4483.65	PAX7+MyoProg2
CAGCTGGCACCCATTC-FCAImmP7536758	-632.156	-27314	PAX7+MyoProg1
CAGCTGGCACGACGAA-FCAImmP7536758	-2717.17	-7394.82	PAX7+MyoProg2
CAGCTGGGTTATTCTC-FCAImmP7536758	-5735.83	-19541.8	PAX7+MyoProg1
CAGCTGGTCGCATGAT-FCAImmP7536758	-379.307	270.375	MyoB2
CAGGTGCAGTGTCTCA-FCAImmP7536758	25402.5	26732.3	MyoC2
CAGGTGCCACAGGCCT-FCAImmP7536758	-10039.7	-6642.13	PAX7+MyoProg2
CAGTAACGTTGAGTTC-FCAImmP7536758	10054.9	-6166.95	PAX7+MyoProg2
CAGTCCTTCCCAAGTA-FCAImmP7536758	-3849.14	-17974.8	PAX7+MyoProg1
CAGTCCTTCTATGTGG-FCAImmP7536758	4078.12	-8957.54	PAX7+MyoProg2
CATATGGAGGGCATGT-FCAImmP7536758	3414.91	-5043.43	MyoB2
CATATGGAGGTGTTAA-FCAImmP7536758	-149.983	-19184.4	PAX7+MyoProg1
CATATGGAGTCATCCA-FCAImmP7536758	-6581.99	-13668.9	PAX7+MyoProg1
CATATGGCATTGTGCA-FCAImmP7536758	-9360.72	-1696.55	PAX7+MyoProg2
CATATGGGTACTTGAC-FCAImmP7536758	-6003.49	-19081	PAX7+MyoProg1
CATATGGGTGCAGGTA-FCAImmP7536758	18344.6	26235.3	MyoC2
CATATTCAGGTTCCTA-FCAImmP7536758	-6070.21	-14233.9	PAX7+MyoProg1
CATATTCCAATGAAAC-FCAImmP7536758	-1007.43	-21850	PAX7+MyoProg1
CATATTCCACATTTCT-FCAImmP7536758	18187.9	28640.5	MyoC2
CATATTCCACCGGAAA-FCAImmP7536758	-5977.02	-12854.9	PAX7+MyoProg1
CATATTCCATGAAGTA-FCAImmP7536758	23131.5	27221.9	MyoC2
CATCAAGTCATTTGGG-FCAImmP7536758	425.582	-8652.72	PAX7+MyoProg2
CATCAAGTCTACTATC-FCAImmP7536758	5256.3	15929.4	MyoB2
CATCAGACAATTCCTT-FCAImmP7536758	3570.26	-6658.51	PAX7+MyoProg2
CATCAGAGTGGTCCGT-FCAImmP7536758	-7115.93	-11671.5	PAX7+MyoProg1
CATCAGAGTTAAAGAC-FCAImmP7536758	-6034.03	-5698.88	PAX7+MyoProg2
CATCGAACATGCAACT-FCAImmP7536758	-7590.54	-6445.72	PAX7+MyoProg2
CATCGAAGTAGAGGAA-FCAImmP7536758	5423.6	-12997.1	PAX7+MyoProg2
CATCGGGCAATCCGAT-FCAImmP7536758	-414.293	-8997.04	PAX7+MyoProg2
CATGACACACCAGTTA-FCAImmP7536758	3285.89	-6619.97	PAX7+MyoProg2
CATGACACATCCCATC-FCAImmP7536758	14573.7	25589	MyoC2
CATGCCTGTCCGAACC-FCAImmP7536758	-6206.7	-13138.5	PAX7+MyoProg1
CATGGCGGTTTGTTGG-FCAImmP7536758	1422.78	-2896.42	PAX7+MyoProg2
CATGGCGTCCAAACTG-FCAImmP7536758	2863.3	4021.64	MyoB2
CATTATCAGTACTTGC-FCAImmP7536758	-4843.68	-5192.47	PAX7+MyoProg2
CATTCGCCAATGAATG-FCAImmP7536758	8178.19	-12895.9	PAX7+MyoProg2
CATTCGCCAATGGAGC-FCAImmP7536758	2712.07	-6462.34	PAX7+MyoProg2
CCAATCCCATTGCGGC-FCAImmP7536758	-9584.86	-15930.6	PAX7+MyoProg1
CCAATCCGTCCGTGAC-FCAImmP7536758	-3879.93	-10183.4	PAX7+MyoProg2
CCAATCCGTTGGTTTG-FCAImmP7536758	727.828	-5117.01	PAX7+MyoProg2
CCAATCCTCTATCCCG-FCAImmP7536758	2950.71	-28114.3	PAX7+MyoProg1
CCACCTAAGTAACCCT-FCAImmP7536758	-3874.84	-6046.59	PAX7+MyoProg2
CCACGGAAGAATTCCC-FCAImmP7536758	9672.4	-12702.4	PAX7+MyoProg2
CCACGGAAGTCAATAG-FCAImmP7536758	-7604.54	-13551.8	PAX7+MyoProg1
CCACGGACATCTATGG-FCAImmP7536758	-560.031	-2484.55	MyoB2
CCACGGAGTGTCGCTG-FCAImmP7536758	-2340.89	-10046	PAX7+MyoProg2
CCAGCGATCCGCATAA-FCAImmP7536758	-4896.27	-8657.13	PAX7+MyoProg2
CCATGTCAGAGGTAGA-FCAImmP7536758	180.097	-8373.47	PAX7+MyoProg2
CCATGTCGTGTTCGAT-FCAImmP7536758	-2615.82	-696.707	MyoB2
CCATGTCTCAACACCA-FCAImmP7536758	-5627.83	-17062.1	PAX7+MyoProg1
CCATGTCTCGATCCCT-FCAImmP7536758	5995.54	-2353.09	PAX7+MyoProg2
CCCAGTTTCGCTTGTC-FCAImmP7536758	-723.923	-26696.7	PAX7+MyoProg1
CCCAGTTTCTACTCAT-FCAImmP7536758	5904.97	-10378.3	PAX7+MyoProg2
CCCATACTCTTTAGGG-FCAImmP7536758	2617.25	10425.1	MyoB2
CCCTCCTGTACGCACC-FCAImmP7536758	1315.6	-23750	PAX7+MyoProg1
CCGGGATAGAAACGCC-FCAImmP7536758	-9284.64	2029.8	PAX3+PAX7+MyoProg
CCGGGATCACATAACC-FCAImmP7536758	-8039.82	-12732.5	PAX7+MyoProg1
CCGGGATTCAACACCA-FCAImmP7536758	-6888.24	-3097.53	PAX7+MyoProg2
CCGGTAGGTTTCGCTC-FCAImmP7536758	-6987.11	-4877.77	PAX7+MyoProg2
CCGTACTCACATTTCT-FCAImmP7536758	-5540.97	-17137.1	PAX7+MyoProg1
CCGTACTCATGACATC-FCAImmP7536758	879.564	-11728.8	PAX7+MyoProg2
CCGTACTGTACGCACC-FCAImmP7536758	6077.16	-14095.7	PAX7+MyoProg2
CCGTACTTCTTTCCTC-FCAImmP7536758	-7017.7	-4391.01	PAX7+MyoProg2
CCGTGGAAGCCTTGAT-FCAImmP7536758	7125.28	-13102.7	PAX7+MyoProg2
CCGTTCACATCTCCCA-FCAImmP7536758	9210.89	-5767.7	PAX7+MyoProg2
CCGTTCACATTTGCTT-FCAImmP7536758	-3872.76	-20775.5	PAX7+MyoProg1
CCTAAAGGTCTTGCGG-FCAImmP7536758	-7412.86	-12148.7	PAX7+MyoProg1
CCTAAAGGTTCAGACT-FCAImmP7536758	8882.96	-3380.9	PAX7+MyoProg2
CCTACACCAGCTATTG-FCAImmP7536758	-1112.57	-10561.5	PAX7+MyoProg2
CCTACACGTCGAATCT-FCAImmP7536758	-4451.66	-20374.9	PAX7+MyoProg1
CCTACACTCAAACAAG-FCAImmP7536758	11096	24437.1	MyoB2
CCTACACTCGCATGAT-FCAImmP7536758	-3357.43	-11740.5	PAX7+MyoProg2
CCTACACTCTACTCAT-FCAImmP7536758	-4230.99	-22700.8	PAX7+MyoProg1
CCTACCAAGCTAACTC-FCAImmP7536758	104.623	-26145.3	PAX7+MyoProg1
CCTACCACATCCGCGA-FCAImmP7536758	1014.87	-6915.46	PAX7+MyoProg2
CCTAGCTAGAGGGATA-FCAImmP7536758	38249.8	-1259.74	MYL3+MyoC
CCTAGCTCATCCTAGA-FCAImmP7536758	-4362.92	-8120	PAX7+MyoProg2
CCTAGCTGTAAGAGAG-FCAImmP7536758	7779.81	-13318	PAX7+MyoProg2
CCTAGCTGTATAATGG-FCAImmP7536758	-4343.22	-5419.61	PAX7+MyoProg2
CCTAGCTTCCGTTGCT-FCAImmP7536758	-1179.47	-6392.26	PAX7+MyoProg2
CCTAGCTTCGCGCCAA-FCAImmP7536758	2214.31	5063.65	MyoB2
CCTATTAGTATAGGGC-FCAImmP7536758	3016.14	4997.55	MyoB2
CCTATTATCGTCTGAA-FCAImmP7536758	3404.67	-12075.2	PAX7+MyoProg2
CCTATTATCTACTATC-FCAImmP7536758	-6000.18	-10679.3	PAX7+MyoProg2
CCTCAGTAGAGCTGGT-FCAImmP7536758	-1300.36	-12043	PAX7+MyoProg1
CCTCAGTCACATCCAA-FCAImmP7536758	-3568.12	-5914.19	PAX7+MyoProg2
CCTCTGATCTGGTTCC-FCAImmP7536758	-1286.38	13858	MyoB1
CCTTACGCACTATCTT-FCAImmP7536758	-660.997	-6675.19	PAX7+MyoProg2
CCTTACGTCACGCGGT-FCAImmP7536758	-6363.31	-11469.2	PAX7+MyoProg1
CCTTACGTCATGGTCA-FCAImmP7536758	1110.58	-24575.9	PAX7+MyoProg1
CCTTCCCAGGAGTAGA-FCAImmP7536758	33345	19718.4	MYH3+MyoC
CCTTCCCGTTTGTTTC-FCAImmP7536758	2193.55	-26175.7	PAX7+MyoProg1
CCTTCCCTCCGCGTTT-FCAImmP7536758	3491.64	8794.14	MyoB2
CCTTCGAAGTCCATAC-FCAImmP7536758	1948.96	-5874.29	PAX7+MyoProg2
CCTTCGATCAGCGACC-FCAImmP7536758	-7390.21	-11529.1	PAX7+MyoProg1
CGAACATAGCCCAGCT-FCAImmP7536758	17712.3	27708.3	MyoC2
CGAACATAGTTGCAGG-FCAImmP7536758	5941.65	17781.4	MyoB2
CGAACATGTAGCTAAA-FCAImmP7536758	3408.74	-14484.1	PAX7+MyoProg2
CGAACATTCGTTTGCC-FCAImmP7536758	-1715.85	-10180.3	PAX7+MyoProg2
CGAATGTAGACCCACC-FCAImmP7536758	-4409.22	2634.58	MyoB2
CGAATGTCAGTATGCT-FCAImmP7536758	-5560.01	-15251.7	PAX7+MyoProg1
CGAATGTGTCCGTGAC-FCAImmP7536758	-7441.44	-12326.8	PAX7+MyoProg1
CGACCTTAGCTGAAAT-FCAImmP7536758	-6019.22	-3380.64	PAX7+MyoProg2
CGACCTTCATATACCG-FCAImmP7536758	-3949.56	-12953.5	PAX7+MyoProg2
CGACCTTCATCCGCGA-FCAImmP7536758	-9791.71	-16063.3	PAX7+MyoProg1
CGACCTTGTTCGGGCT-FCAImmP7536758	18386.5	26376.9	MyoC2
CGACTTCGTACCGCTG-FCAImmP7536758	10692	-13068.7	PAX7+MyoProg2
CGAGAAGGTCGAGTTT-FCAImmP7536758	2893.17	2281.22	MyoB2
CGAGCACAGCCACCTG-FCAImmP7536758	-5434.3	-5336.96	PAX7+MyoProg2
CGAGCACAGCCGGTAA-FCAImmP7536758	-500.783	10362.2	MyoB2
CGAGCACAGGGCTCTC-FCAImmP7536758	6774.69	-8766.8	PAX7+MyoProg2
CGAGCACAGTACGCGA-FCAImmP7536758	1575.66	-26676.3	PAX7+MyoProg1
CGAGCCAAGATCGATA-FCAImmP7536758	-6087.09	-12412	PAX7+MyoProg1
CGAGCCAGTGCCTTGG-FCAImmP7536758	-10581.6	-5119.68	PAX7+MyoProg2
CGAGCCATCTCGAGTA-FCAImmP7536758	-1161.21	-8930.62	PAX7+MyoProg2
CGATCGGCAAAGAATC-FCAImmP7536758	-3485.04	-21948.2	PAX7+MyoProg1
CGATGGCAGACGCAAC-FCAImmP7536758	-3534.91	-11965.5	PAX7+MyoProg2
CGATGGCAGAGAGCTC-FCAImmP7536758	-8551.9	-13757	PAX7+MyoProg1
CGATGGCAGCCAGAAC-FCAImmP7536758	-2762.63	-6971.63	PAX7+MyoProg2
CGATGGCCAAAGGAAG-FCAImmP7536758	-6759.58	-10757.8	PAX7+MyoProg2
CGATGGCTCATCGATG-FCAImmP7536758	-9782.61	-15535.4	PAX7+MyoProg1
CGATGGCTCTCTGCTG-FCAImmP7536758	-7501.47	-13477.2	PAX7+MyoProg1
CGATGTACACACATGT-FCAImmP7536758	1076.08	-24132.1	PAX7+MyoProg1
CGATGTACACATTTCT-FCAImmP7536758	27226.9	26073.4	MyoC2
CGATGTAGTCTTTCAT-FCAImmP7536758	-3282.76	-9146	PAX7+MyoProg2
CGATTGACACAAGACG-FCAImmP7536758	-6278.69	-13881.8	PAX7+MyoProg1
CGATTGACATTACGAC-FCAImmP7536758	7687.82	-11253.1	PAX7+MyoProg2
CGCCAAGAGCGGCTTC-FCAImmP7536758	3009.55	8768.6	MyoB2
CGCCAAGAGCTCTCGG-FCAImmP7536758	-131.062	852.559	MyoB2
CGCCAAGCACGAGGTA-FCAImmP7536758	-2567.94	-7401.04	PAX7+MyoProg2
CGCCAAGGTGTCGCTG-FCAImmP7536758	-4556.06	-22491.9	PAX7+MyoProg1
CGCGGTACATACTCTT-FCAImmP7536758	-1127.7	-12684.5	PAX7+MyoProg2
CGCGGTACATGCGCAC-FCAImmP7536758	27444.1	26861.1	MyoC2
CGCGTTTGTTCCCGAG-FCAImmP7536758	-1963.16	-19941.3	PAX7+MyoProg1
CGCTATCGTTGGGACA-FCAImmP7536758	-2163.83	-7403.54	PAX7+MyoProg2
CGCTATCTCCAAACTG-FCAImmP7536758	-1251.99	-12977	PAX7+MyoProg1
CGCTATCTCCAAATGC-FCAImmP7536758	-4567.76	-17779.1	PAX7+MyoProg1
CGCTGGACAAACAACA-FCAImmP7536758	-1843.37	-8682.44	PAX7+MyoProg2
CGCTGGAGTAACGCGA-FCAImmP7536758	9705.73	-4625.44	PAX7+MyoProg2
CGCTGGATCACCACCT-FCAImmP7536758	5567.12	-4720.27	PAX7+MyoProg2
CGCTGGATCGCCTGAG-FCAImmP7536758	-6307.17	-3165.93	PAX7+MyoProg2
CGCTTCAAGACATAAC-FCAImmP7536758	-7555.63	-10672.5	PAX7+MyoProg1
CGCTTCATCTAAGCCA-FCAImmP7536758	9184.07	-5304.18	PAX7+MyoProg2
CGGACACAGCTAACTC-FCAImmP7536758	-5007.49	-14980.2	PAX7+MyoProg1
CGGACACAGCTCCTCT-FCAImmP7536758	-5250.53	-5870.75	PAX7+MyoProg2
CGGACACAGGACGAAA-FCAImmP7536758	-11773.5	2326.26	PAX3+PAX7+MyoProg
CGGACACGTGCGATAG-FCAImmP7536758	5578.29	-12569.1	PAX7+MyoProg2
CGGACACGTTTGGCGC-FCAImmP7536758	-654.096	-360.759	MyoB2
CGGACACTCACGAAGG-FCAImmP7536758	3375.11	-13431.9	PAX7+MyoProg2
CGGACACTCGCGTAGC-FCAImmP7536758	9738.43	-13372.9	PAX7+MyoProg2
CGGACACTCGGAAATA-FCAImmP7536758	-4046.08	-10715.1	PAX7+MyoProg2
CGGACACTCTTCGGTC-FCAImmP7536758	-3922.49	-11978.5	PAX7+MyoProg2
CGGACGTCAAATTGCC-FCAImmP7536758	6019.67	17053.2	MyoB2
CGGACGTTCCTCAACC-FCAImmP7536758	-8416	-15644.6	PAX7+MyoProg1
CGGACGTTCTGTTGAG-FCAImmP7536758	-12106.4	-2716.48	PAX3+PAX7+MyoProg
CGGACTGGTGCGAAAC-FCAImmP7536758	8964.38	-13335	PAX7+MyoProg2
CGGAGCTAGGTCATCT-FCAImmP7536758	6782.09	-11875.7	PAX7+MyoProg2
CGGAGCTCAATGGACG-FCAImmP7536758	2198.32	7840.04	MyoB2
CGGAGCTGTCACAAGG-FCAImmP7536758	1659.25	-8328.49	PAX7+MyoProg2
CGGAGCTGTTACCAGT-FCAImmP7536758	-7619.57	-8034.13	PAX7+MyoProg2
CGGAGCTTCAAGATCC-FCAImmP7536758	-3208.13	-11153.9	PAX7+MyoProg2
CGGAGTCGTCATATCG-FCAImmP7536758	-4420.43	-17534.4	PAX7+MyoProg1
CGGAGTCTCGAGAACG-FCAImmP7536758	-1874.27	-22709.8	PAX7+MyoProg1
CGGCTAGCATGCTAGT-FCAImmP7536758	3169.83	6593.46	MyoB2
CGGCTAGGTTGATTGC-FCAImmP7536758	-8083.92	-14004.5	PAX7+MyoProg1
CGGCTAGTCACAGTAC-FCAImmP7536758	-6920.8	-15861.5	PAX7+MyoProg1
CGGCTAGTCTTGACGA-FCAImmP7536758	524.702	-28118.6	PAX7+MyoProg1
CGGGTCACATCAGTCA-FCAImmP7536758	7760.35	-12941.5	PAX7+MyoProg2
CGGTTAACAGGTCGTC-FCAImmP7536758	231.139	-19131.9	PAX7+MyoProg1
CGGTTAACATGTAGTC-FCAImmP7536758	15194.1	25726.4	MyoC2
CGGTTAAGTTCGGGCT-FCAImmP7536758	-7458.92	-11408.5	PAX7+MyoProg1
CGTAGCGTCTGGAGCC-FCAImmP7536758	-9258.21	4826.32	PAX3+PAX7+MyoProg
CGTAGGCGTAAGCACG-FCAImmP7536758	-6755.62	-11713.8	PAX7+MyoProg1
CGTAGGCTCATTGCGA-FCAImmP7536758	-1020.07	-22094	PAX7+MyoProg1
CGTAGGCTCCTTGGTC-FCAImmP7536758	1505.16	-29125.9	PAX7+MyoProg1
CGTCACTAGGGATACC-FCAImmP7536758	753.981	-27047.6	PAX7+MyoProg1
CGTCACTCAAGTACCT-FCAImmP7536758	-5848.43	-10557.2	PAX7+MyoProg2
CGTCACTCATGTTGAC-FCAImmP7536758	-9197.65	-14632.8	PAX7+MyoProg1
CGTCACTTCTGGCGTG-FCAImmP7536758	5082.38	14425.4	MyoB2
CGTCAGGAGAGTAAGG-FCAImmP7536758	-9615.02	-15242	PAX7+MyoProg1
CGTCAGGGTGCAACGA-FCAImmP7536758	-3737.19	-15848.3	PAX7+MyoProg1
CGTCCATCAATGGTCT-FCAImmP7536758	-2072	-20443.1	PAX7+MyoProg1
CGTCCATGTCAACTGT-FCAImmP7536758	9571.89	-12454	PAX7+MyoProg2
CGTCCATTCACGCATA-FCAImmP7536758	3332.78	-28842.6	PAX7+MyoProg1
CGTCCATTCCTAGGGC-FCAImmP7536758	9700.55	-4776.03	PAX7+MyoProg2
CGTCTACAGAGATGAG-FCAImmP7536758	29542.5	25823.5	MyoC1
CGTCTACAGAGTTGGC-FCAImmP7536758	-1556.59	-24829.4	PAX7+MyoProg1
CGTCTACCATTCACTT-FCAImmP7536758	-2723.94	-13230.5	PAX7+MyoProg1
CGTCTACGTCTGGAGA-FCAImmP7536758	-3617.97	-1016.8	PAX7+MyoProg2
CGTGAGCTCCGCATCT-FCAImmP7536758	-6967.18	-11011.8	PAX7+MyoProg1
CGTGTAAAGCAGCCTC-FCAImmP7536758	3032.66	-10265.5	PAX7+MyoProg2
CGTGTAAAGTGTCTCA-FCAImmP7536758	-7317.58	-12770	PAX7+MyoProg1
CGTGTAACATGGAATA-FCAImmP7536758	-2333.16	-9713.33	PAX7+MyoProg2
CGTGTAATCGACCAGC-FCAImmP7536758	18700.8	27398.9	MyoC2
CGTTAGACAAGGTGTG-FCAImmP7536758	-4636.58	-17257.6	PAX7+MyoProg1
CGTTAGAGTGCGAAAC-FCAImmP7536758	-1539.89	-10422.4	PAX7+MyoProg2
CGTTAGATCAAAGACA-FCAImmP7536758	-4500.67	-4905.49	PAX7+MyoProg2
CGTTCTGAGTATTGGA-FCAImmP7536758	-3247.46	-20809.1	PAX7+MyoProg1
CGTTGGGCAAGCTGAG-FCAImmP7536758	-4829.13	-8301.93	PAX7+MyoProg2
CGTTGGGGTAGCTTGT-FCAImmP7536758	1690.57	-23920.7	PAX7+MyoProg1
CGTTGGGGTTGCGCAC-FCAImmP7536758	-11284.3	1368.49	PAX3+PAX7+MyoProg
CGTTGGGTCAGAGCTT-FCAImmP7536758	8258.59	-13101.8	PAX7+MyoProg2
CTAACTTAGACCCACC-FCAImmP7536758	-4514.22	-22924.4	PAX7+MyoProg1
CTAACTTAGGATATAC-FCAImmP7536758	6165.91	-7482.45	PAX7+MyoProg2
CTAACTTAGTGTGGCA-FCAImmP7536758	895.127	-29381.1	PAX7+MyoProg1
CTAACTTCACGGTTTA-FCAImmP7536758	-5055.22	-6025.71	MyoB2
CTAACTTCACGTTGGC-FCAImmP7536758	-4741.23	-17073	PAX7+MyoProg1
CTAACTTCATTCACTT-FCAImmP7536758	-7270.7	-2599.76	PAX7+MyoProg2
CTAACTTGTTGCCTCT-FCAImmP7536758	-7287.83	-3950.08	PAX7+MyoProg2
CTAAGACCACGTAAGG-FCAImmP7536758	-6691.84	-18363.3	PAX7+MyoProg1
CTAAGACCACTGTGTA-FCAImmP7536758	8325.45	20880.6	MyoB2
CTAAGACCAGGCTGAA-FCAImmP7536758	-5836.95	-17834.7	PAX7+MyoProg1
CTAAGACCATTGCGGC-FCAImmP7536758	-1954.46	-1731.72	MyoB2
CTAAGACGTAAACCTC-FCAImmP7536758	-7665.13	-10697.1	PAX7+MyoProg2
CTAATGGAGCCGGTAA-FCAImmP7536758	-6198.28	-7085.93	PAX7+MyoProg2
CTACACCAGTCTCAAC-FCAImmP7536758	-5380.91	-11802.4	PAX7+MyoProg2
CTACACCGTCTTGATG-FCAImmP7536758	2818.35	-12519.5	PAX7+MyoProg2
CTACATTAGGTAGCTG-FCAImmP7536758	747.099	-10111.9	PAX7+MyoProg2
CTACATTCAAAGGAAG-FCAImmP7536758	9538.42	-12074.9	PAX7+MyoProg2
CTACATTTCTTGAGGT-FCAImmP7536758	2804.65	9865.35	MyoB2
CTACCCAAGAAAGTGG-FCAImmP7536758	-2072.59	-12602.8	PAX7+MyoProg2
CTACCCAAGTCCTCCT-FCAImmP7536758	-5239.65	-16871.3	PAX7+MyoProg1
CTACCCACAAGGACTG-FCAImmP7536758	-995.292	-15145.5	PAX7+MyoProg1
CTACCCACAATGAATG-FCAImmP7536758	-5388.25	-19174.3	PAX7+MyoProg1
CTACCCACACAACGTT-FCAImmP7536758	-634.794	6091.27	MyoB2
CTACCCACACTGTGTA-FCAImmP7536758	-10107.8	-5825.89	PAX7+MyoProg2
CTACCCACAGGGTATG-FCAImmP7536758	3739.53	-1959.54	PAX7+MyoProg2
CTACGTCAGCTAGCCC-FCAImmP7536758	-3899.83	-20626.8	PAX7+MyoProg1
CTACGTCCAAGTAATG-FCAImmP7536758	-4339.18	-11056.9	PAX7+MyoProg2
CTACGTCCATCCCATC-FCAImmP7536758	-5181.38	-10834.3	PAX7+MyoProg1
CTACGTCGTCATGCCG-FCAImmP7536758	-1033.55	-14525.8	PAX7+MyoProg1
CTAGAGTCAGATGGGT-FCAImmP7536758	-2193.88	-6509.44	PAX7+MyoProg2
CTAGAGTCAGCTGGCT-FCAImmP7536758	-5990.06	-12626.7	PAX7+MyoProg1
CTAGAGTGTGAGGCTA-FCAImmP7536758	-10900.3	-6305.71	PAX3+PAX7+MyoProg
CTAGAGTTCACCGGGT-FCAImmP7536758	8300.36	-13246	PAX7+MyoProg2
CTAGAGTTCAGAGACG-FCAImmP7536758	10752.2	-5244.02	PAX7+MyoProg2
CTAGAGTTCAGATAAG-FCAImmP7536758	9657.23	-13249	PAX7+MyoProg2
CTAGAGTTCTTAGAGC-FCAImmP7536758	-6390.1	-13736.3	PAX7+MyoProg1
CTAGCCTAGATGCCTT-FCAImmP7536758	-10222	8770.32	MyoB1
CTAGCCTAGGTGCTAG-FCAImmP7536758	-3246.02	-24460.2	PAX7+MyoProg1
CTAGCCTGTCACAAGG-FCAImmP7536758	-2612.49	-7018.37	PAX7+MyoProg2
CTAGCCTTCGGCTTGG-FCAImmP7536758	19312.9	27349.2	MyoC2
CTCACACGTAAGAGAG-FCAImmP7536758	3311.9	9523.71	MyoB2
CTCACACGTTTGTTGG-FCAImmP7536758	6252.41	-12829.3	PAX7+MyoProg2
CTCACACTCCGCGCAA-FCAImmP7536758	1359.77	18496.1	MyoB2
CTCAGAATCCACGACG-FCAImmP7536758	-503.61	-27600.9	PAX7+MyoProg1
CTCATTAAGTGACTCT-FCAImmP7536758	1422.35	3805.52	MyoB2
CTCATTATCAGGTAAA-FCAImmP7536758	-9799.17	-9692.1	PAX7+MyoProg1
CTCCTAGGTGTGACCC-FCAImmP7536758	-5081.04	-18571.2	PAX7+MyoProg1
CTCCTAGTCAACTCTT-FCAImmP7536758	-1828.46	-19761.4	PAX7+MyoProg1
CTCCTAGTCCAATGGT-FCAImmP7536758	2821.4	-29926.1	PAX7+MyoProg1
CTCGAAAAGGGCTCTC-FCAImmP7536758	2220.38	-26758.7	PAX7+MyoProg1
CTCGAAACAGGCAGTA-FCAImmP7536758	-3645.18	-10254.6	PAX7+MyoProg1
CTCGAAATCATCTGTT-FCAImmP7536758	-2749.03	-9681.66	PAX7+MyoProg2
CTCGAAATCCCTCAGT-FCAImmP7536758	17026.8	26175.2	MyoC2
CTCGGAGAGAACTCGG-FCAImmP7536758	1548.27	-10582	PAX7+MyoProg2
CTCGGAGAGACAAAGG-FCAImmP7536758	-3424.98	-23501.5	PAX7+MyoProg1
CTCGGAGCATCAGTCA-FCAImmP7536758	-5050.27	-14463.9	PAX7+MyoProg1
CTCGGAGGTCCGACGT-FCAImmP7536758	8683.89	-12942.6	PAX7+MyoProg2
CTCGGGAAGAAGGTTT-FCAImmP7536758	-880.175	931.669	MyoB2
CTCGGGATCTGGCGTG-FCAImmP7536758	-7379.06	-13635.7	PAX7+MyoProg1
CTCGTACAGAGGACGG-FCAImmP7536758	26291.8	26322.3	MyoC2
CTCGTACTCCAAAGTC-FCAImmP7536758	-7688.36	-4713.32	PAX7+MyoProg2
CTCGTACTCGCGGATC-FCAImmP7536758	9571.95	-13246	PAX7+MyoProg2
CTCGTACTCTGATACG-FCAImmP7536758	3398.15	9023.53	MyoB2
CTCGTCAAGAGTGAGA-FCAImmP7536758	-1530.31	-8233.03	PAX7+MyoProg2
CTCGTCAAGTCCGGTC-FCAImmP7536758	-7359.87	-12784	PAX7+MyoProg1
CTCGTCACAGGGTACA-FCAImmP7536758	-1505.93	-13160.4	PAX7+MyoProg1
CTCGTCAGTCGAACAG-FCAImmP7536758	7202.33	-12583.9	PAX7+MyoProg2
CTCGTCATCCTAGAAC-FCAImmP7536758	-3623.9	-4283.96	MyoB2
CTCTAATAGCGCCTTG-FCAImmP7536758	8018.3	-12663.8	PAX7+MyoProg2
CTCTAATCATTGGTAC-FCAImmP7536758	22680.6	27574.1	MyoC2
CTCTAATGTTGTCGCG-FCAImmP7536758	-4368.09	-6917.15	PAX7+MyoProg2
CTCTAATTCTTCAACT-FCAImmP7536758	7044.48	-11427.4	PAX7+MyoProg2
CTCTACGCACAGCCCA-FCAImmP7536758	3149.6	-2599.99	MyoB2
CTCTACGTCGAGAGCA-FCAImmP7536758	-4322.12	-14131.3	PAX7+MyoProg1
CTCTGGTCATTACGAC-FCAImmP7536758	3318.62	9199.75	MyoB2
CTCTGGTGTAGAGCTG-FCAImmP7536758	-10746.4	-17898.7	PAX7+MyoProg1
CTCTGGTGTGACGGTA-FCAImmP7536758	-6377.11	-7974.19	PAX7+MyoProg2
CTGAAACGTATTAGCC-FCAImmP7536758	-1305.02	-22991.2	PAX7+MyoProg1
CTGAAACGTCCATCCT-FCAImmP7536758	-7783.24	-13829.2	PAX7+MyoProg1
CTGAAGTAGGACCACA-FCAImmP7536758	-4025.57	-23179.5	PAX7+MyoProg1
CTGAAGTCAGGGATTG-FCAImmP7536758	-5281.35	-19443.3	PAX7+MyoProg1
CTGAAGTCATCCTAGA-FCAImmP7536758	-130.476	-9660.65	PAX7+MyoProg2
CTGAAGTTCAGAGACG-FCAImmP7536758	-4121.17	-8871.55	PAX7+MyoProg2
CTGATAGAGTGGTCCC-FCAImmP7536758	-9385.67	-7828.22	PAX7+MyoProg2
CTGATAGCAGATGGCA-FCAImmP7536758	-6666.93	-10559.5	PAX7+MyoProg2
CTGATAGGTTCACCTC-FCAImmP7536758	27361.3	26543.4	MyoC2
CTGATAGTCACCTTAT-FCAImmP7536758	7838.09	-13826.3	PAX7+MyoProg2
CTGATCCAGAAGGACA-FCAImmP7536758	-7490.13	-8442.97	PAX7+MyoProg2
CTGCCTATCAGTTAGC-FCAImmP7536758	6134.89	-3060.59	PAX7+MyoProg2
CTGCGGATCACCGTAA-FCAImmP7536758	-4360.92	-4795.87	PAX7+MyoProg2
CTGCGGATCATCTGCC-FCAImmP7536758	-4349.04	-13363.4	PAX7+MyoProg2
CTGCTGTGTCAATACC-FCAImmP7536758	-5865.12	-19067.7	PAX7+MyoProg1
CTGCTGTTCCTCTAGC-FCAImmP7536758	-8079.9	-4385.21	PAX7+MyoProg2
CTGTGCTCACTGTGTA-FCAImmP7536758	-9070.79	-14978.1	PAX7+MyoProg1
CTGTTTACACCATCCT-FCAImmP7536758	15704.5	27731.3	MyoC2
CTGTTTATCAACACCA-FCAImmP7536758	-10232.6	-12266.7	PAX7+MyoProg1
CTTAACTCATCGATGT-FCAImmP7536758	-2640.21	-21017.1	PAX7+MyoProg1
CTTAACTTCAAACAAG-FCAImmP7536758	24929.6	26761.5	MyoC2
CTTACCGAGCTAGTCT-FCAImmP7536758	7338.5	20781.6	MyoB2
CTTAGGAAGAAGGTGA-FCAImmP7536758	-316.046	-9483.71	PAX7+MyoProg2
CTTAGGAAGGGTCTCC-FCAImmP7536758	7802.32	20385.2	MyoB2
CTTAGGACACCGAAAG-FCAImmP7536758	-5429.72	-12731.2	PAX7+MyoProg1
CTTAGGAGTTCGTGAT-FCAImmP7536758	-3222.46	-22456.9	PAX7+MyoProg1
CTTAGGATCAAAGTAG-FCAImmP7536758	1094.11	-8192.26	PAX7+MyoProg2
CTTCTCTCAATGGACG-FCAImmP7536758	-9156.47	-3455.36	PAX7+MyoProg2
CTTCTCTGTACATGTC-FCAImmP7536758	-4677.81	-21343	PAX7+MyoProg1
CTTCTCTGTTGCGTTA-FCAImmP7536758	-8161.81	5309.97	PAX3+PAX7+MyoProg
CTTGGCTTCAAGCCTA-FCAImmP7536758	-6214.08	1858.51	PAX3+PAX7+MyoProg
CTTTGCGTCATAACCG-FCAImmP7536758	7164.51	-9117.17	PAX7+MyoProg2
GAAACTCAGATGTTAG-FCAImmP7536758	-10011.5	-15942.3	PAX7+MyoProg1
GAAACTCAGGCAGGTT-FCAImmP7536758	8943.56	-4817.38	PAX7+MyoProg2
GAAACTCAGTGACTCT-FCAImmP7536758	384.653	-28652.4	PAX7+MyoProg1
GAAACTCCAATAACGA-FCAImmP7536758	-4178.88	-23490.4	PAX7+MyoProg1
GAAACTCCATCGGGTC-FCAImmP7536758	-1293.42	-25190.6	PAX7+MyoProg1
GAAACTCTCAGCAACT-FCAImmP7536758	-8901.84	-17967.4	PAX7+MyoProg1
GAAATGACACGCCAGT-FCAImmP7536758	-254.196	-21141.6	PAX7+MyoProg1
GAAATGATCTGCGTAA-FCAImmP7536758	-6960.61	-2004.78	PAX7+MyoProg2
GAACATCAGATGTTAG-FCAImmP7536758	8939.06	-3529.28	PAX7+MyoProg2
GAACATCAGGCGACAT-FCAImmP7536758	-4528.95	-8170.6	PAX7+MyoProg2
GAACATCCAGCCACCA-FCAImmP7536758	-3950.59	-11599.6	PAX7+MyoProg2
GAACCTAAGACGCACA-FCAImmP7536758	120.378	-21585.1	PAX7+MyoProg1
GAACCTACACGACGAA-FCAImmP7536758	7734.46	-2272.53	PAX7+MyoProg2
GAACCTACAGCCTGTG-FCAImmP7536758	14458.6	25562.7	MyoC2
GAACGGAAGAGTGACC-FCAImmP7536758	-12325.2	3794.44	PAX3+PAX7+MyoProg
GAACGGAGTTCGTTGA-FCAImmP7536758	9688.09	-7711.54	PAX7+MyoProg2
GAACGGATCATTCACT-FCAImmP7536758	2184.31	-8341.82	PAX7+MyoProg2
GAAGCAGAGTCGATAA-FCAImmP7536758	9964.5	-11893.2	PAX7+MyoProg2
GAAGCAGTCTCGCATC-FCAImmP7536758	-9642.25	15665.6	MyoB1
GAATAAGAGCAATATG-FCAImmP7536758	2579.92	-29498.6	PAX7+MyoProg1
GAATAAGCAAGTTGTC-FCAImmP7536758	27040.5	27207.5	MyoC2
GAATAAGGTTAAGTAG-FCAImmP7536758	5059.28	-10986.5	PAX7+MyoProg2
GAATGAACACCGATAT-FCAImmP7536758	-3568.3	-16900.8	PAX7+MyoProg1
GAATGAACATGTTGAC-FCAImmP7536758	-6844.23	-19170.9	PAX7+MyoProg1
GACACGCTCAGGCCCA-FCAImmP7536758	790.384	-29387.6	PAX7+MyoProg1
GACACGCTCTTGTACT-FCAImmP7536758	11681.8	24365.5	MyoB2
GACAGAGTCTGGTATG-FCAImmP7536758	-9806.39	-7674.07	PAX7+MyoProg2
GACCTGGAGTCGTTTG-FCAImmP7536758	-11027.4	-4689.16	PAX7+MyoProg2
GACGCGTCAGATCGGA-FCAImmP7536758	2934.95	-28298.7	PAX7+MyoProg1
GACGGCTAGCAATATG-FCAImmP7536758	-9664.28	15458.5	MyoB1
GACGGCTGTACGCACC-FCAImmP7536758	-1719.77	-12322.8	PAX7+MyoProg2
GACGTGCGTTATGTGC-FCAImmP7536758	-3659.67	-1670.33	PAX7+MyoProg2
GACGTGCTCAGCTCGG-FCAImmP7536758	25652.5	26585.7	MyoC2
GACGTTACACATTAGC-FCAImmP7536758	-361.197	-23123.9	PAX7+MyoProg1
GACGTTACAGTAAGCG-FCAImmP7536758	-4654.75	-21659.3	PAX7+MyoProg1
GACGTTAGTAAGAGAG-FCAImmP7536758	-10005.5	2503.25	PAX3+PAX7+MyoProg
GACGTTATCCTTGGTC-FCAImmP7536758	-10086	-4594.86	PAX7+MyoProg2
GACGTTATCGTTTGCC-FCAImmP7536758	-7176.26	-3972.03	PAX7+MyoProg2
GACGTTATCTTACCGC-FCAImmP7536758	4007.22	18996	MyoB2
GACTAACAGACCGGAT-FCAImmP7536758	2700.58	-10576.8	PAX7+MyoProg2
GACTAACTCCAAAGTC-FCAImmP7536758	3112.75	-10652.1	PAX7+MyoProg2
GACTAACTCCCGACTT-FCAImmP7536758	9178.69	-12981.3	PAX7+MyoProg2
GACTACAAGCCGCCTA-FCAImmP7536758	-1370.46	-14411.6	PAX7+MyoProg1
GACTACACAATGTTGC-FCAImmP7536758	-3010.18	-23913.8	PAX7+MyoProg1
GACTACAGTAGCGATG-FCAImmP7536758	8288.57	-13784.1	PAX7+MyoProg2
GACTACATCCAACCAA-FCAImmP7536758	37079.5	-421.776	MYL3+MyoC
GACTACATCGTCACGG-FCAImmP7536758	-1029.02	-7712.78	PAX7+MyoProg2
GACTGCGCACCGAATT-FCAImmP7536758	-4694.05	-8562.93	PAX7+MyoProg1
GACTGCGTCACCAGGC-FCAImmP7536758	1913.49	-29374.8	PAX7+MyoProg1
GACTGCGTCACCCGAG-FCAImmP7536758	-2848.98	-473.95	MyoB2
GACTGCGTCGCAAGCC-FCAImmP7536758	1649.46	4576.01	MyoB2
GAGCAGAAGTGGGATC-FCAImmP7536758	-5816.14	-11283.8	PAX7+MyoProg2
GAGCAGAGTCCGAATT-FCAImmP7536758	-1368.09	-21196.2	PAX7+MyoProg1
GAGGTGAAGCGATGAC-FCAImmP7536758	-1563.12	-24330	PAX7+MyoProg1
GAGGTGACAGTCCTTC-FCAImmP7536758	-2230.47	-18744.3	PAX7+MyoProg1
GAGGTGATCCAAATGC-FCAImmP7536758	-3427.36	-11463.1	PAX7+MyoProg1
GAGGTGATCGCTAGCG-FCAImmP7536758	-9434.94	-16302.7	PAX7+MyoProg1
GAGTCCGAGGTGATTA-FCAImmP7536758	-2438.71	-7498.51	PAX7+MyoProg2
GAGTCCGCAGCATGAG-FCAImmP7536758	762.574	-7778.46	PAX7+MyoProg2
GATCAGTAGGCTAGGT-FCAImmP7536758	-5280.97	-16690.9	PAX7+MyoProg1
GATCAGTCAATAAGCA-FCAImmP7536758	-549.986	763.287	MyoB2
GATCAGTGTGCAGGTA-FCAImmP7536758	-5664.03	-17610.7	PAX7+MyoProg1
GATCGATAGACTGGGT-FCAImmP7536758	-1531.67	-25161.8	PAX7+MyoProg1
GATCGATCACGAAGCA-FCAImmP7536758	35463.2	2509.3	MYL3+MyoC
GATCGCGAGTTCGCAT-FCAImmP7536758	-4708.46	-8083.03	PAX7+MyoProg2
GATCGCGCAAACGCGA-FCAImmP7536758	762.96	-29325.2	PAX7+MyoProg1
GATCGCGGTCCCGACA-FCAImmP7536758	-7109.85	-11339	PAX7+MyoProg1
GATCGCGGTGATGATA-FCAImmP7536758	-8816.35	-14264.1	PAX7+MyoProg1
GATCGTATCGGGAGTA-FCAImmP7536758	-1347.85	-8189.54	PAX7+MyoProg2
GATCTAGAGAGACTTA-FCAImmP7536758	-8355.47	-1452.98	PAX7+MyoProg2
GATCTAGCAACGCACC-FCAImmP7536758	8578.1	21417.6	MyoB2
GATCTAGGTACTTGAC-FCAImmP7536758	-2982.3	-34.7011	MyoB2
GATCTAGGTCTAGAGG-FCAImmP7536758	-1530.77	-25535.1	PAX7+MyoProg1
GATCTAGGTGCCTTGG-FCAImmP7536758	2783.89	-28346.3	PAX7+MyoProg1
GATCTAGTCAGCACAT-FCAImmP7536758	-5646.61	-18881.7	PAX7+MyoProg1
GATCTAGTCGGTTAAC-FCAImmP7536758	-7566.27	-10586.5	PAX7+MyoProg2
GATGAAATCGCTGATA-FCAImmP7536758	-10714.7	-1421.92	PAX7+MyoProg2
GATGAGGTCCTGCAGG-FCAImmP7536758	-4965.89	-9042.54	PAX7+MyoProg2
GATGCTAAGTTATCGC-FCAImmP7536758	-4606.25	-22087.1	PAX7+MyoProg1
GATGCTAGTCATGCCG-FCAImmP7536758	8411.88	-13534	PAX7+MyoProg2
GATGCTAGTTTGTTTC-FCAImmP7536758	4314.16	-8221.84	PAX7+MyoProg2
GATGCTATCATAAAGG-FCAImmP7536758	-5662.13	-15327.1	PAX7+MyoProg1
GATGCTATCTCCCTGA-FCAImmP7536758	356.279	-10329.2	PAX7+MyoProg2
GATTCAGGTGCACGAA-FCAImmP7536758	986.355	-7572.65	PAX7+MyoProg2
GATTCAGGTGCCTGTG-FCAImmP7536758	3172.59	-6866.92	PAX7+MyoProg2
GCAAACTGTGCACCAC-FCAImmP7536758	6398.09	17343.2	MyoB2
GCAAACTTCTAACGGT-FCAImmP7536758	-3579.93	-10903.3	PAX7+MyoProg2
GCAATCAAGAAGGACA-FCAImmP7536758	-8508.8	-14576.6	PAX7+MyoProg1
GCAATCAAGGACAGCT-FCAImmP7536758	-3859.25	-7347.48	PAX7+MyoProg2
GCACATAAGGGTGTGT-FCAImmP7536758	-2452.04	-12339.1	PAX7+MyoProg1
GCACATAGTACCGGCT-FCAImmP7536758	560.788	-26191.5	PAX7+MyoProg1
GCAGCCAGTAAATGTG-FCAImmP7536758	-6117.76	-12665.7	PAX7+MyoProg1
GCAGCCATCGCAGGCT-FCAImmP7536758	2276.76	8694.31	MyoB2
GCAGCCATCGTAGGAG-FCAImmP7536758	-10407.4	-16851.2	PAX7+MyoProg1
GCAGCCATCGTGGTCG-FCAImmP7536758	-5932.1	-2898.81	PAX7+MyoProg2
GCAGTTAAGAGGTAGA-FCAImmP7536758	15671.5	28484.2	MyoC2
GCAGTTACAATGAAAC-FCAImmP7536758	-779.278	-25521.8	PAX7+MyoProg1
GCAGTTACACTTCTGC-FCAImmP7536758	-3455.78	-22771.5	PAX7+MyoProg1
GCAGTTAGTCCTCTTG-FCAImmP7536758	-8412.47	-18143.9	PAX7+MyoProg1
GCAGTTATCTCGAGTA-FCAImmP7536758	6671.6	-4321.42	PAX7+MyoProg2
GCATGATCAGACGCAA-FCAImmP7536758	2443.21	-10653.7	PAX7+MyoProg2
GCATGATGTGTTAAGA-FCAImmP7536758	-5308.42	-8290.65	PAX7+MyoProg2
GCATGATTCCACTGGG-FCAImmP7536758	-3085.74	-5936.3	PAX7+MyoProg1
GCATGCGAGACTACAA-FCAImmP7536758	-437.907	-12739.4	PAX7+MyoProg1
GCATGCGAGGCGTACA-FCAImmP7536758	18396.8	26381.3	MyoC2
GCATGCGGTCTGCGGT-FCAImmP7536758	533.226	-7945.31	PAX7+MyoProg2
GCCAAATAGCTACCTA-FCAImmP7536758	18418.7	27553.9	MyoC2
GCCAAATCAAGTTCTG-FCAImmP7536758	8274.03	-13307.2	PAX7+MyoProg2
GCCAAATTCATAGCAC-FCAImmP7536758	-5848.35	-13417.8	PAX7+MyoProg1
GCCTCTAGTCTCAACA-FCAImmP7536758	-10081	-16198.7	PAX7+MyoProg1
GCGACCAAGTTGAGTA-FCAImmP7536758	6.46019	-26050.6	PAX7+MyoProg1
GCGAGAAGTACTCTCC-FCAImmP7536758	-6670.72	-6944.73	PAX7+MyoProg1
GCGAGAATCAACGGGA-FCAImmP7536758	-6091.76	-11701.5	PAX7+MyoProg1
GCGAGAATCCGGGTGT-FCAImmP7536758	4716.99	-17331.9	PAX7+MyoProg2
GCGCAACCAGTAAGCG-FCAImmP7536758	-3866.43	-19281.9	PAX7+MyoProg1
GCGCAACGTCAATACC-FCAImmP7536758	-1670.69	6524.86	MyoB2
GCGCAACGTCTCTTTA-FCAImmP7536758	2719	-29785.8	PAX7+MyoProg1
GCGCAGTCAGCGATCC-FCAImmP7536758	-1493.04	-17864.8	PAX7+MyoProg1
GCGCAGTGTTATGCGT-FCAImmP7536758	-409.066	-9286.7	PAX7+MyoProg2
GCGCAGTTCCAGTATG-FCAImmP7536758	-7389.15	-13430.6	PAX7+MyoProg1
GCGCAGTTCGCCATAA-FCAImmP7536758	-8968.39	-16862.6	PAX7+MyoProg1
GCGCAGTTCTGGCGTG-FCAImmP7536758	-6184.37	-4970.09	PAX7+MyoProg2
GCGCAGTTCTTGTATC-FCAImmP7536758	1851.47	-10809.5	PAX7+MyoProg2
GCGCCAAAGTGACTCT-FCAImmP7536758	3776.09	-3927.3	PAX7+MyoProg2
GCGCCAATCCTTTCTC-FCAImmP7536758	1022.24	-19037.4	PAX7+MyoProg1
GCGGGTTAGAGGTAGA-FCAImmP7536758	-6358.53	-11076.7	PAX7+MyoProg1
GCGGGTTTCACAATGC-FCAImmP7536758	14559.7	25570.5	MyoC2
GCGGGTTTCCTTGACC-FCAImmP7536758	-505.612	-27008.4	PAX7+MyoProg1
GCTCCTAAGCAGCGTA-FCAImmP7536758	8615.31	-12915.6	PAX7+MyoProg2
GCTCCTAGTGTTGAGG-FCAImmP7536758	-2479.75	-11995.2	PAX7+MyoProg2
GCTCCTATCCCTAACC-FCAImmP7536758	37096.1	5712.62	MYL3+MyoC
GCTCTGTCACTTCGAA-FCAImmP7536758	1994.73	-2385.89	PAX7+MyoProg2
GCTCTGTGTGTAACGG-FCAImmP7536758	-68.9629	-20013.3	PAX7+MyoProg1
GCTGCAGAGCTATGCT-FCAImmP7536758	-1716.79	-17132.9	PAX7+MyoProg1
GCTGCAGAGTTACCCA-FCAImmP7536758	-5454.14	-14818.6	PAX7+MyoProg1
GCTGCAGGTTGTACAC-FCAImmP7536758	11774.9	25106.2	MyoB2
GCTGCGAAGTACCGGA-FCAImmP7536758	-1039.95	-14666.7	PAX7+MyoProg1
GCTGCTTCATAGACTC-FCAImmP7536758	2213.16	-27305.3	PAX7+MyoProg1
GCTGCTTGTCCATGAT-FCAImmP7536758	-7187.81	-5263.71	PAX7+MyoProg2
GCTGCTTTCGATCCCT-FCAImmP7536758	-5942.39	-19762.3	PAX7+MyoProg1
GCTTCCAAGAAGCCCA-FCAImmP7536758	1075.89	-9824.59	PAX7+MyoProg2
GCTTCCAGTTACGGAG-FCAImmP7536758	38632.2	1473.42	MYL3+MyoC
GGAAAGCCAAGGTTTC-FCAImmP7536758	16196.1	25941	MyoC2
GGAAAGCCAGGGCATA-FCAImmP7536758	-7294.3	-10377.6	PAX7+MyoProg1
GGAAAGCGTTAAAGAC-FCAImmP7536758	-3152.48	-23643.1	PAX7+MyoProg1
GGAACTTAGACTTTCG-FCAImmP7536758	8242.22	-5470.73	PAX7+MyoProg2
GGAACTTGTCGCATCG-FCAImmP7536758	-2079.26	-23781.1	PAX7+MyoProg1
GGAATAACACAGGTTT-FCAImmP7536758	-8819	-17291.1	PAX7+MyoProg1
GGAATAAGTCTCCATC-FCAImmP7536758	-9656.01	-15272.4	PAX7+MyoProg1
GGACAAGGTGGCGAAT-FCAImmP7536758	11827.1	-4778.2	PAX7+MyoProg2
GGACAGACACACTGCG-FCAImmP7536758	352.671	-26986.8	PAX7+MyoProg1
GGACAGACAGGTGCCT-FCAImmP7536758	-2788.7	-6249.05	PAX7+MyoProg2
GGACAGATCAGGATCT-FCAImmP7536758	-633.113	-27399.8	PAX7+MyoProg1
GGACAGATCGATGAGG-FCAImmP7536758	-2984.2	-7236.81	PAX7+MyoProg2
GGACAGATCTTGTTTG-FCAImmP7536758	-883.367	-25623.6	PAX7+MyoProg1
GGACATTAGCCGATTT-FCAImmP7536758	-9021.45	-17163.8	PAX7+MyoProg1
GGACATTGTAGCTGCC-FCAImmP7536758	-7742.6	-6019.37	PAX7+MyoProg2
GGACATTTCAGTGTTG-FCAImmP7536758	-7862.38	-8216.03	PAX7+MyoProg2
GGACATTTCTTGTATC-FCAImmP7536758	9589.39	-6316.16	PAX7+MyoProg2
GGACGTCAGGGTCTCC-FCAImmP7536758	3096.98	-1790.13	MyoB2
GGACGTCGTTCAGCGC-FCAImmP7536758	8121.19	22750.8	MyoB2
GGACGTCTCAACACTG-FCAImmP7536758	-2290.38	-6446.64	PAX7+MyoProg2
GGACGTCTCCGCTGTT-FCAImmP7536758	-3077.74	-20818.6	PAX7+MyoProg1
GGAGCAACATCACAAC-FCAImmP7536758	-11114.9	-1379.33	PAX7+MyoProg2
GGATGTTGTAAGTGTA-FCAImmP7536758	3271.29	19779	MyoB2
GGATGTTGTTAAAGAC-FCAImmP7536758	-3747.9	-21888.4	PAX7+MyoProg1
GGATGTTTCGACAGCC-FCAImmP7536758	-2356.53	-6990.98	PAX7+MyoProg2
GGATTACAGAAGGCCT-FCAImmP7536758	356.116	-11582.3	PAX7+MyoProg2
GGCAATTAGCAACGGT-FCAImmP7536758	-280.504	-13793.8	PAX7+MyoProg1
GGCAATTCACCTGGTG-FCAImmP7536758	-6837.57	-9748.79	PAX7+MyoProg2
GGCAATTGTGTCTGAT-FCAImmP7536758	-321.873	-5887.83	PAX7+MyoProg2
GGCAATTTCTTTAGGG-FCAImmP7536758	-3565.27	-774.796	MyoB2
GGCCGATCAGTTTACG-FCAImmP7536758	1291.53	-28863	PAX7+MyoProg1
GGCCGATGTGACTCAT-FCAImmP7536758	1407.24	-28090.7	PAX7+MyoProg1
GGCGACTGTTCGTTGA-FCAImmP7536758	3487.31	9972.84	MyoB2
GGCGACTTCTACTCAT-FCAImmP7536758	28056.8	26890.1	MyoC2
GGCGTGTAGCTAAACA-FCAImmP7536758	6996.27	-11871.5	PAX7+MyoProg2
GGCGTGTAGGACGAAA-FCAImmP7536758	-2403.48	-21198.6	PAX7+MyoProg1
GGCGTGTAGTCGTACT-FCAImmP7536758	-5595.12	-12283.1	PAX7+MyoProg1
GGCGTGTCAGTTAACC-FCAImmP7536758	-6025.12	-13748	PAX7+MyoProg1
GGCGTGTGTTGGACCC-FCAImmP7536758	-9349	-2194.94	PAX7+MyoProg2
GGCGTGTTCCCGACTT-FCAImmP7536758	4950.18	-2293.57	PAX7+MyoProg2
GGCTCGAAGTACGATA-FCAImmP7536758	8808.9	-13501.6	PAX7+MyoProg2
GGCTGGTAGGCCGAAT-FCAImmP7536758	-492.115	903.962	MyoB2
GGCTGGTGTAATAGCA-FCAImmP7536758	7199.6	-11374	PAX7+MyoProg2
GGGACCTCAGGCTCAC-FCAImmP7536758	7864.45	-11449.4	PAX7+MyoProg2
GGGACCTCATGCGCAC-FCAImmP7536758	14362.8	25602.5	MyoC2
GGGACCTGTTAAGGGC-FCAImmP7536758	3980.18	-9733.44	PAX7+MyoProg2
GGGAGATAGCGTGTCC-FCAImmP7536758	-3430.85	844.842	MyoB2
GGGAGATAGTTGAGTA-FCAImmP7536758	-1821.86	-12217.6	PAX7+MyoProg1
GGGAGATCATCGGTTA-FCAImmP7536758	3154.68	11318.3	MyoB2
GGGAGATGTTTGGCGC-FCAImmP7536758	-278.484	-13232.8	PAX7+MyoProg1
GGGAGATTCCATGCTC-FCAImmP7536758	6697.88	-4639.02	PAX7+MyoProg2
GGGATGAAGATGGCGT-FCAImmP7536758	-10320.7	-2150.52	PAX7+MyoProg2
GGGATGAAGTGTTTGC-FCAImmP7536758	7085.83	20841.8	MyoB2
GGGATGATCTAACCGA-FCAImmP7536758	2063.51	-13095.2	PAX7+MyoProg2
GGGCACTAGTTGAGAT-FCAImmP7536758	-9992.12	-16391	PAX7+MyoProg1
GGGCACTCAATCACAC-FCAImmP7536758	1206.15	-11444.5	PAX7+MyoProg2
GGGCATCCAACCGCCA-FCAImmP7536758	-4586.44	-6738.66	PAX7+MyoProg2
GGGCATCCAAGGGTCA-FCAImmP7536758	-6962.55	-12102.7	PAX7+MyoProg1
GGGCATCCAGCGTAAG-FCAImmP7536758	-1707.61	-19582.9	PAX7+MyoProg1
GGGCATCTCAGGTTCA-FCAImmP7536758	11065.5	-13058.5	PAX7+MyoProg2
GGGCATCTCCTGCTTG-FCAImmP7536758	-8644.59	-14161.3	PAX7+MyoProg1
GGGCATCTCTATGTGG-FCAImmP7536758	-4651.16	-17460.2	PAX7+MyoProg1
GGGTCTGCAAGGGTCA-FCAImmP7536758	28528.6	26561.7	MyoC2
GGGTCTGGTGCAACTT-FCAImmP7536758	2732.49	-29160.8	PAX7+MyoProg1
GGGTTGCGTAGCGTCC-FCAImmP7536758	-2118.77	-24978.3	PAX7+MyoProg1
GGTATTGGTCGATTGT-FCAImmP7536758	-6532.05	-8478.49	PAX7+MyoProg1
GGTATTGTCGAACTGT-FCAImmP7536758	-2049.5	-11439.1	PAX7+MyoProg1
GGTATTGTCGGACAAG-FCAImmP7536758	-9599.2	-15315.6	PAX7+MyoProg1
GGTATTGTCGTTTAGG-FCAImmP7536758	4827.55	-12053.8	PAX7+MyoProg2
GGTGCGTAGCTAACTC-FCAImmP7536758	-5481.29	-10529.5	PAX7+MyoProg2
GGTGTTAAGTGATCGG-FCAImmP7536758	1542.12	-28623.3	PAX7+MyoProg1
GGTGTTACAACTGGCC-FCAImmP7536758	-6808.39	-5362.16	PAX7+MyoProg2
GGTGTTATCGTTGACA-FCAImmP7536758	-7538.19	-13536.9	PAX7+MyoProg1
GTAACGTAGGCGACAT-FCAImmP7536758	-225.219	-9881.22	PAX7+MyoProg2
GTAACGTAGGTGCTAG-FCAImmP7536758	-3888.54	-19683.6	PAX7+MyoProg1
GTAACGTAGTATCGAA-FCAImmP7536758	2011.7	-1758.55	PAX7+MyoProg2
GTAACGTTCATGTCCC-FCAImmP7536758	36382	726.018	MYL3+MyoC
GTAACGTTCTCTGTCG-FCAImmP7536758	1768.75	-8548.53	PAX7+MyoProg1
GTAACTGAGGGCACTA-FCAImmP7536758	-630.766	-24444.4	PAX7+MyoProg1
GTAACTGGTCGGCATC-FCAImmP7536758	608.647	-29127.6	PAX7+MyoProg1
GTACGTAAGACTCGGA-FCAImmP7536758	-565.974	-24397.1	PAX7+MyoProg1
GTACGTAAGTCATCCA-FCAImmP7536758	-2194.09	-9594.7	PAX7+MyoProg2
GTACTCCCACATGGGA-FCAImmP7536758	1629.91	5923.77	MyoB2
GTACTCCCACGACTCG-FCAImmP7536758	6184.24	16891.2	MyoB2
GTACTCCGTAGCACGA-FCAImmP7536758	-16733.4	4476.33	PAX3+PAX7+MyoProg
GTACTCCTCCATGCTC-FCAImmP7536758	-9833.11	-16952.8	PAX7+MyoProg1
GTACTCCTCTGCGGCA-FCAImmP7536758	-6045.64	-6915.17	PAX7+MyoProg2
GTACTTTTCACCACCT-FCAImmP7536758	5221.2	16896.7	MyoB2
GTAGGCCAGCAATCTC-FCAImmP7536758	-10984.7	-5347.54	PAX7+MyoProg2
GTAGTCACAAATCCGT-FCAImmP7536758	1593.47	-29621.9	PAX7+MyoProg1
GTATCTTAGAGGGCTT-FCAImmP7536758	-5628.96	-7373.52	PAX7+MyoProg2
GTATCTTAGCCTCGTG-FCAImmP7536758	999.042	-27200.2	PAX7+MyoProg1
GTATCTTAGTCAAGCG-FCAImmP7536758	-3524.64	-23966.2	PAX7+MyoProg1
GTATCTTGTTCAGTAC-FCAImmP7536758	-7702.45	-13924.3	PAX7+MyoProg1
GTATCTTTCTAACGGT-FCAImmP7536758	-956.979	-15178.6	PAX7+MyoProg1
GTATTCTCATCGGACC-FCAImmP7536758	-8171.99	-4483.95	PAX7+MyoProg2
GTCAAGTCAGCTGGCT-FCAImmP7536758	6825.85	-12577.4	PAX7+MyoProg2
GTCAAGTTCGAGAACG-FCAImmP7536758	-7057.49	2382.94	PAX3+PAX7+MyoProg
GTCACAAGTCTTCGTC-FCAImmP7536758	7537.72	-12187.3	PAX7+MyoProg2
GTCACAAGTGAAATCA-FCAImmP7536758	-6051.22	-16623.3	PAX7+MyoProg1
GTCACGGAGCTGTCTA-FCAImmP7536758	-5590.15	-10236.2	PAX7+MyoProg2
GTCACGGAGTGAAGAG-FCAImmP7536758	-4279.43	-10904.7	PAX7+MyoProg2
GTCATTTAGAGTGAGA-FCAImmP7536758	237.11	-12931	PAX7+MyoProg1
GTCATTTAGTTAGCGG-FCAImmP7536758	-4311.98	-15160.5	PAX7+MyoProg1
GTCATTTGTAAAGGAG-FCAImmP7536758	-2817.92	-23114.9	PAX7+MyoProg1
GTCATTTGTCTTGTCC-FCAImmP7536758	-5213.08	-4475.66	MyoB2
GTCATTTTCATCTGCC-FCAImmP7536758	-7012.48	-10487.4	PAX7+MyoProg2
GTCATTTTCGTTACGA-FCAImmP7536758	4.05189	-9081.18	PAX7+MyoProg2
GTCCTCACATATACCG-FCAImmP7536758	5205.49	-11309.3	PAX7+MyoProg2
GTCCTCATCTGTACGA-FCAImmP7536758	26683.7	27548.6	MyoC2
GTCCTCATCTTCGGTC-FCAImmP7536758	-7964.55	-8455.06	PAX7+MyoProg2
GTCGGGTAGGATTCGG-FCAImmP7536758	-728.015	-10596.4	PAX7+MyoProg2
GTCGTAAAGTGCGTGA-FCAImmP7536758	-2488.2	-23447.7	PAX7+MyoProg1
GTCGTAAGTTGGTGGA-FCAImmP7536758	-1389.76	-26483.7	PAX7+MyoProg1
GTCTCGTCAGTCGATT-FCAImmP7536758	32380.7	22065.9	MyoC1
GTCTCGTGTGCGGTAA-FCAImmP7536758	3205.96	-12511	PAX7+MyoProg2
GTCTCGTGTTTACTCT-FCAImmP7536758	-502.334	-23762.5	PAX7+MyoProg1
GTCTTCGCACCTCGGA-FCAImmP7536758	-1187.68	-10840.6	PAX7+MyoProg2
GTCTTCGGTACGACCC-FCAImmP7536758	918.088	2047.61	MyoB2
GTGAAGGCATAAAGGT-FCAImmP7536758	1436.15	-18558.9	PAX7+MyoProg1
GTGAAGGTCCAAATGC-FCAImmP7536758	-5228.93	-7728.91	PAX7+MyoProg2
GTGAAGGTCGAGAACG-FCAImmP7536758	-14869.5	2416.32	PAX3+PAX7+MyoProg
GTGAAGGTCGCCTGTT-FCAImmP7536758	-8747.78	-14189.4	PAX7+MyoProg1
GTGCAGCGTAGTAGTA-FCAImmP7536758	-2863.13	-21192.2	PAX7+MyoProg1
GTGCAGCTCAAACCAC-FCAImmP7536758	1634.3	-8951.1	PAX7+MyoProg2
GTGCAGCTCTTAGAGC-FCAImmP7536758	2066.66	-12923.1	PAX7+MyoProg2
GTGCAGCTCTTGTTTG-FCAImmP7536758	-8438.38	13586.3	MyoB1
GTGCATACAAAGCGGT-FCAImmP7536758	2873.84	456.912	MyoB2
GTGCATACAATGGAGC-FCAImmP7536758	-5302.55	-7530.41	PAX7+MyoProg1
GTGCGGTCAGCCACCA-FCAImmP7536758	-6602.77	-2782.98	PAX7+MyoProg2
GTGCGGTGTCGGGTCT-FCAImmP7536758	8453.66	-13071.1	PAX7+MyoProg2
GTGCTTCCATAAAGGT-FCAImmP7536758	787.407	-20187.5	PAX7+MyoProg1
GTGGGTCAGGCTACGA-FCAImmP7536758	3306.54	13294.3	MyoB2
GTGGGTCAGGTTACCT-FCAImmP7536758	-450.3	-27348.3	PAX7+MyoProg1
GTGGGTCGTCGGATCC-FCAImmP7536758	-6219.23	-9520.78	PAX7+MyoProg1
GTGTGCGAGGTGATAT-FCAImmP7536758	-120.028	5661.21	MyoB2
GTGTGCGCAAGAGGCT-FCAImmP7536758	8696.46	21482.3	MyoB2
GTGTTAGCATGCTGGC-FCAImmP7536758	-5886.77	-8854.85	PAX7+MyoProg2
GTTAAGCGTGAAGGCT-FCAImmP7536758	-4788.97	-18189.4	PAX7+MyoProg1
GTTAAGCGTGTGAAAT-FCAImmP7536758	321.644	-25886.6	PAX7+MyoProg1
GTTACAGCAAGTCATC-FCAImmP7536758	-9005.78	-17694.2	PAX7+MyoProg1
GTTACAGGTGAGGCTA-FCAImmP7536758	-2476.49	-9178.93	PAX7+MyoProg2
GTTACAGTCTCCGGTT-FCAImmP7536758	-3662.82	-19725	PAX7+MyoProg1
GTTCATTAGTAATCCC-FCAImmP7536758	-10841	-17056.1	PAX7+MyoProg1
GTTCATTGTTATCACG-FCAImmP7536758	10525.5	-4659.95	PAX7+MyoProg2
GTTCATTTCCAGGGCT-FCAImmP7536758	2527.11	-3823.6	MyoB2
GTTCATTTCTTTCCTC-FCAImmP7536758	-9936.33	-15813.7	PAX7+MyoProg1
GTTCGGGAGGAGTTGC-FCAImmP7536758	1272.54	4559.58	MyoB2
GTTCGGGCACTTCGAA-FCAImmP7536758	-7355.26	-11381.7	PAX7+MyoProg1
GTTCGGGGTCCAGTTA-FCAImmP7536758	-4321.32	-8378.97	PAX7+MyoProg2
GTTCGGGTCGTGACAT-FCAImmP7536758	-7255.74	-12974.7	PAX7+MyoProg1
GTTCTCGAGTAGCCGA-FCAImmP7536758	7615.94	-5392.27	PAX7+MyoProg2
GTTTCTACACCTTGTC-FCAImmP7536758	4312.72	13131.1	MyoB2
GTTTCTACAGCTTAAC-FCAImmP7536758	3755.93	-21776.7	PAX7+MyoProg2
GTTTCTACATGTCGAT-FCAImmP7536758	26481	26268.4	MyoC2
GTTTCTAGTCTCTTAT-FCAImmP7536758	-8603.23	-13760.9	PAX7+MyoProg1
TAAACCGCAGGCTCAC-FCAImmP7536758	-7464.92	-8579.38	PAX7+MyoProg2
TAAACCGTCTTGCCGT-FCAImmP7536758	25247	27138.4	MyoC2
TAAGAGACATTCCTGC-FCAImmP7536758	-2990.33	-7973.1	PAX7+MyoProg2
TAAGAGAGTCCAACTA-FCAImmP7536758	34.4589	-14058.9	PAX7+MyoProg1
TAAGCGTTCCTACAGA-FCAImmP7536758	8591.68	22406.5	MyoB2
TAAGTGCGTTAAAGTG-FCAImmP7536758	-9408.76	-15087	PAX7+MyoProg1
TACACGAAGCCACGCT-FCAImmP7536758	-10236	-5059.58	PAX7+MyoProg2
TACACGACACGAAGCA-FCAImmP7536758	-3926.28	-17674.7	PAX7+MyoProg1
TACACGAGTGTGAAAT-FCAImmP7536758	-17.3319	-9116.68	PAX7+MyoProg2
TACACGATCGTATCAG-FCAImmP7536758	2924.82	-24230.1	PAX7+MyoProg1
TACAGTGAGTACATGA-FCAImmP7536758	-1226.16	-21580.5	PAX7+MyoProg1
TACAGTGCAATCCAAC-FCAImmP7536758	876.229	-6664.38	PAX7+MyoProg2
TACAGTGGTAAGTGTA-FCAImmP7536758	-10175.8	-5025.36	PAX7+MyoProg2
TACCTATGTCGGATCC-FCAImmP7536758	-5423.91	-21250.8	PAX7+MyoProg1
TACCTTACAATGGAAT-FCAImmP7536758	7421.56	-12036	PAX7+MyoProg2
TACGGATCACGAGAGT-FCAImmP7536758	-9132.78	-15170	PAX7+MyoProg1
TACGGGCAGCCAACAG-FCAImmP7536758	-4676.56	-21728.7	PAX7+MyoProg1
TACGGGCCACAGAGGT-FCAImmP7536758	-4304.83	-12023.7	PAX7+MyoProg2
TACGGGCCACAGTCGC-FCAImmP7536758	-7478.47	-12803.1	PAX7+MyoProg1
TACGGGCCATCCGTGG-FCAImmP7536758	3021.62	7914.37	MyoB2
TACGGGCGTGTGTGCC-FCAImmP7536758	-5893.15	-12728.5	PAX7+MyoProg1
TACGGGCTCCGCTGTT-FCAImmP7536758	-9740.91	-16717.8	PAX7+MyoProg1
TACGGTAAGCCGCCTA-FCAImmP7536758	-6813.49	-5640.7	PAX7+MyoProg2
TACGGTAAGCTAGCCC-FCAImmP7536758	-7440.38	-8288.72	PAX7+MyoProg2
TACGGTAAGTATCTCG-FCAImmP7536758	2341.71	8129.39	MyoB2
TACGGTACACACATGT-FCAImmP7536758	-2707.5	-14049.7	PAX7+MyoProg1
TACGGTAGTAATCGTC-FCAImmP7536758	36023.7	6491.35	MYL3+MyoC
TACGGTAGTAGCGTGA-FCAImmP7536758	-8754.72	-14851.6	PAX7+MyoProg1
TACGGTATCAGATAAG-FCAImmP7536758	-866.761	-23264.7	PAX7+MyoProg1
TACTCATTCGCCCTTA-FCAImmP7536758	-6790.75	-8301.18	PAX7+MyoProg2
TACTCGCAGCGCTCCA-FCAImmP7536758	-5006.06	-4842.05	PAX7+MyoProg2
TACTCGCAGGTTACCT-FCAImmP7536758	2498.46	-12881.3	PAX7+MyoProg2
TACTCGCCAGCCAATT-FCAImmP7536758	-5425.65	-8494.18	PAX7+MyoProg2
TACTCGCGTATGCTTG-FCAImmP7536758	-1996.51	-9032.71	PAX7+MyoProg2
TACTCGCTCATTCACT-FCAImmP7536758	586.62	8232.54	MyoB2
TACTTACGTGCTAGCC-FCAImmP7536758	3582.33	-13724	PAX7+MyoProg2
TACTTGTCATCGATTG-FCAImmP7536758	-6066.25	-19327.5	PAX7+MyoProg1
TACTTGTGTTCGTCTC-FCAImmP7536758	-3490.7	-6957.71	PAX7+MyoProg2
TAGACCAAGAGGTAGA-FCAImmP7536758	-844.167	-18381	PAX7+MyoProg1
TAGACCACACATAACC-FCAImmP7536758	1330.64	-10740.8	PAX7+MyoProg2
TAGACCACATACTCTT-FCAImmP7536758	1212.93	-22071.1	PAX7+MyoProg1
TAGACCATCCTAGAAC-FCAImmP7536758	-1651.35	-24824.6	PAX7+MyoProg1
TAGACCATCTGTTTGT-FCAImmP7536758	-9412.02	-15508.3	PAX7+MyoProg1
TAGAGCTGTCCGTGAC-FCAImmP7536758	-5432.12	-18180.4	PAX7+MyoProg1
TAGCCGGCAACAACCT-FCAImmP7536758	-8147.68	-6686.97	PAX3+PAX7+MyoProg
TAGCCGGTCAACTCTT-FCAImmP7536758	-6364.06	-15926.7	PAX7+MyoProg1
TAGGCATGTTCCGGCA-FCAImmP7536758	-9673.97	-15306.6	PAX7+MyoProg1
TAGTGGTGTTTCGCTC-FCAImmP7536758	-7290.57	-2817.68	PAX7+MyoProg2
TAGTTGGCACCAGGCT-FCAImmP7536758	-6119.68	-13540.9	PAX7+MyoProg1
TAGTTGGGTGTAAGTA-FCAImmP7536758	22637.9	27342.8	MyoC2
TATCAGGAGCGCTTAT-FCAImmP7536758	-3106.83	-7677.69	PAX7+MyoProg2
TATCAGGGTAGATTAG-FCAImmP7536758	-5291.87	-5820.74	PAX7+MyoProg2
TATCTCAGTGAGGGAG-FCAImmP7536758	3923.39	-10386.1	PAX7+MyoProg2
TATCTCATCTTGTATC-FCAImmP7536758	-3751.65	-15359.6	PAX7+MyoProg1
TATGCCCGTAGTGAAT-FCAImmP7536758	-7515.99	-11587.4	PAX7+MyoProg1
TATGCCCGTTAGGGTG-FCAImmP7536758	-6098.57	-13050.8	PAX7+MyoProg1
TATGCCCTCAAGAAGT-FCAImmP7536758	-6363.22	-11324.8	PAX7+MyoProg2
TATTACCAGGCAGTCA-FCAImmP7536758	1428.91	-8166.35	PAX7+MyoProg2
TATTACCGTGATAAGT-FCAImmP7536758	-2087.48	-3552.59	MyoB2
TATTACCTCAAGGCTT-FCAImmP7536758	6587.65	23303.2	MyoB2
TATTACCTCCTACAGA-FCAImmP7536758	-8016.09	-9393.97	PAX7+MyoProg2
TCAACGATCGCCATAA-FCAImmP7536758	-11205.8	-17893.6	PAX7+MyoProg1
TCAACGATCTTAGCCC-FCAImmP7536758	1406.43	7311.11	MyoB2
TCACAAGAGAATGTGT-FCAImmP7536758	-12272.9	4054.84	PAX3+PAX7+MyoProg
TCACAAGAGGTGCACA-FCAImmP7536758	-3323.16	-23303.2	PAX7+MyoProg1
TCACAAGCAGTCAGAG-FCAImmP7536758	-4623.21	990.665	MyoB2
TCACAAGGTCATATCG-FCAImmP7536758	9222.67	-11292.6	PAX7+MyoProg2
TCACGAACATGACGGA-FCAImmP7536758	-3262.24	-13677.5	PAX7+MyoProg1
TCAGATGCAAGCGATG-FCAImmP7536758	-919.641	-8073.19	PAX7+MyoProg2
TCAGATGCATGCATGT-FCAImmP7536758	1837.58	4567.6	MyoB2
TCAGCTCAGCAATCTC-FCAImmP7536758	-5129.56	5079.47	MyoB2
TCAGCTCCATGGGACA-FCAImmP7536758	8955.48	-4479.67	PAX7+MyoProg2
TCAGCTCGTACTTAGC-FCAImmP7536758	-4606.3	-19730	PAX7+MyoProg1
TCAGCTCGTGGCAAAC-FCAImmP7536758	-969.793	-11168.1	PAX7+MyoProg2
TCAGCTCTCGGCGCTA-FCAImmP7536758	-5182.44	-21386.2	PAX7+MyoProg1
TCAGGATGTAGCGATG-FCAImmP7536758	-3055.64	-6862.94	PAX7+MyoProg2
TCAGGATTCCGCATCT-FCAImmP7536758	-7104.77	-9779.78	PAX7+MyoProg2
TCAGGTAAGATCTGCT-FCAImmP7536758	-8142.31	-13811.5	PAX7+MyoProg1
TCAGGTACATGGGAAC-FCAImmP7536758	319.695	-7545.85	PAX7+MyoProg2
TCAGGTACATTAGCCA-FCAImmP7536758	2013.67	-27634.5	PAX7+MyoProg1
TCATTACCACGTCTCT-FCAImmP7536758	1471.84	-8404.32	PAX7+MyoProg2
TCATTACCAGGAATCG-FCAImmP7536758	-6578.99	-10784.9	PAX7+MyoProg1
TCATTTGAGATCTGAA-FCAImmP7536758	18481.8	26531.1	MyoC2
TCATTTGTCACGGTTA-FCAImmP7536758	9496.59	-4809.32	PAX7+MyoProg2
TCCACACGTCTCTCGT-FCAImmP7536758	-4802.63	-7937.94	PAX7+MyoProg1
TCCACACTCCCAACGG-FCAImmP7536758	-4528.99	-6723.72	PAX7+MyoProg2
TCGAGGCAGTTTGCGT-FCAImmP7536758	8769.14	-11093.1	PAX7+MyoProg2
TCGCGAGCACGAGAGT-FCAImmP7536758	-4111.52	-19105.4	PAX7+MyoProg1
TCGCGAGGTCCATCCT-FCAImmP7536758	-1537.03	-25627.9	PAX7+MyoProg1
TCGCGAGTCTGCGTAA-FCAImmP7536758	2128.44	7894.27	MyoB2
TCGCGTTAGTGGCACA-FCAImmP7536758	-3360.46	-22449.1	PAX7+MyoProg1
TCGCGTTCATCCGCGA-FCAImmP7536758	-2084.63	-12276.6	PAX7+MyoProg1
TCGCGTTGTGTAAGTA-FCAImmP7536758	3101.9	12959.1	MyoB2
TCGCGTTTCTAACTCT-FCAImmP7536758	-2361.46	-5766.09	PAX7+MyoProg2
TCGCGTTTCTGGTGTA-FCAImmP7536758	-11850.8	-207.829	PAX7+MyoProg2
TCGCGTTTCTGTACGA-FCAImmP7536758	-2525.09	-24028.6	PAX7+MyoProg1
TCGGGACCAAGGTGTG-FCAImmP7536758	-6374.96	-13652.3	PAX7+MyoProg1
TCGGGACCAGGCTCAC-FCAImmP7536758	422.107	-28522.5	PAX7+MyoProg1
TCGGTAAAGGGCTCTC-FCAImmP7536758	-2300.75	-9942.46	PAX7+MyoProg2
TCGGTAAGTTTGTTGG-FCAImmP7536758	-6455.2	-3213.04	PAX7+MyoProg2
TCGGTAATCAGGCGAA-FCAImmP7536758	-1627.53	13416.1	MyoB1
TCGTACCAGAAAGTGG-FCAImmP7536758	-5132.21	-11628.5	PAX7+MyoProg1
TCGTACCAGGCAGGTT-FCAImmP7536758	-3303.01	-2086.19	PAX7+MyoProg2
TCGTACCTCGCTGATA-FCAImmP7536758	-7350.25	-17582.3	PAX7+MyoProg1
TCGTAGATCATGTCTT-FCAImmP7536758	-269.695	-20672.1	PAX7+MyoProg1
TCGTAGATCCAAGTAC-FCAImmP7536758	-3041.47	-24305.4	PAX7+MyoProg1
TCTATTGAGACTAGGC-FCAImmP7536758	2363.85	5718.17	MyoB2
TCTATTGCACGGTTTA-FCAImmP7536758	-4409.28	-11283.6	PAX7+MyoProg2
TCTATTGCATCTCGCT-FCAImmP7536758	-1276.16	-21527	PAX7+MyoProg1
TCTATTGGTCTCAACA-FCAImmP7536758	5853.51	-12029.8	PAX7+MyoProg2
TCTATTGTCAGCACAT-FCAImmP7536758	-10355.8	-911.543	PAX3+PAX7+MyoProg
TCTCTAAAGCTAGTTC-FCAImmP7536758	23846.2	27053.6	MyoC2
TCTCTAATCTTGAGAC-FCAImmP7536758	8940.81	-13387.5	PAX7+MyoProg2
TCTGAGAAGGGCTTCC-FCAImmP7536758	8757.96	-11758.2	PAX7+MyoProg2
TCTGAGACAGTGGAGT-FCAImmP7536758	4485.03	-18727.4	PAX7+MyoProg2
TCTGAGATCGTCTGCT-FCAImmP7536758	25729.9	26578.1	MyoC2
TCTGAGATCGTGGACC-FCAImmP7536758	1804.65	-16743.3	PAX7+MyoProg2
TCTGGAAGTCGTCTTC-FCAImmP7536758	7134.25	-13250.5	PAX7+MyoProg2
TCTTCGGCAATGAATG-FCAImmP7536758	2905.12	-12815.5	PAX7+MyoProg2
TCTTCGGCAGTAACGG-FCAImmP7536758	2641.64	-12483	PAX7+MyoProg2
TCTTCGGCAGTTCCCT-FCAImmP7536758	-3265.12	-16148.3	PAX7+MyoProg1
TGAAAGAAGCCGGTAA-FCAImmP7536758	884.838	-29452.1	PAX7+MyoProg1
TGAAAGAAGCTATGCT-FCAImmP7536758	-4389.28	-11384.6	PAX7+MyoProg1
TGAAAGAAGTTCGATC-FCAImmP7536758	10584.9	-13223.2	PAX7+MyoProg2
TGAAAGACATACGCTA-FCAImmP7536758	-2972.1	-7144.62	PAX7+MyoProg1
TGAAAGATCCTCATTA-FCAImmP7536758	-3876.25	-20346.9	PAX7+MyoProg1
TGAAAGATCTACGAGT-FCAImmP7536758	-4368.31	-6726.36	PAX7+MyoProg2
TGACAACAGAGCCCAA-FCAImmP7536758	-5700.8	-17474.4	PAX7+MyoProg1
TGACAACGTGTAATGA-FCAImmP7536758	2715.23	-27174.6	PAX7+MyoProg1
TGACTAGAGGAGTACC-FCAImmP7536758	-5056.02	-5817.24	MyoB2
TGACTAGAGGCTCAGA-FCAImmP7536758	-6497.07	-5905.05	PAX7+MyoProg2
TGACTAGGTAGCTGCC-FCAImmP7536758	-1735.24	-2474.67	MyoB2
TGACTTTAGAAGGGTA-FCAImmP7536758	-5408.21	-20332.1	PAX7+MyoProg1
TGACTTTCACTAGTAC-FCAImmP7536758	2279.89	-7100.08	PAX7+MyoProg2
TGACTTTGTCTAGCCG-FCAImmP7536758	-9360.4	-8815.8	PAX7+MyoProg2
TGACTTTTCGCCGTGA-FCAImmP7536758	1713.51	-16878.5	PAX7+MyoProg1
TGAGAGGAGCCGCCTA-FCAImmP7536758	12438.8	24878.8	MyoC2
TGAGCATTCCTAGAAC-FCAImmP7536758	9666.8	-11392.5	PAX7+MyoProg2
TGAGCCGAGCACAGGT-FCAImmP7536758	-6249.63	-4457.47	PAX7+MyoProg2
TGAGCCGAGCGTGAAC-FCAImmP7536758	22966.7	29315.8	MyoC1
TGAGGGACATGCGCAC-FCAImmP7536758	-9111.78	-14973.4	PAX7+MyoProg1
TGAGGGATCCTCTAGC-FCAImmP7536758	-10912.1	-17747.8	PAX7+MyoProg1
TGATTTCAGGTGCAAC-FCAImmP7536758	-10165.2	-1803.37	PAX7+MyoProg2
TGCACCTTCAGCCTAA-FCAImmP7536758	-5333.47	-11636	PAX7+MyoProg2
TGCACCTTCCAAGTAC-FCAImmP7536758	9661.65	-13128.5	PAX7+MyoProg2
TGCACCTTCTTGACGA-FCAImmP7536758	2891.15	3607.72	MyoB2
TGCCAAATCCCTAACC-FCAImmP7536758	-1633.16	-21482.4	PAX7+MyoProg1
TGCCCATTCACATAGC-FCAImmP7536758	-329.542	-24618.4	PAX7+MyoProg1
TGCCCATTCGCCGTGA-FCAImmP7536758	-3705.19	-8774.27	PAX7+MyoProg2
TGCCCTACACCCATTC-FCAImmP7536758	-1771.12	7638.34	MyoB2
TGCCCTAGTGATGCCC-FCAImmP7536758	-4089.58	-18336	PAX7+MyoProg1
TGCCCTATCTGGGCCA-FCAImmP7536758	-12719.3	-81.5229	PAX3+PAX7+MyoProg
TGCGCAGCAACTGCTA-FCAImmP7536758	-1113.76	-19740.5	PAX7+MyoProg1
TGCGCAGCAATCGAAA-FCAImmP7536758	7147.71	-10652	PAX7+MyoProg2
TGCGCAGGTCAGATAA-FCAImmP7536758	-3714.82	-14151.4	PAX7+MyoProg1
TGCGCAGGTCATACTG-FCAImmP7536758	18375.2	26659.1	MyoC2
TGCGCAGGTCCGAATT-FCAImmP7536758	-3282.47	-14694.6	PAX7+MyoProg1
TGCGCAGTCCTTTCGG-FCAImmP7536758	2131.08	-16527.3	PAX7+MyoProg2
TGCGGGTCAACACGCC-FCAImmP7536758	-2983.26	-13435.3	PAX7+MyoProg1
TGCGGGTCACGGTTTA-FCAImmP7536758	3929.76	-12240.4	PAX7+MyoProg2
TGCGTGGAGATCGATA-FCAImmP7536758	9964.82	-12413.3	PAX7+MyoProg2
TGCGTGGTCACCATAG-FCAImmP7536758	1650.49	-9476.04	PAX7+MyoProg2
TGCTACCCATATACGC-FCAImmP7536758	1129.47	-28442.6	PAX7+MyoProg1
TGCTACCTCGTTTGCC-FCAImmP7536758	-5197.2	-5985.23	PAX7+MyoProg2
TGCTGCTGTAGCTGCC-FCAImmP7536758	27565.9	26899	MyoC2
TGCTGCTGTAGGAGTC-FCAImmP7536758	-4908.21	-19369.1	PAX7+MyoProg1
TGCTGCTGTGTTTGTG-FCAImmP7536758	712.4	-12792.7	PAX7+MyoProg2
TGGACGCCAAGTTCTG-FCAImmP7536758	-6809.74	-11376.4	PAX7+MyoProg1
TGGACGCCACAGTCGC-FCAImmP7536758	-6157.4	3069.77	PAX3+PAX7+MyoProg
TGGCCAGAGGATTCGG-FCAImmP7536758	-9632.52	-15985.3	PAX7+MyoProg1
TGGCGCATCATACGGT-FCAImmP7536758	393.969	-28593	PAX7+MyoProg1
TGGCGCATCGCACTCT-FCAImmP7536758	2668.47	-29677.7	PAX7+MyoProg1
TGGCTGGCAAAGGTGC-FCAImmP7536758	-2741.85	-8112.94	PAX7+MyoProg2
TGGCTGGGTAGCGCAA-FCAImmP7536758	7663.97	-12406.5	PAX7+MyoProg2
TGGCTGGGTTAGGGTG-FCAImmP7536758	5020.27	-9562.27	PAX7+MyoProg2
TGGCTGGTCAGCTGGC-FCAImmP7536758	8457.52	-12756.5	PAX7+MyoProg2
TGGCTGGTCGCTTAGA-FCAImmP7536758	-7482.74	-4882.7	PAX7+MyoProg2
TGGGAAGCAGGTGGAT-FCAImmP7536758	-6251.42	-18674.4	PAX7+MyoProg1
TGGGAAGGTGCGAAAC-FCAImmP7536758	8665.55	-11264.8	PAX7+MyoProg2
TGGGCGTGTAGCTCCG-FCAImmP7536758	-1585.03	-7412.57	PAX7+MyoProg2
TGGGCGTGTATAATGG-FCAImmP7536758	677.452	-21791.4	PAX7+MyoProg1
TGGGCGTGTCCCGACA-FCAImmP7536758	4708.06	-10194.6	PAX7+MyoProg2
TGGGCGTGTGACGGTA-FCAImmP7536758	-5144.17	-21299.9	PAX7+MyoProg1
TGGGCGTGTGCTAGCC-FCAImmP7536758	-680.295	-27291.6	PAX7+MyoProg1
TGGTTAGCAAGCGCTC-FCAImmP7536758	-4281.23	-22701.5	PAX7+MyoProg1
TGGTTAGCACCAACCG-FCAImmP7536758	2880.06	-29892.4	PAX7+MyoProg1
TGGTTAGTCGTTACGA-FCAImmP7536758	7335.7	20567.3	MyoB2
TGGTTCCAGTGAAGAG-FCAImmP7536758	-6493.11	-18412.6	PAX7+MyoProg1
TGTATTCTCACATGCA-FCAImmP7536758	-6565.58	-13353.5	PAX7+MyoProg2
TGTCCCATCAATCTCT-FCAImmP7536758	-7410.98	-13579.2	PAX7+MyoProg1
TGTCCCATCACTTACT-FCAImmP7536758	7967.18	20281.3	MyoB2
TGTGGTACAAAGGTGC-FCAImmP7536758	-5493.05	-17603	PAX7+MyoProg1
TGTGGTACACTAGTAC-FCAImmP7536758	-1621.15	-19443.5	PAX7+MyoProg1
TGTGGTACACTTCTGC-FCAImmP7536758	-12878.3	3458	PAX3+PAX7+MyoProg
TGTGGTACATACGCTA-FCAImmP7536758	-2627.73	-9168.13	PAX7+MyoProg2
TGTGTTTAGCTAACTC-FCAImmP7536758	1616.47	4644.53	MyoB2
TGTGTTTCACCCAGTG-FCAImmP7536758	5857.85	-10076.7	PAX7+MyoProg2
TGTGTTTTCCAAGTAC-FCAImmP7536758	1596.65	-28948.7	PAX7+MyoProg1
TGTGTTTTCCGCGGTA-FCAImmP7536758	-5921.83	-3652.41	PAX7+MyoProg2
TGTTCCGAGCTGATAA-FCAImmP7536758	7931.28	-4424.76	PAX7+MyoProg2
TGTTCCGCAATAGCGG-FCAImmP7536758	-3683.2	5616.87	MyoB2
TGTTCCGTCAACACCA-FCAImmP7536758	-3685.78	-10511.8	PAX7+MyoProg1
TTAACTCAGCGCCTCA-FCAImmP7536758	613.216	-28544.7	PAX7+MyoProg1
TTAACTCAGGGTTCCC-FCAImmP7536758	-6050.47	-3054.64	PAX7+MyoProg2
TTAGGCAAGAGACTTA-FCAImmP7536758	11115.8	24230.6	MyoB2
TTAGGCACACGCCAGT-FCAImmP7536758	26701.2	26191.6	MyoC2
TTAGTTCCACATTAGC-FCAImmP7536758	-2312.74	-8421.02	PAX7+MyoProg2
TTAGTTCCATGCTGGC-FCAImmP7536758	-9450.83	1671.58	PAX3+PAX7+MyoProg
TTAGTTCGTCTCTTTA-FCAImmP7536758	15484.2	26902.8	MyoC2
TTAGTTCTCAACGGGA-FCAImmP7536758	9609.14	-7782.7	PAX7+MyoProg2
TTAGTTCTCGTTTGCC-FCAImmP7536758	-8417.69	-8278.8	PAX7+MyoProg2
TTATGCTCATGAACCT-FCAImmP7536758	-3019.31	-7366.43	PAX7+MyoProg2
TTATGCTTCGTGACAT-FCAImmP7536758	-2830.44	-9997.62	PAX7+MyoProg2
TTCCCAGAGACTTTCG-FCAImmP7536758	18644.1	26550.2	MyoC2
TTCCCAGAGAGGTACC-FCAImmP7536758	-5598.51	-17223	PAX7+MyoProg1
TTCCCAGCACTTCGAA-FCAImmP7536758	5910.35	-7456.49	PAX7+MyoProg2
TTCCCAGCATGCGCAC-FCAImmP7536758	13012.2	25193	MyoC2
TTCCCAGCATGGTTGT-FCAImmP7536758	6969.67	20019	MyoB2
TTCCCAGGTATAGTAG-FCAImmP7536758	36372.6	1852.49	MYL3+MyoC
TTCCCAGGTGTGAATA-FCAImmP7536758	-4927	-6296	PAX7+MyoProg2
TTCGAAGAGTCAATAG-FCAImmP7536758	-1045.98	-21078.4	PAX7+MyoProg1
TTCGAAGAGTGTGAAT-FCAImmP7536758	-5536	-20356.4	PAX7+MyoProg1
TTCGAAGGTAAGCACG-FCAImmP7536758	2954.7	-27882.1	PAX7+MyoProg1
TTCGAAGGTCTGCGGT-FCAImmP7536758	-8649.68	-507.63	PAX3+PAX7+MyoProg
TTCGAAGTCTCGCTTG-FCAImmP7536758	27479.8	26505.4	MyoC2
TTCGGTCAGCAATCTC-FCAImmP7536758	1187.54	-29516.1	PAX7+MyoProg1
TTCGGTCAGGTGGGTT-FCAImmP7536758	9082.93	-12253.4	PAX7+MyoProg2
TTCTACAAGCACCGCT-FCAImmP7536758	4630.34	-11268.6	PAX7+MyoProg2
TTCTACAAGCGCCTTG-FCAImmP7536758	-3771.85	-23344.4	PAX7+MyoProg1
TTCTACATCGTTACAG-FCAImmP7536758	-4726.56	-5040.68	PAX7+MyoProg2
TTCTACATCTTGTACT-FCAImmP7536758	-5390.07	-20638.2	PAX7+MyoProg1
TTCTCAAGTACAGTGG-FCAImmP7536758	-5692.33	-19797.9	PAX7+MyoProg1
TTCTCAAGTATATGAG-FCAImmP7536758	9371.82	26493.9	MyoB2
TTCTCAATCGCCAGCA-FCAImmP7536758	-8139.49	-4353.53	PAX7+MyoProg2
TTCTTAGAGATAGCAT-FCAImmP7536758	1025.77	2147.85	MyoB2
TTCTTAGAGCAGCGTA-FCAImmP7536758	8242.95	-4737.24	PAX7+MyoProg2
TTCTTAGCATGACATC-FCAImmP7536758	-10349	15265.2	MyoB1
TTCTTAGTCGTCTGCT-FCAImmP7536758	4559.12	-9226.24	PAX7+MyoProg2
TTGAACGCACACAGAG-FCAImmP7536758	-7029.9	-17009.1	PAX7+MyoProg1
TTGACTTCATCAGTAC-FCAImmP7536758	-2129.81	-12947.3	PAX7+MyoProg1
TTGCCGTAGCGCTTAT-FCAImmP7536758	-7306.91	-10567.5	PAX7+MyoProg1
TTGCCGTGTACCGCTG-FCAImmP7536758	10454.9	-6643.14	PAX7+MyoProg2
TTGCCGTTCCCAGGTG-FCAImmP7536758	-7430.21	-1564.43	PAX7+MyoProg2
TTGGAACTCAGTGCAT-FCAImmP7536758	-2902.82	-15221.2	PAX7+MyoProg1
TTGGCAATCGAGGTAG-FCAImmP7536758	8206.5	-2632	PAX7+MyoProg2
TTGGCAATCGCTTGTC-FCAImmP7536758	-5062.65	-6052.51	PAX7+MyoProg2
TTGTAGGAGCTGCCCA-FCAImmP7536758	-15942.8	-305.728	PAX3+PAX7+MyoProg
TTGTAGGCATTGCGGC-FCAImmP7536758	470.642	-27713.6	PAX7+MyoProg1
TTGTAGGGTCTCACCT-FCAImmP7536758	1738.48	-8886.36	PAX7+MyoProg2
TTGTAGGGTGACTCAT-FCAImmP7536758	1030.64	-11460.7	PAX7+MyoProg2
TTTACTGAGTCCAGGA-FCAImmP7536758	2175.94	-18420.8	PAX7+MyoProg2
TTTACTGGTACATGTC-FCAImmP7536758	-1014.74	-10357.5	PAX7+MyoProg2
TTTCCTCAGCTGAAAT-FCAImmP7536758	-2592.51	-11537.1	PAX7+MyoProg2
TTTCCTCAGGGTCTCC-FCAImmP7536758	-3078.25	-7871.95	PAX7+MyoProg2
TTTCCTCAGTGTGAAT-FCAImmP7536758	-7173.39	-12088.3	PAX7+MyoProg1
TTTCCTCCAAGCCATT-FCAImmP7536758	-6441.79	-14165.9	PAX7+MyoProg1
TTTCCTCCAGGGCATA-FCAImmP7536758	-1154.09	-25295	PAX7+MyoProg1
TTTCCTCGTACCGTAT-FCAImmP7536758	-3299.39	-9426.31	PAX7+MyoProg1
TTTGCGCCATGAAGTA-FCAImmP7536758	23548.4	27881.4	MyoC2
TTTGCGCTCAAACCGT-FCAImmP7536758	-4451.8	-18491.9	PAX7+MyoProg1
TTTGGTTAGGTGATAT-FCAImmP7536758	3775.9	-11880.1	PAX7+MyoProg2
TTTGGTTTCGGACAAG-FCAImmP7536758	-3797.54	-6608.74	PAX7+MyoProg1
TTTGGTTTCTTGTCAT-FCAImmP7536758	864.782	1874.81	MyoB2
TTTGTCACACAGGTTT-FCAImmP7536758	-10307.1	-1819.34	PAX7+MyoProg2
AAACCTGAGTCACGCC-FCAImmP7536759	10.6657	-21325.8	PAX7+MyoProg1
AAACCTGCAGCCTTGG-FCAImmP7536759	10051.6	-12474.1	PAX7+MyoProg2
AAACCTGTCAGTTGAC-FCAImmP7536759	6732.02	19666.6	MyoB2
AAACGGGAGTGACATA-FCAImmP7536759	-8937.18	-5804.79	PAX7+MyoProg2
AAACGGGCAGTGGGAT-FCAImmP7536759	745.98	-9428.86	PAX7+MyoProg2
AAACGGGCATTGCGGC-FCAImmP7536759	-4669.8	-6895.93	PAX7+MyoProg2
AAACGGGGTAACGTTC-FCAImmP7536759	-3926.33	-13273.6	PAX7+MyoProg2
AAACGGGGTTCCATGA-FCAImmP7536759	-10174.9	-3005.1	PAX7+MyoProg2
AAACGGGGTTCTCATT-FCAImmP7536759	6222.16	-8086.74	PAX7+MyoProg2
AAAGATGAGAGTTGGC-FCAImmP7536759	-2265.7	-11640.5	PAX7+MyoProg1
AAAGCAATCTAACTGG-FCAImmP7536759	4413.77	-9125.1	PAX7+MyoProg2
AAAGTAGCAAGCTGTT-FCAImmP7536759	8141.33	-12115.8	PAX7+MyoProg2
AAAGTAGGTAAACACA-FCAImmP7536759	-9785.43	-1943.89	PAX7+MyoProg2
AAAGTAGGTTTCGCTC-FCAImmP7536759	-3514.85	-20662.6	PAX7+MyoProg1
AAATGCCAGACGCTTT-FCAImmP7536759	-7191.27	-11515.3	PAX7+MyoProg1
AAATGCCAGTAACCCT-FCAImmP7536759	-4329.14	-23256.8	PAX7+MyoProg1
AACACGTAGTGTGGCA-FCAImmP7536759	2624.97	5888.74	MyoB2
AACACGTTCCTTAATC-FCAImmP7536759	5992.48	-12288.1	PAX7+MyoProg2
AACCATGAGAGTGAGA-FCAImmP7536759	-12429.2	-402.335	PAX3+PAX7+MyoProg
AACCATGAGTGTGAAT-FCAImmP7536759	-2724.5	6724.03	MyoB2
AACCATGGTGACCAAG-FCAImmP7536759	-2793.65	-15218	PAX7+MyoProg1
AACCATGTCCCACTTG-FCAImmP7536759	-4720.65	-3257.44	PAX7+MyoProg2
AACCATGTCCGGCACA-FCAImmP7536759	-6630.14	-11882.5	PAX7+MyoProg1
AACCGCGAGATATACG-FCAImmP7536759	22.7754	-9960.58	PAX7+MyoProg2
AACCGCGGTCTTGCGG-FCAImmP7536759	-2685.56	-1210.72	MyoB2
AACCGCGTCAGGTTCA-FCAImmP7536759	-6862.26	-13119.6	PAX7+MyoProg1
AACTCCCCACATTAGC-FCAImmP7536759	317.767	-27635.6	PAX7+MyoProg1
AACTCTTAGGATATAC-FCAImmP7536759	-2738.49	2582.7	MyoB2
AACTCTTAGTCCGGTC-FCAImmP7536759	-5025.7	-14199	PAX7+MyoProg1
AACTGGTCAAAGCGGT-FCAImmP7536759	-10009.5	-15832.6	PAX7+MyoProg1
AACTGGTTCGAGAGCA-FCAImmP7536759	-1804.76	-15063.8	PAX7+MyoProg1
AACTTTCCATCCGTGG-FCAImmP7536759	-217.891	-25876.4	PAX7+MyoProg1
AAGACCTCAGTCTTCC-FCAImmP7536759	3219.65	-12397.2	PAX7+MyoProg2
AAGACCTTCTGGTTCC-FCAImmP7536759	27511.2	26475.5	MyoC2
AAGCCGCCAGCGAACA-FCAImmP7536759	2810	-11720.5	PAX7+MyoProg2
AAGCCGCGTATATCCG-FCAImmP7536759	2512.46	7737.41	MyoB2
AAGCCGCGTTCCCTTG-FCAImmP7536759	-4660.33	-22207	PAX7+MyoProg1
AAGCCGCTCTACTCAT-FCAImmP7536759	-1692.73	-5424.96	PAX7+MyoProg2
AAGGAGCAGAGTTGGC-FCAImmP7536759	-3900.87	-7156.17	PAX7+MyoProg2
AAGGAGCAGGAACTGC-FCAImmP7536759	-1368.18	-25511.1	PAX7+MyoProg1
AAGGAGCTCCAAGTAC-FCAImmP7536759	-9605.07	-146.139	PAX3+PAX7+MyoProg
AAGGCAGGTGTATGGG-FCAImmP7536759	5069.83	-12496.2	PAX7+MyoProg2
AAGGTTCAGCTTCGCG-FCAImmP7536759	5008.36	-10422.8	PAX7+MyoProg2
AAGGTTCAGGTGCACA-FCAImmP7536759	798.895	-11846.3	PAX7+MyoProg2
AAGGTTCGTTGCGTTA-FCAImmP7536759	7057.14	-4531.39	PAX7+MyoProg2
AAGGTTCTCAATCTCT-FCAImmP7536759	-6209.28	-3134.09	PAX7+MyoProg2
AAGTCTGAGATCTGCT-FCAImmP7536759	1756.21	-13956	PAX7+MyoProg1
AAGTCTGCAGTCAGCC-FCAImmP7536759	991.111	-7211.45	PAX7+MyoProg2
AAGTCTGTCATCGGAT-FCAImmP7536759	-2866.19	-7348.79	PAX7+MyoProg2
AATCCAGAGGTTACCT-FCAImmP7536759	-513.738	-8462.51	PAX7+MyoProg2
AATCCAGTCATTATCC-FCAImmP7536759	3584.23	-10730.3	PAX7+MyoProg2
AATCCAGTCCAAATGC-FCAImmP7536759	-4274.02	-19343.3	PAX7+MyoProg1
AATCCAGTCCTGTAGA-FCAImmP7536759	-701.226	-9561.92	PAX7+MyoProg2
AATCCAGTCTCGGACG-FCAImmP7536759	-10889.9	-1025.44	PAX3+PAX7+MyoProg
ACACCAAAGGTAAACT-FCAImmP7536759	5688.97	-2612.81	PAX7+MyoProg2
ACACCAAGTCCATCCT-FCAImmP7536759	-6717.21	-18288.3	PAX7+MyoProg1
ACACCAATCAACTCTT-FCAImmP7536759	-794.939	-6604.6	PAX7+MyoProg2
ACACCAATCGGTGTCG-FCAImmP7536759	2755.12	-28408.2	PAX7+MyoProg1
ACACCCTCACATGTGT-FCAImmP7536759	950.753	-9838.31	PAX7+MyoProg2
ACACCGGCAAGTTCTG-FCAImmP7536759	-5899.53	-11113.4	PAX7+MyoProg1
ACACCGGGTCTGGAGA-FCAImmP7536759	-4289.21	-8985.37	PAX7+MyoProg2
ACACCGGTCAGAGACG-FCAImmP7536759	5369.63	-4350.32	PAX7+MyoProg2
ACACCGGTCCACTCCA-FCAImmP7536759	9623.56	-4804.76	PAX7+MyoProg2
ACACTGAAGTGCGATG-FCAImmP7536759	-3108.68	-10247.3	PAX7+MyoProg2
ACACTGATCCAAGTAC-FCAImmP7536759	-6315.89	-14390.7	PAX7+MyoProg1
ACAGCCGCAGCTGCTG-FCAImmP7536759	-1928.41	6807.61	MyoB2
ACAGCCGTCAACCATG-FCAImmP7536759	5517.6	16872.7	MyoB2
ACAGCTACAAGGACAC-FCAImmP7536759	6809.52	-13192.8	PAX7+MyoProg2
ACAGCTACACAGGCCT-FCAImmP7536759	4773.12	-11257.6	PAX7+MyoProg2
ACATACGAGGATGTAT-FCAImmP7536759	37932.1	-301.282	MYL3+MyoC
ACATACGAGGCTAGAC-FCAImmP7536759	10504.5	-11792.3	PAX7+MyoProg2
ACATACGCACATAACC-FCAImmP7536759	11518.2	-5592.47	PAX7+MyoProg2
ACATACGTCTTGTTTG-FCAImmP7536759	521.216	-21925.2	PAX7+MyoProg1
ACATCAGAGAAACCGC-FCAImmP7536759	15478.3	26971.1	MyoC2
ACATCAGAGAAACCTA-FCAImmP7536759	-8112.79	-14074.6	PAX7+MyoProg1
ACATCAGAGAGCAATT-FCAImmP7536759	27347.7	26854	MyoC2
ACATGGTAGACATAAC-FCAImmP7536759	6344.47	17948.6	MyoB2
ACATGGTCAGCTCCGA-FCAImmP7536759	349.221	-9066.49	PAX7+MyoProg2
ACATGGTTCAGCTGGC-FCAImmP7536759	-6099.81	-4784.26	PAX7+MyoProg2
ACCAGTAAGTCATCCA-FCAImmP7536759	5470.4	16594.3	MyoB2
ACCCACTAGCCACTAT-FCAImmP7536759	2898.98	3442.62	MyoB2
ACCCACTGTCTGGTCG-FCAImmP7536759	-9850.77	-17221	PAX7+MyoProg1
ACCCACTTCAACACTG-FCAImmP7536759	-5618.79	-11497.2	PAX7+MyoProg2
ACCCACTTCCGAAGAG-FCAImmP7536759	9659.73	-6382.5	PAX7+MyoProg2
ACCCACTTCCGAATGT-FCAImmP7536759	8334.53	22998.7	MyoB2
ACCGTAACACCTCGTT-FCAImmP7536759	1005.56	-7680.59	PAX7+MyoProg2
ACCGTAAGTGCAGACA-FCAImmP7536759	-2019.56	6513	MyoB2
ACCGTAAGTTGGAGGT-FCAImmP7536759	-6355.97	-6867.8	PAX7+MyoProg2
ACCTTTAAGAGGTACC-FCAImmP7536759	-8282.73	-6212.11	PAX7+MyoProg2
ACCTTTAGTCGCGTGT-FCAImmP7536759	-4165.8	-5201.18	PAX7+MyoProg2
ACGAGCCAGTACTTGC-FCAImmP7536759	-5691.79	-9267.14	PAX7+MyoProg1
ACGAGCCCACGGTGTC-FCAImmP7536759	19779.4	28294.1	MyoC2
ACGAGCCGTACACCGC-FCAImmP7536759	7120.41	-11391.8	PAX7+MyoProg2
ACGAGGACAGTAAGAT-FCAImmP7536759	-8659.12	-4459.23	PAX7+MyoProg2
ACGAGGATCCAGATCA-FCAImmP7536759	-2302.59	-4056.83	MyoB2
ACGATACAGTAGGCCA-FCAImmP7536759	-11223.3	-3156.27	PAX3+PAX7+MyoProg
ACGATACCACATCTTT-FCAImmP7536759	7744.96	-12052.3	PAX7+MyoProg2
ACGATACCATTGGGCC-FCAImmP7536759	-14650.9	-182.183	PAX3+PAX7+MyoProg
ACGATGTCAGATCCAT-FCAImmP7536759	-3243.91	-6869.32	PAX7+MyoProg2
ACGATGTGTACTTAGC-FCAImmP7536759	4558.98	13970	MyoB2
ACGATGTGTAGAGCTG-FCAImmP7536759	-6502.2	-16925	PAX7+MyoProg1
ACGCAGCAGATCGGGT-FCAImmP7536759	24604.9	27525	MyoC2
ACGCAGCTCGGCGCTA-FCAImmP7536759	-10044.9	-3056.36	PAX7+MyoProg2
ACGCAGCTCTCCAACC-FCAImmP7536759	-9085.94	-14728.9	PAX7+MyoProg1
ACGCCAGAGATCACGG-FCAImmP7536759	-9473.71	-15237.1	PAX7+MyoProg1
ACGCCAGAGATTACCC-FCAImmP7536759	5769.06	-13141.2	PAX7+MyoProg2
ACGCCAGTCCGTACAA-FCAImmP7536759	16482.5	26012.1	MyoC2
ACGCCGAAGTCAAGGC-FCAImmP7536759	-6883.46	-10369.8	PAX7+MyoProg2
ACGCCGACATATGAGA-FCAImmP7536759	-13962.2	1263.29	PAX3+PAX7+MyoProg
ACGCCGAGTGGTCCGT-FCAImmP7536759	-6286.68	-7539.07	PAX7+MyoProg2
ACGCCGATCAGCGATT-FCAImmP7536759	4972.77	-3885.3	MyoB2
ACGCCGATCTCCGGTT-FCAImmP7536759	-10635.3	-16899.8	PAX7+MyoProg1
ACGGAGACAGGGTACA-FCAImmP7536759	-8725.39	-6854.78	PAX7+MyoProg2
ACGGAGAGTCACCCAG-FCAImmP7536759	-2230.4	-6171.8	PAX7+MyoProg2
ACGGAGAGTGAACCTT-FCAImmP7536759	4532.77	13943.1	MyoB2
ACGGAGAGTTTGCATG-FCAImmP7536759	-1307.83	-12731.3	PAX7+MyoProg1
ACGGAGATCCTTCAAT-FCAImmP7536759	-9700.17	2295.42	PAX3+PAX7+MyoProg
ACGGCCACATCCAACA-FCAImmP7536759	21260.9	32066.3	MyoC1
ACGGCCAGTAAGAGAG-FCAImmP7536759	-7868.45	-12837.2	PAX7+MyoProg1
ACGGCCATCTTGAGGT-FCAImmP7536759	3587.8	-12226.2	PAX7+MyoProg2
ACGGGCTAGGGTATCG-FCAImmP7536759	23674.2	27739	MyoC2
ACGGGTCAGGATGGAA-FCAImmP7536759	-847.297	-25385.6	PAX7+MyoProg1
ACGGGTCCAATTGCTG-FCAImmP7536759	3534.48	9788.27	MyoB2
ACGGGTCTCTTGCCGT-FCAImmP7536759	-5765.1	-20015.5	PAX7+MyoProg1
ACGTCAAAGGAGTCTG-FCAImmP7536759	-981.128	-25531.5	PAX7+MyoProg1
ACGTCAAGTAAGGGAA-FCAImmP7536759	8461.39	21118.3	MyoB2
ACTATCTGTATCGCAT-FCAImmP7536759	24036.8	26983.6	MyoC2
ACTATCTGTGGGTATG-FCAImmP7536759	570.247	-10481.5	PAX7+MyoProg2
ACTATCTTCGCGGATC-FCAImmP7536759	-4074.25	-3445.53	MyoB2
ACTATCTTCTAACTTC-FCAImmP7536759	4493.86	-11855	PAX7+MyoProg2
ACTGAACAGGCAGGTT-FCAImmP7536759	-3725.62	-23369.4	PAX7+MyoProg1
ACTGAACCACAGACAG-FCAImmP7536759	-2895.75	-15970.5	PAX7+MyoProg1
ACTGAACTCGCTTAGA-FCAImmP7536759	-10608.6	-3266.62	PAX3+PAX7+MyoProg
ACTGAGTAGAGATGAG-FCAImmP7536759	-1261.96	-12866.6	PAX7+MyoProg1
ACTGAGTAGCGTTGCC-FCAImmP7536759	4371.25	-9916.81	PAX7+MyoProg2
ACTGAGTTCAACCAAC-FCAImmP7536759	36096.3	1501.26	MYL3+MyoC
ACTGAGTTCTGCTGTC-FCAImmP7536759	-596.111	-24282.3	PAX7+MyoProg1
ACTGCTCTCGGATGGA-FCAImmP7536759	5434.4	15072.7	MyoB2
ACTGCTCTCGGCTTGG-FCAImmP7536759	5955.42	-14195.3	PAX7+MyoProg2
ACTGTCCCACGACGAA-FCAImmP7536759	-7715.73	-7808.41	PAX3+PAX7+MyoProg
ACTGTCCTCCTCTAGC-FCAImmP7536759	-6201.67	-16250	PAX7+MyoProg1
ACTGTCCTCTTGTCAT-FCAImmP7536759	-8764.69	-18136.4	PAX7+MyoProg1
ACTTACTAGTCTCGGC-FCAImmP7536759	-4327.42	-13153.7	PAX7+MyoProg2
ACTTGTTAGTCCGGTC-FCAImmP7536759	-4866.69	-8316.62	PAX7+MyoProg2
ACTTGTTCAGCCTGTG-FCAImmP7536759	10686	-5453.52	PAX7+MyoProg2
ACTTGTTGTCTCTCGT-FCAImmP7536759	-1629.23	-3755.55	MyoB2
AGAATAGAGTCGCCGT-FCAImmP7536759	85.9893	-9553.19	PAX7+MyoProg1
AGAATAGCACGGCGTT-FCAImmP7536759	-7229.32	-14195.6	PAX7+MyoProg1
AGAATAGCAGACAAGC-FCAImmP7536759	-5616.79	-6005.1	PAX7+MyoProg2
AGACGTTGTGGTTTCA-FCAImmP7536759	5118.12	13933.5	MyoB2
AGAGCGAAGCACACAG-FCAImmP7536759	8001.19	-12851.1	PAX7+MyoProg2
AGAGCGAAGCTAGGCA-FCAImmP7536759	-4008.39	1355.18	MyoB2
AGAGCTTAGACAATAC-FCAImmP7536759	1239.05	-27807.6	PAX7+MyoProg1
AGAGCTTTCGCCATAA-FCAImmP7536759	-6613.2	-13253.1	PAX7+MyoProg1
AGAGTGGAGAGGGATA-FCAImmP7536759	-5822.75	-3474.04	PAX7+MyoProg2
AGATCTGCATGTTGAC-FCAImmP7536759	11133.9	-5355.36	PAX7+MyoProg2
AGATCTGTCACATAGC-FCAImmP7536759	-6953.36	-11329.6	PAX7+MyoProg1
AGATTGCGTCAATACC-FCAImmP7536759	-706.767	-7910.7	PAX7+MyoProg2
AGCAGCCGTAAGGGAA-FCAImmP7536759	20292.3	27840.9	MyoC2
AGCATACCATGTAGTC-FCAImmP7536759	3669.99	-9706.55	PAX7+MyoProg2
AGCCTAAAGCACACAG-FCAImmP7536759	-4908.05	-14144.4	PAX7+MyoProg1
AGCCTAACACACTGCG-FCAImmP7536759	6574.45	-12085.8	PAX7+MyoProg2
AGCCTAAGTATCACCA-FCAImmP7536759	-3945.11	3895.34	MyoB2
AGCCTAAGTTATGTGC-FCAImmP7536759	-3655.52	-13515.6	PAX7+MyoProg1
AGCGGTCCAATCCAAC-FCAImmP7536759	-4723.3	-16853	PAX7+MyoProg1
AGCGGTCCAGTATCTG-FCAImmP7536759	-4327.68	-5666.07	PAX7+MyoProg2
AGCGTATGTACCCAAT-FCAImmP7536759	-7653.73	-6671.28	PAX7+MyoProg2
AGCGTATTCGTCACGG-FCAImmP7536759	-3765.76	-10325.4	PAX7+MyoProg2
AGCGTCGGTGTGACCC-FCAImmP7536759	19201.3	27966.8	MyoC2
AGCGTCGTCAGGTAAA-FCAImmP7536759	-2464.73	-21246.4	PAX7+MyoProg1
AGCGTCGTCTTCATGT-FCAImmP7536759	9047.48	-4778.67	PAX7+MyoProg2
AGCTCCTCATGGATGG-FCAImmP7536759	-7454.77	-17442.2	PAX7+MyoProg1
AGCTCCTGTTCATGGT-FCAImmP7536759	-2646.02	-23682.9	PAX7+MyoProg1
AGCTCCTTCGGATGGA-FCAImmP7536759	-5527.73	-13277.3	PAX7+MyoProg1
AGCTCTCAGAGTTGGC-FCAImmP7536759	-1111.32	-18362.9	PAX7+MyoProg1
AGCTCTCAGTTAAGTG-FCAImmP7536759	-5761.2	-10874.9	PAX7+MyoProg2
AGCTCTCGTGAGCGAT-FCAImmP7536759	-3967.29	-6996.72	PAX7+MyoProg2
AGCTTGAAGCCTCGTG-FCAImmP7536759	-6732.55	260.944	PAX7+MyoProg2
AGCTTGAAGTCTCAAC-FCAImmP7536759	9422.78	-5372.54	PAX7+MyoProg2
AGCTTGACACCTATCC-FCAImmP7536759	-2252.56	-6934.9	PAX7+MyoProg2
AGCTTGACAGATCCAT-FCAImmP7536759	6447.27	-6916.56	PAX7+MyoProg2
AGGCCACAGAGTAAGG-FCAImmP7536759	-1361.01	-5582.8	PAX7+MyoProg2
AGGCCACAGTGAAGAG-FCAImmP7536759	-7992.92	-13076.7	PAX7+MyoProg1
AGGCCACGTGTGACCC-FCAImmP7536759	16649.4	25902.8	MyoC2
AGGCCACTCCTTGACC-FCAImmP7536759	-4606.46	-4286.38	MyoB2
AGGCCGTAGGCGACAT-FCAImmP7536759	10028.3	-11818.9	PAX7+MyoProg2
AGGCCGTGTATATGAG-FCAImmP7536759	227.341	-28305.3	PAX7+MyoProg1
AGGGAGTAGCCAGAAC-FCAImmP7536759	23647.3	27945	MyoC2
AGGGAGTAGTCGTACT-FCAImmP7536759	7770.63	-10289.2	PAX7+MyoProg2
AGGGAGTCAGACTCGC-FCAImmP7536759	3662.72	-4190.45	PAX7+MyoProg2
AGGGAGTGTCTAGCCG-FCAImmP7536759	6577.25	-8756.01	PAX7+MyoProg2
AGGGATGAGACTGGGT-FCAImmP7536759	3516.68	10176.2	MyoB2
AGGGATGTCAATCACG-FCAImmP7536759	9116.29	-12842.7	PAX7+MyoProg2
AGGGATGTCATAACCG-FCAImmP7536759	12859.8	25027.8	MyoC2
AGGGTGACAAGCTGGA-FCAImmP7536759	5595.91	18121.2	MyoB2
AGGGTGACACTGTGTA-FCAImmP7536759	861.887	-24882	PAX7+MyoProg1
AGGGTGACAGATAATG-FCAImmP7536759	3167.86	10744.8	MyoB2
AGGGTGACATATGAGA-FCAImmP7536759	1766.43	-28970.5	PAX7+MyoProg1
AGGTCATGTGCAGTAG-FCAImmP7536759	6944.47	19694.2	MyoB2
AGGTCATGTTCCAACA-FCAImmP7536759	4239.96	-9894.92	PAX7+MyoProg2
AGGTCATTCAAACGGG-FCAImmP7536759	-3488.69	-21695.8	PAX7+MyoProg1
AGGTCCGAGAAGATTC-FCAImmP7536759	-5978.21	-14166.7	PAX7+MyoProg2
AGGTCCGGTATCACCA-FCAImmP7536759	6964.77	25699	MyoB2
AGGTCCGGTGATAAAC-FCAImmP7536759	-1241.53	-25102.4	PAX7+MyoProg1
AGGTCCGTCCGTCAAA-FCAImmP7536759	-453.153	-26920.7	PAX7+MyoProg1
AGTAGTCAGCAACGGT-FCAImmP7536759	-2757.86	-11122.2	PAX7+MyoProg2
AGTCTTTAGATGTCGG-FCAImmP7536759	-2735.64	-9708.85	PAX7+MyoProg2
AGTCTTTAGCGTAGTG-FCAImmP7536759	-1589.91	18095.9	MyoB2
AGTCTTTAGTGCAAGC-FCAImmP7536759	2286.59	-13122.5	PAX7+MyoProg2
AGTCTTTCACCAGGCT-FCAImmP7536759	-8714.05	-3379.97	PAX7+MyoProg2
AGTCTTTCATGATCCA-FCAImmP7536759	941.685	-29477.9	PAX7+MyoProg1
AGTCTTTTCAGCCTAA-FCAImmP7536759	-265.78	-27931.8	PAX7+MyoProg1
AGTCTTTTCAGTGCAT-FCAImmP7536759	-2444.49	-24031.5	PAX7+MyoProg1
AGTCTTTTCGAGAGCA-FCAImmP7536759	-5574.27	-7452.48	PAX7+MyoProg2
AGTCTTTTCGCTGATA-FCAImmP7536759	-2933.7	-5449.82	PAX7+MyoProg2
AGTGAGGCAATAAGCA-FCAImmP7536759	-4291.81	-12624.6	PAX7+MyoProg1
AGTGAGGCAGTCGTGC-FCAImmP7536759	-5608.52	-17254.1	PAX7+MyoProg1
AGTGGGAAGTCTCGGC-FCAImmP7536759	7612.71	-12292.3	PAX7+MyoProg2
AGTGGGACACAAGACG-FCAImmP7536759	-8768.12	-14480.5	PAX7+MyoProg1
AGTTGGTAGCTTCGCG-FCAImmP7536759	-2323.15	-7993.51	PAX7+MyoProg2
AGTTGGTTCTCTAAGG-FCAImmP7536759	-8045.62	338.823	PAX3+PAX7+MyoProg
ATAACGCCACCAGATT-FCAImmP7536759	8710.78	-13343.2	PAX7+MyoProg2
ATAAGAGGTCAAACTC-FCAImmP7536759	-11153.8	-4933.69	PAX7+MyoProg2
ATAAGAGGTTGCGCAC-FCAImmP7536759	8602.22	-4666.56	PAX7+MyoProg2
ATAGACCAGGTGCTAG-FCAImmP7536759	-1413.55	-10055.7	PAX7+MyoProg2
ATCATCTAGGCTAGCA-FCAImmP7536759	17976	28246.2	MyoC2
ATCATCTAGGGCACTA-FCAImmP7536759	8638.58	22927.8	MyoB2
ATCATCTAGTTAACGA-FCAImmP7536759	-4864.12	-12336.8	PAX7+MyoProg2
ATCATCTCATATGGTC-FCAImmP7536759	-5337.35	-18149.2	PAX7+MyoProg1
ATCATCTCATCGATGT-FCAImmP7536759	1055.4	-24220.5	PAX7+MyoProg1
ATCATGGGTTCACCTC-FCAImmP7536759	-1214.06	-18330.4	PAX7+MyoProg1
ATCCACCAGACTACAA-FCAImmP7536759	-9709.02	-15816.8	PAX7+MyoProg1
ATCCGAAAGATCCCAT-FCAImmP7536759	-14656.3	1508.26	PAX3+PAX7+MyoProg
ATCCGAAAGCCACGCT-FCAImmP7536759	3247.49	-15325.8	PAX7+MyoProg2
ATCGAGTGTTCGTTGA-FCAImmP7536759	3271.66	5712	MyoB2
ATCGAGTTCGAATGCT-FCAImmP7536759	982.855	-29472.4	PAX7+MyoProg1
ATCGAGTTCTATCGCC-FCAImmP7536759	-9533.7	-15505.4	PAX7+MyoProg1
ATCTACTAGTGCCAGA-FCAImmP7536759	4249.29	-12140.6	PAX7+MyoProg2
ATCTACTCATGGTTGT-FCAImmP7536759	-8327.87	-12964.4	PAX7+MyoProg1
ATCTACTGTAAACCTC-FCAImmP7536759	-10213.5	-16695.5	PAX7+MyoProg1
ATCTACTGTATTCGTG-FCAImmP7536759	17237.4	27695.1	MyoC2
ATCTGCCAGAGTCGGT-FCAImmP7536759	-9759.01	-3178.26	PAX7+MyoProg2
ATCTGCCGTTGGACCC-FCAImmP7536759	-5468.9	-10286.2	PAX7+MyoProg2
ATGAGGGCACTGCCAG-FCAImmP7536759	-514.437	-27336.6	PAX7+MyoProg1
ATGAGGGGTATATCCG-FCAImmP7536759	-5940.32	-12222	PAX7+MyoProg2
ATGAGGGTCGCGATCG-FCAImmP7536759	-5830.75	-17006.5	PAX7+MyoProg1
ATGCGATAGATGTGGC-FCAImmP7536759	8976.07	-5888.57	PAX7+MyoProg2
ATGCGATGTGCTAGCC-FCAImmP7536759	-4607.6	-17927.5	PAX7+MyoProg1
ATGCGATGTTCTGTTT-FCAImmP7536759	2058.15	6390.65	MyoB2
ATGGGAGAGGGCACTA-FCAImmP7536759	10643.7	-13014.1	PAX7+MyoProg2
ATGGGAGGTACTCAAC-FCAImmP7536759	-2747.68	-14983	PAX7+MyoProg1
ATGGGAGTCCCTGACT-FCAImmP7536759	17270.6	27759.4	MyoC2
ATGTGTGCAATGGAAT-FCAImmP7536759	-9396.86	-15203.3	PAX7+MyoProg1
ATGTGTGTCTCAACTT-FCAImmP7536759	-9303.84	-16757.8	PAX7+MyoProg1
ATTACTCAGAGTACAT-FCAImmP7536759	-1710.51	-12365.6	PAX7+MyoProg2
ATTACTCCAATACGCT-FCAImmP7536759	-1288.4	-20942	PAX7+MyoProg1
ATTACTCCACAAGACG-FCAImmP7536759	-9904.89	-1769.84	PAX7+MyoProg2
ATTACTCCAGTGGGAT-FCAImmP7536759	-4822.99	-4796.65	PAX7+MyoProg2
ATTACTCTCTAACTGG-FCAImmP7536759	-3973.59	-22208.2	PAX7+MyoProg1
ATTATCCAGAGTGAGA-FCAImmP7536759	35464.2	2041.63	MYL3+MyoC
ATTATCCAGTACGCCC-FCAImmP7536759	-10015.3	-888.358	PAX7+MyoProg2
ATTCTACAGAACAATC-FCAImmP7536759	-5734.56	-7524.59	PAX7+MyoProg1
ATTGGACGTGCAGTAG-FCAImmP7536759	-2001.19	-5906.03	PAX7+MyoProg2
ATTGGACTCAGGCAAG-FCAImmP7536759	18395.1	27448.8	MyoC2
ATTGGTGCACTGTTAG-FCAImmP7536759	6883.94	-5213.31	PAX7+MyoProg2
ATTGGTGCATCCTTGC-FCAImmP7536759	548.714	-28609.4	PAX7+MyoProg1
ATTGGTGTCCAGTATG-FCAImmP7536759	-3068.78	-4373.13	PAX7+MyoProg2
ATTTCTGAGTCTCAAC-FCAImmP7536759	-1531.06	-22272.7	PAX7+MyoProg1
ATTTCTGTCCGGGTGT-FCAImmP7536759	-3248.14	-7146.39	PAX7+MyoProg2
ATTTCTGTCTACTCAT-FCAImmP7536759	3152.81	11399.4	MyoB2
ATTTCTGTCTGTGCAA-FCAImmP7536759	11065.5	-12905.3	PAX7+MyoProg2
CAACCAACAAGCCATT-FCAImmP7536759	-6160.26	-10230.7	PAX7+MyoProg1
CAACCAAGTTGGTGGA-FCAImmP7536759	-7545.78	-8607.95	PAX7+MyoProg2
CAACCTCGTCGGCTCA-FCAImmP7536759	-5392.83	-19650.1	PAX7+MyoProg1
CAACCTCTCCTGCCAT-FCAImmP7536759	1721.25	3619.03	MyoB2
CAACTAGCAGCTATTG-FCAImmP7536759	-658.793	-502.146	MyoB2
CAACTAGGTTCTGGTA-FCAImmP7536759	1159.09	-2872.59	MyoB2
CAAGAAAGTCTTGCGG-FCAImmP7536759	363.705	-28263.7	PAX7+MyoProg1
CAAGATCAGTAATCCC-FCAImmP7536759	-6590.45	-6443.59	PAX7+MyoProg2
CAAGATCCACGGTAAG-FCAImmP7536759	-10273.2	-16705.2	PAX7+MyoProg1
CAAGATCCACGTGAGA-FCAImmP7536759	-5751.17	-14742.3	PAX7+MyoProg1
CAAGATCCATTAGGCT-FCAImmP7536759	-7733.21	-9565.89	PAX7+MyoProg2
CAAGGCCGTGAAGGCT-FCAImmP7536759	7137.8	-11529.7	PAX7+MyoProg2
CAAGGCCTCAGCATGT-FCAImmP7536759	2250.11	5210.94	MyoB2
CAAGGCCTCATGTCTT-FCAImmP7536759	-6907.29	-9915.12	PAX7+MyoProg1
CAAGTTGCAGACAAGC-FCAImmP7536759	-9059.13	-14265	PAX7+MyoProg1
CAAGTTGTCATATCGG-FCAImmP7536759	-3026.9	-10712.1	PAX7+MyoProg2
CAAGTTGTCTTCATGT-FCAImmP7536759	434.241	-3208.52	MyoB2
CACAAACAGTGGTAGC-FCAImmP7536759	-1948.33	-10424.9	PAX7+MyoProg1
CACAAACAGTTATCGC-FCAImmP7536759	-6615.43	-11714.2	PAX7+MyoProg1
CACAAACCAAGTTCTG-FCAImmP7536759	-2760.88	-12038	PAX7+MyoProg2
CACAAACCATATGGTC-FCAImmP7536759	-4228.14	-10789.9	PAX7+MyoProg1
CACAAACCATGTTCCC-FCAImmP7536759	-4647.22	-14949.8	PAX7+MyoProg1
CACAAACTCAGGATCT-FCAImmP7536759	7949.39	-13168.4	PAX7+MyoProg2
CACACAAGTTGGAGGT-FCAImmP7536759	15578.5	26053.3	MyoC2
CACACAATCCGCAGTG-FCAImmP7536759	-4952.82	-7843.42	PAX7+MyoProg1
CACACCTAGAAGGTTT-FCAImmP7536759	-7635.37	-11305.9	PAX7+MyoProg2
CACACCTGTAAGGGCT-FCAImmP7536759	3867.78	11681	MyoB2
CACACTCTCACATAGC-FCAImmP7536759	7419.08	-6641.98	PAX7+MyoProg2
CACACTCTCTTGTCAT-FCAImmP7536759	2694.87	-26772.1	PAX7+MyoProg1
CACAGTACATATACGC-FCAImmP7536759	-11052.3	-17831.1	PAX7+MyoProg1
CACATAGGTCAACTGT-FCAImmP7536759	-3601.8	-8172.83	PAX7+MyoProg2
CACATAGGTCATGCAT-FCAImmP7536759	-556.061	-9661.33	PAX7+MyoProg2
CACATAGTCTGCTGTC-FCAImmP7536759	5624.5	16798.7	MyoB2
CACATTTAGATATGGT-FCAImmP7536759	-6762.48	-13122.1	PAX7+MyoProg1
CACATTTAGCCGTCGT-FCAImmP7536759	1646.71	-8401.14	PAX7+MyoProg2
CACATTTCACCTATCC-FCAImmP7536759	-3712	-4164.09	PAX7+MyoProg2
CACATTTCATACTACG-FCAImmP7536759	-1189.74	-13593.8	PAX7+MyoProg1
CACATTTGTATTACCG-FCAImmP7536759	3159.02	-9339.98	PAX7+MyoProg2
CACATTTGTCTCAACA-FCAImmP7536759	5510.99	18473.8	MyoB2
CACCACTAGCTAAGAT-FCAImmP7536759	-6452.42	-13768.6	PAX7+MyoProg1
CACCACTAGGCACATG-FCAImmP7536759	-4613.1	-8988.8	PAX7+MyoProg2
CACCACTCACCCTATC-FCAImmP7536759	-9944.15	-15764.8	PAX7+MyoProg1
CACCAGGGTCGTCTTC-FCAImmP7536759	1965.1	-29606.1	PAX7+MyoProg1
CACCTTGCACGACTCG-FCAImmP7536759	3113.07	-29900.8	PAX7+MyoProg1
CACTCCAAGTGTCTCA-FCAImmP7536759	22406.1	27375	MyoC2
CACTCCACACGTCTCT-FCAImmP7536759	-6750.52	-11500.3	PAX7+MyoProg2
CACTCCAGTCCGACGT-FCAImmP7536759	-1654.78	-2202.95	MyoB2
CACTCCATCAACGGCC-FCAImmP7536759	-11169.6	-17813.1	PAX7+MyoProg1
CAGAATCGTAGGCTGA-FCAImmP7536759	8477.56	-12888.8	PAX7+MyoProg2
CAGAATCTCTGTCAAG-FCAImmP7536759	9139.14	-12641.2	PAX7+MyoProg2
CAGAGAGCAGTTTACG-FCAImmP7536759	4793.47	-10291.2	PAX7+MyoProg2
CAGAGAGGTATATGAG-FCAImmP7536759	17215	25964.5	MyoC2
CAGATCACATAAGACA-FCAImmP7536759	-798.245	784.381	MyoB2
CAGATCAGTCTGGAGA-FCAImmP7536759	-5029.54	-1914.93	PAX7+MyoProg2
CAGATCAGTCTGGTCG-FCAImmP7536759	2915.69	-29898	PAX7+MyoProg1
CAGATCATCCTTGCCA-FCAImmP7536759	12257	-4725.15	PAX7+MyoProg2
CAGATCATCTCCCTGA-FCAImmP7536759	-7548.71	9931.11	MyoB1
CAGCAGCCAGGGTTAG-FCAImmP7536759	-6354.03	-6469.03	PAX7+MyoProg2
CAGCAGCTCGCACTCT-FCAImmP7536759	-2579.01	-7448.96	PAX7+MyoProg2
CAGCATAAGCTACCGC-FCAImmP7536759	6045.12	-8230.29	PAX7+MyoProg2
CAGCATAAGTAAGTAC-FCAImmP7536759	18016.7	28370.5	MyoC2
CAGCATACACAGGAGT-FCAImmP7536759	5128.97	-12272.5	PAX7+MyoProg2
CAGCATACATACAGCT-FCAImmP7536759	-1880.9	-7950.21	PAX7+MyoProg2
CAGCATATCGTCGTTC-FCAImmP7536759	23887.4	27419.2	MyoC2
CAGCATATCTGCCCTA-FCAImmP7536759	-7.32287	-8962.06	PAX7+MyoProg2
CAGCCGAAGAACAACT-FCAImmP7536759	-8470.83	-17029.4	PAX7+MyoProg1
CAGCCGACAGAAGCAC-FCAImmP7536759	181.813	-8593.49	PAX7+MyoProg2
CAGCCGATCAACACAC-FCAImmP7536759	3027.51	-7082.01	PAX7+MyoProg2
CAGCGACGTCCTCTTG-FCAImmP7536759	27298.7	27183.5	MyoC2
CAGCTAAAGCTGCCCA-FCAImmP7536759	3574.73	11957.5	MyoB2
CAGCTAACACGGTGTC-FCAImmP7536759	-6456.76	-2984	PAX7+MyoProg2
CAGCTAAGTGTTTGGT-FCAImmP7536759	11031.3	24346.7	MyoB2
CAGCTAATCAAGATCC-FCAImmP7536759	-5.5592	-12618.9	PAX7+MyoProg2
CAGCTAATCACCAGGC-FCAImmP7536759	-513.613	-15813	PAX7+MyoProg1
CAGCTAATCTGCCCTA-FCAImmP7536759	-6649.53	-13451.8	PAX7+MyoProg1
CAGCTGGAGCACCGTC-FCAImmP7536759	-2154.65	8820.4	MyoB2
CAGCTGGCAAGTCATC-FCAImmP7536759	1171.59	-22341.5	PAX7+MyoProg1
CAGCTGGTCGCTTGTC-FCAImmP7536759	-1077.89	-21259.2	PAX7+MyoProg1
CAGCTGGTCGTGGGAA-FCAImmP7536759	-3246.36	-11792.7	PAX7+MyoProg2
CAGGTGCCACGGATAG-FCAImmP7536759	-2769.14	-21105.9	PAX7+MyoProg1
CAGGTGCGTGGGTATG-FCAImmP7536759	-12067.8	-2270.51	PAX3+PAX7+MyoProg
CAGGTGCTCCGTAGGC-FCAImmP7536759	-201.204	-27860.3	PAX7+MyoProg1
CAGTAACAGTGGACGT-FCAImmP7536759	-2940.2	-404.617	MyoB2
CAGTAACCAAAGGAAG-FCAImmP7536759	-5222.91	-19572.2	PAX7+MyoProg1
CAGTCCTAGATGCCTT-FCAImmP7536759	5632.61	-1943.09	PAX7+MyoProg2
CAGTCCTCAAGGTTCT-FCAImmP7536759	663.384	-27719.6	PAX7+MyoProg1
CAGTCCTGTTGGTTTG-FCAImmP7536759	-213.621	-9369.84	PAX7+MyoProg2
CAGTCCTTCCTACAGA-FCAImmP7536759	10325.2	-12801.5	PAX7+MyoProg2
CAGTCCTTCTGTTGAG-FCAImmP7536759	-5277.02	-20706.4	PAX7+MyoProg1
CATATGGAGGGATCTG-FCAImmP7536759	-1897.84	-23987.9	PAX7+MyoProg1
CATATGGAGTCAAGGC-FCAImmP7536759	-5615.33	-3956.78	PAX7+MyoProg2
CATATTCAGAACTCGG-FCAImmP7536759	-6218.87	-10565.4	PAX7+MyoProg1
CATATTCAGCTTATCG-FCAImmP7536759	-5413.3	-16989.2	PAX7+MyoProg1
CATATTCGTATGAAAC-FCAImmP7536759	32066.2	22747.5	MyoC1
CATATTCTCCAAATGC-FCAImmP7536759	11091.9	25990.4	MyoB2
CATATTCTCCTTTACA-FCAImmP7536759	7623.7	-4949.26	PAX7+MyoProg2
CATCAAGCACGAAATA-FCAImmP7536759	-5790.9	-3151.8	PAX7+MyoProg2
CATCAAGCAGCTGCTG-FCAImmP7536759	4823.27	-3781.96	MyoB2
CATCAAGTCATGCATG-FCAImmP7536759	-3295.34	5321.36	MyoB2
CATCAAGTCGAGAACG-FCAImmP7536759	217.838	-4213.52	PAX7+MyoProg2
CATCAGACAAGCGTAG-FCAImmP7536759	2808.87	-9876.95	PAX7+MyoProg2
CATCAGACAGCTTAAC-FCAImmP7536759	-8880.02	-3712.57	PAX7+MyoProg2
CATCAGAGTATAGTAG-FCAImmP7536759	6402.37	20198.7	MyoB2
CATCCACAGGCCCTCA-FCAImmP7536759	6321.82	-2327.46	PAX7+MyoProg2
CATCCACAGGCTAGGT-FCAImmP7536759	1111.92	-9895.47	PAX7+MyoProg2
CATCCACGTCCTAGCG-FCAImmP7536759	-2717.42	-8368.15	PAX7+MyoProg2
CATCCACGTCCTCTTG-FCAImmP7536759	1654.68	-29167.4	PAX7+MyoProg1
CATCCACTCCGCATAA-FCAImmP7536759	11114	-4535.01	PAX7+MyoProg2
CATCGAACATTTGCCC-FCAImmP7536759	-1087.21	-2339.2	MyoB2
CATCGAATCATAAAGG-FCAImmP7536759	-3949.52	-13050.3	PAX7+MyoProg2
CATCGGGAGTGGAGAA-FCAImmP7536759	-3088.56	-10336.8	PAX7+MyoProg2
CATGACATCAGCTGGC-FCAImmP7536759	-6469.95	-9981.88	PAX7+MyoProg2
CATGCCTAGAGCAATT-FCAImmP7536759	168.49	-26179.7	PAX7+MyoProg1
CATGCCTAGCCGGTAA-FCAImmP7536759	578.756	-11010	PAX7+MyoProg2
CATGCCTCACGGCGTT-FCAImmP7536759	710.844	-7858.56	PAX7+MyoProg2
CATGCCTGTTTCCACC-FCAImmP7536759	-11225	-17763	PAX7+MyoProg1
CATGCCTTCAATCACG-FCAImmP7536759	-2713.2	-10969.1	PAX7+MyoProg2
CATGGCGAGCCCAATT-FCAImmP7536759	-5472.85	-2468.91	PAX7+MyoProg2
CATGGCGAGTGGGATC-FCAImmP7536759	21863.6	29613.5	MyoC1
CATTATCTCTACTTAC-FCAImmP7536759	-5243.4	-7126.28	PAX7+MyoProg2
CATTCGCCAGATTGCT-FCAImmP7536759	-3170.39	-7703.38	PAX7+MyoProg2
CATTCGCTCACTTACT-FCAImmP7536759	-11905.5	2597.71	PAX3+PAX7+MyoProg
CCAATCCAGGAGCGTT-FCAImmP7536759	793.573	-27297.7	PAX7+MyoProg1
CCAATCCCACATGTGT-FCAImmP7536759	5614.43	-12733	PAX7+MyoProg2
CCAATCCCACCCAGTG-FCAImmP7536759	38073.7	4349.13	MYL3+MyoC
CCAATCCGTCATGCAT-FCAImmP7536759	3181.77	1123.28	MyoB2
CCACCTAAGAAGCCCA-FCAImmP7536759	-4067.02	-5127.55	PAX7+MyoProg2
CCACCTAGTTTACTCT-FCAImmP7536759	-7977.31	-16165.3	PAX7+MyoProg1
CCACCTATCACATACG-FCAImmP7536759	-5677.82	-3581.95	PAX7+MyoProg2
CCACGGAAGTGCCAGA-FCAImmP7536759	351.565	-26122.9	PAX7+MyoProg1
CCACGGACATATGCTG-FCAImmP7536759	245.22	-28736	PAX7+MyoProg1
CCACGGAGTGCAACGA-FCAImmP7536759	-3803.32	-23910.7	PAX7+MyoProg1
CCACTACAGACAGGCT-FCAImmP7536759	-10774.3	-5698.99	PAX7+MyoProg2
CCACTACCACCAGGCT-FCAImmP7536759	-1898.87	-25082	PAX7+MyoProg1
CCACTACCACGCTTTC-FCAImmP7536759	550.307	8720.47	MyoB2
CCACTACTCCCAGGTG-FCAImmP7536759	-5128.87	-2801.42	PAX7+MyoProg2
CCAGCGACAGATCCAT-FCAImmP7536759	482.739	-11447.2	PAX7+MyoProg2
CCAGCGAGTATATCCG-FCAImmP7536759	-14905.2	1644.55	PAX3+PAX7+MyoProg
CCATGTCTCACAGTAC-FCAImmP7536759	25545.6	26592.4	MyoC2
CCATGTCTCAGATAAG-FCAImmP7536759	-5463.64	-17865.4	PAX7+MyoProg1
CCATGTCTCCTGTACC-FCAImmP7536759	90.6956	-10368.5	PAX7+MyoProg2
CCATTCGTCCTTGCCA-FCAImmP7536759	9885.67	-5567.54	PAX7+MyoProg2
CCCAATCGTGTAAGTA-FCAImmP7536759	-2387.97	-21352.2	PAX7+MyoProg1
CCCAGTTAGCTTCGCG-FCAImmP7536759	-7059.87	-10896	PAX7+MyoProg1
CCCAGTTGTACTCGCG-FCAImmP7536759	16184.9	28404.1	MyoC2
CCCAGTTGTCAGTGGA-FCAImmP7536759	-4842.45	-10879.9	PAX7+MyoProg2
CCCAGTTTCACCAGGC-FCAImmP7536759	23134.4	28083.5	MyoC2
CCCAGTTTCGCGCCAA-FCAImmP7536759	-3655.85	-4756.95	MyoB2
CCCATACAGACAATAC-FCAImmP7536759	4862.76	-7895.44	PAX7+MyoProg2
CCCATACGTACCCAAT-FCAImmP7536759	-10157.7	-78.0918	PAX3+PAX7+MyoProg
CCCATACGTCGCGAAA-FCAImmP7536759	-5430.59	-20174.9	PAX7+MyoProg1
CCCATACGTGTGTGCC-FCAImmP7536759	-677.068	-27145.2	PAX7+MyoProg1
CCCATACGTTCCGTCT-FCAImmP7536759	-5874.08	-15431.4	PAX7+MyoProg1
CCCATACTCGCTTAGA-FCAImmP7536759	26965.8	26198.2	MyoC2
CCCTCCTCAGCGAACA-FCAImmP7536759	-3257.81	-6676.89	PAX7+MyoProg2
CCCTCCTGTCGGATCC-FCAImmP7536759	18317	26490.9	MyoC2
CCCTCCTTCTCGGACG-FCAImmP7536759	-5239.14	-7756.13	PAX7+MyoProg1
CCGGGATAGAGTAATC-FCAImmP7536759	-5676.98	-3350.6	PAX7+MyoProg2
CCGGGATCAAGCCATT-FCAImmP7536759	-65.2822	-27348	PAX7+MyoProg1
CCGGGATCATCAGTAC-FCAImmP7536759	-5329.59	-19949.5	PAX7+MyoProg1
CCGGGATCATCTATGG-FCAImmP7536759	-967.21	-24615.1	PAX7+MyoProg1
CCGGTAGGTACATCCA-FCAImmP7536759	9703.73	-12482.5	PAX7+MyoProg2
CCGGTAGTCACAATGC-FCAImmP7536759	2098.33	-13352.3	PAX7+MyoProg2
CCGTACTGTAAGTGTA-FCAImmP7536759	3434.83	10675.4	MyoB2
CCGTACTTCGATAGAA-FCAImmP7536759	20464.1	27728.1	MyoC2
CCGTGGAGTAGCGTGA-FCAImmP7536759	-7772.94	-6260.46	PAX7+MyoProg2
CCGTTCAAGCGTCAAG-FCAImmP7536759	-1325.39	-8639.3	PAX7+MyoProg1
CCGTTCAAGGGTGTGT-FCAImmP7536759	2466.89	6205.16	MyoB2
CCGTTCAAGTGAATTG-FCAImmP7536759	-5356.61	-4848.69	PAX7+MyoProg2
CCGTTCAGTGCCTGGT-FCAImmP7536759	2333.57	5138.93	MyoB2
CCGTTCATCTGTACGA-FCAImmP7536759	2174.67	-11853.3	PAX7+MyoProg2
CCTACACAGGTGACCA-FCAImmP7536759	-324.066	2038.35	MyoB2
CCTACCACACAAGACG-FCAImmP7536759	-5519.41	-10710.7	PAX7+MyoProg1
CCTACCATCGAGCCCA-FCAImmP7536759	-4495.61	23990.4	MyoB1
CCTACCATCGGCTTGG-FCAImmP7536759	-731.923	-24580.6	PAX7+MyoProg1
CCTAGCTTCTGCTGTC-FCAImmP7536759	-5897.06	-6231.67	PAX7+MyoProg2
CCTATTAGTAAGTAGT-FCAImmP7536759	9094.46	-12800.7	PAX7+MyoProg2
CCTATTAGTCTGATCA-FCAImmP7536759	-7295.15	-14245.8	PAX7+MyoProg1
CCTATTATCTCCCTGA-FCAImmP7536759	2890.6	-26742.8	PAX7+MyoProg1
CCTCAGTTCCACGTTC-FCAImmP7536759	10606	-4846.16	PAX7+MyoProg2
CCTCAGTTCGCTTAGA-FCAImmP7536759	-85.7506	-9904.19	PAX7+MyoProg2
CCTCAGTTCTCAAACG-FCAImmP7536759	-3643.8	-21574.5	PAX7+MyoProg1
CCTTACGAGCAGGCTA-FCAImmP7536759	308.397	-12983.4	PAX7+MyoProg1
CCTTACGCAGTATAAG-FCAImmP7536759	916.709	-13434.9	PAX7+MyoProg2
CCTTACGTCATCGCTC-FCAImmP7536759	-234.458	-9209.95	PAX7+MyoProg2
CCTTCCCCACAGCGTC-FCAImmP7536759	1425.16	-3355.35	MyoB2
CCTTCCCGTACCATCA-FCAImmP7536759	996.985	-17741.5	PAX7+MyoProg1
CCTTCCCGTGTCCTCT-FCAImmP7536759	-5443.02	-8768.35	PAX7+MyoProg1
CCTTCCCTCTGCTGTC-FCAImmP7536759	8116.32	28507.9	MyoB1
CCTTCGAAGACAAAGG-FCAImmP7536759	-455.092	-27572.5	PAX7+MyoProg1
CCTTCGAGTCCGAACC-FCAImmP7536759	7189.69	20643.3	MyoB2
CCTTCGAGTGATGCCC-FCAImmP7536759	8687.78	-8882.38	PAX7+MyoProg2
CCTTTCTAGCCACGCT-FCAImmP7536759	845.445	-19747.5	PAX7+MyoProg1
CCTTTCTAGTGATCGG-FCAImmP7536759	1751.18	-23936	PAX7+MyoProg1
CCTTTCTGTGTGTGCC-FCAImmP7536759	18538.9	27764.9	MyoC2
CGAACATAGCTCCCAG-FCAImmP7536759	2434.98	-9212.51	PAX7+MyoProg2
CGAACATCATGACGGA-FCAImmP7536759	6624.54	-10792.4	PAX7+MyoProg2
CGAACATGTAGAAGGA-FCAImmP7536759	1865.91	-27777.9	PAX7+MyoProg1
CGAATGTCAGGTCCAC-FCAImmP7536759	-2974.9	-21461.7	PAX7+MyoProg1
CGAATGTGTTCGCGAC-FCAImmP7536759	-5984.07	-15455.7	PAX7+MyoProg1
CGAATGTTCTAGCACA-FCAImmP7536759	-5090.82	-17991	PAX7+MyoProg1
CGACCTTCATTGGCGC-FCAImmP7536759	-4051.61	-4438.53	PAX7+MyoProg2
CGACCTTGTGCTGTAT-FCAImmP7536759	-326.873	-23604.6	PAX7+MyoProg1
CGACCTTGTTGCCTCT-FCAImmP7536759	-9343.16	6115.78	PAX3+PAX7+MyoProg
CGACTTCTCCAAAGTC-FCAImmP7536759	10339.9	-12978.7	PAX7+MyoProg2
CGAGAAGCATTTCACT-FCAImmP7536759	24994.4	26748	MyoC2
CGAGAAGTCGCGATCG-FCAImmP7536759	-6306.18	-16997.2	PAX7+MyoProg1
CGAGAAGTCTGCGACG-FCAImmP7536759	-5484.24	-7416.27	PAX7+MyoProg2
CGAGCACAGCAAATCA-FCAImmP7536759	-3853.6	4396.77	MyoB2
CGAGCACAGTACACCT-FCAImmP7536759	-7588.58	-2638.71	PAX7+MyoProg2
CGAGCACCATTTCACT-FCAImmP7536759	1228.94	5308.82	MyoB2
CGAGCACGTGGCGAAT-FCAImmP7536759	-9345.9	-3289.82	PAX7+MyoProg2
CGAGCCAAGCTGCAAG-FCAImmP7536759	-10223.7	-4596.7	PAX7+MyoProg2
CGAGCCACAACTTGAC-FCAImmP7536759	-2581.25	-9862.42	PAX7+MyoProg2
CGAGCCACACGGTGTC-FCAImmP7536759	-2337.6	-6207.62	PAX7+MyoProg2
CGAGCCACATGTCTCC-FCAImmP7536759	-7494.59	2981.75	PAX3+PAX7+MyoProg
CGAGCCATCCACGAAT-FCAImmP7536759	-7369.82	-4885.57	PAX7+MyoProg2
CGAGCCATCCCATTAT-FCAImmP7536759	2314.22	-23647.7	PAX7+MyoProg1
CGATCGGAGGATTCGG-FCAImmP7536759	-11230.9	-17911.4	PAX7+MyoProg1
CGATCGGCACGTCTCT-FCAImmP7536759	-5551.14	-18697.5	PAX7+MyoProg1
CGATGGCCAATGAATG-FCAImmP7536759	2713.77	-22540.8	PAX7+MyoProg1
CGATGTAAGCGTCAAG-FCAImmP7536759	-6704.54	-6703.56	PAX7+MyoProg2
CGATGTACAGGAATGC-FCAImmP7536759	-292.289	-6763.37	PAX7+MyoProg2
CGATGTATCAACTCTT-FCAImmP7536759	-1530.74	-16296.7	PAX7+MyoProg1
CGATTGACAAGGTTTC-FCAImmP7536759	12382.4	25663.4	MyoB2
CGCCAAGAGAGCTATA-FCAImmP7536759	1358.54	-7926.9	PAX7+MyoProg2
CGCCAAGCATAACCTG-FCAImmP7536759	-9622.19	-8062.14	PAX7+MyoProg2
CGCCAAGGTGTTCGAT-FCAImmP7536759	-8906.82	-14518.8	PAX7+MyoProg1
CGCGTTTCACGTCAGC-FCAImmP7536759	3720.05	10240.6	MyoB2
CGCGTTTTCCAAAGTC-FCAImmP7536759	-1179.2	818.127	MyoB2
CGCTATCCAAGAAAGG-FCAImmP7536759	-8820.26	-2249.71	PAX7+MyoProg2
CGCTATCGTTTGACTG-FCAImmP7536759	8139.95	-13050.5	PAX7+MyoProg2
CGCTATCTCACTGGGC-FCAImmP7536759	4278.36	-4572.31	PAX7+MyoProg2
CGCTATCTCGACGGAA-FCAImmP7536759	-2643.75	-6410.67	PAX7+MyoProg2
CGCTATCTCGCAAGCC-FCAImmP7536759	8707.1	-12671.9	PAX7+MyoProg2
CGCTGGAAGACAGAGA-FCAImmP7536759	-9119.69	-9064.57	PAX7+MyoProg2
CGCTTCAAGCTAGGCA-FCAImmP7536759	-5750.25	-10828.9	PAX7+MyoProg1
CGCTTCAAGGGCACTA-FCAImmP7536759	18069.8	26559.9	MyoC2
CGCTTCACAGGGCATA-FCAImmP7536759	2759.63	-26184.3	PAX7+MyoProg1
CGCTTCACATGCCCGA-FCAImmP7536759	16260.9	26036.1	MyoC2
CGCTTCAGTGCAGTAG-FCAImmP7536759	-2361.51	16533.5	MyoB2
CGGACACCAAGAGTCG-FCAImmP7536759	-5315.51	14228.8	MyoB1
CGGACGTAGATAGCAT-FCAImmP7536759	-7983.91	-13486.8	PAX7+MyoProg1
CGGACGTAGCGTAATA-FCAImmP7536759	7503.73	-10946.1	PAX7+MyoProg2
CGGACGTTCGGCTACG-FCAImmP7536759	-1572.27	-4824.92	PAX7+MyoProg2
CGGACTGAGTAACCCT-FCAImmP7536759	10106.4	24854.5	MyoB2
CGGACTGAGTGACTCT-FCAImmP7536759	496.422	-27666	PAX7+MyoProg1
CGGACTGGTTGAACTC-FCAImmP7536759	6897.12	18328.8	MyoB2
CGGACTGTCGGCGGTT-FCAImmP7536759	-10698	1594.96	PAX3+PAX7+MyoProg
CGGAGCTAGCGTAATA-FCAImmP7536759	-2095.57	-6767.34	PAX7+MyoProg2
CGGAGCTCACAGATTC-FCAImmP7536759	-6985.15	-14697.3	PAX7+MyoProg1
CGGAGCTTCGCGATCG-FCAImmP7536759	934.886	-4833.04	PAX7+MyoProg2
CGGCTAGCATATGCTG-FCAImmP7536759	-3304.26	-4977.48	MyoB2
CGGCTAGGTCCAGTTA-FCAImmP7536759	-4318.21	-6532.22	PAX7+MyoProg2
CGGGTCAGTAGCGTAG-FCAImmP7536759	9009.11	-5952.57	PAX7+MyoProg2
CGGGTCAGTGCACGAA-FCAImmP7536759	11008.4	-12743.8	PAX7+MyoProg2
CGGGTCAGTTCCACAA-FCAImmP7536759	-4921.72	-4180.58	MyoB2
CGGGTCATCGTTACAG-FCAImmP7536759	513.152	-8579.48	PAX7+MyoProg2
CGGTTAACAGTTTACG-FCAImmP7536759	-10156.1	-1627.91	PAX7+MyoProg2
CGGTTAATCAAACCGT-FCAImmP7536759	-3192.92	-7576.93	PAX7+MyoProg1
CGTAGCGCAACTGGCC-FCAImmP7536759	-5255.25	-17987.2	PAX7+MyoProg1
CGTAGCGCACGTAAGG-FCAImmP7536759	-364.641	-1126.88	MyoB2
CGTAGCGTCTGAGGGA-FCAImmP7536759	6125.88	18242.9	MyoB2
CGTCACTAGGAATTAC-FCAImmP7536759	-6355.68	-11163.4	PAX7+MyoProg1
CGTCACTCAACCGCCA-FCAImmP7536759	2808.54	6664.9	MyoB2
CGTCACTCAGTTAACC-FCAImmP7536759	2602.36	16243.7	MyoB2
CGTCAGGGTACGCACC-FCAImmP7536759	5807.93	-10466.5	PAX7+MyoProg2
CGTCAGGGTTTGCATG-FCAImmP7536759	-4867.21	-21732.3	PAX7+MyoProg1
CGTCCATAGAGTAATC-FCAImmP7536759	3061.8	11080	MyoB2
CGTCCATCAGGATCGA-FCAImmP7536759	-4264.31	-21250.6	PAX7+MyoProg1
CGTCTACTCTGCTGTC-FCAImmP7536759	670.872	2654.16	MyoB2
CGTGAGCGTCGCTTTC-FCAImmP7536759	1860.26	19019.5	MyoB2
CGTGTAAAGCGAAGGG-FCAImmP7536759	-6797.47	-10708.5	PAX7+MyoProg1
CGTGTAAAGGCTCTTA-FCAImmP7536759	7387.27	-6519.27	PAX7+MyoProg2
CGTGTAAAGTCACGCC-FCAImmP7536759	1654.06	-29102.6	PAX7+MyoProg1
CGTGTAACAAGTTGTC-FCAImmP7536759	-5999.11	-9705.96	PAX7+MyoProg1
CGTGTAACACATTAGC-FCAImmP7536759	-4355.48	-11844.9	PAX7+MyoProg2
CGTGTAACATGTCCTC-FCAImmP7536759	-15084.9	1903.12	PAX3+PAX7+MyoProg
CGTGTAAGTGCTCTTC-FCAImmP7536759	745.485	-20895	PAX7+MyoProg1
CGTGTAATCGCATGGC-FCAImmP7536759	3537.1	-11565.1	PAX7+MyoProg2
CGTGTCTGTAGGAGTC-FCAImmP7536759	-9578.66	-7972.02	PAX3+PAX7+MyoProg
CGTTAGACACATAACC-FCAImmP7536759	-6687.4	-16925.9	PAX7+MyoProg1
CGTTCTGCAAAGCGGT-FCAImmP7536759	-7536.74	-5605.08	PAX7+MyoProg2
CGTTCTGCACATTAGC-FCAImmP7536759	9398.44	-12171.4	PAX7+MyoProg2
CGTTCTGGTAAGTGTA-FCAImmP7536759	-1037.86	-12581.4	PAX7+MyoProg1
CGTTCTGGTGTAACGG-FCAImmP7536759	3324.78	9432.6	MyoB2
CGTTGGGAGATGCCAG-FCAImmP7536759	27309.3	26101.4	MyoC2
CGTTGGGAGGTTACCT-FCAImmP7536759	-3662.58	-13803.3	PAX7+MyoProg1
CGTTGGGGTCTCTTAT-FCAImmP7536759	-6972.76	-12025.4	PAX7+MyoProg1
CTAACTTAGGAGCGTT-FCAImmP7536759	9377.35	-7024.62	PAX7+MyoProg2
CTAACTTCATGTAGTC-FCAImmP7536759	-7472.18	-1533.33	PAX7+MyoProg2
CTAACTTGTCTCCACT-FCAImmP7536759	-8443.61	-18305.6	PAX7+MyoProg1
CTAAGACAGTCACGCC-FCAImmP7536759	999.792	-22250	PAX7+MyoProg1
CTAAGACCAGATTGCT-FCAImmP7536759	372.13	-28561.2	PAX7+MyoProg1
CTACACCTCCCTGACT-FCAImmP7536759	-9658.43	-3572.54	PAX7+MyoProg2
CTACATTCAACTGCTA-FCAImmP7536759	4755.17	-12633.8	PAX7+MyoProg2
CTACATTGTATGGTTC-FCAImmP7536759	5148.43	15527.9	MyoB2
CTACATTGTCCCTTGT-FCAImmP7536759	2089.2	-9457.85	PAX7+MyoProg2
CTACATTGTTACTGAC-FCAImmP7536759	3533.11	-11985.2	PAX7+MyoProg2
CTACATTGTTGATTCG-FCAImmP7536759	18848.4	27837	MyoC2
CTACCCACAGACAAAT-FCAImmP7536759	1522.96	-26772.1	PAX7+MyoProg1
CTACCCAGTTCGCGAC-FCAImmP7536759	9010.15	-13354.8	PAX7+MyoProg2
CTACGTCAGGACACCA-FCAImmP7536759	-4501.59	-5024	PAX7+MyoProg2
CTACGTCGTTGAACTC-FCAImmP7536759	1037.38	-4143.38	MyoB2
CTAGAGTAGCGTCAAG-FCAImmP7536759	-4833.39	-16603.7	PAX7+MyoProg1
CTAGCCTCAAACTGTC-FCAImmP7536759	94.7286	-26014.1	PAX7+MyoProg1
CTAGCCTGTGACGGTA-FCAImmP7536759	-1010.43	-11026.5	PAX7+MyoProg2
CTAGCCTTCACCGTAA-FCAImmP7536759	261.504	-697.94	MyoB2
CTAGCCTTCCTCAACC-FCAImmP7536759	2114.45	-10519.8	PAX7+MyoProg2
CTAGCCTTCGTTACGA-FCAImmP7536759	-2193.54	-3078.82	PAX7+MyoProg2
CTAGCCTTCTGATTCT-FCAImmP7536759	-4089.12	-20180.2	PAX7+MyoProg1
CTAGTGAAGAGTCGGT-FCAImmP7536759	-2108.71	-20043.3	PAX7+MyoProg1
CTAGTGACAGGCTCAC-FCAImmP7536759	3613.17	18255.4	MyoB2
CTAGTGAGTGAGTATA-FCAImmP7536759	1397.53	-7722.66	PAX7+MyoProg2
CTCACACAGATACACA-FCAImmP7536759	2758.1	-11998.2	PAX7+MyoProg2
CTCAGAATCGGCGCAT-FCAImmP7536759	-6699.67	6297.67	MyoB1
CTCGAAAAGTACACCT-FCAImmP7536759	900.472	-8496.86	PAX7+MyoProg2
CTCGAAACATTCTCAT-FCAImmP7536759	-8936.17	3360.89	PAX3+PAX7+MyoProg
CTCGAAAGTCTCAACA-FCAImmP7536759	2175.29	-18441.7	PAX7+MyoProg2
CTCGAAATCCCTTGCA-FCAImmP7536759	819.884	-29282.6	PAX7+MyoProg1
CTCGAGGAGGTCGGAT-FCAImmP7536759	-9780.59	-16087.7	PAX7+MyoProg1
CTCGAGGAGTGACATA-FCAImmP7536759	-3088.35	-4641.35	PAX7+MyoProg2
[truncated: 10,377 more rows]

## Sheet: panel_b
index	PAX3	ID1	ID2	ID3	HEY1	MSC	HES1	PAX7	NTN5	SPON2	RGS4	FST	NEFM	SAMD11	MYH3	MYOD1	MYOG	CCER2	RGR	KRT31	TNFSF13B	MYLPF	TNNT3	MYL3	MB	cell_cluster
AACACGTGTCAGAAGC-5386STDY7537944	1.39922	2.15526	2.45806	2.78872	0	0	0	0	0	0	0	0	0.926644	1.19059	0	0	0	0	0	0	0	0	0	0	0	PAX3+MyoProg
AACCGCGGTCTTTCAT-5386STDY7537944	0.82378	2.71271	2.79418	2.00087	0	0	0	0	0	0	0.82378	1.57636	0.82378	0	0	0	0	0	0	0	0	0	0	0	0	PAX3+MyoProg
AACGTTGGTTCGTTGA-5386STDY7537944	0	1.39236	1.39236	1.95284	0	0	0	0	0	0	0	0	0.921148	0	0	0	1.39236	0	0	0	0	0	0	0	0	MyoB1
AACTGGTCATCCGCGA-5386STDY7537944	1.04605	1.87781	1.54602	1.04605	0	1.04605	0	0	0	0	0	0	0	1.04605	0	0	0	0	0	0	0	0	0	0	0	PAX3+PAX7+MyoProg
AAGGCAGGTATTACCG-5386STDY7537944	0	1.55716	2.33827	2.50438	0	0	1.05524	0	0	0	1.55716	0	1.55716	0	0	0	0	0	0	0	0	0	0	0	0	PAX3+PAX7+MyoProg
AAGGTTCAGGCAGGTT-5386STDY7537944	0	0	1.01735	1.01735	0	0	1.01735	1.01735	0	0	1.01735	2.45058	0	0	0	2.28536	2.08733	0	0	0	0	0	0	0	0	MyoB1
AAGGTTCGTCCGTTAA-5386STDY7537944	0	1.84718	2.72425	2.09464	1.02268	0	0	0	0	0	0	1.5176	2.29285	0	0	1.5176	0	0	0	0	0	0	0	0	0	PAX3+MyoProg
AAGTCTGGTCTCTTTA-5386STDY7537944	0	0	2.88435	0	1.47668	0	2.88435	0	0	0	0	0	0	0	0	1.47668	0	0	0	0	0	0	0	0	0	PAX3+MyoProg
AATCCAGCAAGGTGTG-5386STDY7537944	0.924529	0	2.31492	1.39658	0	1.39658	0	0	0	0	0.924529	2.45486	0	0	0	0	0	0	0	0	0	0	0	0	0	PAX3+PAX7+MyoProg
AATCCAGGTATGCTTG-5386STDY7537944	0	1.68684	1.68684	2.02862	2.02862	2.28287	1.16352	1.16352	0	0	0	0	0	0	0	1.16352	0	0	0	0	0	0	0	0	0	PAX3+MyoProg
ACATCAGAGCTGATAA-5386STDY7537944	0.840274	1.29034	2.44547	2.18628	0	0	0	0	0	0	0	0	0	0	0	0.840274	0	0	0	0	0	0	0	0	0	PAX3+MyoProg
ACATCAGAGGTAAACT-5386STDY7537944	0	0	0	0	0	1.69714	0	0	0	0	0	0	1.69714	1.69714	0	0	0	0	0	0	0	0	0	0	0	PAX3+PAX7+MyoProg
ACATGGTAGAAGGTTT-5386STDY7537944	0	1.82038	2.42908	0	0	1.49278	2.06673	1.00237	0	0	0	0	0	0	0	1.00237	1.00237	0	0	0	0	0	0	0	0	PAX3+PAX7+MyoProg
ACGAGGAGTCTACCTC-5386STDY7537944	0	1.16686	1.16686	1.46276	0	1.6908	0	0	0	0	0	1.87637	0.744767	0	0	0.744767	1.6908	0	0	0	0	2.03283	0	0	0	MyoB1
ACGGGCTAGCCAACAG-5386STDY7537944	0	0	1.7565	0.787564	0	0.787564	0	0	0	0	0	0.787564	0	0	0	0	0	0	0	0	0	0	0	0	0	PAX3+PAX7+MyoProg
ACGTCAATCATGTCTT-5386STDY7537944	0	1.99789	2.19354	1.99789	0	1.43192	0	0	0	0	0	0.952959	0.952959	0	0	0.952959	0	0	0	0	0	0	0	0	0	PAX3+PAX7+MyoProg
ACTGAACTCAGAAATG-5386STDY7537944	0.958971	2.92848	2.00634	1.43937	0	0	0	0	0	0	0	0.958971	0	0	0	0	0	0	0	0	0	0	0	0	0	PAX3+MyoProg
ACTGTCCCACAACGCC-5386STDY7537944	0.742451	0.742451	2.28326	2.16419	0	0.742451	1.16382	0	0	0	0	2.16419	0.742451	0.742451	0	1.16382	0	0	0	0	0	0	0	0	0	PAX3+MyoProg
AGACGTTTCACGACTA-5386STDY7537944	1.03235	0	1.03235	0	0	1.03235	0	0	0	0	0	0	0	0	0	0	0	0	0	0	0	0	0	0	0	PAX3+PAX7+MyoProg
AGAGCGATCACCGTAA-5386STDY7537944	0	1.98677	2.23957	2.23957	0	1.13054	0	0	0	0	0	0	0	0	0	0	0	0	0	0	0	0	0	0	0	PAX3+MyoProg
AGATTGCAGCGTTGCC-5386STDY7537944	1.05738	0.662383	3.15895	2.14186	0.662383	0	0	0	0	0	0.662383	1.33979	0	0	0	1.73995	0	0	0	0	0	0	0	0	0	PAX3+MyoProg
AGATTGCCAAGTTGTC-5386STDY7537944	0	2.19783	2.19783	1.48861	0.762506	0	0	0	0	0	1.19006	1.48861	0.762506	0	0	1.90482	2.6086	0	0	0	0	3.74173	0	0	0	MyoB1
AGATTGCCAGGCTCAC-5386STDY7537944	0	1.41523	2.54085	1.73628	0	0	1.2054	0	0	0	0	1.41523	1.58858	0	0	0.939509	0	0	0	0	0	0	0	0	0	PAX3+MyoProg
AGCAGCCTCGCCTGTT-5386STDY7537944	0	1.41624	2.60168	2.33841	0	0	0	0	0	0	0	1.73737	0	0	0	0	0	0	0	0	0	0	0	0	0	PAX3+MyoProg
AGCCTAATCCCAAGTA-5386STDY7537944	0.724509	0.724509	1.8435	1.99909	0.724509	0.724509	1.14021	0	0	0	0	1.43298	1.14021	0	0	1.65915	0.724509	0	0	0	0	0	0	0	0	PAX3+PAX7+MyoProg
AGCCTAATCGCTAGCG-5386STDY7537944	1.23432	0	2.37437	1.77021	0	0	0	0	0	0	0	1.77021	1.23432	0	0	0	0	0	0	0	0	0	0	0	0	PAX3+MyoProg
AGGGAGTGTCGCTTCT-5386STDY7537944	0	0	0	0	0	0	0	0	0	0	0	0	0	0	0	2.10343	2.10343	0	0	0	0	0	0	0	0	PAX3+PAX7+MyoProg
AGGGATGGTACTTGAC-5386STDY7537944	1.85634	1.61943	1.85634	1.61943	0.854447	0	0	0	0	0	1.61943	1.30837	0	0	0.854447	0.854447	0	0	0	0	0	0	0	0	0	PAX3+MyoProg
AGTCTTTTCACTCCTG-5386STDY7537944	1.70538	1.70538	3.33295	2.50624	0	0	0	0	0	0	0	1.17919	1.17919	0	0	0	0	0	0	0	0	0	0	0	0	PAX3+MyoProg
AGTCTTTTCATACGGT-5386STDY7537944	1.17299	0	2.29522	1.17299	0	1.17299	1.69805	0	0	0	0	0	0	0	0	1.69805	1.17299	0	0	0	0	0	0	0	0	PAX3+MyoProg
AGTGGGAGTAGAGGAA-5386STDY7537944	1.49681	1.49681	2.43381	1.49681	0	0	0	0	0	0	0	1.49681	0	0	0	0	0	0	0	0	0	0	0	0	0	PAX3+MyoProg
AGTGGGATCTACTATC-5386STDY7537944	0	1.49762	2.26981	1.49762	0	0	1.00632	1.00632	0	0	1.00632	1.49762	0	0	0	0	0	0	0	0	0	0	0	0	0	PAX3+MyoProg
AGTTGGTAGAGCTGGT-5386STDY7537944	0	1.71765	3.56348	2.06142	0	0	1.18958	0	0	0	0	1.71765	0	1.18958	0	0	0	0	0	0	0	0	0	0	0	PAX3+MyoProg
AGTTGGTCATGTCGAT-5386STDY7537944	0	0.97493	2.53027	2.02867	0	0	0	0	0	0	0	0.97493	0.97493	0	0	0	1.45907	0	0	0	0	0	0	0	0	PAX3+MyoProg
ATAGACCTCGATCCCT-5386STDY7537944	0.891866	1.35567	2.26572	0	0	0	0	0.891866	0	0	0	1.35567	1.35567	0.891866	0	0	0	0	0	0	0	0	0	0	0	PAX3+PAX7+MyoProg
ATCATCTAGATCCCGC-5386STDY7537944	0	2.59906	1.84628	1.84628	0	0	1.02199	0	1.02199	0	1.02199	2.0937	0	0	0	1.84628	2.0937	0	0	0	0	1.51676	0	0	0	MyoB1
ATCATGGCAGGAACGT-5386STDY7537944	1.38077	1.38077	1.93959	0	0	0	1.38077	0	0	0	1.38077	1.38077	0	0	0	0	0	0	0	0	0	0	0	0	0	PAX3+MyoProg
ATCCGAACACGGCCAT-5386STDY7537944	0.766062	1.1947	0	0.766062	0	0	0.766062	0	0	0	0.766062	0	0	0	0	0.766062	0.766062	0	0	0	0	0	0	0	0	PAX3+PAX7+MyoProg
ATTCTACAGACACTAA-5386STDY7537944	0	1.85078	1.43957	1.66617	0.728978	0	0.728978	0	0	0	1.43957	1.85078	1.85078	0	0	0	1.85078	0	0	0	0	1.14611	0	0	0	MyoB1
CAAGAAATCAGCTTAG-5386STDY7537944	1.72273	2.06683	3.69134	2.69459	0	0	0	0	0	0	0	0	1.19389	1.72273	0	2.06683	0	0	0	0	0	0	0	0	0	PAX3+MyoProg
CACAAACCAGGTCCAC-5386STDY7537944	0.696211	1.79686	2.0848	1.79686	0	1.1027	0	0	0	0	0.696211	2.49052	1.39089	0.696211	0	0	0	0	0	0	0	0	0	0	0	PAX3+MyoProg
CACACTCTCTCGATGA-5386STDY7537944	2.44559	0	2.44559	0	0	0	0	0	0	0	0	0	0	0	0	3.09444	0	0	0	0	0	0	0	0	0	PAX3+MyoProg
CACAGGCAGGAATGGA-5386STDY7537944	1.48666	0.761166	2.1956	2.1956	0.761166	0	0	0	0	0	0.761166	1.90268	1.71615	0.761166	0	0.761166	0	0	0	0	0	0	0	0	0	PAX3+MyoProg
CACAGTAAGGGCATGT-5386STDY7537944	0	0	2.75783	0	0	1.04581	0	0	0	0	0	1.54573	1.54573	0	0	0	0	0	0	0	0	0	0	0	0	PAX3+PAX7+MyoProg
CACATAGCACCTGGTG-5386STDY7537944	0.907267	0	1.69242	0.907267	0	0	0	0	0	0	0.907267	0	0	0	0	0	0.907267	0	0	0	0	0.907267	0	0	0	MyoB1
CAGCATAAGGATGGTC-5386STDY7537944	0	0	2.14045	1.05634	0	1.55849	1.05634	0	1.05634	0	0	0	0	0	0	0	0	0	0	0	0	0	0	0	0	PAX3+PAX7+MyoProg
CAGCATACACCAACCG-5386STDY7537944	0.827241	1.27369	2.62973	1.58125	0	0	0	0	0	0	1.27369	1.58125	0	0	0	0.827241	0	0	0	0	0	0	0	0	0	PAX3+MyoProg
CAGCCGAGTTAAAGTG-5386STDY7537944	0	1.62236	3.15093	2.21157	0	0	1.10939	0	0	0	0	2.21157	0	1.10939	0	0	0	0	0	0	0	0	0	0	0	PAX3+MyoProg
CAGCTAAGTCTCCATC-5386STDY7537944	0	1.61265	2.83699	2.20079	1.10129	0	1.94935	0	0	0	1.61265	1.10129	1.10129	0	0	1.10129	1.10129	0	0	0	0	0	0	0	1.10129	PAX3+MyoProg
CAGCTGGAGTGCGATG-5386STDY7537944	1.05904	0	2.6522	1.56176	0	0	0	0	0	0	0	0	0	1.05904	0	0	1.56176	0	0	0	0	0	0	0	0	PAX3+MyoProg
CAGCTGGCAAGTACCT-5386STDY7537944	0	1.12573	2.11488	1.12573	0.713554	0.713554	0.713554	0	0	0	0	0	0	0	0	0.713554	0	0	0	0	0	0	0	0	0	PAX3+PAX7+MyoProg
CAGGTGCTCTCCCTGA-5386STDY7537944	1.1489	1.66948	1.90893	2.18612	0	1.66948	0	0	0	0	0	1.79636	0	0	0	0.541298	0	0	0	0	0	0	0	0	0	PAX3+MyoProg
CATATGGCACAACGTT-5386STDY7537944	0	2.04709	1.47538	2.04709	0	0	1.47538	0	0.98818	0	0	1.47538	0	0	0	0.98818	0	0	0	0	0	0	0	0	0	PAX3+PAX7+MyoProg
CATCAGAAGGGAGTAA-5386STDY7537944	0	0	1.49372	0	0	0	0	0	0	0	0	0	0	0	0	1.00314	0	0	0	0	0	0	0	0	0	PAX3+PAX7+MyoProg
CATCAGAAGTCTCGGC-5386STDY7537944	0	0	2.24559	0.98924	0	0	0.98924	0	0	0	0	0	0	0	0	0	0	0	0	0	0	0	0	0	0	PAX3+MyoProg
CATCAGACAGCTGCTG-5386STDY7537944	0	0	0	2.32097	0	0	0	1.40164	0	0	0	0	0	1.40164	0	0	1.40164	0	0	0	0	0	0	0	0	PAX3+MyoProg
CATCGGGGTCTCTCTG-5386STDY7537944	0	0	1.31223	0	0	0	0	0	0	0	0	2.21302	0	0	0	0	0	0	0	0	0	0	0	0	0	PAX3+PAX7+MyoProg
CATCGGGTCTATCCCG-5386STDY7537944	0	0.982499	1.46839	0	0	0	0	0	0	0	0.982499	0	0	0	0	0	0	0	0	0	0	0	0	0	0	PAX3+PAX7+MyoProg
CATGACAGTCTCATCC-5386STDY7537944	0.573065	0.935069	2.84767	1.73027	0.935069	1.85877	0.935069	0.573065	0.573065	0	0	0.935069	0	0	0	0.573065	0	0	0	0	0	0	0	0	0	PAX3+PAX7+MyoProg
CATTCGCCAGACACTT-5386STDY7537944	0	0.933427	2.16517	1.40767	0	0.933427	1.40767	0	0	0	0.933427	0.933427	0	0	0	1.40767	0.933427	0	0	0	0	0	0	0	0	MyoB1
CATTCGCCAGTATAAG-5386STDY7537944	0	1.21199	1.74402	0	0	0	1.21199	0	0	0	0	1.21199	1.21199	0	0	0	0	0	0	0	0	0	0	0	0	PAX3+PAX7+MyoProg
CCACCTAGTCGCATCG-5386STDY7537944	0	1.48622	2.51779	2.51779	0.760862	0	0	0.760862	0	0	1.9022	2.31461	2.31461	0.760862	0.760862	0	1.71569	0	0	0	0	1.71569	0	0	0	MyoB1
CCACGGAGTGTAATGA-5386STDY7537944	0	1.28871	3.09218	1.83358	0	0	0	0	0	0	0	0	0	0	0	0	0	0	0	0	0	0	0	0	0	PAX3+PAX7+MyoProg
CCATGTCTCCAAATGC-5386STDY7537944	1.40837	0	1.9711	0	0	0	0	0	0	0	0	0.933989	0.933989	0	0	0.933989	0	0	0	0	0	0	0	0	0	PAX3+MyoProg
CCCTCCTTCGTCTGAA-5386STDY7537944	0.85205	0.85205	2.0441	1.30533	0.85205	0	0	0	0	0	0.85205	1.85282	0.85205	0	0	0	0	0	0	0	0	0	0	0	0	PAX3+MyoProg
CCGTACTGTCACACGC-5386STDY7537944	1.0375	1.0375	1.0375	0	0	0	0	0	0	0	0	1.86663	0	0	0	0	0	0	0	0	0	0	0	0	0	PAX3+MyoProg
CCGTACTGTCGAGATG-5386STDY7537944	0	0	1.96422	0	0	0	0	0	0	0	0	2.58465	0	0	0	1.96422	0	0	0	0	0	0	0	0	0	PAX7+MyoProg2
CCTAAAGGTCGTCTTC-5386STDY7537944	0	1.53251	3.51654	3.04279	1.03492	0	2.31	0	0	0	0	1.03492	0	0	0	1.86325	0	0	0	0	0	0	0	0	0	PAX3+PAX7+MyoProg
CCTAGCTGTTCGAATC-5386STDY7537944	0	1.16178	2.97873	2.48308	0	0	0	0	0	0	0	1.87012	2.48308	0	0	0	1.45709	0	0	0	0	0	0	0	0	MyoB1
CCTATTAAGCTAGTGG-5386STDY7537944	0	0	0	1.66097	0	0	0	0	0	0	2.25432	2.25432	0	0	0	2.89357	1.66097	0	0	0	0	0	0	0	0	PAX3+MyoProg
CCTTTCTAGTGGTAGC-5386STDY7537944	0	0.781347	1.21456	1.51584	0.781347	1.21456	0	0.781347	0	0	0	0.781347	0.781347	0	0	0	0	0	0	0	0	0	0	0	0	PAX3+PAX7+MyoProg
CGAACATCAGGGTACA-5386STDY7537944	0	2.96242	1.67079	2.70993	0	1.15	0	0	0	0	0.731934	0.731934	1.44392	0	0	0.731934	0.731934	0	0	0	0	0	0	0	0	PAX3+MyoProg
CGAATGTAGGACACCA-5386STDY7537944	0.617763	1.81297	0	1.81297	0	0.617763	0.996782	0	0	0	0.617763	2.05901	0.617763	0.617763	0	1.27097	1.81297	0	0	0	0	0	0	0	0	PAX3+MyoProg
CGACTTCGTCGGCACT-5386STDY7537944	0	0	1.54996	1.04929	0	0	2.13091	0	0	0	0	1.04929	0	0	1.04929	0	0	0	0	0	0	0	0	0	0	PAX3+MyoProg
CGAGCACTCACCACCT-5386STDY7537944	0.937756	0	2.97812	0.937756	0.937756	0.937756	0	0	0	0	1.41305	2.80593	0	0	0	0	0	0	0	0	0	0	0	0	0	PAX3+MyoProg
CGATCGGAGTCGCCGT-5386STDY7537944	0	1.1277	0	0	0	0	0	0	0	0	0	1.82799	0	0	0.715044	0	3.08583	0	0	0	0	2.43736	0	0	0	MyoC1
CGATTGAGTGTAATGA-5386STDY7537944	1.49856	1.49856	2.43587	0	1.00709	0	0	0	0	0	0	1.49856	1.82662	1.00709	0	0	0	0	0	0	0	0	0	0	0	PAX3+MyoProg
CGATTGAGTTCCATGA-5386STDY7537944	0	0	2.07673	2.53612	0	1.20181	0	0	0	0	0	0	0	0	0	1.20181	0	0	0	0	0	0	0	0	0	PAX7+MyoProg2
CGCCAAGTCATTCACT-5386STDY7537944	0.889409	2.63212	2.73026	2.40115	0	0	0	0	0	0	0.889409	0.889409	1.35258	0	0	1.90728	1.66791	0	0	0	0	0	0	0	0	PAX3+MyoProg
CGCGTTTGTCGCGAAA-5386STDY7537944	0	1.06548	2.66135	1.56954	0	0	0	0	0	0	1.06548	2.1528	1.06548	0	0	0	0	0	0	0	0	0	0	0	0	PAX3+MyoProg
CGCTATCAGAGACTAT-5386STDY7537944	0	1.36428	1.36428	0	0	0	0	0	0	0	0	0.898718	1.36428	0	0	0	0	0	0	0	0	0	0	0	0	PAX3+PAX7+MyoProg
CGCTATCGTAAGGATT-5386STDY7537944	1.44281	1.44281	2.51074	1.76625	0	0	0	0	0	0	0	1.44281	0	0	0	0.961758	0	0	0	0	0	0	0	0	0	PAX3+MyoProg
CGCTTCATCCTCAATT-5386STDY7537944	0.704642	2.50588	2.09947	2.09947	0	0	1.62777	0	0	0	0.704642	1.62777	1.11391	0	0	1.96554	2.32318	0	0	0	0	3.73588	0	0	0	MyoB1
CGGACACAGGGAAACA-5386STDY7537944	0	2.31204	3.25853	1.18594	1.18594	1.18594	0	0	0	0	0	2.05685	0	0	0	1.18594	0	0	0	0	0	0	0	0	0	PAX3+MyoProg
CGGAGCTAGATGGCGT-5386STDY7537944	0	0	1.15214	2.26798	0	0	0	0	0	0	0	1.15214	1.44632	0.733562	0	2.3742	2.14913	0	0	0	0	0	0	0	0	MyoB2
CGGAGCTCATTAACCG-5386STDY7537944	0	2.30187	1.85562	2.30187	0	0	0	0	0	0	1.02911	0	1.52543	1.52543	0	1.52543	2.10343	0	0	0	0	1.02911	0	0	0	PAX3+MyoProg
CGGCTAGTCCGAATGT-5386STDY7537944	1.1277	1.98316	2.43736	1.1277	0	0	0	0	0	0	0	2.43736	0	0	0	0	0	0	0	0	0	0	0	0	0	PAX3+MyoProg
CGGTTAAGTCAGAATA-5386STDY7537944	1.61168	0	1.61168	0	0	0	1.61168	0	0	0	0	2.19972	2.19972	0	0	1.61168	0	0	0	0	0	0	0	0	0	PAX3+MyoProg
CGGTTAAGTGGTAACG-5386STDY7537944	0.605153	0.605153	1.46467	0.979477	0	0.979477	1.46467	0	0.979477	0	0.979477	1.25122	0	0	0	0.979477	0	0	0	0	0	0	0	0	0	PAX3+MyoProg
CGTAGCGAGTTTAGGA-5386STDY7537944	0.723632	0.723632	1.65778	1.99762	0	0	0	0	0	0	1.13906	1.43168	1.13906	0	0.723632	1.65778	2.35681	0	0	0	0	4.63418	0	0	0	MyoC1
CGTAGGCGTGAAGGCT-5386STDY7537944	0	0	3.43339	2.96786	0	1.19582	1.19582	1.19582	0	0	0	1.19582	1.725	0	0	1.19582	1.19582	0	0	0	0	0	0	0	0	PAX7+MyoProg2
CGTCAGGCACGACTCG-5386STDY7537944	0.927567	0	2.45946	0	0	1.40037	1.40037	0	0	0	0.927567	0.927567	0	0	0	0.927567	0	0	0	0	0	0	0	0	0	PAX3+MyoProg
CGTCAGGTCATTATCC-5386STDY7537944	0.845094	0.845094	2.74792	0	0	0	0	0	0	0	0	0.845094	0.845094	0.845094	0	0.845094	0	0	0	0	0	0.845094	0	0	0	PAX3+PAX7+MyoProg
CGTCAGGTCCGTACAA-5386STDY7537944	0	1.47916	3.06037	2.24846	0	1.47916	0.99126	0	0	0	0.99126	0.99126	0.99126	0	0	0.99126	0	0	0	0	0	0	0	0	0	PAX3+MyoProg
CGTTCTGAGGAGTTGC-5386STDY7537944	1.21215	1.21215	0	0	0	0	1.21215	0	0	0	1.21215	0	0	0	0	0	0	0	0	0	0	0	0	0	0	PAX3+MyoProg
CTACACCAGTCGCCGT-5386STDY7537944	0.824787	1.27054	2.00242	1.27054	0	2.42047	0.824787	0	0	0	0	0	0	0	0	0	0	0	0	0	0	0	0	0	0	PAX3+PAX7+MyoProg
CTACACCTCAGGTTCA-5386STDY7537944	0	2.62695	2.89639	1.66339	0	1.66339	0	0	0	0	0	0	0	1.66339	0	2.25699	0	0	0	0	0	0	0	0	0	PAX7+MyoProg2
CTACGTCAGGAGTACC-5386STDY7537944	0.891866	0.891866	2.40494	1.67129	0	0	0	0	0	0	0	1.67129	0	0	0	0	0	0	0	0	0	0	0	0	0	PAX3+MyoProg
CTCAGAAGTCATGCAT-5386STDY7537944	0	0.954037	3.21657	1.75587	0	0	0.954037	0	0	0	1.99941	1.75587	0	0	0	1.43326	1.43326	0	0	0	0	0.954037	0	0	0	PAX3+MyoProg
CTCGAAACATGCGCAC-5386STDY7537944	0	2.0049	2.25833	1.6646	0	0	0	0	0	0	0	3.00944	0	0	0	0	0	0	0	0	0	0	0	0	0	PAX3+PAX7+MyoProg
CTCGTCATCAGCTCGG-5386STDY7537944	1.52374	0	3.26292	2.29993	0	1.02772	1.02772	0	0	0	0	0	0	0	0	0	0	0	0	0	0	0	0	0	0	PAX3+MyoProg
CTGCCTAAGGTCATCT-5386STDY7537944	0	1.47616	0.988816	1.80239	0.988816	0	0	0	0	0	0	0	0	0	0	0	0.988816	0	0	0	0	0	0	0	0	PAX3+PAX7+MyoProg
CTGCCTATCCGTCATC-5386STDY7537944	0	0.953155	2.35738	0.953155	0	0.953155	0.953155	0	0.953155	0	0	0	0	0	0	0	0	0	0	0	0	0	0	0	0	PAX3+PAX7+MyoProg
CTGCTGTAGAAGCCCA-5386STDY7537944	0	1.55913	1.98208	0	1.25366	0	0	0	0	0	0	1.55913	0	0	0.811625	2.14117	0.811625	0	0	0	0	0	0	0	0	MyoB1
CTGCTGTTCGAACTGT-5386STDY7537944	1.06936	2.52421	2.35779	1.06936	0	0	0	0	0	0	0	0	0	0	0	1.06936	1.06936	0	0	0	0	0	0	0	0	PAX3+PAX7+MyoProg
CTGTGCTAGCACACAG-5386STDY7537944	0	0	3.1117	1.66617	0	0	0	0	0	0	0	2.46212	1.14611	1.14611	0	0	0	0	0	0	0	0	0	0	0	PAX3+PAX7+MyoProg
CTGTTTACATCGATTG-5386STDY7537944	0	2.06688	2.42923	1.49292	1.00248	0	0	0	0	0	1.49292	1.82052	1.49292	1.00248	0	0	0	0	0	0	0	0	0	0	0	PAX3+MyoProg
CTTAGGATCGTACCGG-5386STDY7537944	1.00632	0	1.8256	1.00632	0	1.00632	1.00632	0	0	0	0	1.8256	0	0	0	1.49762	0	0	0	0	0	0	0	0	0	PAX3+MyoProg
GAAACTCAGGTGTTAA-5386STDY7537944	0.694199	1.94771	2.83519	2.08128	1.10001	1.10001	2.94643	0.694199	0	0	0	0	0	0	0	1.10001	0	0	0	0	0	0	0	0	0	PAX3+MyoProg
GAACCTAAGTACGATA-5386STDY7537944	1.00621	0	0	0	0	1.00621	1.82546	0	0	0	1.00621	0	0	0	1.49748	1.00621	2.07202	0	0	0	0	0	0	0	0	MyoB1
GAACCTATCGGTCTAA-5386STDY7537944	2.04563	0	2.04563	1.47408	0	0	2.88116	0	0	0	0	0	0	0	0	0	0	0	0	0	0	0	0	0	0	PAX3+PAX7+MyoProg
GAAGCAGCAGTATGCT-5386STDY7537944	0	0.858971	2.05459	2.85237	0	0.858971	0	0	0	0	0	0.858971	0	0	0	0	0.858971	0	0	0	0	0	0	0	0	PAX3+PAX7+MyoProg
GAATAAGAGAAGGTGA-5386STDY7537944	0	1.05074	1.55171	2.13287	0	0	0	0	0	0	0	1.05074	0	0	0	1.05074	0	0	0	0	0	0	0	0	0	PAX3+MyoProg
GACCTGGAGCTTCGCG-5386STDY7537944	1.51358	1.01938	1.51358	1.51358	0	0	0	0	0	0	0	0	0	0	0	1.01938	1.01938	0	0	0	0	0	0	0	0	PAX3+PAX7+MyoProg
GACCTGGAGGGTTCCC-5386STDY7537944	0.899756	1.9222	2.5394	0.899756	0	0.899756	0	0	0	0	0	2.64837	0	0	0	0	0	0	0	0	0	0	0	0	0	PAX3+MyoProg
GACCTGGCAGCCTTGG-5386STDY7537944	0.987968	0	0.987968	1.80127	0.987968	0.987968	0	0	0	0	0	0.987968	0.987968	0	0	0	0	0	0	0	0	0	0	0	0	PAX3+PAX7+MyoProg
GACGGCTCACCAACCG-5386STDY7537944	0	0.994898	2.0564	2.0564	0	0	0.994898	0	0	0	0	1.48362	0	0.994898	0	0.994898	0	0	0	0	0	0	0	0	0	PAX3+PAX7+MyoProg
GACTACATCATTCACT-5386STDY7537944	0	0	2.2297	1.12306	1.12306	0	1.12306	0	0	0	0	2.74212	0	0	0	1.12306	0	0	0	0	0	0	0	0	0	PAX3+MyoProg
GAGGTGACACCAGTTA-5386STDY7537944	0	0.822419	2.15825	2.86722	0.822419	1.26751	2.15825	0	0	0	0	0	0	0	0	0	0	0	0	0	0	0	0	0	0	PAX7+MyoProg2
GAGGTGATCACAGGCC-5386STDY7537944	0.706042	1.11577	1.96791	0	0	0.706042	0.706042	0	0	0	1.11577	0	0	0	0	0	0.706042	0	0	0	0	0	0	0	0	PAX3+MyoProg
GATCAGTGTCGGGTCT-5386STDY7537944	1.12348	0	1.97778	1.12348	0	0	0	0	0	0	0	1.12348	0	0	0	0	0	0	0	0	0	0	0	0	0	PAX3+MyoProg
GATCAGTTCGAATGGG-5386STDY7537944	0	1.65	2.88077	2.24219	0	1.65	1.65	0	0	0	0	0	2.61161	0	0	1.65	0	0	0	0	0	0	0	0	0	PAX3+PAX7+MyoProg
GATCGATCACTACAGT-5386STDY7537944	0	0	2.2067	1.10573	0	1.10573	0	0	0	0	0	1.95505	0	0	0	0	0	0	0	0	0	0	0	0	0	PAX3+PAX7+MyoProg
GATCGTAAGGGAAACA-5386STDY7537944	1.47356	1.47356	1.47356	0	0	1.47356	0	0	0	0	1.47356	0	0	1.47356	0	0	0	0	0	0	0	0	0	0	0	PAX3+MyoProg
GATCGTAAGTTAAGTG-5386STDY7537944	1.05965	1.05965	2.77776	2.65307	0	0	0	0	0	0	1.05965	1.89553	2.14493	1.05965	0	0	0	0	0	0	0	0	0	0	0	PAX3+MyoProg
GATGCTAAGCCAGAAC-5386STDY7537944	1.71522	0	2.3141	1.18752	0	0	0	0	0	0	0	0	0	0	0	1.18752	0	0	0	0	0	0	0	0	0	PAX3+MyoProg
GCAATCATCCAAGCCG-5386STDY7537944	0	1.97542	2.6852	2.49958	0.807336	0	0	0	0	0	1.78636	0	0.807336	0	0	0.807336	0	0	0	0	0	0	0	0	0	MyoB1
GCATACATCTGTACGA-5386STDY7537944	0.870022	1.64111	3.08211	2.69932	0	0	0	0	0	0	0	2.23235	0	0.870022	0	0	0.870022	0	0	0	0	0	0	0	0	PAX3+MyoProg
GCATGCGCAGCTTAAC-5386STDY7537944	0	2.23695	2.60617	2.23695	0	0	1.64526	0	0	0	1.12855	2.60617	0	1.64526	0	0	0	0	0	0	0	0	0	0	0	PAX3+MyoProg
GCCAAATGTAAGGGAA-5386STDY7537944	0.770712	0.770712	2.33122	1.20075	0	0	0	0	0	0	0.770712	1.20075	0.770712	0	0	0	0	0	0	0	0	0	0	0	0	PAX3+MyoProg
GCGCAACCACCTCGTT-5386STDY7537944	0	2.66525	2.66525	2.66525	0	0	0	1.06823	0	0	1.90667	1.57286	2.35623	0	0	2.52263	1.90667	0	0	0	0	0	0	0	0	PAX3+MyoProg
GCGCGATCAAGTACCT-5386STDY7537944	1.032	0	1.032	1.032	0	1.032	0	0	0	0	0	0	0	0	0	0	0	0	0	0	0	0	0	0	0	PAX3+PAX7+MyoProg
GCGCGATCATTCCTCG-5386STDY7537944	1.24749	0.602784	2.03046	0.976217	0	0	0	0	0	0	0.976217	0.976217	1.46066	0	0	0.602784	0.602784	0	0	0	0	0.602784	0	0	0.602784	PAX3+MyoProg
GCGCGATGTAAATGTG-5386STDY7537944	0.795016	0.795016	3.62259	2.37172	0	0	0	0	0	0	0	1.23226	0	0	0	0	0.795016	0	0	0	0	0	0	0	0	PAX3+MyoProg
GCTCCTACATTCGACA-5386STDY7537944	1.11391	1.62777	2.58607	1.62777	0	0	0	0	0	0	0	1.62777	0	0	0	0	0	0	0	0	0	0	0	0	0	PAX3+PAX7+MyoProg
GCTGCAGCATGGTCAT-5386STDY7537944	1.19086	1.19086	2.06302	1.19086	0	0	0	0	0	0	0	0	1.19086	0	0	1.19086	0	0	0	0	0	0	0	0	0	PAX3+PAX7+MyoProg
GCTGCAGGTAGGGACT-5386STDY7537944	1.67141	0	1.15052	0	0	1.15052	2.01216	0	0	0	0	2.01216	0	0	0	1.15052	0	0	0	0	0	0	0	0	0	PAX3+PAX7+MyoProg
GCTGCTTAGTCCGTAT-5386STDY7537944	0	2.04475	2.40612	0	0	0	1.4733	0	0	0	0	0	0	0	0	0	0	0	0	0	0	0	0	0	0	PAX3+PAX7+MyoProg
GCTGGGTAGAAGATTC-5386STDY7537944	0.976475	0	1.78595	0	0.976475	1.78595	0	0	0	0	0.976475	1.46098	0.976475	0	0	0	0	0	0	0	0	0	0	0	0	PAX3+PAX7+MyoProg
GCTTGAACAAAGCGGT-5386STDY7537944	1.53052	0.791568	2.81476	1.76257	1.2278	1.76257	1.53052	0	0	0	0	0.791568	0	0	0	0	0	0	0	0	0	0	0	0	0	PAX3+MyoProg
GCTTGAAGTGAAGGCT-5386STDY7537944	0	2.52193	2.52193	1.57226	0	1.06773	1.06773	0	0	0	0	2.15583	0	0	0	0	0	0	0	0	0	0	0	0	0	PAX3+MyoProg
GGAACTTTCAAGAAGT-5386STDY7537944	1.08728	0	1.93131	0	0	0	0	0	0	0	0	0	0	0	0	1.08728	0	0	0	0	0	0	0	0	0	PAX3+MyoProg
GGAATAACACGCTTTC-5386STDY7537944	0.931745	0.931745	2.46577	1.40557	0	0	0	0	0	0	0	2.58863	0	0	0	1.40557	0	0	0	0	0	0	0	0	0	PAX3+PAX7+MyoProg
GGAATAAGTGCTGTAT-5386STDY7537944	0	2.58149	2.0365	2.0365	1.16976	0	0	0	0	0	1.16976	2.17183	0	0	0	0.746981	0	0	0	0	0	0	0	0	0	PAX3+MyoProg
GGATGTTCAGCCTATA-5386STDY7537944	1.39819	1.71771	2.31684	2.31684	0	1.39819	1.71771	0	0	0	1.39819	1.39819	0	0	0	1.71771	0	0	0	0	0	0	0	0	0	PAX3+MyoProg
GGATTACCATCTCCCA-5386STDY7537944	0	2.19415	2.03387	0	0.845322	1.60667	1.60667	0	0	0	0	0.845322	1.29677	0	0	0.845322	0	0	0	0	0	0	0	0	0	PAX3+PAX7+MyoProg
GGATTACGTACTTGAC-5386STDY7537944	1.51178	2.45139	2.08811	1.51178	0	0	0	0	0	0	0	0	1.51178	0	0	0	0	0	0	0	0	0	0	0	0	PAX3+MyoProg
GGCAATTGTTGAGGTG-5386STDY7537944	0.974211	0.974211	2.02766	2.38825	0.974211	0	0	0	0	0	1.45819	0	0.974211	0	0	2.22412	2.02766	0	0	0	0	1.45819	0	0	0	MyoB1
GGCAATTTCCTATTCA-5386STDY7537944	0.91348	0.91348	2.43807	1.94189	0	0.91348	1.70091	0	0	0	0	1.38278	0.91348	0	0	0	0	0	0	0	0	0	0	0	0	PAX3+MyoProg
GGCCGATCAAGAGTCG-5386STDY7537944	0	0.928955	1.72198	1.72198	0.928955	0.928955	0.928955	0	0	0	0	0	0	0.928955	0	1.72198	0.928955	0	0	0	0	0	0	0	0	PAX7+MyoProg2
GGCCGATGTCAATACC-5386STDY7537944	1.22237	0	1.22237	0	0	1.22237	0	0	0	0	0	2.10238	0	0	0	0	0	0	0	0	0	0	0	0	0	PAX3+MyoProg
GGCGTGTAGAGTAAGG-5386STDY7537944	1.04689	0	1.04689	0	1.04689	0	0	0	1.54704	0	0	0	0	0	0	0	0	0	0	0	0	0	0	0	0	PAX3+PAX7+MyoProg
GGCGTGTCACAGACAG-5386STDY7537944	0	0	0	1.37423	0	1.93211	1.37423	0	0	0	0	1.37423	0	0	0	0.90665	0	0	0	0	0	0	0	0	0	PAX3+PAX7+MyoProg
GGCGTGTTCTCTTATG-5386STDY7537944	0	1.99487	2.61757	2.82601	0	0	0	0	0	0	0	2.35393	0	0	0	0	0	0	0	0	0	0	0	0	0	PAX3+MyoProg
GGCTGGTCAGGAATCG-5386STDY7537944	0.896908	1.67822	1.67822	1.67822	0.896908	0.896908	1.36201	0	0	0	0	0.896908	0	0	0	0.896908	0.896908	0	0	0	0	0	0	0	0	PAX3+PAX7+MyoProg
GGGAATGTCCCAGGTG-5386STDY7537944	1.472	2.04329	0	0	0	0	0	0	0	0	0	0	0	0	0	0	0	0	0	0	0	0	0	0	1.472	PAX3+MyoProg
GGGACCTGTTCAGGCC-5386STDY7537944	0.758863	1.899	2.51434	1.71261	0	0	2.75786	0	0	0	1.18531	1.18531	0.758863	0	0	0	0.758863	0	0	0	0	0	0	0	0	PAX3+MyoProg
GGGACCTTCTCGCTTG-5386STDY7537944	1.18531	1.18531	3.25766	1.18531	0	0	1.18531	0	0	0	1.71261	1.18531	0	0	0	0	0	0	0	0	0	0	0	0	0	PAX3+MyoProg
GGGTCTGGTAGTGAAT-5386STDY7537944	1.21249	0	1.21249	0	0	1.21249	0	0	0	0	0	1.21249	0	0	0	0	0	0	0	0	0	0	0	0	0	PAX3+MyoProg
GGGTTGCGTATTACCG-5386STDY7537944	0.70263	0	1.62457	0.70263	0	0.70263	0	0	0	0	0.70263	0.70263	0.70263	0	0	1.11124	0	0	0	0	0	1.11124	0	0	0	PAX3+MyoProg
GGTGCGTTCAGAAATG-5386STDY7537944	0	2.25394	3.03937	2.62378	0	0	0	0	0	0	1.66062	1.89963	1.34592	0	0	0	0	0	0	0	0	0	0	0	0	PAX3+MyoProg
GGTGCGTTCTCGCATC-5386STDY7537944	0	0	1.29369	0	0	1.29369	0	0	0	0	0	0	0	0	0	0	0	0	0	0	0	0	0	0	1.83934	PAX3+PAX7+MyoProg
GTAGTCATCGGCGCAT-5386STDY7537944	1.08003	1.08003	2.17237	1.5871	0	0	0	0	0	0	0	1.08003	0	0	0	0	0	0	0	0	0	0	0	0	0	PAX3+MyoProg
GTATCTTCAGCTTAAC-5386STDY7537944	0	0	1.38738	0.917162	0.917162	0	0.917162	0	0	0	0	0	0	0	0	0	0	0	0	0	0	0	0	0	0	PAX3+PAX7+MyoProg
GTATTCTAGGAATTAC-5386STDY7537944	2.06252	0	1.48905	1.48905	0	1.48905	0	0	0	0	0	0	0	0	0	0	0	0	0	0	0	0	0	0	0	PAX3+MyoProg
GTATTCTCAAAGGTGC-5386STDY7537944	0	0.779617	2.22619	2.34613	0.779617	1.21232	1.74441	0	0	0	0	0	0	0	0	0	0	0	0	0	0	0	0	0	0	PAX7+MyoProg2
GTATTCTCATATGGTC-5386STDY7537944	0	3.02901	2.7117	1.65182	0	0.87775	1.33788	0	0	0	0	0	0	0	0	0	0	0	0	0	0	0	0	0	0	PAX3+PAX7+MyoProg
GTATTCTGTATAAACG-5386STDY7537944	1.33705	0	2.7999	0.877094	0.877094	1.33705	0.877094	0	0	0	0	0	0	0	0	0	0	0	0	0	0	0	0	0	0	PAX3+PAX7+MyoProg
GTCAAGTTCGAACTGT-5386STDY7537944	1.14362	0	1.66321	2.00342	0	1.14362	1.14362	0	0	0	1.14362	0	0	0	0	0	0	0	0	0	0	0	0	0	0	PAX3+PAX7+MyoProg
GTCACAATCGATGAGG-5386STDY7537944	0	1.57788	2.67113	2.36196	0	0	0	0	0	0	1.07238	1.91206	0	0	0	1.57788	1.07238	0	0	0	0	0	0	0	0	PAX3+PAX7+MyoProg
GTCCTCAAGCACCGTC-5386STDY7537944	1.21232	1.21232	3.10241	2.08987	0	0	0	0	0	0	0	0	0	0	0	0	0	0	0	0	0	0	0	0	0	PAX3+MyoProg
GTCGTAAGTACCATCA-5386STDY7537944	0.913838	0	1.38323	1.7014	0	0	2.2989	0	0	0	0	0	0	0.913838	0	0.913838	1.38323	0	0	0	0	0	0	0	0	PAX3+MyoProg
GTGCAGCCACCGATAT-5386STDY7537944	0.814138	0.814138	1.5627	0.814138	0	0.814138	0.814138	0	0	0	0	1.79657	0	0	0	0.814138	0	0	0	0	0	0	0	0	0	PAX3+MyoProg
GTGCGGTCACTTAACG-5386STDY7537944	1.44889	0.966678	2.85024	0.966678	0	0	0	0	0	0	0	2.21331	0	0	0	0.966678	0	0	0	0	0	0	0	0	0	PAX3+MyoProg
GTGTTAGTCCAACCAA-5386STDY7537944	0.876766	0	2.2427	1.88896	1.33664	0	0.876766	0	0	0	0	0	0	0	0	0	0	0	0	0	0	0	0	0	0	PAX3+MyoProg
GTTCATTAGCAGCGTA-5386STDY7537944	0	0	2.67285	1.7036	0	1.38525	1.7036	0	0	0	0	0	0.915452	0	0	0.915452	0	0	0	0	0	0.915452	0	0	0	PAX3+MyoProg
GTTCTCGAGGATGGTC-5386STDY7537944	0	1.82262	2.63692	2.17272	1.27928	0	0	0	0	0	0	0	0	0	0	1.27928	0	0	0	0	0	0	0	0	0	PAX3+PAX7+MyoProg
GTTCTCGTCACAATGC-5386STDY7537944	0	0	1.39544	0	0	0	0	0	0	0	0	0	0	0	0	0	0	0	0	0	0	0	0	0	0	PAX3+PAX7+MyoProg
GTTTCTACACATGTGT-5386STDY7537944	0	1.47851	0	0	0	0	0	0	0	0	1.47851	0	0	0	0	0	0	0	0	0	0	0	0	0	0	PAX3+MyoProg
TAAACCGAGGGTATCG-5386STDY7537944	1.55083	1.05002	1.88299	2.49702	0	1.55083	2.97436	0	0	0	1.05002	0	0	0	0	0	0	0	0	0	0	0	0	0	0	PAX3+MyoProg
TAAGCGTCACACGCTG-5386STDY7537944	1.1514	0	2.46921	1.1514	1.1514	0	0	0	0	0	0	2.63733	0	0	0	0	1.1514	0	0	0	0	0	0	0	0	PAX3+MyoProg
TACACGACAGGATCGA-5386STDY7537944	1.26779	1.26779	2.79226	1.80926	0	0	0	0	0	0	0	0	0	0	0	1.80926	0	0	0	0	0	0	0	0	0	PAX3+MyoProg
TACGGATGTACTCAAC-5386STDY7537944	0	2.0645	2.22545	2.0645	0	0	0	0	0	0	0	0	0.865533	0	0	1.32243	0.865533	0	0	0	0	0	0	0	0	PAX3+MyoProg
TACGGGCGTCCAACTA-5386STDY7537944	0	0	1.66166	0	0	0	0	0	0	0	0	0	0	0	0	0	0	0	0	0	0	0	0	0	0	PAX3+PAX7+MyoProg
TACTCATGTACATCCA-5386STDY7537944	0	0	1.50904	1.50904	0	2.08502	0	1.50904	0	0	1.50904	0	0	0	0	0	0	0	0	0	0	0	0	0	0	PAX3+MyoProg
TACTCGCTCCTATGTT-5386STDY7537944	0.918064	1.38851	2.44504	2.30524	0	0.918064	0	0	0	0	0.918064	1.94844	0	0	0	1.38851	0	0	0	0	0	0	0	0	0	PAX3+MyoProg
TAGACCAGTGGACGAT-5386STDY7537944	1.24628	0.805894	2.83926	2.38964	0	1.55098	0.805894	0.805894	0	0	0	1.55098	0.805894	0	0	1.7842	0	0	0	0	0	0	0	0	0	PAX3+MyoProg
TAGAGCTGTAGGGACT-5386STDY7537944	0	2.77072	2.77072	1.79009	0	1.25134	0	0	0	0	0	0	1.25134	0	0	1.79009	0	0	0	0	0	0	0	0	0	PAX3+MyoProg
TATGCCCAGTGAATTG-5386STDY7537944	0.784184	1.93919	3.05591	2.35375	0.784184	0	0	0	0	0	0	1.21824	0.784184	1.75137	0	0	1.21824	0	0	0	0	0	0	0	0	PAX3+MyoProg
TCACAAGAGCTCCCAG-5386STDY7537944	0	1.5222	1.70072	2.93977	0	0.639523	1.02645	0	0	0	0.639523	1.70072	0	0.639523	0	1.5222	2.20389	0	0	0	0	0	0	0	0	MyoB1
TCAGCTCTCCTAAGTG-5386STDY7537944	0	1.20622	2.54193	2.98197	0	0	2.08225	0	0	0	0	0	0	0	0	0	0	0	0	0	0	0	0	0	0	PAX3+MyoProg
TCATTACGTTGGTGGA-5386STDY7537944	1.54631	1.54631	2.12683	2.12683	0	1.54631	0	0	0	0	0	0	0	0	0	0	0	0	0	0	0	0	0	0	0	PAX3+MyoProg
TCGAGGCAGCTGTCTA-5386STDY7537944	1.20173	2.70505	1.73196	2.07663	0.771462	0.771462	1.20173	0	0	0	0.771462	0.771462	0	0	0	2.33247	0.771462	0	0	0	0	0.771462	0	0	0	PAX3+MyoProg
TCGGTAAGTGTGCGTC-5386STDY7537944	0	2.55932	2.05611	1.48336	0	0	1.48336	0	0	0	0	2.41798	0.994683	0	0	1.81019	1.81019	0	0	0	0	0.994683	0	0	0	MyoB1
TCTGAGAAGTGGAGAA-5386STDY7537944	0	2.28643	2.80152	2.03207	0	1.16625	2.28643	0	0	0	0	0	0	0	0	1.69008	1.16625	0	0	0	0	1.16625	0	0	0	MyoB1
TCTTCGGTCCAGATCA-5386STDY7537944	1.68786	2.42348	1.37082	0	0	0	0	0	0	0	0	0	1.68786	0	0	1.68786	1.37082	0	0	0	0	0	0	0	0	PAX3+MyoProg
TCTTTCCTCGCCTGTT-5386STDY7537944	0.821561	2.29439	1.80766	1.57322	1.26641	0	0	0	0	0	1.26641	0	1.99745	0.821561	0	0	0	0	0	0	0	0	0	0	0	PAX3+MyoProg
TGACGGCGTATCAGTC-5386STDY7537944	1.33819	0	2.50541	2.24458	0	0	0	0	0	0	1.33819	0	0	0	0	0	0	0	0	0	0	0	0	0	0	PAX3+MyoProg
TGACGGCGTGCGATAG-5386STDY7537944	0	1.10953	2.84859	1.62253	0	0	0	0	0	0	0	1.62253	1.10953	1.10953	0	0	1.10953	0	0	0	0	0	0	0	0	PAX3+PAX7+MyoProg
TGAGAGGTCCATGAGT-5386STDY7537944	0	0	2.62615	2.00286	0	0	0	0	0	0	2.00286	2.00286	3.0072	0	0	3.28245	0	0	0	0	0	0	0	0	0	PAX3+MyoProg
TGAGCCGCATCAGTCA-5386STDY7537944	0.898114	0.898114	2.53685	1.67988	0	1.36352	0.898114	0	0	0	0	0.898114	0	0	0	0	0	0	0	0	0	0	0	0	0	PAX3+PAX7+MyoProg
TGAGCCGGTACTTAGC-5386STDY7537944	1.24637	2.13216	0.805963	2.13216	0	0	0	0	0	0	0	0	0	0	0	0	0	0	0	0	0	0	0	0	0	PAX3+MyoProg
TGATTTCCAGTGACAG-5386STDY7537944	1.11916	0	2.33023	2.22453	0	1.11916	0.708597	0	0	0	0	0	0.708597	0	0	1.11916	0	0	0	0	0	0	0	0	0	PAX3+MyoProg
TGCCAAAAGACTCGGA-5386STDY7537944	0	1.83483	1.50616	2.08179	1.01331	2.08179	0	0	0	0	0	0	0	0	0	1.01331	0	0	0	0	0	0	0	0	0	PAX3+PAX7+MyoProg
TGCGGGTGTCCCTTGT-5386STDY7537944	0	2.58437	1.83292	1.50439	0	1.01186	0	0	0	0	1.01186	0	0	0	0	2.07979	1.01186	0	0	0	0	1.01186	0	0	0	PAX3+PAX7+MyoProg
TGCTACCCATGCCCGA-5386STDY7537944	0.77416	1.73608	1.20523	1.20523	0	0.77416	1.50548	0	0	0	1.73608	0.77416	0	0	0	1.50548	0	0	0	0	0	0	0	0	0	PAX3+MyoProg
TGGCCAGTCGTTACAG-5386STDY7537944	0	2.16346	0	1.5791	0	0	0	0	0	0	0	0	1.5791	0	0	0	0	0	0	0	0	0	0	0	0	PAX3+PAX7+MyoProg
TGGCTGGCAGATAATG-5386STDY7537944	0	1.02233	2.09417	1.51718	0	0	0.636491	0	0	0	0.636491	0.636491	1.30006	0	0	1.51718	1.51718	0	0	0	0	0.636491	0	0	0	MyoB1
TGGGAAGGTCTTTCAT-5386STDY7537944	1.86333	0	1.31441	0	0	1.31441	0	0	0	0	0	0	0	0	0	0	0	0	0	0	0	0	0	0	0	PAX3+MyoProg
TGTGTTTTCGGTTCGG-5386STDY7537944	0	0	0	1.64324	0	0	1.64324	0	0	0	0	0	0	0	0	2.23471	0	0	0	0	0	0	0	0	0	PAX3+MyoProg
TTAACTCAGTGGCACA-5386STDY7537944	1.67202	1.44508	2.46872	1.85687	0.732719	0	1.15103	0	0	0	0.732719	1.67202	0	0	0	1.67202	0	0	0	0	0	0	0	0	0.732719	PAX3+MyoProg
TTATGCTAGTATCTCG-5386STDY7537944	0	1.3065	2.46581	1.61738	0	0	0	0	0	0	0	1.85418	0	0.852976	0	0	0	0	0	0	0	0	0	0	0	PAX3+PAX7+MyoProg
TTATGCTTCCTGTAGA-5386STDY7537944	0	0	1.71279	0	0	1.18547	0	0	0	0	0	1.18547	0	0	0	0	0	0	0	0	0	0	0	0	0	PAX3+MyoProg
TTCTCAAAGAATTGTG-5386STDY7537944	1.09741	1.608	1.608	1.94437	1.09741	1.09741	1.608	0	0	0	0	1.09741	0	1.09741	0	0	0	0	0	0	0	0	0	0	0	PAX3+MyoProg
TTCTCAACAATGGAGC-5386STDY7537944	0	1.98717	0	1.25788	0	1.25788	0	0	0	0	0	1.25788	0	0	0	2.4044	2.14638	0	0	0	0	1.56379	0	0	0	MyoB1
TTCTTAGCATGGGACA-5386STDY7537944	0.898977	0.898977	2.53819	2.1145	0	0	0	0	0	0	2.1145	0.898977	0	0	0	1.36461	0	0	0	0	0	0	0	0	0	PAX3+MyoProg
TTGAACGAGTAGCCGA-5386STDY7537944	1.65079	1.33695	2.61252	2.08175	0.877012	0.877012	1.33695	0	0	0	1.33695	1.33695	0	0	0	0	0	0	0	0	0	0	0	0	0	PAX3+MyoProg
TTGAACGTCACCCGAG-5386STDY7537944	0	0	2.48533	0	0	0	1.54081	0	0	0	0	2.48533	0	0	0	0	0	0	0	0	0	0	0	0	0	PAX3+PAX7+MyoProg
TTGACTTTCGCCATAA-5386STDY7537944	0	1.23174	1.76719	0	0	0	1.23174	0	0	0	0	0	0	0	0	0	0	0	0	0	0	0	0	0	0	PAX3+PAX7+MyoProg
TTGCCGTTCGCTTGTC-5386STDY7537944	0	1.88494	2.04163	0.750091	0	0	0.750091	0	0	0	0	2.17706	1.47054	0.750091	0	1.17384	0.750091	0	0	0	0	0	0	0	0	PAX3+MyoProg
TTGCGTCAGTTTAGGA-5386STDY7537944	0	0	1.79524	0	0	0.983441	0	0	0	0	1.46955	2.04051	0	0	0	0.983441	0.983441	0	0	0	0	0	0	0	0	PAX3+MyoProg
TTGGAACTCCAAATGC-5386STDY7537944	1.22797	2.10935	2.36623	2.36623	1.22797	0	0	0	0	0	0	1.76277	0	0	0	0	0	0	0	0	0	0	0	0	0	PAX3+PAX7+MyoProg
TTTACTGCAAGGGTCA-5386STDY7537944	1.37324	1.37324	2.75624	1.37324	0	0	2.2869	0	0	0	0	0	0	0	0	1.37324	0	0	0	0	0	0	0	0	0	PAX3+MyoProg
TTTATGCAGATGCCTT-5386STDY7537944	0	1.20287	2.33395	1.92046	0	1.20287	0	0	0	0	0.772338	0	0.772338	0	0	0	1.20287	0	0	0	0	0	0	0	0	PAX3+MyoProg
TTTGCGCCATCGACGC-5386STDY7537944	1.22068	2.5609	1.75423	1.75423	0	1.75423	0	0	0	0	0	1.22068	0	0	0	0	0	0	0	0	0	0	0	0	0	PAX3+MyoProg
AAACCTGAGATCCTGT-FCAImmP7536758	0	1.0417	1.0417	0.650767	0.650767	1.87212	2.48525	0.650767	1.32203	0.650767	0	0	0	0	0	0	0	0	0	0	0	0	0	0	0	PAX7+MyoProg1
AAACCTGCAAGGCTCC-FCAImmP7536758	0	1.33557	0	0	0	2.33607	0	0	0	0	0	0	0	0	0	0	0	0	0	0	0	0	0	0	0	PAX7+MyoProg2
AAACCTGCAATGGATA-FCAImmP7536758	0	1.65709	0.723195	1.43103	0.723195	1.65709	1.99688	0.723195	0.723195	0	0	0	0	0	0	1.43103	0	0	0	0	0	0	0	0	0	PAX7+MyoProg1
AAACCTGCATGATCCA-FCAImmP7536758	0	0	0	0	0.764218	1.19229	1.19229	0	1.19229	0	0	0	0	0	0	1.19229	0	0.764218	0	0	0	0	0	0	0	PAX7+MyoProg1
AAACGGGCAACACCCG-FCAImmP7536758	0	2.31845	0	0	0	2.54765	1.59446	1.28568	1.28568	0	0	0	0.836623	0	0	0	0.836623	0	0	0	0	0	0	0	0	PAX7+MyoProg1
AAACGGGCAATACGCT-FCAImmP7536758	0	1.29359	1.29359	0	0.842828	2.03007	2.3283	1.83923	0	0	0	0	0	0	0	0	0	0	0	0	0	0	0	0	0	MyoB2
AAACGGGCAGCCAATT-FCAImmP7536758	0	0.965972	2.2123	0	1.44802	1.7719	2.11903	0.595352	1.23576	0.595352	0	0	0	0	0	0	0	0.595352	0	0	0	0	0	0	0	PAX7+MyoProg2
AAACGGGGTAGAGGAA-FCAImmP7536758	0	0	0	0	0.744186	1.46191	0	1.1661	0.744186	0	0	0	0	0	0	0	0	0	0	0	0	0	0	0	0	PAX7+MyoProg1
AAACGGGGTGTCTGAT-FCAImmP7536758	0	2.23591	0	2.57019	0	0	0	1.04966	0	0	0	0	0	0	0	1.88251	0	0	0	0	0	1.55039	0	0	0	PAX7+MyoProg2
AAAGATGAGACCTAGG-FCAImmP7536758	0	1.95766	0	1.53679	0.79595	1.53679	2.11617	0	0	0	0	0	0	0	0	0	0	0	0	0	0	0	0	0	0	PAX7+MyoProg2
AAAGATGAGGGTTTCT-FCAImmP7536758	0	0	0	0	0	1.84928	0	0	0	1.02428	0	0	0	0	0	0	0	0	0	0	0	0	0	0	0	PAX7+MyoProg2
AAAGATGGTATCAGTC-FCAImmP7536758	0	0	0	0	0.712334	0	0	0	0	0	0	0	0	0	0	0	2.6744	0.712334	0.712334	0	0	0	0	0	0	MyoB2
AAAGCAAAGAACTGTA-FCAImmP7536758	0	0	0	0	0	1.8082	1.8082	0	0	0	0	0	1.11178	0	0	0	0	0	0	0	0	0	0	0	0	PAX7+MyoProg2
AAAGCAAAGCACAGGT-FCAImmP7536758	0	1.24005	0	1.77692	0	2.12434	2.38169	0	0	0	0	0	0	0	0	0	0	0	0	0	0	0	0	0	0	PAX7+MyoProg2
AAAGTAGCATACAGCT-FCAImmP7536758	0	0	0	0	0	0	0.537217	0	0	0	0	0	0	0	0	1.34676	2.00163	0	0.537217	1.14222	0	0	0	0	0	MyoB2
AAATGCCAGGCATGGT-FCAImmP7536758	0	0	0	0	0	1.58699	1.2789	1.07994	0.499667	0	0	0	0	0	0	0	0	0	0	0	0	0	0	0	0	PAX7+MyoProg1
AAATGCCGTCTAGGTT-FCAImmP7536758	0	0.702682	0	1.62465	0.702682	1.1113	2.58248	0	0	1.40056	0	0	0	0	0	1.1113	0	0.702682	0	0	0	0	0	0	0	PAX7+MyoProg2
AAATGCCTCCAAGCCG-FCAImmP7536758	0.738949	0	0	1.15923	0	1.15923	1.15923	0.738949	0	0	0	0	0	0	0	0	0	0	0	0	0	0	0	0	0	PAX7+MyoProg2
AACCATGGTCTTCTCG-FCAImmP7536758	0	0	0	1.65362	0.94961	1.54706	1.99318	0.424113	0.72099	0	0	0	0	0	0	0	0	0	0	0	0	0	0	0	0	PAX7+MyoProg1
AACCGCGAGACGCTTT-FCAImmP7536758	0	1.05971	0.664117	0	0	1.34243	0.664117	1.05971	0.664117	0	0	0	0	0	0	0	0	0	0	0	0	0	0	0	0	PAX7+MyoProg2
AACCGCGAGTGCTGCC-FCAImmP7536758	0	0	1.10505	0	0	1.10505	0	1.10505	0	0	0	0	1.10505	0	0	1.10505	0	0	0	0	0	0	0	0	0	PAX7+MyoProg2
AACCGCGTCTGCCAGG-FCAImmP7536758	0	0	0	0	0	0	0	1.98316	0	0	0	0	0	0	0	0	0	0	0	0	0	0	0	0	0	PAX7+MyoProg2
AACGTTGAGATGCGAC-FCAImmP7536758	0	0	0	0	1.48407	2.14053	2.21769	1.114	0	1.48407	0	0	0	0	0	0	0	0	0	0	0	0	0	0	0	PAX7+MyoProg2
AACGTTGGTATATGAG-FCAImmP7536758	0	2.63707	2.01305	2.93582	0	1.44529	2.51372	0	0	0	0	0	0	0	0	1.44529	2.01305	0	0	0	0	0	0	0	0	MyoB2
AACTCAGAGCCATCGC-FCAImmP7536758	0	0	1.53498	2.37117	0.794683	1.23182	1.95568	0.794683	0	0	0	0	0	0	0	0	0	0	0	0	0	0	0	0	0	PAX7+MyoProg2
AACTCAGGTAAGAGGA-FCAImmP7536758	0	2.81248	2.29692	1.6996	0.750445	1.47106	2.58757	0	1.1743	2.04221	0	0	0	0	0	0.750445	0	0	0	0	0	0	0	0	0	PAX7+MyoProg2
AACTCAGGTCGAGATG-FCAImmP7536758	0	0	1.01074	0.627979	0	0	0	0	0	0	0	0	0	0	0	1.01074	2.9627	1.01074	0	1.01074	0	0	0	0	0	MyoB2
AACTCAGGTTCTGGTA-FCAImmP7536758	0	1.84381	0	0	1.29754	1.84381	3.21657	1.29754	0	1.29754	0	0	0	0	0	0	0	0	0	0	0	0	0	0	0	PAX7+MyoProg2
AACTCAGTCCCTGACT-FCAImmP7536758	0	1.96789	0.521141	2.05917	0.521141	2.42119	3.1002	0.521141	0.521141	0	0	0	0	0	0	0	0	0	0	0	0	0	0	0	0	PAX7+MyoProg1
AACTCCCAGATCACGG-FCAImmP7536758	0	1.21556	0.46565	1.63926	1.02214	2.16443	1.37757	0.46565	0	1.02214	0	0	0	0	0	0.46565	0	0	0	0	0	0	0	0	0	PAX7+MyoProg1
AACTCCCCACGCGAAA-FCAImmP7536758	0	0	0	1.23649	0.798294	2.37713	1.77274	0.798294	1.23649	0.798294	0	0	0	0	0	0	0	0	0	0	0	0	0	0	0	PAX7+MyoProg1
AACTCTTAGGCAATTA-FCAImmP7536758	0	0	0.545749	0	0.545749	1.80522	1.80522	0	0	0	0	0	0	0	0	0	0	0	0	0	0	0	0	0	0	PAX7+MyoProg2
AACTCTTCACGGACAA-FCAImmP7536758	0	0	0	0	0	0	0.965166	0	0	0	0	0	0	0	1.44702	1.77082	3.51168	0	0.965166	0	0	3.60427	0	0	0	MyoC2
AACTCTTTCTCTTGAT-FCAImmP7536758	0	0	0	0	0	0.952225	0.585414	0.585414	0	0	0	0	0	0	0	1.88254	2.9602	0	0.952225	0.585414	0	2.82818	0	0	0	MyoC2
AACTGGTCATCACAAC-FCAImmP7536758	0	0	0	0	0	0.776308	0	0	0	0	0	0	0	0	0	0.776308	2.22073	0	0	0	0	1.73937	0	0	0	PAX7+MyoProg2
AACTGGTGTCTGGAGA-FCAImmP7536758	0	0	0	0	0	1.1581	0	0	0	0	0	0	0	0	0.738093	2.15682	2.91621	0	0	0	0	0	0	0	0	MyoB2
AACTGGTTCGCGTTTC-FCAImmP7536758	0	0.517747	0	0.857171	0.857171	1.31183	1.7488	1.31183	0	0	0	0	0	0	0	0.517747	0	0	0	0	0	0	0	0	0	PAX7+MyoProg1
AACTGGTTCGGTGTTA-FCAImmP7536758	0	0.862595	0	0	0	2.06007	0	0	0	0	0	0	0	0	0	0	0	0	0	0	0	0	0	0	0	PAX7+MyoProg1
AACTTTCAGTACACCT-FCAImmP7536758	0	0	0	0	0	0	0	0.691103	0	0	0	0	0	0	0	1.38323	3.2919	0	0	0.691103	0.691103	1.09589	1.09589	0	0	MyoC2
AACTTTCGTCCGCTGA-FCAImmP7536758	0	0	0.652306	0.378424	1.63702	1.63702	2.12342	0.378424	0	1.54327	0	0	0	0	0	0	0	0	0	0	0	0	0	0	0	PAX7+MyoProg2
AACTTTCTCACTGGGC-FCAImmP7536758	0	0.608036	0	0	0	0	0	0	0	0	0	0	0	0	0	1.6456	2.7765	0.608036	0.608036	0.608036	0	1.79524	0	0	0	MyoC2
AAGACCTTCGCTAGCG-FCAImmP7536758	0	2.51155	0	1.95975	0	2.07551	1.67811	0.626516	0	1.00875	0	0.626516	0	0	0	0	0	0	0	0	0	0	0	0	0	PAX7+MyoProg2
AAGGAGCGTAAACACA-FCAImmP7536758	0	1.3734	0.55227	1.3734	1.81813	2.03271	1.69068	0	0	1.54457	0	0.55227	0	0	0	0	0	0	0	0	0	0	0	0	0	PAX7+MyoProg2
AAGGCAGAGTTTGCGT-FCAImmP7536758	0	0	0	0	0	2.33933	2.71214	1.73821	0	1.73821	0	0	0	0	0	1.20704	0	0	0	0	0	0	0	0	0	PAX7+MyoProg2
AAGGCAGCAATGTTGC-FCAImmP7536758	0	0	0	0	0	2.65795	0.977715	1.4625	1.7876	0	0	0	0	0	0	0	0	0	0	0	0	0	0	0	0	PAX7+MyoProg1
AAGGCAGCACCCATGG-FCAImmP7536758	0	0.883997	0.883997	2.00047	1.34576	2.00047	2.00047	0.883997	0.536656	0	0	0	0	0	0	0.536656	0	0	0	0	0	0	0	0	0	PAX7+MyoProg1
AAGGCAGGTTCTGAAC-FCAImmP7536758	0	1.5716	0	0	0	1.80596	1.26495	0	0	0.820421	0	0	0	0	0	0.820421	0	0	0	0	0	0	0	0	0	PAX7+MyoProg2
AAGGCAGTCACCATAG-FCAImmP7536758	0	2.93381	0.716381	2.23816	0.716381	1.98541	0	1.12947	0	1.12947	0	0	0	0	0	0	0	0	0	0	0	0	0	0	0	PAX7+MyoProg2
AAGGTTCCAATCACAC-FCAImmP7536758	0	0.809359	0.809359	1.55591	0.604851	0.979062	0.604851	0.809359	0	0	0	0	0	0	0	0.347475	0.347475	0.809359	0	0	0	0	0	0	0	MyoB2
AAGGTTCCATCCGGGT-FCAImmP7536758	0	0	0	0	0	1.17099	1.17099	1.17099	0	0	0	0	0	0	0	0	0	0	0	0	0	0	0	0	0	PAX7+MyoProg1
AAGGTTCTCCCACTTG-FCAImmP7536758	0	0.935727	1.41053	0	0.935727	1.41053	2.40414	0.573537	1.41053	0	0	0.573537	0	0	0	0	0	0	0	0	0	0	0	0	0	PAX7+MyoProg1
AAGTCTGAGCCACCTG-FCAImmP7536758	0	1.37988	0	0	0.911162	1.93857	1.37988	0.911162	1.69775	1.37988	0	0	0	0	0	0	0	0	0	0	0	0	0	0	0	PAX7+MyoProg1
AAGTCTGGTAGAGCTG-FCAImmP7536758	0	0	0.917432	0.917432	0	1.38772	2.14174	0	1.94754	0	0	0	0	0	0	0	0	0	0	0	0	0	0.917432	0	0	PAX7+MyoProg1
AATCCAGAGTGTTAGA-FCAImmP7536758	0	1.90458	1.62596	2.12225	0	1.45083	1.23837	0	0	0	0	0	0	0	0	1.23837	0	0	0	0	0	0	0.597	0	0	PAX7+MyoProg2
AATCCAGAGTTTAGGA-FCAImmP7536758	0	0	0	0	0.763422	2.19936	1.19126	0	0	0.763422	0	0	0	0	0	0	0	0	0	0	0	0	0	0	0	PAX7+MyoProg1
AATCCAGCACTTGGAT-FCAImmP7536758	0	1.15803	0	1.15803	0.738036	1.45289	1.45289	0.738036	0	1.86549	0	0	0	0	0	0	0	0.738036	0	0	0	0	0	0	0	PAX7+MyoProg2
AATCCAGTCGCTTGTC-FCAImmP7536758	0	0.85534	0.516462	0.516462	0.85534	1.47715	1.10799	0.516462	0	1.30951	0	0	0	0	0	0.516462	0	0	0	0	0	0	0.516462	0	0	PAX7+MyoProg2
AATCGGTAGGGCACTA-FCAImmP7536758	0	2.44121	1.83153	2.5638	0.559081	1.38536	2.61988	0.559081	0	0	0	0	0	0	0	0.915541	0	0	0	0	0	0	0	0	0	PAX7+MyoProg1
AATCGGTAGTGTTTGC-FCAImmP7536758	0	0	0	0	0	0	0	0	0	0	0	0	0	0	2.23508	0	2.23508	0	0	0	0	5.70877	3.89175	2.98474	2.4366	MYL3+MyoC
AATCGGTTCAACACCA-FCAImmP7536758	0	1.1033	0	0	1.95193	1.1033	1.61506	0.696666	0	1.79762	0	0	0	0	0	0.696666	0	0	0	0	0	0	0	0	0	PAX7+MyoProg2
ACACCAACACGAAGCA-FCAImmP7536758	0	0.940412	0	0.576905	0.576905	1.58976	2.08252	0.576905	0	0	0	0	0	0	0	0	0	0	0	0	0	0	0	0	0	PAX7+MyoProg2
ACACCAATCCTGCCAT-FCAImmP7536758	0	0	0	0.554626	0.554626	1.37755	2.21421	0.554626	1.37755	0	0	0	0	0	0	0.554626	0	0	0	0	0	0.554626	0	0	0	PAX7+MyoProg1
ACACCCTCATCCGCGA-FCAImmP7536758	0	0	0.834183	0	0	2.01686	2.64115	0	1.82644	0	0	0	0	0	0	0	0	0	0	0	0	0	0	0	0	PAX7+MyoProg1
ACACCGGAGCTGATAA-FCAImmP7536758	0	1.7216	0	0.764709	0	1.4918	1.7216	0	0.764709	1.19293	0	0	0	0	0	0	0	0	0	0	0	0	0	0	0	PAX3+PAX7+MyoProg
ACACCGGCACGGACAA-FCAImmP7536758	0	0.637919	0.637919	1.02428	0.637919	2.53393	2.3812	0	1.02428	0	0	0	0	0	0	0	0	0	0	0	0	1.02428	0	0	0	PAX7+MyoProg2
ACACTGACAGACGTAG-FCAImmP7536758	0	0	1.40033	1.40033	1.1111	1.6244	0.702527	0	1.80734	1.1111	0	0	0	0	0	0	0	0	0	0	0	0	0	0	0	PAX7+MyoProg2
ACACTGAGTCCCTACT-FCAImmP7536758	0	0	0	1.8782	0	1.3273	0	0	1.3273	0	0	0	0	0	0	1.3273	0	0	0	0	0	0	0	0	0	PAX7+MyoProg2
ACAGCCGAGAATTCCC-FCAImmP7536758	0	1.70581	1.38727	2.44353	0	1.38727	1.38727	0	0	0.917071	0	0	0	0	0	0	0	0	0	0	0	0	0	0	0	PAX3+PAX7+MyoProg
ACAGCCGAGCGCCTTG-FCAImmP7536758	0	0	0.640965	1.02841	0	1.52459	2.2066	0	1.02841	0	0	0	0	0	0	0	0	0	0	0	0	0	0	0	0	PAX7+MyoProg1
ACAGCCGGTCACCCAG-FCAImmP7536758	0	0.735763	0	0	0.735763	1.44956	1.86181	0.735763	0	0	0	0	0	0	0	0	0	0	0	0	0	0	0	0	0	PAX7+MyoProg1
ACAGCTACATTACGAC-FCAImmP7536758	0	0	0	0	0	0	0	0	0	0	0	0	2.51059	0	0	0	0	0	0	0	0	5.13981	3.83404	0	0	MYL3+MyoC
ACAGCTAGTATTACCG-FCAImmP7536758	0	0.627409	1.00997	0	1.28599	0	0	0.627409	0	0	0	0	0	0	0	1.83042	1.83042	0	0	0	0	1.28599	0	0	0	MyoB2
ACAGCTAGTGGACGAT-FCAImmP7536758	0	0	0.973322	0.43755	0.43755	1.45709	1.45709	0.973322	0.43755	0.43755	0	0	0	0	0	0.43755	0	0	0	0	0	0.43755	0	0	0	PAX7+MyoProg2
ACATACGAGAAGAAGC-FCAImmP7536758	0	1.06392	1.06392	2.78388	0.667243	1.06392	1.06392	0.667243	0	1.56766	0	0	0	0	0	0.667243	0	0	0	0	0	0.667243	0	0	0	PAX7+MyoProg2
ACATACGAGGCACATG-FCAImmP7536758	0	1.82258	0.711753	1.41407	1.12334	1.82258	2.59903	0	0	0.711753	0	0	0	0	0	0	0	0	0	0	0	0	0	0	0	PAX7+MyoProg2
ACATACGGTACAGTGG-FCAImmP7536758	0	2.00356	0	2.00356	1.22547	1.88911	0	0.588855	0	0	0	0	0	0	0	0	0.956991	0	0	0	0	0.956991	0	0	0	PAX7+MyoProg2
ACATACGGTGGCAAAC-FCAImmP7536758	0	2.0036	0	1.43696	0.727206	2.0036	3.28328	0.727206	0	0	0	0	0	0	0	0	0	0	0	0	0	0	0	0	0	PAX7+MyoProg2
ACATCAGAGCACCGTC-FCAImmP7536758	0	0	0	0	0	0	0	0	0	0	0	0	0	0	0	1.64149	1.791	1.25211	0	0.980257	0	0	0	0	0	MyoC2
ACATCAGAGCCGTCGT-FCAImmP7536758	0	1.58002	0	0.674862	0	1.35874	1.07416	0.674862	0	0	0	0	0	0	0	0	0	0.674862	0	0	0	0.674862	0	0	0	PAX7+MyoProg2
ACATCAGCATATACCG-FCAImmP7536758	0	1.52656	0.542592	1.52656	0	1.35631	0	0	0	0	0	0	0	0	0	2.01279	2.52792	0	0.542592	0	0	2.52792	0	0	0	MyoC2
ACATCAGGTCTTTCAT-FCAImmP7536758	0	0	0	0	0	1.66218	1.43582	0.726433	0.726433	0	0	0	0	0	0	1.14275	0	0	0	0	0	0	0	0	0	PAX7+MyoProg1
ACATCAGTCTCTAAGG-FCAImmP7536758	0	1.35403	1.35403	1.06999	0	1.90895	1.75585	0.671755	0	0	0	0	0	0	0	0	0	0	0	0	0	0	0	0	0	PAX7+MyoProg2
ACATGGTAGATGTGTA-FCAImmP7536758	0	1.36305	0	1.07798	0.677713	1.7659	1.36305	0.677713	0	0.677713	0	0	0	0	0	0	0	0	0	0	0	0	0	0	0	PAX7+MyoProg2
ACATGGTCACTTAACG-FCAImmP7536758	0	1.12978	0.529642	2.60785	0	1.77296	0.529642	0	0.874071	0	0	0	0	0	0	0.529642	0	0	0	0	0	0.529642	0	0	0	PAX3+PAX7+MyoProg
ACCAGTACAGACACTT-FCAImmP7536758	0	0	0	0	0	0	0	0	0	0	0	0	0	0	0	0	2.64844	0	0	0	0	5.46964	4.37942	3.30557	0	MYL3+MyoC
ACCAGTATCCTTTCGG-FCAImmP7536758	0	0.758863	0	0.758863	1.18531	1.18531	2.41793	1.18531	1.18531	1.18531	0	0	0	0	0	0	0	0	0	0	0	0	0.758863	0	0.758863	PAX7+MyoProg1
ACCCACTCAACGCACC-FCAImmP7536758	0	1.03691	1.03691	0	0	0	1.03691	0	0	0	0	0	0	0	0	1.03691	0	0	0	0	0	0	0	0	0	PAX7+MyoProg2
ACCCACTGTCTTGTCC-FCAImmP7536758	0	1.44504	0	0.963559	0	1.89815	1.61989	0	0.963559	0	0	0	0	0	0	0	0	0	0	0	0	0	0	0	0	PAX7+MyoProg1
ACCCACTTCTTGCATT-FCAImmP7536758	0	0.578276	0	0.578276	0	0.942319	0.942319	0.942319	0.578276	0	0	0	0	0	0	1.59225	0.578276	0	0	0	0	0	0	0	0	PAX7+MyoProg2
ACCGTAATCAATCTCT-FCAImmP7536758	0	1.69569	0.747917	1.46736	0	1.17099	0	0.747917	1.17099	0	0	0	0	0	0	0	0	0	0	0	0	0	0	0	0	PAX7+MyoProg1
ACCGTAATCAGCTCGG-FCAImmP7536758	0	0	0.547648	0	0	1.15925	0.547648	0	0	0.547648	0	0.547648	0	0	0	0.547648	0	0.547648	0	0	0	0	0	0	0	PAX7+MyoProg2
ACCTTTACAGGGTACA-FCAImmP7536758	0	1.61619	0	1.61619	0.697374	1.61619	1.39263	0.697374	0.697374	0	0	0	0	0	0	0	0	0	0	0	0	0.697374	0	0	0	PAX7+MyoProg1
ACCTTTACAGTGGGAT-FCAImmP7536758	0	0.6945	1.10042	1.38832	0	1.79401	0	0.6945	1.10042	1.38832	0	0	0	0	0	0	0	0	0	0	0	0	0	0	0	PAX7+MyoProg2
ACCTTTAGTAGCGTAG-FCAImmP7536758	0	0	0	0	0	1.81559	0.82688	0.82688	1.27322	0.82688	0	0	0	0	0	0	0	0	0	0	0	0	0	0	0	PAX7+MyoProg1
ACCTTTAGTCACTTCC-FCAImmP7536758	0	0	0.747156	0	0	0.747156	1.16999	0	2.17212	0	0	0	0	0	0	0	0	0.747156	0	0	0	0.747156	0	0	0	PAX7+MyoProg1
ACGAGCCGTAAACACA-FCAImmP7536758	0	1.66166	0	1.26999	0	1.48488	1.48488	0	1.66166	0.99592	0	0	0	0	0	0	0	0	0	0	0	0.617133	0	0	0	PAX7+MyoProg1
ACGAGCCGTACTCTCC-FCAImmP7536758	0	0	0.786781	0	0.786781	2.35807	2.35807	1.75531	1.52365	0	0	0	0	0	0	0.786781	0	0	0	0	0	0	0	0	0	PAX7+MyoProg1
ACGAGCCTCGTAGGAG-FCAImmP7536758	0	0.913659	0	0.913659	0	0.913659	2.29863	1.383	0	0	0	0	0	0	0	0	0	0	0	0	0	0	0	0	0	PAX7+MyoProg1
ACGAGCCTCGTTTATC-FCAImmP7536758	0	0	0	0.596669	0.596669	0.96779	2.58331	0.596669	1.45026	0	0	0	0	0	0	0.596669	0	0	0	0	0	0	0	0	0	PAX7+MyoProg1
ACGAGGACAGGGTACA-FCAImmP7536758	0	1.7276	1.19802	2.16469	0.933099	1.40726	1.5802	0.571651	1.40726	1.19802	0	0	0	0	0	0	0	0	0	0	0	0.933099	0.571651	0	0	PAX7+MyoProg1
ACGAGGATCTCCCTGA-FCAImmP7536758	0	2.3747	1.23458	2.11756	0	2.25437	2.89362	0	1.23458	0	0	0	0	0	0	0.796819	0	0	0	0	0	0	0	0	0	PAX7+MyoProg1
ACGATACCAGCCTGTG-FCAImmP7536758	0	0	0	1.04557	0	1.04557	1.04557	0.653631	0	0	0	0	0	0	0	1.04557	1.32642	0	0	0	0	0.653631	0	0	0	PAX7+MyoProg2
ACGATACCATCTACGA-FCAImmP7536758	0	0	0.631958	0	0.631958	1.50965	1.8386	0	1.01617	0	0	0	0	0	0	0	0	0	0	0	0	0	0	0.631958	0	PAX7+MyoProg1
ACGATGTCACTGTCGG-FCAImmP7536758	0	0	0	1.0693	0	1.0693	1.35325	0.671241	0	1.35325	0	0	0	0	0	0	0	0	0	0	0	0	0	0	0	PAX7+MyoProg2
ACGATGTGTACTCAAC-FCAImmP7536758	0	2.02344	1.08832	1.59707	0.504663	0.504663	0.838482	1.28805	0.838482	0.504663	0	0	0	0	0	0	0	0	0	0	0	0	0	0	0	PAX7+MyoProg2
ACGCAGCAGGATGCGT-FCAImmP7536758	0	0.511573	0.511573	1.30064	0	0	1.30064	1.61093	1.09986	0.511573	0	0.511573	0	0	0	0.848366	0	0	0	0	0	0.511573	0	0	0	PAX7+MyoProg1
ACGCAGCCAATAACGA-FCAImmP7536758	0	0	0.5422	0.5422	0.5422	1.91077	2.63592	1.15037	1.35562	0	0	0	0	0	0	0	0	0	0	0	0	0	0	0	0	PAX7+MyoProg1
ACGCAGCTCCGCAAGC-FCAImmP7536758	0	0	1.09469	0	0.69021	1.60473	2.29729	0.69021	0	0	0	0	0	0	0	0.69021	0	0	0	0	0	0	0	0	0	PAX7+MyoProg1
ACGCAGCTCGGCGGTT-FCAImmP7536758	0	1.40814	2.07301	1.19883	0	1.19883	1.97083	0.572155	0	0	0	0	0	0	0	0.572155	0	0	0	0	0	0	0	0	0	PAX3+PAX7+MyoProg
ACGCCAGCAGGGCATA-FCAImmP7536758	0	0	1.3275	1.3275	1.3275	2.69854	2.07053	0.869538	1.87843	0	0	0	0	0	0	0	0	0	0	0	0	0	0	0	0	PAX7+MyoProg1
ACGCCAGGTTTGTTTC-FCAImmP7536758	0	0.608188	0	0	0.608188	1.25599	2.0408	0	0	1.25599	0	0	0	0	0	0.608188	0	0	0	0	0	0	0	0	0	PAX7+MyoProg2
ACGCCAGTCTGTCTAT-FCAImmP7536758	0	0	0	1.46749	0.606818	1.64344	2.32047	0	0	0.606818	0	0	0	0	0	0	0	0	0	0	0	0	0	0	0	PAX7+MyoProg1
ACGCCGATCATCGCTC-FCAImmP7536758	0	0.711225	0.711225	0.711225	0	2.43052	1.63821	0.711225	0	0	0	0	0	0	0	1.41329	0	0	0	0	0	0	0	0	0	PAX7+MyoProg1
ACGCCGATCCTTTACA-FCAImmP7536758	0	0	0.580936	0.580936	0	1.21287	1.42331	1.42331	0	0	0	0	0	0	0	0.946014	0	0	0	0	0	0.580936	0	0	0	PAX7+MyoProg2
ACGGAGAGTAGCTTGT-FCAImmP7536758	0	0	0.418191	0.939082	0.418191	1.82328	1.4147	0.418191	0.712176	1.1239	0	0	0	0	0	0.418191	0	0	0	0	0	0	0	0	0	PAX7+MyoProg1
ACGGCCAAGAAGGTGA-FCAImmP7536758	0.961259	0	0	0	0	2.3693	0	0	0	0	0	0	0	0	0	1.4422	0	0	0	0	0	0	0	0	0	PAX7+MyoProg1
ACGGCCAGTACCCAAT-FCAImmP7536758	0	0	0	0.912408	0	1.94036	1.69945	0	0.912408	0.912408	0	0	0	0	0	0	0	0	0	0	0	0	0.912408	0	0	PAX7+MyoProg1
ACGGGCTAGATCACGG-FCAImmP7536758	0	2.46758	1.08604	2.28557	1.37214	1.37214	2.06291	1.08604	0	0	0	0	0	0	0	0	0	0	0	0	0	0	0.683732	0	0	PAX7+MyoProg2
ACGGGCTAGATGTCGG-FCAImmP7536758	0	0	0	0	0	1.7806	1.54757	0	0	0	0	0	0	0	0	0.803503	0	0	0	0	0	0	0	0	0	PAX7+MyoProg2
ACGGGCTGTTACCAGT-FCAImmP7536758	0	0	0	0	0	1.47981	1.26528	0.614122	0	0	0	0	0	0	0	0.614122	0.614122	0	0.614122	0	0	0	0	0	0	MyoB2
ACGGGTCAGGATGGAA-FCAImmP7536758	0	1.23909	1.77579	1.77579	0	1.23909	0	0	0	0	1.23909	0	0	0.800315	0	1.77579	1.96448	0	0	0	0	0	0	0	0	MyoB1
ACGTCAAAGTCACGCC-FCAImmP7536758	0	0	0	0	0	1.43039	2.24928	0	1.6564	0	0	0	0	0	0	0	0	0	0	0	0	0	0	0	0	PAX7+MyoProg1
ACTATCTTCAACGGCC-FCAImmP7536758	0	0	0	0.956497	1.4363	1.4363	2.3623	0	0	0.956497	0	0	0	0	0	0	0	0	0	0	0	0	0	0	0	PAX7+MyoProg2
ACTGAACCAAGTCTAC-FCAImmP7536758	0	1.21276	0	0.580867	0	1.74493	2.66646	0.945918	0.945918	0	0	0	0	0	0	0	0	0	0	0	0	0	0	0	0	PAX7+MyoProg1
ACTGAACCAATCCGAT-FCAImmP7536758	0	1.57468	0	2.04137	0.671568	2.04137	1.90863	0.671568	1.57468	0	0	0	0	0	0	0.671568	0	0	0	0	0	0	0	0	0	PAX7+MyoProg1
ACTGAACGTCGGATCC-FCAImmP7536758	0	0	0.530447	0	1.1311	0.875212	2.37915	0.530447	0	1.33468	0	0	0	0	0	1.50374	0	0.530447	0	0	0	0.530447	0	0	0	MyoB2
ACTGAGTAGAGGTACC-FCAImmP7536758	0	0	0.953547	0	1.75521	2.19439	2.83021	0	0	0	0	0	0	0	0	0	0	0	0	0	0	0	0	0	0	PAX7+MyoProg1
ACTGAGTGTTTAAGCC-FCAImmP7536758	0	0	1.62826	1.31641	0	0.860779	0.860779	0.860779	1.31641	0	0	0	0	0	0	0	0	0	0	0	0	0	0	0	0	PAX7+MyoProg1
ACTGAGTTCGCAAACT-FCAImmP7536758	0	0	0	0	0	0	0	0	0	0	0	0	0	0	0	0	0	0	0	0	0	0	0	0	0	MyoB2
ACTGATGGTCGACTAT-FCAImmP7536758	0	0.966375	0.966375	0.966375	0	2.21288	3.02241	0	1.77244	0.966375	0	0	0	0	0	0	0	0	0	0	0	0.966375	0	0	0	PAX7+MyoProg1
ACTGATGGTGATGCCC-FCAImmP7536758	0	0	0	0	0.899972	0	0	0	0	0	0	0	0	0	0	1.53662	1.36585	0.899972	0	0	0	0.547987	0	0	0	MyoB2
ACTGATGTCAGCTGGC-FCAImmP7536758	0	0.636072	0	0.636072	0	0.636072	1.51649	1.02177	0	0.636072	0	0	0	0	0	0.636072	0	0	0	0	0	0	0	0	0	PAX7+MyoProg2
ACTGCTCAGATAGGAG-FCAImmP7536758	0	0	0	0.756215	0	2.05171	0	0.756215	0.756215	0.756215	0	0	0	0	0	1.89477	0	0.756215	0	0	0	0	0	0	0	PAX7+MyoProg2
ACTGCTCGTCAGAAGC-FCAImmP7536758	0	0	0	0	0	1.77224	1.62334	0.966224	1.23605	0	0	0	0	0	0	0	0	0	0	0	0	0	0	0	0	PAX7+MyoProg1
ACTGCTCGTCTTTCAT-FCAImmP7536758	0	0.574961	0	0	0.574961	0.937709	2.40711	0.574961	0	0	0	0	0	0	0	0.574961	0	0	0	0	0	0.574961	0	0	0	PAX7+MyoProg2
ACTGTCCAGAACTCGG-FCAImmP7536758	0	0	0.78109	1.21423	0.78109	0.78109	0	0	0	0	0	0	0	0	0	0.78109	3.74797	0	0.78109	0	1.21423	4.09755	2.22861	0	0	MyoC2
ACTGTCCCATCTATGG-FCAImmP7536758	0	0	0.464549	0.464549	0	0.780513	0	0	0.464549	0	0	0	0	0	0	0.780513	1.02025	0	0	0	0	0.464549	0	0	0	MyoB2
ACTGTCCCATTAGGCT-FCAImmP7536758	0	1.49083	0.764034	1.72056	0.764034	2.06452	0.764034	0.764034	1.90726	0	0	0	0	0	0	0	0	0	0	0	0	0.764034	0	0	0	PAX7+MyoProg1
ACTGTCCTCCAGAAGG-FCAImmP7536758	0	0.974417	0.601476	0.601476	0	2.02795	1.63395	0.601476	0.601476	0	0	0	0	0	0	0	0	0	0	0	0	0	0	0	0	PAX7+MyoProg2
ACTTACTCACATCCAA-FCAImmP7536758	0	0	0	0	0.943659	0.943659	1.98478	0.943659	0.943659	0	0	0	0	0	0	0	0	0	0	0	0	0	0	0	0	PAX7+MyoProg1
ACTTACTCAGGGTACA-FCAImmP7536758	0	0	0	0	0	1.1575	0	0	1.1575	0	0	0	0	0	0	0	0	0	0	0	0	0	0	0	0	PAX7+MyoProg2
ACTTACTGTGCCTGTG-FCAImmP7536758	0	0	0.910096	0.910096	1.37854	2.13094	0.910096	0.910096	0	1.93705	0	0	0	0	0	0	0	0	0	0	0	0	0	0	0	PAX7+MyoProg2
ACTTACTGTGTGGTTT-FCAImmP7536758	0	0.548048	0	1.80978	0	1.68255	2.27814	0	0	0.548048	0	0	0	0	0	0	0	0	0	0	0	0	0	0	0	PAX7+MyoProg1
ACTTACTGTTCACCTC-FCAImmP7536758	0	1.61781	0	0	0	0	1.61781	0	0	0	0	0	0	0	0	1.61781	0	0	0	0	0	0	0	0	0	PAX7+MyoProg2
ACTTGTTAGGAATTAC-FCAImmP7536758	0	0.608838	0.984542	1.47091	0	1.47091	0	0	0	0	0	0	0	0	0	1.25701	0	0	0	0	0	0.608838	0	0	0	PAX7+MyoProg2
ACTTGTTGTCAGAGGT-FCAImmP7536758	0	1.84529	1.4346	2.76781	0.725607	1.4346	1.66088	0.725607	1.14166	0.725607	0	0	0	0	0	0	0	0	0	0	0	0	0	0	0	PAX7+MyoProg2
ACTTTCAAGCCTCGTG-FCAImmP7536758	0	0.8808	0	0	0	0.8808	1.65603	1.65603	0	1.65603	0	0	0	0	0	0.8808	0	0	0	0	0	0	0	0	0	PAX7+MyoProg2
ACTTTCATCTTCTGGC-FCAImmP7536758	0	0	0	0	0	1.21274	1.21274	0	0	0	0	0	0	0	0	0	0	0	0	0	0	0	0	0	0	PAX7+MyoProg2
AGACGTTCATGCTAGT-FCAImmP7536758	0	0	0	0	0	1.48607	2.16267	0	1.2711	0	0	0	0	0	0	0.617842	0.617842	0	0	0	0	0	0	0	0	PAX7+MyoProg1
AGACGTTGTCCTCCAT-FCAImmP7536758	0	2.10044	1.02691	3.03094	0	0	2.46425	1.02691	0	0	0	0	0	0	0	0	0	0	0	0	0	0	0	0	0	PAX7+MyoProg2
AGAGCTTTCATCGATG-FCAImmP7536758	0	0.710277	1.12139	0	0	1.41188	0.710277	0.710277	0	0	0	0	0	0	0	0	0	0	0	0	0	0	0.710277	0	0	PAX3+PAX7+MyoProg
AGAGTGGAGAATGTTG-FCAImmP7536758	0	0	0.721289	1.42822	0	2.12818	2.88554	0	1.99368	0.721289	0	0	0	0	0	0	0	0	0	0	0	0	0	0	0	PAX7+MyoProg2
AGAGTGGGTCAACTGT-FCAImmP7536758	0	0.620374	0.620374	1.27505	0	1.81771	0.620374	0	1.00036	0	0	0	0	0	0	0	0	0	0	0	0	0	0	0	0	PAX7+MyoProg2
AGAGTGGTCCTGTAGA-FCAImmP7536758	0	1.70618	0	0	0	0	0	0	0	0	0	0	0	0	0	1.55953	2.44395	0.917342	1.17987	1.38761	0	0	0	0	0	MyoC2
AGAGTGGTCTGTCCGT-FCAImmP7536758	0	0	0.896007	0	0	1.15521	0.896007	0.896007	0	1.15521	0	0	0	0	0	2.11009	1.67698	0	0.545169	0.545169	0	0	0	0	0	MyoB2
AGATCTGAGACAATAC-FCAImmP7536758	0	0	0.577727	0.941555	0	1.20775	0.577727	1.20775	0	0	0	0	0	0	0	0.577727	0	0.577727	0	0	0	0.577727	0	0	0	MyoB2
AGATCTGAGGTGATAT-FCAImmP7536758	0	0	1.07913	0	0	2.68067	1.58602	0	1.07913	0	0	0	0	0	0	0	0	0	0	0	0	1.07913	0	0	0	PAX7+MyoProg1
AGATCTGCATTTCAGG-FCAImmP7536758	0	0.806237	0	0.806237	0.806237	1.55147	2.76466	0.806237	1.24672	0	0	0	0	0	0	0	0	0	0	0	0	0	0	0	0	PAX7+MyoProg1
AGATCTGTCCTCCTAG-FCAImmP7536758	0	1.6071	0.845625	2.19462	0	1.84336	0	0.845625	0.845625	0	0	0	0	0	0	0	0	0	0	0	0	0	0	0	0	PAX7+MyoProg1
AGATTGCTCGAGCCCA-FCAImmP7536758	0	0	0	1.07011	0	0	0	1.07011	1.57514	0	0	0	0	0	0	0	0	0	0	0	0	0	0	0	0	PAX7+MyoProg1
AGCAGCCAGGAGCGAG-FCAImmP7536758	0	1.79259	0	0	1.79259	2.23449	2.66352	1.46711	1.79259	0	0	0	0	0	0	0	0	0	0	0	0	0	0	0	0	PAX7+MyoProg1
AGCAGCCTCGAATGCT-FCAImmP7536758	0	2.52308	1.01673	1.51034	0.632371	1.97053	1.68831	0	0.632371	0	0	0	0	0	0	0	0	0	0	0	0	0	0	0	0	PAX7+MyoProg1
AGCATACGTAGCGCAA-FCAImmP7536758	0	1.57075	0	1.9044	0	2.15414	2.15414	0	1.06648	0	0	0	0	0	0	0	0	0	0	0	0	0	0	0	0	PAX7+MyoProg2
AGCCTAAGTACGCTGC-FCAImmP7536758	0	0	0	0	0	2.21112	0.700988	0	0	0	0	0	0	0	0	0	0.700988	0	0	0	0	0	0	0	0	PAX7+MyoProg1
AGCCTAAGTGCTAGCC-FCAImmP7536758	0	0	0	0	0	2.16497	1.87338	0.742913	0.742913	1.46004	0	0	0	0	0	0	0	0	0	0	0	0	0	0	0	PAX7+MyoProg2
AGCCTAAGTTTGTTGG-FCAImmP7536758	0	1.00314	1.00314	2.57167	0.622407	2.06778	2.50343	0	0	1.27822	0	0	0	0	0	0	0	0	0	0	0	0	0	0	0	PAX7+MyoProg2
AGCGGTCGTTATCGGT-FCAImmP7536758	0	0	0.89391	0	0	2.53031	0.89391	0	1.35824	0	0	0	0	0	0	0	0	0	0	0	0	0	0	0	0	PAX7+MyoProg1
AGCGTATAGCCCGAAA-FCAImmP7536758	0	0.898632	0	1.36417	0	0.898632	1.36417	1.36417	0	0	0	0	0	0	0	0	0	0	0	0	0	0	0	0	0	PAX7+MyoProg2
AGCGTATCAGTCGTGC-FCAImmP7536758	0.709226	0	0	0	0	1.63504	1.81842	0.709226	1.11999	0	0	0	0	0	0	0	0	0	0	0	0	0	0	0	0	PAX7+MyoProg1
AGCGTATTCATCACCC-FCAImmP7536758	0	0.618631	0	0	0	0.618631	0	0	0	0	0	0	0	0	0	1.88198	2.82394	0	0	1.14453	0	0.618631	0	0	0	MyoC2
AGCGTATTCTCGTATT-FCAImmP7536758	0	0	0	0	0.583167	2.18796	1.21643	0	0.949109	0	0	0	0	0	0	0	0	0	0	0	0	0	0	0	0	PAX7+MyoProg1
AGCGTATTCTGTCTAT-FCAImmP7536758	0	0	1.28454	0	0.835734	2.01923	1.59321	0	0	2.43817	0	0	0	0	0	0	0	0	0	0	0	0	0.835734	0	0	PAX7+MyoProg2
AGCGTCGAGATGAGAG-FCAImmP7536758	0	1.33406	0	0	0	2.87799	1.88598	0	0.874723	0	0	0	0	0	0	0	0	0	0	0	0	0	0	0	0	PAX7+MyoProg1
AGCGTCGAGGGAGTAA-FCAImmP7536758	0	0	0	0	0	0	0	0	0	0	0	0	0	0	0	0	3.47352	0	0	0	0	5.5561	3.47352	0	0	MYL3+MyoC
AGCGTCGCAAGTCTAC-FCAImmP7536758	0	1.21891	0.784702	1.75215	0	1.75215	1.94	0	0.784702	0	0	0	0	0	0	1.21891	0	0	0	0	0	0	0	0	0	PAX7+MyoProg2
AGCGTCGGTTTAGGAA-FCAImmP7536758	0	1.55745	0	1.98025	0	2.91694	2.60188	0	1.25214	0	0	0	0	0	0	0	0	0	0	0	0	0	0	0	0	PAX7+MyoProg1
AGCTCCTAGCCAGTTT-FCAImmP7536758	0	1.8532	1.52318	1.8532	0	0	1.02726	0	0	1.02726	0	0	0	0	0	1.02726	0	0	0	0	0	0	0	0	0	PAX3+PAX7+MyoProg
AGCTCCTGTCCCGACA-FCAImmP7536758	0	0	1.01543	0.631422	0	0.631422	1.83764	0	0	0.631422	0	0	0	0	0	1.01543	0	0	0	0	0	0	0.631422	0	0	PAX7+MyoProg2
AGCTCCTTCGAGGTAG-FCAImmP7536758	0	1.20835	1.20835	0	0	1.73975	1.73975	0	1.20835	1.20835	0	0	0	0	0	0	0	0	0	0	0	0	0	0	0	PAX7+MyoProg2
AGCTCCTTCTGTTGAG-FCAImmP7536758	0	2.49969	1.24823	2.76663	0.483068	1.24823	0.807405	0	0	0	0	0	0	0	0	0.807405	0	0	0	0	0	0	0	0	0	PAX7+MyoProg1
AGCTCTCTCTATGTGG-FCAImmP7536758	0	0	2.11248	0	0	2.31114	1.5335	1.03574	0	1.03574	0	0	0	0	0	0	0	0	0	0	0	0	0	0	0	PAX7+MyoProg2
AGCTTGATCCGCATAA-FCAImmP7536758	0.743897	0	0.743897	0	0	1.16572	1.16572	0.743897	0	0.743897	0	0	0	0	0	0	0	0	0	0	0	0	0	0	0	PAX7+MyoProg1
AGGCCACCATTAGCCA-FCAImmP7536758	0	1.81845	0.828802	1.44136	0.497914	1.81845	2.09164	0.828802	0	0.828802	0	0.497914	0	0	0	0.497914	0	0	0	0	0	0	0	0	0	PAX7+MyoProg1
AGGCCACGTTGAGTTC-FCAImmP7536758	0	0	0	0	0	1.59347	1.08532	1.08532	1.08532	0	0	0	0	0	0	0	0	0	0	0	0	0	0	0	0	PAX7+MyoProg1
AGGCCGTCACCAGTTA-FCAImmP7536758	0	0.845246	0	0	0	1.29667	1.29667	1.60656	1.29667	0	0	0	0	0	0	0	0	0	0	0	0	1.29667	0	0	0	PAX7+MyoProg2
AGGCCGTTCTGCCCTA-FCAImmP7536758	0	0.804662	0	1.54923	1.2447	0.804662	2.26712	0.804662	0	0	0	0	0	0	0	1.2447	0	0	0	0	0	0	0	0	0	PAX7+MyoProg1
AGGGAGTAGGAGTTGC-FCAImmP7536758	0.832271	0.832271	0.832271	1.28012	0.832271	2.31152	2.80834	0	0	0.832271	0	0	0	0	0	0	0	0	0	0	0	0	0	0	0	PAX7+MyoProg1
AGGGAGTCAATGGATA-FCAImmP7536758	0	1.18476	0.758441	0	1.18476	2.51361	2.60153	0.758441	1.4827	0	0	0	0	0	0	0	0	0	0	0	0	0	0	0	0	PAX7+MyoProg1
AGGGAGTCAGATGAGC-FCAImmP7536758	0	1.08481	2.54578	1.08481	0	2.54578	2.17877	0	1.59285	0	0	0	0	0	0	0	0	0	0	0	0	0	0	0	0	PAX7+MyoProg1
AGGGAGTTCCGTACAA-FCAImmP7536758	0	2.29589	2.04121	2.04121	0.556431	2.1335	2.04121	0.556431	0.556431	0	0	0.556431	0	0	0	0	0	0	0	0	0	0	0	0	0	PAX7+MyoProg1
AGGGATGAGCCCTAAT-FCAImmP7536758	0	0.813019	0	0.813019	0.813019	1.56111	2.40131	0.813019	0	0	0	0	0	0	0	0	0	0	0	0	0	0	0	0	0	PAX3+PAX7+MyoProg
AGGGATGTCACCGTAA-FCAImmP7536758	0	0	0	0	0	0.870667	2.07223	1.32893	1.32893	0	0	0	0	0	0	0	0	0	0	0	0	0.870667	0	0	0	PAX7+MyoProg1
AGGGATGTCTACTATC-FCAImmP7536758	0	1.10416	0	0.793001	0	1.44143	0	0	0	0	0	0	0	0	0	1.10416	1.69318	0.591491	0	0	0	0	0	0	0	MyoB2
AGGTCATCAAGGTGTG-FCAImmP7536758	0	2.38594	1.24338	0	0	1.24338	2.38594	0	0	0	0	0	0	0	0	0	0	0	0	0	0	0	0	0	0	PAX7+MyoProg2
AGGTCATCATAACCTG-FCAImmP7536758	0	1.83705	1.01499	1.50821	0	1.50821	1.83705	1.01499	0	0	0	0	0	0	0	0	0	0	0	0	0	0	0	0	0	PAX7+MyoProg2
AGGTCATTCGTACCGG-FCAImmP7536758	0	0	0	1.2634	0	0	0	0	0	1.80416	0	0	0	0	0	1.2634	0	0	0	0	0	0	0	0	0	PAX7+MyoProg2
AGTAGTCAGCGCTCCA-FCAImmP7536758	0	1.5388	0	0.797354	0	1.5388	2.11842	0	0	0	0	0	0	0	0	0	0	0	0	0	0	0	0	0	0	PAX7+MyoProg2
AGTAGTCTCTCGTATT-FCAImmP7536758	0	0	0	0	0	1.36154	2.53439	0.676712	1.07664	0	0	0	0	0	0	0	0	0	0	0	0	0	0	0	0	PAX7+MyoProg1
AGTAGTCTCTCTGTCG-FCAImmP7536758	0	2.24846	0	1.47916	0	0.99126	0	0	0	0	0	0	0	0	0	1.47916	2.24846	0	0	0	0	0.99126	0	0	0	MyoB2
AGTCTTTCACGAAATA-FCAImmP7536758	0	0	0	0.72118	0	1.13582	1.42805	0	0	0	0	0	0	0	0	0	0	0	0	0	0	1.42805	0	0	0	PAX7+MyoProg2
AGTCTTTTCATAGCAC-FCAImmP7536758	0	0	0	0	0	0	0	0	0	0	0	0	0	0	0	0	0	0	0	0	0	5.26848	2.94995	3.22446	2.94995	MYL3+MyoC
AGTGAGGCACCCTATC-FCAImmP7536758	0	0	0	0	1.26779	1.9991	2.86758	0	0.822634	0	0	0	0	0	0	0	0	0	0	0	0	0	0	0	0	PAX7+MyoProg2
AGTGAGGGTCCAGTGC-FCAImmP7536758	0	0	0	0	0	1.74989	0	0.783214	0	0	0	0	0	0	0	0	0	0	0	0	0	0	0	0	0	PAX7+MyoProg2
AGTGGGACATGGGACA-FCAImmP7536758	0	0.61674	0.61674	0	0	0	0	0	0	0	0	0	0	0	0	1.26938	3.10557	0.61674	0.995382	0	0.61674	3.40113	0	0	0	MyoC2
AGTGGGAGTTCGTCTC-FCAImmP7536758	0	1.14399	0.727371	2.13859	0.727371	1.66365	1.14399	0.727371	0	0	0	0	0	0	0	0	0	0	0	0	0	0	0	0	0	PAX7+MyoProg2
AGTGTCAAGACGCTTT-FCAImmP7536758	0	0	0.790382	1.03189	0	1.38894	1.52882	1.03189	0	1.03189	0	0.790382	0	0	0	0	0.471327	0	0	0	0	0	0	0	0	PAX7+MyoProg1
AGTGTCACACAACGCC-FCAImmP7536758	0	0	0	0	0.63204	0	0	0	0	0	0	0.63204	0	0	1.68774	0.63204	2.87624	0	0.63204	0	0	3.84663	0	0	0	MyoC2
AGTGTCATCGTTTAGG-FCAImmP7536758	0	1.11916	0	1.11916	0	1.97225	3.24833	0	1.11916	0	0	0	0	0	0	0	0	0	0	0	0	0	0	0	0	PAX7+MyoProg1
AGTTGGTAGCGTGAGT-FCAImmP7536758	0	0	0	0	0	2.08304	1.94943	1.38938	1.38938	0	0	0	0	0	0	0.695203	0	0	0	0	0	0	0	0	0	PAX7+MyoProg1
AGTTGGTGTACAGTGG-FCAImmP7536758	0	0	0	0	0	0.669189	0	0	0	0	0	0	0	0	0	2.3539	3.08915	0	0.669189	1.06654	0	1.57082	0	0	0	MyoC2
AGTTGGTTCCTTTCTC-FCAImmP7536758	0	1.55797	0	1.33812	0	0	0.661293	0	0	0	0	0.661293	0	0	0	0	0	0	0	0	0	0	0	0	0	PAX7+MyoProg2
ATAGACCAGTTACGGG-FCAImmP7536758	0	0.863308	0	0	0	2.22202	1.31961	0.863308	1.31961	0	0	0	0	0	0	0	0	0	0	0	0	0	0	0	0	PAX7+MyoProg1
ATCACGAAGCCAACAG-FCAImmP7536758	0	0	0	0	0.932398	1.96884	2.69903	0.932398	1.96884	0	0	0	0	0	0	0	0	0	0	0	0	0	0	0	0	PAX7+MyoProg1
ATCACGATCGCCAAAT-FCAImmP7536758	0.706406	0	0.706406	0	0	1.81376	2.32633	1.11625	0	0	0	0	0	0	0	1.11625	0	0	0	0	0	0	0	0	0	PAX7+MyoProg1
ATCATCTCAAGAAGAG-FCAImmP7536758	0	1.03009	0	1.52663	1.03009	1.70535	1.52663	0	0.6422	0	0	0	0	0	0	0	0	0	0	0	0	0	0	0	0	PAX7+MyoProg2
ATCATCTCAGTACACT-FCAImmP7536758	0	0.592158	0.592158	0	1.23071	1.44257	0.592158	0	0	0	0	0	0	0	0	0	0	0	0	0	0	0	0	0	0	PAX7+MyoProg2
ATCATCTCATGGTTGT-FCAImmP7536758	0	0	0	0	0.894166	1.35856	2.53071	1.35856	0	0	0	0	0	0	0	0	0	0	0	0	0	0	0	0	0	PAX7+MyoProg1
ATCATCTGTACCAGTT-FCAImmP7536758	0	1.18358	0	1.71056	0	1.71056	0	0	0	0	0	0	0	0	0	1.18358	0	0	0	0	0	0	0	0	0	PAX7+MyoProg2
ATCATCTGTCGACTAT-FCAImmP7536758	0	0	0	0.665538	1.56489	1.56489	0.665538	1.06163	0	1.06163	0	0	0	0	0	0	0	0	0	0	0	0	0	0	0	PAX7+MyoProg1
ATCCACCAGAGATGAG-FCAImmP7536758	0	0	0	0	0	2.40663	2.18074	1.47373	0	0	0	0	0	0	0	0	0	0	0	0	0	0.752279	0	0	0	PAX7+MyoProg2
ATCCACCAGGATGTAT-FCAImmP7536758	0	0	0	0	1.29244	1.29244	0	0	0	0	0	0	0	0	0	0	0	0	0.841925	0	0	0	0	0	0	MyoB2
ATCCACCAGGGTGTTG-FCAImmP7536758	0	0.532297	0.877832	0	0.532297	1.50723	2.16691	0	0	1.89051	0	0.532297	0	0	0	1.13415	0	0	0	0	0	0	0	0	0	PAX7+MyoProg2
ATCCACCAGTGATCGG-FCAImmP7536758	0	1.18831	0	0.924667	0	1.39675	0.924667	0.565606	0	1.84429	0	0	0	0	0	0	0	0	0	0	0	0	0	0	0	PAX7+MyoProg2
ATCCGAAGTGCTGTAT-FCAImmP7536758	0	0.573368	0	0	0	0	0	1.41024	0.935492	0	0	0	0	0	0	1.20078	0	0.935492	0	0	0	0	0	0	0	MyoB2
ATCCGAAGTTAAGACA-FCAImmP7536758	0	1.40063	0.567832	1.64951	0.763912	2.31976	1.19189	0	0	0.763912	0	0.32369	0	0	0	0	0	0.32369	0	0	0	0	0	0	0	PAX7+MyoProg2
ATCCGAATCAGGCAAG-FCAImmP7536758	0	0	0	0	0	2.56556	2.03746	0.847679	1.60997	0	0	0	0	0	0	0.847679	0	0	0	0	0	0	0	0	0	PAX7+MyoProg1
ATCCGAATCTAACTCT-FCAImmP7536758	0	1.08364	0	1.08364	0.501869	0.834478	1.44904	0.501869	0	0	0	0	0	0	0	0	0	0	0	0	0	0.501869	0	0	0	MyoB2
ATCCGAATCTGATACG-FCAImmP7536758	0	0.482024	0.482024	0.805894	0	1.24628	1.24628	0	0.805894	0	0	0	0	0	0	0.805894	0	0	0	0	0	0	0	0	0	PAX7+MyoProg2
ATCGAGTGTCACACGC-FCAImmP7536758	0	0	0	0	0	0	3.13454	2.48399	0	2.48399	0	0	0	0	0	0	0	0	0	0	0	2.48399	0	0	0	PAX7+MyoProg2
ATCGAGTTCTTTCCTC-FCAImmP7536758	0	1.34204	2.38821	0	0.881048	1.65638	2.0878	0.881048	1.34204	0	0	0	0	0	0	0	0	0	0	0	0	0	0	0	0	PAX7+MyoProg1
ATCTACTAGCGATGAC-FCAImmP7536758	0	0.672271	0.672271	0	0	1.35481	0	1.07068	1.35481	0	0	0	0	0	0	0	0	0	0	0	0	0.672271	0	0	0	PAX7+MyoProg1
ATCTACTAGGAGTCTG-FCAImmP7536758	0	0	0	1.09423	0	1.72919	0.508199	0.508199	0	0	0	0	0	0	0	0	0.508199	0	0	0	0	0.508199	0	0	0	PAX3+PAX7+MyoProg
ATCTGCCGTCATCCCT-FCAImmP7536758	0	0	0	0	0	2.67726	2.26381	0.802618	0	0	0	0	0	0	0	0	0	0	0	0	0	0	0	0	0	PAX7+MyoProg2
ATGAGGGGTAGCGTAG-FCAImmP7536758	0	0.962258	0	1.44343	1.44343	1.76692	1.44343	1.44343	2.37077	0.962258	0	0	0	0	0	0	0	0	0	0	0	0	0	0	0	PAX7+MyoProg1
ATGAGGGGTGAAGGCT-FCAImmP7536758	0	0	0.755497	0	0	1.70741	1.89362	1.18091	0	0	0	0	0	0	0	0	0	0	0	0	0	0	0	0	0	PAX7+MyoProg2
ATGAGGGTCGGTGTTA-FCAImmP7536758	0	0.945292	0	0	0	2.60922	1.74409	0	0.945292	0	0	0	0	0	0	0.945292	0	0	0	0	0	0	0	0	0	PAX7+MyoProg1
ATGAGGGTCTAACGGT-FCAImmP7536758	0	1.94347	0.617723	1.6627	0.617723	1.48587	1.48587	0	0	0	0	0	0	0	0	0	0	0	0	0	0	0	0	0	0	PAX7+MyoProg2
ATGAGGGTCTGAAAGA-FCAImmP7536758	0	0.885208	0	0	1.34729	0	2.25559	0	1.66212	0	0	0	0	0	0	0	0	0	0	0	0	0	0	0	0	PAX7+MyoProg1
ATGCGATAGCCAACAG-FCAImmP7536758	0	0	1.10142	0	1.10142	2.20097	1.10142	1.61281	1.61281	0	0	0	0	0	0	0	0	0	0	0	0	0	0	0	0	PAX7+MyoProg1
ATGCGATAGTTCCACA-FCAImmP7536758	0	0	0	0	0.963258	1.76826	0.963258	0	1.44467	0	0	0	0	0	0	2.2084	0	0	0	0	0	0	0	0	0	PAX7+MyoProg1
ATGCGATCATCCGCGA-FCAImmP7536758	0	0	0	0.799842	0.799842	0.799842	0	0	0	0	0	0	1.23848	0	3.72404	0	1.77508	0	0	0	0	5.39503	3.59815	0	0	MyoC1
ATGCGATGTCCCGACA-FCAImmP7536758	0	1.82633	0	1.28247	0	1.82633	1.28247	0	0	0	0	0	0	0	0	0.834109	0	0	0	0	0	0	0	0	0	PAX7+MyoProg2
ATGGGAGTCAGTGTTG-FCAImmP7536758	0	1.6722	1.15118	2.5565	1.15118	1.85705	1.15118	0	1.15118	0.732831	0	0	0.732831	0	0	0	0	0	0	0	0	0	0	0	0	PAX7+MyoProg2
ATGTGTGAGATCCTGT-FCAImmP7536758	0	0	0	0	0	0	1.53574	0	0	0.795216	0	0	0	0	0	0.795216	0	0	0	0	0	0.795216	0	0	0	PAX7+MyoProg2
ATGTGTGCACCAACCG-FCAImmP7536758	0	0	0	0	0.854137	1.30798	2.76272	1.30798	1.619	0.854137	0	0	0	0	0	0.854137	0	0	0	0	0	0	0	0	0	PAX7+MyoProg1
ATGTGTGGTCAGAAGC-FCAImmP7536758	0	0	0	0.968397	0.968397	1.45101	2.21578	1.77515	0	0	0	0	0	0	0	0	0	0	0	0	0	0	0	0	0	PAX3+PAX7+MyoProg
ATTACTCAGTATTGGA-FCAImmP7536758	0	0.696312	0.696312	1.10283	0	0	0.696312	0	0	0	0	0	0	0	1.10283	1.10283	3.14154	0.696312	0.696312	0	0	3.00174	0	0	0	MyoC2
ATTATCCTCTCCTATA-FCAImmP7536758	0	0	0	1.45692	0	1.45692	2.65119	0	0	0.973186	0	0	0	0	0	0	0	0	0	0	0	1.45692	0	0	0	PAX7+MyoProg2
ATTCTACAGAGTAAGG-FCAImmP7536758	0	1.03535	1.39298	2.11195	0.793321	1.65585	0.793321	0.793321	0	0	0	0	0	1.03535	0	1.65585	0.47335	0	0	0	0	0.793321	0	0	0	PAX3+PAX7+MyoProg
ATTCTACAGCAATCTC-FCAImmP7536758	0	0	0	0.602185	0	2.02931	2.38998	0	0	1.7845	0	0	0	0	0	0	0	0	0	0	0	0	0	0	0	PAX7+MyoProg2
ATTCTACGTTCCACGG-FCAImmP7536758	0	1.09192	0	0.688135	0.688135	2.1883	2.82376	0.688135	0.688135	0	0	0	0	0	0	0	0	0	0	0	0	0	0	0	0	PAX3+PAX7+MyoProg
ATTCTACTCCTCAACC-FCAImmP7536758	0	0	1.04022	1.04022	1.04022	1.04022	0	0	1.04022	1.04022	0	0	0	0	0	1.87018	1.04022	0	0	0	0	0	0	0	0	PAX3+PAX7+MyoProg
ATTCTACTCTGCGTAA-FCAImmP7536758	0	0.77284	0	1.73407	0.77284	1.92126	0.77284	0	0.77284	0	0	0	0	0	0	0	0	0	0	0	0	0	0	0	0	PAX7+MyoProg1
ATTGGACCATCACGTA-FCAImmP7536758	0	0	0.767853	0	0	1.49636	2.07075	1.19703	0	0	0	0	0	0	0	0.767853	0	0	0	0	0	0	0	0	0	PAX7+MyoProg2
ATTGGACGTCACCTAA-FCAImmP7536758	0	0	0.789725	0	0	1.52787	2.36296	0	0	0	0	0	0	0	0	0	0	0	0	0	0	0	0	0	0	PAX7+MyoProg2
ATTGGTGCAGGATTGG-FCAImmP7536758	0	1.08767	0	0	0	0.504273	0	0	0	0	0	0	0	0	0	1.08767	2.49719	0	0	0	0.504273	0	0	0	0	MyoB2
ATTGGTGTCTCACATT-FCAImmP7536758	0	0	0.767482	0	0	2.07015	1.49582	0	0	0	0	0	0	0	0	0.767482	0	0	0	0	0	0	0	0	0	PAX7+MyoProg1
CAACCAAGTTCCCTTG-FCAImmP7536758	0	1.99306	0	3.22224	0.818717	0.818717	1.80342	0.818717	0	0	0	0	0	0	0	0.818717	0	0	0	0	0	0	0	0	0	PAX3+PAX7+MyoProg
CAACCAATCGTGGTCG-FCAImmP7536758	0	0	0	0.692199	1.38487	2.5632	1.79018	0	0	0	0	0	0	0	0	0	0	0	0	0	0	0.692199	0	0	0	PAX7+MyoProg2
CAACCTCGTATGAAAC-FCAImmP7536758	0	0.812043	0.812043	0	0	1.79343	1.55973	0	0.812043	0	0	0	0	0	0	0.812043	0	0	0	0	0	1.98273	0	0	0	PAX7+MyoProg2
CAACCTCGTCAATACC-FCAImmP7536758	0	0	0	0	0	2.0656	2.26307	0.62125	1.49178	0	0	0	0	0	0	0	0	0	0	0	0	0	0	0	0	PAX7+MyoProg1
CAACCTCGTCTTCGTC-FCAImmP7536758	0	1.42039	0	2.7163	0	1.42039	1.98478	0	1.42039	0	0	0	0	0	0	0	0	0	0	0	0	0	0	0	0	PAX7+MyoProg1
CAACTAGAGACTTTCG-FCAImmP7536758	0	0	0	0	0.473259	0	0	0	0	0	0	0	0	0	0	1.65566	3.40288	0.473259	0.473259	1.03519	0	0	0	0	0	MyoC2
CAAGATCCACAGACAG-FCAImmP7536758	0	0.743607	0.743607	1.8745	1.16534	1.16534	2.8652	0	0.743607	0	0	0	0	0	0	0	0	0	0	0	0	0	0	0	0	PAX7+MyoProg2
CAAGATCTCAGAGCTT-FCAImmP7536758	0	1.0268	0	0	1.0268	2.10028	2.29863	1.0268	0	0	0	0	0	0	0	0	0	0	0	0	0	0	0	0	0	PAX7+MyoProg2
CAAGGCCGTCAATACC-FCAImmP7536758	0	0	0	0	1.54409	1.24005	3.49424	0	0	1.77692	0	0	0	0	0	0.801058	0	0	0	0	0	0	0	0	0	PAX7+MyoProg2
CAAGTTGAGAGCCTAG-FCAImmP7536758	0	0.594842	0	0	0	1.6221	2.69575	1.44715	0.965267	0	0	0	0	0	0	0	0	0	0	0	0	0	0	0	0	PAX7+MyoProg2
CACAAACGTGAGGGAG-FCAImmP7536758	0	0	1.22034	0	0	1.75383	1.22034	2.09986	1.75383	0	0	0	0	0	0	0	0	0	0	0	0	0	0	0	0	PAX7+MyoProg2
CACACAAGTACTCTCC-FCAImmP7536758	0	0	0	0	0	1.52712	0	0	1.03049	0	0	0	0	0	0	1.03049	0	0	0	0	0	0	0	0	0	PAX7+MyoProg1
CACACAAGTTCGAATC-FCAImmP7536758	0	1.54932	0	0	0.804731	2.1302	3.03387	0.804731	1.54932	1.24478	0	0	0	0	0	0.804731	0	0	0	0	0	0	0	0	0	PAX7+MyoProg1
CACACCTGTCTGATTG-FCAImmP7536758	0	1.39043	0	1.49235	1.00202	1.81991	1.88741	1.1489	0.358333	0	0	0	0	0	0	0	0	0	0	0	0	0	0.358333	0	0	PAX7+MyoProg2
CACAGGCAGACCACGA-FCAImmP7536758	0	0	0	1.1033	0	1.79762	0	0	0.696666	0	0	0	0	0	0	0	0	0	0	0	0	1.79762	0	0	0	PAX7+MyoProg2
CACAGGCCAGCCTATA-FCAImmP7536758	0	0	0.63266	0.63266	0	0.63266	1.51082	0	1.29413	0.63266	0	0	0	0	0	0	0	0	0	0	0	0	0	0	0	PAX7+MyoProg1
CACAGGCTCGGATGTT-FCAImmP7536758	0	0.813438	1.25599	1.98489	0.813438	1.98489	2.60687	0.813438	0	0	0	0	0	0	0	0	0	0	0	0	0	0	0	0	0	PAX7+MyoProg2
CACAGTAAGGCGTACA-FCAImmP7536758	0	0	0.551894	0.551894	0.551894	1.16615	0.905464	0.551894	0	0	0	0	0	0	0	0	0	0	0	0	0	0.551894	0	0	0	PAX7+MyoProg2
CACAGTACAAGACACG-FCAImmP7536758	0	0	0	0.803503	1.2432	1.54757	2.67875	0	0	0.803503	0	0	0	0	0	0	0	0	0	0	0	0.803503	0	0	0	PAX7+MyoProg1
CACAGTACACTTCTGC-FCAImmP7536758	0	0.857366	0.517884	1.31208	0.857366	1.11035	1.11035	0.857366	0	0	0	0	0	0	0	0	0	0	0	0	0	0	0	0	0	PAX7+MyoProg2
CACAGTAGTCTAAAGA-FCAImmP7536758	0	0	0	0	0	0.632536	0	0	0	0	0	0	0	0	0	2.08679	2.77262	0	1.01695	0.632536	0.632536	0.632536	0.632536	0	0	MyoC2
CACATAGCATGGTAGG-FCAImmP7536758	0	0	0	0	0	0	0	0	0	0	0	0	0	0	2.11874	2.11874	2.11874	0	0	0	0	5.65776	4.30685	0	0	MYL3+MyoC
CACATAGGTAGGGTAC-FCAImmP7536758	0	0	0	2.26915	0	1.6744	2.01535	1.15303	1.15303	0	0	0	0	0	0	1.15303	0	0	0	0	0	0	0	0	0	PAX7+MyoProg1
CACATAGGTCTCTCGT-FCAImmP7536758	0	1.77341	1.08396	0.68218	0.68218	1.3698	1.3698	0.68218	0	0	0	0	0	0	0	0	0	0	0	0	0	0	0	0	0	MyoB2
CACATTTCACATGACT-FCAImmP7536758	0	0.661792	0	1.05658	0	1.73894	0	0.661792	1.05658	0	0	0	0	0	0	0	0	0	0	0	0	0	0	0	0	PAX7+MyoProg1
CACCAGGCAAGCCTAT-FCAImmP7536758	0	1.38806	0.560625	0	0	1.38806	2.3047	0	0	0	0	0	0	0	0	0	0	0.560625	0	0	0	0.560625	0	0	0	PAX7+MyoProg2
CACCAGGGTCTGGAGA-FCAImmP7536758	0	0.543106	0	1.15185	0.543106	1.52752	0.8931	0	0	0.8931	0	0	0	0	0	0	0	0	0	0	0	0	0	0	0	PAX7+MyoProg2
CACCTTGAGAGCTATA-FCAImmP7536758	0	1.38735	0	0	0	2.19847	0.693848	0.693848	0.693848	0	0	0	0	0	0	0.693848	0	0	0	0	0	0	0	0	0	PAX7+MyoProg1
CACCTTGCAGGCTGAA-FCAImmP7536758	0	1.37655	0	2.06806	1.37655	1.37655	2.47298	0.686661	1.59904	0	0	0	0	0	0	0	0	0	0	0	0	0	0	0	0	PAX7+MyoProg1
CACCTTGCATGGGAAC-FCAImmP7536758	0	0	0	1.22321	0	1.52543	1.52543	0.788021	0	0	0	0	0	0	0	0.788021	0	0	0	0	0	0	0	0	0	PAX7+MyoProg2
CACCTTGGTGCGCTTG-FCAImmP7536758	0	1.64784	0.421644	0.421644	1.42234	0.945228	2.05644	0.945228	0	1.42234	0	0	0	0	0	0.421644	0	0	0	0	0	0	0	0	0	PAX7+MyoProg2
CACTCCAGTAACGCGA-FCAImmP7536758	0	0.485436	0.485436	1.25263	0.485436	0.810826	0.485436	0	0	0	0	0	0	1.41692	0	1.05593	1.98084	0	0	0	0	1.05593	0	0	0	MyoB1
CACTCCAGTGGAAAGA-FCAImmP7536758	0	0	0	0	0	1.27806	2.17122	1.27806	0.83066	1.27806	0	0	0.83066	0	0	0.83066	0	0	0	0	0	0	0	0	0	PAX7+MyoProg2
CACTCCATCGGCTTGG-FCAImmP7536758	0	0.98612	0.98612	2.14753	0.609987	1.25881	2.47866	0.609987	0	0	0	0	0	0	0	0.609987	0	0	0	0	0	0.609987	0	0	0	PAX7+MyoProg1
CACTCCATCTCCAGGG-FCAImmP7536758	0	0	0	1.58501	0	1.0783	1.0783	1.0783	1.0783	0	0	0	0	0	0	0	0	0	0	0	0	0	0	0	0	PAX7+MyoProg1
CAGAGAGCAAGGTGTG-FCAImmP7536758	0	0	0	0	0	2.16193	1.57773	0	1.57773	0	0	0	0	0	0	1.9119	0	0	0	0	0	0	0	0	0	PAX7+MyoProg1
CAGAGAGTCGATGAGG-FCAImmP7536758	0	0	1.71934	2.15579	0	1.96119	0	0	0.927013	0	0	0	0	0	0	0	0	0	0	0	0	0	0	0	0	PAX7+MyoProg1
CAGATCAAGAGGTTGC-FCAImmP7536758	0	0.874641	0.874641	1.64751	0	2.79595	1.88587	0.874641	0	0.874641	0	0	0	0	0	0	0	0	0	0	0	0	0	0	0	PAX7+MyoProg1
CAGATCAAGCGTCAAG-FCAImmP7536758	0	0	0	1.43712	1.14392	1.66356	2.36327	0.727316	0.727316	0	0	0	0	0	0	0	0	0	0	0	0	0	0	0	0	PAX3+PAX7+MyoProg
CAGCAGCTCGCGTAGC-FCAImmP7536758	0	1.31831	0	0	0.521335	1.75612	1.75612	0.862278	0	1.48645	0	0	0	0	0	0	0	0	0	0	0	0	0	0	0	PAX7+MyoProg2
CAGCATAGTACTTCTT-FCAImmP7536758	0	0	0	0	0	1.27946	0	0.831758	1.27946	0	0	0	0	0	0	0	0	0	0	0	0	0	0	0	0	PAX7+MyoProg2
CAGCCGAAGTGGTCCC-FCAImmP7536758	0	1.03142	0	1.31038	0.643183	1.31038	1.03142	1.03142	0.643183	0	0	0	0	0	0	0.643183	0	0	0	0	0	0	0	0	0	PAX7+MyoProg2
CAGCCGAGTTCAACCA-FCAImmP7536758	0	0	0	0	0	1.39111	0	0	0	0	0	0	0	0	0	0	0	0	0	0	0	0	0	0	0	PAX7+MyoProg1
CAGCGACCAGCGTTCG-FCAImmP7536758	0	0.615604	0	2.33781	0	1.65897	1.2676	0	0	0	0	0	0	0	0	0	0	0	0	0	0	0	0	0	0	PAX7+MyoProg2
CAGCTAAAGAAACCAT-FCAImmP7536758	0	0	0	1.19687	0	1.19687	1.19687	0	1.49618	0	0	0	0	0	0	0	0	0	0	0	0	0	0	0	0	PAX7+MyoProg1
CAGCTAAAGATGTCGG-FCAImmP7536758	0	0.734633	0.734633	1.31151	0	2.15095	2.32436	0.433312	0	0	0	0	0	0	0	0.433312	0	0	0	0	0	0	0	0	0	PAX7+MyoProg2
CAGCTAAAGCTCAACT-FCAImmP7536758	0	0	0	0	0	0	0.646454	0	0	0	0	0	0	0	0	0	1.53365	1.03586	0	0	0	0	0	0	0	MyoB2
CAGCTAACAGCGAACA-FCAImmP7536758	0	2.07463	1.5826	1.5826	0.934928	0.934928	1.73008	0.572963	0	1.20013	0	0	0	0	0	0	0	0	0	0	0	0	0	0	0	PAX7+MyoProg2
CAGCTAACAGTAACGG-FCAImmP7536758	0	1.87977	0.950226	2.27466	0	1.75074	0.950226	0.950226	0	0	0	0	0	0	0	0	0	0	0	0	0	0	0	0	0	PAX7+MyoProg2
CAGCTAATCACCCTCA-FCAImmP7536758	0	0	0	0	0	1.63432	2.0639	1.32193	0	0.865135	0	0	0	0	0	0	0	0	0	0	0	0	0	0	0	PAX7+MyoProg2
CAGCTAATCGGTGTTA-FCAImmP7536758	0	0	1.09463	2.03168	1.09463	2.115	2.115	1.09463	0	0	0	0	0	0	0	0.843884	0	0	0	0	0	0	0	0	0	PAX7+MyoProg1
CAGCTGGCAATAAGCA-FCAImmP7536758	0	1.26876	0	0.616348	0	1.48356	2.33927	0.616348	0	0	0	0	0	0	0	0.994844	0	0	0	0	0	0.616348	0	0	0	PAX7+MyoProg2
CAGCTGGCACCCATTC-FCAImmP7536758	0	1.52677	1.0302	0	0	1.52677	1.98866	1.0302	0.642285	0	0	0	0	0	0	0	0	0	0	0	0	0	0	0	0	PAX7+MyoProg1
CAGCTGGCACGACGAA-FCAImmP7536758	0	0	0	0	2.37106	2.37106	2.37106	0	0	0	0	0	0	0	0	0	0	0	0	0	0	0	1.76719	0	0	PAX7+MyoProg2
CAGCTGGGTTATTCTC-FCAImmP7536758	0	1.1146	0	0	0	1.62859	1.62859	0	0	0	0	0	0	0	0	0	0	0	0	0	0	0	0	0	0	PAX7+MyoProg1
CAGCTGGTCGCATGAT-FCAImmP7536758	0	1.72853	1.0937	2.45	0.507883	0.507883	0.507883	0.507883	0.507883	0.507883	0	0	0	0	0	0.507883	0	0	0	0	0	0.843091	0	0	0	MyoB2
CAGGTGCAGTGTCTCA-FCAImmP7536758	0	0	0	0.641645	0	0	0.641645	0	0	0	0	0	0	0	0	1.52571	3.42384	0	1.52571	0	1.02934	3.03453	0	0	0	MyoC2
CAGGTGCCACAGGCCT-FCAImmP7536758	0	0	0	0	0	2.00231	1.43582	0	0	0	0	1.43582	0	0	0	0	0	0	0	0	0	0	0	0	0	PAX7+MyoProg2
CAGTAACGTTGAGTTC-FCAImmP7536758	0	1.65341	0	0	1.65341	1.65341	1.65341	0	0	3.27141	0	0	0	0	0	2.24596	0	0	0	0	0	0	0	0	0	PAX7+MyoProg2
CAGTCCTTCCCAAGTA-FCAImmP7536758	0	0	0	0	1.34824	1.66316	2.09514	0	0	0	0	0	0	0	0	0	0	0	0	0	0	0	0	0	0	PAX7+MyoProg1
CAGTCCTTCTATGTGG-FCAImmP7536758	0	1.17038	1.37732	1.37732	0.909121	2.1295	2.03727	0	0.909121	0	0	0	0	0	0	0.5545	0	0	0	0	0	0.5545	0	0	0	PAX7+MyoProg2
CATATGGAGGGCATGT-FCAImmP7536758	0	1.7915	0	0.485388	0	1.41683	0	0	0	0	0	0	0	0	0	1.25254	0	0	0	0	0	0.485388	0	0	0	MyoB2
CATATGGAGGTGTTAA-FCAImmP7536758	0	0	0	0	0	0	2.31774	1.28511	0.836178	0	0	0	0	0	0	0	0	0	0	0	0	0	0	0	0	PAX7+MyoProg1
CATATGGAGTCATCCA-FCAImmP7536758	0	1.70834	1.18169	1.70834	0	0	2.05151	1.18169	1.18169	0	0	0	0	0	0	0	0	0	0	0	0	0	0	0	0	PAX7+MyoProg1
CATATGGCATTGTGCA-FCAImmP7536758	0	0.877996	0.532413	0.532413	1.13434	1.99161	1.50745	0.532413	0	0	0	0.532413	0	0	0	0	0	0	0	0	0	0	0	0	0	PAX7+MyoProg2
CATATGGGTACTTGAC-FCAImmP7536758	0	1.65641	0	1.65641	0	1.89521	0	0	0.663888	0	0	0.386054	0	0	0	0	0	0	0	0	0	0	0	0	0	PAX7+MyoProg1
CATATGGGTGCAGGTA-FCAImmP7536758	0	0	0.489581	0	0	0	0	0	0	0	0	0	0	0	0	1.80056	3.42383	0.489581	1.06295	1.42507	0.816808	0	0	0	0	MyoC2
CATATTCAGGTTCCTA-FCAImmP7536758	0	0	1.32968	0	0.655763	2.32885	1.54893	1.04845	0.655763	0	0	0	0	0	0	0	0	0	0	0	0	0	0	0	0	PAX7+MyoProg1
CATATTCCAATGAAAC-FCAImmP7536758	0	0.595097	0.595097	2.01566	0.595097	1.77143	2.44856	0.595097	1.23536	0	0	0	0	0	0	0	0	0	0	0	0	0.595097	0	0	0	PAX7+MyoProg1
CATATTCCACATTTCT-FCAImmP7536758	0	0	0.464857	0	0	0	0.464857	0	0	0	0	0	0	0	0	1.93411	2.83193	0.464857	1.21406	0	0.464857	0.780962	0	0	0	MyoC2
CATATTCCACCGGAAA-FCAImmP7536758	0	2.26827	0	1.85851	0	2.71316	2.01451	0	0.733731	0	0	0	0	0	0	0	0	0	0	0	0	0	0	0	0	PAX7+MyoProg1
CATATTCCATGAAGTA-FCAImmP7536758	0	0	0	0	0	0	0	0	0	0	0	0	0	0	0	0.875702	3.34325	0	1.3353	2.07979	0.530793	1.50439	0.530793	0	0	MyoC2
CATCAAGTCATTTGGG-FCAImmP7536758	0	0	0	0	1.46788	1.88201	2.174	1.17145	0	0	0	0	0	0	0	0	0	0	0	0	0	0	0	0	0	PAX7+MyoProg2
CATCAAGTCTACTATC-FCAImmP7536758	0	0.870707	0.870707	0	0	0	0	0	0	0	0	0	0	0	0	1.49772	2.98296	0	0	0	0	0.52727	0	0	0	MyoB2
CATCAGACAATTCCTT-FCAImmP7536758	0	0.743202	0.743202	0	0	2.03024	2.28455	0	0	0	0	0	0	0	0	0.743202	0	0	0	0	0	0.743202	0	0	0	PAX7+MyoProg2
CATCAGAGTGGTCCGT-FCAImmP7536758	0	0.869699	1.64066	0	0.869699	2.30361	1.97933	0.526559	0	0	0	0	0	0	0	0	0	0	0	0	0	0	0.526559	0	0	PAX7+MyoProg1
CATCAGAGTTAAAGAC-FCAImmP7536758	0	2.01985	0	1.55509	1.05353	1.55509	2.87975	0	0	0	0	0	0	0	0	1.05353	0	0	0	0	0	0	0	0	0	PAX7+MyoProg2
CATCGAACATGCAACT-FCAImmP7536758	0	0	2.05949	1.59121	0.681794	1.36922	1.08345	0	1.08345	0	0	0	0	0	0	0	0	0	0	0	0	0.681794	0	0	0	PAX7+MyoProg2
CATCGAAGTAGAGGAA-FCAImmP7536758	0	2.33696	0	2.23118	0.712387	2.23118	1.12418	0	0	0	0	0	0	0	0	0	0	0	0	0	0	0	0	0	0	PAX7+MyoProg2
CATCGGGCAATCCGAT-FCAImmP7536758	0	1.24001	0	1.40353	0.801025	2.26122	1.54404	0.478661	0	1.40353	0	0	0	0	0	0	0.478661	0	0	0	0	0	0	0	0	PAX7+MyoProg2
CATGACACACCAGTTA-FCAImmP7536758	0	1.88949	0.531804	1.3371	0	0.531804	0.877135	0.877135	0	0	0	0	0	0	0	0.877135	1.13334	0.531804	0	0	0	0	0	0	0	PAX7+MyoProg2
CATGACACATCCCATC-FCAImmP7536758	0	1.01342	0	0	0	0.460585	0	0	0	0	0	0	0	0	0	2.71071	2.92047	0.774728	0	0.774728	0	0.774728	0	0	0	MyoC2
CATGCCTGTCCGAACC-FCAImmP7536758	0	0	0	1.45585	0	1.24303	1.78039	0.599951	1.45585	0	0	0	0	0	0	0	0	0	0	0	0	0	0	0	0	PAX7+MyoProg1
CATGGCGGTTTGTTGG-FCAImmP7536758	0	0	0	0	0	0.816879	0	0	0	0	0	0	0	0	0	0	0	0	0	0	0	0	0	0	0	PAX7+MyoProg2
CATGGCGTCCAAACTG-FCAImmP7536758	0	0.497257	0.497257	0.827858	0	0.827858	0	0.497257	0	0	0	0	0	0	0	1.91661	0.497257	0.827858	0	0	0	0.827858	0	0	0	MyoB2
CATTATCAGTACTTGC-FCAImmP7536758	0	0.816597	0.816597	0	0.816597	0.816597	0.816597	0.816597	0	0.816597	0	0	0	0	0	0	0	0	0	0	0	0	0	0	0	PAX7+MyoProg2
CATTCGCCAATGAATG-FCAImmP7536758	0	1.24058	0.598398	0.970174	0	2.30371	2.38236	0.598398	0	1.77753	0	0	0	0	0	0.598398	0	0	0	0	0	0	0	0	0	PAX7+MyoProg2
CATTCGCCAATGGAGC-FCAImmP7536758	0	2.32902	1.72881	2.87255	1.04857	1.32982	2.01323	0	0.655852	0.655852	0	0	0	0	0	1.04857	0	0	0	0	0	0	0	0	0	PAX7+MyoProg2
CCAATCCCATTGCGGC-FCAImmP7536758	0	0.574248	0.936717	1.7325	0	2.16996	2.07721	0.574248	0.936717	0	0	0	0	0	0	0	0	0	0	0	0	0	0.574248	0	0	PAX7+MyoProg1
CCAATCCGTCCGTGAC-FCAImmP7536758	0	2.06745	0.796819	2.25437	1.10882	1.23458	0.594605	1.23458	0	0	0	0	0	0	0	0	0	0	0	0	0	0	0	0	0	PAX7+MyoProg2
CCAATCCGTTGGTTTG-FCAImmP7536758	0	0	0	0	0.954184	1.43344	1.22225	0.954184	0	0	0	0	0	0	0	0.586828	0	0	0	0	0	0	0.586828	0	0	PAX7+MyoProg2
CCAATCCTCTATCCCG-FCAImmP7536758	0	0	1.1947	0	0.766062	1.49377	1.72368	1.1947	0.766062	0	0	0	0	0	0	0	0	0	0	0	0	0	0	0	0	PAX7+MyoProg1
CCACCTAAGTAACCCT-FCAImmP7536758	0	1.29648	1.60635	1.60635	0	0.845094	2.03353	0	0.845094	0	0	0	0	0	0	0	0	0	0	0	0	0	0	0	0	PAX7+MyoProg2
CCACGGAAGAATTCCC-FCAImmP7536758	0	1.97572	1.63729	0.710645	1.12188	1.97572	1.12188	0	0	0	0	0	0	0	0	0	0	0	0	0	0	0.710645	0	0	0	PAX7+MyoProg2
CCACGGAAGTCAATAG-FCAImmP7536758	0	1.32208	0	0	1.11953	2.06408	3.10557	0.523429	0	0	0	0	0	0	0	0	0	0	0	0	0	0	0	0	0	PAX7+MyoProg1
CCACGGACATCTATGG-FCAImmP7536758	0	2.58454	1.05978	1.74297	0	0	1.05978	1.3425	0	0	0	0	0	0	0	2.34455	0	0	0	0	0	0	0	0	0	MyoB2
CCACGGAGTGTCGCTG-FCAImmP7536758	0	0	0	0.902099	0	2.65204	1.92557	0.902099	0	0	0	0	0	0	0	0	0	0	0	0	0	0	0	0	0	PAX7+MyoProg2
CCAGCGATCCGCATAA-FCAImmP7536758	0	0.542472	1.15081	0	0	1.52633	1.52633	0.892206	0.892206	0	0	0	0	0	0	0	0	0	0	0	0	0	0	0	0	PAX7+MyoProg2
CCATGTCAGAGGTAGA-FCAImmP7536758	0	1.52324	1.35316	0.540818	1.14811	1.7954	0	0.889874	0	1.35316	0	0	0	0	0	0.889874	0	0	0	0	0	0.540818	0	0	0	PAX7+MyoProg2
CCATGTCGTGTTCGAT-FCAImmP7536758	0	1.75883	0	2.0721	0.726543	1.1429	2.0025	0	1.30014	0	0	0	0	0	0	0.956234	0	0	0	0	0	0.427853	0	0	0	MyoB2
CCATGTCTCAACACCA-FCAImmP7536758	0	0	0	0	0	2.12123	1.42222	0.717239	1.42222	0.717239	0	0	0	0	0	0	0	0	0	0	0	0	0	0	0	PAX7+MyoProg1
CCATGTCTCGATCCCT-FCAImmP7536758	0	1.66083	2.05692	2.25416	0	1.26925	0.616662	0.616662	0	0	0	0	0	0	0	1.26925	0	0	0	0	0	0.995274	0	0	0	PAX7+MyoProg2
CCCAGTTTCGCTTGTC-FCAImmP7536758	0.500945	0.500945	0	0.500945	0	1.92462	2.542	0.833152	1.28124	0	0	0	0	0	0	0.500945	0	0	0	0	0	0	0	0	0	PAX7+MyoProg1
CCCAGTTTCTACTCAT-FCAImmP7536758	0	0	1.28681	2.64661	0	1.28681	1.28681	0	0	0	0	0	0	0	0	0	0	0	0	0	0	0	0	0	0	PAX7+MyoProg2
CCCATACTCTTTAGGG-FCAImmP7536758	0	0.802924	0.479972	0.802924	0	0.479972	0	0	0	0	0	0	0	0	0	1.24246	2.12732	0	0	0	0	0	0	0	0	MyoB2
CCCTCCTGTACGCACC-FCAImmP7536758	0	2.39862	2.19794	1.61008	1.61008	2.19794	2.19794	1.09915	1.09915	0	0	0	0	0	0	0	0	0	0	0	0	0	0	0	0	PAX7+MyoProg1
CCGGGATAGAAACGCC-FCAImmP7536758	0	1.69696	0.748738	2.29401	0	2.40053	0.748738	0	0	0	0	0	0	0	0	0.748738	0	0	0	0	0	0	0	0	0	PAX3+PAX7+MyoProg
CCGGGATCACATAACC-FCAImmP7536758	0	0.82199	0	0	0	1.57382	1.8083	0	1.57382	0	0	0	0	0	0	0	0	0	0	0	0	0	0	0	0	PAX7+MyoProg1
CCGGGATTCAACACCA-FCAImmP7536758	0	0	0	0	0.690805	2.19306	1.94189	0.690805	0.690805	0	0	0	0	0	0	0	0	0	0	0	0	0	0	0	0	PAX7+MyoProg2
CCGGTAGGTTTCGCTC-FCAImmP7536758	0	1.88088	0.747565	2.99079	0	1.46685	2.03746	1.17053	0	0	0	0	0	0	0	0	0	0	0	0	0	0	0	0	0	PAX7+MyoProg2
CCGTACTCACATTTCT-FCAImmP7536758	0	0	0	0.750622	0	2.04251	1.69988	0	1.17453	1.69988	0	0	0	0	0	0	0	0	0	0	0	0	0.750622	0	0	PAX7+MyoProg1
CCGTACTCATGACATC-FCAImmP7536758	0	2.36502	0	2.36502	1.43859	1.66512	2.36502	0.728312	0	0.728312	0	0	0	0	0	0	0	0	0	0	0	0	0	0	0	PAX7+MyoProg2
CCGTACTGTACGCACC-FCAImmP7536758	0	0.539056	1.14523	0	0.539056	1.66512	1.66512	0	0	1.35003	0	0	0	0	0	0.539056	0	0	0	0	0	0.539056	0	0	0	PAX7+MyoProg2
CCGTACTTCTTTCCTC-FCAImmP7536758	0	2.58932	0.631298	3.17309	0	1.01527	1.01527	1.01527	1.01527	0	0	0	0	0	0	1.50856	0	0	0	0	0	0.631298	0	0	0	PAX7+MyoProg2
CCGTGGAAGCCTTGAT-FCAImmP7536758	0	0	0.872933	0.872933	0.872933	1.64515	1.88338	0	0	1.3318	0	0	0	0	0	0	0	0	0	0	0	0	0	0	0	PAX7+MyoProg2
CCGTTCACATCTCCCA-FCAImmP7536758	0.944619	0	0	0	1.42158	2.71777	2.18145	0	0	1.42158	0	0	0	0	0	0	0	0	0	0	0	0	0	0	0	PAX7+MyoProg2
CCGTTCACATTTGCTT-FCAImmP7536758	1.24496	0	0	0	1.54952	2.13042	2.38795	0	1.24496	1.24496	0	0	0	0	0	0	0	0.804867	0	0	0	0	0	0	0	PAX7+MyoProg1
CCTAAAGGTCTTGCGG-FCAImmP7536758	0	0.721397	0	0	0.721397	1.99386	2.5361	1.1361	1.42838	0	0	0	0	0	0	1.1361	0	0	0	0	0	0	0	0	0	PAX7+MyoProg1
CCTAAAGGTTCAGACT-FCAImmP7536758	0.661293	1.05591	0	0	0.661293	1.05591	1.33812	0.661293	0	0	0	0	0	0	0	1.05591	0	0	0	0	0	0	0	0	0	PAX7+MyoProg2
CCTACACCAGCTATTG-FCAImmP7536758	0	2.33038	0	1.73005	0	1.91709	0	0	0	0.770213	0	0	0	0	0	0.770213	0	0	0	0	0	0	0	0	0	PAX7+MyoProg2
CCTACACGTCGAATCT-FCAImmP7536758	0	0	0	0.835734	0	2.01923	1.82874	0	0.835734	1.28454	0	0	0	0	0	0	0	0	0	0	0	0	0	0	0	PAX7+MyoProg1
CCTACACTCAAACAAG-FCAImmP7536758	0	0	0	0	0	0.551052	0	0	0	0	0	0	0	0	0.551052	1.16478	3.22913	0	0.551052	0	0.551052	2.3567	0	0	0	MyoB2
CCTACACTCGCATGAT-FCAImmP7536758	0	0.850664	0	1.61415	1.30357	1.30357	2.34069	0	0	2.34069	0	0	0	0	0	0	0	0	0	0	0	0	0	0	0	PAX7+MyoProg2
CCTACACTCTACTCAT-FCAImmP7536758	0	1.49842	0	0	1.49842	1.00698	0	0	0	0	0	0	0	0	0	0	0	0	0	0	0	0	0	0	0	PAX7+MyoProg1
CCTACCAAGCTAACTC-FCAImmP7536758	0	1.35578	0	0	0	1.35578	1.91095	1.35578	1.67141	1.35578	0	0	0	0	0	0	0	0	0	0	0	0	0	0	0	PAX7+MyoProg1
CCTACCACATCCGCGA-FCAImmP7536758	0	0	0	0	0	1.67952	0	0	0	1.67952	0	0	0	0	0	2.2748	0	0	0	0	0	0	0	0	0	PAX7+MyoProg2
CCTAGCTAGAGGGATA-FCAImmP7536758	0	0	0	0	0	0	0	0	0	0	0	0	0	0	0	0	0	0	0	0	0	5.37364	4.16093	3.26776	2.612	MYL3+MyoC
CCTAGCTCATCCTAGA-FCAImmP7536758	0	0	0	0.853131	0.853131	2.04574	2.20628	0.853131	0	0.853131	0	0	0	0	0	0	0	0	0	0	0	0	0	0	0	PAX7+MyoProg2
CCTAGCTGTAAGAGAG-FCAImmP7536758	0	1.22253	0	1.22253	1.22253	2.10259	2.80775	0	0	1.9444	0	0	0	0	0	0	0	0.787499	0	0	0	0	0	0	0	PAX7+MyoProg2
CCTAGCTGTATAATGG-FCAImmP7536758	0	0	0	1.05353	0.659529	1.33543	0.659529	0	0	0	0	0	0	0	0	0	0	0	0	0	0	0	0	0	0	PAX7+MyoProg2
CCTAGCTTCCGTTGCT-FCAImmP7536758	0	0.830807	0	1.58627	0	1.27825	1.58627	0	0.830807	0	0	0	0	0	0	0	0	0	0	0	0	0.830807	0.830807	0	0	PAX7+MyoProg2
CCTAGCTTCGCGCCAA-FCAImmP7536758	0	0	0	0	0	0	1.72703	0.932678	0	0	0	0	0	0	0	0	0.932678	0	0	0	0	0.932678	0.932678	0	0	MyoB2
CCTATTAGTATAGGGC-FCAImmP7536758	0	0.473442	0	0	0	0.473442	0.473442	0	0	0	0	0	0	0	0	1.23024	0	0.793454	0	0	0	1.03551	0	0	0	MyoB2
CCTATTATCGTCTGAA-FCAImmP7536758	0	2.67106	0.852513	2.34361	0	1.61673	1.8535	0.852513	0	1.61673	0	0	0	0	0	0	0	0	0	0	0	0	0	0	0	PAX7+MyoProg2
CCTATTATCTACTATC-FCAImmP7536758	0.686318	0	0	0.686318	0	1.59849	2.06746	0.686318	0	0	0	0	0	0	0	0	0	0	0	0	0	0	0	0	0	PAX7+MyoProg2
CCTCAGTAGAGCTGGT-FCAImmP7536758	0	0	0	0	0	1.79374	0.812252	0	1.25446	0	0	0	0	0	0	0.812252	0	0	0	0	0	0	0	0	0	PAX7+MyoProg1
CCTCAGTCACATCCAA-FCAImmP7536758	0	1.55992	0.812182	2.50759	0	1.55992	1.25437	0	0	2.27929	0	0	0	0	0	0.812182	0	0	0	0	0	0	0	0	0	PAX7+MyoProg2
CCTCTGATCTGGTTCC-FCAImmP7536758	0	0	1.98579	0.64071	0.64071	0.64071	0.64071	0.64071	0	0	0	0	0	0	0	0	2.10201	0	0	0	0	0	0	0	0	MyoB1
CCTTACGCACTATCTT-FCAImmP7536758	0	0	0	0	0	0	1.38189	0	0	1.38189	0	0	0	0	0	0	0	0	0	0	0	0	0	0	0	PAX7+MyoProg2
CCTTACGTCACGCGGT-FCAImmP7536758	0	1.88346	0.482166	1.9735	1.05038	1.55127	2.33153	0.482166	0	0	0	0	0	0	0	0	0	0	0	0	0	0	0	0	0	PAX7+MyoProg1
CCTTACGTCATGGTCA-FCAImmP7536758	0.790646	0.790646	0	0	1.22661	0.790646	1.22661	0.790646	0.790646	0	0	0	0	0	0	0	0	0	0	0	0	0.790646	0	0	0	PAX7+MyoProg1
CCTTCCCAGGAGTAGA-FCAImmP7536758	0	0	0.594186	0	0	0	0	0	0	0	0	0	0.594186	0	3.48587	0.594186	2.69439	0	0	0	0	4.92247	2.89274	0	0	MYH3+MyoC
CCTTCCCGTTTGTTTC-FCAImmP7536758	0	0	0	0.736614	0	1.67811	1.86319	1.15616	1.15616	0	0	0	0	0	0	0	0	0	0	0	0	0	0	0	0	PAX7+MyoProg1
CCTTCCCTCCGCGTTT-FCAImmP7536758	0	0	0	1.07724	0.394838	0.394838	0	0.677164	0	0	0	0	0	0	0	1.36222	1.58374	0	0	0	0	0.394838	0	0	0	MyoB2
CCTTCGAAGTCCATAC-FCAImmP7536758	0	0.946496	0.581284	1.42391	0	0.946496	0	0	0	0.946496	0	0	0	0	0	0.946496	0	0	0	0	0	0	0	0	0	PAX7+MyoProg2
CCTTCGATCAGCGACC-FCAImmP7536758	0	0.825291	0	0.825291	0	1.81322	1.27119	0	0	0	0	0	0	0	0	0	0	0	0	0	0	0.825291	0	0	0	PAX7+MyoProg1
CGAACATAGCCCAGCT-FCAImmP7536758	0	0	0	0.805483	0.48174	0	0	0	0	0	0	0	0	0	0	0.48174	2.80167	0.805483	0.48174	0	0.48174	1.04966	0	0	0	MyoC2
CGAACATAGTTGCAGG-FCAImmP7536758	0	0	0.965267	0.965267	0	0	1.77096	0	0	0	0	0	0	0	0	1.6221	1.77096	0	0.594842	0.594842	0	0.965267	0	0	0	MyoB2
CGAACATGTAGCTAAA-FCAImmP7536758	0	0.871313	1.6429	1.32975	1.32975	0.871313	1.32975	0	1.32975	0	0	0	0	0	0	0	0	0	0	0	0	0	0	0	0	PAX7+MyoProg2
CGAACATTCGTTTGCC-FCAImmP7536758	0	1.15118	0	2.01301	0	1.6722	1.15118	0.732831	0	0.732831	0	0	0	0	0	0	0	0	0	0	0	0	0	0	0	PAX7+MyoProg2
CGAATGTAGACCCACC-FCAImmP7536758	0	0	0.698871	0.409285	0	1.39487	0.923155	0	0	0	0	0	0	0	0	0.698871	0	0	0	0	0	0.698871	0	0	0	MyoB2
CGAATGTCAGTATGCT-FCAImmP7536758	0	0	0	0	0	1.90624	2.15605	1.06789	0	0.821026	0	0	0	0	0	0	0	0	0	0	0	0.492508	0	0	0	PAX7+MyoProg1
CGAATGTGTCCGTGAC-FCAImmP7536758	0	1.12689	1.12689	1.12689	0	1.98212	2.1164	0	0.419705	0	0	0	0	0	0	0.419705	0	0	0	0	0	0	0	0	0	PAX7+MyoProg1
CGACCTTAGCTGAAAT-FCAImmP7536758	0	0	0	1.51096	0	1.51096	0	1.51096	0	0	0	0	0	0	0	0	0	0	0	0	0	0	0	0	0	PAX7+MyoProg2
CGACCTTCATATACCG-FCAImmP7536758	0	2.31954	0.650811	2.69168	1.04176	1.3221	0.650811	1.04176	0	0	0	0	0	0	0	0	0	0	0	0	0	0	0	0	0	PAX7+MyoProg2
CGACCTTCATCCGCGA-FCAImmP7536758	0	0	0.620533	1.49058	0	1.66763	1.818	1.2753	1.49058	0	0	0	0	0	0	0	0	0	0	0	0	0	0	0	0	PAX7+MyoProg1
CGACCTTGTTCGGGCT-FCAImmP7536758	0	0	0	0	0	0	0	0	0	0	0	0	0	0	0	0.805757	3.57445	0	1.24611	0.805757	0.805757	0.805757	0	0	0	MyoC2
CGACTTCGTACCGCTG-FCAImmP7536758	0	1.68756	1.16413	1.16413	1.68756	2.28366	0	0	0	1.68756	0	0	0	0	0	0	0	0	0	0	0	0	0	0	0	PAX7+MyoProg2
CGAGAAGGTCGAGTTT-FCAImmP7536758	0	0.52128	0	0.862199	0	0	0.862199	0	0	0.52128	0	0	0	0	0	0	0.862199	0.52128	0	0	0	0	0	0	0	MyoB2
CGAGCACAGCCACCTG-FCAImmP7536758	0	2.26096	1.14679	2.26096	0	1.52173	1.66698	0	1.35173	0	0	0	0	0	0	0	0	0	0	0	0	0	0	0	0	PAX7+MyoProg2
CGAGCACAGCCGGTAA-FCAImmP7536758	0	0.576528	0	1.20583	0	1.20583	0	0	0.576528	0	0	0	0	0	1.20583	1.20583	0	0	0	0	0	0.576528	0	0	0	MyoB2
CGAGCACAGGGCTCTC-FCAImmP7536758	0	0.736387	1.15586	0	0.736387	0	0.736387	1.15586	0	0.736387	0	0	0	0	0	1.15586	0	0	0	0	0	0	0	0	0	PAX7+MyoProg2
CGAGCACAGTACGCGA-FCAImmP7536758	0	0	0	0	0	2.72135	2.00888	0	0	0	0	0	0	0	0	0	0	0	0	0	0	0	0	0	0	PAX7+MyoProg1
CGAGCCAAGATCGATA-FCAImmP7536758	0	1.46722	0.669608	1.5715	0.389834	1.90521	2.03788	0.389834	1.0671	1.66593	0	0	0	0	0	0.669608	0	0	0	0	0	0.669608	0	0	0	PAX7+MyoProg1
CGAGCCAGTGCCTTGG-FCAImmP7536758	0	0	2.26289	1.06936	0	1.75506	2.04087	0.671287	0.671287	0	0	0	0	0	0	0	0	0	0	0	0	0	0	0	0	PAX7+MyoProg2
CGAGCCATCTCGAGTA-FCAImmP7536758	0	0	0	0.753289	0	1.89008	2.50469	1.17802	0	0.753289	0	0	0	0	0	0	0	0	0	0	0	0	0	0	0	PAX7+MyoProg2
CGATCGGCAAAGAATC-FCAImmP7536758	0	0	0.734294	0.734294	0	1.15311	1.85943	1.15311	0.734294	0	0	0	0	0	0	0.734294	0	0	0	0	0	0	0	0	0	PAX7+MyoProg1
CGATGGCAGACGCAAC-FCAImmP7536758	0	2.38875	1.68639	2.16331	0	1.68639	2.02814	0	0	0	0	0	0	0	0	0	0	0	0	0	0	0	0	0	0	PAX7+MyoProg2
CGATGGCAGAGAGCTC-FCAImmP7536758	0	0	0	0	0.652174	1.54305	2.0066	1.0436	0	0	0	0	0	0	0	0.652174	0	0	0	0	0	0	0.652174	0	0	PAX7+MyoProg1
CGATGGCAGCCAGAAC-FCAImmP7536758	0	0	0	0	1.40318	1.62744	2.2172	1.40318	0	0	0	0	0	0	0	0	0	0	0	0	0	0	0	0	0	PAX7+MyoProg2
CGATGGCCAAAGGAAG-FCAImmP7536758	0	1.86459	1.62727	3.38878	0	1.86459	2.47709	2.05625	1.31551	0	0	0	0	0	0	0.86007	0	0	0	0	0	0	0	0	0	PAX7+MyoProg2
CGATGGCTCATCGATG-FCAImmP7536758	0	0	0	0	0.921103	2.14713	1.1842	0	1.1842	0.563055	0	0	0	0	0	0.563055	0	0	0	0	0	0.921103	0	0	0	PAX7+MyoProg1
CGATGGCTCTCTGCTG-FCAImmP7536758	0	0	0	0	1.31941	2.48198	1.8691	0	1.8691	0	0	0	0	0	0	0	0	0	0	0	0	0	0	0	0	PAX7+MyoProg1
CGATGTACACACATGT-FCAImmP7536758	0	0	0	0	0	0.767667	1.19679	0.767667	1.49609	0	0	0	0	0	0	0	0	0	0	0	0	0	0	0	0	PAX7+MyoProg1
CGATGTACACATTTCT-FCAImmP7536758	0	0	0	0	0	0	0	0	0	0	0	0	0	0	1.43089	2.35587	3.46663	0	0.952127	0	0.952127	1.99672	0	0	0	MyoC2
CGATGTAGTCTTTCAT-FCAImmP7536758	0	2.47425	0.687348	2.18689	1.37758	2.06927	2.29212	1.09087	0.687348	0.687348	0	0	0	0	0	0.687348	0	0	0	0	0	0.687348	0	0	0.687348	PAX7+MyoProg2
CGATTGACACAAGACG-FCAImmP7536758	0	0	0	0	0.725552	2.00083	2.25413	0	0	0	0	0	0	0	0	0	0	0	0	0	0	0	0	0	0	PAX7+MyoProg1
CGATTGACATTACGAC-FCAImmP7536758	0	0.811069	0	2.14029	1.25294	1.79197	0	0	0	1.25294	0	0	0	0	0	0	0	0	0	0	0	0	0	0	0	PAX7+MyoProg2
CGCCAAGAGCGGCTTC-FCAImmP7536758	0	0	0	0	0	0.881545	0	0.881545	1.34267	0	0	0	0	0	0	0.881545	1.34267	0	0	0	0	0	0	0	0	MyoB2
CGCCAAGAGCTCTCGG-FCAImmP7536758	0	0.619501	0	0.619501	0	0.999161	1.94677	0.619501	0.619501	0	0	0	0	0	0	0.999161	0	0	0	0	0	0	0.619501	0	0	MyoB2
CGCCAAGCACGAGGTA-FCAImmP7536758	0	1.74354	0	0	0	1.93108	2.54896	0	0	0	0	0	0	0	0	0	0	0	0	0	0	0	0	0	0	PAX7+MyoProg2
CGCCAAGGTGTCGCTG-FCAImmP7536758	0	0.778724	0	0	1.21116	1.51206	1.74305	0	1.74305	0.778724	0	0	0	0	0	0	0	0	0	0	0	0.778724	0	0	0	PAX7+MyoProg1
CGCGGTACATACTCTT-FCAImmP7536758	0	0	0	1.48086	1.1831	2.30837	2.05329	0.757176	0.757176	0	0	0	0	0	0	0	0	0	0	0	0	0	0	0	0	PAX7+MyoProg2
CGCGGTACATGCGCAC-FCAImmP7536758	0	0.620255	0	0	0	0	0	0	0	0	0	0	0	0	1.27486	0	3.76377	0	1.00019	0	0	4.20729	1.49012	0	0.620255	MyoC2
CGCGTTTGTTCCCGAG-FCAImmP7536758	0	0	0	0	1.31025	1.31025	3.12046	0	1.31025	0	0	0	0	0	0	0	0	0	0	0	0	0	0	0	0	PAX7+MyoProg1
CGCTATCGTTGGGACA-FCAImmP7536758	0	0	0	0	0	2.13271	2.70442	0.657372	0	0	0	0	0	0	0	0.657372	0	0	0	0	0	0	0	0	0	PAX7+MyoProg2
CGCTATCTCCAAACTG-FCAImmP7536758	0	1.69138	0	1.32624	1.46331	1.69138	3.37492	1.16736	0	0.978371	0	0	0	0	0	0	0	0	0	0	0	0	0	0	0	PAX7+MyoProg1
CGCTATCTCCAAATGC-FCAImmP7536758	0	0	0.940032	0.940032	0.940032	0.940032	0.940032	0	0	0.940032	0	0	0	0	0	0	0	0	0	0	0	0.940032	0	0	0	PAX7+MyoProg1
CGCTGGACAAACAACA-FCAImmP7536758	0	0	0	0	0	1.77732	0	0	0	0	0	0	0	0	0	0.801329	0	0	0	0	0	0	0	0	0	PAX7+MyoProg2
CGCTGGAGTAACGCGA-FCAImmP7536758	0	0	0	0	0	0	2.02938	0	0	0	0	0	0	0	0	1.16413	0	0	0	0	0	0	0	0	0	PAX7+MyoProg2
CGCTGGATCACCACCT-FCAImmP7536758	0	0	0.551021	1.16473	0	1.37121	0	0.551021	0	1.54225	0	0	0	0	0	0.551021	0	0	0	0	0	0	0	0	0	PAX7+MyoProg2
CGCTGGATCGCCTGAG-FCAImmP7536758	0	0.782763	0	0	0	2.23136	1.51788	0	0	0	0	0	0	0	0	1.51788	0	0	0	0	0	0	0	0	0	PAX7+MyoProg2
CGCTTCAAGACATAAC-FCAImmP7536758	0	1.96455	1.19373	2.39461	0	2.15925	0	0	1.19373	0	0	0	0	0	0	0.568977	0	0	0	0	0	0	0	0	0	PAX7+MyoProg1
CGCTTCATCTAAGCCA-FCAImmP7536758	0	0	0	0	0	1.26249	1.8031	0	0	0.989346	0	0	0	0	0	0.612337	0	0	0	0	0.612337	0	0	0	0	PAX7+MyoProg2
CGGACACAGCTAACTC-FCAImmP7536758	0.575778	0.938845	0.938845	2.33623	0	0.938845	1.20463	0	1.20463	0	0	0	0	0	0	0	0	0	0	0	0	0.575778	0	0	0	PAX7+MyoProg1
CGGACACAGCTCCTCT-FCAImmP7536758	0	1.21007	1.05882	3.01064	1.5615	0.385768	0.663454	0.385768	0	0.663454	0	0	0	0.385768	0	0.880552	0	0	0	0	0	0	0	0	0	PAX7+MyoProg2
CGGACACAGGACGAAA-FCAImmP7536758	0	0	0	1.42697	0	1.74904	0.948963	0	0	0	0	0	0	0	0	0.948963	0	0	0	0	0	0	0	0	0	PAX3+PAX7+MyoProg
CGGACACGTGCGATAG-FCAImmP7536758	0	0.819923	0.819923	0	0	1.80522	0.819923	0.819923	0	1.99492	0	0	0	0	0	0	0	0	0	0	0	0	0	0	0	PAX7+MyoProg2
CGGACACGTTTGGCGC-FCAImmP7536758	0	0.577761	1.08354	0.776139	0	1.20781	0.330039	0.941603	0	0	0	0	0.330039	0	0	1.50833	0.776139	0	0	0	0	0	0.330039	0	0	MyoB2
CGGACACTCACGAAGG-FCAImmP7536758	0	1.75998	0	2.92559	0	0.95709	2.1995	0.95709	0	1.43704	0	0	0	0	0	0	0	0	0	0	0	0	0	0	0	PAX7+MyoProg2
CGGACACTCGCGTAGC-FCAImmP7536758	0	1.71812	1.18998	1.90472	1.18998	1.48852	2.83375	0	0	1.18998	0	0	0	0	0	0	0	0	0	0	0	0	0	0	0	PAX7+MyoProg2
CGGACACTCGGAAATA-FCAImmP7536758	0	0	0	0	0.79595	1.23346	1.95766	0.79595	0.79595	0	0	0	0	0	0	0	0	0	0	0	0	0.79595	0	0	0	PAX7+MyoProg2
CGGACACTCTTCGGTC-FCAImmP7536758	0	0	0	0	1.11439	1.40403	1.40403	0	0	0	0	0	0	0	0	0	0	0	0	0	0	0.705005	0	0	0	PAX7+MyoProg2
CGGACGTCAAATTGCC-FCAImmP7536758	0	0.463584	0	0.779106	0	1.01859	0.463584	0.463584	0	0	0	0	0	0	0	0.463584	1.51261	0	0	0.463584	0	0.463584	0	0	0	MyoB2
CGGACGTTCCTCAACC-FCAImmP7536758	0	0	0	0	0	2.36056	2.10385	1.22355	1.22355	0	0	0	0.955315	0	0	0	0	0	0	0	0	0	0	0	0	PAX7+MyoProg1
CGGACGTTCTGTTGAG-FCAImmP7536758	0	0.686857	0	0	0.686857	1.9351	1.9351	0	0	0.686857	0	0	0	0	0	0	0	0	0	0	0	0	0	0	0	PAX3+PAX7+MyoProg
CGGACTGGTGCGAAAC-FCAImmP7536758	0	1.35375	0	1.57468	1.35375	1.35375	2.04137	1.06974	0	0	0	0	0	0	0	0	0	0	0	0	0	0	0	0	0	PAX7+MyoProg2
CGGAGCTAGGTCATCT-FCAImmP7536758	0	1.10987	0	1.10987	1.10987	1.80581	0.701603	0.701603	0	0	0	0	0	0	0	0	0	0	0	0	0	0	0	0	0	PAX7+MyoProg2
CGGAGCTCAATGGACG-FCAImmP7536758	0	0	0.724563	0	0	0.724563	0	0	0	0	0	0	0	0	0	0	1.14028	0	0	0	0	0.724563	0	0	0	MyoB2
CGGAGCTGTCACAAGG-FCAImmP7536758	0	2.3117	0.922379	1.71304	0.563968	1.71304	1.84109	0.922379	0	0	0	0	0	0	0	0	0.563968	0	0	0	0	0	0	0	0	PAX7+MyoProg2
CGGAGCTGTTACCAGT-FCAImmP7536758	0	0	0	0	0	2.0146	0	0	1.44665	0	0	0	0	0	0	0	0	0	0	0	0	0	0	0	0	PAX7+MyoProg2
CGGAGCTTCAAGATCC-FCAImmP7536758	0	0	0	0	0	2.37991	2.1547	0.736841	0.736841	0	0	0	0	0	0	0	0	0	0	0	0	0	0	0	0	PAX7+MyoProg2
CGGAGTCGTCATATCG-FCAImmP7536758	0	0	0	0	0	1.31741	1.31741	0	1.31741	0.861567	0	0	0	0	0	0	0	0	0	0	0	0.861567	0	0	0	PAX7+MyoProg1
CGGAGTCTCGAGAACG-FCAImmP7536758	0	1.46021	0.975857	0	0	1.46021	1.78512	0.975857	1.46021	0	0	0	0	0	0	0	0	0	0	0	0	0	0	0	0	PAX7+MyoProg1
CGGCTAGCATGCTAGT-FCAImmP7536758	0	0	0.573301	0.573301	0.573301	1.41012	0.935398	0	0	0	0	0	0	0	0	0.573301	0	0	0	0	0	0.573301	0	0	0	MyoB2
CGGCTAGGTTGATTGC-FCAImmP7536758	0	0	1.1593	0	0	1.86706	1.68183	0	0	0	0	0	0	0	0	0	0	0	0	0	0	0	0	0	0	PAX7+MyoProg1
CGGCTAGTCACAGTAC-FCAImmP7536758	0	1.18958	0	1.71765	0	1.18958	0	0	2.06142	0	0	0	0	0	0	0	0	0	0	0	0	0	0	0	0	PAX7+MyoProg1
CGGCTAGTCTTGACGA-FCAImmP7536758	0	1.43362	0	0.954331	0	1.43362	0.954331	0.954331	1.99982	0	0	0	0	0	0	0	0	0	0	0	0	0	0	0	0	PAX7+MyoProg1
CGGGTCACATCAGTCA-FCAImmP7536758	0	1.892	0.87886	1.13534	0.533023	0.533023	1.13534	0.533023	0	0.87886	0	0	0	0	0	0	0	0	0	0	0	0	0	0	0	PAX7+MyoProg2
CGGTTAACAGGTCGTC-FCAImmP7536758	0	0	0	0.776815	0.776815	0	1.74014	0.776815	0.776815	0	0	0	0	0	0	0.776815	0	0	0	0	0	0	0	0	0	PAX7+MyoProg1
CGGTTAACATGTAGTC-FCAImmP7536758	0	0	0	1.03727	0	0.474471	0.474471	0	0.474471	0	0	0	0	0	0	1.95609	2.7057	0	0	0.474471	0	0.474471	0	0	0	MyoC2
CGGTTAAGTTCGGGCT-FCAImmP7536758	0	0	0	0	0	2.11222	0	1.53327	0	0	0	0	0	0	0	0	0	0	0	0	0	0	0.793487	0	0	PAX7+MyoProg1
CGTAGCGTCTGGAGCC-FCAImmP7536758	0	0	0.901056	1.68392	0	0.901056	0	0	0	0	0.901056	0	0	0	0	0	1.36721	0	0	0	0	0	0	0	0	PAX3+PAX7+MyoProg
CGTAGGCGTAAGCACG-FCAImmP7536758	0	0	1.15222	0	0.733618	1.85833	2.14923	0.733618	0	0	0	0	0	0	0	0	0	0.733618	0	0	0	1.15222	0	0	0	PAX7+MyoProg1
CGTAGGCTCATTGCGA-FCAImmP7536758	0	0	0	0	0.957485	1.76051	0.957485	0	0.957485	0	0	0	0	0	0	0	0	0	0	0	0	0	0	0	0	PAX7+MyoProg1
CGTAGGCTCCTTGGTC-FCAImmP7536758	0	0	0	0.61674	0	2.05707	2.34004	0.61674	1.26938	0	0	0	0	0	0	0	0	0	0	0	0	0.61674	0	0	0	PAX7+MyoProg1
CGTCACTAGGGATACC-FCAImmP7536758	0	0	0	0.829639	0	0.829639	1.81969	0.829639	1.81969	0	0	0	0	0	0	0	0	0.829639	0	0	0	0	0	0	0	PAX7+MyoProg1
CGTCACTCAAGTACCT-FCAImmP7536758	0	0	0.719447	0	0	1.99058	2.44521	0.719447	0.719447	0	0	0	0	0	0	0	0.719447	0	0	0	0	0	0	0	0	PAX7+MyoProg2
CGTCACTCATGTTGAC-FCAImmP7536758	0	0.50691	0.50691	1.09208	0	1.29215	1.72652	1.09208	0	0	0	0	0	0	0	0	0	0	0	0	0	0.50691	0	0	0	PAX7+MyoProg1
CGTCACTTCTGGCGTG-FCAImmP7536758	0.391022	1.06952	0.391022	1.83472	0	0.391022	0	0.391022	0	0	0	0	0	0	0	1.22155	2.10137	0	0	0	0	0	0	0	0	MyoB2
CGTCAGGAGAGTAAGG-FCAImmP7536758	0	2.48271	0.691949	1.94386	0.691949	1.60752	2.30043	1.3845	2.07734	0	0	0	0	0	0	0	0	0	0	0	0	0	0	0	0	PAX7+MyoProg1
CGTCAGGGTGCAACGA-FCAImmP7536758	0	0	0	0	0	2.08327	2.33933	0	0	0	0	0	0	0	0	0	0	0	0	0	0	0	0	0	0	PAX7+MyoProg1
CGTCCATCAATGGTCT-FCAImmP7536758	0	0	0	0	1.51344	0	2.08997	1.51344	2.08997	0	0	0	0	0	0	0	0	0	0	0	0	0	0	0	0	PAX7+MyoProg1
CGTCCATGTCAACTGT-FCAImmP7536758	0	2.59713	1.18146	1.47903	0	2.05122	1.47903	0	0	1.70806	0	0	0	0	0	0	0	0	0	0	0	0	0	0	0	PAX7+MyoProg2
CGTCCATTCACGCATA-FCAImmP7536758	0	1.54002	0.650329	1.0411	0.650329	1.87134	0	0	1.32136	0	0	0	0	0	0	0	0	0	0	0	0	0	0	0	0	PAX7+MyoProg1
CGTCCATTCCTAGGGC-FCAImmP7536758	0	0	0	0	0	1.62804	1.62804	0.860621	0	0	0	0	0.860621	0	0	0	0	0	0	0	0	0	0	0	0	PAX7+MyoProg2
CGTCTACAGAGATGAG-FCAImmP7536758	0	0.545871	0.545871	0	0	0	0.545871	0	0	0	0	0	0	0	2.47584	0.896995	3.24601	0	1.15636	0	0	4.78211	2.69436	0	0	MyoC1
CGTCTACAGAGTTGGC-FCAImmP7536758	0	1.38049	0	1.1733	0.556304	2.04095	1.55204	0.556304	0.911651	0	0	0	0	0	0	0	0	0	0	0	0	0	0	0	0	PAX7+MyoProg1
CGTCTACCATTCACTT-FCAImmP7536758	0	0	1.00599	0.456286	0	2.07171	0.768442	0.768442	0	0	0	0	0	0	0.456286	0.456286	0	0	0	0	0	0	0.456286	0	0	PAX7+MyoProg1
CGTCTACGTCTGGAGA-FCAImmP7536758	0	0	1.34644	0	0	0.884539	0	0	0	0	0	0	0	0	0	0.884539	1.6612	0	0	0	0	0	0	0	0	PAX7+MyoProg2
CGTGAGCTCCGCATCT-FCAImmP7536758	0	0	0.833299	0	0.833299	1.28143	1.28143	1.28143	0	0	0	0	0	0	0	0	0	0	0	0	0	0.833299	0	0	0	PAX7+MyoProg1
CGTGTAAAGCAGCCTC-FCAImmP7536758	0	2.20972	0.769653	3.03029	0.769653	1.9162	1.72919	0	0	0.769653	0	0	0	0	0	0	0	0	0	0	0	0.769653	0	0	0	PAX7+MyoProg2
CGTGTAAAGTGTCTCA-FCAImmP7536758	0	0.587431	0.587431	0	1.6088	2.28166	2.10343	0.587431	1.6088	0	0	0	0	0	0	0	0	0	0	0	0	0	0	0	0	PAX7+MyoProg1
CGTGTAACATGGAATA-FCAImmP7536758	0	0	0.709751	0	0	0.709751	1.63587	0.709751	0.709751	0	0	0	0	0	0	1.4111	0	0	0	0	0	0	0	0	0	PAX7+MyoProg2
CGTGTAATCGACCAGC-FCAImmP7536758	0	0	0.741817	0	0	0	0	0	0	0	0	0	0	0	0	1.87161	3.61877	0	1.16299	0.741817	0.741817	2.38855	0	0	0	MyoC2
CGTTAGACAAGGTGTG-FCAImmP7536758	0	0.83744	0.83744	0.83744	0	2.31975	1.28672	0	0	0	0	0	0	0	0	0	0	0	0	0	0	0	0	0	0	PAX7+MyoProg1
CGTTAGAGTGCGAAAC-FCAImmP7536758	0	0.876275	0.876275	1.88824	0.876275	1.64977	2.24194	1.64977	0	0	0	0	0	0	0	0	0	0	0	0	0	0	0	0	0	PAX7+MyoProg2
CGTTAGATCAAAGACA-FCAImmP7536758	0	1.61598	1.30523	3.11388	0.851973	0.5141	1.30523	1.47263	0	0	0	0	0	0	0	1.10406	0.5141	0	0	0	0	0	0	0	0	PAX7+MyoProg2
CGTTCTGAGTATTGGA-FCAImmP7536758	0	1.33139	0.872609	2.23632	0	1.6447	3.02062	1.6447	1.6447	0.872609	0	0	0	0	0	0.872609	0	0	0	0	0	0	0	0	0	PAX7+MyoProg1
CGTTGGGCAAGCTGAG-FCAImmP7536758	0	1.35226	0	0.670586	0	1.35226	1.06842	0.670586	0	0	0	0	0.670586	0	0	0	0	0	0	0	0	0	0	0	0	PAX7+MyoProg2
CGTTGGGGTAGCTTGT-FCAImmP7536758	0	0	0	0	1.32954	2.23409	1.32954	0	1.88078	0	0	0	0	0	0	0	0	0	0	0	0	0	0	0	0	PAX7+MyoProg1
CGTTGGGGTTGCGCAC-FCAImmP7536758	0	2.15506	0.991473	2.24876	0	1.47942	0	0	0	0	0	0	0	0	0	0.613888	0	0	0	0	0	0	0	0	0	PAX3+PAX7+MyoProg
CGTTGGGTCAGAGCTT-FCAImmP7536758	0	2.27983	0.629942	1.68408	1.68408	2.3658	1.68408	0.629942	0	0	0	0	0	0	0	0	0	0	0	0	0	0	0	0	0	PAX7+MyoProg2
CTAACTTAGACCCACC-FCAImmP7536758	0	1.1166	0	0	0	2.22113	2.91576	1.1166	1.4065	0	0	0	0.706666	0	0	0	0	0	0	0	0	0	0	0	0	PAX7+MyoProg1
CTAACTTAGGATATAC-FCAImmP7536758	0	0	0	0	0	0	2.56712	0	0.917703	0	0	0	0	0	0	0	0	0	0	0	0	0	0	0	0	PAX7+MyoProg2
CTAACTTAGTGTGGCA-FCAImmP7536758	0	0	0	0	0	1.31831	2.35895	0	1.63035	1.31831	0	0	0	0	0	0.862278	0	0	0	0	0	0	0	0	0	PAX7+MyoProg1
CTAACTTCACGGTTTA-FCAImmP7536758	0	0.917824	0.406317	1.61148	0.917824	1.25459	1.25459	0.917824	0	0.406317	0	0	0	0	0	0.406317	0	0	0	0	0	0	0	0	0	MyoB2
CTAACTTCACGTTGGC-FCAImmP7536758	0	1.34257	0.881462	0.881462	0	0	1.65695	0	1.65695	0.881462	0	0	0	0	0	0	0	0	0	0	0	0.881462	0	0	0	PAX7+MyoProg1
CTAACTTCATTCACTT-FCAImmP7536758	0	1.29883	0	0	1.8453	1.29883	1.51586	0.635696	0	0.635696	0	0	0	0	0	0	0	0	0	0	0	0	0	0	0	PAX7+MyoProg2
CTAACTTGTTGCCTCT-FCAImmP7536758	0	0	0	0	0	1.49869	0	0	0.625383	0.625383	0	0	0	0	0	0	0	0	0	0	0	0.625383	0	0	0	PAX7+MyoProg2
CTAAGACCACGTAAGG-FCAImmP7536758	0	0	0	0.944619	0.944619	2.48514	2.18145	0.944619	1.74318	0	0	0	0	0	0.944619	0	0	0	0	0	0	0.944619	0	0	0	PAX7+MyoProg1
CTAAGACCACTGTGTA-FCAImmP7536758	0	0	0	0.302302	0.302302	0.302302	0.534117	0	0	0	0	0	0	0	0	0.880407	2.69232	0	0	0.302302	0	0	0	0	0	MyoB2
CTAAGACCAGGCTGAA-FCAImmP7536758	0	0	0	0	0	0	3.00283	0	0	0	0	0	0	0	0	0	0	0	0	0	0	0	0	0	0	PAX7+MyoProg1
CTAAGACCATTGCGGC-FCAImmP7536758	0	1.17265	0.368877	0.849437	0.368877	1.91684	1.302	0.368877	0	0	0	0	0	0	0	0.849437	0.849437	0	0	0	0	0.637751	0	0	0	MyoB2
CTAAGACGTAAACCTC-FCAImmP7536758	0	0	0	0.995758	0	1.48468	0.995758	0	0.995758	0	0	0	0	0	0	0	0	0	0	0	0	0	0	0	0	PAX7+MyoProg2
CTAATGGAGCCGGTAA-FCAImmP7536758	0	2.47889	1.03721	2.31319	1.03721	1.86625	2.31319	0.647451	0.647451	0	0	0	0	0	0	0	0	0	0	0	0	0	0	0	0	PAX7+MyoProg2
CTACACCAGTCTCAAC-FCAImmP7536758	0	0	0	0	0.968296	1.77501	2.8527	0	0	0	0	0	0	0	0	0	0	0	0	0	0	0	0	0	0	PAX7+MyoProg2
CTACACCGTCTTGATG-FCAImmP7536758	0	0.78776	0	0.78776	0	1.22287	0.78776	1.7568	0	0	0	0	0	0	0	0	0	0	0	0	0	0	0	0	0	PAX7+MyoProg2
CTACATTAGGTAGCTG-FCAImmP7536758	0	0	0	0.763483	1.19134	1.90638	0.763483	0.763483	0	1.49003	0	0	0	0	0	0	0	0	0	0	0	0	0	0	0	PAX7+MyoProg2
CTACATTCAAAGGAAG-FCAImmP7536758	0	0	0	0	0	1.80301	0.699915	0.699915	0	0.699915	0	0	0	0	0	0	0	0	0	0	0	0	0	0	0	PAX7+MyoProg2
CTACATTTCTTGAGGT-FCAImmP7536758	0	0	0	0	0	0	0	0.55409	0.55409	0	0	0	0	0	0	0.55409	0.908546	0	0	0	0	0	0.55409	0	0	MyoB2
CTACCCAAGAAAGTGG-FCAImmP7536758	0	0.670586	0.670586	0	1.06842	2.03962	0.670586	0	0	0	0	0	0	0	0	0	0	0	0	0	0	0.670586	0	0	0	PAX7+MyoProg2
CTACCCAAGTCCTCCT-FCAImmP7536758	0	1.23666	0.798428	0.798428	0	0	1.96153	0.798428	1.54033	0	0	0	0	0	0	0	0	0	0	0	0	0	0	0	0	PAX7+MyoProg1
CTACCCACAAGGACTG-FCAImmP7536758	0	1.65485	1.05815	2.08615	0.879946	2.02599	1.65485	0.385437	0	1.4567	0	0	0	0	0	0.662952	0	0	0	0	0	0	0	0	0	PAX7+MyoProg1
CTACCCACAATGAATG-FCAImmP7536758	0	0	0	0	0	1.43411	2.3597	2.00037	0	0	0	1.43411	0	0	0	0	0	0	0	0	0	0	0	0	0	PAX7+MyoProg1
CTACCCACACAACGTT-FCAImmP7536758	0	0	0	0	0	0.649279	0	0	0	0	0	0	0	0	0	0	0.649279	0	0	0	0	0	0	0	0	MyoB2
CTACCCACACTGTGTA-FCAImmP7536758	0	0.767544	0	0.767544	0	2.20621	1.49591	0.767544	1.19663	0	0	0	0	0	0	0	0	0	0	0	0	0	0	0	0	PAX7+MyoProg2
CTACCCACAGGGTATG-FCAImmP7536758	0	1.5909	0	1.77244	0	1.5909	0	0	0	0	0	0	0	0.681601	0	1.92603	1.08319	0	0	0	0	0.681601	0	0	0	PAX7+MyoProg2
CTACGTCAGCTAGCCC-FCAImmP7536758	0	1.06848	0	0.670633	1.35233	1.35233	1.907	1.06848	1.06848	0	0	0	0.670633	0	0	1.06848	0	0	0	0	0	0	0.670633	0	0	PAX7+MyoProg1
CTACGTCCAAGTAATG-FCAImmP7536758	0	1.36689	0	0	0	2.65	1.36689	0.900796	0	0	0	0	0	0	0	0	0	0	0	0	0	0.900796	0	0	0	PAX7+MyoProg2
CTACGTCCATCCCATC-FCAImmP7536758	0	1.29417	0	1.46092	0.84328	0.84328	0.508015	0.508015	0	0.508015	0	0	0	0	0	0.508015	0	0	0	0	0	0	0	0	0	PAX7+MyoProg1
CTACGTCGTCATGCCG-FCAImmP7536758	0	1.69443	0.401276	1.69443	1.24377	1.78125	1.9351	0.401276	0	0.908738	0	0.401276	0	0	0	0.908738	0	0	0	0	0	0	0	0	0	PAX7+MyoProg1
CTAGAGTCAGATGGGT-FCAImmP7536758	0	0	0	0	0	1.30396	1.30396	0	0	0	0	0	0	0	0	0	0	0	0	0	0	0	0	0	0	PAX7+MyoProg2
CTAGAGTCAGCTGGCT-FCAImmP7536758	0	0.623891	0	0.623891	0	1.28052	1.4962	0	1.28052	0	0	0	0	0	0	0	0	0	0	0	0	0	0	0	0	PAX7+MyoProg1
CTAGAGTGTGAGGCTA-FCAImmP7536758	0	0.910007	0.910007	0.910007	1.37843	2.29314	1.37843	0.910007	0.910007	0	0	0	0	0	0	0	0	0	0	0	0	0	0	0	0	PAX3+PAX7+MyoProg
CTAGAGTTCACCGGGT-FCAImmP7536758	0	1.59308	1.77472	2.37929	1.085	1.77472	0	1.085	0	0.682955	0	0	0	0	0	0	0	0	0	0	0	0.682955	0.682955	0	0	PAX7+MyoProg2
CTAGAGTTCAGAGACG-FCAImmP7536758	0	0	0	0	0.981142	2.03732	2.03732	0.981142	0	0	0	0.981142	0	0	0	0	0	0	0	0	0	0	0	0	0	PAX7+MyoProg2
CTAGAGTTCAGATAAG-FCAImmP7536758	0	0.646714	0	1.31581	0	2.11312	1.31581	0.646714	0	1.86494	0	0	0	0	0	0.646714	0	0	0	0	0	0	0.646714	0	0	PAX7+MyoProg2
CTAGAGTTCTTAGAGC-FCAImmP7536758	0	0.964663	0.964663	1.23427	0.594405	1.4464	1.62132	0.594405	1.23427	0.594405	0	0	0	0	0	0	0	0	0	0	0	0.594405	0	0	0	PAX7+MyoProg1
CTAGCCTAGATGCCTT-FCAImmP7536758	0	1.5549	0	1.5549	0	0	1.78833	0.808645	0	0	0.808645	0	0.808645	0	0	1.24982	0	0	0	0	0	0	0	0	0	MyoB1
CTAGCCTAGGTGCTAG-FCAImmP7536758	0	0	0	0	0	2.16187	2.16187	0	1.27045	1.57768	0	0	0	0	0	0	0	0	0	0	0	0	0	0	0	PAX7+MyoProg1
CTAGCCTGTCACAAGG-FCAImmP7536758	0	0.911384	1.17299	0.556113	0.556113	0.556113	0.556113	0.556113	0	1.55168	0	0	0.556113	0	0	0	0	0	0	0	0	0	0.556113	0	0	PAX7+MyoProg2
CTAGCCTTCGGCTTGG-FCAImmP7536758	0	0	0	0	0	0	0	0	0	0	0	0	0	0	0	0.531313	3.31942	0	1.33623	1.13253	0.531313	1.50537	0.876438	0	0	MyoC2
CTCACACGTAAGAGAG-FCAImmP7536758	0	0.537868	0.88571	0.537868	0	0	0.88571	0	0	0	0	0	0	0	0	1.34792	1.34792	0	0	0	0	0	0	0	0	MyoB2
CTCACACGTTTGTTGG-FCAImmP7536758	0	0	0	0	0	2.35154	2.35154	1.1351	0	1.65307	0	0	0	0	0	0	0	0	0	0	0	0	0	0	0	PAX7+MyoProg2
CTCACACTCCGCGCAA-FCAImmP7536758	0	0	0	0	0	0	0	0	0	0	0	0	0	0	0	0	2.25947	0	0	0	0	0	0	0	0	MyoB2
CTCAGAATCCACGACG-FCAImmP7536758	0	0	1.63454	0	0	0	1.63454	0	1.63454	0	0	0	0	0	0	0	0	0	0	0	0	0	0	0	0	PAX7+MyoProg1
CTCATTAAGTGACTCT-FCAImmP7536758	0	0.852706	0	1.10492	0.514614	1.10492	0	0	0	0	0	0	0	0	0	0.852706	0	0	0	0	0	0	0	0	0	MyoB2
CTCATTATCAGGTAAA-FCAImmP7536758	0	0	1.23118	0.794184	0	1.53426	1.03637	1.53426	1.03637	1.03637	0	0	0	0	0	0.473944	0	0	0	0	0	0	0	0	0	PAX7+MyoProg1
CTCCTAGGTGTGACCC-FCAImmP7536758	0	0	0	1.17748	0	2.04621	2.67257	1.17748	0.752873	0	0	0	0	0	0	0	0	0	0	0	0	1.17748	0	0	0	PAX7+MyoProg1
CTCCTAGTCAACTCTT-FCAImmP7536758	0	0	0	0	0.832051	0.832051	0.832051	0.832051	0.832051	0	0	0	0	0	0	0	0	0	0	0	0	0	0	0	0	PAX7+MyoProg1
CTCCTAGTCCAATGGT-FCAImmP7536758	0	0	0	1.96038	0	2.37614	1.23571	0	1.77183	1.23571	0	0	0	0	0	0	0	0	0	0	0	0	0	0	0	PAX7+MyoProg1
CTCGAAAAGGGCTCTC-FCAImmP7536758	0	0	0	0	0	1.82896	1.12848	0.715632	0.715632	0	0	0	0	0	0	0.715632	0	0	0	0	0	0	0	0	0	PAX7+MyoProg1
CTCGAAACAGGCAGTA-FCAImmP7536758	0	0	0.542713	0.542713	0	1.79918	2.63706	0.542713	0	1.15121	0	0	0	0	0	0	0	0	0	0	0	0	0.892546	0	0	PAX7+MyoProg1
CTCGAAATCATCTGTT-FCAImmP7536758	0	1.65017	1.83415	0.718799	0	2.12391	1.98949	1.42453	0	0.718799	0	0	0	0	0	0	0	0	0	0	0	0	0	0	0	PAX7+MyoProg2
CTCGAAATCCCTCAGT-FCAImmP7536758	0	0.535097	0	0	0	0	0.535097	0	0	0	0	0	0	0	0	1.89626	3.16309	0	0	0.535097	0	1.13874	0	0	0	MyoC2
CTCGGAGAGAACTCGG-FCAImmP7536758	0	1.65159	0.877586	0	0	2.08262	2.95835	0	0	1.33767	0	0	0	0	0	0	0	0	0	0	0	0	0	0	0	PAX7+MyoProg2
CTCGGAGAGACAAAGG-FCAImmP7536758	0	0	0.722813	1.65649	0	1.84072	1.13797	1.13797	1.13797	0	0	0	0	0	0	0	0	0	0	0	0	0	0	0	0	PAX7+MyoProg1
CTCGGAGCATCAGTCA-FCAImmP7536758	0	0	0	0	1.27499	1.27499	3.07404	1.27499	0	0	0	0	0	0	0	0	0	0	0	0	0	1.27499	0	0	0	PAX7+MyoProg1
CTCGGAGGTCCGACGT-FCAImmP7536758	0	1.46608	0.980621	1.64196	0	0.980621	0.980621	0.980621	0	1.25253	0	0	0	0	0	0	0	0	0	0	0	0	0.605984	0	0	PAX7+MyoProg2
CTCGGGAAGAAGGTTT-FCAImmP7536758	0	0	0.720367	0	0	0.720367	0	0.720367	0	0	0	0	0	0	0	0	0	0.720367	0	0	0	0	0	0	0	MyoB2
CTCGGGATCTGGCGTG-FCAImmP7536758	0	0.807956	0	0.807956	0	1.24894	1.24894	0.807956	1.24894	0	0	0	0	0	0	0.807956	0	0	0	0	0	0	0	0	0	PAX7+MyoProg1
CTCGTACAGAGGACGG-FCAImmP7536758	0	0	0.462188	0.462188	0	0	0	0	0	0	0	0	0	0	0	1.50968	3.09791	0	0.777069	1.20901	1.01618	2.22198	0	0	0	MyoC2
CTCGTACTCCAAAGTC-FCAImmP7536758	0	0.634653	0.634653	1.84344	0	2.1947	0.634653	0	0	0	0	0	0	0	0	0	0	0	0	0	0	0	0	0	0	PAX7+MyoProg2
CTCGTACTCGCGGATC-FCAImmP7536758	0	0	0.728867	0.728867	0	1.14596	1.14596	0.728867	0	1.43941	0	0	0	0	0	0	0	0	0	0	0	0	0	0	0	PAX7+MyoProg2
CTCGTACTCTGATACG-FCAImmP7536758	0	0	0	0	0	0.661883	1.8917	0	0	0	0	0	0	0	0	1.33902	1.05671	0	0	0	0	0	0	0	0	MyoB2
CTCGTCAAGAGTGAGA-FCAImmP7536758	0	2.12119	1.92758	2.20554	0	1.37027	1.37027	0.550492	0.550492	1.54127	0	0	0	0	0	0	0	0	0	0	0	0.550492	0	0	0	PAX7+MyoProg2
CTCGTCAAGTCCGGTC-FCAImmP7536758	0	0.801194	0	1.24023	0	1.54428	1.24023	1.24023	1.54428	0	0	0	0	0	0	0	0	0	0	0	0	0	0.801194	0	0	PAX7+MyoProg1
CTCGTCACAGGGTACA-FCAImmP7536758	0	1.2697	0.548912	1.36749	1.2697	1.53834	0.548912	0.311656	0	0	0	0.311656	0	0	0	0	0	0	0	0	0	0.311656	0	0	0	PAX7+MyoProg1
CTCGTCAGTCGAACAG-FCAImmP7536758	0	0	0	0.582154	0.947704	1.42541	0.582154	0	0	1.59928	0	0	0	0	0	0	0	0	0	0	0	0	0	0	0	PAX7+MyoProg2
CTCGTCATCCTAGAAC-FCAImmP7536758	0	0.911473	0.911473	1.17309	0	1.82583	2.49814	0.556177	0	0	0	0	0	0	0	0.911473	0	0	0	0	0	0.556177	0	0	0	MyoB2
CTCTAATAGCGCCTTG-FCAImmP7536758	0	2.15701	0	1.72047	1.40072	1.96237	0.567882	0	0	1.19197	0	0	0	0	0.567882	0	0	0	0	0	0	0.567882	0	0	0	PAX7+MyoProg2
CTCTAATCATTGGTAC-FCAImmP7536758	0	0	0	0	0	0	0	0	0.592881	0	0	0	0	0	0	1.61859	2.84397	0.592881	0.592881	0	0	1.76732	0.592881	0	0	MyoC2
CTCTAATGTTGTCGCG-FCAImmP7536758	0	0.889494	0.889494	2.40128	0.889494	1.35268	2.10041	0	0.889494	0	0	0	0	0	0	0	0	0	0	0	0	0	0	0	0	PAX7+MyoProg2
CTCTAATTCTTCAACT-FCAImmP7536758	0	0	0	0	0	2.11977	2.54371	0	0	0	0	0	0	0	0	0	0	0	0	0	0	0	0.902535	0	0	PAX7+MyoProg2
CTCTACGCACAGCCCA-FCAImmP7536758	0	1.22857	0	0	0	0.792163	0.792163	0	0	0	0	0	0	0	0	0.792163	0.792163	0	0	0	0	0.792163	0	0	0	MyoB2
CTCTACGTCGAGAGCA-FCAImmP7536758	0	1.5629	0	0	0.814278	1.79678	1.79678	0	0.814278	0	0	0	0	0	0	0	0	0	0	0	0	0.814278	0	0	0	PAX7+MyoProg1
CTCTGGTCATTACGAC-FCAImmP7536758	0	0	0.795516	0	0	0	0.795516	0.795516	0	0	0	0	0	0	0	1.03793	1.03793	0.795516	0	0	0	0.474862	0	0	0	MyoB2
CTCTGGTGTAGAGCTG-FCAImmP7536758	0	0.654784	0	0	0	1.87922	3.06077	0.654784	1.72698	0	0	0	0	0	0	0.654784	0	0	0	0	0	0.654784	0	0	0	PAX7+MyoProg1
CTCTGGTGTGACGGTA-FCAImmP7536758	0	1.83786	1.50897	1.83786	0	1.0156	1.29241	1.0156	0.631545	0.631545	0	0	0	0	0	0.631545	0	0	0	0	0	0	0	0	0	PAX7+MyoProg2
CTGAAACGTATTAGCC-FCAImmP7536758	0	0	0	0	0	1.44047	3.0124	1.44047	0.959865	0	0	0	0	0	0	0.959865	0	0	0	0	0	0	0	0	0	PAX7+MyoProg1
CTGAAACGTCCATCCT-FCAImmP7536758	0	1.94545	0.998186	0.998186	0	1.48766	1.66457	0.998186	0	0	0	0	0	0	0	0	0	0	0	0	0	0	0	0	0	PAX7+MyoProg1
CTGAAGTAGGACCACA-FCAImmP7536758	0	1.31422	0.859049	0	0	1.31422	2.35389	1.31422	1.8631	0	0	0	0	0	0	0	0	0	0	0	0	0	0	0	0	PAX7+MyoProg1
CTGAAGTCAGGGATTG-FCAImmP7536758	0	1.17523	0.751154	1.88665	0	2.50098	2.40469	0	1.7007	1.17523	0	0	0	0	0	0	0	0	0	0	0	0	0	0	0	PAX7+MyoProg1
CTGAAGTCATCCTAGA-FCAImmP7536758	0	0.841699	0	2.1885	0	2.1885	2.65346	0	0	1.83757	0	0	0	0	0	0	0	0	0	0	0	0	0	0	0	PAX7+MyoProg2
CTGAAGTTCAGAGACG-FCAImmP7536758	0	0.813578	0	0	0.813578	1.79573	1.25617	0	0.813578	0	0	0	0	0	0	0	0	0	0	0	0	0	0	0	0	PAX7+MyoProg2
CTGATAGAGTGGTCCC-FCAImmP7536758	0	1.43023	1.13776	1.43023	1.13776	1.43023	2.13051	0	0.722649	1.43023	0	0	0	0	0	0.722649	0	0	0	0	0	0	0	0	0	PAX7+MyoProg2
CTGATAGCAGATGGCA-FCAImmP7536758	0	1.08119	0	0.680107	0	1.76993	1.76993	0.680107	0	0.680107	0	0	0	0	0	0	0	0	0	0	0	0	0	0	0	PAX7+MyoProg2
CTGATAGGTTCACCTC-FCAImmP7536758	0	0	0	0.625383	0	0	0	0	0	0	0	0	0	0	2.1771	1.0072	3.69146	0	0	0	1.49869	4.32718	1.67612	0	0	MyoC2
CTGATAGTCACCTTAT-FCAImmP7536758	0	1.46155	0	0.603309	0.97694	2.03147	2.76675	0	0	0	0	0.603309	0	0	0	0.603309	0	0	0	0	0	0	0	0	0	PAX7+MyoProg2
CTGATCCAGAAGGACA-FCAImmP7536758	0	0	0	1.43986	0	1.76304	1.43986	0	1.43986	0	0	0	0	0	0	0	0	0	0	0	0	0	0	0	0	PAX7+MyoProg2
CTGCCTATCAGTTAGC-FCAImmP7536758	0	0.814769	0	0	1.2577	1.79751	2.28346	1.2577	0	0	0	0	0.814769	0	0	0	0	0	0	0	0	0.814769	0	0	0	PAX7+MyoProg2
CTGCGGATCACCGTAA-FCAImmP7536758	0	0	0	1.15244	0.733787	1.44665	0.733787	0.733787	0	0	0	0	0	0	0	0	0	0	0	0	0	0	0	0	0	PAX7+MyoProg2
CTGCGGATCATCTGCC-FCAImmP7536758	0	1.48305	0.758682	1.18507	1.18507	0.758682	3.34113	0.758682	0	0	0	0	0	0	0	0	0	0	0	0	0	0	0	0	0	PAX7+MyoProg2
CTGCTGTGTCAATACC-FCAImmP7536758	0	1.3848	0	1.3848	0	1.3848	1.3848	0	1.3848	0	0	0	0	0	0	0	0	0	0	0	0	0	0	0	0	PAX7+MyoProg1
CTGCTGTTCCTCTAGC-FCAImmP7536758	0	1.44566	0	0	0	2.37341	1.44566	0	0	0	0	0	0	0	0	0	0	0	0	0	0	0	0	0	0	PAX7+MyoProg2
CTGTGCTCACTGTGTA-FCAImmP7536758	0	1.29094	1.29094	2.44624	0.630598	2.58794	1.50739	0.630598	1.29094	0.630598	0	0	0	0	0	0	0	0	0	0	0	0	0	0	0	PAX7+MyoProg1
CTGTTTACACCATCCT-FCAImmP7536758	0	0	0.454703	0.454703	0	0	0	1.00324	0	0	0	0	0	0	0	1.00324	2.90532	0	0.766124	1.19478	0.454703	1.00324	0	0	0	MyoC2
CTGTTTATCAACACCA-FCAImmP7536758	0	1.76689	0	0	0.794417	1.5346	1.5346	0.794417	1.76689	0	0	0	0	0	0	0.794417	0	0	0	0	0	0	0	0	0	PAX7+MyoProg1
CTTAACTCATCGATGT-FCAImmP7536758	0	0	0	0	0	1.71168	2.05507	0	1.18452	0	0	0	0	0	0	0	0	0	0	0	0	0	0	0	0	PAX7+MyoProg1
CTTAACTTCAAACAAG-FCAImmP7536758	0	0	0	0	0	0	0	0	0	0	0	0	0	0	0	2.35443	3.07514	0	1.42968	0.58464	0.951151	1.99535	0	0	0	MyoC2
CTTACCGAGCTAGTCT-FCAImmP7536758	0	1.06138	0.815471	1.2586	0	0	0.488653	0	0	0	0	1.42325	0	0	0	0.488653	2.34677	0	0	0.488653	0.488653	2.89111	0	0	0	MyoB2
CTTAGGAAGAAGGTGA-FCAImmP7536758	0	0.759589	0	0	1.48437	2.41917	2.05725	0	1.18626	0	0	0	0	0	0	0	0	0	0	0	0	0	0	0	0	PAX7+MyoProg2
CTTAGGAAGGGTCTCC-FCAImmP7536758	0	0.572289	0	0	0	0	0.933989	0	0	0	0	0.572289	0	0	0	0.933989	2.40154	0	0	0	0	0	0	0	0	MyoB2
CTTAGGACACCGAAAG-FCAImmP7536758	0	1.13833	0.723086	2.24984	1.13833	2.53913	2.69396	0.723086	0.723086	0	0	0	0	0	0	0	0	0	0	0	0	0	0	0	0	PAX7+MyoProg1
CTTAGGAGTTCGTGAT-FCAImmP7536758	0	0	0	0	0	2.57883	2.82354	0	1.23441	0	0	0	0	0	0	0.796685	0	0	0	0	0	0	0	0	0	PAX7+MyoProg1
CTTAGGATCAAAGTAG-FCAImmP7536758	0	0.582572	0	0	1.21548	1.60003	0.948284	0	0	1.42613	0	0	0	0	0	0	0	0	0	0	0	0	0	0	0	PAX7+MyoProg2
CTTCTCTCAATGGACG-FCAImmP7536758	0	0	0	0	0	1.93097	1.51243	0.778979	0	0	0	0	0	0	0	0	0	0	0	0	0	0	0	0	0	PAX7+MyoProg2
CTTCTCTGTACATGTC-FCAImmP7536758	0	0	0.980413	0	0	2.87105	2.39729	0	2.0363	0	0	0	0	0	0	0	0	0	0	0	0	0	0	0	0	PAX7+MyoProg1
CTTCTCTGTTGCGTTA-FCAImmP7536758	0	0.687987	0	1.60117	0.687987	1.09173	1.09173	0.687987	0	0	0	0	0	0	0	0.687987	0.687987	0	0	0	0	1.37854	0	0	0	PAX3+PAX7+MyoProg
CTTGGCTTCAAGCCTA-FCAImmP7536758	0	0	0	2.23136	0	2.01027	0	0	0	0	0	0	0	0	0	1.72599	1.04635	0	0	0	0	0.654207	0	0	0	PAX3+PAX7+MyoProg
CTTTGCGTCATAACCG-FCAImmP7536758	0	0	0	0	0	1.56101	1.05842	0	0	1.05842	0	0	0	0	0	0	0	0	0	0	0	0	0	0	0	PAX7+MyoProg2
GAAACTCAGATGTTAG-FCAImmP7536758	0	0	0	0	0	1.55561	1.55561	1.05396	1.55561	0	0	0	0	0	0	0	0	0	0	0	0	0	0	0	0	PAX7+MyoProg1
GAAACTCAGGCAGGTT-FCAImmP7536758	0	0	0.625181	0.625181	0	1.49836	2.35654	0.625181	0	1.28253	0	0	0	0	0	0.625181	0	0	0	0	0	0	0	0	0	PAX7+MyoProg2
GAAACTCAGTGACTCT-FCAImmP7536758	0	0.685535	0	1.37485	0	2.28884	1.37485	0.685535	1.59723	0.685535	0	0	0	0	0	0	0	0	0	0	0	0	0	0	0	PAX7+MyoProg1
GAAACTCCAATAACGA-FCAImmP7536758	0	0	0	0	0.854214	2.20796	2.04739	0.854214	0.854214	0	0	0	0	0	0	0	0	0	0	0	0	0	0	0	0	PAX7+MyoProg1
GAAACTCCATCGGGTC-FCAImmP7536758	0	0	0	1.78197	0.973493	1.78197	2.2231	1.78197	0.973493	0	0	0	0	0	0	0	0	0	0	0	0	0	0	0	0	PAX7+MyoProg1
GAAACTCTCAGCAACT-FCAImmP7536758	0	0	0.659529	0	1.05353	1.55509	2.13665	1.05353	0.659529	0.659529	0	0	0	0	0	0	0	0	0	0	0	0	0	0	0	PAX7+MyoProg1
GAAATGACACGCCAGT-FCAImmP7536758	0	0	0	0	0.788021	0.788021	2.10343	0	1.22321	0	0	0	0	0	0	0	0	0	0	0	0	0	0	0	0	PAX7+MyoProg1
GAAATGATCTGCGTAA-FCAImmP7536758	0	0.645461	1.03451	2.30943	0	1.86271	1.99444	0	0	0	0	0	0	0	0	0.645461	0	0	0	0	0	0	0	0	0	PAX7+MyoProg2
GAACATCAGATGTTAG-FCAImmP7536758	0	0.524412	0.866651	0.524412	0.866651	1.32385	1.4923	0	0	1.32385	0	0	0	0	0	1.12115	0	0	0	0	0	0.524412	0.524412	0	0	PAX7+MyoProg2
GAACATCAGGCGACAT-FCAImmP7536758	0	0	0	0	0	1.64955	0	0	0.876111	0	0	0	0	0	0	0.876111	0	0	0	0	0	0	0	0	0	PAX7+MyoProg2
GAACATCCAGCCACCA-FCAImmP7536758	0	0	0.846461	0	0.846461	1.84459	2.5636	0	0	0	0	0	0	0	0	0	0	0	0	0	0	0.846461	0	0	0	PAX7+MyoProg2
GAACCTAAGACGCACA-FCAImmP7536758	0	0	0.601141	0	0	0.973955	1.63335	0.973955	1.45787	0	0	0	0	0	0	0	0	0	0	0	0	0.601141	0	0	0	PAX7+MyoProg1
GAACCTACACGACGAA-FCAImmP7536758	0	1.04306	1.32358	0.651778	0	1.87391	1.72183	0	0	0	0	0	0	0	0	0	0	0	0	0	0	0	0	0	0	PAX7+MyoProg2
GAACCTACAGCCTGTG-FCAImmP7536758	0	0.377744	0.377744	0	0	0	0.377744	0	0	0	0	0	0	0	0.377744	1.43816	2.98662	0	0.865826	1.19239	0.377744	0	0	0	0	MyoC2
GAACGGAAGAGTGACC-FCAImmP7536758	0	1.04223	1.04223	2.3202	0.651162	0.651162	0.651162	0	0	0	0	0	0	0	0	2.12132	0.651162	0	0	0	0	0	0	0	0	PAX3+PAX7+MyoProg
GAACGGAGTTCGTTGA-FCAImmP7536758	0	1.2595	0.816174	0.816174	0	1.79961	1.2595	0	0	0	0	0	0	0	0	0	0	0	0.816174	0	0	0.816174	0	0	0	PAX7+MyoProg2
GAACGGATCATTCACT-FCAImmP7536758	0	0.861054	1.75437	0.520475	0.861054	1.48481	1.48481	0	0.520475	1.48481	0	0	0	0	0	0	0	0	0	0	0	0	0	0	0	PAX7+MyoProg2
GAAGCAGAGTCGATAA-FCAImmP7536758	0	1.95055	1.10223	1.10223	0.695858	1.39036	2.56995	0	0	1.79627	0	0	0	0	0	0.695858	0	0	0	0	0	0	0	0	0	PAX7+MyoProg2
GAAGCAGTCTCGCATC-FCAImmP7536758	0	0	0.612376	0	0	2.04879	1.80317	0	0	0	0	0.612376	0	0	0	1.80317	1.80317	0	0	0	0	0	0	0	0	MyoB1
GAATAAGAGCAATATG-FCAImmP7536758	0	1.28077	0	0.832785	1.28077	2.63885	1.82436	0	0.832785	0	0	0	0	0	0	0	0	0	0	0	0	0.832785	1.28077	0	0	PAX7+MyoProg1
GAATAAGCAAGTTGTC-FCAImmP7536758	0	1.59582	1.08728	0.684657	0	0	0	0	0	0	0	0	0	0	1.93131	0	3.44922	0	1.37353	0	1.08728	3.50981	1.59582	0.684657	0	MyoC2
GAATAAGGTTAAGTAG-FCAImmP7536758	0	2.04823	0.67543	1.07492	0	1.91534	2.04823	0	0	0	0	0	0	0	0	0	0	0	0	0	0	0	0	0	0	PAX7+MyoProg2
GAATGAACACCGATAT-FCAImmP7536758	0	0	1.67537	0.734859	0.734859	1.86034	3.02205	1.67537	1.67537	0	0	0	0	0	0	0	0	0	0	0	0	0	0	0	0	PAX7+MyoProg1
GAATGAACATGTTGAC-FCAImmP7536758	0	0	0	0	1.3065	2.46581	2.98834	0	1.61738	0	0	0	0	0	0	0	0	0	0	0	0	0.852976	0	0	0	PAX7+MyoProg1
GACACGCTCAGGCCCA-FCAImmP7536758	0	0	0	2.35472	0	1.75225	0	0.784767	1.75225	0	0	0	0	0	0	0	0	0	0	0	0	0	0	0	0	PAX7+MyoProg1
GACACGCTCTTGTACT-FCAImmP7536758	0	0	0	0	0	0	0	0	0	0	0	0	0	0	0	1.04791	2.70053	0	0	0.655362	0	1.72797	0	0	0	MyoB2
GACAGAGTCTGGTATG-FCAImmP7536758	0	0	0	0.877504	0	1.33757	1.33757	0	0	0	0	0	0	0	0	0	0	0	0	0	0	0	0	0	0	PAX7+MyoProg2
GACCTGGAGTCGTTTG-FCAImmP7536758	0	0	0	0	1.71934	2.5814	1.71934	0	0	0	0	0	0	0	0	0	0	0	0	0	0	0	0	0	0	PAX7+MyoProg2
GACGCGTCAGATCGGA-FCAImmP7536758	1.00248	0	0	0	0	1.49292	1.82052	1.00248	0	0	0	0	0	0	0	0	0	0	0	0	0	0	0	0	0	PAX7+MyoProg1
GACGGCTAGCAATATG-FCAImmP7536758	0	1.45197	1.45197	0.737409	0.737409	0	1.86448	1.1572	0	0	1.45197	0	1.45197	0.737409	0	0.737409	0.737409	0	0	0	0	0	0	0	0	MyoB1
GACGGCTGTACGCACC-FCAImmP7536758	0	3.56265	1.34929	2.89747	0	1.34929	1.34929	0	0	1.90351	0	0	0	0	0	0	0	0	0	0	0	0	0	0	0	PAX7+MyoProg2
GACGTGCGTTATGTGC-FCAImmP7536758	0	0	0	0	2.21049	0	1.62138	0	0	0	0	0	0	0	0	0	0	0	0	0	0	0	0	0	0	PAX7+MyoProg2
GACGTGCTCAGCTCGG-FCAImmP7536758	0	0.573301	0	0	0.573301	0.935398	0	0	0	0	0	0	0	0	0	1.41012	3.36274	0	0.935398	1.41012	0.935398	2.80229	0	0	0	MyoC2
GACGTTACACATTAGC-FCAImmP7536758	0	1.36504	0	1.36504	1.36504	1.36504	0.899323	0	0.899323	0.899323	0	0	0	0	0	0	0	0	0	0	0	0	0	0	0	PAX7+MyoProg1
GACGTTACAGTAAGCG-FCAImmP7536758	0	1.06581	0	1.42839	0	1.80421	2.82494	1.06581	1.42839	1.56994	0	0	0	0	0	0	0	0	0	0	0	0.491274	0	0	0	PAX7+MyoProg1
GACGTTAGTAAGAGAG-FCAImmP7536758	0	1.71021	0.973544	2.76164	0.344885	0	0.600843	0	0	0	0.344885	0	0	0.973544	0	0.344885	0.344885	0	0	0	0	0	0	0	0	PAX3+PAX7+MyoProg
GACGTTATCCTTGGTC-FCAImmP7536758	0	2.71804	0.556622	2.21838	0	2.13389	0.556622	0.912096	0	0.912096	0	0	0	0	0	0.556622	0	0	0	0	0	0	0	0	0	PAX7+MyoProg2
GACGTTATCGTTTGCC-FCAImmP7536758	0	0	2.32723	2.32723	0	1.60222	0	1.29273	0	0	0	0	0	0	0	0	0	0	0	0	0	0	0	0	0	PAX7+MyoProg2
GACGTTATCTTACCGC-FCAImmP7536758	0	0	0	0	0.621928	0.621928	0.621928	0	0	0	0	0	0	0	0	1.49292	1.49292	1.00248	0	0	0	0	0	0	0	MyoB2
GACTAACAGACCGGAT-FCAImmP7536758	0	1.65649	0.722813	1.43047	0	1.84072	0.722813	0.722813	0	1.13797	0	0	0	0	0	0	0	0	0	0	0	0	0	0	0	PAX7+MyoProg2
GACTAACTCCAAAGTC-FCAImmP7536758	0	2.1847	1.59817	2.06711	0	1.78002	2.06711	0	0	1.37574	0	0	0	0	0	0	0	0	0	0	0	0	0	0	0	PAX7+MyoProg2
GACTAACTCCCGACTT-FCAImmP7536758	0	2.35498	0	1.65615	0.722595	0.722595	2.45081	0.722595	0	1.65615	0	0	0	0	0	0	0	0	0	0	0	0	0	0	0	PAX7+MyoProg2
GACTACAAGCCGCCTA-FCAImmP7536758	0	0.914554	0	0	0	1.38412	0.914554	1.70238	1.38412	0	0	0	0	0	0	0.914554	0	0	0	0	0	0	0	0	0	PAX7+MyoProg1
GACTACACAATGTTGC-FCAImmP7536758	0	1.9316	0	0	0.906299	1.37379	2.4271	0	1.6911	0	0	0	0	0	0.906299	0	0	0	0	0	0	0	0	0	0	PAX7+MyoProg1
GACTACAGTAGCGATG-FCAImmP7536758	0	2.32797	0.768783	1.49771	0.768783	2.07227	1.19824	1.19824	0	2.7004	0	0	0.768783	0	0	0	0	0	0	0	0	0	0	0	0	PAX7+MyoProg2
GACTACATCCAACCAA-FCAImmP7536758	0	0	0	0	0	0	0	0	0	0	0	0	0	0	3.10049	0	0	0	0	0	0	5.45659	4.32057	2.45139	0	MYL3+MyoC
GACTACATCGTCACGG-FCAImmP7536758	0	3.12394	0.937094	2.59678	2.33363	2.59678	3.41768	0	0	0	0	0	0	0	0	0	0	0	0	0	0	0	0	0	0	PAX7+MyoProg2
GACTGCGCACCGAATT-FCAImmP7536758	0	0	0.953106	0.58605	0	1.60631	0	0.58605	0	0	0	0	0	0	0	0.58605	1.60631	0	0	0	0	0	0	0	0	PAX7+MyoProg1
GACTGCGTCACCAGGC-FCAImmP7536758	0	0	0	0	0	2.14121	1.70581	0	0.917071	0	0	0	0	0	0	0	0	0	0	0	0	0	0	0	0	PAX7+MyoProg1
GACTGCGTCACCCGAG-FCAImmP7536758	0	0	0	0	0.893654	0	0	0	0	0	0	0	0	0	0	1.35792	0	0	0	0	0	0	0	0	0	MyoB2
GACTGCGTCGCAAGCC-FCAImmP7536758	0	0	0.6158	0	0	0.6158	0	0	0	0	0	0	0	0	0	0	0	0.994093	0	0	0	0.6158	0	0	0	MyoB2
GAGCAGAAGTGGGATC-FCAImmP7536758	0	1.38547	0	1.38547	0	1.38547	2.86116	0.915631	0.915631	0	0	0	0	0	0	0	0	0	0	0	0	0	0	0	0	PAX7+MyoProg2
GAGCAGAGTCCGAATT-FCAImmP7536758	0	0	0	0	0	1.78823	2.13633	1.78823	1.24974	0	0	0	0	0	0	0	0	0	0	0	0	0	0	0	0	PAX7+MyoProg1
GAGGTGAAGCGATGAC-FCAImmP7536758	0	0	0	0.874152	0	1.64684	1.88515	1.33334	1.33334	1.33334	0	0	0	0	0	0	0	0	0	0	0	0	0	0	0	PAX7+MyoProg1
GAGGTGACAGTCCTTC-FCAImmP7536758	0	0	0	0	0	0.880386	0.880386	0.880386	1.34121	0.880386	0	0	0	0	0	0	0	0	0	0	0	0	0	0	0	PAX7+MyoProg1
GAGGTGATCCAAATGC-FCAImmP7536758	0	0.929419	1.11319	0.929419	0.41278	1.80995	1.26837	0.41278	0	0.704099	0	0	0	0	0	0	0	0	0	0	0	0	0	0	0	PAX7+MyoProg1
GAGGTGATCGCTAGCG-FCAImmP7536758	0	0	0	0	0	1.24849	1.24849	0.603421	0.977095	0	0	0	0	0	0	0.603421	0	0	0	0	0	0	0	0	0	PAX7+MyoProg1
GAGTCCGAGGTGATTA-FCAImmP7536758	0	1.45365	1.45365	0	0	0	0	1.45365	0	0	0	0	0	0.97053	0	0.97053	0	0	0	0	0	0	0	0	0	PAX7+MyoProg2
GAGTCCGCAGCATGAG-FCAImmP7536758	0	1.58571	0	2.45767	1.07888	1.36406	0.678381	0.678381	0	0.678381	0	0	0	0	0	1.36406	0	0	0	0	0	0.678381	0	0	0	PAX7+MyoProg2
GATCAGTAGGCTAGGT-FCAImmP7536758	0	0	0.899929	0	0	1.92245	1.3658	0	1.68237	0	0	0	0	0	0	0	0	0	0	0	0	0	0	0	0	PAX7+MyoProg1
GATCAGTCAATAAGCA-FCAImmP7536758	0	0	0.629696	1.01308	0	1.28954	0	0.629696	0	1.01308	0	0	1.01308	0.629696	0	1.01308	1.01308	0	0	0	0	0	0	0	0	MyoB2
GATCAGTGTGCAGGTA-FCAImmP7536758	0	0.776689	0	1.20852	0	1.50913	2.34124	1.50913	0	0	0	0	0	0	0	0	0	0	0	0	0	0	0	0	0	PAX7+MyoProg1
GATCGATAGACTGGGT-FCAImmP7536758	0	1.45608	0.740208	0	0.740208	1.68371	3.08333	0	1.16088	0	0	0	0	0	0	0	0	0	0	0	0	0	0	0	0	PAX7+MyoProg1
GATCGATCACGAAGCA-FCAImmP7536758	0	0	0	0	0	0	0	0	0	0	0	0	0	0	0	0	1.42649	0	0	0	0	5.25971	3.91288	2.35063	0.948575	MYL3+MyoC
GATCGCGAGTTCGCAT-FCAImmP7536758	0	2.41093	0	2.04935	0	2.04935	2.67592	0.754779	0.754779	0	0	0	0	0	0	0	0	0	0	0	0	0	0	0	0	PAX7+MyoProg2
GATCGCGCAAACGCGA-FCAImmP7536758	0	0	0.804048	0	0.804048	1.54835	2.26613	0.804048	1.24391	0.804048	0	0	0	0	0	0	0	0	0	0	0	0.804048	0	0	0	PAX7+MyoProg1
GATCGCGGTCCCGACA-FCAImmP7536758	0	0.736841	1.15646	1.45114	0.736841	1.15646	1.15646	0.736841	0	0	0	0	0	0	0	0	0	0	0	0	0	0.736841	0	0	0	PAX7+MyoProg1
GATCGCGGTGATGATA-FCAImmP7536758	0	1.33681	0.660432	1.05475	1.55657	1.33681	1.73662	0	0	0	0	0	0	0	0	0	0	0	0	0	0	0	0	0	0	PAX7+MyoProg1
GATCGTATCGGGAGTA-FCAImmP7536758	0	1.71873	0.762842	0.762842	0.99936	2.06257	2.19839	0.452464	0.99936	1.3509	0	0	0	0	0	0	0	0	0	0	0	0	0.452464	0	0	PAX7+MyoProg2
GATCTAGAGAGACTTA-FCAImmP7536758	0	0	0.737466	1.15728	0	1.15728	2.47707	0.737466	0	0	0	0	0	0	0	0	0	0	0	0	0	0	0	0	0	PAX7+MyoProg2
GATCTAGCAACGCACC-FCAImmP7536758	0	0.279522	0.960303	0.497737	0	0.828547	0	0	0	0	0	0.279522	0	0	0	1.0767	2.80214	0	0.497737	0.279522	0	0.279522	0	0	0	MyoB2
GATCTAGGTACTTGAC-FCAImmP7536758	0	0	0	0	0.619461	1.81606	0	0	0	0	0	0	0	0	0	0.619461	0.619461	0.619461	0	0	0	0.999107	0	0	0	MyoB2
GATCTAGGTCTAGAGG-FCAImmP7536758	0	0	0	0	0	2.00165	0.824283	0	1.57707	0	0	0	0	0	0	0.824283	0	0	0	0	0	0	0	0	0	PAX7+MyoProg1
GATCTAGGTGCCTTGG-FCAImmP7536758	0	0	1.1861	0.759468	0.759468	2.19277	2.19277	0.759468	1.89997	0	0	0	0	0	0	0.759468	0.759468	0	0	0	0	0.759468	0	0	0	PAX7+MyoProg1
GATCTAGTCAGCACAT-FCAImmP7536758	0	0.73076	0.73076	0.73076	0.73076	2.3693	1.66896	0	0.73076	0.73076	0	0	0.73076	0	0	0	0	0	0	0	0	0	0	0	0	PAX7+MyoProg1
GATCTAGTCGGTTAAC-FCAImmP7536758	0	0.7075	1.1177	0.7075	1.1177	1.6323	2.2226	1.1177	1.1177	1.81557	0	0	0	0	0	0	0	0	0	0	0	0	0	0	0	PAX7+MyoProg2
GATGAAATCGCTGATA-FCAImmP7536758	0	0	0	0.771775	0	2.43995	0.771775	0.771775	0	0	0	0	0	0	0	0	0	0	0	0	0	0	0	0	0	PAX7+MyoProg2
GATGAGGTCCTGCAGG-FCAImmP7536758	0	0	2.59807	0	0.808162	1.7876	2.50095	1.2492	0.808162	0	0	0	0	0	0	0	0	0	0	0	0	0	0	0	0	PAX7+MyoProg2
GATGCTAAGTTATCGC-FCAImmP7536758	0	0	0	0.917252	0	1.70606	1.3875	1.70606	0.917252	0	0	0	0	0	0	0	0	0	0	0	0	0	0	0	0	PAX7+MyoProg1
GATGCTAGTCATGCCG-FCAImmP7536758	0	1.66325	0	0.618039	0.618039	1.4864	0.997159	0	0	0.618039	0	0	0	0	0	0.618039	0	0	0	0	0	0	0	0	0	PAX7+MyoProg2
GATGCTAGTTTGTTTC-FCAImmP7536758	0	0.544865	1.36034	0	0.544865	1.91619	2.01748	0	0	0.544865	0	0	0	0	0	0.544865	0	0	0	0	0	0	0	0	0	PAX7+MyoProg2
GATGCTATCATAAAGG-FCAImmP7536758	0	1.78574	0	0	0	1.24761	2.13369	0	0	0	0	0	0	0	0	0	0	0	0	0	0	0	0	0	0	PAX7+MyoProg1
GATGCTATCTCCCTGA-FCAImmP7536758	0	0.652306	0	1.04378	0.652306	0.652306	1.87484	1.04378	0.652306	0	0	0	0	0	0	0	0	0	0	0	0	0	0	0	0	PAX7+MyoProg2
GATTCAGGTGCACGAA-FCAImmP7536758	0	1.0178	0.633157	1.2949	2.08795	2.65698	2.82754	0	0	0	0	0	0	0	0	0.633157	0	0	0	0	0	0	0	0	0	PAX7+MyoProg2
GATTCAGGTGCCTGTG-FCAImmP7536758	0	0.652791	1.32513	1.54406	0.652791	1.54406	0.652791	1.04443	0	1.32513	0	0	0	0	0	1.04443	0	0	0	0	0	0	0	0	0	PAX7+MyoProg2
GCAAACTGTGCACCAC-FCAImmP7536758	0	1.02	0	1.02	0	0.634778	0.634778	0.634778	0	0	0	0	0	0	0	1.84366	2.52779	0	0	0	0	0	0	0	0	MyoB2
GCAAACTTCTAACGGT-FCAImmP7536758	0	0	1.40241	1.9643	0.703919	2.41739	2.72806	0	0	0.703919	0	0	0	0	0	0	0.703919	0.703919	0	0	0	0.703919	0	0	0	PAX7+MyoProg2
GCAATCAAGAAGGACA-FCAImmP7536758	0	0.535361	0	0.882167	0.535361	1.8968	2.25095	1.513	0	0	0	0	0	0	0	0	0	0	0	0	0	0.535361	0	0	0	PAX7+MyoProg1
GCAATCAAGGACAGCT-FCAImmP7536758	0	2.43917	2.1192	2.1192	0	1.64585	1.12905	1.12905	0.716059	0.716059	0	0	0	0	0	0	0	0	0	0	0	0	0	0	0	PAX7+MyoProg2
GCACATAAGGGTGTGT-FCAImmP7536758	0	0	0	0.533839	0	1.51013	1.78142	0.880015	0	0	0	0	0	0	0	0	0	0.533839	0	0	0	0	0	0	0	PAX7+MyoProg1
GCACATAGTACCGGCT-FCAImmP7536758	0	0	0	0	0	0.778023	0	0.778023	1.21025	0	0	0	0	0	0	0	0	0	0	0	0	0	0	0	0	PAX7+MyoProg1
GCAGCCAGTAAATGTG-FCAImmP7536758	0	0	0	0.758501	0.758501	1.18484	1.89842	0.758501	1.18484	0	0	0	0	0	0	0	0	0	0	0	0	0	0	0	0	PAX7+MyoProg1
GCAGCCATCGCAGGCT-FCAImmP7536758	0	0	0	0	0	0	0	0	1.03856	0	0	0	0	0	0	1.53693	0	0	0	0	0	1.03856	0	0	0	MyoB2
GCAGCCATCGTAGGAG-FCAImmP7536758	0	0	0	0	0.587396	1.22315	1.43441	0.95497	0.95497	0	0	0	0	0	0	0.587396	0	0	0	0	0	0	0	0	0	PAX7+MyoProg1
GCAGCCATCGTGGTCG-FCAImmP7536758	0	0	0	0.594405	1.4464	2.29571	0.964663	0	0	0.594405	0	0	0	0	0	0	0	0	0	0	0	0	0	0	0	PAX7+MyoProg2
GCAGTTAAGAGGTAGA-FCAImmP7536758	0	1.11396	0.52006	0.52006	0	0	0	0	0	0	0	0	0	0	0	2.14047	3.26724	0	0	0	0.52006	1.11396	0	0	0	MyoC2
GCAGTTACAATGAAAC-FCAImmP7536758	0	0	0	0	0.863466	1.86956	0	0.863466	0.863466	0	0	0	0	0	0	0	0	0	0	0	0	0.863466	0	0	0	PAX7+MyoProg1
GCAGTTACACTTCTGC-FCAImmP7536758	0	1.03044	0	1.30926	1.03044	2.10525	1.70579	1.30926	1.85737	0	0	0	0	0	0	0	0	0	0	0	0	0	0	0	0	PAX7+MyoProg1
GCAGTTAGTCCTCTTG-FCAImmP7536758	0	0	0	0	0	1.92729	2.46498	0.682326	1.92729	0	0	0	0	0	0	0.682326	0	0	0	0	0	0	0.682326	0	0	PAX7+MyoProg1
GCAGTTATCTCGAGTA-FCAImmP7536758	0	1.56902	0	2.03514	0	1.56902	2.25699	0	0	1.90254	0	0	0	0	0	1.06504	0	0	0	0	0	0	0	0	0	PAX7+MyoProg2
GCATGATCAGACGCAA-FCAImmP7536758	0	1.46257	0.603909	0	1.46257	1.46257	1.46257	0.603909	0	0.977767	0	0	0	0	0	0.603909	0	0	0	0	0	0.603909	0	0	0	PAX7+MyoProg2
GCATGATGTGTTAAGA-FCAImmP7536758	0	2.44319	0	2.96486	0	2.55127	2.18406	1.28852	0.838855	0	0	0	0	0	0	1.83336	0	0	0	0	0	0	0	0	0	PAX7+MyoProg2
GCATGATTCCACTGGG-FCAImmP7536758	0	0.949967	0.949967	1.42822	0	0.949967	0	0.949967	0	0	0	0	0	0	0	0.721289	0	0	0	0	0	0.424314	0	0	0	PAX7+MyoProg1
GCATGCGAGACTACAA-FCAImmP7536758	0	1.23819	0.596889	0	0.968093	1.45064	0.968093	0	0	0	0	0	0	0	0	0.596889	0	0.596889	0	0	0	0	0	0	0	PAX7+MyoProg1
GCATGCGAGGCGTACA-FCAImmP7536758	0	0.486254	0	0	0	0	0.486254	0	0	0	0	0	0	0	0	1.05732	3.18511	0.486254	0.812008	1.41854	0	1.68334	0	0	0	MyoC2
GCATGCGGTCTGCGGT-FCAImmP7536758	0	0	0	1.46276	0	2.03283	1.46276	0.744767	0	0.744767	0	0	0	0	0	0	0	0	0	0	0	0	0.744767	0	0	PAX7+MyoProg2
GCCAAATAGCTACCTA-FCAImmP7536758	0	0	0	0	0	0	0	0	0	0	0	0	0	0	0	1.9298	3.85277	0	1.37221	0	0	0.683781	0.683781	0	0	MyoC2
GCCAAATCAAGTTCTG-FCAImmP7536758	0	2.12542	1.77794	3.37678	0	0.801736	2.96739	0	0	1.9667	0	0	0	0	0	0	0	0	0	0	0	0	0	0	0	PAX7+MyoProg2
GCCAAATTCATAGCAC-FCAImmP7536758	0	1.2042	0	1.73487	0.575505	1.73487	2.40824	0.938466	1.2042	0	0	0	0	0	0	0	0	0	0	0	0	0	0	0	0	PAX7+MyoProg1
GCCTCTAGTCTCAACA-FCAImmP7536758	0	0.519618	0	0	0	1.48318	2.21666	1.75262	1.62695	0	0	0	0	0	0	0.859834	0	0	0	0	0	0	0	0	0	PAX7+MyoProg1
GCGACCAAGTTGAGTA-FCAImmP7536758	0	1.07245	0	1.35681	1.35681	1.91214	2.16218	0.673588	1.07245	0.673588	0	0	0	0	0	0	0	0	0	0	0	0	0	0	0	PAX7+MyoProg1
GCGAGAAGTACTCTCC-FCAImmP7536758	0	0.919785	0	0.919785	0.919785	1.39066	0.562113	0	0	0	0	0	0	0	0	0.919785	0	0	0	0	0	0.919785	0	0	0	PAX7+MyoProg1
GCGAGAATCAACGGGA-FCAImmP7536758	0	1.84788	0	1.84788	0	1.02321	1.02321	0.466269	0.466269	0	0	0	0	0	0	0.783021	0	0	0	0	0	0.466269	0	0	0	PAX7+MyoProg1
GCGAGAATCCGGGTGT-FCAImmP7536758	0	0	0	0.991633	0	0	1.47962	0	1.65615	0	0	0	0	0	0	0	0	0	0	0	0	0	0	0	0	PAX7+MyoProg2
GCGCAACCAGTAAGCG-FCAImmP7536758	0	0.875784	0	0	0	1.3354	2.79779	0	1.3354	0	0	0	0	0	0.875784	0	0	0	0	0	0	0	0	0	0	PAX7+MyoProg1
GCGCAACGTCAATACC-FCAImmP7536758	0	0.627938	0	0	0	1.50296	1.50296	0	0	0	0	0	0	0	0	0.627938	1.28681	0	0	0	0	1.01069	0	0	0	MyoB2
GCGCAACGTCTCTTTA-FCAImmP7536758	0	0	0	0	0	1.9022	0.760862	0	1.9022	0	0	0	0	0	0	0	0	0	0	0	0	0	0	0	0	PAX7+MyoProg1
GCGCAGTCAGCGATCC-FCAImmP7536758	0	0	0	0	0	0	1.77869	0.97104	1.45427	0	0	0	0	0	0	0	0.97104	0	0	0	0	0	0	0	0	PAX7+MyoProg1
GCGCAGTGTTATGCGT-FCAImmP7536758	0	1.1723	1.1723	1.46882	0.748914	1.88305	0.748914	0	0	0	0	0.748914	0	0	0	0	0	0	0	0	0	0	0	0	0	PAX7+MyoProg2
GCGCAGTTCCAGTATG-FCAImmP7536758	0	1.05104	0.657685	2.13328	0.657685	1.73194	1.05104	0	1.05104	0	0	0	0	0	0	0	0	0	0	0	0	0	0	0	0	PAX7+MyoProg1
GCGCAGTTCGCCATAA-FCAImmP7536758	0	0	0	1.08203	0	0.680733	1.77098	0.680733	1.08203	0	0	0	0	0	0	0	0	0	0	0	0	0	0	0	0	PAX7+MyoProg1
GCGCAGTTCTGGCGTG-FCAImmP7536758	0	0.889578	0.889578	2.52355	0	1.35279	0.889578	0.889578	0	0	0	0	0	0.889578	0	0.889578	0	0	0	0	0	0	0	0	0	PAX7+MyoProg2
GCGCAGTTCTTGTATC-FCAImmP7536758	0	0.680925	0.680925	0	0	2.68511	1.3679	0	0.680925	2.05795	0	0	0	0	0	0	0	0	0	0	0	0	0	0	0	PAX7+MyoProg2
GCGCCAAAGTGACTCT-FCAImmP7536758	0	0.734351	0	0	0	1.15318	1.44748	0	0	0	0	0	0	0	0	0	0	0	0	0	0	0	0	0	0	PAX7+MyoProg2
GCGCCAATCCTTTCTC-FCAImmP7536758	0	0	0.711964	0	0	2.11214	2.11214	0	1.12362	0	0	0	0	0	0	0	0	0	0	0	0	0	0	0	0	PAX7+MyoProg1
GCGGGTTAGAGGTAGA-FCAImmP7536758	0	1.80692	0.614433	2.84045	0.614433	0.99222	0.99222	0.614433	0	0	0	0	0	0	0	0.99222	0	0	0	0	0	0	0	0	0	PAX7+MyoProg1
GCGGGTTTCACAATGC-FCAImmP7536758	0	0	0	0	0	0	0	0.778405	0	0	0	0	0	0	0	1.21075	1.74257	0.778405	0.778405	0.778405	0	1.5116	0	0	0	MyoC2
GCGGGTTTCCTTGACC-FCAImmP7536758	0	0.962458	0.962458	0	0.962458	1.44368	2.7449	0.962458	0	0	0	0	0.962458	0	0	0	0	0	0	0	0	0	0.962458	0	0	PAX7+MyoProg1
GCTCCTAAGCAGCGTA-FCAImmP7536758	0	0	0	0.595352	0	0	0.965972	0.595352	0	1.90146	0	0	0	0	0	0.965972	0	0	0	0	0	0.595352	0	0	0	PAX7+MyoProg2
GCTCCTAGTGTTGAGG-FCAImmP7536758	0	0	0	0.953155	1.43217	1.99817	1.99817	1.43217	0	0	0	0	0	0	0	0	0	0	0	0	0	0	0	0	0	PAX7+MyoProg2
GCTCCTATCCCTAACC-FCAImmP7536758	0	0	0	0	0	0	1.29024	0	0	0	0	0	0	0	1.29024	0	3.20692	0	0	0	0	5.14859	3.20692	0	0	MYL3+MyoC
GCTCTGTCACTTCGAA-FCAImmP7536758	0	1.36032	0.675905	0	0	0.675905	1.36032	0	0	0	0	0	0	0	0	1.76285	0.675905	0	0	0	0	1.07556	0	0	0	PAX7+MyoProg2
GCTCTGTGTGTAACGG-FCAImmP7536758	0	0	0	0	0	0.816949	1.2605	0	0.816949	0	0	0	0	0	0	0.816949	0	0	0	0	0	0	0	0	0	PAX7+MyoProg1
GCTGCAGAGCTATGCT-FCAImmP7536758	0	0	0	0	0	1.09153	0.68784	0	0.68784	0	0	0	0	0	0	0	0	0	0	0	0	0	0	0	0	PAX7+MyoProg1
GCTGCAGAGTTACCCA-FCAImmP7536758	0	0	0	1.14028	0	0	1.14028	1.14028	0	1.99918	0	0	0	0	0	0	0	0	0	0	0	0	0	0	0	PAX7+MyoProg1
GCTGCAGGTTGTACAC-FCAImmP7536758	0	0	0.699813	1.80285	0	0	0.699813	0	0	0	0	0	0	0	0.699813	1.10749	2.72046	0	0.699813	0	0	1.39628	0	0	0	MyoB2
GCTGCGAAGTACCGGA-FCAImmP7536758	0	0	0	0	0	0.633116	0	1.01774	0.633116	0	0	0	0	0	0	1.01774	0	0	0	0	0	0	0	0	0	PAX7+MyoProg1
GCTGCTTCATAGACTC-FCAImmP7536758	0	2.17421	0	1.58875	0	2.01437	3.01984	0	1.28049	0	0	0	0	0	0	0	0	0	0	0	0	0	0	0	0	PAX7+MyoProg1
GCTGCTTGTCCATGAT-FCAImmP7536758	0	0	1.4887	1.19014	1.4887	2.42427	2.83397	1.19014	0	0	0	0	0	0	0	0	0	0	0	0	0	0	0	0	0	PAX7+MyoProg2
GCTGCTTTCGATCCCT-FCAImmP7536758	0	0	0	0	0	2.22275	1.32022	0	1.32022	1.32022	0	0	0	0	0	0	0	0	0	0	0	0	0	0	0	PAX7+MyoProg1
GCTTCCAAGAAGCCCA-FCAImmP7536758	0	2.08636	0.943084	1.74111	0.943084	1.86989	1.74111	0.578827	0	1.86989	0	0	0	0	0	0	0	0	0	0	0	0	0	0	0	PAX7+MyoProg2
GCTTCCAGTTACGGAG-FCAImmP7536758	0	0	0	0	0	0	0	0	0	0	0	0	0	0	0	0	0	0	0	0	0	5.46661	3.95565	3.06767	0	MYL3+MyoC
GGAAAGCCAAGGTTTC-FCAImmP7536758	0	0.456583	0	0.456583	0	0	0	0	0	0	0	0	0	0	0	2.32813	3.00053	0	0	0	0	0.768876	0	0	0	MyoC2
GGAAAGCCAGGGCATA-FCAImmP7536758	0	0.444127	0.444127	1.1745	0.98484	1.88575	2.84576	0.750593	0	1.1745	0	0	0	0	0.444127	0.750593	0	0	0	0	0	0	0	0	0	PAX7+MyoProg1
GGAAAGCGTTAAAGAC-FCAImmP7536758	0	0	0	0	0	1.69933	2.66798	0	1.69933	0	0	0	0	0	0	2.04192	0	0	0	0	0	0	0	0	0	PAX7+MyoProg1
GGAACTTAGACTTTCG-FCAImmP7536758	0	0	0	1.17748	0.752873	1.88941	1.4746	0.752873	0.752873	0.752873	0	0	0	0	0	0	0	0	0	0	0	0	0	0	0	PAX7+MyoProg2
GGAACTTGTCGCATCG-FCAImmP7536758	0	0	0	0	0	1.02017	2.09121	0	1.02017	0	0	0	0	0	0	0	0	0	0	0	0	0	0	0	0	PAX7+MyoProg1
GGAATAACACAGGTTT-FCAImmP7536758	0	0	0	0.70227	0.70227	0.70227	1.39995	0	0.70227	0.70227	0	0	0	0	0	0.70227	0	0	0	0	0	0	0	0	0	PAX7+MyoProg1
GGAATAAGTCTCCATC-FCAImmP7536758	0	1.48985	1.11902	2.14712	0.523121	1.87154	2.06342	1.11902	1.11902	0	0	0	0	0	0	0	0	0	0	0	0	0	0	0	0	PAX7+MyoProg1
GGACAAGGTGGCGAAT-FCAImmP7536758	0	0	0	0	1.35813	1.35813	0	0	0	0	0	0	0	0	0	0	0	0	0	0	0	0	0	0	0	PAX7+MyoProg2
GGACAGACACACTGCG-FCAImmP7536758	0	2.02614	0	1.86984	0.740724	2.2803	0	0	1.45684	0	0	0	0	0	0	0	0	0	0	0	0	0	0	0	0	PAX7+MyoProg1
GGACAGACAGGTGCCT-FCAImmP7536758	0	1.0662	0.389388	2.15376	0.389388	0.887163	1.34975	0.887163	0	0.389388	0	0	0	0	0	0	0	0	0	0	0	0	0	0	0	PAX7+MyoProg2
GGACAGATCAGGATCT-FCAImmP7536758	0	0	0	2.03283	0	0	0	1.46276	1.46276	0	0	0	0	0	0	0	0	0	0	0	0	0	0	0	0	PAX7+MyoProg1
GGACAGATCGATGAGG-FCAImmP7536758	0	0.83692	1.28606	0	0.83692	1.59488	2.73448	1.28606	0	0.83692	0	0	0	0	0	0	0.83692	0.83692	0	0	0	0	0	0	0	PAX7+MyoProg2
GGACAGATCTTGTTTG-FCAImmP7536758	0	1.26962	0	0	0	1.26962	1.26962	1.26962	0.824068	0	0	0	0	0	0	0	0	0	0	0	0	0	0.824068	0	0	PAX7+MyoProg1
GGACATTAGCCGATTT-FCAImmP7536758	0	0	0	0.582852	0	0	0.948672	0.948672	0.948672	0	0	0	0	0	0	0.582852	0	0	0	0	0	0	0	0	0	PAX7+MyoProg1
GGACATTGTAGCTGCC-FCAImmP7536758	0	0	0	0.761045	0	1.71597	2.31492	1.18815	0	0	0	0	0	0	0	0	0	0	0	0	0	0	0	0	0	PAX7+MyoProg2
GGACATTTCAGTGTTG-FCAImmP7536758	0	1.61749	0	1.3066	0	1.61749	0.853053	0	0	0	0	0.853053	0	0	0	0	0	0	0	0	0	0	0	0	0	PAX7+MyoProg2
GGACATTTCTTGTATC-FCAImmP7536758	0	1.53194	0	2.21496	0.645417	1.03445	0	0	0	0	0	0	0	0	0	0	0	0	0	0	0	0	0	0	0	PAX7+MyoProg2
GGACGTCAGGGTCTCC-FCAImmP7536758	0	0	0	0.544926	0	1.36044	0.544926	0	0	0.544926	0	0	0	0	0	0.895664	0	0	0	0	0	0	0	0	0	MyoB2
GGACGTCGTTCAGCGC-FCAImmP7536758	0	0.942383	0	0.420045	0	0	0.420045	0	0	0	0	0	0	0	0	0.942383	2.74835	0.942383	0	0.942383	0	0.420045	0	0	0	MyoB2
GGACGTCTCAACACTG-FCAImmP7536758	0	0	0	0	0.782054	1.74813	1.93583	0	0.782054	0	0	0	0	0	0	0.782054	0	0	0	0	0	0	0	0	0	PAX7+MyoProg2
GGACGTCTCCGCTGTT-FCAImmP7536758	0.916081	0	0	0	1.38603	3.09071	1.70446	0	1.94561	0	0	0	0	0	0	0	0	0	0	0	0	0	0	0	0	PAX7+MyoProg1
GGAGCAACATCACAAC-FCAImmP7536758	0	0	0	0	1.28967	1.83468	2.44463	0	0	0	0	0	0	0	0	0	0	0	0	0	0	0	0	0	0	PAX7+MyoProg2
GGATGTTGTAAGTGTA-FCAImmP7536758	0	0	0	0	0	1.29373	0	0.842941	0	0	0	0	0	0	0	1.46047	2.82603	0	0	0	0	1.72832	0	0	0	MyoB2
GGATGTTGTTAAAGAC-FCAImmP7536758	0	0.900449	0	1.36645	0	1.9232	1.36645	1.36645	0.900449	0	0	0	0	0	0	0	0	0	0	0	0	1.36645	0	0	0	PAX7+MyoProg1
GGATGTTTCGACAGCC-FCAImmP7536758	0	2.13545	1.46231	1.91734	0.97756	0.603759	2.53415	0.97756	0	0	0	0	0	0	0	0.603759	0.603759	0	0	0	0	0	0	0	0	PAX7+MyoProg2
GGATTACAGAAGGCCT-FCAImmP7536758	0	2.20748	0	0	1.61867	2.3458	2.3458	0.853904	0	1.30768	0	0	0	0	0	0	0	0	0	0	0	0	0	0	0	PAX7+MyoProg2
GGCAATTAGCAACGGT-FCAImmP7536758	0	1.50725	0	0	0	2.58777	2.58777	0	0	1.0142	0	1.0142	0	0	0	1.50725	0	0	0	0	0	0	0	0	0	PAX7+MyoProg1
GGCAATTCACCTGGTG-FCAImmP7536758	0	1.1569	0	0.737182	0.737182	1.67899	1.67899	0.737182	1.1569	0	0	0	0	0	0	0	0	0	0	0	0	0	0	0	0	PAX7+MyoProg2
GGCAATTGTGTCTGAT-FCAImmP7536758	0	0	0	0.757838	0	0	1.18397	0	0	0	0	0.757838	0	0	0	0.757838	0	0	0	0	0	0	0	0	0	PAX7+MyoProg2
GGCAATTTCTTTAGGG-FCAImmP7536758	0	0.722159	0.722159	2.35421	0	1.4295	0.722159	0	0	0	0	0	0	0	0	0.722159	0.722159	0	0	0	0	0	0	0	0	MyoB2
GGCCGATCAGTTTACG-FCAImmP7536758	0	0	0	0	1.47239	2.54622	1.79832	0	1.47239	0	0	0	0	0	0	0	0	0	0	0	0	0	0	0	0	PAX7+MyoProg1
GGCCGATGTGACTCAT-FCAImmP7536758	0	0	0	0.667798	0.667798	1.74915	0.667798	1.56856	1.06467	0	0	0	0	0	0	0.667798	0	0	0	0	0	0	0	0	0	PAX7+MyoProg1
GGCGACTGTTCGTTGA-FCAImmP7536758	0	0	0	0	0	0	0	0	0	0	0	0	0	0	0	1.86172	2.47398	0	0	0	0	0	0	0	0	MyoB2
GGCGACTTCTACTCAT-FCAImmP7536758	0	0	0	0	0	0	0	0	0	0	0	0	0	0	2.66523	0.607426	2.82603	0	1.25479	0	2.14257	4.87163	2.32167	0	0	MyoC2
GGCGTGTAGCTAAACA-FCAImmP7536758	0	0	1.84358	0	0	1.29735	1.84358	0	0	2.19486	0	0	0	0	0	1.29735	0	0	0	0	0	0	1.29735	0	0	PAX7+MyoProg2
GGCGTGTAGGACGAAA-FCAImmP7536758	0	1.55923	1.55923	0	0	1.55923	2.14128	0	2.14128	0	0	0	0	0	0	0	0	0	0	0	0	1.55923	0	0	0	PAX7+MyoProg1
GGCGTGTAGTCGTACT-FCAImmP7536758	0	0.938892	0	0.938892	0	0.938892	1.73544	0	0.938892	0	0	0	0	0	0	0	0	0	0	0	0	0	0	0	0	PAX7+MyoProg1
GGCGTGTCAGTTAACC-FCAImmP7536758	0	0	0	0	0.715632	2.11846	2.3427	1.12848	0.715632	0	0	0	0	0	0	0.715632	0	0	0	0	0	0	0	0	0	PAX7+MyoProg1
GGCGTGTGTTGGACCC-FCAImmP7536758	0	0	0	0	0	1.79245	3.04532	0	0	0	0	0	0	0	0	0	0	0	0	0	0	0	0	0	0	PAX7+MyoProg2
GGCGTGTTCCCGACTT-FCAImmP7536758	0	0.799707	0.799707	0.799707	0	1.77488	0.799707	0.799707	0	0	0	0	0	0	0	1.54216	0	0	0	0	0	0	0	0	0	PAX7+MyoProg2
GGCTCGAAGTACGATA-FCAImmP7536758	0	1.08261	0	1.92528	1.08261	1.5902	2.376	0	0	2.376	0	0	0	0	0	1.08261	0	0	0	0	0	0	0	0	0	PAX7+MyoProg2
GGCTGGTAGGCCGAAT-FCAImmP7536758	0	0	0	0.389465	0	1.06635	0	0.389465	0.389465	0	0	0	0	0	0	0.66905	0	0	0	0	0	0	0	0	0	MyoB2
GGCTGGTGTAATAGCA-FCAImmP7536758	0	0.730927	0	0.730927	1.14868	1.66922	0.730927	0.730927	1.44244	0	0	0	0	0	0	0	0	0	0.730927	0	0	0	0	0	0	PAX7+MyoProg2
GGGACCTCAGGCTCAC-FCAImmP7536758	0	0.619046	0.356679	0.826687	0	1.66502	1.94592	0.619046	0	0.619046	0	0	0	0	0	0	0	0	0	0	0	0.619046	0.356679	0	0	PAX7+MyoProg2
GGGACCTCATGCGCAC-FCAImmP7536758	0	0	0	0	0	0	0	0	0	0	0	0	0	0	0	1.47538	3.0557	0.753408	0	0	0	0	0	0	0	MyoC2
GGGACCTGTTAAGGGC-FCAImmP7536758	0	1.94461	1.94461	2.23935	0	1.2227	0.787629	0	0	0.787629	0	0	0	0	0	0.787629	0	0	0	0	0	0.787629	0	0	0	PAX7+MyoProg2
GGGAGATAGCGTGTCC-FCAImmP7536758	0	0	0	0	0	2.52434	0	0	0	1.35343	0	0	0	0	0	1.35343	1.35343	0	0	0	0	0	0	0	0	MyoB2
GGGAGATAGTTGAGTA-FCAImmP7536758	0	0.855884	1.3102	0.855884	1.74695	1.74695	1.47788	0.516844	0	0	0	0	0	0	0	1.10862	0	0	0	0	0	0	0	0	0	PAX7+MyoProg1
GGGAGATCATCGGTTA-FCAImmP7536758	0	0.920012	0.562275	1.56304	0.920012	0.562275	1.39094	0	0.920012	0	0	0	0	0	0	0.562275	0.920012	0	0.562275	0	0	0.920012	0	0	0	MyoB2
GGGAGATGTTTGGCGC-FCAImmP7536758	0	1.35845	0	2.73767	0	2.01529	2.01529	0.543802	0	0.543802	0	0	0	0	0	0.543802	0	0	0	0	0	0.894081	0.543802	0	0	PAX7+MyoProg1
GGGAGATTCCATGCTC-FCAImmP7536758	0	0.725717	0.725717	2.13576	0	1.84547	0.725717	0	0	0.725717	0	0	0	0	0	0	0	0	0	0	0	0	0	0	0	PAX7+MyoProg2
GGGATGAAGATGGCGT-FCAImmP7536758	0	0	1.18847	1.18847	0	1.18847	1.18847	0	0	0	0	0	0	0	0	0	0	0	0	0	0	0	0	0	0	PAX7+MyoProg2
GGGATGAAGTGTTTGC-FCAImmP7536758	0	0	1.4158	0.712917	0	0	1.64088	0	0	0	0	0	0	0	0	1.4158	2.23211	0	0	0	0	0	0	0	0	MyoB2
GGGATGATCTAACCGA-FCAImmP7536758	0	1.44146	0.730258	1.66817	0	2.14351	2.14351	0.730258	0.730258	1.14779	0	0	0	0	0	1.14779	0	0	0	0	0	0	0	0	0	PAX7+MyoProg2
GGGCACTAGTTGAGAT-FCAImmP7536758	0	0	0	0	0.651998	2.00628	2.48761	0	1.54276	0	0	0	0	0	0	0	0	0	0	0	0	0	0	0	0	PAX7+MyoProg1
GGGCACTCAATCACAC-FCAImmP7536758	0	2.49403	0.698134	2.6483	1.80006	2.57414	3.14501	0	0	1.10526	0	0	0	0	0	0	0	0	0	0	0	0	0	0	0	PAX7+MyoProg2
GGGCATCCAACCGCCA-FCAImmP7536758	0	0	1.28824	0	0	2.18371	0.838631	0	0	0	0	0	0	0	0	0	0	0	0	0	0	0	0	0	0	PAX7+MyoProg2
GGGCATCCAAGGGTCA-FCAImmP7536758	0	0	0	1.23562	0	1.53918	2.11885	0	1.96028	0	0	0	0	0	0	0	0	0	0	0	0	0	0	0	0	PAX7+MyoProg1
GGGCATCCAGCGTAAG-FCAImmP7536758	0	0.921816	0.697754	1.6168	0	1.3932	1.3932	0	1.25934	0.921816	0	0	0	0	0	0	0	0	0	0	0	0.408539	0	0	0	PAX7+MyoProg1
GGGCATCTCAGGTTCA-FCAImmP7536758	0	1.71484	1.03756	1.31734	1.71484	0.647711	2.11496	1.31734	0	1.53572	0	0	0	0	0	0.647711	0	0	0	0	0	0	0	0	0	PAX7+MyoProg2
GGGCATCTCCTGCTTG-FCAImmP7536758	0	0	0	0	0.773531	1.73512	1.20442	1.20442	0	0	0	0	0	0	0	0.773531	0	0	0	0	0	0	0	0	0	PAX7+MyoProg1
GGGCATCTCTATGTGG-FCAImmP7536758	0	0.762933	1.71887	1.19062	0	1.9055	2.42489	0.762933	1.48923	0	0	0	0	0	0	0	0	0	0	0	0	0	0	0	0	PAX7+MyoProg1
GGGTCTGCAAGGGTCA-FCAImmP7536758	0	0.584604	0	0	0	0.584604	0.584604	0	0	0	0	0	0	0	3.03769	0.584604	2.99886	0	0.584604	0	1.88099	4.49936	0.584604	0	0	MyoC2
GGGTCTGGTGCAACTT-FCAImmP7536758	0	0	0	0.753825	1.17872	2.04778	2.18333	0.753825	1.47598	0	0	0	0	0	0	0	0	0	0	0	0	0	0	0	0	PAX7+MyoProg1
GGGTTGCGTAGCGTCC-FCAImmP7536758	1.00259	0	0	0	0	1.49305	1.00259	0	0	0	0	0	0	0	0	0	0	0	0	0	0	0	0	0	0	PAX7+MyoProg1
GGTATTGGTCGATTGT-FCAImmP7536758	0	0.948381	0.948381	0	0	1.99144	0.948381	0	0	0	0	0	0	0	0	1.42625	0	0	0	0	0	0	0	0	0	PAX7+MyoProg1
GGTATTGTCGAACTGT-FCAImmP7536758	0	0	0	0	0	0.870102	1.32822	1.64122	0	0.870102	0	0	0	0	0	0	0	0	0	0	0	0.870102	0	0	0	PAX7+MyoProg1
GGTATTGTCGGACAAG-FCAImmP7536758	0	0.735877	0	0.735877	0.735877	1.44972	1.15519	0.735877	0.735877	0.735877	0	0	0	0	0	0	0	0	0	0	0	0	0	0	0	PAX7+MyoProg1
GGTATTGTCGTTTAGG-FCAImmP7536758	0	1.33861	0	1.05634	1.05634	1.73863	2.33979	0.66161	0	1.05634	0	0	0	0	0	0	0	0	0	0	0	0	0	0	0	PAX7+MyoProg2
GGTGCGTAGCTAACTC-FCAImmP7536758	0	0	1.12629	1.82624	0	0.713979	0	0	0	1.98136	0	0	0.713979	0	0	0	0	0	0	0	0	0	0	0	0	PAX7+MyoProg2
GGTGTTAAGTGATCGG-FCAImmP7536758	0	0	0	0	0	2.17249	1.5872	0.831465	0.831465	0	0	0	0	0	0	0	0	0	0	0	0	0	0	0	0	PAX7+MyoProg1
GGTGTTACAACTGGCC-FCAImmP7536758	0	0	0	0.953841	0.953841	1.99913	0	0	0	0	0	0	0	0	0	0	0	0	0	0	0	0	0	0	0	PAX7+MyoProg2
GGTGTTATCGTTGACA-FCAImmP7536758	0	0	0	0	0	1.03527	1.53293	0.646022	1.03527	0	0	0	0	0	0	0	0	0	0	0	0	0	0	0	0	PAX7+MyoProg1
GTAACGTAGGCGACAT-FCAImmP7536758	0	2.23401	0.655629	2.49455	1.54871	1.54871	0.655629	0.655629	1.04827	1.54871	0	0	0	0	0	0	0	0	0	0	0	0	0	0	0	PAX7+MyoProg2
GTAACGTAGGTGCTAG-FCAImmP7536758	0	0	0	0.816738	1.26022	1.56639	1.80046	0	2.14927	0	0	0	0	0	0	0	0	0	0	0	0	0	0	0	0	PAX7+MyoProg1
GTAACGTAGTATCGAA-FCAImmP7536758	0	0.884122	0	1.34592	0	1.89963	0	0	0	0	0	0	0	0	0	0.884122	0	0	0	0	0	0	0	0	0	PAX7+MyoProg2
GTAACGTTCATGTCCC-FCAImmP7536758	0	0	2.09651	0	0	0	0	0	0	0	0	0	0	0	2.72625	2.09651	3.10965	0	0	0	0	5.18986	4.0622	3.10965	0	MYL3+MyoC
GTAACGTTCTCTGTCG-FCAImmP7536758	0	0.534833	0	1.89572	0	1.34251	0	0.534833	0	1.13831	0	0	0	0	0	1.34251	0	0	0	0	0	0	0	0	0	PAX7+MyoProg1
GTAACTGAGGGCACTA-FCAImmP7536758	0	0	0.887303	0	0	2.09714	1.34993	1.34993	1.66501	0	0	0	0	0	0	0.887303	0	0	0	0	0	0.887303	0	0	0	PAX7+MyoProg1
GTAACTGGTCGGCATC-FCAImmP7536758	0	0	0	0	1.09995	1.94763	3.04643	1.61104	2.39972	0	0	0	0	0	0	0	0	0	0	0	0	0	0	0	0	PAX7+MyoProg1
GTACGTAAGACTCGGA-FCAImmP7536758	0	0	1.01611	1.01611	2.08563	1.50958	1.83853	0	1.50958	0	0	0	0	0	0	0	0	0	0	0	0	0	0	0	0	PAX7+MyoProg1
GTACGTAAGTCATCCA-FCAImmP7536758	0	0	0	0	0	1.57453	2.15836	0	0	0	0	0	0	0	0	0	0	0	0	0	0	0	0	0	0	PAX7+MyoProg2
GTACTCCCACATGGGA-FCAImmP7536758	0	1.36195	0	1.53251	0	1.80528	0	0	0	0	0	0	0	0	0	0.896865	1.15621	0	0	0	0	0	0	0	0	MyoB2
GTACTCCCACGACTCG-FCAImmP7536758	0	0.504975	1.08884	0.838929	0	0.504975	0.838929	0.504975	0	0	0	0	0	0	0	0	0.838929	0.504975	0	0	0	2.38455	0	0	0	MyoB2
GTACTCCGTAGCACGA-FCAImmP7536758	0	1.48297	0	1.48297	0	0	1.48297	0	0	0	0	0	0	0	0	0	0	0	0	0	0	0	0	0	0	PAX3+PAX7+MyoProg
GTACTCCTCCATGCTC-FCAImmP7536758	0	0	0.483712	0	1.05301	1.97697	3.20434	1.24942	0.808335	0	0	0	0	0	0	0	0	0	0	0	0	0	0	0	0	PAX7+MyoProg1
GTACTCCTCTGCGGCA-FCAImmP7536758	0	0	0	1.78183	0.804321	2.12955	1.24426	0	1.24426	0	0	0	0	0	0	0	0	0	0	0	0	0	0.804321	0	0	PAX7+MyoProg2
GTACTTTTCACCACCT-FCAImmP7536758	0	0.61114	0.987704	1.26062	0	0.61114	0	0	0	0	0	0	0	0	0	0.987704	2.04643	0	0.61114	0	0	0.61114	0.61114	0	0	MyoB2
GTAGGCCAGCAATCTC-FCAImmP7536758	1.00303	0	0	1.00303	0	2.69545	1.82125	0	0	0	0	0	0	0	0	0	0	0	0	0	0	0	0	0	0	PAX7+MyoProg2
GTAGTCACAAATCCGT-FCAImmP7536758	0	0	0.997267	0	1.48653	1.81362	3.51174	0	1.48653	0	0	0	0	0	0	0	0	0	0	0	0	0.997267	0	0	0	PAX7+MyoProg1
GTATCTTAGAGGGCTT-FCAImmP7536758	0	1.42573	1.13374	2.994	1.65145	2.24379	1.83548	0	0.719609	0	0	0	0	0	0	0	0	0	0	0	0	0	0	0	0	PAX7+MyoProg2
GTATCTTAGCCTCGTG-FCAImmP7536758	0	0	0	0	1.0916	2.18786	3.28568	1.0916	1.0916	0	0	0	0	0	0	0	0	0	0	0	0	1.60101	0	0	0	PAX7+MyoProg1
GTATCTTAGTCAAGCG-FCAImmP7536758	0	2.34198	1.50977	1.2091	0	2.63386	2.44902	0	1.50977	0	0	0	0	0	0	0.777133	0	0	0	0	0	0	0	0	0	PAX7+MyoProg1
GTATCTTGTTCAGTAC-FCAImmP7536758	0	0	0	1.35176	0	2.03904	1.57256	0	1.35176	0	0	0	0.67026	0	0	0	0	0	0	0	0	0	0	0	0	PAX7+MyoProg1
GTATCTTTCTAACGGT-FCAImmP7536758	0	0.976269	0.743376	1.46072	0.743376	1.95538	1.87412	0.439229	0	1.58116	0	0	0	0	0	0.439229	0.439229	0	0	0	0	0	0	0	0	PAX7+MyoProg1
GTATTCTCATCGGACC-FCAImmP7536758	0	1.32761	1.64055	0	0.869619	1.64055	1.64055	1.32761	0	0	0	0.869619	0	0	0	0	0	0	0	0	0	0	0	0	0	PAX7+MyoProg2
GTCAAGTCAGCTGGCT-FCAImmP7536758	0	0.662702	0	0.662702	0.662702	1.05781	0	0.662702	0	0	0	0	0	0	0	0	0	0	0	0	0	0	0.662702	0	0	PAX7+MyoProg2
GTCAAGTTCGAGAACG-FCAImmP7536758	0	2.18993	2.11917	3.05124	0	0.797824	0	1.23588	0.476453	0	0	1.04065	0	0.797824	0	1.04065	0	0	0	0	0	0	0	0	0	PAX3+PAX7+MyoProg
GTCACAAGTCTTCGTC-FCAImmP7536758	0	0	0	0	0.723031	1.65683	1.43079	0.723031	0	1.84108	0	0	0	0	0	0.723031	0	0	0	0	0	0	0	0	0	PAX7+MyoProg2
GTCACAAGTGAAATCA-FCAImmP7536758	0	0	0	0.691501	0	2.3949	2.48189	0	1.09642	0	0	0	0	0	0	0	0	0	0	0	0	0	0	0	0	PAX7+MyoProg1
GTCACGGAGCTGTCTA-FCAImmP7536758	0	1.07118	0.672647	1.35538	0	1.75736	0.672647	1.07118	0	0	0	0	0	0	0	0	0	0	0	0	0	0	0	0	0	PAX7+MyoProg2
GTCACGGAGTGAAGAG-FCAImmP7536758	0	3.08831	0.771649	1.50185	1.50185	2.33279	2.43973	0.771649	0.771649	0	0	0	0	0	0	0	0	0	0	0	0	0.771649	0	0	0	PAX7+MyoProg2
GTCATTTAGAGTGAGA-FCAImmP7536758	0	1.42168	0	0	1.56295	1.42168	2.3449	0	0	0.487851	0	0	0	0	0	0	0	0	0	0	0	0.487851	0	0	0	PAX7+MyoProg1
GTCATTTAGTTAGCGG-FCAImmP7536758	0	0	0	0	0.994254	1.80962	2.5587	1.48283	1.80962	0	0	0	0	0	0	0	0	0	0	0	0	0	0	0	0	PAX7+MyoProg1
GTCATTTGTAAAGGAG-FCAImmP7536758	0	1.01791	0	0	0.63324	1.01791	1.01791	0	0.63324	0	0	0	0	0	0	0.63324	0	0	0	0	0	0.63324	0	0	0	PAX7+MyoProg1
GTCATTTGTCTTGTCC-FCAImmP7536758	0	0.502178	0.502178	2.43686	0	0.834921	0.834921	0	0.502178	0.502178	0	0	0	0	0	1.08416	0.502178	0	0	0	0	0	0	0	0	MyoB2
GTCATTTTCATCTGCC-FCAImmP7536758	0	0.643869	0.643869	0.643869	1.31144	1.85988	2.21206	0	0.643869	1.03235	0	0	0	0	0	0	0	0	0	0	0	0	0	0	0	PAX7+MyoProg2
GTCATTTTCGTTACGA-FCAImmP7536758	0	0.434115	1.44964	0	0.73582	1.67687	1.44964	0.434115	0	0.967284	0	0	0	0	0	0.434115	0	0	0	0	0	0	0	0	0	PAX7+MyoProg2
GTCCTCACATATACCG-FCAImmP7536758	0	0.685486	0	0.685486	0	0.685486	1.93274	1.08838	0	1.77896	0	0	0	0	0	0	0	0	0	0	0	0	0.685486	0	0	PAX7+MyoProg2
GTCCTCATCTGTACGA-FCAImmP7536758	0	0	0	0	0	0.695959	1.10236	0	0	0	0	0	0	0	2.08436	0	2.71329	0	1.10236	0	1.10236	4.4599	1.61393	0	0	MyoC2
GTCCTCATCTTCGGTC-FCAImmP7536758	0	0	0	0	1.52585	1.52585	2.60983	1.02945	1.02945	0	0	0	0	0	0	0	0	0	0	0	0	0	0	0	0	PAX7+MyoProg2
GTCGGGTAGGATTCGG-FCAImmP7536758	0	0.979789	0	0	0.979789	1.79037	0.979789	0	0	0	0	0.979789	0	0	0	0	0	0	0	0	0	0	0	0	0	PAX7+MyoProg2
GTCGTAAAGTGCGTGA-FCAImmP7536758	0	0	0	0.976578	0	0	0	0	1.78609	0	0	0	0	0	0	0	0	0	0	0	0	0	0	0	0	PAX7+MyoProg1
GTCGTAAGTTGGTGGA-FCAImmP7536758	0	0	0.763178	0	0.763178	2.52179	1.90589	0	1.48958	0	0	0	0	0	0	0	0	0	0	0	0	0	0	0	0	PAX7+MyoProg1
GTCTCGTCAGTCGATT-FCAImmP7536758	0	0.442469	1.46771	0	0	0	0.748151	0	0	0	0	0	0.442469	0	2.34768	0.981942	2.70228	0	0.748151	0	1.69605	4.59463	1.1713	0	0	MyoC1
GTCTCGTGTGCGGTAA-FCAImmP7536758	0	0.827966	0.827966	1.58227	0	1.27461	1.27461	0.827966	0	1.81721	0	0	0	0	0	0	0	0	0	0	0	0	0.827966	0	0	PAX7+MyoProg2
GTCTCGTGTTTACTCT-FCAImmP7536758	0.693848	1.38735	1.09955	1.38735	0	1.38735	0	0	0.693848	0.693848	0	0	0	0	0	1.09955	0	0	0	0	0	0	0	0	0	PAX7+MyoProg1
GTCTTCGCACCTCGGA-FCAImmP7536758	0	1.8456	0.847145	0.847145	0.847145	2.03665	2.5647	0	0	0	0	0	0	0	0	0	0	0	0	0	0	0	0	0	0	PAX7+MyoProg2
GTCTTCGGTACGACCC-FCAImmP7536758	0	1.08548	1.32048	1.42006	0.579051	0.777726	0	0.330865	0	0	0	0	0	0	0	1.42006	0.330865	0	0	0	0	0.330865	0	0	0	MyoB2
GTGAAGGCATAAAGGT-FCAImmP7536758	0	0	0	0	0.942415	1.41884	2.17825	0	1.41884	0	0	0.942415	0	0	0	0	0	0.942415	0	0	0	0.942415	0	0	0	PAX7+MyoProg1
GTGAAGGTCCAAATGC-FCAImmP7536758	0	1.6715	1.15059	2.14712	0	1.15059	1.6715	1.6715	1.15059	0	0	0	0	0	0	0.732382	0	0	0	0	0	0.732382	0	0	0	PAX7+MyoProg2
GTGAAGGTCGAGAACG-FCAImmP7536758	0	2.07338	1.49869	2.70159	0	2.07338	1.49869	0	0	1.49869	0	0	0	0	0	0	0	0	0	0	0	0	0	0	0	PAX3+PAX7+MyoProg
GTGAAGGTCGCCTGTT-FCAImmP7536758	0	0	0.60716	0	0	1.79364	2.8738	0	0	0	0	0	0	0	0	0	0	0	0	0	0	0	0	0	0	PAX7+MyoProg1
GTGCAGCGTAGTAGTA-FCAImmP7536758	0	0	0	0	0	2.25763	2.25763	0	0.886548	0	0	0	0	0	0	0	0	0	0	0	0	0	0	0	0	PAX7+MyoProg1
GTGCAGCTCAAACCAC-FCAImmP7536758	0	1.51007	1.51007	2.08618	0	1.97023	0	0	0	0	0	0	0	0	0	0	0	0	0	0	0	0	0	0	0	PAX7+MyoProg2
GTGCAGCTCTTAGAGC-FCAImmP7536758	0	0	0.643569	0.643569	0	1.85935	1.85935	1.03195	0.643569	0.643569	0	0	0	0	0	0	0	0	0	0	0	0	0	0	0	PAX7+MyoProg2
GTGCAGCTCTTGTTTG-FCAImmP7536758	0	1.67775	0	1.50025	0	1.28429	0.626313	0	0	0	0	0	0	0	0	1.67775	1.95938	0	0	0	0	0	0	0	0	MyoB1
GTGCATACAAAGCGGT-FCAImmP7536758	0	0.610255	0	0.986489	0	1.25923	0	0.986489	0	0	0	0	0	0	0	1.25923	0.610255	0	0	0	0	0.986489	0.610255	0	0	MyoB2
GTGCATACAATGGAGC-FCAImmP7536758	0	0	0.590681	0	1.22837	1.22837	1.89259	0.590681	0	0	0	0	0	0	0	0	0	0	0	0	0	0.590681	0	0	0	PAX7+MyoProg1
GTGCGGTCAGCCACCA-FCAImmP7536758	0	0.861015	0	0.520447	0.520447	2.35697	1.1146	0.861015	0.861015	0	0	0	0	0	0	0	0	0	0	0	0	0	0	0	0	PAX7+MyoProg2
GTGCGGTGTCGGGTCT-FCAImmP7536758	0	2.46277	0	0	0	1.5215	1.5215	2.09902	0	1.5215	0	0	0	0	0	1.5215	0	1.5215	0	0	0	0	0	0	0	PAX7+MyoProg2
GTGCTTCCATAAAGGT-FCAImmP7536758	0	0	1.13704	0	0	1.83957	2.69218	1.13704	1.13704	0	0	0	0	0	0	0	0	0	0	0	0	0	0	0	0	PAX7+MyoProg1
GTGGGTCAGGCTACGA-FCAImmP7536758	0	0	1.29158	0	0	0	1.29158	0	0	0	0	0	0	0	0	1.8369	2.1878	0	0	0	0	1.29158	0	0	0	MyoB2
GTGGGTCAGGTTACCT-FCAImmP7536758	0	1.53213	0	0	0	1.22925	0.792692	1.22925	1.76428	0	0	0	0	0	0	0.792692	0	0	0	0	0	0	0	0	0	PAX7+MyoProg1
GTGGGTCGTCGGATCC-FCAImmP7536758	0	1.5892	0.939984	2.08191	0	1.5892	1.73692	0.576597	0.576597	0	0	0	0	0	0	0	0	0	0	0	0	0.576597	0	0	0	PAX7+MyoProg1
GTGTGCGAGGTGATAT-FCAImmP7536758	0	0	1.00801	1.20002	0.770151	1.20002	1.00801	0.457454	0	0	0	0	0	0	0	0.457454	0	0	0	0	0	0	0	0	0	MyoB2
GTGTGCGCAAGAGGCT-FCAImmP7536758	0	0	0	0	0	0	0	0	0	0	0	0	0	0	0	1.73493	2.82572	0	1.05341	0	1.05341	0.659439	0	0	0	MyoB2
GTGTTAGCATGCTGGC-FCAImmP7536758	0	2.97136	0	2.32818	0	1.72804	2.77548	0.768907	0	0	0	0	0	0	0	0	0	0	0	0	0	0	0	0	0	PAX7+MyoProg2
GTTAAGCGTGAAGGCT-FCAImmP7536758	0.847374	0	0	0	1.29938	2.45686	2.75166	1.29938	2.037	0	0	0	0	0	0	0	0	0	0	0	0	0.847374	0	0	0	PAX7+MyoProg1
GTTAAGCGTGTGAAAT-FCAImmP7536758	0	0	1.03154	0	1.03154	1.52839	1.03154	1.03154	1.31051	0.643269	0	0	0	0	0	1.03154	0	0	0	0	0	0	0	0	0	PAX7+MyoProg1
GTTACAGCAAGTCATC-FCAImmP7536758	0	0.666643	0.666643	0	0.666643	1.90003	0.666643	0	1.56669	0	0	0	0	0	0	0	0	0	0	0	0	0.666643	0	0	0	PAX7+MyoProg1
GTTACAGGTGAGGCTA-FCAImmP7536758	0	0	0	0.856079	0.856079	2.05021	0.856079	0.856079	0	0	0	0	0	0	0	0	0	0	0	0	0	0	0	0	0	PAX7+MyoProg2
GTTACAGTCTCCGGTT-FCAImmP7536758	0	0	0	0	0	1.54602	1.54602	0	1.87781	0	0	0	0	0	0	0	0	0	0	0	0	0	0	0	0	PAX7+MyoProg1
GTTCATTAGTAATCCC-FCAImmP7536758	0	0.957485	0	0.589212	0.589212	2.36376	1.76051	0.957485	0.957485	0	0	0	0	0	0	0	0	0	0	0	0	0.589212	0	0	0	PAX7+MyoProg1
GTTCATTGTTATCACG-FCAImmP7536758	0	1.05451	0	0.660251	1.05451	2.57708	1.33654	0	0	1.05451	0	0	0	0	0	0	0	0	0	0	0	0	0	0	0	PAX7+MyoProg2
GTTCATTTCCAGGGCT-FCAImmP7536758	0	0	1.46891	0.982917	0	2.40093	1.46891	0.982917	0	0.982917	0	0	0	0	0	1.46891	0	0	0	0	0	0	0	0	0	MyoB2
GTTCATTTCTTTCCTC-FCAImmP7536758	0	0	0	0	0.571449	1.85565	1.57984	1.85565	0.932819	0	0	0	0	0	0	0	0	0	0	0	0	0	0	0	0	PAX7+MyoProg1
GTTCGGGAGGAGTTGC-FCAImmP7536758	0	0	0	0	0	0.557577	0	0	0	0	0	0	0	0	0	1.38272	0.913435	0	0	0	0	0	0	0	0	MyoB2
GTTCGGGCACTTCGAA-FCAImmP7536758	0	2.29823	1.24931	2.24696	0.690731	2.1358	1.86771	1.09539	0	0.403855	0	0	0	0	0	0.91339	0	0	0	0	0	0	0	0	0	PAX7+MyoProg1
GTTCGGGGTCCAGTTA-FCAImmP7536758	0	1.14978	1.44368	2.84382	1.14978	1.85532	0.731766	1.14978	0	0	0	0	0	0	0	0	0	0	0	0	0	0	0	0	0	PAX7+MyoProg2
GTTCGGGTCGTGACAT-FCAImmP7536758	0	0.753289	0	0	0	1.89008	0.753289	0.753289	0.753289	0	0	0	0	0	0	0	0	0	0	0	0	0	0	0	0	PAX7+MyoProg1
GTTCTCGAGTAGCCGA-FCAImmP7536758	0	0	1.39681	0	1.71622	1.71622	2.31519	0	0	0	0	0	0	0	0	0	0	0	0	0	0	0	0	0	0	PAX7+MyoProg2
GTTTCTACACCTTGTC-FCAImmP7536758	0	0	0	0	0	0.56991	0.56991	0	0	0	0	0	0	0	0	0.930673	2.32408	0	0	0	0	0.56991	0	0	0	MyoB2
GTTTCTACAGCTTAAC-FCAImmP7536758	0	0	0	0	0	2.05875	3.00278	0.861725	1.86702	0	0	0	0	0	0	0	0	0	0	0	0	0	0	0	0	PAX7+MyoProg2
GTTTCTACATGTCGAT-FCAImmP7536758	0	0	0	0	0	0	0	0	0	0	0	0	0	0	0.555638	0.910717	3.26819	0	1.5508	0	1.37932	1.5508	0	0	0	MyoC2
GTTTCTAGTCTCTTAT-FCAImmP7536758	0	1.25828	0.488483	1.25828	0	1.06109	1.42292	1.56424	0	0	0	0	0	0	0	0.488483	0	0	0	0	0	0	0	0	0	PAX7+MyoProg1
TAAACCGCAGGCTCAC-FCAImmP7536758	0	2.65021	0.505522	3.17909	0	2.1854	1.08976	0	0	0	0	0	0	0	0	0	0	0	0	0	0	0	0	0	0	PAX7+MyoProg2
TAAACCGTCTTGCCGT-FCAImmP7536758	0	0.682955	0	2.17903	0	0	0	0	0	0	0	0	0	0	1.085	1.59308	3.2384	0	0.682955	0	0.682955	2.81394	0	0	0	MyoC2
TAAGAGACATTCCTGC-FCAImmP7536758	0	0	0	0	0	0	1.10702	0.699456	0	0	0	0	0	0	0	0	0.699456	0	0	0	0	0	0	0	0	PAX7+MyoProg2
TAAGAGAGTCCAACTA-FCAImmP7536758	0	0.440153	0.977887	0	1.69075	1.95761	1.16682	0.440153	0	0.440153	0	0.744738	0	0	0	0.440153	0	0	0	0	0	0.744738	0	0	0	PAX7+MyoProg1
TAAGCGTTCCTACAGA-FCAImmP7536758	0	0	0	0	0.554153	0.554153	0	0.554153	0	0	0	0	0	0	0	2.49378	2.12879	0.554153	0.554153	0	0.554153	0	0	0	0	MyoB2
TAAGTGCGTTAAAGTG-FCAImmP7536758	0	0.545108	0.545108	0.545108	0.545108	2.41118	2.41118	0	0.545108	0	0	0	0	0	0	0.895921	0	0	0	0	0	0	0	0	0	PAX7+MyoProg1
TACACGAAGCCACGCT-FCAImmP7536758	0	0	0	0	0	1.68439	0	0.901404	0	0	0	0	0	0	0	0	0	0.901404	0	0	0	0.901404	0	0	0	PAX7+MyoProg2
TACACGACACGAAGCA-FCAImmP7536758	0	1.45601	0.50547	2.38568	0.50547	1.72354	1.5987	0.50547	1.08967	0	0	0	0	0	0	0.50547	0	0	0	0	0	0.50547	0	0	0	PAX7+MyoProg1
TACACGAGTGTGAAAT-FCAImmP7536758	0	0	0	0	0	1.41494	1.41494	0	0	0	0	0	0	0	0	1.41494	0	0	0	0	0	0	0	0	0	PAX7+MyoProg2
TACACGATCGTATCAG-FCAImmP7536758	0	0	0	0	0	1.87212	2.06402	0.865215	1.32203	0.865215	0	0	0	0	0	0.865215	0	0	0	0	0	0	0	0	0	PAX7+MyoProg1
TACAGTGAGTACATGA-FCAImmP7536758	0	0	0	0	0	1.36179	1.91786	0	1.36179	0	0	0	0	0	0	1.36179	0	0	0	0	0	0	0	0	0	PAX7+MyoProg1
TACAGTGCAATCCAAC-FCAImmP7536758	0	2.05352	0	1.31322	0	1.62476	0.858265	0	0	0	0	0	0	0	0	0	0	0	0	0	0	0	0	0	0	PAX7+MyoProg2
TACAGTGGTAAGTGTA-FCAImmP7536758	0	0.719717	0	1.65162	1.13388	1.99104	0.719717	1.13388	1.42589	0	0	0	0	0	0	0	0	0	0	0	0	0.719717	0	0	0	PAX7+MyoProg2
TACCTATGTCGGATCC-FCAImmP7536758	0	1.37236	0	1.37236	0	1.68954	0.905157	0.905157	1.37236	0	0	0	0	0	0	0	0	0	0	0	0	0	0	0	0	PAX7+MyoProg1
TACCTTACAATGGAAT-FCAImmP7536758	0	0	0	1.22313	0	0.787956	1.94512	0	0	0	0	0	0	0	0	0.787956	0	0	0	0	0	1.52534	0	0	0	PAX7+MyoProg2
TACGGATCACGAGAGT-FCAImmP7536758	0	0.902753	0	0.549965	0	0.902753	0.549965	0.902753	0	0	0	0	0	0	0	0	0	0	0	0	0	0	0	0	0	PAX7+MyoProg1
TACGGGCAGCCAACAG-FCAImmP7536758	0	0	0	0	0.638087	1.981	2.53426	0.638087	1.30252	0	0	0	0	0	0	0	0	0	0	0	0	0	0	0	0	PAX7+MyoProg1
TACGGGCCACAGAGGT-FCAImmP7536758	0	1.54757	0	2.76002	0	1.96945	0.803503	0.803503	0.803503	0	0	0	0	0	0	0	0	0	0	0	0	0	0	0	0	PAX7+MyoProg2
TACGGGCCACAGTCGC-FCAImmP7536758	0	0.617527	0	0	0	1.48554	0	1.2706	0.996458	0	0	0	0	0	0	0	0	0	0	0	0	0	0.996458	0	0	PAX7+MyoProg1
TACGGGCCATCCGTGG-FCAImmP7536758	0	0	0	0	0	0	0.7709	0	0.7709	0	0	0	0	0	0	1.50077	0.7709	0.7709	0	0	0	0	0	0	0	MyoB2
TACGGGCGTGTGTGCC-FCAImmP7536758	0	0.804218	0.804218	1.04817	0	1.97057	1.24413	0.480866	0	0	0	0	0	0	0	0	0	0	0	0	0	0	0	0	0	PAX7+MyoProg1
TACGGGCTCCGCTGTT-FCAImmP7536758	0	0	0.729757	1.14713	0	1.66739	1.44072	0.729757	1.66739	0	0	0	0	0	0	0	0	0	0	0	0	0	0.729757	0	0	PAX7+MyoProg1
TACGGTAAGCCGCCTA-FCAImmP7536758	0	0	0	1.24224	0	1.54651	1.54651	0.802754	0	0	0	0	0	0	0	0	0	0	0	0	0	0	0	0	0	PAX7+MyoProg2
TACGGTAAGCTAGCCC-FCAImmP7536758	0	0.763545	0.763545	0.763545	0.763545	1.90648	2.83569	1.19142	0	0	0	0	0	0	0	0	0	0	0	0	0	0	0	0	0	PAX7+MyoProg2
TACGGTAAGTATCTCG-FCAImmP7536758	0	0	0.874804	0	0.874804	0	0	0	0	0	0	0	0	0	0	1.64774	0	0	0	0	0	0	0	0	0	MyoB2
TACGGTACACACATGT-FCAImmP7536758	0	0	0	0.873624	0	1.6461	2.37667	0.873624	0	0.873624	0	0	0	0	0	0.529326	0	0	0	0	0	0	0	0	0	PAX7+MyoProg1
TACGGTAGTAATCGTC-FCAImmP7536758	0	0	1.02841	0	0	0	0	0	0	0	0	0	0	0	0	0	2.3009	0	0	0	0	5.40261	3.29772	0	0	MYL3+MyoC
TACGGTAGTAGCGTGA-FCAImmP7536758	0	0	0.466779	0.783763	0.466779	0.783763	1.02408	1.2177	1.02408	0	0	0	0	0	0	0	0	0	0	0	0	0	0	0	0	PAX7+MyoProg1
TACGGTATCAGATAAG-FCAImmP7536758	0	0.657551	1.33241	1.73171	0	1.05086	2.13304	0.657551	0.657551	0	0	0	0	0	0	0	0	0	0	0	0	0	0	0	0	PAX7+MyoProg1
TACTCATTCGCCCTTA-FCAImmP7536758	0	1.62228	0	1.95966	0	1.62228	0.701193	1.39834	0	0	0	0	0	0	0	0	0	0	0	0	0	0	0	0	0	PAX7+MyoProg2
TACTCGCAGCGCTCCA-FCAImmP7536758	0	2.85609	0	2.7912	0	1.68112	1.86632	0	0	0	0	0	0	0	0	0	0	0	0	0	0	0	0	0	0	PAX7+MyoProg2
TACTCGCAGGTTACCT-FCAImmP7536758	0	1.04569	0	1.54559	0	2.12602	2.96803	0	0	0.65372	0	0	0	0	0	0	0	0	0	0	0	0	0	0	0	PAX7+MyoProg2
TACTCGCCAGCCAATT-FCAImmP7536758	0	0	0	1.91501	0	2.53164	0	0	0	0	0	0	0	0	0	0	0	0	0	0	0	0	0	0	0	PAX7+MyoProg2
TACTCGCGTATGCTTG-FCAImmP7536758	0	0	0.746163	1.16869	0.746163	1.4648	1.16869	0	0	0	0	0	0	0	0	0.746163	0	0	0	0	0	0	0	0	0	PAX7+MyoProg2
TACTCGCTCATTCACT-FCAImmP7536758	0	1.8579	1.03084	0	0	0	0	0	0	0	0	0	0	0	0	1.52754	0	0	0	0	0	1.03084	0	0	0	MyoB2
TACTTACGTGCTAGCC-FCAImmP7536758	0	0.685193	0	0	1.08799	2.28822	1.93224	0	0	0	0	0	0	0	0	0	0	0.685193	0	0	0	0	0	0	0	PAX7+MyoProg2
TACTTGTCATCGATTG-FCAImmP7536758	0	0.898761	0.547126	1.53502	0.547126	1.92077	2.34829	1.53502	1.36433	0	0	0	0	0	0	0	0	0	0	0	0	0	0	0	0	PAX7+MyoProg1
TACTTGTGTTCGTCTC-FCAImmP7536758	0	0	0	0.813089	0	1.98435	2.69486	0	0	0.813089	0	0	0	0	0	0	0	0	0	0	0	0	0	0	0	PAX7+MyoProg2
TAGACCAAGAGGTAGA-FCAImmP7536758	0	0	0	0	0	2.20482	1.3927	0	1.10431	1.10431	0	0	0	0	0	0	0	0	0	0	0	0	0	0	0	PAX7+MyoProg1
TAGACCACACATAACC-FCAImmP7536758	0	0	0	0	1.1244	0	0.712546	1.6403	0.712546	0	0	0	0	0	0	0	0	0	0	0	0	0	0	0	0	PAX7+MyoProg2
TAGACCACATACTCTT-FCAImmP7536758	0	0	0	0	0	0.614005	0	1.47962	1.2651	0	0	0	0	0	0	0.614005	0	0	0	0	0	0	0	0	0	PAX7+MyoProg1
TAGACCATCCTAGAAC-FCAImmP7536758	0	0	0	0	0.738777	0	0.738777	0.738777	1.45398	0.738777	0	0	0	0	0	0	0	0	0	0	0	0	0	0	0	PAX7+MyoProg1
TAGACCATCTGTTTGT-FCAImmP7536758	0	1.33933	0	1.13539	1.13539	1.50865	0.533052	1.13539	0	0	0	0	0.533052	0	0	0	0	0	0	0	0	0	0	0	0	PAX7+MyoProg1
TAGAGCTGTCCGTGAC-FCAImmP7536758	0	0	1.66774	0.729979	0.729979	0.729979	1.44105	1.14743	1.85241	0	0	0	0	0	0	0	0	0	0	0	0	0.729979	0	0	0	PAX7+MyoProg1
TAGCCGGCAACAACCT-FCAImmP7536758	0	0.613305	1.26401	1.47844	0	2.15394	1.26401	0.990674	0	0	0	0	0	0	0	0	0	0	0	0	0	0	0	0	0	PAX3+PAX7+MyoProg
TAGCCGGTCAACTCTT-FCAImmP7536758	0	1.35354	0.89017	1.66896	0	2.26314	1.66896	0	0.89017	0	0	0	0	0	0	1.35354	0	0	0	0	0	0	0	0	0	PAX7+MyoProg1
TAGGCATGTTCCGGCA-FCAImmP7536758	0	0	1.09173	0.687987	0	0.687987	1.09173	1.37854	0	0	0	0	0	0	0	0	0	0	0	0	0	0	0	0	0	PAX7+MyoProg1
TAGTGGTGTTTCGCTC-FCAImmP7536758	0	1.43563	0.588107	2.28303	0	0.955955	0.955955	0.955955	0	0	0	0	0	0	0	0	0	0	0	0	0	0	0	0	0	PAX7+MyoProg2
TAGTTGGCACCAGGCT-FCAImmP7536758	0	1.59566	1.08715	2.28707	0.684559	2.06436	2.75643	0.684559	0.684559	0	0	0	0	0	0	0	0	0	0	0	0	0.684559	0	0	0	PAX7+MyoProg1
TAGTTGGGTGTAAGTA-FCAImmP7536758	0	0.63027	0	1.01387	0	0.63027	0	0	0	0	0	0	0	0	0	2.36643	3.2421	0	1.01387	0	1.01387	1.01387	0	0	0	MyoC2
TATCAGGAGCGCTTAT-FCAImmP7536758	0	0	0	0	0.789659	1.75968	2.73643	0	0	0	0	0	0	0	0	0	0	0	0	0	0	0	0	0	0	PAX7+MyoProg2
TATCAGGGTAGATTAG-FCAImmP7536758	0	0	1.05799	0	0	2.34209	1.56049	0	0	0	0	0	0	0	0	0	0	0	0	0	0	0.662838	0	0	0	PAX7+MyoProg2
TATCTCAGTGAGGGAG-FCAImmP7536758	0	0.919467	0	0.919467	0.561886	1.56232	0.919467	0.561886	0	0.561886	0	0	0	0	0	0	0	0	0	0	0	0	0	0	0	PAX7+MyoProg2
TATCTCATCTTGTATC-FCAImmP7536758	0	0	0	1.41	0	0	1.97296	1.41	1.41	0	0	0	0	0	0	0	0	0	0	0	0	0	0	0	0	PAX7+MyoProg1
TATGCCCGTAGTGAAT-FCAImmP7536758	0	0	0	0	1.25415	1.98267	1.98267	1.05732	0	0.486254	0	0	0	0	0	0.486254	0	0	0	0	0	0	0	0	0	PAX7+MyoProg1
TATGCCCGTTAGGGTG-FCAImmP7536758	0	1.74111	0.77745	1.20951	0	1.74111	2.22261	0.77745	1.51023	0	0	0	0	0	0	0	0	0	0	0	0	0	0	0	0	PAX7+MyoProg1
TATGCCCTCAAGAAGT-FCAImmP7536758	0	0.78776	0.78776	0.78776	1.7568	1.94481	1.7568	0	1.22287	0	0	0	0	0	0	0.78776	0	0	0	0	0	0	0	0	0	PAX7+MyoProg2
TATTACCAGGCAGTCA-FCAImmP7536758	0	1.97686	0	1.69431	0.635822	1.69431	1.29902	0	0	0.635822	0	0	0	0	0	0.635822	0	0	0	0	0	0	0	0	0	PAX7+MyoProg2
TATTACCGTGATAAGT-FCAImmP7536758	0	1.24149	0.479456	0.479456	0	1.04577	1.40511	0	0	0	0	0	0	0	0	0	0.802177	0	0	0	0	0.479456	0	0	0	MyoB2
TATTACCTCAAGGCTT-FCAImmP7536758	0	0	0	0	0	0	0	0	0	0	0	0	0	0	0	1.60423	2.97275	0	0.843582	0	0	0	0	0	0	MyoB2
TATTACCTCCTACAGA-FCAImmP7536758	0	0.890255	1.35364	1.9085	0	2.63345	2.63345	0	0	0	0	0	0	0	0	0	0	0	0	0	0	0	0	0	0	PAX7+MyoProg2
TCAACGATCGCCATAA-FCAImmP7536758	0	1.12447	0	1.12447	1.41533	2.11324	2.23155	0.712599	0.712599	0	0	0	0	0	0	0	0	0	0	0	0	0	0	0	0	PAX7+MyoProg1
TCAACGATCTTAGCCC-FCAImmP7536758	0	0	0.799842	0.799842	0.799842	0	0	0	0	0	0	0	0	0	0	0.799842	1.23848	0	0	0	0	1.23848	0	0	0	MyoB2
TCACAAGAGAATGTGT-FCAImmP7536758	0	0	0	1.05414	0	2.33675	2.33675	0	0	0	0	0	0	0	0	1.05414	0	0	0	0	0	0	0	0	0	PAX3+PAX7+MyoProg
TCACAAGAGGTGCACA-FCAImmP7536758	0	0.883206	0.883206	2.09102	0.883206	2.39156	2.51359	0	1.34476	0	0	0	0	0	0	0	0	0	0	0	0	0	0	0	0	PAX7+MyoProg1
TCACAAGCAGTCAGAG-FCAImmP7536758	0	1.99389	1.53151	2.21448	0	1.31342	0.645159	0	0	0	0	0	0	0	0	1.0341	1.31342	0	0	0	0	0.645159	0	0	0	MyoB2
TCACAAGGTCATATCG-FCAImmP7536758	0	0	0.631463	0	1.01549	1.29228	1.96886	0.631463	0	1.01549	0	0	0	0	0	0.631463	0	0	0	0	0	0	0	0	0	PAX7+MyoProg2
TCACGAACATGACGGA-FCAImmP7536758	0	0.428262	0	0	0.428262	1.43688	1.7598	0	0	0	0	0	0	0	0	0	0	0	0	0	0	0	0	0	0	PAX7+MyoProg1
TCAGATGCAAGCGATG-FCAImmP7536758	0	0	0	1.23294	0	1.23294	0	1.23294	0	1.7686	0	0	0	0	0	0	0	0	0	0	0	0	0	0	0	PAX7+MyoProg2
TCAGATGCATGCATGT-FCAImmP7536758	0	0	0	0	0	0	0	0	0	0	0	0	0	0	0	0.994522	0.616113	0.994522	0	0	0	0	0	0	0	MyoB2
TCAGCTCAGCAATCTC-FCAImmP7536758	0	0	0	0.678716	0	1.07932	0	0	0	0	0	0.678716	0	0.678716	0	1.07932	1.92104	0	0	0	0	0	0	0	0	MyoB2
TCAGCTCCATGGGACA-FCAImmP7536758	0.541298	0	0	1.35401	0	1.35401	0.890551	0.890551	0	0	0	0	0	0	0	0.541298	0.541298	0	0	0	0	0	0	0	0	PAX7+MyoProg2
TCAGCTCGTACTTAGC-FCAImmP7536758	0	0	0	1.66721	0	1.14699	0	0	2.00769	0	0	0	0	0	0	0	0	0	0	0	0	1.14699	0	0	0	PAX7+MyoProg1
TCAGCTCGTGGCAAAC-FCAImmP7536758	0	0.6654	0.6654	2.03037	0	1.56467	1.06144	0.6654	0	0	0	0	0	0	0	0	0	0	0	0	0	0	0	0	0	PAX7+MyoProg2
TCAGCTCTCGGCGCTA-FCAImmP7536758	0	0.825651	1.27165	0.825651	0.825651	2.00375	1.81376	0.825651	0	0	0	0	0	0	0	0	0	0	0	0	0	0	0	0	0	PAX7+MyoProg1
TCAGGATGTAGCGATG-FCAImmP7536758	0	0	0.973186	2.22265	1.78155	1.45692	0	0.973186	0	0	0	0	0	0	0	0	0	0	0	0	0	1.45692	0	0	0	PAX7+MyoProg2
TCAGGATTCCGCATCT-FCAImmP7536758	0	1.75472	1.52309	0	0	2.23732	1.52309	0	1.2211	1.52309	0	0	0	0	0	0	0	0	0	0	0	0	0	0	0	PAX7+MyoProg2
TCAGGTAAGATCTGCT-FCAImmP7536758	0	1.24455	0	0.973647	1.24455	1.91199	1.63295	1.24455	0	0	0	0	0	0	0	0	0	0	0	0	0	0	0	0	0	PAX7+MyoProg1
TCAGGTACATGGGAAC-FCAImmP7536758	0	2.69627	2.28211	0.813928	0	1.5624	1.98565	0	0	1.25662	0	0	0	0	0	1.25662	0	0	0	0	0	0	0	0	0	PAX7+MyoProg2
TCAGGTACATTAGCCA-FCAImmP7536758	0	0	0	0	0	0.924437	2.57746	0	1.39647	0	0	0	0	0	0	0	0	0	0	0	0	0	0	0	0	PAX7+MyoProg1
TCATTACCACGTCTCT-FCAImmP7536758	0	0	0	0	0	1.91997	0	0.8982	0	0.8982	0	0	0	0	0	0	0	0	0	0	0	0	0	0	0	PAX7+MyoProg2
TCATTACCAGGAATCG-FCAImmP7536758	0	1.09281	1.09281	2.18948	0	1.09281	2.00736	0.40257	0	0	0	0	0	0	0	1.09281	0	0	0	0	0	0	0	0	0	PAX7+MyoProg1
TCATTTGAGATCTGAA-FCAImmP7536758	0	0	0	0	0	0	0	0	0	0	0	0	0	0	1.01678	0.632412	2.87699	0	0.632412	0.632412	0	1.68838	0.632412	0	0	MyoC2
TCATTTGTCACGGTTA-FCAImmP7536758	0	1.75219	0	0	0	1.42986	1.75219	0	0	0	0	0	0	0	0	0	0	0	0	0	0	0	0	0	0	PAX7+MyoProg2
TCCACACGTCTCTCGT-FCAImmP7536758	0	0.83077	1.0793	1.44402	0	1.82137	1.58622	0	0	0	0	0	0	0	0	0	0	0	0	0	0	0	0	0	0	PAX7+MyoProg1
TCCACACTCCCAACGG-FCAImmP7536758	0	0	0	0.628346	1.6813	1.83211	2.18274	0	0	0.628346	0	0	0	0	0	0	0	0	0	0	0	0	0	0	0	PAX7+MyoProg2
TCGAGGCAGTTTGCGT-FCAImmP7536758	0	0.95203	0	1.99658	0	1.43077	0.585273	0	0	0	0	0	0	0	0	0.585273	0	0	0	0	0	0	0	0	0	PAX7+MyoProg2
TCGCGAGCACGAGAGT-FCAImmP7536758	0	1.50862	2.5894	1.01532	1.01532	2.08456	3.76691	0	1.50862	0	0	0	0	0	0	0	0	0	0	0	0	0	0	0	0	PAX7+MyoProg1
TCGCGAGGTCCATCCT-FCAImmP7536758	0	1.79176	1.46634	1.46634	0	2.03688	1.46634	1.46634	1.46634	0	0	0	0	0	0	0	0	0	0	0	0	0	0	0	0	PAX7+MyoProg1
TCGCGAGTCTGCGTAA-FCAImmP7536758	0	0	0.617251	0.996081	0	0.617251	0	0	0	0	0	0	0	0	0	0.996081	1.66186	0	0	0	0	0.996081	0	0	0	MyoB2
TCGCGTTAGTGGCACA-FCAImmP7536758	0	0	1.28483	0	0	1.59352	1.59352	1.28483	1.82907	0.835956	0	0	0	0	0.835956	0.835956	0	0	0	0	0	0	0	0	0	PAX7+MyoProg1
TCGCGTTCATCCGCGA-FCAImmP7536758	0	2.06586	1.88704	2.30716	0	1.27663	1.1486	0	0	0	0	0	0	0	0	0.621389	0	0	0	0	0	0.621389	0	0	0	PAX7+MyoProg1
TCGCGTTGTGTAAGTA-FCAImmP7536758	0	0.920602	0	0	0	0.920602	0	0	0	0	0	0	0	0	0	1.71062	2.1464	0	0	0.920602	0	0	0	0	0	MyoB2
TCGCGTTTCTAACTCT-FCAImmP7536758	0.586757	1.43332	0.586757	1.75594	0.586757	1.43332	0.954086	0.954086	0.586757	0	0	0	0	0	0	0	0	0	0	0	0	0	0	0	0	PAX7+MyoProg2
TCGCGTTTCTGGTGTA-FCAImmP7536758	1.37302	0	0	0	0	1.93072	1.93072	0	0	1.37302	0	0	0	0	0	0	0	0	0	0	0	1.37302	0	0	0	PAX7+MyoProg2
TCGCGTTTCTGTACGA-FCAImmP7536758	0	0.947897	0	0	0.947897	2.66947	2.55351	0.582293	1.59953	0	0	0	0	0	0	0	0	0	0	0	0	0.582293	0	0	0	PAX7+MyoProg1
TCGGGACCAAGGTGTG-FCAImmP7536758	0	0	0	0.612569	0	2.15252	1.4772	0.612569	0.989664	0	0	0	0	0	0	0	0	0	0	0	0	0	0	0	0	PAX7+MyoProg1
TCGGGACCAGGCTCAC-FCAImmP7536758	0	0.79937	0	1.23788	0	0.79937	1.77437	0	1.54168	0	0	0	0	0	0	0.79937	0	0	0	0	0	0	0	0	0	PAX7+MyoProg1
TCGGTAAAGGGCTCTC-FCAImmP7536758	0	0.615057	0.993075	0.993075	1.80805	1.80805	1.658	0	0	0	0	0	0	0	0	0	0	0	0	0	0	0	0	0	0	PAX7+MyoProg2
TCGGTAAGTTTGTTGG-FCAImmP7536758	0	1.11979	0.709069	2.42666	0	1.11979	0	0	0	0	0	0	0	0	0	1.11979	0	0	0	0	0	0	0	0	0	PAX7+MyoProg2
TCGGTAATCAGGCGAA-FCAImmP7536758	0	0.834183	1.82644	0.834183	0.834183	0	1.28256	0	0	0	0	0	0	0	0.834183	0.834183	2.17675	0	0	0	0	0	0	0	0	MyoB1
TCGTACCAGAAAGTGG-FCAImmP7536758	0	2.30071	2.16312	2.23428	1.27147	2.52951	2.00353	0.495622	0	0	0	0	0	0	0	0	0	0	0	0	0	0.495622	0	0	0	PAX7+MyoProg1
TCGTACCAGGCAGGTT-FCAImmP7536758	0	0.782698	0	0.782698	0	1.93685	0.782698	0	0	0	0	0	0	0	0	0.782698	0	0	0	0	0	0	0	0	0	PAX7+MyoProg2
TCGTACCTCGCTGATA-FCAImmP7536758	0	0	0	0.855923	0	1.62149	1.31025	1.31025	1.31025	0	0	0	0	0	0	0.855923	0	0	0	0	0	0.855923	0	0	0	PAX7+MyoProg1
TCGTAGATCATGTCTT-FCAImmP7536758	0	0	0	0.836475	1.28549	2.02037	1.59425	0	0.836475	0.836475	0	0	0.836475	0	0	0	0	0	0	0	0	0	0	0	0	PAX7+MyoProg1
TCGTAGATCCAAGTAC-FCAImmP7536758	0	1.22423	0	1.75839	0	2.46869	1.75839	0.788807	0.788807	0	0	0	0	0	0	0.788807	0	0	0	0	0	0	0	0	0	PAX7+MyoProg1
TCTATTGAGACTAGGC-FCAImmP7536758	0	0	0.445777	0.987721	0.987721	0	0.445777	0	0	0	0	0	0	0	0	1.17767	0.445777	0	0	0	0	0	0	0	0	MyoB2
TCTATTGCACGGTTTA-FCAImmP7536758	0	0	0.765693	2.61413	0.765693	2.52612	2.61413	0.765693	0	0	0	0	0	0	0	0	0	0	0	0	0	0	0	0	0	PAX7+MyoProg2
TCTATTGCATCTCGCT-FCAImmP7536758	0.804662	0	0	0	0.804662	1.78234	2.13009	0.804662	1.2447	0.804662	0	0	0	0	0	1.2447	0	0	0	0	0	0	0	0	0	PAX7+MyoProg1
TCTATTGGTCTCAACA-FCAImmP7536758	0	0	0	0.671568	0	1.35375	0.671568	1.06974	0	1.90863	0	0	0	0	0	0	0	0	0	0	0	0	0	0	0	PAX7+MyoProg2
TCTATTGTCAGCACAT-FCAImmP7536758	0	0	0	1.49829	1.00687	1.49829	1.82633	0	0	0	0	0	0	0	0	1.00687	0	0	0	0	0	0	0	0	0	PAX3+PAX7+MyoProg
TCTCTAAAGCTAGTTC-FCAImmP7536758	0	0.603496	0	0.603496	0	0.603496	0	0	0	0	0	0	0	0	0.603496	1.46187	2.91227	0	0	0.977198	1.63754	2.2284	0	0	0	MyoC2
TCTCTAATCTTGAGAC-FCAImmP7536758	0	1.61677	2.11218	0.961159	0	1.23025	0.961159	0	0	1.44207	0	0	0	0	0	0	0	0	0	0	0	0	0	0	0	PAX7+MyoProg2
TCTGAGAAGGGCTTCC-FCAImmP7536758	0	1.79072	0.810236	1.97992	0	1.97992	2.27615	0	0	1.79072	0	0	0	0	0	1.25187	0	0	0	0	0	0	0	0	0	PAX7+MyoProg2
TCTGAGACAGTGGAGT-FCAImmP7536758	0	0	0.730425	0.730425	0	2.26257	1.85314	0.730425	1.4417	0	0	0	0	0	0	0.730425	0	0	0	0	0	0	0	0	0	PAX7+MyoProg2
TCTGAGATCGTCTGCT-FCAImmP7536758	0	0	0	0	0	0	0	0	0	0	0	0	0	0	0.593243	1.89746	2.97688	0	1.44442	0	0.593243	3.92001	0	0	0	MyoC2
TCTGAGATCGTGGACC-FCAImmP7536758	0	1.89915	0	1.89915	0	1.89915	0.883789	0.883789	0	0	0	0	0	0	0	0	0	0	0	0	0	0	0	0	0	PAX7+MyoProg2
TCTGGAAGTCGTCTTC-FCAImmP7536758	0	1.42649	1.42649	0	0	1.99172	1.99172	0.948575	0	1.74852	0	0	0	0	0	0	0	0	0	0	0	0	0	0	0	PAX7+MyoProg2
TCTTCGGCAATGAATG-FCAImmP7536758	0	0	0	0	0.893142	2.10584	1.91267	0	0	0	0	0.893142	0	0	0	0	0	0	0	0	0	0	0	0	0	PAX7+MyoProg2
TCTTCGGCAGTAACGG-FCAImmP7536758	0	1.61048	0	2.08058	0.693798	0.693798	1.61048	0.693798	0	0	0	0	0	0	0	0	0.693798	0	0	0	0	0	0	0	0	PAX7+MyoProg2
TCTTCGGCAGTTCCCT-FCAImmP7536758	0	1.40279	1.40279	2.41786	0	0	1.40279	0.704177	0.704177	0	0	0	0	0	0	1.11329	0	0	0	0	0	0	0	0	0	PAX7+MyoProg1
TGAAAGAAGCCGGTAA-FCAImmP7536758	0	2.40596	0	1.47317	0	2.0446	0.986384	0	0.986384	0	0	0	0	0	0	0	0	0.986384	0	0	0	0	0	0	0	PAX7+MyoProg1
TGAAAGAAGCTATGCT-FCAImmP7536758	0	0	1.05756	2.14211	0	1.55997	2.02521	0	0.662519	0	0	0	0	0	0	0	0	0	0	0	0	0	0	0	0	PAX7+MyoProg1
TGAAAGAAGTTCGATC-FCAImmP7536758	0	1.1146	1.40426	1.40426	1.1146	1.8117	2.41963	0	0	1.62859	0	0	0	0	0	0	0	0	0	0	0	0	0	0	0	PAX7+MyoProg2
TGAAAGACATACGCTA-FCAImmP7536758	0	0.49837	0.829457	1.44225	1.27652	1.70879	1.58437	0	0.49837	0	0	0	0	0	0	0	0	0	0	0	0	0	0	0	0	PAX7+MyoProg1
TGAAAGATCCTCATTA-FCAImmP7536758	0	0.617094	0.617094	1.66159	0	1.48481	1.26993	0	0.995866	0	0	0	0	0	0	0	0	0	0	0	0	0	0	0	0	PAX7+MyoProg1
TGAAAGATCTACGAGT-FCAImmP7536758	0.663249	0	0	1.56116	0	2.42939	1.56116	0.663249	1.05855	0	0	0	0	0	0	0	0	0	0	0	0	0	0	0	0	PAX7+MyoProg2
TGACAACAGAGCCCAA-FCAImmP7536758	0	2.13622	0.808507	0.808507	0	1.97724	2.68717	0	1.78812	0	0	0	0	0	0	0	0	0	0	0	0	0	0	0	0	PAX7+MyoProg1
TGACAACGTGTAATGA-FCAImmP7536758	0	0	0	0	0	1.55539	2.13698	0.808991	1.25027	0	0	0	0	0	0	0	0	0	0	0	0	0	0	0	0	PAX7+MyoProg1
TGACTAGAGGAGTACC-FCAImmP7536758	0	1.35447	0.765416	2.65491	0.765416	1.49283	0.765416	1.00241	0.45422	0	0	0.45422	0	0	0	1.35447	0	0	0	0	0	0	0	0	0	MyoB2
TGACTAGAGGCTCAGA-FCAImmP7536758	0	1.92755	0	1.50931	0	1.50931	0	0.776815	0	0	0	0	0	0	0	0.776815	0	0	0	0	0	0	0	0	0	PAX7+MyoProg2
TGACTAGGTAGCTGCC-FCAImmP7536758	0	0	0	0	0	0	1.01398	1.01398	0.630352	0	0	0	0	0	0	1.01398	0	0	0	0	0	0	0	0	0	MyoB2
TGACTTTAGAAGGGTA-FCAImmP7536758	0	0	0	0	0	2.01516	2.01516	0	2.01516	0	0	2.01516	0	0	0	0	0	0	0	0	0	0	0	0	0	PAX7+MyoProg1
TGACTTTCACTAGTAC-FCAImmP7536758	0	0.695959	1.10236	0	0	2.08436	2.403	0	1.39051	0	0	0	0	0	0	0	0	0	0	0	0	0.695959	0	0	0	PAX7+MyoProg2
TGACTTTGTCTAGCCG-FCAImmP7536758	0	1.90721	0.714218	2.5232	1.12661	2.17696	0.941524	1.12661	0.941524	0	0	0	0	0	0	0	0	0	0	0	0	0	0	0	0	PAX7+MyoProg2
TGACTTTTCGCCGTGA-FCAImmP7536758	0	1.37566	1.93375	2.28982	1.37566	2.75928	1.93375	0	0	0	0	0	0	0	0	1.37566	0	0	0	0	0	0	0	0	0	PAX7+MyoProg1
TGAGAGGAGCCGCCTA-FCAImmP7536758	0	0.794517	0	0	0	0.474173	0	0	0	0	0	0	0	0	0	1.65762	2.98605	0.474173	0.794517	0	0	0	0	0	0	MyoC2
TGAGCATTCCTAGAAC-FCAImmP7536758	0	1.56429	0.665171	1.06113	0.665171	1.34403	0.665171	0	0	1.56429	0	0	0	0	0	0.665171	0	0	0	0	0	0	0	0	0	PAX7+MyoProg2
TGAGCCGAGCACAGGT-FCAImmP7536758	0	0	0.762201	1.48817	0.762201	1.90433	1.18966	0	0	0	0	0	0	0	0	0	0.762201	0	0	0	0	0.762201	0	0	0	PAX7+MyoProg2
TGAGCCGAGCGTGAAC-FCAImmP7536758	0	0	0.988498	0	0	0	0	0	0	0	0	0	0	0	1.47577	0	2.73054	0	0.611719	0	0	3.09512	0.988498	0	0	MyoC1
TGAGGGACATGCGCAC-FCAImmP7536758	0	1.3645	0	0.547218	1.53519	1.68095	2.11437	0	0.547218	0	0	0	0	0	0	0	0	0	0	0	0	0	0	0	0	PAX7+MyoProg1
TGAGGGATCCTCTAGC-FCAImmP7536758	0	0	2.28139	0	1.16239	1.6855	2.16234	1.16239	1.45776	0	0	0	0.741356	0	0	0.741356	0	0	0	0	0	0	0	0	0	PAX7+MyoProg1
TGATTTCAGGTGCAAC-FCAImmP7536758	0	0	0.712229	0.712229	0.712229	1.82336	0	0	0	0	0	0	0	0	0	0	0	0	0	0	0	0	0	0	0	PAX7+MyoProg2
TGCACCTTCAGCCTAA-FCAImmP7536758	0	2.02505	1.55982	0.662428	0	1.89266	0	0.662428	0	0	0	0	0	0	0	0.662428	0	0	0	0	0	0	0	0	0	PAX7+MyoProg2
TGCACCTTCCAAGTAC-FCAImmP7536758	0	2.93943	1.70043	3.5644	0.913122	1.70043	1.94138	0	0	2.43752	0	0	0	0	0	0	0.913122	0	0	0	0	0	0	0	0	PAX7+MyoProg2
TGCACCTTCTTGACGA-FCAImmP7536758	0	1.45768	0	0	0	1.45768	0.741299	0.741299	0	0.741299	0	0.741299	0	0	0	1.68541	1.16231	0	0	0	0	0.741299	0	0	0	MyoB2
TGCCAAATCCCTAACC-FCAImmP7536758	0	0	0	0	0	1.84583	1.29928	0.847298	0	0	0	0	0	0	0	0	0	0	0	0	0	0	0	0	0	PAX7+MyoProg1
TGCCCATTCACATAGC-FCAImmP7536758	0	0.769778	0.769778	0	0.769778	1.72938	1.72938	0	1.72938	0	0	0	0	0	0	0	0	0	0	0	0	0	0	0	0	PAX7+MyoProg1
TGCCCATTCGCCGTGA-FCAImmP7536758	0	0	1.17989	0	0	1.70621	1.70621	0.754719	0	0	0	0	0	0	0	0	0	0	0	0	0	0	0	0	0	PAX7+MyoProg2
TGCCCTACACCCATTC-FCAImmP7536758	0	0.699354	0	0.699354	0	0.699354	0	0	0	0	0	0	0	0	0	0	1.10688	0	0	0	0	0	0	0	0	MyoB2
TGCCCTAGTGATGCCC-FCAImmP7536758	0	0	0	0	0.766987	1.49511	2.43181	0.766987	0.766987	0	0	0	0	0	0	0	0	0	0	0	0	0	0	0	0	PAX7+MyoProg1
TGCCCTATCTGGGCCA-FCAImmP7536758	0	0	0	0.916801	0	1.38693	2.14082	0.916801	0	0	0	0	0	0	0	0	0	0	0	0	0	0.916801	0	0	0	PAX3+PAX7+MyoProg
TGCGCAGCAACTGCTA-FCAImmP7536758	0	0	0	1.2559	0	1.79541	1.2559	0	1.2559	0	0	0	0	0	0	0	0	0	0	0	0	0	0	0	0	PAX7+MyoProg1
TGCGCAGCAATCGAAA-FCAImmP7536758	0	0	0	0	0	1.90191	2.95677	1.18768	0	1.90191	0	0	0	0	0	0	0	0	0	0	0	0	0	0	0	PAX7+MyoProg2
TGCGCAGGTCAGATAA-FCAImmP7536758	0	2.15886	0	2.55257	1.64458	1.88279	2.2362	1.33128	0	0	0	0	0	0	0	0	0	0	0	0	0	0	0.528553	0	0	PAX7+MyoProg1
TGCGCAGGTCATACTG-FCAImmP7536758	0	0.540998	0	1.79576	0	0	0	0	0	0	0	0	0	0	0.890128	2.26308	3.52681	0	0	0.540998	0.540998	2.4652	0	0	0	MyoC2
TGCGCAGGTCCGAATT-FCAImmP7536758	0	0	0	0	1.1587	1.1587	0	0	0.738549	0	0	0	0	0	0	0	0	0	0	0	0	0.738549	0.738549	0	0	PAX7+MyoProg1
TGCGCAGTCCTTTCGG-FCAImmP7536758	0	0	1.05171	1.73278	0	1.05171	1.88519	1.05171	0	1.73278	0	0	0	0	0	0.658179	0	0	0	0	0	0	0	0	0	PAX7+MyoProg2
TGCGGGTCAACACGCC-FCAImmP7536758	0	1.67553	0	1.67553	0	1.5521	1.5521	0.482569	0	0	0	0	0	0	0	0	0	0	0	0	0	0	0	0	0	PAX7+MyoProg1
TGCGGGTCACGGTTTA-FCAImmP7536758	0	0.486979	0	0.486979	0	1.68487	1.56116	0.486979	1.05855	0	0	0	0	0	0	1.05855	0	0	0	0	0	0.486979	0	0	0	PAX7+MyoProg2
TGCGTGGAGATCGATA-FCAImmP7536758	0	1.64357	0.528039	2.15775	0	1.64357	2.30686	0.871799	0	1.12714	0	0	0	0	0	0	0	0	0	0	0	0	0	0	0	PAX7+MyoProg2
TGCGTGGTCACCATAG-FCAImmP7536758	0	0.734294	1.15311	1.85943	0.734294	2.37547	2.5591	0.734294	0	0	0	0	0	0	0	0	0	0	0	0	0	0	0	0	0	PAX7+MyoProg2
TGCTACCCATATACGC-FCAImmP7536758	0	0.880552	0	0.880552	0.880552	1.65569	2.24849	0	1.65569	0	0	0	0	0	0	0	0	0	0	0	0	0	0	0	0	PAX7+MyoProg1
TGCTACCTCGTTTGCC-FCAImmP7536758	0	0	0	1.97688	0	1.63837	1.63837	0	0	0	0	0	0	0	0	0	0	0	0	0	0	0	0	0	0	PAX7+MyoProg2
TGCTGCTGTAGCTGCC-FCAImmP7536758	0	0	0	0	0	0	0	0	0	0	0	0	0	0	1.91064	1.3555	3.64866	0	1.3555	0.454724	0.454724	4.43654	1.72382	0	0	MyoC2
TGCTGCTGTAGGAGTC-FCAImmP7536758	0	0	0.83744	0	0	2.18185	2.31975	0	1.28672	0	0	0	0	0	0	0	0	0	0	0	0	0	0	0	0	PAX7+MyoProg1
TGCTGCTGTGTTTGTG-FCAImmP7536758	0	1.77396	0	2.25809	0	1.54129	1.54129	0	0	0	0	0	0	0	0	0	0	0	0	0	0	0	0	0	0	PAX7+MyoProg2
TGGACGCCAAGTTCTG-FCAImmP7536758	0	1.26948	0	0	0.494546	2.57683	1.70079	0	0	0	0	0	0	0	0	0	0	0	0	0	0	0	0	0	0	PAX7+MyoProg1
TGGACGCCACAGTCGC-FCAImmP7536758	0	2.3216	1.25473	3.32288	0	1.25473	0	0.982551	0.607388	0	0	0	0	0.982551	0	1.79405	0	0	0	0	0	0	0	0	0	PAX3+PAX7+MyoProg
TGGCCAGAGGATTCGG-FCAImmP7536758	0	1.12742	1.12742	1.64391	0	1.41865	1.12742	0.714831	1.64391	0	0	1.82764	0	0	0	0	0	0	0	0	0	0	0	0	0	PAX7+MyoProg1
TGGCGCATCATACGGT-FCAImmP7536758	0	0.909077	0	0.554468	0	1.6949	2.55383	1.17033	1.54864	0	0	0	0	0	0	0	0	0	0	0	0	0.554468	0	0	0	PAX7+MyoProg1
TGGCGCATCGCACTCT-FCAImmP7536758	0	0	1.22253	2.10259	0	1.7564	2.35926	0	1.7564	1.22253	0	0	0	0	0	0	0	0	0	0	0	0	0	0	0	PAX7+MyoProg1
TGGCTGGCAAAGGTGC-FCAImmP7536758	0	0	0.688234	1.60156	0	1.09206	0.688234	0	0	0	0	0	0	0	0	0.688234	0	0	0	0	0	0.688234	0	0	0	PAX7+MyoProg2
TGGCTGGGTAGCGCAA-FCAImmP7536758	0.625261	1.49849	0	1.28266	0	0.625261	1.00703	0	0	0.625261	0	0	0	0	0	0.625261	0	0	0	0	0	0	0	0	0	PAX7+MyoProg2
TGGCTGGGTTAGGGTG-FCAImmP7536758	0	0	1.9699	0	0	1.40732	1.9699	0	1.40732	0	0	0	0	0	0	0	0	0	0	0	0	0	0	0	0	PAX7+MyoProg2
TGGCTGGTCAGCTGGC-FCAImmP7536758	0	1.23802	0	0.967941	0.596779	2.12182	0.596779	0.596779	0	0	0	0	0	0	0	0.967941	0	0	0	0	0	0	0	0	0	PAX7+MyoProg2
TGGCTGGTCGCTTAGA-FCAImmP7536758	0	0	0.695153	1.3893	0	2.08295	2.20079	0.695153	1.61265	0.695153	0	0	0	0	0	0	0	0	0	0	0	0	0	0	0	PAX7+MyoProg2
TGGGAAGCAGGTGGAT-FCAImmP7536758	0	1.16762	0	2.0338	1.16762	1.46361	2.0338	0.745348	1.6917	0.745348	0	0.745348	0	0	0	0	0	0	0	0	0	0.745348	0	0	0	PAX7+MyoProg1
TGGGAAGGTGCGAAAC-FCAImmP7536758	0	1.16925	0	1.16925	1.16925	1.37611	1.69363	0	0	0.908149	0	0	0	0	0	0.553807	0	0	0	0	0	0	0	0	0	PAX7+MyoProg2
TGGGCGTGTAGCTCCG-FCAImmP7536758	0	0.952372	0	0	0	2.19269	2.61993	0	0	0	0	0	0	0	0	0	0	0	0	0	0	0.952372	0	0	0	PAX7+MyoProg2
TGGGCGTGTATAATGG-FCAImmP7536758	0	1.78251	1.45781	0.973903	1.78251	0.973903	2.22368	0	1.45781	2.22368	0	0	0	0	0	0	0	0	0	0	0	0	0	0	0	PAX7+MyoProg1
TGGGCGTGTCCCGACA-FCAImmP7536758	0	0	0	0	0	0.867291	2.78408	0.867291	0	0.867291	0	0	0	0	0	0	0	0	0	0	0	0	0	0	0	PAX7+MyoProg2
TGGGCGTGTGACGGTA-FCAImmP7536758	0	0	0.916261	0	1.70471	1.38626	1.70471	0	1.38626	0.916261	0	0	0	0	0	0	0	0	0	0	0	0.916261	0	0	0	PAX7+MyoProg1
TGGGCGTGTGCTAGCC-FCAImmP7536758	0	0	0	0	0.696817	1.6153	2.08586	1.6153	1.1035	0	0	0	0	0	0	0	0	0	0	0	0	0	0	0	0	PAX7+MyoProg1
TGGTTAGCAAGCGCTC-FCAImmP7536758	0	0	0.708074	0	1.11847	1.97136	1.97136	0.708074	1.11847	0.708074	0	0	0	0	0	0.708074	0	0	0	0	0	0	0	0	0	PAX7+MyoProg1
TGGTTAGCACCAACCG-FCAImmP7536758	0	0	0.787303	0	0.787303	1.5244	1.75611	0	1.75611	0	0	0	0	0	0	0	0	0	0	0	0	0	0	0	0	PAX7+MyoProg1
TGGTTAGTCGTTACGA-FCAImmP7536758	0	0	0	0.327638	0	0	0	0	0	0	0	0	0	0	0	1.41135	2.53612	0	0	0.574011	0	2.02692	0.327638	0.327638	0	MyoB2
TGGTTCCAGTGAAGAG-FCAImmP7536758	0	0.620175	0	0	0.620175	1.667	1.00008	0	1.48998	0	0	0	0	0	0	1.00008	0	0	0	0	0	0.620175	0	0	0	PAX7+MyoProg1
TGTATTCTCACATGCA-FCAImmP7536758	0	2.18924	1.18334	1.18334	0	1.89659	1.48113	0	0.757356	0	0	0	0	0	0	0	0	0	0	0	0	0	0	0	0	PAX7+MyoProg2
TGTCCCATCAATCTCT-FCAImmP7536758	0	2.91866	0.679627	2.68266	0	1.58772	2.17306	0	0	0	0	0	0	0	0	0	0	0	0	0	0	0	0	0	0	PAX7+MyoProg1
TGTCCCATCACTTACT-FCAImmP7536758	0	0	0	0	0	0.651624	0.377975	0	0	0	0	0	0	0	0.866251	1.54215	2.22655	0	0.377975	0.377975	0	0.866251	0	0	0	MyoB2
TGTGGTACAAAGGTGC-FCAImmP7536758	0	1.42589	0	2.34991	0	1.99104	1.99104	0	1.42589	1.42589	0	0	0	0	0	0	0	0	0	0	0	1.42589	0	0	0	PAX7+MyoProg1
TGTGGTACACTAGTAC-FCAImmP7536758	0	0	0	0	0	2.07357	2.23471	0.871556	0	0	0	0	0	0	0	0	0	0	0	0	0	0	0	0	0	PAX7+MyoProg1
TGTGGTACACTTCTGC-FCAImmP7536758	0	1.80344	0	2.0917	0.70017	1.10797	0	1.39681	0	0	0	0	0.70017	0.70017	0	1.80344	0	0	0	0	0	0	0	0	0	PAX3+PAX7+MyoProg
TGTGGTACATACGCTA-FCAImmP7536758	0	0.837068	0.837068	1.28625	0	2.02127	0.837068	0.837068	0.837068	0	0	0	0	0	0	0	0	0	0	0	0	0	0	0	0	PAX7+MyoProg2
TGTGTTTAGCTAACTC-FCAImmP7536758	0	0.486206	0.486206	0.486206	1.05724	0.811938	0	0.486206	0	0	0	0	0	0	0	0.811938	0	0	0	0	0	1.68324	0	0	0	MyoB2
TGTGTTTCACCCAGTG-FCAImmP7536758	0	1.13035	0.529987	1.50287	0	1.50287	0.87456	0	0	0.87456	0	0	0	0	0	0	0	0	0	0	0	0	0.529987	0	0	PAX7+MyoProg2
TGTGTTTTCCAAGTAC-FCAImmP7536758	0	2.56816	0	1.61222	0	1.84875	2.0399	0	1.61222	0	0	0	0	0	0	0	0	0	0	0	0	0	0	0	0	PAX7+MyoProg1
TGTGTTTTCCGCGGTA-FCAImmP7536758	0	0	0.710066	0.93656	0	2.04405	1.41157	0	0.416776	0	0	0	0	0	0	0	0	0	0	0	0	0	0	0	0	PAX7+MyoProg2
TGTTCCGAGCTGATAA-FCAImmP7536758	0	0	0	1.08741	0	0	1.59597	0	0	0	0	0	0	0	0	0	0	0	0	0	0	0	0	0	0	PAX7+MyoProg2
TGTTCCGCAATAGCGG-FCAImmP7536758	0	0	0	0.846081	0	0.634986	0.36707	0	0	0	0	0	0	0.36707	0	1.02029	0.846081	0	0	0	0	0.36707	0	0	0	MyoB2
TGTTCCGTCAACACCA-FCAImmP7536758	0	1.15096	0.542562	1.79888	1.15096	1.35626	2.63672	0	0.892333	0	0	0	0	0	0	0.542562	0	0	0	0	0	0	0.542562	0	0	PAX7+MyoProg1
TTAACTCAGCGCCTCA-FCAImmP7536758	0	0	0	0	0.938892	2.17313	2.47654	0	1.97804	1.41447	0	0	0	0	0	0	0.938892	0	0	0	0	0	0	0	0	PAX7+MyoProg1
TTAACTCAGGGTTCCC-FCAImmP7536758	0	0	0	0	0	1.11985	0	0	0	0	0	0	0	0	0	1.11985	0	0	0	0	0	0	0	0	0	PAX7+MyoProg2
TTAGGCAAGAGACTTA-FCAImmP7536758	0	0	0	0.626192	0	1.0083	0	0	0	0	0	0	0	0	0.626192	1.0083	2.70321	1.0083	0	1.2841	0	1.0083	0	0	0	MyoB2
TTAGGCACACGCCAGT-FCAImmP7536758	0	0	0	0	0.533722	0	0	0	0	0	0	0	0	0	0	0.879849	2.96202	0	0.533722	0	1.13649	2.66724	0.533722	0	0	MyoC2
TTAGTTCCACATTAGC-FCAImmP7536758	0	0	0.904894	1.54312	0.904894	1.54312	1.37203	0.551489	0.551489	0	0	0	0	0	0	0	0	0	0	0	0	0	0	0	0	PAX7+MyoProg2
TTAGTTCCATGCTGGC-FCAImmP7536758	0	0	0	2.76747	1.42087	2.18062	0	1.21061	0	0	0	0	0	0	0	0	0	0	0	0	0	0	0	0	0	PAX3+PAX7+MyoProg
TTAGTTCGTCTCTTTA-FCAImmP7536758	0	0	0	0.587254	0	0	0	0	0	0	0	0	0	0	0	1.22293	2.78389	1.22293	0.954774	0.587254	0.587254	0	0	0	0	MyoC2
TTAGTTCTCAACGGGA-FCAImmP7536758	0	0	0	0.532094	1.33762	1.50684	1.13381	0.532094	0	1.33762	0	0	0	0	0	1.13381	0	0	0	0	0	0	0	0	0	PAX7+MyoProg2
TTAGTTCTCGTTTGCC-FCAImmP7536758	0	1.11336	0	0.5197	0.5197	1.96483	1.48333	0.5197	0.5197	0.5197	0.5197	0	0	0	0	0.5197	0	0	0	0	0	0	0	0	0	PAX7+MyoProg2
TTATGCTCATGAACCT-FCAImmP7536758	0	0.874152	0	0	0	1.88515	1.33334	0	0	0.874152	0	0	0	0	0	0	0	0	0	0	0	0.874152	0	0	0	PAX7+MyoProg2
TTATGCTTCGTGACAT-FCAImmP7536758	0	0	0	0	1.15096	1.15096	2.01273	1.15096	1.15096	1.67193	0	0	0	0	0	0	0	0	0	0	0	0	0	0	0	PAX7+MyoProg2
TTCCCAGAGACTTTCG-FCAImmP7536758	0	0	0	0	0	0	0.406988	0	0	0	0	0	0	0	0.406988	1.79556	3.20305	0	0.406988	0	0.406988	1.38972	0.406988	0	0	MyoC2
TTCCCAGAGAGGTACC-FCAImmP7536758	0	0	0	0	0	2.25546	1.662	2.00213	1.14261	0	0	0	0	0	0	0	0	0	0	0	0	0	0	0	0	PAX7+MyoProg1
TTCCCAGCACTTCGAA-FCAImmP7536758	0	0	0	0	0	0.792493	0	0	0.792493	0.792493	0	0	0	0	0	0	0	0	0	0	0	0.792493	0	0	0	PAX7+MyoProg2
TTCCCAGCATGCGCAC-FCAImmP7536758	0	0.854059	1.1065	0.515563	0	0.854059	0	0	0	0	0	0	0	0	0	1.47543	2.91988	0	0.515563	0	0	0.854059	0.515563	0	0	MyoC2
TTCCCAGCATGGTTGT-FCAImmP7536758	0	0	0	0	0.804526	0	0	0.804526	0	0	0	0	0	0	0	2.12988	2.12988	0	0	0	0	0	0	0	0	MyoB2
TTCCCAGGTATAGTAG-FCAImmP7536758	0	0	0	0	0	0	0	0	0	0	0	0	0	0	2.28902	0	0	0	0	0	0	5.66684	3.81389	1.69242	2.93015	MYL3+MyoC
TTCCCAGGTGTGAATA-FCAImmP7536758	0	0	1.49145	1.49145	0	2.26268	2.06522	0	0	0	0	0	0	0	0	1.00128	0	0	0	0	0	0	0	0	0	PAX7+MyoProg2
TTCGAAGAGTCAATAG-FCAImmP7536758	0	0	0	0	0	0	0.731207	1.14904	2.14512	1.44285	0	0	0	0	0	0.731207	0	0.731207	0	0	0	0	0	0	0	PAX7+MyoProg1
TTCGAAGAGTGTGAAT-FCAImmP7536758	0	0	0	0	0	2.10739	0	0	1.52896	0	0	0	0	0	0	0	0	0	0	0	0	0	1.032	0	0	PAX7+MyoProg1
TTCGAAGGTAAGCACG-FCAImmP7536758	0	0	0	1.13303	1.42493	2.53193	1.13303	0.719069	1.98994	0	0	0	0	0	0	0	0	0	0	0	0	0	0	0	0	PAX7+MyoProg1
TTCGAAGGTCTGCGGT-FCAImmP7536758	0	0.63457	0	0	0	1.69213	1.01972	0.63457	0	0.63457	0	0	0	0	0	1.51399	0	0	0.63457	0	0	0	0	0	0	PAX3+PAX7+MyoProg
TTCGAAGTCTCGCTTG-FCAImmP7536758	0	0	0	0	0	0.494222	0	0	0	0	0	0	0	0	0.823493	1.26889	3.39333	0	1.07078	0.494222	0.494222	4.19269	1.57595	0	0	MyoC2
TTCGGTCAGCAATCTC-FCAImmP7536758	0	0.805551	0.805551	1.24584	0	1.55049	2.26856	0.805551	1.24584	0	0	0	0	0	0	0	0	0	0	0	0	0	0	0	0	PAX7+MyoProg1
TTCGGTCAGGTGGGTT-FCAImmP7536758	0	1.31392	1.62552	1.75116	0.518901	1.96313	0.518901	0.518901	0	1.62552	0	0	0	0	0	0.518901	0	0	0	0	0	0	0	0	0	PAX7+MyoProg2
TTCTACAAGCACCGCT-FCAImmP7536758	0	0.770276	0.770276	0	1.49987	2.84753	2.0747	0.770276	0	0.770276	0	0	0	0	0	0	0	0	0	0	0	0	1.20018	0	0	PAX7+MyoProg2
TTCTACAAGCGCCTTG-FCAImmP7536758	0	0	0	0	0.850972	1.85124	1.30396	0	1.30396	0	0	0	0	0	0	0	0	0	0	0	0	0	0	0	0	PAX7+MyoProg1
TTCTACATCGTTACAG-FCAImmP7536758	0	0	0	1.76679	0	1.76679	2.1136	1.2314	0	0	0	0	0	0	0	0	0	0	0	0	0	0	0	0	0	PAX7+MyoProg2
TTCTACATCTTGTACT-FCAImmP7536758	0	0	0.752873	0	0	1.4746	2.59182	0.752873	1.17748	1.4746	0	0	0	0	0	0	0	0	0	0	0	0	0	0	0	PAX7+MyoProg1
TTCTCAAGTACAGTGG-FCAImmP7536758	0	1.38457	0	1.38457	0	1.70287	2.44025	0.914913	1.70287	0	0	0	0	0	0	0	0	0	0	0	0	0	0	0	0	PAX7+MyoProg1
TTCTCAAGTATATGAG-FCAImmP7536758	0	1.11103	1.11103	1.11103	0	0.857952	0	0.518296	0	0	0	0	0.518296	0	0	2.13662	3.23671	0	0.518296	0	0	1.86149	0	0	0	MyoB2
TTCTCAATCGCCAGCA-FCAImmP7536758	0	1.22854	0.590789	1.22854	0.590789	1.22854	1.44023	0.959666	0.959666	0.959666	0	0	0	0	0.590789	0	0	0.590789	0	0	0	0	0	0	0	PAX7+MyoProg2
TTCTTAGAGATAGCAT-FCAImmP7536758	0	0	0	0	0	0.912096	0	0	0.912096	0	0	0	0	0	0	1.17381	0	0.912096	0	0	0	0	0	0	0	MyoB2
TTCTTAGAGCAGCGTA-FCAImmP7536758	0	0	0	1.35322	0	2.10104	1.66861	0.889916	0	0	0	0	0	0	0	0	0	0	0	0	0	0	0	0	0	PAX7+MyoProg2
TTCTTAGCATGACATC-FCAImmP7536758	0	0	0.597551	0.597551	0	1.45177	1.45177	0.969006	0	0	0.969006	0	0	0	0	0.597551	1.77596	0	0	0	0	0.597551	0	0	0	MyoB1
TTCTTAGTCGTCTGCT-FCAImmP7536758	0	0.959368	0	0	0.959368	1.76304	1.43986	1.43986	0	0	0	0	0	0	0	1.43986	0	0	0	0	0	0	0	0	0	PAX7+MyoProg2
TTGAACGCACACAGAG-FCAImmP7536758	0	0.841887	0	1.0923	0	1.45905	0.507041	0.841887	0.841887	0	0	0	0	0	0	0	0	0	0	0	0	0	0	0	0	PAX7+MyoProg1
TTGACTTCATCAGTAC-FCAImmP7536758	0	1.79212	0.485676	2.06408	1.4174	1.68211	2.21141	0.811173	0	0	0	0	0	0	0	1.05634	0	0	0	0	0	0	0	0	0	PAX7+MyoProg1
TTGCCGTAGCGCTTAT-FCAImmP7536758	0	1.96461	0.569011	1.40268	0.929419	1.72261	1.19379	0.569011	0	0	0	0	0	0	0	0	0	0	0	0	0	0	0	0	0	PAX7+MyoProg1
TTGCCGTGTACCGCTG-FCAImmP7536758	0	1.63632	1.63632	0.866571	0	1.32375	2.4874	0.866571	0.866571	0.866571	0	0	0	0	0	0	0	0	0	0	0	0	0	0	0	PAX7+MyoProg2
TTGCCGTTCCCAGGTG-FCAImmP7536758	0	1.53844	0	1.53844	0.649366	0	1.71769	0.649366	0	0	0	0	0	0	0	0.649366	0	0	0	0	0	0	0	0	0	PAX7+MyoProg2
TTGGAACTCAGTGCAT-FCAImmP7536758	0	0	0	0	1.14757	0	2.00843	0	0	0	0	0	0	0	0	1.14757	0	0	0	0	0	0	0	0	0	PAX7+MyoProg1
TTGGCAATCGAGGTAG-FCAImmP7536758	0	0	0	0.763178	0	0	0.763178	0.763178	0	0	0	0	0	0	0	0.763178	0	0	0	0	0	0.763178	0	0	0	PAX7+MyoProg2
TTGGCAATCGCTTGTC-FCAImmP7536758	0	1.90365	0	2.06082	0	1.48755	0	0	0	0	0	0	0	0	0	0	0	0	0	0	0	0	0	0	0	PAX7+MyoProg2
TTGTAGGAGCTGCCCA-FCAImmP7536758	0	2.02702	1.24467	2.76195	0	1.63308	1.63308	0.973749	0.600992	0	0	0	0	0	0	0	0	0	0	0	0	0	0	0	0	PAX3+PAX7+MyoProg
TTGTAGGCATTGCGGC-FCAImmP7536758	0	0	0	0	0	1.188	1.90229	0	1.90229	0.760923	0	1.188	0	0	0	0	0	0	0	0	0	0	0	0	0	PAX7+MyoProg1
TTGTAGGGTCTCACCT-FCAImmP7536758	0	1.12111	1.12111	1.12111	0	2.59596	1.63637	1.12111	0	0	0	0	0	0	0	0	0	0	0	0	0	0	0	0	0	PAX7+MyoProg2
TTGTAGGGTGACTCAT-FCAImmP7536758	0	1.0651	0	0.668122	0	1.34852	1.0651	0	0	0	0	0	0	0	0	0.668122	0	0	0	0	0	0	0	0	0	PAX7+MyoProg2
TTTACTGAGTCCAGGA-FCAImmP7536758	0	0.660387	0	0	0.660387	1.33674	0	0	1.05469	0	0	0	0	0	0	0.660387	0	0	0	0	0	0	0	0	0	PAX7+MyoProg2
TTTACTGGTACATGTC-FCAImmP7536758	0	1.74539	1.21315	2.72027	0	1.21315	0	1.21315	0	1.74539	0	0	0	0	0	1.21315	0	0	0	0	0	0	0	0	0	PAX7+MyoProg2
TTTCCTCAGCTGAAAT-FCAImmP7536758	0	2.24317	0	0	0.987545	1.8007	0.987545	0.987545	1.4746	2.24317	0	0	0	0	0	0	0	0	0	0	0	0	0	0	0	PAX7+MyoProg2
TTTCCTCAGGGTCTCC-FCAImmP7536758	0	0	0.770463	1.20043	0	1.50014	1.73043	0	0	2.43772	0	0	0	0	0	0	0	0	0	0	0	0	0	0	0	PAX7+MyoProg2
TTTCCTCAGTGTGAAT-FCAImmP7536758	0	0	0	0	1.89634	1.7436	2.25047	0	0	0	0	0	0	0	0	0.664529	0	0	0	0	0	0	0	0	0	PAX7+MyoProg1
TTTCCTCCAAGCCATT-FCAImmP7536758	0	0	0.917884	1.38829	0	1.70692	2.14241	0	0	0	0	0	0	0	0	0	0	0	0	0	0	0	0	0	0	PAX7+MyoProg1
TTTCCTCCAGGGCATA-FCAImmP7536758	0	0	0	1.68148	1.68148	2.27696	2.56703	1.159	1.159	0.738777	0	0	0.738777	0	0	0	0	0	0	0	0	0	0	0	0	PAX7+MyoProg1
TTTCCTCGTACCGTAT-FCAImmP7536758	0	1.48073	0.992541	2.25028	0	1.48073	1.93777	0.821347	0	0.353835	0	0	0	0	0	0.821347	0	0	0	0	0	0	0	0	0	PAX7+MyoProg1
TTTGCGCCATGAAGTA-FCAImmP7536758	0	0.590681	1.89259	0.590681	0	0	1.22837	0	0	0	0	0	0	0	0	0.959517	3.4531	0	0	0.590681	0	3.08811	0	0	0	MyoC2
TTTGCGCTCAAACCGT-FCAImmP7536758	0	0	0	1.44939	0	1.44939	1.44939	0.967082	1.44939	0.967082	0	0	0	0	0	0	0	0	0	0	0	0.967082	0	0	0	PAX7+MyoProg1
TTTGGTTAGGTGATAT-FCAImmP7536758	0	2.05957	0	2.37724	1.36929	1.08351	2.17704	0	0	1.08351	0	0	0	0	0	0	0	0	0	0	0	0.681842	0	0	0	PAX7+MyoProg2
TTTGGTTTCGGACAAG-FCAImmP7536758	0	2.11656	0.753051	2.04651	0	1.33728	1.17771	0	0.445797	0	0	0	0	0	0	0.753051	0	0	0	0	0	0	0	0	0	PAX7+MyoProg1
TTTGGTTTCTTGTCAT-FCAImmP7536758	0	0	0.509416	0	0	0.509416	0.509416	0	0.845284	0	0	0	0	0	0	0.845284	0.509416	0	0	0	0	0	0	0	0	MyoB2
TTTGTCACACAGGTTT-FCAImmP7536758	0	1.7295	0.57266	0.934505	0	1.85799	0.934505	0.57266	0	0	0	0	0	0	0	0	0	0.57266	0	0	0	0	0	0	0	PAX7+MyoProg2
AAACCTGAGTCACGCC-FCAImmP7536759	0	1.36158	0	0	0	1.67775	1.67775	0	1.36158	0	0	0	0	0	0	0	0	0	0	0	0	0	0	0	0	PAX7+MyoProg1
AAACCTGCAGCCTTGG-FCAImmP7536759	0.555511	2.03933	1.17202	0.91054	1.17202	0.91054	2.1316	0	0	0	0	0	0	0	0	0	0	0	0	0	0	0	0	0	0	PAX7+MyoProg2
AAACCTGTCAGTTGAC-FCAImmP7536759	0	0	0	0	0	0	0	0.694701	0	0	0	0	0	0	0	1.10068	2.08216	0	0	0	0	0	0	0	0	MyoB2
AAACGGGAGTGACATA-FCAImmP7536759	0	1.4956	1.82342	2.90745	1.4956	1.4956	1.4956	0	1.00467	0	0	0	0	0	0	1.00467	0	0	0	0	0	0	0	0	0	PAX7+MyoProg2
AAACGGGCAGTGGGAT-FCAImmP7536759	0	1.42069	0.579413	2.18041	0.579413	2.34372	0.943899	0.579413	0.943899	1.21044	0	0	0	0	0	0	0	0	0	0	0	0	0	0	0	PAX7+MyoProg2
AAACGGGCATTGCGGC-FCAImmP7536759	0	0.753884	0.753884	0	0	1.1788	0.753884	1.47607	1.1788	0	0	0	0	0	0	0	0	0	0	0	0	1.1788	0	0	0	PAX7+MyoProg2
AAACGGGGTAACGTTC-FCAImmP7536759	0	1.70373	0.753111	1.70373	0	0.753111	2.88222	0.753111	0.753111	0	0	0	0	0	0	0	0	0	0	0	0	0	0	0	0	PAX7+MyoProg2
AAACGGGGTTCCATGA-FCAImmP7536759	0	0	1.13833	0	0.723086	1.9967	0.723086	1.13833	0	0	0	0	0	0	0	0.723086	0	0	0	0	0	0	0	0	0	PAX7+MyoProg2
AAACGGGGTTCTCATT-FCAImmP7536759	0	0.977974	0	1.63854	0.60406	1.46282	1.2495	0.60406	0	0	0	0	0	0	0	0	0	0	0	0	0	0.60406	0	0	0	PAX7+MyoProg2
AAAGATGAGAGTTGGC-FCAImmP7536759	0	0	0.958872	0.429345	0.429345	0.728756	0.728756	1.14581	0	1.93134	0	0	0	0	0	1.14581	0	0	0	0	0	0	0	0	0	PAX7+MyoProg1
AAAGCAATCTAACTGG-FCAImmP7536759	0	0	0	1.99481	0	1.99481	2.61752	0.819852	0	0	0	0	0	0	0	0	0	0	0	0	0	0	0	0	0	PAX7+MyoProg2
AAAGTAGCAAGCTGTT-FCAImmP7536759	0	0.693798	0.917071	1.09948	0	1.50509	1.70581	0	0	1.79284	0	0	0	0	0	1.09948	0	0	0	0	0	0.405899	0.405899	0	0	PAX7+MyoProg2
AAAGTAGGTAAACACA-FCAImmP7536759	0	0	1.44195	0.96106	0	1.44195	0.96106	0	0	0	0	0	0	0	0	0	0	0	0	0	0	0	0	0	0	PAX7+MyoProg2
AAAGTAGGTTTCGCTC-FCAImmP7536759	0	2.77724	0	2.5573	1.88004	1.99432	1.42878	0	1.42878	0	0	0	0	0	0	0	0	0	0	0	0	0.584113	0	0	0	PAX7+MyoProg1
AAATGCCAGACGCTTT-FCAImmP7536759	0	0.903145	0.550244	1.54081	0.903145	0.550244	1.16347	0	0	0	0	0	0	0	0	0	0	0	0	0	0	0	0	0	0	PAX7+MyoProg1
AAATGCCAGTAACCCT-FCAImmP7536759	0	0	1.77447	0	0	1.45039	2.01883	0	0.967891	0	0	0	0	0	0	0	0	0	0	0	0	0	0	0	0	PAX7+MyoProg1
AACACGTAGTGTGGCA-FCAImmP7536759	0	0	0.450412	0	0	1.34672	0	0	0	0	0	0	0	0	0	1.18657	1.18657	1.18657	0	0	0	0	0	0	0	MyoB2
AACACGTTCCTTAATC-FCAImmP7536759	0	0	0	1.12615	1.41722	1.82607	1.12615	0	0	0	0	0	0	0	0	0	0	0	0	0	0	0	0	0	0	PAX7+MyoProg2
AACCATGAGAGTGAGA-FCAImmP7536759	0.921968	1.71248	0	0	0.921968	2.1484	2.87111	1.39339	0	0	0	0	0	0	0	0.921968	0	0	0	0	0	0	0	0	0	PAX3+PAX7+MyoProg
AACCATGAGTGTGAAT-FCAImmP7536759	0	0	0	1.95753	0	0.924437	0.924437	0	0	0	0	0	0	0	0	0	0.924437	0.924437	0	0	0	0	0	0	0	MyoB2
AACCATGGTGACCAAG-FCAImmP7536759	0	1.0439	0	0	0	2.04739	1.40293	0	0.800585	0	0	0	0	0	0	1.0439	0	0	0	0	0	0.478357	0	0	0	PAX7+MyoProg1
AACCATGTCCCACTTG-FCAImmP7536759	0.56531	1.18784	0	1.39624	0	1.84371	1.39624	0	0.56531	0	0	0	0	0	0	0	0	0	0	0	0	0.56531	0	0	0	PAX7+MyoProg2
AACCATGTCCGGCACA-FCAImmP7536759	0	0.734464	1.15333	1.15333	0	2.37577	2.26954	1.15333	0	0	0	0	0	0	0	0.734464	0	0	0	0	0	0.734464	0	0	0	PAX7+MyoProg1
AACCGCGAGATATACG-FCAImmP7536759	0	1.65216	0.661338	1.33819	0.661338	1.81736	2.46639	0	0.877996	1.05597	0	0	0	0	0	0.384372	0	0	0	0	0	0.384372	0	0	0	PAX7+MyoProg2
AACCGCGGTCTTGCGG-FCAImmP7536759	0.387767	1.0629	1.21445	2.09252	0	0.884206	0.666481	0	0.884206	0	0	0.387767	0	0	0	1.56642	0	0	0	0	0	0.387767	0	0	0	MyoB2
AACCGCGTCAGGTTCA-FCAImmP7536759	0	0	0	0	0	0	0	0	1.28878	0	0	0	0	0	0	0	0	0	0	0	0	0	0	0	0	PAX7+MyoProg1
AACTCCCCACATTAGC-FCAImmP7536759	0	0	0.740667	0	1.86975	1.86975	2.02604	1.16148	1.45675	0.740667	0	0	0	0	0	0	0	0	0	0	0	0	0	0	0	PAX7+MyoProg1
AACTCTTAGGATATAC-FCAImmP7536759	0	0	0	0	0	0	0	0	0	0	0	0	0	0	0	1.0891	1.0891	0	0	0	0	0	0	0	0	MyoB2
AACTCTTAGTCCGGTC-FCAImmP7536759	0	2.30653	0.756095	2.05151	0	0	1.47929	0	0	0	0	0	0	0	0.756095	0	0	0	0	0	0	0	0.756095	0	0	PAX7+MyoProg1
AACTGGTCAAAGCGGT-FCAImmP7536759	0	1.21452	0.781315	0.781315	0	1.37646	2.22898	1.51579	0	0	0	0	0.465099	0	0	0	0	0	0	0	0	0	0.465099	0	0	PAX7+MyoProg1
AACTGGTTCGAGAGCA-FCAImmP7536759	0	0.742682	0	0.742682	0.742682	1.16413	0.742682	1.16413	0.742682	0	0	0	0	0	0	0.742682	0	0	0	0	0	0	0	0	0	PAX7+MyoProg1
AACTTTCCATCCGTGG-FCAImmP7536759	0	0	0.836327	0	0	1.82962	1.2853	0	1.2853	0	0	0	0	0	0	0	0	0	0	0	0	0	0	0	0	PAX7+MyoProg1
AAGACCTCAGTCTTCC-FCAImmP7536759	0	0.665768	0	0	1.06194	1.8985	1.06194	0	0	0.665768	0	0	0	0	0	0.665768	0	0	0	0	0	0	0	0	0	PAX7+MyoProg2
AAGACCTTCTGGTTCC-FCAImmP7536759	0	0	0	0	0	0.484932	0	0	0	0	0	0	0	0	1.68054	1.41593	3.56455	0	1.05508	0	0.810098	3.58206	1.25169	0	0	MyoC2
AAGCCGCCAGCGAACA-FCAImmP7536759	0	0.623169	0	1.00418	0	1.95357	0	0	0	0	0	0	0	0	0	0.623169	0	0	0	0	0	0	0	0	0	PAX7+MyoProg2
AAGCCGCGTATATCCG-FCAImmP7536759	0	0	0	0	0	0	0.5175	0.5175	0	0	0	0	0	0	0	0.856819	1.31139	0.5175	0	0	0	0.856819	0	0	0	MyoB2
AAGCCGCGTTCCCTTG-FCAImmP7536759	0	0	0.800923	2.58596	0	1.23988	0.800923	0.800923	1.23988	0	0	0	0	0	0	0	0	0	0	0	0	0.800923	0	0	0	PAX7+MyoProg1
AAGCCGCTCTACTCAT-FCAImmP7536759	0	0	0.80018	0	0	1.96427	1.23892	0	0	1.54283	0	0	0	0	0	0	0	0	0	0	0	0	0	0	0	PAX7+MyoProg2
AAGGAGCAGAGTTGGC-FCAImmP7536759	0	1.6848	0	0.630352	1.29056	2.08271	0.630352	0	0	0.630352	0	0	0	0	0.630352	1.50698	0	0	0	0	0	0	0	0	0	PAX7+MyoProg2
AAGGAGCAGGAACTGC-FCAImmP7536759	0	0	0	0	0	1.97083	0	0	0.804389	0.804389	0	0	0	0	0	0	0	0	0	0	0	0	0	0	0	PAX7+MyoProg1
AAGGAGCTCCAAGTAC-FCAImmP7536759	0	2.5565	1.17232	2.49712	0	1.17232	1.17232	0	0	0	0	0	0	0	0	1.82489	0	0	0	0	0	0.555701	0	0	0	PAX3+PAX7+MyoProg
AAGGCAGGTGTATGGG-FCAImmP7536759	0	2.04592	0	0	0	2.04592	1.47434	0	0	2.04592	0	0	0	0	0	0	0	0	0	0	0	0	0	0	0	PAX7+MyoProg2
AAGGTTCAGCTTCGCG-FCAImmP7536759	0	1.90486	1.77522	2.80467	0	1.45108	0.968448	0.597146	0	1.2386	0	0	0	0	0	0.597146	0	0	0	0	0	0	0	0	0	PAX7+MyoProg2
AAGGTTCAGGTGCACA-FCAImmP7536759	0	1.22942	0.792825	2.36809	0	1.95276	0.792825	0.792825	0	0	0	0	0	0	0	2.11115	0	0	0	0	0	0	0	0	0	PAX7+MyoProg2
AAGGTTCGTTGCGTTA-FCAImmP7536759	0	2.52999	0.717991	2.61034	0	0.717991	2.12252	0.717991	0	1.1316	0	0	0	0	0	1.42333	0	0	0	0	0	0	0	0	0	PAX7+MyoProg2
AAGGTTCTCAATCTCT-FCAImmP7536759	0	1.66683	0.329655	1.8044	0.775401	2.08303	0.329655	0.577161	0	0	0	0	0	0	0	0	0	0	0	0	0	0.329655	0	0	0	PAX7+MyoProg2
AAGTCTGAGATCTGCT-FCAImmP7536759	0	1.70001	0.494172	2.29737	0.823422	0.494172	0.823422	0.823422	0	0.494172	0	0	0	0	0	0	0	0	0	0	0	0	0	0	0	PAX7+MyoProg1
AAGTCTGCAGTCAGCC-FCAImmP7536759	0	1.56687	0.56436	1.18631	0	1.39458	2.31252	0	0	0.56436	0	0.56436	0	0	0	0	0	0	0	0	0	0	0	0	0	PAX7+MyoProg2
AAGTCTGTCATCGGAT-FCAImmP7536759	0	1.9608	0	0.926737	0.926737	0.926737	1.71897	0.926737	0	0	0	0	0	0	0	0	0	0	0	0	0	0	0	0	0	PAX7+MyoProg2
AATCCAGAGGTTACCT-FCAImmP7536759	0	1.14435	1.66408	1.14435	0	1.66408	2.54728	0.727648	0	0.727648	0	0	0	0	0	0	0	0	0	0	0	0	0	0	0	PAX7+MyoProg2
AATCCAGTCATTATCC-FCAImmP7536759	0	1.13413	1.13413	1.74817	1.13413	1.13413	0	0	0.719906	0.719906	0	0.423384	0	0	0	0	0	0	0	0	0	0.423384	0	0	0	PAX7+MyoProg2
AATCCAGTCCAAATGC-FCAImmP7536759	0	1.37236	2.18069	0	0	1.77626	1.92997	1.08623	1.59457	0.683878	0	0	0	0	0	0.683878	0	0	0	0	0	0	0	0	0	PAX7+MyoProg1
AATCCAGTCCTGTAGA-FCAImmP7536759	0	0	0.753408	0	0	2.18263	2.18263	0.753408	0	0	0	0	0	0	0	0	0	0	0	0	0	0.753408	0	0	0	PAX7+MyoProg2
AATCCAGTCTCGGACG-FCAImmP7536759	0	1.33799	0	0.877832	1.33799	2.38322	1.89051	0.877832	0	0	0	0	0	0	0	0	0	0	0	0	0	0	0	0	0	PAX3+PAX7+MyoProg
ACACCAAAGGTAAACT-FCAImmP7536759	0	0	0.909918	0	0	0.909918	0	0.909918	0	0	0	0	0	0	0	0	0	0	0	0	0	0	0	0	0	PAX7+MyoProg2
ACACCAAGTCCATCCT-FCAImmP7536759	0	1.33365	0.658359	2.23907	1.05195	1.73309	1.05195	0.658359	1.73309	0	0	0	0	0	0	0	0	0	0	0	0	0	0	0	0	PAX7+MyoProg1
ACACCAATCAACTCTT-FCAImmP7536759	0	1.52262	2.53756	3.29531	0	1.0268	1.70116	0	0	0.639777	0	0	0	0	0	1.30513	0	0	0	0	0	0	0	0	0	PAX7+MyoProg2
ACACCAATCGGTGTCG-FCAImmP7536759	0	1.34687	0	0.884873	0.884873	2.09352	1.66166	0.884873	1.66166	0	0	0	0	0	0	0	0	0	0	0	0	0.884873	0	0	0	PAX7+MyoProg1
ACACCCTCACATGTGT-FCAImmP7536759	0	1.84493	0	1.69373	0	1.51552	0	1.02097	0	0	0	0	0	0	0	0	0	0	0	0	0	0	0	0	0	PAX7+MyoProg2
ACACCGGCAAGTTCTG-FCAImmP7536759	0	1.18279	0	0	1.18279	0	1.70963	0	0	0	0	0	0	0	0	1.18279	1.18279	0	0	0	0	2.05289	0	0	0	PAX7+MyoProg1
ACACCGGGTCTGGAGA-FCAImmP7536759	0	1.74639	1.10817	1.47736	1.10817	1.6209	1.47736	0.516571	1.3097	0.855495	0	0	0	0	0	1.3097	0	0	0	0	0	0	0	0	0	PAX7+MyoProg2
ACACCGGTCAGAGACG-FCAImmP7536759	0	1.89043	1.73786	1.89043	0	0.661157	0.661157	1.05573	0	0	0	0	0	0	0	0.661157	0	0	0	0	0	0	0	0	0	PAX7+MyoProg2
ACACCGGTCCACTCCA-FCAImmP7536759	0	0.689913	1.0943	0	0	1.38144	0	1.0943	0	0	0	0	0	0	0	0	0	0	0	0	0	0	0	0	0	PAX7+MyoProg2
ACACTGAAGTGCGATG-FCAImmP7536759	0	1.61431	0	1.10267	0	2.04218	1.61431	0	0	0.85078	0	0	0	0	0	0.513264	0	0	0	0	0	0	0	0	0	PAX7+MyoProg2
ACACTGATCCAAGTAC-FCAImmP7536759	0	0	1.41341	1.73429	0	2.7077	2.7077	0	1.73429	1.41341	0	0	0	0	0	0	0	0	0	0	0	0	0	0	0	PAX7+MyoProg1
ACAGCCGCAGCTGCTG-FCAImmP7536759	0	0.679867	0	1.08087	0	0.679867	0	0	0	0	0	0	0	0	0	0.679867	1.5881	0	0	0	0	0.679867	0	0	0	MyoB2
ACAGCCGTCAACCATG-FCAImmP7536759	0	1.07568	0	0	0	0	0.675999	0.675999	0	0	0	0	0	0	0	0.675999	2.04924	0	0	0	0	0	0	0	0	MyoB2
ACAGCTACAAGGACAC-FCAImmP7536759	0	0.836697	0	1.83017	0.503417	0.503417	1.08623	1.08623	0	0.503417	0	0	0	0	0	0	0	0	0	0	0	0	0	0	0	PAX7+MyoProg2
ACAGCTACACAGGCCT-FCAImmP7536759	0	1.6832	0	1.92333	0.548387	1.53736	1.92333	0	0	0.548387	0	0	0	0	0	0	0	0	0	0	0	0	0	0	0	PAX7+MyoProg2
ACATACGAGGATGTAT-FCAImmP7536759	0	0	0	0	0	0	0	0	0	0	0	0	0	0	0	0	2.73026	0	0	0	0	5.50015	4.28613	3.11375	0	MYL3+MyoC
ACATACGAGGCTAGAC-FCAImmP7536759	0	0	0	0	0	0	0	0.785415	0	1.21984	0	0	0	0	0	1.52169	0	0	0	0	0	0	0	0	0	PAX7+MyoProg2
ACATACGCACATAACC-FCAImmP7536759	0	0	0	0	1.08299	1.92578	1.59067	1.08299	0	0	0	0	0	0	0	0	0	0	0	0	0	0	0	0	0	PAX7+MyoProg2
ACATACGTCTTGTTTG-FCAImmP7536759	0	1.97287	0.708964	1.40993	0.708964	1.11965	1.11965	0.708964	1.11965	0	0	0	0	0	0	0.708964	0	0	0	0	0	0.708964	0	0	0	PAX7+MyoProg1
ACATCAGAGAAACCGC-FCAImmP7536759	0	0	0	0	0	0.605795	0	0	0	0	0	0	0	0	0	1.64162	3.25738	0.605795	1.64162	0.980361	0	0	0	0	0	MyoC2
ACATCAGAGAAACCTA-FCAImmP7536759	0	1.82321	0	2.43216	1.17094	1.17094	2.03798	0.554847	0	0	0	0	0	0	0	0	0	0	0	0	0	0	0	0	0	PAX7+MyoProg1
ACATCAGAGAGCAATT-FCAImmP7536759	0	0	0	0	0	0	0	0	0	0	0	0	0	0	1.59601	0.580347	3.45568	0	0.580347	0.580347	0	4.3974	1.74396	0	0	MyoC2
ACATGGTAGACATAAC-FCAImmP7536759	0	0.449773	0	0	0	0	0	0	0	0	0	0	0	0	0	1.34542	1.98066	0.994683	0.449773	0	0	0.758894	0	0	0	MyoB2
ACATGGTCAGCTCCGA-FCAImmP7536759	0	1.54736	1.9342	2.29028	1.37605	1.54736	2.03579	0	0.553775	0.908105	0	0	0	0	0	0	0	0	0	0	0	0	0	0	0	PAX7+MyoProg2
ACATGGTTCAGCTGGC-FCAImmP7536759	0	0	0.824355	0	0.824355	1.57717	2.1613	1.57717	0	0	0	0	0	0	0	0.824355	0	0	0	0	0	0	0	0	0	PAX7+MyoProg2
ACCAGTAAGTCATCCA-FCAImmP7536759	0	0	1.06188	0	0	0	0	0	0	0	0	0	0	0	0	1.89842	3.55684	0	0	0	0	2.14794	0	0	0	MyoB2
ACCCACTAGCCACTAT-FCAImmP7536759	0	0	0	0	0	0	0	0	0	0.911473	0	0	0	0	0	1.17309	0.556177	0	0	0	0	0	0	0	0	MyoB2
ACCCACTGTCTGGTCG-FCAImmP7536759	0	1.26081	0.817196	1.0634	0	2.56567	2.61311	0	1.26081	0.817196	0	0	0	0	0	0	0	0	0	0	0	0.48985	0	0	0	PAX7+MyoProg1
ACCCACTTCAACACTG-FCAImmP7536759	0	1.35449	0	1.35449	0	2.2643	2.4035	0.890932	0.890932	0	0	0	0	0	0	0	0	0	0	0	0	0	0	0	0	PAX7+MyoProg2
ACCCACTTCCGAAGAG-FCAImmP7536759	0	0	0.658853	0	0	1.55399	1.3344	0.658853	0	2.50069	0	0	0	0	0	0.658853	0	0	0	0	0	0	0	0	0	PAX7+MyoProg2
ACCCACTTCCGAATGT-FCAImmP7536759	0	0.836401	0	1.82973	0	0	0.50321	0.50321	0	0	0	0	0	0	0	1.59415	2.69019	0	0	1.08589	0.50321	0.50321	0	0	0	MyoB2
ACCGTAACACCTCGTT-FCAImmP7536759	0	0	0	0.730091	0	1.85259	0.730091	0.730091	0	0	0	0	0	0	0	0	0	0	0	0	0	0.730091	0	0	0	PAX7+MyoProg2
ACCGTAAGTGCAGACA-FCAImmP7536759	0	0.482854	1.41183	1.97504	0	1.24783	0	0	0	0	0	0	0	0	0	1.88498	2.20486	0	0	0	0	0.482854	0	0	0	MyoB2
ACCGTAAGTTGGAGGT-FCAImmP7536759	0	1.71972	0.92729	3.03781	0	0.92729	0.92729	0	0	0	0	0	0	0	0	0	0	0	0	0	0	0	0	0	0	PAX7+MyoProg2
ACCTTTAAGAGGTACC-FCAImmP7536759	0	0.790316	0	0	0	1.52872	1.22618	1.22618	0.790316	0	0	0	0	0	0	0	0	0	0	0	0	0	0	0	0	PAX7+MyoProg2
ACCTTTAGTCGCGTGT-FCAImmP7536759	0	0	0.659078	0.659078	0	0	1.55436	0	0.659078	0	0	0	0	0	0	0.659078	0	0	0	0	0	0.659078	0	0	0	PAX7+MyoProg2
ACGAGCCAGTACTTGC-FCAImmP7536759	0	1.65551	1.5327	2.47586	0	2.24829	1.22977	1.03508	0	0	0	0	0	0	0	0	0	0	0	0	0	0	0	0	0	PAX7+MyoProg1
ACGAGCCCACGGTGTC-FCAImmP7536759	0	1.30834	0	0	0	0	1.02963	0	0	0	0	0	0	0	1.30834	1.30834	3.15701	0	1.02963	0	0	3.7257	0.641859	0	0	MyoC2
ACGAGCCGTACACCGC-FCAImmP7536759	0	0	1.18091	0	0	1.18091	2.67718	0	0	0	0	0	0	0	0	0	0	0	0	0	0	0	0	0	0	PAX7+MyoProg2
ACGAGGACAGTAAGAT-FCAImmP7536759	0	0	0	0	0	1.29081	2.18686	0	0	1.29081	0	0	0	0	0	0	0	0	0	0	0	0	0	0	0	PAX7+MyoProg2
ACGAGGATCCAGATCA-FCAImmP7536759	0	1.32422	1.32422	2.32214	1.04363	1.19373	0.378351	0	0.866944	0	0	0	0	0	0	0	0.378351	0	0	0	0	0	0	0	0	MyoB2
ACGATACAGTAGGCCA-FCAImmP7536759	0	2.56024	0.785675	1.22017	0	0.785675	1.22017	1.52206	0	0.785675	0	0	0	0	0	0	0	0	0	0	0	0	0	0	0	PAX3+PAX7+MyoProg
ACGATACCACATCTTT-FCAImmP7536759	0	0.902578	0.54984	1.36912	0	1.36912	1.686	0.54984	0	0	0	0	0	0	0	0	0	0	0	0	0	0	0	0	0	PAX7+MyoProg2
ACGATACCATTGGGCC-FCAImmP7536759	0	0.715044	0	1.1277	0	1.41896	0	0	0	0.715044	0	0	0	0	0	0.715044	0	0	0	0	0	0	0	0	0	PAX3+PAX7+MyoProg
ACGATGTCAGATCCAT-FCAImmP7536759	0	1.10926	0	0	0.701142	0.701142	1.6222	0	0.701142	1.10926	0	0	0	0	0	0	0	0	0	0	0	0	0	0	0	PAX7+MyoProg2
ACGATGTGTACTTAGC-FCAImmP7536759	0	0	0.835956	0	0	1.28483	0.835956	0	0	0	0	0	0	0	0	1.82907	1.28483	0	0	0	0	0.835956	0	0	0	MyoB2
ACGATGTGTAGAGCTG-FCAImmP7536759	0	2.09986	1.22034	2.46364	0	1.22034	0	0	1.22034	0	0	0	0	0	0	0	0	0	0	0	0	0	0	0	0	PAX7+MyoProg1
ACGCAGCAGATCGGGT-FCAImmP7536759	0	0	0	0	0	1.10465	0	0	0	0	0	0	0	0	0	1.95366	3.56413	0	0	0	1.10465	5.01293	1.10465	0	0	MyoC2
ACGCAGCTCGGCGCTA-FCAImmP7536759	0	1.54974	0	0.656254	0.656254	1.72949	1.72949	0.656254	0	0	0	0	0	0	0	0	0	0	0	0	0.656254	0	0	0	0	PAX7+MyoProg2
ACGCAGCTCTCCAACC-FCAImmP7536759	0	1.12566	1.41667	1.64181	0.713501	1.64181	0.713501	1.12566	1.12566	0	0	0	0	0	0	1.41667	0	0	0	0	0	0	0	0	0	PAX7+MyoProg1
ACGCCAGAGATCACGG-FCAImmP7536759	0	0.693998	1.09975	1.6108	0	1.94737	1.6108	0	1.09975	0	0	0	0	0	0	0.693998	0	0	0	0	0	0.693998	0	0	0	PAX7+MyoProg1
ACGCCAGAGATTACCC-FCAImmP7536759	0	0	0.811139	1.25303	0	1.79207	1.25303	0	0.811139	0	0	0	0	0	0	0	0	0	0	0	0	0	0	0	0	PAX7+MyoProg2
ACGCCAGTCCGTACAA-FCAImmP7536759	0	0	0	0	0	0	0	0	0	0	0	0	0	0	0.50649	1.45798	2.32556	0	1.29139	0.50649	0	0	0.50649	0	0	MyoC2
ACGCCGAAGTCAAGGC-FCAImmP7536759	0	1.01577	0	0.631669	1.01577	0.631669	1.01577	0.631669	0.631669	0	0	0	0	0	0	0	0	0	0	0	0	0	0	0	0	PAX7+MyoProg2
ACGCCGACATATGAGA-FCAImmP7536759	0	0.900709	1.36678	2.27912	0	1.36678	0.900709	1.36678	0	0	0	0	0	0	0	0	0	0	0	0	0	0	0	0	0	PAX3+PAX7+MyoProg
ACGCCGAGTGGTCCGT-FCAImmP7536759	0	1.7241	0.6531	1.04485	0	2.2293	1.7241	0	0.6531	0	0	0	0	0	0	0	0	0	0	0	0	0	0	0	0	PAX7+MyoProg2
ACGCCGATCAGCGATT-FCAImmP7536759	0	0	0	0	0	1.62356	0	0	0	1.62356	0	0	0	0	0	1.31213	0	0	0	0	0	0	0	0	0	MyoB2
ACGCCGATCTCCGGTT-FCAImmP7536759	0	1.16785	0	0	0	0.745522	1.69197	0	1.46386	0	0	0	0	0	0	0	0	0.745522	0	0	0	0	0	0	0	PAX7+MyoProg1
ACGGAGACAGGGTACA-FCAImmP7536759	0	0.961608	0.592194	2.44264	0	1.23077	1.44263	0.592194	0	0	0	0	0	0	0	0	0	0	0	0	0	0	0	0	0	PAX7+MyoProg2
ACGGAGAGTCACCCAG-FCAImmP7536759	0	0.956004	0	0	0	1.43569	0	0	0	0	0	0	0	0	0	0	0	0	0	0	0	0	0	0	0	PAX7+MyoProg2
ACGGAGAGTGAACCTT-FCAImmP7536759	0	1.36553	0.899712	1.80929	0	0.547802	1.68207	0	0	0	0	0	0	0	0	0.899712	1.53627	0	0	0	0	0.899712	0	0	0	MyoB2
ACGGAGAGTTTGCATG-FCAImmP7536759	0	0	0	0	1.98858	2.61083	1.13196	0	0	0	0	0	0	0	0	1.64932	0	0	0	0	0	0	0	0	0	PAX7+MyoProg1
ACGGAGATCCTTCAAT-FCAImmP7536759	0	1.99426	1.26376	2.41188	1.5703	0	1.99426	0	0	0	0	0	0	0	0	0.819497	0	0	0	0	0	0	0	0	0	PAX3+PAX7+MyoProg
ACGGCCACATCCAACA-FCAImmP7536759	0	2.27829	1.08067	2.68284	0	0	2.05583	0	0	0	0	0	0	1.08067	0.679723	1.92279	2.68284	0	0	0	0	4.05097	0	0	0	MyoC1
ACGGCCAGTAAGAGAG-FCAImmP7536759	0	0	0.518543	0	0.518543	2.13716	1.48113	0	1.11144	0	0	0	0	0	0	0	0	0	0	0	0	0	0	0	0	PAX7+MyoProg1
ACGGCCATCTTGAGGT-FCAImmP7536759	0	0.774728	1.20597	0	1.5063	0.774728	1.5063	0	1.20597	2.44495	0	0	0	0	0	0.774728	0	0	0	0	0	0	0	0	0	PAX7+MyoProg2
ACGGGCTAGGGTATCG-FCAImmP7536759	0	0.933099	0	0.933099	0	0	0.571651	0	0	0	0	0	0	0	1.19802	1.19802	3.24564	0	0.933099	0	0	3.93432	0.571651	0	0	MyoC2
ACGGGTCAGGATGGAA-FCAImmP7536759	0	0.460498	0.460498	1.50612	0	2.006	2.27962	0.774602	1.36719	0.774602	0	0	0	0	0	0	0	0	0	0	0	0	0	0	0	PAX7+MyoProg1
ACGGGTCCAATTGCTG-FCAImmP7536759	0	0	0	0	0	0	0	0	0	0	0	0	0	0	0	1.1113	1.62465	0	0	0	0	0	0	0	0	MyoB2
ACGGGTCTCTTGCCGT-FCAImmP7536759	0	1.24575	0	2.1314	0	0	1.55039	0.805483	1.55039	0	0	0	0	0	0	0.805483	0	0	0	0	0	0	0	0	0	PAX7+MyoProg1
ACGTCAAAGGAGTCTG-FCAImmP7536759	0	1.2516	0	0.810029	1.2516	1.2516	1.79041	0.810029	1.79041	0.810029	0	0	0	0	0	0	0	0	0	0	0	0	0	0	0	PAX7+MyoProg1
ACGTCAAGTAAGGGAA-FCAImmP7536759	0	0.955151	0	1.92618	0	0.42724	0	0	0	0	0	0	0	0	0	1.1417	2.13562	0	0	0	0	0.725634	0	0	0	MyoB2
ACTATCTGTATCGCAT-FCAImmP7536759	0	0	0.954168	0	0	0	0	0	0	0	0	0	0	0	0	1.99959	3.27881	0	1.65963	0.426685	1.43342	3.42756	0	0	0	MyoC2
ACTATCTGTGGGTATG-FCAImmP7536759	0	2.51554	0	2.72239	0	1.34634	1.90012	1.90012	0	0	0	0	0	0	0	0	0	0	0	0	0	0	0	0	0	PAX7+MyoProg2
ACTATCTTCGCGGATC-FCAImmP7536759	0	0	0.557641	1.17546	0.557641	1.38284	0.557641	0	0	0	0	0	0	0	0	1.17546	0.557641	0	0	0	0	0.557641	0	0	0	MyoB2
ACTATCTTCTAACTTC-FCAImmP7536759	0	0.799236	0	1.77417	1.9628	1.54148	2.25831	1.9628	0.799236	0	0	0	0	0	0	0	0	0	0	0	0	0	0	0	0	PAX7+MyoProg2
ACTGAACAGGCAGGTT-FCAImmP7536759	0	0	0	0	0.983546	2.04066	1.79538	0.983546	2.40184	0.983546	0	0	0	0	0	0	0	0	0	0	0	0	0	0	0	PAX7+MyoProg1
ACTGAACCACAGACAG-FCAImmP7536759	0.786195	0	0	0	0.786195	2.10049	1.52281	1.22085	0	1.22085	0	0	0	0	0	0	0	0	0	0	0	0	0	0	0	PAX7+MyoProg1
ACTGAACTCGCTTAGA-FCAImmP7536759	0	0	0	1.45743	0	3.18073	0	1.45743	1.45743	0	0	0	0	0	0	0	0	0	0	0	0	0	0	0	0	PAX3+PAX7+MyoProg
ACTGAGTAGAGATGAG-FCAImmP7536759	0	0.806992	0	2.1338	0	0	0.806992	0	1.55254	0	0	0	0	0	0	2.1338	0	0	0	0	0	0	0	0	0	PAX7+MyoProg1
ACTGAGTAGCGTTGCC-FCAImmP7536759	0	1.01303	0	1.28948	1.40349	1.59865	2.02515	0.363588	0	1.01303	0	0	0	0	0	0	0	0	0	0	0	0	0	0	0	PAX7+MyoProg2
ACTGAGTTCAACCAAC-FCAImmP7536759	0	0	0	0	0	0	0	0	0	0	0	0	0	0	1.54893	1.54893	2.12977	0	0	0	0	5.34023	3.53684	2.97207	2.4948	MYL3+MyoC
ACTGAGTTCTGCTGTC-FCAImmP7536759	0	0	0.853982	0.853982	0.853982	2.04704	2.04704	0	1.61878	0	0	0	0	0	0	0	0	0	0	0	0	0	0	0	0	PAX7+MyoProg1
ACTGCTCTCGGATGGA-FCAImmP7536759	0	0	0.910939	0	0.555796	0	0	0.910939	0	0	0	0	0	0	0	0.555796	1.69744	0.555796	0	0	0	0.555796	0	0	0	MyoB2
ACTGCTCTCGGCTTGG-FCAImmP7536759	0	0	0	0	0	1.33861	1.33861	1.33861	0.878325	0.878325	0	0	0	0	0	0	0	0	0	0	0	0	0	0	0	PAX7+MyoProg2
ACTGTCCCACGACGAA-FCAImmP7536759	0	0.898948	1.23208	2.05405	0	1.23208	0.678716	1.07932	0	0	0	0	0.395868	0	0	0.395868	0	0	0	0	0	0	0	0	0	PAX3+PAX7+MyoProg
ACTGTCCTCCTCTAGC-FCAImmP7536759	0	2.27168	0	2.45342	1.3606	2.1667	1.07581	0.676094	1.3606	0	0	0	0	0	0	0.676094	0	0	0	0	0	0	0	0	0	PAX7+MyoProg1
ACTGTCCTCTTGTCAT-FCAImmP7536759	0	0	0	0.641645	1.70439	1.98749	1.85593	1.70439	1.52571	0	0	0	0	0	0	0	0	0	0	0	0	0	0	0	0	PAX7+MyoProg1
ACTTACTAGTCTCGGC-FCAImmP7536759	0	1.6149	0.696565	2.57125	0.696565	1.6149	2.30873	0	0	0.696565	0	0	0	0	0	0	0	0	0	0	0	0	0	0	0	PAX7+MyoProg2
ACTTGTTAGTCCGGTC-FCAImmP7536759	0	0	0	0.920057	1.70988	1.391	1.95129	0	0	0	0	0	0	0	0	0	0	0	0	0	0	0	0	0	0	PAX7+MyoProg2
ACTTGTTCAGCCTGTG-FCAImmP7536759	0	0.826012	0	0	1.57951	2.30152	0	0.826012	0	0	0	0	0	0	0	0.826012	0	0	0	0	0	0	0	0	0	PAX7+MyoProg2
ACTTGTTGTCTCTCGT-FCAImmP7536759	0	0	0	0	0	0	0	1.24858	1.55352	0.80768	0	0	0	0	0	1.97595	0	0	0	0	0	0	0	0	0	MyoB2
AGAATAGAGTCGCCGT-FCAImmP7536759	0	0.520946	0	0.520946	0.520946	1.62958	1.75533	0	0	0.520946	0	0	0	0	0	0	0	0	0	0	0	0.520946	0	0	0	PAX7+MyoProg1
AGAATAGCACGGCGTT-FCAImmP7536759	0	1.20462	1.01219	1.20462	0	2.00453	1.20462	1.01219	0.459873	1.73536	0	0	0	0	0	0.773688	0	0	0	0	0	0	0	0	0	PAX7+MyoProg1
AGAATAGCAGACAAGC-FCAImmP7536759	0	1.09875	1.09875	0	1.09875	0	0	0	0	0	0	0	0	0	0	0	0	0	0	0	0	0	0	0	0	PAX7+MyoProg2
AGACGTTGTGGTTTCA-FCAImmP7536759	0	0.372308	0	0.855793	0	0	0	0	0	0	0	0	0	0	0	1.52793	2.04978	0	0	0	0	0.372308	0	0	0	MyoB2
AGAGCGAAGCACACAG-FCAImmP7536759	0	0	0	0.686122	0.686122	1.78002	1.59817	0	0	0	0	0	0	0	0	0	0	0	0	0	0	0.686122	0	0	0	PAX7+MyoProg2
AGAGCGAAGCTAGGCA-FCAImmP7536759	0	0.600806	0	2.2231	0	0.600806	0.973493	0.600806	0	0	0	0	0	0	0	0.600806	0	0	0	0	0	0.600806	0	0	0	MyoB2
AGAGCTTAGACAATAC-FCAImmP7536759	0	0	0	0.982813	0.982813	0.982813	2.40078	0	1.46878	0	0	0	0	0	0	0	0	0	0	0	0	0	0	0	0	PAX7+MyoProg1
AGAGCTTTCGCCATAA-FCAImmP7536759	0	1.69134	0	2.16869	0	1.16732	1.87693	0.745115	1.16732	0	0	0	0	0	0	0	0	0	0	0	0	0	0	0	0	PAX7+MyoProg1
AGAGTGGAGAGGGATA-FCAImmP7536759	0	0.392234	0.392234	0.673235	0	1.83787	1.75835	0.673235	0	0.392234	0	0	0	0	0	0	0	0	0	0	0	0.392234	0	0	0	PAX7+MyoProg2
AGATCTGCATGTTGAC-FCAImmP7536759	0	1.02348	0	0	1.02348	2.45934	1.51857	1.02348	1.02348	0	0	0	0	0	0	0	0	0	0	0	0	0	0	0	0	PAX7+MyoProg2
AGATCTGTCACATAGC-FCAImmP7536759	0	0	0	0.842338	0	1.29297	0.842338	0.842338	0.507356	0	0	0	0	0	0	0	0	0	0	0	0	0	0	0	0	PAX7+MyoProg1
AGATTGCGTCAATACC-FCAImmP7536759	0	3.02514	1.88693	0	0	2.24057	1.88693	1.33488	0	0	0	0	0	0	0	0	0	0	0	0	0	0	0	0	0	PAX7+MyoProg2
AGCAGCCGTAAGGGAA-FCAImmP7536759	0	0.500484	0.500484	0	0	0	0	0	0	0	0	0	0	0	0.500484	1.44635	3.16687	0	0.500484	0.500484	0	2.43294	0.500484	0	0	MyoC2
AGCATACCATGTAGTC-FCAImmP7536759	0	0.947027	0	1.42457	0.947027	2.18495	1.74643	0.947027	0	0	0	0	0	0	0	0.947027	0	0	0	0	0	0	0	0	0	PAX7+MyoProg2
AGCCTAAAGCACACAG-FCAImmP7536759	0	0	0.702014	0	0	1.11042	1.39956	0	0.702014	0	0	0	0	0	0	0	0	0	0	0	0	0	0	0	0	PAX7+MyoProg1
AGCCTAACACACTGCG-FCAImmP7536759	0	0	0	0.803912	0	0.480654	0.803912	0	0	1.04781	0	0	0	0	0	0	0	0	0	0	0	0	1.04781	0	0	PAX7+MyoProg2
AGCCTAAGTATCACCA-FCAImmP7536759	0	0.688924	0.688924	2.1897	0	1.78471	0	0	0	0	0	0	0	0.688924	0	1.93866	1.93866	0	0	0	0	0	0	0	0	MyoB2
AGCCTAAGTTATGTGC-FCAImmP7536759	0	2.52364	0.94181	2.52364	0.419723	1.28307	1.53703	1.12693	0	0.714458	0	0	0	0	0	0.419723	0	0	0	0	0	0.419723	0	0	0	PAX7+MyoProg1
AGCGGTCCAATCCAAC-FCAImmP7536759	0	1.10115	0	0	0	2.40136	2.40136	1.10115	0	0	0	0	0	0	0	0	0	0	0	0	0	0	0	0	0	PAX7+MyoProg1
AGCGGTCCAGTATCTG-FCAImmP7536759	0	0.631793	0	0	0	1.68731	0.631793	0	1.01594	0	0	0	0	0	0	0.631793	0	0	0	0	0	0	0	0	0	PAX7+MyoProg2
AGCGTATGTACCCAAT-FCAImmP7536759	0	2.22545	0.77917	1.93128	1.74373	1.74373	2.22545	1.21174	1.21174	1.74373	0	0	0	0	0	0	0	0	0	0	0	0.77917	0	0	0	PAX7+MyoProg2
AGCGTATTCGTCACGG-FCAImmP7536759	0	1.21615	0.582992	0.582992	1.21615	1.42685	0.582992	0	0	1.21615	0	0	0	0	0	0	0	0	0	0	0	0	0	0	0	PAX7+MyoProg2
AGCGTCGGTGTGACCC-FCAImmP7536759	0	0	0	0	0	0	0.906738	0	0	0	0	0	0	0	0	1.6917	3.14171	0	1.37434	0	0	1.37434	0	0	0	MyoC2
AGCGTCGTCAGGTAAA-FCAImmP7536759	0	0.796484	1.53755	1.77001	0	1.9585	2.11702	0.796484	1.53755	0.796484	0	0	0	0	0	0	0	0	0	0	0	0	0	0	0	PAX7+MyoProg1
AGCGTCGTCTTCATGT-FCAImmP7536759	0	0	0	0.866891	0	2.4879	1.32415	0	0	0	0	0	0	0	0	0	0	0	0	0	0	0.866891	0	0	0	PAX7+MyoProg2
AGCTCCTCATGGATGG-FCAImmP7536759	0	1.64756	0	0	0.609143	1.64756	3.12721	0	0.609143	0	0	0	0	0	0	0	0	0	0	0	0	0	0	0	0	PAX7+MyoProg1
AGCTCCTGTTCATGGT-FCAImmP7536759	0	0	0.911162	0	0.911162	2.29488	1.37988	0	0.911162	0	0	0	0	0	0	0	0	0	0	0	0	0	0	0	0	PAX7+MyoProg1
AGCTCCTTCGGATGGA-FCAImmP7536759	0	0.952225	0.585414	2.27758	0	1.43101	0	0	0	0	0	0	0	0	0	0	0.585414	0.952225	0	0	0	0.585414	0	0	0	PAX7+MyoProg1
AGCTCTCAGAGTTGGC-FCAImmP7536759	0	0	0	0	0	2.0702	1.00489	1.00489	0	0	0	0	0	0	0	0	0	0	0	0	0	0	0	0	0	PAX7+MyoProg1
AGCTCTCAGTTAAGTG-FCAImmP7536759	0	1.44392	0.431489	0	1.30772	2.01151	1.76746	0.431489	0.962658	0	0	0.431489	0	0	0	0	0	0.431489	0	0	0	0	0	0	0	PAX7+MyoProg2
AGCTCTCGTGAGCGAT-FCAImmP7536759	0	1.04099	0.650241	0	0	1.87119	1.04099	0	0	0	0	0	0	0	0	0	0	0	0	0	0	0	0	0	0	PAX7+MyoProg2
AGCTTGAAGCCTCGTG-FCAImmP7536759	0	0	0.755018	0	0	0.755018	0	0	0	0	0	0	0	0	0	0	0	0	0	0	0	0	0	0	0	PAX7+MyoProg2
AGCTTGAAGTCTCAAC-FCAImmP7536759	0	1.89237	0.754719	0	0	0.754719	2.18483	1.17989	0.754719	0	0	0	0	0	0	0	0	0	0	0	0	0	0	0	0	PAX7+MyoProg2
AGCTTGACACCTATCC-FCAImmP7536759	0	0	1.04893	1.04893	0.65612	2.49548	1.54952	1.04893	0	0	0	0	0	0	0	0	0	0	0	0	0	0	0	0	0	PAX7+MyoProg2
AGCTTGACAGATCCAT-FCAImmP7536759	0	0.658089	1.05159	2.33321	2.01726	2.13402	2.23857	1.05159	0.658089	0	0	0	0	0	0.658089	0	0	0	0	0	0	0	0	0	0	PAX7+MyoProg2
AGGCCACAGAGTAAGG-FCAImmP7536759	0	0	0.707865	0	0	1.63288	0.707865	0.707865	0	0	0	0	0	0	0	0	0	0	0	0	0	0.707865	0	0	0	PAX7+MyoProg2
AGGCCACAGTGAAGAG-FCAImmP7536759	0	0	1.01392	0	0	1.68473	1.29049	0.630311	1.01392	0	0	0	0	0	0	0	0	0	0	0	0	0	0	0	0	PAX7+MyoProg1
AGGCCACGTGTGACCC-FCAImmP7536759	0	0	0	0	0	0	0	0	0	0	0	0	0	0	0	1.51774	3.22058	0	0	0.636826	0	1.02279	0	0	0	MyoC2
AGGCCACTCCTTGACC-FCAImmP7536759	0	0	0.574791	0.574791	0.574791	1.86211	0	0	0	0	0	0	0	0	0	1.20306	0	0	0	0	0	0	0	0	0	MyoB2
AGGCCGTAGGCGACAT-FCAImmP7536759	0	1.63662	1.4118	0	0.710224	1.12132	0.710224	0.710224	0	1.97501	0	0	0	0	0	0.710224	0	0	0	0	0	0	0	0	0	PAX7+MyoProg2
AGGCCGTGTATATGAG-FCAImmP7536759	0	0	0	0.828112	0	1.81742	2.00754	0	2.00754	0	0	0	0	0	0	0	0	0	0	0	0	0	0	0	0	PAX7+MyoProg1
AGGGAGTAGCCAGAAC-FCAImmP7536759	0	0	1.09331	0	0	0.689171	0	0	0	0	0	0	0	0	2.29542	2.07247	2.76512	0	0.689171	0	0.689171	2.63166	0.689171	0	0	MyoC2
AGGGAGTAGTCGTACT-FCAImmP7536759	0	0	0	0	1.47097	2.40337	0.750386	0	0	0	0	0	0	0	0	0.750386	0	0	0	0	0	0	0	0	0	PAX7+MyoProg2
AGGGAGTCAGACTCGC-FCAImmP7536759	0	0.787303	1.75611	0	0	1.5244	0	0.787303	0	0	0	0	0	0	0	0.787303	0	0	0	0	0	0	0	0	0	PAX7+MyoProg2
AGGGAGTGTCTAGCCG-FCAImmP7536759	0	0	1.17268	0	0	1.69769	1.46925	0	0	0	0	0	0	0	0	0	0	0	0	0	0	0	0	0	0	PAX7+MyoProg2
AGGGATGAGACTGGGT-FCAImmP7536759	0	0.653321	0.653321	0	0	0	1.32594	0	0	0	0	0	0	0	0.653321	1.54493	2.56379	1.04515	0	0	0	0.653321	0	0	0	MyoB2
AGGGATGTCAATCACG-FCAImmP7536759	0	2.03616	2.53821	0.980309	0.980309	1.79107	1.79107	0.980309	0	2.03616	0	0	0	0	0	0	0.980309	0	0	0	0	0	0	0	0	PAX7+MyoProg2
AGGGATGTCATAACCG-FCAImmP7536759	0	1.28795	0.838407	0.50461	0	0.50461	0.50461	0	0	0	0	0	0	0	0	1.59697	2.10654	0	0.50461	0	0	0	0	0	0	MyoC2
AGGGTGACAAGCTGGA-FCAImmP7536759	0	0	0	0	0.63295	0	0.63295	0	0	0	0	0	0	0	0	1.68932	2.45082	0	0	0	0	1.01752	0	0	0	MyoB2
AGGGTGACACTGTGTA-FCAImmP7536759	0	0.917252	0	1.3875	0	1.3875	0.917252	0	1.3875	1.3875	0	0	0	0	0	0	0	0	0	0	0	0	0	0	0	PAX7+MyoProg1
AGGGTGACAGATAATG-FCAImmP7536759	0	0	0	0	0	0.551832	0	0	0	0	0	0	0	0	0	0.905376	0.551832	0	0	0	0	0	0	0	0	MyoB2
AGGGTGACATATGAGA-FCAImmP7536759	0	0	0	1.98573	0	1.74279	0.944331	0	1.74279	0	0	0	0	0	0	0.944331	0	0	0	0	0	0	0	0	0	PAX7+MyoProg1
AGGTCATGTGCAGTAG-FCAImmP7536759	0	1.28157	0.501124	0.501124	0	0	0.501124	0	0	0	0	0	0	0	0	0.83341	1.28157	0.501124	0.501124	0	0	0.83341	0	0	0	MyoB2
AGGTCATGTTCCAACA-FCAImmP7536759	0	0	1.92879	0	0	1.92879	0	0.683198	0	0.683198	0	0	0	0	0	0	0.683198	0	0	0	0	0	0	0	0	PAX7+MyoProg2
AGGTCATTCAAACGGG-FCAImmP7536759	0	0	1.70299	0	0	2.30065	2.99992	0	1.70299	0	0	0	0	0	0	0.752635	0	0	0	0	0	0	0	0	0	PAX7+MyoProg1
AGGTCCGAGAAGATTC-FCAImmP7536759	0	0	0	0	0.857405	2.05222	1.31213	0	0	1.31213	0	0	0	0	0	0	0	0	0	0	0	0	0	0	0	PAX7+MyoProg2
AGGTCCGGTATCACCA-FCAImmP7536759	0	1.1193	0.708702	2.51324	0	0	0	0	0	0	0	0	0	0	0	1.1193	2.91955	0	0.708702	0	0.708702	1.40954	0.708702	0	0	MyoB2
AGGTCCGGTGATAAAC-FCAImmP7536759	0	0	2.2471	0	0	2.61669	3.27263	0	0	0	0	0	0	0	0	0	0	0	0	0	0	0	0	0	0	PAX7+MyoProg1
AGGTCCGTCCGTCAAA-FCAImmP7536759	0	0	0	0.756155	1.18177	0.756155	0	1.47938	0	0	0	0	0	0	0	0	0	0	0	0	0	0	0	0	0	PAX7+MyoProg1
AGTAGTCAGCAACGGT-FCAImmP7536759	0	0	1.16345	0	0	1.87217	1.45894	0	0	0	0	0	0	0	0	0	0	0	0	0	0	1.16345	0	0	0	PAX7+MyoProg2
AGTCTTTAGATGTCGG-FCAImmP7536759	0	0	0	1.89027	0	1.89027	1.33778	1.33778	0	0	0	0	0	0	0	0	0	0	0	0	0	0	0	0	0	PAX7+MyoProg2
AGTCTTTAGCGTAGTG-FCAImmP7536759	0	1.06052	1.34333	3.08037	0	0	0	0	0	0	0	0	0	0	0	1.89666	1.89666	0.664712	0	0	0	0.664712	0	0	0	MyoB2
AGTCTTTAGTGCAAGC-FCAImmP7536759	0	1.62768	0	1.81076	1.62768	2.50579	1.62768	0	0.70459	0	0	0.70459	0	0	0	0	0	0	0	0	0	0	0.70459	0	0	PAX7+MyoProg2
AGTCTTTCACCAGGCT-FCAImmP7536759	0	1.24276	0	1.54709	0	1.24276	1.54709	0.803162	0	0.803162	0	0	0	0	0	0	0	0	0	0	0	0	0	0	0	PAX7+MyoProg2
AGTCTTTCATGATCCA-FCAImmP7536759	0	0.804116	0	0	0	2.12922	2.12922	0	1.97041	1.54845	0	0	0	0	0	0.804116	0	0	0	0	0	0	0	0	0	PAX7+MyoProg1
AGTCTTTTCAGCCTAA-FCAImmP7536759	0	0.936245	0	1.73186	0	1.73186	2.33237	0	1.9743	0	0	0	0.936245	0	0	0	0	0	0	0	0	0	0	0	0	PAX7+MyoProg1
AGTCTTTTCAGTGCAT-FCAImmP7536759	0	0	0	0.853285	1.3069	2.4663	0.853285	0	2.20652	0	0	0	0	0	0	1.3069	0	0	0	0	0	0	0	0	0	PAX7+MyoProg1
AGTCTTTTCGAGAGCA-FCAImmP7536759	0	0	0.714884	0	0	1.98289	2.23555	0	0	0.714884	0	0	0	0	0	0	0	0	0	0	0	0	0	0	0	PAX7+MyoProg2
AGTCTTTTCGCTGATA-FCAImmP7536759	0	1.40736	0	1.11736	0.707239	2.59081	2.59081	0	0	0	0	0	0	0	0	0.707239	0	0	0	0	0	0	0	0	0	PAX7+MyoProg2
AGTGAGGCAATAAGCA-FCAImmP7536759	0	1.21311	0	1.63644	1.21311	1.63644	2.22719	0.780225	0	2.09085	0	0.464351	0	0	0	0	0	0	0	0	0	0	0	0	0	PAX7+MyoProg1
AGTGAGGCAGTCGTGC-FCAImmP7536759	0	2.4391	1.20148	0.771274	0	2.62378	1.73167	1.20148	1.50131	0	0	0	0	0	0	0	0	0	0	0	0	0	0	0	0	PAX7+MyoProg1
AGTGGGAAGTCTCGGC-FCAImmP7536759	0	1.51593	1.51593	0	1.51593	2.09277	0	0	0	1.51593	0	0	0	0	0	0	0	0	0	0	0	0	0	0	0	PAX7+MyoProg2
AGTGGGACACAAGACG-FCAImmP7536759	0	2.26152	2.69167	2.49955	1.00046	2.0641	0.620454	0.620454	0.620454	0	0	0	0	0	0	0.620454	0	0	0	0	0	0	0	0	0	PAX7+MyoProg1
AGTTGGTAGCTTCGCG-FCAImmP7536759	0	1.32527	0	1.72372	0	0	0.65288	0.65288	0	0	0	0	0	0	0	0	0	0	0	0	0	0	0	0	0	PAX7+MyoProg2
AGTTGGTTCTCTAAGG-FCAImmP7536759	0	1.21673	0	0.783021	0	1.51825	0	0	0	0	0	0	0	0	0	1.21673	0	0	0	0	0	0	0	0	0	PAX3+PAX7+MyoProg
ATAACGCCACCAGATT-FCAImmP7536759	0	2.30205	1.60896	1.38584	0	1.38584	0.692847	0	0	2.19669	0	0	0	0	0	0.692847	0	0	0	0	0	0	0	0	0	PAX7+MyoProg2
ATAAGAGGTCAAACTC-FCAImmP7536759	0	0	0	1.65162	0	1.65162	0	0.719717	0	0	0	0	0	0	0	0	0	0.719717	0	0	0	0	0	0	0	PAX7+MyoProg2
ATAAGAGGTTGCGCAC-FCAImmP7536759	0	1.97483	0	0.936623	0	0.936623	2.16982	0	0	0	0	0	0	0	0	0	0	0	0	0	0	0	0	0	0	PAX7+MyoProg2
ATAGACCAGGTGCTAG-FCAImmP7536759	0	2.67645	2.12607	2.38348	2.12607	2.12607	1.54563	0.802143	0	0	0	0	0	0	0	0	0	0	0	0	0	0	0.802143	0	0	PAX7+MyoProg2
ATCATCTAGGCTAGCA-FCAImmP7536759	0	0	1.31941	0	0	0	0	0	0	0	0	0	0	0	0.863149	2.36032	3.43893	0	0	0	0	1.63156	0	0	0	MyoC2
ATCATCTAGGGCACTA-FCAImmP7536759	0	0.597146	0	1.2386	0	0	0.968448	0	0	0	0	0	0	0	0	0.968448	2.58429	0	0.597146	0	0	0.968448	0	0	0	MyoB2
ATCATCTAGTTAACGA-FCAImmP7536759	0	0.637961	0	0	1.84935	1.84935	0.637961	0.637961	0	0.637961	0	0	0	0	0	0	0	0	0	0	0	0	0	0	0	PAX7+MyoProg2
ATCATCTCATATGGTC-FCAImmP7536759	0	0.793952	0	2.11296	0	0	1.53393	0.793952	1.95453	0	0	0	0	0	0	0	0	0	0	0	0	0	0	0	0	PAX7+MyoProg1
ATCATCTCATCGATGT-FCAImmP7536759	0	2.28391	0.815049	0	1.56399	1.25806	1.98739	0.815049	1.25806	0	0	0	0	0	0	0	0	0	0	0	0	0.815049	0	0	0	PAX7+MyoProg1
ATCATGGGTTCACCTC-FCAImmP7536759	0	0	0	0	0	0.845398	0	0.845398	0.845398	0	0	0	0	0	0	0	0	0.845398	0	0	0	0	0	0	0	PAX7+MyoProg1
ATCCACCAGACTACAA-FCAImmP7536759	0	1.04441	0	0	0	1.54404	2.04808	0.478661	1.04441	0	0	0.478661	0	0	0	0.478661	0	0	0	0	0	0	0	0	0	PAX7+MyoProg1
ATCCGAAAGATCCCAT-FCAImmP7536759	0	0	0	0	1.44294	1.44294	2.37018	0	0	1.44294	0	0	0	1.44294	0	0	0	0	0	0	0	0	0	0	0	PAX3+PAX7+MyoProg
ATCCGAAAGCCACGCT-FCAImmP7536759	0	1.31821	0	0	1.03833	2.31475	2.74701	0	0.648277	0	0	0	0	0	0	0	0	0	0	0	0	0	0	0	0	PAX7+MyoProg2
ATCGAGTGTTCGTTGA-FCAImmP7536759	0	1.45314	0	0	0	0	0	0.598361	0	0	0	0	0	0	0	0	1.24052	0.598361	0	0	0	0	0	0	0	MyoB2
ATCGAGTTCGAATGCT-FCAImmP7536759	0	0	0	0	0.79137	1.22754	1.76227	0.79137	1.95048	0	0	0	0	0	0	0	0	0	0	0	0	0	0	0	0	PAX7+MyoProg1
ATCGAGTTCTATCGCC-FCAImmP7536759	0	0	0	0	0.621409	1.95031	1.95031	0	2.1695	0	0	0	0	0	0	0	0	0	0	0	0	0	0	0	0	PAX7+MyoProg1
ATCTACTAGTGCCAGA-FCAImmP7536759	0	1.56225	0	2.06824	0	0.813823	2.28194	0.487511	0	0	0	0	0	0	0	0	0	0	0	0	0	0	0	0	0	PAX7+MyoProg2
ATCTACTCATGGTTGT-FCAImmP7536759	0	1.19189	1.49065	1.72038	1.19189	2.20018	0	0.763912	0	1.19189	0	0	0	0	0	0.763912	0	0	0	0	0	0	0	0	0	PAX7+MyoProg1
ATCTACTGTAAACCTC-FCAImmP7536759	0	1.96237	0	1.19197	0.927844	1.84872	2.58267	0	1.57332	0	0	0	0	0	0	0	0	0	0	0	0	0.567882	0	0	0	PAX7+MyoProg1
ATCTACTGTATTCGTG-FCAImmP7536759	0	1.06948	1.06948	0	0	0	0	0	0	0	0	0	0	0	0	1.9083	3.00265	0	1.06948	0	0	0	1.06948	0	0	MyoC2
ATCTGCCAGAGTCGGT-FCAImmP7536759	0	1.80664	1.65663	1.48008	0.614277	0.614277	0.992007	0	0	0.614277	0	0	0	0	0	0.614277	0	0	0	0	0	0	0	0	0	PAX7+MyoProg2
ATCTGCCGTTGGACCC-FCAImmP7536759	0	1.70204	0	1.52346	1.02749	1.70204	1.52346	0	0	0.640285	0	0	0	0	0	0.640285	0	0	0	0	0	0	0	0	0	PAX7+MyoProg2
ATGAGGGCACTGCCAG-FCAImmP7536759	0	0.786065	0	0	0	0.786065	2.10028	0	1.22068	0	0	0	0	0	0	0	0	0	0	0	0	0.786065	0	0	0	PAX7+MyoProg1
ATGAGGGGTATATCCG-FCAImmP7536759	0	0	0	0	0	2.29886	1.81183	0	0	0.824355	0	0	0	0	0	0	0	0	0	0	0	0	0	0	0	PAX7+MyoProg2
ATGAGGGTCGCGATCG-FCAImmP7536759	0	0	0	1.00908	0	1.82925	0	0	1.50099	2.58033	0	0	0	0	0	1.00908	0	0	0	0	0	0	0	0	0	PAX7+MyoProg1
ATGCGATAGATGTGGC-FCAImmP7536759	0	1.67167	0	0	1.44475	3.01773	2.14732	0.732495	0.732495	0	0	0	0	0	0	0	0	0	0	0	0	0	0	0	0	PAX7+MyoProg2
ATGCGATGTGCTAGCC-FCAImmP7536759	0	0	0	1.97176	1.19959	1.97176	2.32971	0.572626	0.934458	0	0	0	0	0	0	0	0	0	0	0	0	0	0	0	0	PAX7+MyoProg1
ATGCGATGTTCTGTTT-FCAImmP7536759	0	1.47947	1.70852	0.756215	0	0	1.18185	0	0	0	0	0	0	0	0	2.05171	2.18733	0	0	0	0	0	0	0	0	MyoB2
ATGGGAGAGGGCACTA-FCAImmP7536759	0	2.20724	0	1.85532	0.641305	1.02887	1.02887	0.641305	0	2.38771	0	0	0	0	0	0	0	0	0	0	0	0	0	0	0	PAX7+MyoProg2
ATGGGAGGTACTCAAC-FCAImmP7536759	0	0.752398	0.752398	0.752398	1.4739	1.88865	0.752398	0.752398	0.752398	1.17686	0	0	0	0	0	0	0	0	0	0	0	0	0	0	0	PAX7+MyoProg1
ATGGGAGTCCCTGACT-FCAImmP7536759	0	0	0	0	0	0	0	0	0	0	0	0	0	0	0	1.61664	1.89471	0.591797	0.96106	0.591797	0.591797	0	0	0	0	MyoC2
ATGTGTGCAATGGAAT-FCAImmP7536759	0	0.582468	0.582468	0	0	1.42595	1.42595	0.948139	0	0	0	0	0	0	0	0	0	0	0	0	0	0	0	0	0	PAX7+MyoProg1
ATGTGTGTCTCAACTT-FCAImmP7536759	0	0	0	0	1.63297	2.22333	2.59205	1.11826	1.11826	0	0	0	0	0	0	0	0	0	0	0	0	0	0	0	0	PAX7+MyoProg1
ATTACTCAGAGTACAT-FCAImmP7536759	0	1.07137	0	1.57666	1.07137	1.07137	1.07137	0	0	1.91075	0	0	0	0	0	0	0	0	0	0	0	0	0	0	0	PAX7+MyoProg2
ATTACTCCAATACGCT-FCAImmP7536759	0	0	0	0	0.698185	1.61749	0	0.698185	0	0.698185	0	0	0	0	0	0	0	0	0	0	0	0.698185	0	0	0	PAX7+MyoProg1
ATTACTCCACAAGACG-FCAImmP7536759	0	1.25395	0.606894	2.66414	0.981872	1.46762	1.79315	1.25395	0.606894	0	0	0	0	0	0	0	0	0	0	0	0	0	0	0	0	PAX7+MyoProg2
ATTACTCCAGTGGGAT-FCAImmP7536759	0	0	0	0	0	0	0.853208	0	0	0	0	0	0	0	0	0	0.853208	0	0	0	0	0.853208	0	0	0	PAX7+MyoProg2
ATTACTCTCTAACTGG-FCAImmP7536759	0	0	0	0	0.687889	1.3784	0.687889	0	1.3784	0	0	0	0	0	0	0	0	0	0	0	0	0	0	0	0	PAX7+MyoProg1
ATTATCCAGAGTGAGA-FCAImmP7536759	0	0	0	0	0	0	1.2676	0	0	0	0	0	0	0	0	0	0	0	0	0	0	5.43003	4.08939	2.15836	2.62188	MYL3+MyoC
ATTATCCAGTACGCCC-FCAImmP7536759	0	0.562665	1.39162	2.23096	0	1.18358	0	0.562665	0	0	0	0	0	0	0	0	0	0	0	0	0	0	0	0	0	PAX7+MyoProg2
ATTCTACAGAACAATC-FCAImmP7536759	0	0.673705	0.673705	1.75914	0	1.35699	0.392546	1.07261	0	0	0	0	0	0	0	0.673705	0	0	0	0	0	0	0	0	0	PAX7+MyoProg1
ATTGGACGTGCAGTAG-FCAImmP7536759	0	1.28251	1.08325	2.49107	0.834146	0.834146	1.59098	0	0	1.59098	0	0	0	0	0	0.501638	0	0	0	0	0	0	0	0	0	PAX7+MyoProg2
ATTGGACTCAGGCAAG-FCAImmP7536759	0	0.741644	0	0	0.438056	0	0	0	0	0	0	0	0	0	0	1.78293	2.76265	0	0.974211	0	0.974211	1.45819	0	0	0	MyoC2
ATTGGTGCACTGTTAG-FCAImmP7536759	0	1.00281	1.49332	1.27784	0	1.27784	0.622167	0	0.622167	0.622167	0	0	0	0	0	0	0	0	0	0	0	0	0	0	0	PAX7+MyoProg2
ATTGGTGCATCCTTGC-FCAImmP7536759	0	0.838333	0	0	0	2.18324	2.89384	0.838333	1.28786	0	0	0	0	0	0	0	0	0	0	0	0	0	0	0	0	PAX7+MyoProg1
ATTGGTGTCCAGTATG-FCAImmP7536759	0	1.31874	0.648625	2.40171	0	0.648625	1.0388	0	1.0388	0	0	0	0	0	0	0.648625	0	0	0	0	0	0.648625	0	0	0	PAX7+MyoProg2
ATTTCTGAGTCTCAAC-FCAImmP7536759	0	0	0	0	0	1.54062	0.79863	1.54062	1.23692	0	0	0	0	0	0	0.79863	0	0	0	0	0	0	0	0	0	PAX7+MyoProg1
ATTTCTGTCCGGGTGT-FCAImmP7536759	0	0.758441	0	1.71195	0	2.05536	1.71195	0.758441	0	0	0	0	0	0	0	0	0	0	0	0	0	0	0.758441	0	0	PAX7+MyoProg2
ATTTCTGTCTACTCAT-FCAImmP7536759	0	0.686759	0.686759	1.09009	0.686759	0	0.686759	1.09009	0	0.686759	0	0	0	0	0	1.5992	1.5992	0	0.686759	0	0	0.686759	0	0	0	MyoB2
ATTTCTGTCTGTGCAA-FCAImmP7536759	0	1.55151	0.556018	1.55151	0	0.911251	0.556018	0.911251	0	1.37999	0	0	0	0	0	0	0	0	0	0	0	0	0	0	0	PAX7+MyoProg2
CAACCAACAAGCCATT-FCAImmP7536759	0	0.517117	0	1.62198	0	1.10908	0	0	0.517117	0	0	0	0	0	0	0	0	0	0	0	0	0	0.517117	0	0	PAX7+MyoProg1
CAACCAAGTTGGTGGA-FCAImmP7536759	0	1.95366	1.10465	2.20526	1.10465	1.61668	0	1.10465	0	0	0	0	0	0	0	0	1.10465	0	0	0	0	0	0	0	0	PAX7+MyoProg2
CAACCTCGTCGGCTCA-FCAImmP7536759	0	0	0	0	0	0	1.48839	0.998781	0	0	0	0	0	0	0	0.998781	0	0	0	0	0	0.998781	0	0	0	PAX7+MyoProg1
CAACCTCTCCTGCCAT-FCAImmP7536759	0	0	0	0.440586	0	0.440586	0.440586	0	0.745377	0	0	0	0	0	0	0.440586	0	0	0	0	0	0	0	0	0	MyoB2
CAACTAGCAGCTATTG-FCAImmP7536759	0	0.78702	0.586616	0	0.95389	1.52399	1.33306	0	0.33572	0	0	0	0	0	0	1.33306	0	0	0	0	0	0.33572	0	0	0	MyoB2
CAACTAGGTTCTGGTA-FCAImmP7536759	0	1.24974	1.24974	1.78823	0.978181	0.60421	0	0	0	0	0	0	0	0	0	0	0	0	0	0	0	0.60421	0	0	0	MyoB2
CAAGAAAGTCTTGCGG-FCAImmP7536759	0	0	0	0	0	1.42361	1.74539	0.946255	1.42361	1.42361	0	0	0.946255	0	0	0	0	0	0	0	0	0	0	0	0	PAX7+MyoProg1
CAAGATCAGTAATCCC-FCAImmP7536759	0	0.605871	1.25235	2.60215	0	1.64176	1.46589	0	0.605871	0.980465	0	0	0	0	0.605871	0.605871	0	0	0	0	0	0	0	0	0	PAX7+MyoProg2
CAAGATCCACGGTAAG-FCAImmP7536759	0	0	0	0.576802	0	1.20627	0.940269	0.940269	1.20627	0	0	0	0	0	0	0	0	0	0	0	0	0.940269	0	0	0	PAX7+MyoProg1
CAAGATCCACGTGAGA-FCAImmP7536759	0	1.19659	0	2.14049	0	1.9128	1.00489	1.00489	1.00489	0	0	0	0	0	0	0.455651	0	0	0	0	0	0	0	0	0	PAX7+MyoProg1
CAAGATCCATTAGGCT-FCAImmP7536759	0	1.18122	1.70778	0.755736	0.755736	1.47877	1.47877	0	0.755736	0	0	0	0	0	0	0	0	0	0	0	0	0	0	0	0	PAX7+MyoProg2
CAAGGCCGTGAAGGCT-FCAImmP7536759	0	1.30038	0	1.8471	1.02262	1.51753	2.09456	1.02262	0	1.02262	0	0	0	0	0	0.636701	0	0	0	0	0	0	0	0	0	PAX7+MyoProg2
CAAGGCCTCAGCATGT-FCAImmP7536759	0	1.74834	1.42633	2.65189	0	1.65209	0	0	0	0	0	0	0	0	0	1.54556	2.126	0	0	0	0	0	0	0	0	MyoB2
CAAGGCCTCATGTCTT-FCAImmP7536759	0	1.44359	0.431338	2.37096	0	2.08083	1.14971	0	0	0	0	0	0	0	0	0	0	0	0	0	0	0	0	0	0	PAX7+MyoProg1
CAAGTTGCAGACAAGC-FCAImmP7536759	0.505496	0.505496	1.08971	0	0	1.7236	1.08971	0.839676	0.839676	0	0	0	0	0	0	0.505496	0	0	0	0	0	0	0	0	0	PAX7+MyoProg1
CAAGTTGTCATATCGG-FCAImmP7536759	0	1.17053	0.747565	2.49474	0	1.17053	1.46685	0.747565	0	0	0	0	0	0	0	0	0	0	0	0	0	0.747565	0	0	0	PAX7+MyoProg2
CAAGTTGTCTTCATGT-FCAImmP7536759	0	0	0	0	0	0	0	0	0	0	0	0	0	0	0	0	1.45743	1.45743	0	0	0	0	0	0	0	MyoB2
CACAAACAGTGGTAGC-FCAImmP7536759	0	0.617015	0	0	0	2.05759	0	0	0	0.617015	0	0	0	0	0	0.995758	0	0	0	0	0	0	0	0	0	PAX7+MyoProg1
CACAAACAGTTATCGC-FCAImmP7536759	0	0.906035	0	0.906035	0.552301	1.16681	1.16681	1.16681	0	1.16681	0	0	0	0	0	0	0	0	0	0	0	0	0	0	0	PAX7+MyoProg1
CACAAACCAAGTTCTG-FCAImmP7536759	0	0	0	0	0	1.59067	1.08299	1.59067	1.59067	0	0	0	1.08299	0	0	0	0	0	0	0	0	1.08299	0	0	0	PAX7+MyoProg2
CACAAACCATATGGTC-FCAImmP7536759	0	0	0	1.51732	0	1.51732	1.2159	0	0	2.55464	0	0	0	0	0	0.782376	0	0.782376	0	0	0	0	0	0	0	PAX7+MyoProg1
CACAAACCATGTTCCC-FCAImmP7536759	0	1.08442	0	1.59238	0	2.37849	0	0	0	1.08442	0	0	0	0	0	0	0	0	0	0	0	0	0	0	0	PAX7+MyoProg1
CACAAACTCAGGATCT-FCAImmP7536759	0	1.17474	0	2.29749	0	2.04277	1.17474	0.912899	0	0	0	0	0	0	0.557195	0	0	0	0	0	0	0	0	0	0	PAX7+MyoProg2
CACACAAGTTGGAGGT-FCAImmP7536759	0	0.608265	0.983755	1.25611	0	0	0	0	0	0	0	0	0	0	0	1.25611	3.49089	0	0.608265	0.608265	0	0.608265	0	0	0	MyoC2
CACACAATCCGCAGTG-FCAImmP7536759	0	0.615428	0.822276	2.29553	0.822276	0.615428	0.615428	0.354329	0	0	0	0	0	0	0	0	0	0	0	0	0	0	0	0	0	PAX7+MyoProg1
CACACCTAGAAGGTTT-FCAImmP7536759	0	0	0.839676	0	0	2.18534	0	0	1.28957	0	0	0	0	0	0	0	0	0	0	0	0	0.839676	0	0	0	PAX7+MyoProg2
CACACCTGTAAGGGCT-FCAImmP7536759	0	0	0	0	0	1.56819	0	0.818009	0	0	0	0	0	0	0	1.56819	1.56819	1.26185	0	0	0	0	0	0	0	MyoB2
CACACTCTCACATAGC-FCAImmP7536759	0	1.65847	0	1.13963	0	1.13963	0	1.13963	0.72407	0	0	0	0	0	0	0	0	0	0	0	0	0	0	0	0	PAX7+MyoProg2
CACACTCTCTTGTCAT-FCAImmP7536759	0	0	0	0	1.81893	0.829129	0.829129	0	1.58391	1.2761	0	0	0	0	0	0.829129	0	0	0	0	0	0	0	0	0	PAX7+MyoProg1
CACAGTACATATACGC-FCAImmP7536759	0	0	0.618118	0	0	1.9442	1.48653	0	2.05968	0.618118	0	0	0	0	0	0	0	0	0	0	0	0	0	0	0	PAX7+MyoProg1
CACATAGGTCAACTGT-FCAImmP7536759	0	2.66003	0.634695	0.634695	0.634695	2.93007	2.09082	1.01989	0	0	0	0	0	0	0	0	0	0	0	0	0	0	0	0	0	PAX7+MyoProg2
CACATAGGTCATGCAT-FCAImmP7536759	0	0	1.83395	0	1.01264	2.27873	2.27873	1.50534	0	0	0	0	0	0	0	1.01264	0	0	0	0	0	0	0	0	1.01264	PAX7+MyoProg2
CACATAGTCTGCTGTC-FCAImmP7536759	0	0	0	0	0	0	0.614122	0	0	0	0	0	0	0	0	0.991793	0.991793	0	0.614122	0	0	0.991793	0	0	0	MyoB2
CACATTTAGATATGGT-FCAImmP7536759	0	1.29139	0.630886	1.50787	0	2.18756	1.50787	0.630886	0.630886	0	0	0	0	0	0	0	0	0	0	0	0	0	0	0	0	PAX7+MyoProg1
CACATTTAGCCGTCGT-FCAImmP7536759	0	0	0	1.44417	0	2.37165	2.01179	0	0	1.44417	0	0	0	0	0	0	0	0	0	0	0	0	0	0	0	PAX7+MyoProg2
CACATTTCACCTATCC-FCAImmP7536759	0	1.28266	1.08338	2.37707	0.501715	1.28266	0.501715	0.501715	0	0	0	0	0	0	0	0.834257	1.08338	0	0	0	0	0	0	0	0	PAX7+MyoProg2
CACATTTCATACTACG-FCAImmP7536759	0	1.24448	0.481055	0	0	1.54898	1.97099	0	0	0	0	0	0	0	0	0	0	0	0	0	0	0	0.481055	0	0	PAX7+MyoProg1
CACATTTGTATTACCG-FCAImmP7536759	0	0	0	1.39635	0.924346	1.71572	1.71572	0.924346	0	0	0	0	0	0	0	0	0	0	0	0	0	0	0	0	0	PAX7+MyoProg2
CACATTTGTCTCAACA-FCAImmP7536759	0	0	0	0	0	0	0	0	0	0	0	0	0	0	0	1.19856	2.07268	1.19856	0	0	0	2.07268	0	0	0	MyoB2
CACCACTAGCTAAGAT-FCAImmP7536759	0	0.927013	0	0.927013	0	1.96119	2.69074	0.927013	0	0	0	0	0	0	0	0	0	0	0	0	0	0	0	0	0	PAX7+MyoProg1
CACCACTAGGCACATG-FCAImmP7536759	0	2.04142	1.61361	2.34009	1.30308	1.61361	1.85022	0.85028	0	0.85028	0	0	0	0	0	0.85028	0	0	0	0	0	0	0	0	0	PAX7+MyoProg2
CACCACTCACCCTATC-FCAImmP7536759	0	1.33416	0	0	0	1.33416	0	0.874804	0.874804	0.874804	0	0	0	0	0	0	0	0	0	0	0	0	0	0	0	PAX7+MyoProg1
CACCAGGGTCGTCTTC-FCAImmP7536759	0	0	0	0	0.863149	1.31941	1.31941	0.863149	1.63156	0	0	0	0	0	0	0	0	0	0	0	0	0	0	0	0	PAX7+MyoProg1
CACCTTGCACGACTCG-FCAImmP7536759	0	0	0	0.825868	0	0.825868	0	0	1.27193	0	0	0	0	0	0	1.27193	0	0	0	0	0	0.825868	0	0	0	PAX7+MyoProg1
CACTCCAAGTGTCTCA-FCAImmP7536759	0	0.502204	1.44969	0	0	0	0	0	0	0	0	0	0	0	0.834958	2.01804	3.58981	0	0.834958	0.834958	0	2.68782	0.502204	0	0	MyoC2
CACTCCACACGTCTCT-FCAImmP7536759	0.749561	0	0.749561	0	0	2.04076	2.29542	1.17315	1.46977	0.749561	0	0	0	0	0	0	0	0	0	0	0	0	0	0	0	PAX7+MyoProg2
CACTCCAGTCCGACGT-FCAImmP7536759	0	0	0	0	0	0.890001	0	0	0	0	0	0	0	0	0	0	0	0	0	0	0	0	0	0	0	MyoB2
CACTCCATCAACGGCC-FCAImmP7536759	0.502642	1.08494	0	0.502642	0.835586	2.019	2.3168	0.502642	1.28435	0	0	0	0	0	0	0	0	0	0	0	0	0.502642	0.502642	0	0	PAX7+MyoProg1
CAGAATCGTAGGCTGA-FCAImmP7536759	0	1.5756	0.67213	1.07049	1.07049	2.35935	2.26443	1.07049	0	1.75648	0	0	0	0	0	0	0	0	0	0	0	0	0.67213	0	0	PAX7+MyoProg2
CAGAATCTCTGTCAAG-FCAImmP7536759	0	1.30215	0	1.46937	0.512404	0.512404	1.10124	0.849552	0	1.10124	0	0	0	0	0	0	0	0	0	0	0	0	0.512404	0	0	PAX7+MyoProg2
CAGAGAGCAGTTTACG-FCAImmP7536759	0	1.15185	1.15185	2.26759	1.15185	1.67299	2.01385	1.15185	1.15185	0	0	0	0	0	0	0	0	0	0	0	0	0	0	0	0	PAX7+MyoProg2
CAGAGAGGTATATGAG-FCAImmP7536759	0	0.880924	0	0.534482	0	0	0	0	0	0	0	0	0	0	0	1.51134	3.40017	0.880924	0	0.880924	0.534482	2.88801	0	0	0	MyoC2
CAGATCACATAAGACA-FCAImmP7536759	0	0	0.546146	0	0	0.546146	0	0	0.546146	0	0	0	0	0	0	1.1568	0	0	0	0	0	0	0	0	0	MyoB2
CAGATCAGTCTGGAGA-FCAImmP7536759	0.740839	0	0	2.2805	0	1.87003	1.68469	0	0	0	0	0	0	0	0	1.45701	0	0	0	0	0	0	0	0	0	PAX7+MyoProg2
CAGATCAGTCTGGTCG-FCAImmP7536759	0	0	1.37644	0	0.908414	2.29075	2.84979	0	2.55281	0	0	0	0	0	0	0	0	0	0	0	0	0	0	0	0	PAX7+MyoProg1
CAGATCATCCTTGCCA-FCAImmP7536759	0	1.13985	1.65872	0	0	0	1.99863	0	0	1.13985	0	0	0	0	0	0	0	1.13985	0	0	0	0	0	0	0	PAX7+MyoProg2
CAGATCATCTCCCTGA-FCAImmP7536759	0	0	0	0	0	0.668957	0	0	1.06623	0	0	0	1.57045	0	0	0.668957	2.03672	1.06623	0	0	0	0	0	0	0	MyoB1
CAGCAGCCAGGGTTAG-FCAImmP7536759	0	1.92688	1.79671	2.04204	0	1.92688	1.64702	0.608838	0.608838	0	0	0	0	0	0	0	0	0	0	0	0	0	0	0	0	PAX7+MyoProg2
CAGCAGCTCGCACTCT-FCAImmP7536759	0	1.63079	0.862595	1.86829	0.294403	2.18307	1.86829	0.706545	0	0.521558	0	0	0	0	0	0.706545	0	0	0	0	0	0	0	0	0	PAX7+MyoProg2
CAGCATAAGCTACCGC-FCAImmP7536759	0	0	0	2.33064	0.457603	1.2003	2.07485	0.457603	0	0	0	0	0	0	0	0	0	0	0	0	0	0	0	0	0	PAX7+MyoProg2
CAGCATAAGTAAGTAC-FCAImmP7536759	0	1.58648	0.575097	1.7341	0	0	0	0	0	0	0	0	0	0	0	1.41323	2.75803	0	1.20355	0	0.575097	2.75803	0	0	0	MyoC2
CAGCATACACAGGAGT-FCAImmP7536759	0	0	0.799977	1.54254	0	1.77528	1.23866	0.799977	0	0	0	0	0	0	0	0	0	0	0	0	0	0	0	0	0	PAX7+MyoProg2
CAGCATACATACAGCT-FCAImmP7536759	0	0	0	0	0.725112	1.6601	1.6601	0.725112	0	0.725112	0	0	0	0	0	0	0	0	0	0	0	0	0	0	0	PAX7+MyoProg2
CAGCATATCGTCGTTC-FCAImmP7536759	0	0	0	0	0.59612	0	0.59612	0	0	0	0	0	0.59612	0	0	0.59612	3.77007	0	0.967031	0	0	3.13578	0.967031	0	0	MyoC2
CAGCATATCTGCCCTA-FCAImmP7536759	0	0.780257	0	1.21315	0	1.93299	2.55103	0.780257	0	1.74539	0	0	0	0	0.780257	0	0	0	0	0	0	1.51427	0	0	0	PAX7+MyoProg2
CAGCCGAAGAACAACT-FCAImmP7536759	0.660613	0	0	0	0	2.02179	1.33709	0.660613	0.660613	0	0	0	0	0	0	0	0	0	0	0	0	0	0	0	0	PAX7+MyoProg1
CAGCCGACAGAAGCAC-FCAImmP7536759	0	0	0	0.742451	0	1.45937	2.38965	1.16382	0	0	0	0	0	0	0	0.742451	0	0.742451	0	0	0	0	0	0	0	PAX7+MyoProg2
CAGCCGATCAACACAC-FCAImmP7536759	0	1.79093	0.692647	2.19634	1.60864	2.07857	1.79093	1.09795	0	0	0	0	0	0	0	0	0	0	0	0	0	0	0	0	0	PAX7+MyoProg2
CAGCGACGTCCTCTTG-FCAImmP7536759	0	0	0	0	0	0	0	0	0	0	0	0	0	0	2.0675	0.929976	3.11273	0	0.929976	0	0.56941	4.75431	1.19443	0	0	MyoC2
CAGCTAAAGCTGCCCA-FCAImmP7536759	0	0	0	0.922059	0	0	0	0	0	0	0	0	0	0	0	1.3935	1.71261	0	0	0	0	1.3935	0	0	0	MyoB2
CAGCTAACACGGTGTC-FCAImmP7536759	0	1.60635	0	0.845094	0.845094	2.1938	1.60635	2.03353	0	0	0	0	0	0	0	0	0	0	0	0	0	0.845094	0	0	0	PAX7+MyoProg2
CAGCTAAGTGTTTGGT-FCAImmP7536759	0	0	0	0	0	0	0.536626	0	0	0	0	0	0	0	0	2.0004	2.32561	0	0	0.883955	0	0.536626	0	0	0	MyoB2
CAGCTAATCAAGATCC-FCAImmP7536759	0	1.40002	1.40002	0	0.92729	0.92729	2.1562	0	0	1.96159	0	0	0	0	0	0.92729	0	0	0	0	0	0	0	0	0	PAX7+MyoProg2
CAGCTAATCACCAGGC-FCAImmP7536759	0	0	0	0	0	2.2765	1.92108	0	0	0	0	0	0	0	0	0	0	0	0	0	0	0	0	0	0	PAX7+MyoProg1
CAGCTAATCTGCCCTA-FCAImmP7536759	0	0	0	0	1.12675	1.53683	0	0	0.714325	0	0	0	0	0	0	0.714325	0	0	0	0	0	0	0	0	0	PAX7+MyoProg1
CAGCTGGAGCACCGTC-FCAImmP7536759	0	0	0.996512	0	0	1.4856	1.4856	0	0	0	0	0	0	0	0	0	1.4856	0	0	0	0	0	0	0	0	MyoB2
CAGCTGGCAAGTCATC-FCAImmP7536759	0	0	0	0	0	0	2.12488	1.04485	0	1.04485	0	0	0	0	0	1.04485	0	0	0	0	0	0	0	0	0	PAX7+MyoProg1
CAGCTGGTCGCTTGTC-FCAImmP7536759	0.492137	1.80607	1.06727	0.492137	0	1.06727	1.80607	0.820492	0	0	0	0	0	0	0	0.492137	0	0	0	0	0	0.492137	0	0	0	PAX7+MyoProg1
CAGCTGGTCGTGGGAA-FCAImmP7536759	0	0.924896	0.924896	0	0	2.1527	0	0	1.71646	0.924896	0	0	0	0	0	0	0	0	0	0	0	0.924896	0	0	0	PAX7+MyoProg2
CAGGTGCCACGGATAG-FCAImmP7536759	0	0	0.643055	0.643055	0	1.52804	1.52804	0.643055	0.643055	0.643055	0	0	0	0	0	0	0	0	0	0	0	0	0	0	0	PAX7+MyoProg1
CAGGTGCGTGGGTATG-FCAImmP7536759	0	1.13346	1.99049	0.719393	0.719393	2.34934	1.65111	0	0	0	0	0	0	0	0	0	0	0	0	0	0	0	0	0	0	PAX3+PAX7+MyoProg
CAGGTGCTCCGTAGGC-FCAImmP7536759	0	1.38468	1.38468	0	0	2.13817	2.67215	0.915003	2.13817	0	0	0	0	0	0	0	0	0	0	0	0	0.915003	0	0	0	PAX7+MyoProg1
CAGTAACAGTGGACGT-FCAImmP7536759	0	0	0	0	0	2.322	0	0.838855	0	0	0	0	0	0	0	0	0	0	0	0	0	1.28852	0.838855	0	0	MyoB2
CAGTAACCAAAGGAAG-FCAImmP7536759	0	0	0.92042	1.9518	0	2.14613	2.30877	1.9518	1.39145	0	0	0	0	0	0	0	0	0	0	0	0	0	0	0	0	PAX7+MyoProg1
CAGTCCTAGATGCCTT-FCAImmP7536759	0	0.884957	1.34697	0	0	1.34697	0	0	0	0	0	0	0	0	0	1.34697	0	0	0	0	0	0	0	0	0	PAX7+MyoProg2
CAGTCCTCAAGGTTCT-FCAImmP7536759	0	1.02485	0	0	0	0	1.02485	0	1.02485	0	0	0	0	0	0	0	0	0	0	0	0	1.02485	0	0	0	PAX7+MyoProg1
CAGTCCTGTTGGTTTG-FCAImmP7536759	0	1.70292	0.640795	0	0	1.02818	2.10217	1.02818	0	0	0	0	0	0	0	0	0	0	0	0	0	0	0	0	0	PAX7+MyoProg2
CAGTCCTTCCTACAGA-FCAImmP7536759	0	1.96248	0	0	0.799034	0.799034	0	0.799034	0	1.77386	0	0	0	0	0	0	0	0	0	0	0	0	0	0	0	PAX7+MyoProg2
CAGTCCTTCTGTTGAG-FCAImmP7536759	0	0	0	0	0	2.30457	0.917613	0.917613	2.14201	0.917613	0	0	0	0	0	0	0.917613	0	0	0	0	0	0	0	0	PAX7+MyoProg1
CATATGGAGGGATCTG-FCAImmP7536759	0	0	0	1.1911	0	1.48976	2.06332	1.1911	1.48976	0	0	0	0	0	0	0	0	0	0	0	0	0	0	0	0	PAX7+MyoProg1
CATATGGAGTCAAGGC-FCAImmP7536759	0	0.802618	0	1.54631	0	2.26381	0	0.802618	0	0	0	0	0	0	0	1.54631	0	0	0	0	0	0	0	0	0	PAX7+MyoProg2
CATATTCAGAACTCGG-FCAImmP7536759	0	1.43949	1.76264	2.43888	0	2.10921	1.61406	0.95907	0.590358	0	0	0	0	0	0	0.590358	0	0	0	0	0	0	0	0	0	PAX7+MyoProg1
CATATTCAGCTTATCG-FCAImmP7536759	0	0.648886	1.53765	1.31915	0	2.00065	2.00065	0.648886	0.648886	1.53765	0	0	0	0	0	0	0	0	0	0	0	0	0	0	0	PAX7+MyoProg1
CATATTCGTATGAAAC-FCAImmP7536759	0	0.480183	0	0.480183	0	0	0	0	0	0	0	0	0	0	2.71975	0.480183	2.49277	0	0.80323	0	1.96903	4.77683	2.71975	0	0	MyoC1
CATATTCTCCAAATGC-FCAImmP7536759	0	0.949497	0.583446	0.583446	0	0	0	0	0	0	0	0	0	0	0	1.60161	2.99638	0.583446	0	0	0	2.27359	0	0	0	MyoB2
CATATTCTCCTTTACA-FCAImmP7536759	0	1.17484	0	2.55986	0	0	0.912988	1.17484	0	0	0	0	0	0	0	0.557258	0	0	0	0	0	0.557258	0	0	0	PAX7+MyoProg2
CATCAAGCACGAAATA-FCAImmP7536759	0	1.08325	1.08325	0	0.681649	0.681649	1.92612	0	1.08325	0	0	0	0	0	0	0	0	0	0	0	0	0	0	0	0	PAX7+MyoProg2
CATCAAGCAGCTGCTG-FCAImmP7536759	0	1.70449	0.29717	1.23032	0.525964	1.23032	0.868855	0.712035	0	1.56997	0	0	0	0	0	1.12372	0	0	0	0	0	0	0	0	0	MyoB2
CATCAAGTCATGCATG-FCAImmP7536759	0	0.776308	0	1.20802	0.776308	0	1.20802	0	0	0	0	0	0.776308	0	0	0	0	0.776308	0	0	0	0	0	0	0	MyoB2
CATCAAGTCGAGAACG-FCAImmP7536759	0	0	0	0	0.97927	0.97927	0	0	0.97927	0	0	0	0	0	0	0.97927	0	0	0	0	0	0	0	0	0	PAX7+MyoProg2
CATCAGACAAGCGTAG-FCAImmP7536759	0	0	1.49816	0	0	0	0	1.49816	0	0	0	0	0	0	0	0	0	0	0	0	0	0	0	0	0	PAX7+MyoProg2
CATCAGACAGCTTAAC-FCAImmP7536759	0	0.727537	0	1.14421	1.43745	2.25757	1.14421	0.727537	0	0	0	0	0	0	0	0	0	0	0	0	0	0.727537	0	0	0	PAX7+MyoProg2
CATCAGAGTATAGTAG-FCAImmP7536759	0	0	0.643483	0	0	0	0.643483	0	0	0	0	0	0	0	0	1.31084	1.99084	0	0	0	0	0.643483	0	0	0	MyoB2
CATCCACAGGCCCTCA-FCAImmP7536759	0	0	0	1.28416	0.626232	2.07498	1.50011	0.626232	0	0.626232	0	0	0	0	0	1.00836	0	0	0	0	0	0.626232	0	0	0	PAX7+MyoProg2
CATCCACAGGCTAGGT-FCAImmP7536759	0	1.93274	0	2.42831	0.907091	1.93274	1.69218	0	0	0	0	0	0	0	0	0	0	0	0	0	0	0	0	0	0	PAX7+MyoProg2
CATCCACGTCCTAGCG-FCAImmP7536759	0	0.838333	0.838333	2.18324	0	1.59686	1.59686	0	0	0	0	0	0	0	0	0	0	0	0	0	0	0.838333	0	0	0	PAX7+MyoProg2
CATCCACGTCCTCTTG-FCAImmP7536759	0	0.894337	0.894337	0.894337	0.894337	1.67469	1.35878	0	0.894337	0.894337	0	0	0	0	0	0	0	0	0	0	0	0	0	0	0	PAX7+MyoProg1
CATCCACTCCGCATAA-FCAImmP7536759	0	0	0	1.1157	1.62991	1.62991	0.70599	0	0	0	0	0	0	0	0	0	0	0	0	0	0	0	0	0	0	PAX7+MyoProg2
CATCGAACATTTGCCC-FCAImmP7536759	0	1.4445	1.85623	2.01216	0	0.732326	0.732326	1.15052	0	0	0	0	0	0	0	0	0	0	0	0	0	0	0	0	0	MyoB2
CATCGAATCATAAAGG-FCAImmP7536759	0	0.989771	0	0.989771	2.0493	1.80366	1.47733	0	0	0	0	0	0	0	0	0	0	0	0	0	0	0	0	0	0	PAX7+MyoProg2
CATCGGGAGTGGAGAA-FCAImmP7536759	0	2.19856	1.09961	0	0.693898	1.61064	0.693898	0	1.38742	0	0	0	0	0	0	0	0	0	0	0	0	0	0	0	0	PAX7+MyoProg2
CATGACATCAGCTGGC-FCAImmP7536759	0.528467	1.64442	1.33113	2.15867	0	1.88261	1.64442	1.49999	0.528467	0	0	0	0	0	0	0	0	0	0	0	0	0.528467	0	0	0	PAX7+MyoProg2
CATGCCTAGAGCAATT-FCAImmP7536759	0	0	0.796284	0	0	1.23389	0.796284	0	1.23389	0	0	0	0	0	0	0	0	0	0	0	0	0	0	0	0	PAX7+MyoProg1
CATGCCTAGCCGGTAA-FCAImmP7536759	0	0	0.904106	0	0.904106	0	1.37104	0.904106	0	0	0	0	0	0	0	0	0	0	0	0	0	0	0	0	0	PAX7+MyoProg2
CATGCCTCACGGCGTT-FCAImmP7536759	0	1.09735	0	1.09735	1.09735	1.79018	2.19554	1.09735	0	0	0	0	0	0	0	0	0	0	0	0	0	0	0	0	0	PAX7+MyoProg2
CATGCCTGTTTCCACC-FCAImmP7536759	0	1.24737	0	0	0	1.78547	1.24737	0.602709	1.24737	0	0	0	0	0	0	1.24737	0	0	0	0	0	0	0	0	0	PAX7+MyoProg1
CATGCCTTCAATCACG-FCAImmP7536759	0	0	0	0	0.733112	2.01347	1.15155	0.733112	0	0.733112	0	0	0	0	0	0	0	0	0	0	0	0	0.733112	0	0	PAX7+MyoProg2
CATGGCGAGCCCAATT-FCAImmP7536759	0	0.545566	0	0.545566	0	1.80485	0	0	0.896565	0	0	0	0	0	0	0	0.545566	0	0	0	0	0.545566	0	0	0	PAX7+MyoProg2
CATGGCGAGTGGGATC-FCAImmP7536759	0	1.66397	1.90314	0	0	0	0.886548	0	0	0	0	0	0	0	0.886548	2.25763	3.5209	0	1.34898	0	0	2.09601	0	0	0	MyoC1
CATTATCTCTACTTAC-FCAImmP7536759	0	2.52633	3.25551	2.90478	0	2.16006	1.57605	0	0	0	0	0	0	0	0	2.52633	0	0	0	0	0	0	0	0	0	PAX7+MyoProg2
CATTCGCCAGATTGCT-FCAImmP7536759	0	2.12504	0.653189	1.72425	1.32574	0.653189	1.54472	0	1.04497	0.653189	0	0	0	0	0	0.653189	0	0	0	0	0	0	0	0	0	PAX7+MyoProg2
CATTCGCTCACTTACT-FCAImmP7536759	0	1.53708	0.548233	1.81015	0	1.92301	0.900319	0	0	0	0	0	0	0	0	1.36629	0	0	0	0	0	0.900319	0	0	0	PAX3+PAX7+MyoProg
CCAATCCAGGAGCGTT-FCAImmP7536759	0	0.845094	0	0	1.29648	2.1938	2.03353	0	2.03353	0	0	0	0	0	0	0.845094	0	0	0	0	0	0	0	0	0	PAX7+MyoProg1
CCAATCCCACATGTGT-FCAImmP7536759	0	0.632288	1.5102	0	0	1.68817	1.01662	0.632288	0.632288	1.83919	0	0	0	0	0	0	0	0	0	0	0	0	0	0	0	PAX7+MyoProg2
CCAATCCCACCCAGTG-FCAImmP7536759	0	0	0	0	0	0	0	0	0	0	0	0	0	0	0	0	3.42532	0	0	0	0	5.76251	3.92304	0	0	MYL3+MyoC
CCAATCCGTCATGCAT-FCAImmP7536759	0	0	0.487948	0	0.487948	1.25729	1.42187	1.06019	0	0	0	0	0	0	0	0.487948	0	0	0	0	0	0	0	0	0	MyoB2
CCACCTAAGAAGCCCA-FCAImmP7536759	0	1.48794	1.31972	1.96995	0.522115	1.31972	1.31972	0	0	0.522115	0	0	0	0	0	0.863387	0	0	0	0	0	0.522115	0	0	0	PAX7+MyoProg2
CCACCTAGTTTACTCT-FCAImmP7536759	0	0	0	0	0	1.826	0.833888	1.28218	0.833888	0.833888	0	0	1.28218	0	0	0.833888	0	0	0	0	0	0.833888	0	0	0	PAX7+MyoProg1
CCACCTATCACATACG-FCAImmP7536759	0	0	0	0	0.691302	0	1.38353	0.691302	0	0	0	0	0	0	0	0.691302	0	0	0	0	0	0	0	0	0	PAX7+MyoProg2
CCACGGAAGTGCCAGA-FCAImmP7536759	0	0	0	0	0	1.58617	0	1.07926	1.58617	0	0	0	0	0	0	0	0	0	0	0	0	0	0	0	0	PAX7+MyoProg1
CCACGGACATATGCTG-FCAImmP7536759	0	2.35858	0	1.63002	0	1.31801	1.31801	0	0.862041	1.31801	0	0	0.862041	0	0	0	0	0	0	0	0	0	0	0	0	PAX7+MyoProg1
CCACGGAGTGCAACGA-FCAImmP7536759	0	0	1.14494	0	0.728091	2.13981	2.13981	0.728091	1.84934	0.728091	0	0	0	0	0	0.728091	0	0	0	0	0	0	0	0	0	PAX7+MyoProg1
CCACTACAGACAGGCT-FCAImmP7536759	0	0.701757	0	0	1.39918	2.21248	1.96062	1.11008	1.11008	0	0	0	0	0	0	0	0	0	0	0	0	0	0	0	0	PAX7+MyoProg2
CCACTACCACCAGGCT-FCAImmP7536759	0	0	0	0	0	2.50861	2.50861	1.11591	0.706146	0	0	0	0	0	0	0.706146	0	0	0	0	0	0.706146	0	0	0	PAX7+MyoProg1
CCACTACCACGCTTTC-FCAImmP7536759	0	0.727371	0	0.727371	0	0	0	0	0	0	0	0	0	0	0	1.66365	0.727371	0	0	0	0	0	0	0	0	MyoB2
CCACTACTCCCAGGTG-FCAImmP7536759	0	1.6124	1.10109	1.79485	0	1.38908	1.10109	0.695002	0	0	0.695002	0	0	0	0	0.695002	0	0	0	0	0	0	0	0	0	PAX7+MyoProg2
CCAGCGACAGATCCAT-FCAImmP7536759	0	1.89722	0.665033	2.65491	1.06095	2.02971	1.56407	1.06095	0	1.06095	0	0	0	0	0	0	0	0	0	0	0	0	0	0	0	PAX7+MyoProg2
CCAGCGAGTATATCCG-FCAImmP7536759	0	1.66721	0	2.90085	0.620295	0.620295	0.620295	0.620295	0	0	0	0	0	0	0	0	0	0	0	0	0	0.620295	0	0	0	PAX3+PAX7+MyoProg
CCATGTCTCACAGTAC-FCAImmP7536759	0	0	0	0	0.509045	0.509045	0	0	0	0	0	0	0	0	1.29604	1.84207	3.33974	0.844754	0.509045	0	1.09564	3.40794	0	0	0	MyoC2
CCATGTCTCAGATAAG-FCAImmP7536759	0	0.974006	0	0.974006	0	1.45793	0	0	1.78265	0.974006	0	0	0	0	0	0.974006	0	0	0	0	0	0	0	0	0	PAX7+MyoProg1
CCATGTCTCCTGTACC-FCAImmP7536759	0	0	0	1.32002	0	2.06162	1.32002	0.863625	0.863625	0	0	0	0	0	0	0	0	0	0	0	0	0	0	0	0	PAX7+MyoProg2
CCATTCGTCCTTGCCA-FCAImmP7536759	0	1.67478	1.28165	1.82538	1.28165	2.07194	2.70005	1.28165	0	0.624616	0	0	0	0	0	0	0	0	0	0	0	0	0	0	0	PAX7+MyoProg2
CCCAATCGTGTAAGTA-FCAImmP7536759	0	1.14	0.724344	0	0	1.84323	1.14	0.724344	1.43273	0.724344	0	0	0	0	0	0	0	0	0	0	0	0	0	0	0	PAX7+MyoProg1
CCCAGTTAGCTTCGCG-FCAImmP7536759	0	0	0.50156	0	0	1.82622	1.28237	0.50156	0	0	0	0	0	0	0	0	0	0	0	0	0	0	0	0	0	PAX7+MyoProg1
CCCAGTTGTACTCGCG-FCAImmP7536759	0	0	0	0	0	0	0	0	0	0	0	0	0	0	1.24602	2.13173	2.3893	0	0	0	0	3.03552	1.24602	0	0	MyoC2
CCCAGTTGTCAGTGGA-FCAImmP7536759	0	1.88592	1.22282	2.19602	0	1.88592	1.22282	0	0	0	0	0	0	0	0	0.587183	0	0	0	0	0	0	0	0	0	PAX7+MyoProg2
CCCAGTTTCACCAGGC-FCAImmP7536759	0	0	0.60226	0	0	0	0	0	0	0	0	0	0	0	0	1.45977	2.81532	0	0.60226	0	0	3.37047	0	0	0	MyoC2
CCCAGTTTCGCGCCAA-FCAImmP7536759	0	1.27359	0.619442	2.1153	0.356937	0.619442	1.38695	0	0	0	0	0	0	0	0	0.356937	0	0	0	0	0	0.356937	0	0	0	MyoB2
CCCATACAGACAATAC-FCAImmP7536759	0	0.60991	0.986015	0.60991	1.25869	1.92889	0.60991	0	0	2.32659	0	0	0	0	0	0.986015	0	0	0	0	0	0	0	0	0	PAX7+MyoProg2
CCCATACGTACCCAAT-FCAImmP7536759	0	2.14374	1.38941	0	0	1.94948	1.38941	0.918788	0	0	0.918788	0	0	0	0	0	0	0	0	0	0	0	0	0	0	PAX3+PAX7+MyoProg
CCCATACGTCGCGAAA-FCAImmP7536759	0	0.995651	0	0	0.995651	1.48455	2.79474	1.48455	1.48455	0	0	0	0	0	0	0	0	0	0	0	0	0.995651	0	0	0	PAX7+MyoProg1
CCCATACGTGTGTGCC-FCAImmP7536759	0	0	0	0	0	2.86074	1.56899	1.26258	2.15218	0	0	0	0	0	0	0	0	0	0	0	0	0	0	0	0	PAX7+MyoProg1
CCCATACGTTCCGTCT-FCAImmP7536759	0	1.86471	0	0	0	2.21714	2.68342	0	0	0	0	0	0	0	0	0	0	0	0	0	0	0	0	0	0	PAX7+MyoProg1
CCCATACTCGCTTAGA-FCAImmP7536759	0	0	0	0	0	0	0	0	0	0	0	0	0	0	1.2063	1.50666	2.92091	0	1.2063	0.77498	1.73734	3.91528	1.2063	0	0	MyoC2
CCCTCCTCAGCGAACA-FCAImmP7536759	0	1.96705	1.83594	2.18678	0	2.28085	2.36683	0	0	0	0	0	0	0	0	0	0	0	0	0	0	0	0	0	0	PAX7+MyoProg2
CCCTCCTGTCGGATCC-FCAImmP7536759	0	0	0	0.57391	0	0.57391	0	0	0	0	0	0	0	0	0	1.20164	2.8495	0	0	1.20164	0.57391	0.936245	0	0	0	MyoC2
CCCTCCTTCTCGGACG-FCAImmP7536759	0	1.29311	1.83868	2.26107	0	1.83868	1.83868	0.507435	0.507435	0	0	0	0	0	0	0.842451	0	0	0	0	0	0	0.507435	0	0	PAX7+MyoProg1
CCGGGATAGAGTAATC-FCAImmP7536759	0	2.30936	1.10364	3.00289	0	1.39195	1.39195	0	0	0	0	0	0	0	0	1.95237	0	0	0	0	0	0	0.696918	0	0	PAX7+MyoProg2
CCGGGATCAAGCCATT-FCAImmP7536759	0	0	0	0.733843	0	1.85869	2.37469	0	1.15251	0	0	0	0	0	0	0	0	0	0	0	0	0	0	0	0	PAX7+MyoProg1
CCGGGATCATCAGTAC-FCAImmP7536759	0	0	0	0	0	1.43156	1.43156	0	1.43156	0	0	0	0	0	0	0.952665	0	0	0	0	0	0	0	0	0	PAX7+MyoProg1
CCGGGATCATCTATGG-FCAImmP7536759	0	0.791965	0.791965	1.22831	0	1.76317	0.791965	0	1.53108	0	0	0	0	0	0	0	0	0	0	0	0	0.791965	0	0	0	PAX7+MyoProg1
CCGGTAGGTACATCCA-FCAImmP7536759	0	1.75087	1.86246	0	0.858618	2.05406	1.75087	0	0	1.48155	0	0	0	0	0	0.518763	0	0	0	0	0	0.518763	0	0	0	PAX7+MyoProg2
CCGGTAGTCACAATGC-FCAImmP7536759	0	0.637456	1.02365	0	0.637456	1.30155	1.69714	0	0	0	0	0	0	0	0	0	0	0.637456	0	0	0	0	0	0	0	PAX7+MyoProg2
CCGTACTGTAAGTGTA-FCAImmP7536759	0	0.508068	0.508068	1.09401	0	1.09401	0	0	0	0	0	0	0	0	0	0.843355	1.84001	0.508068	0	0	0	0.508068	0	0	0	MyoB2
CCGTACTTCGATAGAA-FCAImmP7536759	0	0	0.482308	0	0	0.482308	0	0	0	0	0	0	0	0	0	1.88377	3.44587	0	1.05062	1.24681	0.482308	1.41075	0	0.482308	0	MyoC2
CCGTGGAGTAGCGTGA-FCAImmP7536759	0	0.854059	0	0.854059	0	0.854059	0.854059	0.854059	0	0	0	0	0	0	0	0	0	0	0	0	0	0.854059	0.854059	0	0	PAX7+MyoProg2
CCGTTCAAGCGTCAAG-FCAImmP7536759	0	1.55486	0.557832	0.557832	0	2.29884	2.22091	0.557832	0	0	0	0	0	0	0	0.913793	0	0	0	0	0	0	0	0	0	PAX7+MyoProg1
CCGTTCAAGGGTGTGT-FCAImmP7536759	0	0	0.810652	0	0.810652	1.55775	0	0.810652	0	0	0	0	0	0	0	1.55775	2.50507	0.810652	0	0	0	0	0	0	0	MyoB2
CCGTTCAAGTGAATTG-FCAImmP7536759	0	0.617055	0	1.48475	0.617055	2.16115	2.56098	0.617055	0	0	0	0	0	0	0	0	0	0	0	0	0	0	0	0	0	PAX7+MyoProg2
CCGTTCAGTGCCTGGT-FCAImmP7536759	0	0	0	0	0.463256	1.21104	0.463256	0	0	0	0	0	0	0	0	0.463256	0.463256	0	0.463256	0	0	0	0	0	0	MyoB2
CCGTTCATCTGTACGA-FCAImmP7536759	0	0.712123	0	0.712123	0	1.63963	0.712123	0.712123	0.712123	0	0	0	0	0	0	0.712123	0	0	0	0	0	0.712123	0	0	0	PAX7+MyoProg2
CCTACACAGGTGACCA-FCAImmP7536759	0	1.22525	0.588713	2.10596	0.588713	1.22525	1.43667	0.956793	0	0	0	0	0	0	0	1.6111	1.75958	0	0	0	0	0.588713	0	0	0	MyoB2
CCTACCACACAAGACG-FCAImmP7536759	0	0.817514	0	1.26122	0.49007	1.26122	0	0.817514	1.06378	0.49007	0	0	0	0	0	0.817514	0	0	0	0	0	0.49007	0	0	0	PAX7+MyoProg1
CCTACCATCGAGCCCA-FCAImmP7536759	0	1.29793	0	0	0	0	0	0.846233	0	0	0	0	0	0	0	0	0.846233	0	0	0	0	0.846233	0	0	0	MyoB1
CCTACCATCGGCTTGG-FCAImmP7536759	0	0	0	0	0	0.6991	0.6991	0	1.80166	0	0	0	0	0	0	0	0	0	0	0	0	0	0	0	0	PAX7+MyoProg1
CCTAGCTTCTGCTGTC-FCAImmP7536759	0	1.19808	0.768659	2.53121	0	0	0	0	0	0	0	0	0	0	0	0.768659	0	0	0	0	0	0	0	0	0	PAX7+MyoProg2
CCTATTAGTAAGTAGT-FCAImmP7536759	0	0.704228	0	0	1.40287	1.81016	1.11336	0.704228	0	1.40287	0	0	0	0	0	0	0	0	0	0	0	0	0	0	0	PAX7+MyoProg2
CCTATTAGTCTGATCA-FCAImmP7536759	0.590215	0.958872	0	0	0.958872	1.6138	2.50644	1.22763	0.590215	0.590215	0	0	0	0	0	0	0	0	0	0	0	0	0	0	0	PAX7+MyoProg1
CCTATTATCTCCCTGA-FCAImmP7536759	0	0	0	0.816667	0	0.816667	1.56629	1.26013	1.26013	0	0	0	0	0	0	0	0	0	0	0	0	0	0	0	0	PAX7+MyoProg1
CCTCAGTTCCACGTTC-FCAImmP7536759	0	1.94759	1.75948	1.52759	0	2.36263	2.10586	1.22516	0	0.789528	0	0	0	0	0	0.789528	0	0	0	0	0	0	0	0	0	PAX7+MyoProg2
CCTCAGTTCGCTTAGA-FCAImmP7536759	0	2.0212	1.45248	2.15624	0.737751	2.0212	3.51859	1.15765	1.67988	2.27519	0	0	0	0	0	1.15765	0	0	0	0	0	0	0	0	0	PAX7+MyoProg2
CCTCAGTTCTCAAACG-FCAImmP7536759	0	0	0	0.675573	0	1.91559	1.58117	0	1.35982	1.07511	0	0	0	0	0	0.675573	0	0	0	0	0	0	0	0	0	PAX7+MyoProg1
CCTTACGAGCAGGCTA-FCAImmP7536759	0	0	0.472917	0.792692	0	1.53213	1.76428	0.472917	0	0.472917	0	0.472917	0	0	0	0	0	0	0	0	0	0	0	0	0	PAX7+MyoProg1
CCTTACGCAGTATAAG-FCAImmP7536759	0	2.52093	0	2.52093	1.26477	1.5714	1.80575	0.820279	0	0	0	0	0.820279	0	0	0	0	0	0	0	0	0	0	0	0	PAX7+MyoProg2
CCTTACGTCATCGCTC-FCAImmP7536759	0	1.06008	0	1.06008	0	2.14552	1.56302	1.06008	0	1.8961	0	0	0	0	0	0	0	0	0	0	0	0	0	0	0	PAX7+MyoProg2
CCTTCCCCACAGCGTC-FCAImmP7536759	0	0	0	2.40964	0	1.26201	0	0	0	0.988922	0	0	0	0	0	0	0	0	0	0	0	0	0	0	0	MyoB2
CCTTCCCGTACCATCA-FCAImmP7536759	0	0	0	1.30084	1.84763	2.56692	1.61115	0	0.848519	0	0	0	0	0	0	0	0	0	0	0	0	0	0	0	0	PAX7+MyoProg1
CCTTCCCGTGTCCTCT-FCAImmP7536759	0	1.92317	1.25389	2.03826	0.98182	0	1.79308	0	0.606856	0	0	0	0	0	0	1.25389	0	0	0	0	0	0.606856	0	0	0	PAX7+MyoProg1
CCTTCCCTCTGCTGTC-FCAImmP7536759	0	1.19824	0.933287	1.58045	0	0.571785	0	0.571785	0	0	0	0.571785	0	0	0.571785	2.24978	2.93081	0	0	0	0	1.40749	0	0	0	MyoB1
CCTTCGAAGACAAAGG-FCAImmP7536759	0	0	0	1.0656	0	2.35261	1.90327	0	1.90327	0	0	0	0	0	0	1.0656	0	0	0	0	0	0	0	0	0	PAX7+MyoProg1
CCTTCGAGTCCGAACC-FCAImmP7536759	0	0	0	0	0	0	1.1907	0	0	0	0	0	0	0	0	2.06282	1.71897	0	1.1907	0	0	0	0	0	0	MyoB2
CCTTCGAGTGATGCCC-FCAImmP7536759	0	0	0.985646	0.350576	0.350576	1.13122	1.37098	0.350576	0	1.37098	0	0	0	0	0	0.609641	0	0	0	0	0	0	0.350576	0	0	PAX7+MyoProg2
CCTTTCTAGCCACGCT-FCAImmP7536759	0	0	0	0	0	1.66686	2.09915	0	0.88865	0	0	0	0	0	0	0	0	0	0	0	0	0	0	0	0	PAX7+MyoProg1
CCTTTCTAGTGATCGG-FCAImmP7536759	0	0	0.753408	0.753408	0	1.70419	0	0	1.17818	0	0	0	0	0	0	0	0	0	0	0	0	0	0	0	0	PAX7+MyoProg1
CCTTTCTGTGTGTGCC-FCAImmP7536759	0	0	0	0	0	0	0.582852	0	0	0	0	0	0	0	0	0.948672	3.14208	0	0	0.582852	1.21593	1.87763	0	0	0	MyoC2
CGAACATAGCTCCCAG-FCAImmP7536759	0	0	0	0	0	2.04935	2.04935	0	0	1.7063	0	0	0	0	0	1.17997	0	0	0	0	0	1.17997	0	0	0	PAX7+MyoProg2
CGAACATCATGACGGA-FCAImmP7536759	0	0	0	0	0.969717	0.969717	2.52255	0.969717	1.45264	0	0	0	0	0	0	0.969717	0	0	0	0	0	0	0	0	0	PAX7+MyoProg2
CGAACATGTAGAAGGA-FCAImmP7536759	0	0	0	0	0.829202	2.16893	1.27619	0	0.829202	0	0	0	0	0	0	0.829202	0	0	0	0	0	0	0	0	0	PAX7+MyoProg1
CGAATGTCAGGTCCAC-FCAImmP7536759	0	0	0	0	0	2.5218	0	0	1.77624	0	0	0	0	0	0	0	0	0	0	0	0	0	0	0	0	PAX7+MyoProg1
CGAATGTGTTCGCGAC-FCAImmP7536759	0.671007	0	0	0.671007	0	2.04037	0	0	0	0	0	0	0	0	0	0	0	0	0	0	0	0	0	0	0	PAX7+MyoProg1
CGAATGTTCTAGCACA-FCAImmP7536759	0	0	0	0.776055	0	0.776055	0.776055	0	0.776055	0	0	0	0	0	0	0	0.776055	0	0	0	0	1.2077	0	0	0	PAX7+MyoProg1
CGACCTTCATTGGCGC-FCAImmP7536759	0	0	0	0	0	2.54092	1.08132	1.08132	0	0	0	0	0	0	0	0	0	0	0	0	0	0	0	0	0	PAX7+MyoProg2
CGACCTTGTGCTGTAT-FCAImmP7536759	0	1.45928	1.45928	0	0	1.87254	1.68711	1.45928	1.16375	0	0	0	0	0	0	0	0	0	0	0	0	0	0	0	0	PAX7+MyoProg1
CGACCTTGTTGCCTCT-FCAImmP7536759	0	1.71462	1.31714	3.16854	0	1.31714	0.647581	0.647581	0	0	0	0	0	0	0	1.03738	1.71462	0	0	0	0	0	0	0	0	PAX3+PAX7+MyoProg
CGACTTCTCCAAAGTC-FCAImmP7536759	0	1.88444	1.64616	3.02235	0	2.23794	0	0	0	2.70516	0	0.873664	0	0	0	0	0	0.873664	0	0	0	0.873664	0	0	0	PAX7+MyoProg2
CGAGAAGCATTTCACT-FCAImmP7536759	0	0	0	0.586085	0.953155	0	0	0	0	0	0	0	0	0	0	1.99817	3.3908	0	1.60637	0	0	2.35738	0.586085	0	0	MyoC2
CGAGAAGTCGCGATCG-FCAImmP7536759	0	0.471894	0	1.22733	1.65273	1.95023	2.17921	0.791206	1.03286	0.471894	0	0	0	0	0	0	0	0	0	0	0	0	0	0	0	PAX7+MyoProg1
CGAGAAGTCTGCGACG-FCAImmP7536759	0	1.39415	0	1.61781	0	1.95488	0	0	0	0	0	0	0	0	0	0	0	0	0	0	0	0	0	0	0	PAX7+MyoProg2
CGAGCACAGCAAATCA-FCAImmP7536759	0	2.49577	0	2.87337	0.618552	1.27221	0	0.356358	0	0	0	0	0	0	0	1.3855	1.81441	0	0	0	0	0.356358	0	0	0	MyoB2
CGAGCACAGTACACCT-FCAImmP7536759	0	2.21167	1.10946	2.09366	0	2.09366	1.95984	0	0.701296	0	0	0	0	0	0	0	0	0	0	0	0	0	0	0	0	PAX7+MyoProg2
CGAGCACCATTTCACT-FCAImmP7536759	0	0.455799	1.19687	0.767729	0	1.35768	0.455799	0.455799	0	0	0	0	0	0	0	1.61781	0	0	0	0	0	0	0.455799	0	0	MyoB2
CGAGCACGTGGCGAAT-FCAImmP7536759	0	2.15095	2.15095	2.15095	0	2.51685	1.56789	0	0	0	0	0	0	0	0	0	0	0	0	0	0	0	0	0	0	PAX7+MyoProg2
CGAGCCAAGCTGCAAG-FCAImmP7536759	0	1.4544	0	2.38377	0	1.68192	2.38377	0	1.4544	0	0	0	0	0	0	0	0	0	0	0	0	0	0	0	0	PAX7+MyoProg2
CGAGCCACAACTTGAC-FCAImmP7536759	0	1.07696	0	0	0	1.07696	1.91798	1.07696	0	0	0	0	0	0	0	1.07696	0	0	0	0	0	0	0	0	0	PAX7+MyoProg2
CGAGCCACACGGTGTC-FCAImmP7536759	0	1.5701	0.819355	0	0.819355	1.80437	0.819355	0	0	1.26358	0	0	0.819355	0	0	0.819355	0	0	0	0	0	0	0	0	0	PAX7+MyoProg2
CGAGCCACATGTCTCC-FCAImmP7536759	0	1.1232	1.49466	3.14113	0.868413	0	0	0.525653	0	0	0	0	0	0	0	1.1232	1.63888	0	0	0	0	0.525653	0	0	0	PAX3+PAX7+MyoProg
CGAGCCATCCACGAAT-FCAImmP7536759	0.715525	0	0	1.41968	0	1.82878	0.715525	0	0	0	0	0	0	0	0	0	0	0	0	0	0	0.715525	0	0	0	PAX7+MyoProg2
CGAGCCATCCCATTAT-FCAImmP7536759	0	0	0	0	1.5976	0	0.838855	0	1.28852	0	0	0	0	0	0	1.83336	0	0	0	0	0	0	0	0	0	PAX7+MyoProg1
CGATCGGAGGATTCGG-FCAImmP7536759	0	0	0	0.559819	0	1.83298	1.55852	0.559819	1.70514	0	0	0	0	0	0	0	0.559819	0	0	0	0	0	0	0	0	PAX7+MyoProg1
CGATCGGCACGTCTCT-FCAImmP7536759	0	1.41801	0	2.11635	0	0.714405	0	0	1.64324	0.714405	0	0	0	0	0	1.41801	0	0	0	0	0	0	0	0	0	PAX7+MyoProg1
CGATGGCCAATGAATG-FCAImmP7536759	0	1.11687	0	0.706874	0	1.11687	0.706874	0	1.11687	0	0	0	0	0	0	0	0	0	0	0	0	0	0	0	0	PAX7+MyoProg1
CGATGTAAGCGTCAAG-FCAImmP7536759	0	0	0	0	0	0	0	0	1.36363	1.91997	0	0	0	0	0	0	0	0	0	0	0	0	0	0	0	PAX7+MyoProg2
CGATGTACAGGAATGC-FCAImmP7536759	0	1.59199	1.9272	2.06034	0	1.59199	0	0	0	0	0	0	0	0	0	0	0	0	0	0	0	0	0	0	0	PAX7+MyoProg2
CGATGTATCAACTCTT-FCAImmP7536759	0	1.22922	1.22922	0.591221	0	2.00815	1.76424	0	0.591221	0	0	0	0	0	0	0	0	0	0	0	0	0	0	0	0	PAX7+MyoProg1
CGATTGACAAGGTTTC-FCAImmP7536759	0	0	1.41565	0	0	0	0	0	0	0	0	0	0	0	0	1.41565	2.80915	0	0	1.41565	0	1.41565	0	0	0	MyoB2
CGCCAAGAGAGCTATA-FCAImmP7536759	0	0.702373	0.702373	1.80709	0	1.11089	0	0	0	0	0	0	0	0	0	0	0	0	0	0	0	0	0	0	0	PAX7+MyoProg2
CGCCAAGCATAACCTG-FCAImmP7536759	0	1.99267	1.83725	3.2302	0	1.13517	1.65315	0.720692	1.13517	1.13517	0	0	0	0	0	0	0	0	0	0	0	0	0	0	0	PAX7+MyoProg2
CGCCAAGGTGTTCGAT-FCAImmP7536759	0	0.689913	2.07377	1.38144	0.689913	2.07377	1.60426	0	0	0	0	0	0	0	0	0	0	0	0	0	0	0	0	0	0	PAX7+MyoProg1
CGCGTTTCACGTCAGC-FCAImmP7536759	0	0	0	0	0	0	0.758622	0	0	0	0	0	0	0	0	1.18499	0.758622	0.758622	0.758622	0	0	0.758622	0	0	0	MyoB2
CGCGTTTTCCAAAGTC-FCAImmP7536759	0	0	0.779234	1.74383	0.779234	1.21182	1.21182	0	0	0	0	0	0	0	0	0.779234	0	0	0	0	0	0.779234	0.779234	0	0	MyoB2
CGCTATCCAAGAAAGG-FCAImmP7536759	0	0.50649	0.50649	1.29139	0	1.29139	1.45798	0.50649	0	0	0	0	0	0	0	0.50649	0	0	0	0	0	0.841099	0	0	0	PAX7+MyoProg2
CGCTATCGTTTGACTG-FCAImmP7536759	0	1.7516	0.584429	2.916	1.21844	1.99494	1.88065	0	1.21844	1.88065	0	0	0	0	0	0.584429	0	0	0	0	0	0	0	0	0	PAX7+MyoProg2
CGCTATCTCACTGGGC-FCAImmP7536759	0	0	0	0	0	1.48165	1.18381	0	0	0	0	0	0	0	0	0	0	0	0	0	0	0	0	0	0	PAX7+MyoProg2
CGCTATCTCGACGGAA-FCAImmP7536759	0	0.85028	0	0	1.61361	2.04142	0	0	0	0	0	0	0	0	0	0	0	0	0	0	0	0	0	0	0	PAX7+MyoProg2
CGCTATCTCGCAAGCC-FCAImmP7536759	0	1.21061	0.579517	3.13484	0.944043	0.944043	1.42087	0.579517	0	1.21061	0	0	0	0	0	0	0	0	0	0	0	0.579517	0	0.579517	0	PAX7+MyoProg2
CGCTGGAAGACAGAGA-FCAImmP7536759	0	0.667381	0.667381	1.74844	0	1.90133	1.56789	0	0.667381	1.34739	0	0	0	0	0	0	0	0	0	0	0	0	0.667381	0	0	PAX7+MyoProg2
CGCTTCAAGCTAGGCA-FCAImmP7536759	0	0	0	0	0.862832	1.75691	2.4225	0.521725	0.521725	0	0	0	0	0	0	0.521725	0	0	0	0	0	0	0.521725	0	0	PAX7+MyoProg1
CGCTTCAAGGGCACTA-FCAImmP7536759	0.371301	0.641454	0	0.371301	0	0.371301	0.371301	0.371301	0	0	0	0	0	0	0.641454	1.78269	3.26495	0.371301	0.371301	1.42247	0.641454	0	0	0	0	MyoC2
CGCTTCACAGGGCATA-FCAImmP7536759	0.745581	0	0.745581	0	0	1.46395	0.745581	1.16793	1.46395	0	0	0	0	0	0	0	0	0	0	0	0	0	0	0	0	PAX7+MyoProg1
CGCTTCACATGCCCGA-FCAImmP7536759	0	0	0	0.97493	0	0.601849	0	0	0	0	0	0	0	0	0	0.601849	3.03552	0	0.601849	0	0	0	0	0	0	MyoC2
CGCTTCAGTGCAGTAG-FCAImmP7536759	0	0	0	0.776625	0	0	0	0	0	0	0	0	0	0	0	0.776625	1.92725	0	0	0	0	0	0	0	0	MyoB2
CGGACACCAAGAGTCG-FCAImmP7536759	0	0.484836	1.68034	2.64632	0	0.484836	0.484836	0	0	0	0	0	0	1.41574	0	0.809959	2.13852	0	0	0	0	0	0	0	0	MyoB1
CGGACGTAGATAGCAT-FCAImmP7536759	0	1.94128	1.6443	1.21996	1.38224	2.46315	1.94128	0.46798	0	0	0	0	0	0	0	0.46798	0	0	0	0	0	0	0	0	0	PAX7+MyoProg1
CGGACGTAGCGTAATA-FCAImmP7536759	0	0.720854	1.65341	0.720854	0	0.720854	1.13539	0	0	1.13539	0	0	0	0	0	1.42757	0	0.720854	0	0	0	0	0	0	0	PAX7+MyoProg2
CGGACGTTCGGCTACG-FCAImmP7536759	0	1.82342	0.62353	2.99778	0	0.62353	0	0.62353	0	0	0	0	0	0	0	1.67288	0	0	0	0	0	0	0	0	0	PAX7+MyoProg2
CGGACTGAGTAACCCT-FCAImmP7536759	0	0.586474	0.586474	0	0	0	0.586474	0	0	0	0	0	0	0	0	1.22169	2.78224	0	0	0	0	2.67827	0	0	0	MyoB2
CGGACTGAGTGACTCT-FCAImmP7536759	0	0.682907	0	0	0	2.06145	1.08494	0	1.08494	0	0	0	0	0	0	0	0	0	0	0	0	0	0	0	0	PAX7+MyoProg1
CGGACTGGTTGAACTC-FCAImmP7536759	0	0	0	0.801804	0	0.479198	0	0	0	0	0	0	0	0	0	1.77804	2.67588	0	0	1.04533	0	0.801804	0	0	0	MyoB2
CGGACTGTCGGCGGTT-FCAImmP7536759	0	0	0	2.0427	0.851126	2.0427	1.30415	0	0	0	0	0	0	0	0	0.851126	0	0	0	0	0	0	0	0	0	PAX3+PAX7+MyoProg
CGGAGCTAGCGTAATA-FCAImmP7536759	0	1.86632	0.940507	3.16288	0	1.41647	0.576973	0.576973	0.576973	0	0	0	0	0	0	0.576973	0	0	0	0	0	0	0	0	0	PAX7+MyoProg2
CGGAGCTCACAGATTC-FCAImmP7536759	0	0	0	0	0	1.87368	2.09028	0.580798	0.945821	0	0	0	0	0	0	0	0	0	0	0	0	0	0	0	0	PAX7+MyoProg1
CGGAGCTTCGCGATCG-FCAImmP7536759	0	2.7318	0.612337	2.48337	0	1.6532	0.612337	0.612337	0	0	0	0	0	0	0	0.612337	0	0	0	0	0	0.612337	0	0	0	PAX7+MyoProg2
CGGCTAGCATATGCTG-FCAImmP7536759	0	0.655029	0	2.01175	1.19785	2.18202	2.01175	0	0	0	0	0	0	0	0	0.655029	0	0	0	0	0	0	0	0	0	MyoB2
CGGCTAGGTCCAGTTA-FCAImmP7536759	0	2.01291	0	2.01291	0	2.63692	0	0	0	0	0	0	0	0	0	0	0	0	0	0	0	0	0	0	0	PAX7+MyoProg2
CGGGTCAGTAGCGTAG-FCAImmP7536759	0	2.1546	0.968431	1.31453	0.434767	1.15638	1.77519	0.434767	0.434767	1.67837	0	0	0	0	0	0	0	0	0	0	0	0	0	0	0	PAX7+MyoProg2
CGGGTCAGTGCACGAA-FCAImmP7536759	0	1.70658	0	2.41123	0	1.18021	2.18523	0	0	1.18021	0	0	0	0	0	1.18021	0	0	0	0	0	0	0	0.754958	0	PAX7+MyoProg2
CGGGTCAGTTCCACAA-FCAImmP7536759	0	2.27357	1.19185	1.32223	0	1.19185	1.19185	1.04187	0	0	0	0	0	0.865374	0.377499	0.650899	1.19185	0	0	0	0	0	0	0	0	MyoB2
CGGGTCATCGTTACAG-FCAImmP7536759	0	0	0	2.78643	0	2.1531	2.1531	0.925172	0	0	0	0	0	0	0	0	0	0	0	0	0	0	0	0	0	PAX7+MyoProg2
CGGTTAACAGTTTACG-FCAImmP7536759	0	0.920511	0	0	0	0.920511	0.920511	0	0	0	0	0	0	0	0	0	0	0	0	0	0	0	0.920511	0	0	PAX7+MyoProg2
CGGTTAATCAAACCGT-FCAImmP7536759	0	0.423529	0.948575	1.42649	0.423529	1.74852	1.42649	0.423529	0.423529	0.720123	0	0	0	0	0	1.13442	0	0	0	0	0	0	0	0	0	PAX7+MyoProg1
CGTAGCGCAACTGGCC-FCAImmP7536759	0	0	0.678477	0	0	0.678477	1.58586	0	1.76719	0	0	0	0	0	0	0	0	0	0	0	0	0	0	0	0	PAX7+MyoProg1
CGTAGCGCACGTAAGG-FCAImmP7536759	0	0	0	0	0	0.70625	0	0.70625	0	0	0	0	0	0	0	0.70625	0	0	0	0	0	0.70625	0	0	0	MyoB2
CGTAGCGTCTGAGGGA-FCAImmP7536759	0	0	0	0	0	0	0	0	0	0	0	0	0	0	0	1.76398	3.01271	0	0	0.67657	0	0.67657	0	0	0	MyoB2
CGTCACTAGGAATTAC-FCAImmP7536759	0	0	0	0.525144	1.32517	2.06775	1.97635	0.525144	0.867691	0	0	0	0	0	0	0	0	0	0	0	0	0	0	0	0	PAX7+MyoProg1
CGTCACTCAACCGCCA-FCAImmP7536759	0	0.665676	1.3448	0	0	0	0.665676	0	0	0	0	0	0	0	0	0.665676	0	0.665676	0.665676	0	0	0.665676	0	0	0	MyoB2
CGTCACTCAGTTAACC-FCAImmP7536759	0	0	0.850741	1.30366	0	0	0.850741	0	0	0	0	0	0	0	0	1.61426	1.8509	0.850741	0	0.850741	0	0	0	0	0	MyoB2
CGTCAGGGTACGCACC-FCAImmP7536759	0	0	1.33819	0	0	2.24458	0.877996	0	0	0.877996	0	0	0	0	0	0.877996	0	0.877996	0	0	0	0	0	0	0	PAX7+MyoProg2
CGTCAGGGTTTGCATG-FCAImmP7536759	0	1.35845	0.894081	0.894081	0.894081	2.10723	1.91403	0	1.91403	0	0	0	0	0	0	0	0	0	0	0	0	0.894081	0	0	0	PAX7+MyoProg1
CGTCCATAGAGTAATC-FCAImmP7536759	0	0.744912	0	0.744912	0	0	1.16705	0	0	0	0	0	0	0	0	0.978094	0.978094	0	0	0	0	0.440271	0	0	0	MyoB2
CGTCCATCAGGATCGA-FCAImmP7536759	0	0	0	0	1.42854	1.83859	2.35307	0.721506	1.42854	0	0	0	0	0	0	0	0	0	0	0	0	0	0	0	0	PAX7+MyoProg1
CGTCTACTCTGCTGTC-FCAImmP7536759	0	1.92665	0	0	0	0	0	0	0	0	0	0	0	0	0	1.20794	0	0	0	0	0	0.776245	0	0	0	MyoB2
CGTGAGCGTCGCTTTC-FCAImmP7536759	0.686612	1.59896	0.686612	1.78084	0	0	0.686612	0	0	0	0	0	0	0	0	1.37648	2.7603	0	0	0	0	1.08989	0	0	0	MyoB2
CGTGTAAAGCGAAGGG-FCAImmP7536759	0	2.16394	0	2.32693	0	1.40662	1.40662	0	0	0	0	0	0	0	0	0.932585	0	0	0	0	0	0	0	0	0	PAX7+MyoProg1
CGTGTAAAGGCTCTTA-FCAImmP7536759	0	1.50885	1.50885	1.50885	0	2.34092	1.20827	0.776498	0.776498	0	0	0	0	0	0	0.776498	0	0	0	0	0	0	0	0	0	PAX7+MyoProg2
CGTGTAAAGTCACGCC-FCAImmP7536759	0	1.13992	0	0	0	2.45382	1.65881	0	1.43265	0	0	0	0	0	0	0	0	0.724289	0	0	0	0	0	0	0	PAX7+MyoProg1
CGTGTAACAAGTTGTC-FCAImmP7536759	0	0	0	0.96572	0	1.44771	1.44771	0.59517	0	0	0	0	0	0	0	1.23548	0	0	0	0	0	0	0	0	0	PAX7+MyoProg1
CGTGTAACACATTAGC-FCAImmP7536759	0	1.31091	0.643526	1.99092	0.643526	1.85927	2.30576	1.03189	0	0	0	0	0	0	0	0	0	0	0	0	0	0	0	0	0	PAX7+MyoProg2
CGTGTAACATGTCCTC-FCAImmP7536759	0	2.60025	0	0	0	0	0.869297	0	0	0	0	0	0	0	0	0	0	0	0	0	0	0	0	0	0	PAX3+PAX7+MyoProg
CGTGTAAGTGCTCTTC-FCAImmP7536759	0	0	0	0.905947	0.905947	0.905947	1.69062	0	0.905947	1.37335	0	0	0	0	0	0.905947	0	0	0	0	0	0	0	0	0	PAX7+MyoProg1
CGTGTAATCGCATGGC-FCAImmP7536759	0	0	0	0	0.991367	2.55446	0	0	0	0	0	0	0	0	0	0	0	0	0	0	0	0	0	0	0	PAX7+MyoProg2
CGTGTCTGTAGGAGTC-FCAImmP7536759	0	0	0.910895	0	1.37955	2.29448	2.29448	0	0.910895	0	0	0	0	0	0	0	0	0	0	0	0	0.910895	0	0	0	PAX3+PAX7+MyoProg
CGTTAGACACATAACC-FCAImmP7536759	0	1.14239	0.726157	1.84619	0	1.66174	0	0.726157	1.43541	0	0	0	0	0	0	0	0	0	0	0	0	0	0	0	0	PAX7+MyoProg1
CGTTCTGCAAAGCGGT-FCAImmP7536759	0	1.72757	0	1.49744	0	1.49744	0.768597	0.768597	0	0	0	0	0	0	0	0	0	0	0	0	0	0.768597	0	0	0	PAX7+MyoProg2
CGTTCTGCACATTAGC-FCAImmP7536759	0	1.47581	1.17857	1.47581	0	0.753706	0	0.753706	0	1.17857	0	0	0	0	0	0	0	0	0	0	0	0.753706	0	0	0	PAX7+MyoProg2
CGTTCTGGTAAGTGTA-FCAImmP7536759	0	0.476869	0	0	0.476869	1.23666	2.25699	0	0	0.798428	0	0	0	0	0	0	0	0	0	0	0	0	0	0	0	PAX7+MyoProg1
CGTTCTGGTGTAACGG-FCAImmP7536759	0	0	0	0	0	0	0	0	0	0	0	0	0	0	0	0	1.10384	0	0	0	0	1.61571	0	0	0	MyoB2
CGTTGGGAGATGCCAG-FCAImmP7536759	0	0	0.795416	0.795416	0	0	1.23277	0	0	0	0	0	0	0	0.795416	2.25208	3.59032	0.795416	1.53603	0	0.795416	3.23109	0.795416	0	0	MyoC2
CGTTGGGAGGTTACCT-FCAImmP7536759	0	2.42272	0	0.659709	0	1.33571	0.659709	1.05378	0.659709	0	0	0	0	0	0	0	0	0	0	0	0	0	0	0	0	PAX7+MyoProg1
CGTTGGGGTCTCTTAT-FCAImmP7536759	0	1.28402	1.45019	2.17854	0.502461	1.08463	1.08463	0	0	0.502461	0	0	0	0	0	0	0	0	0	0	0	0.502461	0	0	0	PAX7+MyoProg1
CTAACTTAGGAGCGTT-FCAImmP7536759	0	0	0	1.72047	0	1.19197	2.31987	0	0	1.19197	0	0	0	0	0	0	0	0	0	0	0	0	0	0	0	PAX7+MyoProg2
CTAACTTCATGTAGTC-FCAImmP7536759	0	0	0.740667	0.740667	1.16148	1.16148	0	0	1.16148	0	0	0	0	0	0	0.740667	1.16148	0	0.740667	0	0	0	0	0	0	PAX7+MyoProg2
CTAACTTGTCTCCACT-FCAImmP7536759	0	0.682616	0.682616	1.08455	0.682616	1.77415	1.08455	1.59253	1.92779	0	0	0	0	0	0	0	0	0	0	0	0	0	0	0	0	PAX7+MyoProg1
CTAAGACAGTCACGCC-FCAImmP7536759	0	0	0	1.8099	0	0	0	1.26834	0	0	0	0	0	0	0	0	0	0	0	0	0	0	0	0	0	PAX7+MyoProg1
CTAAGACCAGATTGCT-FCAImmP7536759	0	0	0	0	0	1.82575	1.49775	0	1.49775	0	0	0	0	0	0	1.49775	0	0	0	0	0	0	0	0	0	PAX7+MyoProg1
CTACACCTCCCTGACT-FCAImmP7536759	0	1.25824	0.81519	1.56419	0	1.56419	2.28414	0.81519	1.25824	0	0	0	0	0	0	1.25824	0	0	0	0	0	0	0	0	0	PAX7+MyoProg2
CTACATTCAACTGCTA-FCAImmP7536759	0	2.23062	1.12376	1.8231	0.71207	1.97813	0.71207	0.71207	0	2.23062	0	0	0	0	0	0	0	0	0	0	0	0	0	0	0	PAX7+MyoProg2
CTACATTGTATGGTTC-FCAImmP7536759	0	0	0	0	0	0.477473	0.477473	0	0	0	0	0	0	0	0	1.40118	2.3788	0	0	0.477473	0.477473	1.23779	0	0	0	MyoB2
CTACATTGTCCCTTGT-FCAImmP7536759	0	1.98804	0.815471	0	0	1.56459	1.2586	0	0	0	0	0	0	0	0	0.815471	0	0	0	0	0	0	0	0	0	PAX7+MyoProg2
CTACATTGTTACTGAC-FCAImmP7536759	0	0.675905	1.58171	0.675905	0	2.16636	1.58171	0.675905	0	0	0	0	0	0	0	0.675905	0	0	0	0	0	0	0	0	0	PAX7+MyoProg2
CTACATTGTTGATTCG-FCAImmP7536759	0	0	0	0	0	0	0	0	0	0	0	0	0	0	0	0	2.84947	0	0.535185	1.34314	1.13889	1.13889	0	0.535185	0	MyoC2
CTACCCACAGACAAAT-FCAImmP7536759	0	0	0	1.8353	0	1.8353	1.42557	0	1.65128	0.719501	0	0	0	0	0	0.719501	0	0	0	0	0	0	0	0	0	PAX7+MyoProg1
CTACCCAGTTCGCGAC-FCAImmP7536759	0	0	0	1.17238	0	1.69732	2.49719	2.03979	0	2.49719	0	0	0	0	0	0	0	0	0	0	0	0	0	0	0	PAX7+MyoProg2
CTACGTCAGGACACCA-FCAImmP7536759	0	1.66488	0.799438	1.96311	0.477566	1.23796	0.799438	0.477566	0	0	0	0	0	0	0	1.04255	0	0	0	0	0	0.477566	0	0	0	PAX7+MyoProg2
CTACGTCGTTGAACTC-FCAImmP7536759	0	0	0	1.31941	0	0.863149	0.863149	0.863149	0	0.863149	0	0	0	0	0	1.31941	0	0	0	0	0	0	0	0	0	MyoB2
CTAGAGTAGCGTCAAG-FCAImmP7536759	0	0	0.573605	0.935821	0	1.9737	0	0	0.573605	0	0	0	0	0	0	0.573605	0	0	0	0	0	0	0	0	0	PAX7+MyoProg1
CTAGCCTCAAACTGTC-FCAImmP7536759	0	0.650241	0.650241	0	1.04099	1.53988	1.04099	0.650241	0.650241	0	0	0	0	0	0	0	0	0	0	0	0	0.650241	0	0	0	PAX7+MyoProg1
CTAGCCTGTGACGGTA-FCAImmP7536759	0	2.31269	0.833005	2.01505	0	0	1.28106	0	0	0	0	0	0	0	0	0	0	0	0	0	0	0	0	0	0	PAX7+MyoProg2
CTAGCCTTCACCGTAA-FCAImmP7536759	0	0.595279	0.965871	0	0.595279	1.23565	0	0.595279	0	0	0	0	0	0	0	0	0.965871	0	0	0	0	0	0	0	0	MyoB2
CTAGCCTTCCTCAACC-FCAImmP7536759	0	2.11335	0.546728	1.68	0.8982	1.36363	0.8982	0.8982	0.8982	0.8982	0	0	0	0	0	0	0	0	0	0	0	0	0	0	0	PAX7+MyoProg2
CTAGCCTTCGTTACGA-FCAImmP7536759	0	0	0.795683	2.11574	0	1.53641	0	0	0	0	0	0	0	0	0	1.7688	0	0	0	0	0	0	0	0	0	PAX7+MyoProg2
CTAGCCTTCTGATTCT-FCAImmP7536759	0	0.614589	1.26601	0	0	2.15641	2.05299	0	0.614589	0.992434	0	0	0	0	0	0.614589	0	0	0	0	0	0	0	0	0	PAX7+MyoProg1
CTAGTGAAGAGTCGGT-FCAImmP7536759	0	0	1.09503	0	0	1.60513	1.60513	1.60513	1.09503	0	0	0	0	0	0	0	0	0	0	0	0	0	0	0	0	PAX7+MyoProg1
CTAGTGACAGGCTCAC-FCAImmP7536759	0	0	0	0	0	1.68846	0	0	0	0	0	0	0	0	0	0	2.28465	0	0	0	0	0	0	0	0	MyoB2
CTAGTGAGTGAGTATA-FCAImmP7536759	0	0.753944	0	2.04798	0	1.47616	1.47616	0.753944	0.753944	1.47616	0	0	0	0	0	1.17888	0	0	0	0	0	0	0	0	0	PAX7+MyoProg2
CTCACACAGATACACA-FCAImmP7536759	0	1.28634	0	2.646	1.28634	2.18138	3.30304	1.28634	0	0	0	0	0	0	0	0	0	0	0	0	0	0	0	0	0	PAX7+MyoProg2
CTCAGAATCGGCGCAT-FCAImmP7536759	0	0	0	0	0	0	0	0	0	0	0	0	0	0	0	0	1.80451	0	0	0	0	0.990408	0	0	0	MyoB1
CTCGAAAAGTACACCT-FCAImmP7536759	0	2.14618	0	1.74399	0	2.25089	2.88995	0	0	0	0	0	0	0	0	0.664758	0	0	0	0	0	0	0	0	0	PAX7+MyoProg2
CTCGAAACATTCTCAT-FCAImmP7536759	0	1.45214	0.737523	0.737523	0	0.737523	0	0.737523	0	0	0	0	0	0	0	0	0	0	0	0	0	0	0	0	0	PAX3+PAX7+MyoProg
CTCGAAAGTCTCAACA-FCAImmP7536759	0.641135	0	1.52487	0	0.641135	0.641135	1.85502	1.02864	1.30722	0	0	0.641135	0	0	0	0	0	0	0	0	0	0	0.641135	0	0	PAX7+MyoProg2
CTCGAAATCCCTTGCA-FCAImmP7536759	0	0	0	0	1.17392	1.88504	2.58705	0.75015	1.69915	0.75015	0	0	0	0	0	0.75015	0	0	0	0	0	0	0	0	0	PAX7+MyoProg1
CTCGAGGAGGTCGGAT-FCAImmP7536759	0	0	0	0	1.28247	1.6757	1.82633	0.62514	1.28247	0	0	0	0	0	0	0	0	0	0	0	0	0	0	0	0	PAX7+MyoProg1
CTCGAGGAGTGACATA-FCAImmP7536759	0.824283	0	0	0	0	1.81172	0	1.2699	1.57707	0	0	0	0	0	0	0.824283	0	0	0	0	0	0.824283	0	0	0	PAX7+MyoProg2
[truncated: 10,377 more rows]

## Sheet: panel_c
stage	PAX3+MyoProg	PAX3+PAX7+MyoProg	PAX7+MyoProg1	PAX7+MyoProg2	MyoB1	MyoC1	MYH3+MyoC	MyoB2	MyoC2	MYL3+MyoC
Pcw5.1	0.564444	0.114162	0.154617	0.107991	0.0159046	0.00104932	0.00134409	0.000415282	0.00115808	0.000427716
Pcw5.4	0.302222	0.394509	0.420902	0.334053	0.292247	0.110178	0.0510753	0.0299003	0.00694847	0.0166809
Pcw5.6	0	0.0274566	0.00858984	0.0338373	0.0994036	0.119622	0.193548	0.362542	0.342791	0.199316
Pcw6.1	0.0311111	0.130058	0.0479599	0.0907127	0.222664	0.29276	0.389785	0.404485	0.320787	0.485885
Pcw6.5	0.0888889	0.17052	0.161775	0.191505	0.109344	0.0419727	0.00806452	0.00664452	0.00231616	0.00513259
Pcw7.2	0.00888889	0.0722543	0.0887616	0.0885529	0.0675944	0.043022	0.0120968	0.00415282	0.00347423	0.00598802
Pcw8.0	0	0.017341	0.0544023	0.0460763	0.00397614	0.0146905	0.00268817	0.00207641	0.00115808	0.000855432
Pcw8.4	0.00444444	0.0708092	0.023622	0.0777538	0.145129	0.192025	0.114247	0.123754	0.166763	0.180924
Pcw9.0	0	0.00144509	0	0.00791937	0.0198807	0.0577125	0.0497312	0.054402	0.103069	0.0923867
Pcw9.3	0	0.00144509	0.0393701	0.0215983	0.0238569	0.126967	0.177419	0.0116279	0.0515345	0.0124038

## Sheet: panel_d
cell_cluster	MYOD1	MYOG	MSX1	HOXD9	MXD3	ZNF749	BCL11A	TBX3	SIX2	BARX2	CUX2	POU2F2	PITX2	GATA3	RXRG	PITX1	BRCA1	PAX7	ZNF367	E2F2	KLF4	FOSB	ETV2	MAF	IRF1	NFIC	NR3C1	CEBPD	NFIA	HOXB2	IRF3	HIC1	MYF6	OSR2	ETV4	E2F1	ETV5	STAT5A	ZNF556	BCL6	KLF10	KLF5	ARX	BACH2
PAX3+MyoProg	0.0335162	0.0460589	0.0227109	0.0701423	0.00390185	0.00442973	0.0276902	0.0150083	0.0446205	0.0400898	0.0371251	0.00920424	0.251779	0.0334914	0.0387772	0.0212163	0.0186272	0.0254002	0.0325128	0.0175712	0.0413122	0.0694318	0.00444667	0.0181765	0.0145623	0.0159446	0.026158	0.0511578	0.0388063	0.00720018	0.000385817	0.0130652	0.00354055	0.0261708	0.0523378	0.0542165	0.0192919	0.0112932	0.026815	0.00538729	0.0213465	0.035356	0.00150974	0.00330115
PAX3+PAX7+MyoProg	0.0313277	0.0456436	0.0136495	0.0472568	0.00294821	0.00368393	0.0242948	0.0202714	0.0416877	0.0372571	0.0201254	0.00986503	0.243115	0.028367	0.0361441	0.0237354	0.0197327	0.0371091	0.0341279	0.0200721	0.0472451	0.0844343	0.0109425	0.0268228	0.0192959	0.0223898	0.0326251	0.0991393	0.044515	0.0096491	0.000469425	0.015544	0.0162529	0.0267536	0.0536804	0.0557689	0.022671	0.0124092	0.028649	0.00529904	0.0227513	0.0349611	0.000596724	0.00305738
PAX7+MyoProg1	0.0279799	0.0467617	0.0118352	0.0257435	0.00210263	0.00145881	0.0181562	0.0129692	0.0298026	0.0227323	0.00624757	0.00715249	0.239241	0.0201333	0.0315562	0.0197819	0.0171257	0.0428018	0.0410963	0.0274295	0.0788426	0.15948	0.0516328	0.062392	0.0351707	0.0523064	0.0764054	0.240159	0.0665272	0.0106671	0.00144584	0.0473819	0.0457181	0.0332857	0.0554068	0.056693	0.0315951	0.0242523	0.0355038	0.00941745	0.0303418	0.0372629	0.000282564	0.00323707
PAX7+MyoProg2	0.0299154	0.0474018	0.0125476	0.0286155	0.00220852	0.00118354	0.019797	0.0131722	0.0325649	0.019384	0.00694538	0.00736	0.245444	0.0211892	0.0325472	0.0176862	0.014325	0.041647	0.0347747	0.0235746	0.072711	0.143324	0.0419527	0.0535613	0.032455	0.0478614	0.0718066	0.236117	0.0658538	0.0106184	0.00156556	0.0550518	0.0673682	0.05405	0.0578081	0.0527598	0.0332349	0.0257095	0.0351405	0.0096414	0.0294269	0.0374494	0.00041383	0.00325245
MyoB1	0.0672521	0.05626	0.0121913	0.0514379	0.0021892	0.00175222	0.0214446	0.011106	0.0439633	0.0403158	0.0299239	0.0330316	0.306706	0.0353352	0.0479914	0.0159385	0.011865	0.0269013	0.0249688	0.0143697	0.0481325	0.0827936	0.00864896	0.0237525	0.0138672	0.0163552	0.0283432	0.064884	0.0396748	0.00574566	0.000405133	0.00815174	0.0108159	0.00887715	0.0503317	0.0489598	0.0266782	0.0203016	0.0322946	0.00602478	0.020668	0.0406045	0.000295978	0.00217655
MyoC1	0.12181	0.077957	0.0112261	0.0457606	0.00273045	4.46091e-05	0.0170881	0.00941441	0.0313313	0.0291587	0.0269891	0.0363651	0.322311	0.0433069	0.0754335	0.0050411	0.00590112	0.0143026	0.0168431	0.00985538	0.0546631	0.0941645	0.00977437	0.0187346	0.0117309	0.0139291	0.0301902	0.0350289	0.0343029	0.00519226	0.000602945	0.00687713	0.0122058	0.00481905	0.0362586	0.0392828	0.0313292	0.0141093	0.0594704	0.011267	0.0230389	0.062162	0.00069673	0.00297066
MYH3+MyoC	0.0926772	0.0779356	0.0157093	0.043953	0.00344969	0.000672725	0.0210001	0.0111997	0.0294716	0.0313723	0.0332932	0.0142861	0.267073	0.0486407	0.0910753	0.00953594	0.0051414	0.0187611	0.0182646	0.00892426	0.057301	0.114858	0.00668778	0.0180292	0.0135816	0.0195979	0.0331469	0.0586624	0.0381445	0.0110219	0.000259965	0.0111386	0.040528	0.00467738	0.0348834	0.0351204	0.0273037	0.00679622	0.0550164	0.0309603	0.0338385	0.0868328	0.0188172	0.00960086
MyoB2	0.0593257	0.054459	0.00916275	0.0234767	0.00189523	0.000580277	0.0139492	0.0100352	0.0300453	0.0170339	0.00525391	0.0172721	0.268879	0.0220395	0.0382411	0.0098228	0.0153574	0.0238199	0.0335089	0.0236264	0.0668287	0.116672	0.02156	0.0341809	0.0204742	0.0307998	0.0518458	0.119803	0.0486444	0.00605325	0.000908686	0.0337396	0.0373547	0.0166261	0.0521359	0.057649	0.0386843	0.0391409	0.0430622	0.00751837	0.0218121	0.0394175	0.000339686	0.00352488
MyoC2	0.110635	0.0736348	0.00870612	0.0197921	0.000743915	0.000408996	0.0111999	0.00383417	0.0234479	0.0101982	0.00530956	0.0236029	0.300667	0.0247708	0.0539838	0.00510348	0.00679595	0.00985216	0.0197488	0.014079	0.0665889	0.110917	0.0216089	0.0186995	0.0162051	0.0199837	0.050123	0.0477017	0.0385683	0.0049617	0.00126304	0.0143794	0.0124467	0.00536101	0.0394365	0.0455724	0.0459637	0.048871	0.0886081	0.0196965	0.0192245	0.0488244	5.29079e-05	0.00283873
[truncated: 1 more rows]

## Sheet: panel_e
index	PITX1	cell_cluster
ACACCGGAGATTACCC-WSSS_THYst9384953	0	UpperLimb
ACACCGGGTAGCGTAG-WSSS_THYst9384953	0	UpperLimb
ACATGGTCACGGTTTA-WSSS_THYst9384953	0	UpperLimb
ACGCCGACAGCCTGTG-WSSS_THYst9384953	0	UpperLimb
ACGGAGACATTGGGCC-WSSS_THYst9384953	0	UpperLimb
ACGGCCAGTGTGACGA-WSSS_THYst9384953	0.323648	UpperLimb
ACTATCTTCGGCGCAT-WSSS_THYst9384953	0	UpperLimb
[truncated: 1,390 more rows]

## Sheet: panel_g
Gene	siRNA	Gene Ct	RPLP0 Ct	Control RPLP0 average Ct	ΔCt	Control average ΔCt	ΔΔCt	2-ΔΔCt
[truncated: 36 more rows]
