# Supplementary material for: A human embryonic limb cell atlas resolved in space and time
Source: Nature. 2023 Dec 6;635(8039):668–78. doi: 10.1038/s41586-023-06806-x (PMC7616500; doi:10.1038/s41586-023-06806-x)
Supplement: Supplementary file 14 — Source Data Fig. 5 [file 41586_2023_6806_MOESM14_ESM.xlsx]

## Sheet: panel_a
ligand							receptor							10x Visium data pcw5.6
cell_cluster	gene	percent	zscore_expression	id			cell_cluster	gene	percent	zscore_expression	id			index	array_row	array_col	ProxMes	Mes1	Mes2	MesCond	TransMes	RDH10+DistalMes	DistalMes
DistalMes	JAG1	33	0.0730347	JAG1 DistalMes			DistalMes	NOTCH3	36	0.746277	NOTCH3 DistalMes			AAACGGTTGCGAACTG-1_WSSS_THYst9699526	67	59	0.000428413	0.00390976	0.000750997	0.00139333	4.21128	0.839071	15.3298
ISL1+Mes	JAG1	7	-1.36366	JAG1 ISL1+Mes			ISL1+Mes	NOTCH3	21	-0.518929	NOTCH3 ISL1+Mes			AAAGGCCCTATAATAC-1_WSSS_THYst9699526	66	22	0.018973	0.902785	0.26716	0.117956	1.30067	0.238288	2.50455
Mes1	JAG1	14	-1.04641	JAG1 Mes1			Mes1	NOTCH3	31	1.07746	NOTCH3 Mes1			AAAGGCTACGGACCAT-1_WSSS_THYst9699526	62	54	0.0677884	2.43366	1.58912	1.22062	1.15689	0.243625	1.24141
Mes2	JAG1	21	-0.254758	JAG1 Mes2			Mes2	NOTCH3	25	0.496658	NOTCH3 Mes2			AAAGGCTCTCGCGCCG-1_WSSS_THYst9699526	55	55	0.000442162	0.00550682	0.000880967	0.00352071	6.2119	1.18516	11.7418
Mes3	JAG1	31	0.750766	JAG1 Mes3			Mes3	NOTCH3	34	0.508963	NOTCH3 Mes3			AAATTGATAGTCCTTT-1_WSSS_THYst9699526	55	31	0.0141171	0.0953801	0.0398091	0.010903	5.14975	1.22547	8.98839
Mes4	JAG1	23	-0.49439	JAG1 Mes4			Mes4	NOTCH3	20	-1.20756	NOTCH3 Mes4			AACAATACATTGTCGA-1_WSSS_THYst9699526	61	37	0.0829844	3.32412	1.33702	2.48777	1.11055	0.201295	1.38091
MesCond	JAG1	40	1.76158	JAG1 MesCond			MesCond	NOTCH3	17	-1.30681	NOTCH3 MesCond			AACAGCTGTGTGGCAA-1_WSSS_THYst9699526	59	31	0.344161	8.06823	5.29893	1.73829	1.80035	0.42479	1.5179
ProxMes	JAG1	13	-0.947134	JAG1 ProxMes			ProxMes	NOTCH3	29	1.30561	NOTCH3 ProxMes			AACATTGAAGTTGATC-1_WSSS_THYst9699526	67	23	0.00598083	0.153928	0.055765	0.0223385	2.51229	0.428434	4.06643
RDH10+DistalMes	JAG1	31	0.688861	JAG1 RDH10+DistalMes			RDH10+DistalMes	NOTCH3	22	-1.26838	NOTCH3 RDH10+DistalMes			AACATTGTGACTCGAG-1_WSSS_THYst9699526	64	52	0.00107017	0.0206518	0.00559718	0.00562508	4.8227	0.88145	7.83476
TransMes	JAG1	39	0.832103	JAG1 TransMes			TransMes	NOTCH3	30	0.166704	NOTCH3 TransMes			AACCCGACAACCCGTG-1_WSSS_THYst9699526	67	43	0.00172744	0.0136735	0.00280656	0.00302231	9.40728	2.2432	20.2131
DistalMes	WNT5A	52	1.23472	WNT5A DistalMes			DistalMes	NOTCH2	56	-0.300694	NOTCH2 DistalMes			AACGCGACCTTGGGCG-1_WSSS_THYst9699526	67	53	0.000445495	0.00572447	0.000769068	0.00149862	4.75952	1.01576	15.8402
ISL1+Mes	WNT5A	17	-0.90633	WNT5A ISL1+Mes			ISL1+Mes	NOTCH2	51	-0.180079	NOTCH2 ISL1+Mes			AACTAGGCTTGGGTGT-1_WSSS_THYst9699526	55	61	7.6447e-05	0.000420337	0.000117291	0.000263297	0.785375	0.0964719	3.17791
Mes1	WNT5A	25	-0.491851	WNT5A Mes1			Mes1	NOTCH2	52	-0.237452	NOTCH2 Mes1			AAGACCCAACTGAACA-1_WSSS_THYst9699526	60	54	0.0856348	2.54159	1.74997	1.59024	2.17527	0.563779	3.25667
Mes2	WNT5A	19	-0.784649	WNT5A Mes2			Mes2	NOTCH2	49	0.601101	NOTCH2 Mes2			AAGATGGCACCGGACC-1_WSSS_THYst9699526	59	39	0.101883	2.52413	1.61327	0.374171	3.08952	0.569731	5.0878
Mes3	WNT5A	31	-0.352636	WNT5A Mes3			Mes3	NOTCH2	41	-1.05511	NOTCH2 Mes3			AAGCCGCCGTGAAATC-1_WSSS_THYst9699526	65	23	0.0263739	1.30939	0.574269	0.232517	5.16909	0.884727	6.82578
Mes4	WNT5A	20	-0.810602	WNT5A Mes4			Mes4	NOTCH2	52	0.214857	NOTCH2 Mes4			AAGCGTCCCTCATCGA-1_WSSS_THYst9699526	57	35	0.25425	3.15713	2.52158	0.553393	2.55704	0.85061	3.56679
MesCond	WNT5A	34	0.368504	WNT5A MesCond			MesCond	NOTCH2	32	-1.62988	NOTCH2 MesCond			AAGGGAACGACTGGCT-1_WSSS_THYst9699526	63	21	0.15006	4.37867	2.03747	0.652797	2.31955	0.409189	3.30842
ProxMes	WNT5A	17	-0.965541	WNT5A ProxMes			ProxMes	NOTCH2	58	1.65709	NOTCH2 ProxMes			AAGGGACTATGCATTC-1_WSSS_THYst9699526	60	26	0.0538417	2.37846	0.986213	7.31233	1.9526	0.539577	3.91026
RDH10+DistalMes	WNT5A	54	1.72787	WNT5A RDH10+DistalMes			RDH10+DistalMes	NOTCH2	60	1.32094	NOTCH2 RDH10+DistalMes			AAGTGAGTCGGGTTTA-1_WSSS_THYst9699526	62	48	0.030008	1.28446	1.03655	0.304346	2.6566	0.365766	2.99827
TransMes	WNT5A	46	0.980514	WNT5A TransMes			TransMes	NOTCH2	51	-0.390778	NOTCH2 TransMes			AATACCGGAGGGCTGT-1_WSSS_THYst9699526	67	37	0.0243764	0.484629	0.322613	0.0690388	5.37981	1.19289	11.1645
							DistalMes	NOTCH1	15	-0.0778999	NOTCH1 DistalMes			AATAGTCCGTCCCGAC-1_WSSS_THYst9699526	57	57	0.0445794	1.85867	0.980651	1.71771	3.25202	0.586706	4.35425
							ISL1+Mes	NOTCH1	9	-0.0259	NOTCH1 ISL1+Mes			AATGTGCTAATCTGAG-1_WSSS_THYst9699526	66	32	0.307252	5.46926	3.48223	1.00372	1.44866	0.455922	1.86782
							Mes1	NOTCH1	8	-0.992729	NOTCH1 Mes1			AATTAACGGATTTCCA-1_WSSS_THYst9699526	58	66	0.000547184	0.00680006	0.000809788	0.00163445	6.2207	1.03051	19.9821
							Mes2	NOTCH1	10	-0.0236068	NOTCH1 Mes2			AATTCCAAGCATGTAC-1_WSSS_THYst9699526	66	58	0.000424375	0.00555518	0.000590808	0.00117426	3.91658	0.88894	15.2843
							Mes3	NOTCH1	6	-1.6491	NOTCH1 Mes3			ACAATGAATACGGAGA-1_WSSS_THYst9699526	57	31	0.10851	3.0443	1.87448	0.428275	3.13766	0.590158	4.31599
							Mes4	NOTCH1	12	-0.110942	NOTCH1 Mes4			ACACATGATCAAATCT-1_WSSS_THYst9699526	60	16	0.0430671	0.244791	0.199996	0.0294164	1.03665	0.118931	2.03808
							MesCond	NOTCH1	17	1.94392	NOTCH1 MesCond			ACACCGGTCTGACCGC-1_WSSS_THYst9699526	65	17	0.0910669	2.4305	1.45117	0.281432	3.4002	0.949118	7.24623
							ProxMes	NOTCH1	14	0.702158	NOTCH1 ProxMes			ACATCCCGGCCATACG-1_WSSS_THYst9699526	55	57	0.000512058	0.00664094	0.00104803	0.00259931	5.2079	1.14024	13.1082
							RDH10+DistalMes	NOTCH1	8	-0.581553	NOTCH1 RDH10+DistalMes			ACCAACGCTTATTTAT-1_WSSS_THYst9699526	53	49	0.00302408	0.0247773	0.00510632	0.0112861	7.61065	4.41354	18.7605
							TransMes	NOTCH1	17	0.815654	NOTCH1 TransMes			ACCCGAGCGAAATTAC-1_WSSS_THYst9699526	61	29	0.0557071	1.92571	0.986292	9.06489	0.13023	0.0441606	0.0871011
							DistalMes	FZD4	39	0.334541	FZD4 DistalMes			ACCCGGAAACTCCCAG-1_WSSS_THYst9699526	57	65	0.000607096	0.00744325	0.00109129	0.00219977	5.96927	1.09193	21.4118
							ISL1+Mes	FZD4	4	-1.58206	FZD4 ISL1+Mes			ACCCGTGTCATCAGTA-1_WSSS_THYst9699526	58	54	0.0469597	2.47751	1.11744	3.9391	1.24711	0.323362	1.87962
							Mes1	FZD4	25	-0.537985	FZD4 Mes1			ACCCTATGCCATATCG-1_WSSS_THYst9699526	56	40	0.107866	0.899004	0.605338	0.0824788	4.79117	2.13724	8.68499
							Mes2	FZD4	32	0.135449	FZD4 Mes2			ACCGACACATCTCCCA-1_WSSS_THYst9699526	61	67	0.000434087	0.00357882	0.000753876	0.00128618	4.74401	0.834964	17.2327
							Mes3	FZD4	34	-0.292442	FZD4 Mes3			ACCGTGACCACGTGGG-1_WSSS_THYst9699526	61	39	0.177682	3.715	2.35293	1.75443	1.25119	0.185475	1.06393
							Mes4	FZD4	14	-1.07457	FZD4 Mes4			ACGACTGGTCATACTC-1_WSSS_THYst9699526	64	34	0.0261422	1.03791	0.577189	4.56082	0.687347	0.125038	1.41073
							MesCond	FZD4	45	1.7974	FZD4 MesCond			ACGCAAACTAATAGAT-1_WSSS_THYst9699526	63	47	0.127094	3.5958	2.80213	0.955981	3.37119	0.583709	4.50162
							ProxMes	FZD4	29	-0.287613	FZD4 ProxMes			ACGGCCAACATGGACT-1_WSSS_THYst9699526	53	55	0.000870397	0.0084935	0.00129152	0.00204706	5.86573	1.57089	19.9928
							RDH10+DistalMes	FZD4	33	0.313259	FZD4 RDH10+DistalMes			ACGTTCGTTCAGGAAA-1_WSSS_THYst9699526	60	44	0.0936432	3.54536	1.92927	2.32704	1.02738	0.152326	0.744537
							TransMes	FZD4	43	1.19401	FZD4 TransMes			ACTACGCGTTAGAATT-1_WSSS_THYst9699526	60	56	0.101044	3.35809	2.12377	1.67101	2.3302	0.46586	2.98783
							DistalMes	FZD3	36	-0.388977	FZD3 DistalMes			ACTATGTCCAGCTGCC-1_WSSS_THYst9699526	64	22	0.0434177	1.89605	0.589424	0.39325	4.49638	0.882519	7.73807
							ISL1+Mes	FZD3	27	-0.596444	FZD3 ISL1+Mes			ACTATTTCCGGGCCCA-1_WSSS_THYst9699526	59	41	0.0687006	2.26275	1.39056	0.446272	4.80564	0.760363	6.08652
							Mes1	FZD3	31	0.61991	FZD3 Mes1			ACTCCAATATCATCAT-1_WSSS_THYst9699526	63	29	0.0290435	0.868915	0.403842	8.45563	0.0555217	0.0164889	0.0462248
							Mes2	FZD3	23	-1.26574	FZD3 Mes2			ACTGCCCGCCATTCTC-1_WSSS_THYst9699526	68	30	0.0456434	0.140429	0.0752091	0.0078715	5.87387	2.31779	13.2551
							Mes3	FZD3	31	0.657334	FZD3 Mes3			ACTTATTAGGATCGGT-1_WSSS_THYst9699526	38	52	0.000362195	0.000335205	0.00101466	0.000753243	0.000145788	0.000130365	7.95124e-05
							Mes4	FZD3	34	1.61972	FZD3 Mes4			ACTTTGGTCGTGCTCC-1_WSSS_THYst9699526	61	13	0.0411401	0.00716345	0.00573014	0.00424538	2.63514	0.358247	4.36299
							MesCond	FZD3	23	-0.0535573	FZD3 MesCond			AGACGACGATGCCGCT-1_WSSS_THYst9699526	53	33	0.0488844	0.0854975	0.0820311	0.00276419	2.86955	0.771696	6.45308
							ProxMes	FZD3	23	-1.64717	FZD3 ProxMes			AGACTGTTACCGGGTC-1_WSSS_THYst9699526	63	45	0.108478	3.22529	2.27308	1.72717	3.06821	0.383932	2.13435
							RDH10+DistalMes	FZD3	32	0.228713	FZD3 RDH10+DistalMes			AGAGAAACACCAGAAA-1_WSSS_THYst9699526	68	34	0.014747	0.0590703	0.0278996	0.00387	7.88421	2.04871	14.4509
							TransMes	FZD3	36	0.82621	FZD3 TransMes			AGAGAAGGAGTACAAT-1_WSSS_THYst9699526	58	34	0.253441	5.32474	4.21083	0.9355	1.22996	0.380452	1.64718
							DistalMes	FZD10	8	0.524634	FZD10 DistalMes			AGATGCAAGACGTGCA-1_WSSS_THYst9699526	58	24	0.0260007	1.91264	0.480218	0.632248	4.76755	1.01562	10.4215
							ISL1+Mes	FZD10	9	1.71446	FZD10 ISL1+Mes			AGCAACCGAAAGTAAT-1_WSSS_THYst9699526	56	20	0.146621	2.03847	1.09922	0.244801	3.42527	0.531226	4.42866
							Mes1	FZD10	1	-0.593228	FZD10 Mes1			AGCACACGTTTAGACT-1_WSSS_THYst9699526	68	26	0.0807776	1.05163	0.667785	0.141063	4.6734	2.09902	10.1813
							Mes2	FZD10	1	-0.820021	FZD10 Mes2			AGCAGCCAGATGAATA-1_WSSS_THYst9699526	56	58	0.000516362	0.00585163	0.00124199	0.0032163	5.59704	0.803412	11.8104
							Mes3	FZD10	0	-1.18975	FZD10 Mes3			AGCCAAGCTTTGTGTC-1_WSSS_THYst9699526	64	58	0.000503223	0.00541283	0.000848319	0.00274405	5.35253	0.765611	10.2567
							Mes4	FZD10	7	0.712694	FZD10 Mes4			AGCCCGGCATTAGAGG-1_WSSS_THYst9699526	64	26	0.159301	6.37119	2.50316	6.24743	0.267131	0.100035	0.0515761
							MesCond	FZD10	0	-1.08338	FZD10 MesCond			AGCCCGGTAGCCTGTA-1_WSSS_THYst9699526	61	49	0.126772	4.31142	3.07305	1.09187	1.56107	0.259258	1.40227
							ProxMes	FZD10	7	0.852639	FZD10 ProxMes			AGCCCTCCCTGGTGGC-1_WSSS_THYst9699526	67	29	0.335785	5.58169	3.06252	1.14871	2.33439	0.94564	3.62353
							RDH10+DistalMes	FZD10	6	0.62285	FZD10 RDH10+DistalMes			AGCGCATAATGAATCG-1_WSSS_THYst9699526	57	55	0.0049341	0.231456	0.101038	2.08768	4.19386	0.860015	6.33525
							TransMes	FZD10	2	-0.7409	FZD10 TransMes			AGCGGACACTTCGTAG-1_WSSS_THYst9699526	62	62	0.000262379	0.00356784	0.000719894	0.00098809	4.12246	0.707105	13.8875
														AGCTAACAAGCAATGT-1_WSSS_THYst9699526	61	33	0.0304068	1.40868	0.700201	5.80089	0.255608	0.0654911	0.362548
														AGCTGTAACCTCAATC-1_WSSS_THYst9699526	54	28	0.252768	2.5448	1.75145	0.338799	3.01498	0.717123	3.65449
														AGGAAGCTGTCCGCCG-1_WSSS_THYst9699526	61	65	0.000322669	0.00398359	0.000505018	0.000954953	5.04346	0.688324	15.2282
														AGGCAGGGAGCGTACT-1_WSSS_THYst9699526	59	49	0.00370752	0.248406	0.113574	0.0415083	1.90587	0.244568	3.63617
														AGGGACTCTACGCGAC-1_WSSS_THYst9699526	55	53	0.00110915	0.0120249	0.0022978	0.00575826	6.29431	1.86058	12.361
														AGGGTGCCGTTCTTTA-1_WSSS_THYst9699526	65	33	0.143204	5.01619	2.81387	1.41353	1.36044	0.318214	1.49083
														AGGTAGATCGAGATAT-1_WSSS_THYst9699526	63	35	0.0011831	0.00666217	0.00272552	5.53687	0.00884919	0.000529784	0.0242481
														AGGTGGTGACCTTCGC-1_WSSS_THYst9699526	64	56	0.000563635	0.00694053	0.00149742	0.00228683	3.37623	0.680481	6.47688
														AGTATACACAGCGACA-1_WSSS_THYst9699526	64	48	0.00143549	0.0119938	0.00287335	0.00406717	6.66648	1.14783	13.2986
														AGTATGCTGGAGACCA-1_WSSS_THYst9699526	58	26	0.104716	4.68183	1.96301	0.58883	3.47982	0.852261	7.28621
														AGTATTTGGCACGACC-1_WSSS_THYst9699526	58	52	0.0354862	1.71886	0.798966	2.63244	1.68396	0.367683	2.37817
														AGTCAAATGATGTGAT-1_WSSS_THYst9699526	67	35	0.0868419	2.17493	1.37681	0.341718	5.25348	1.18049	8.55387
														AGTCTCACAAGACTAC-1_WSSS_THYst9699526	54	30	0.382938	3.61292	2.91142	0.565451	3.95968	1.00537	5.87416
														AGTGACTGTGACACAA-1_WSSS_THYst9699526	66	28	0.379527	7.84075	4.7461	1.66382	2.4038	1.0014	2.79064
														AGTTGACGGTCCTTGC-1_WSSS_THYst9699526	65	63	0.000263082	0.00340165	0.000454266	0.000998987	2.97685	0.672039	11.2333
														ATAATTAGCTAAGTAG-1_WSSS_THYst9699526	64	64	0.00041534	0.0040697	0.000535939	0.000980569	3.41556	0.788663	13.7894
														ATACCTAACCAAGAAA-1_WSSS_THYst9699526	58	64	0.000781306	0.00591886	0.00116354	0.00225289	5.2497	0.922298	15.742
														ATACGGAACGTCGTTT-1_WSSS_THYst9699526	56	22	0.101992	3.03663	1.48021	0.391871	1.26387	0.302265	2.54217
														ATACGTTATGCACGGA-1_WSSS_THYst9699526	63	63	0.000184588	0.00220223	0.000365272	0.000793554	2.8253	0.463925	11.6182
														ATATAAAGCGCTCGTG-1_WSSS_THYst9699526	58	68	0.000217605	0.00304812	0.000424701	0.00100969	3.4035	0.589951	12.2932
														ATCCCATCCACAGCGC-1_WSSS_THYst9699526	62	14	0.0267682	0.1086	0.095775	0.0140706	1.81884	0.219141	2.97053
														ATCGTGGAAAGTCTGG-1_WSSS_THYst9699526	63	23	0.0536134	3.37137	1.13138	2.94209	1.08559	0.233489	2.15139
														ATCTGACATGGAAGGA-1_WSSS_THYst9699526	63	41	0.140902	3.9953	2.64316	2.96839	0.3511	0.070163	0.0126379
														ATCTGCTGTTATCGCC-1_WSSS_THYst9699526	67	57	0.000425317	0.00449102	0.000676491	0.00113699	4.21396	0.948264	15.3562
														ATGACGCGTTCTATCC-1_WSSS_THYst9699526	52	30	0.484133	3.33879	2.35843	0.450696	3.27372	0.897371	6.27831
														ATGACTATCAGCTGTG-1_WSSS_THYst9699526	63	43	0.166012	4.59021	2.86139	3.10409	1.50462	0.24878	0.901592
														ATGGGACCTGCTGAAC-1_WSSS_THYst9699526	61	31	0.0264193	1.37874	0.531809	5.86105	0.705306	0.160187	1.18699
														ATGGGTGTATACCTCC-1_WSSS_THYst9699526	64	24	0.0635396	2.86946	0.986379	3.995	1.75162	0.439023	3.65754
														ATGTTGTAGTCTGTTT-1_WSSS_THYst9699526	65	47	0.000785378	0.0104839	0.00200059	0.00272732	6.86353	1.22022	12.6558
														ATTATTATGTCCGTCA-1_WSSS_THYst9699526	59	37	0.361018	3.78801	3.33519	0.930752	1.69858	0.424778	2.10155
														ATTGCCTATTAGACCG-1_WSSS_THYst9699526	67	25	0.14445	3.6736	1.46275	0.494118	4.27798	1.20505	8.14664
														ATTTCCGGGTTCTGCG-1_WSSS_THYst9699526	55	35	0.198828	3.30227	2.18617	0.424584	2.45678	0.787643	3.40632
														ATTTGCGCGAGTAGCT-1_WSSS_THYst9699526	53	31	0.156922	1.93017	1.3952	0.224772	4.42083	1.05737	7.57765
														CAACTGCTCATCCGAT-1_WSSS_THYst9699526	59	55	0.108831	3.00585	1.82088	2.1611	2.39774	0.491865	3.20707
														CACAGAGACGAGGACG-1_WSSS_THYst9699526	64	20	0.0397094	1.02306	0.493383	0.126807	4.6241	0.751161	6.3787
														CACAGGGCCGTTGTCA-1_WSSS_THYst9699526	62	60	0.000415954	0.00280669	0.000587743	0.00121155	3.50455	0.570896	9.23176
														CACATCGTGCACGCGC-1_WSSS_THYst9699526	60	38	0.317202	6.41542	4.57243	1.48688	0.784562	0.273353	0.681076
														CACCAGTCAGCATGCA-1_WSSS_THYst9699526	60	22	0.00185007	0.0305533	0.00616125	2.88792	3.29901	0.923385	9.10001
														CACTCCTATGTAAGAT-1_WSSS_THYst9699526	56	36	0.423723	4.95711	3.61448	0.979269	4.54978	1.18602	4.96596
														CACTGACGATTGTGGA-1_WSSS_THYst9699526	65	51	0.000636839	0.00553469	0.00101737	0.00189194	3.89471	0.778149	10.1202
														CAGACACCGATCGCTG-1_WSSS_THYst9699526	53	51	0.000921176	0.00881654	0.00183418	0.00372827	5.92607	2.55723	14.8819
														CAGAGGCGATGCATGA-1_WSSS_THYst9699526	54	48	0.00118126	0.0150369	0.00311324	0.00459542	5.39113	4.13918	13.7382
														CATACACGGTTCCCAC-1_WSSS_THYst9699526	61	55	0.0768863	2.30012	1.45801	1.20256	3.92201	0.683702	5.6922
														CATACGAACTAGCTGG-1_WSSS_THYst9699526	65	31	0.208583	6.21874	3.80348	1.27993	1.73852	0.413367	1.90739
														CATCCAATATAGTTTG-1_WSSS_THYst9699526	66	18	0.00848033	0.0197273	0.00532889	0.00140856	2.97932	0.765299	6.24251
														CATTATCCCATTAACG-1_WSSS_THYst9699526	67	31	0.206298	4.14747	2.57588	0.8034	3.68975	1.14777	7.10433
														CCAACCTTATGTAACT-1_WSSS_THYst9699526	67	41	0.00196796	0.0192128	0.00371543	0.00431074	8.61274	2.16358	19.4515
														CCAAGAAAGTGGGCGA-1_WSSS_THYst9699526	52	52	0.000771341	0.00995364	0.00198474	0.00325883	5.12701	2.98567	12.2109
														CCAGCTCGAACGCATT-1_WSSS_THYst9699526	63	65	0.000344314	0.00418861	0.000528045	0.00101357	4.15762	0.759278	16.0294
														CCAGTCTTGTCATAGA-1_WSSS_THYst9699526	59	59	0.00720662	0.274746	0.164979	0.67533	4.55724	0.767666	5.51906
														CCATGTTCATCTATAT-1_WSSS_THYst9699526	68	28	0.0300844	0.122206	0.0624019	0.00988592	5.74186	2.20782	11.9039
														CCCAATGAGATTTGCA-1_WSSS_THYst9699526	60	40	0.267244	4.6927	3.37321	1.63943	2.63061	0.442507	2.52263
														CCCGGGTCGTTCAGGG-1_WSSS_THYst9699526	65	57	0.000309359	0.00248649	0.000641711	0.00118394	3.19191	0.519956	8.80883
														CCCGTAGCTGGGAAGA-1_WSSS_THYst9699526	57	39	0.139468	3.14994	1.96101	0.490252	2.6153	1.15942	4.12468
														CCCTATGTAGAGCAGA-1_WSSS_THYst9699526	60	24	0.0595009	3.21145	1.37717	8.53184	1.10406	0.388581	2.08066
														CCGACGGGCATGAGGT-1_WSSS_THYst9699526	54	26	0.234048	3.78652	2.41211	0.487952	2.87669	0.556615	4.36349
														CCGCATGTGGTACGAT-1_WSSS_THYst9699526	56	66	0.000439244	0.00387118	0.000546948	0.0011371	3.81868	0.80264	16.8816
														CCGGAGCGTACTTTCT-1_WSSS_THYst9699526	58	56	0.0555902	1.89582	1.04365	2.32369	1.96868	0.419484	2.67906
														CCGGTTTGTAATTGTG-1_WSSS_THYst9699526	56	42	0.0429086	1.24791	0.706135	0.204792	5.78344	3.04056	12.664
														CCGTATCTCGTCGTAG-1_WSSS_THYst9699526	53	27	0.594155	5.29912	3.90674	0.842983	2.34744	0.507465	2.90804
														CCTATACCGTCCTGTC-1_WSSS_THYst9699526	55	45	0.00268483	0.0248004	0.00527129	0.00691472	9.44518	4.36839	20.0472
														CCTATATTTGTCCTGG-1_WSSS_THYst9699526	62	52	0.0730045	2.5841	1.7077	0.785322	1.71578	0.288437	1.81348
														CCTATGGCTCCTAGTG-1_WSSS_THYst9699526	62	24	0.0602287	2.81827	1.05753	10.0476	0.117254	0.0386671	0.0615755
														CCTCGCGCTGTGCGAT-1_WSSS_THYst9699526	57	59	0.000865286	0.0058913	0.00195901	0.0176793	4.47013	0.585934	7.14386
														CCTCTACAAGGATTGG-1_WSSS_THYst9699526	67	27	0.286065	5.12028	2.62735	1.063	3.17982	1.11409	5.37044
														CCTGGTCGAATGTGGG-1_WSSS_THYst9699526	59	69	0.000122368	0.000802627	0.000190915	0.000355081	1.03252	0.190704	4.27667
														CCTTCAGTTAAAGTGA-1_WSSS_THYst9699526	61	47	0.101533	4.20571	2.59513	1.40143	2.68893	0.311421	2.62825
														CCTTTAAGGGAGCACT-1_WSSS_THYst9699526	58	50	0.00282141	0.154545	0.0665135	0.0933109	2.1906	0.347053	3.97126
														CGAATCTGCTCGACGC-1_WSSS_THYst9699526	62	22	0.127372	3.75391	1.55094	1.72715	2.94526	0.566077	4.13786
														CGAATGACGCATAATG-1_WSSS_THYst9699526	63	57	0.00116717	0.0150132	0.00427694	0.00681788	3.84178	0.829554	6.8188
														CGAGGGTATCCAGGTG-1_WSSS_THYst9699526	64	60	0.00027419	0.00258726	0.000599271	0.000989822	2.63839	0.478712	9.22784
														CGATCCTCGCAACATA-1_WSSS_THYst9699526	66	40	0.00570142	0.226711	0.131533	0.0344384	7.71218	1.25585	13.8103
														CGATTAAATATCTCCT-1_WSSS_THYst9699526	56	62	8.23132e-05	0.000455	0.000153011	0.000388073	1.35948	0.122104	3.90286
														CGCACGTCTGTTTATG-1_WSSS_THYst9699526	68	32	0.022996	0.0696111	0.0394134	0.00587406	7.5152	2.29392	12.4521
														CGCCCAGCACGCCTAG-1_WSSS_THYst9699526	59	51	0.121409	3.6982	2.42207	1.62926	2.917	0.596377	4.94079
														CGCGCAAATGTCCAGA-1_WSSS_THYst9699526	56	24	0.0492181	1.86964	0.879787	0.161552	3.86788	0.759339	5.68161
														CGCTGTGTGGATGTTG-1_WSSS_THYst9699526	59	43	0.00562371	0.300462	0.150026	0.0501626	4.27605	0.422033	6.94352
														CGCTTAGTATTGATAC-1_WSSS_THYst9699526	66	52	0.000603313	0.00690795	0.00109429	0.00177327	5.46274	1.06168	15.6396
														CGGAAAGAATCAAACG-1_WSSS_THYst9699526	58	48	0.0014293	0.0339325	0.00966782	0.00760401	5.09542	1.1432	9.05627
														CGGAGCAATTTAATCG-1_WSSS_THYst9699526	54	60	0.000627499	0.00711731	0.00136479	0.00185545	5.84076	1.22432	16.5944
														CGGCCAGAGCGACCAT-1_WSSS_THYst9699526	67	49	0.000656449	0.00836191	0.00138662	0.00206304	5.05847	1.36831	14.6468
														CGGTCCGTCGCAAGCC-1_WSSS_THYst9699526	63	51	0.0222455	0.953585	0.662878	0.219533	5.35802	0.673407	5.89171
														CGGTTGAGTATCCTTC-1_WSSS_THYst9699526	66	30	0.383599	6.37307	3.95093	1.21889	3.38275	0.511344	2.18268
														CGTCGCTTGGTTATAC-1_WSSS_THYst9699526	63	25	0.0659156	2.3906	0.923157	8.98693	0.098999	0.0439228	0.0571499
														CGTGACCAGTCCTCTG-1_WSSS_THYst9699526	63	55	0.0380536	1.47655	0.977049	0.423313	3.9385	0.602014	4.1906
														CGTGCTTCTACCTAAA-1_WSSS_THYst9699526	62	28	0.0201239	0.701185	0.286829	9.68947	0.0364682	0.0110562	0.0450823
														CGTGGTACCCAAAGGC-1_WSSS_THYst9699526	66	42	0.0010645	0.00910087	0.00259286	0.00257431	5.97224	1.07074	11.0938
														CGTGTCTCGTTACGAC-1_WSSS_THYst9699526	60	34	0.0477117	2.2977	1.32671	0.600539	1.47399	0.183264	1.264
														CGTTCAGACCCGCGAA-1_WSSS_THYst9699526	65	61	0.000366566	0.00344681	0.000490786	0.000984226	3.43264	0.704351	12.6118
														CGTTGCCCGCGTGGGA-1_WSSS_THYst9699526	65	45	0.000748339	0.00795602	0.00165388	0.00236437	6.19886	0.930781	10.6675
														CGTTTGTGTAGAGGGT-1_WSSS_THYst9699526	55	41	0.00191427	0.0166577	0.00458229	0.00427337	4.80823	1.89065	12.801
														CTAAATCCGGTGTACA-1_WSSS_THYst9699526	61	35	0.0826241	3.64561	1.78792	5.57966	0.20657	0.0668609	0.131171
														CTACAAGAAATAACCC-1_WSSS_THYst9699526	58	40	0.105435	1.6009	1.07466	0.245215	4.31797	1.41365	9.41647
														CTACTATCATAGGTTT-1_WSSS_THYst9699526	53	25	0.17037	0.0904691	0.0452132	0.00774109	3.37947	0.563016	5.29183
														CTACTCAAGGTATAGT-1_WSSS_THYst9699526	60	42	0.147866	3.80901	2.11706	2.13123	1.52122	0.172295	0.825718
														CTATAGGCGTTGATGT-1_WSSS_THYst9699526	62	38	0.0368106	2.3251	0.961334	2.60786	0.202396	0.0318333	0.0563898
														CTATGCCCGAATGCAA-1_WSSS_THYst9699526	63	59	0.00048231	0.00464256	0.000912562	0.0035895	5.30513	0.753932	10.59
														CTCAAACCACTGCCCG-1_WSSS_THYst9699526	64	40	0.16147	4.8884	2.71204	4.77198	0.712786	0.120958	0.255731
														CTCCTCCAGCTCACAC-1_WSSS_THYst9699526	62	50	0.0997621	3.35515	2.34299	0.889407	2.91487	0.477805	3.55454
														CTCGCCGAATGTAGGG-1_WSSS_THYst9699526	60	64	0.000347146	0.00315274	0.000553578	0.00115492	4.11044	0.635645	13.187
														CTCGGGTTCTCTGGCC-1_WSSS_THYst9699526	61	27	0.0183915	0.986144	0.397886	7.95283	0.0417792	0.0122038	0.0525898
														CTCTCTAACTGCCTAG-1_WSSS_THYst9699526	57	21	0.0472849	0.866014	0.358414	0.0745026	1.4579	0.341209	2.72788
														CTCTTCTGGAAGTTAG-1_WSSS_THYst9699526	62	40	0.122121	4.38095	2.40786	3.64579	0.203548	0.0604275	0.00752778
														CTCTTGTCCCGCTTGG-1_WSSS_THYst9699526	54	58	0.000393755	0.00475361	0.000831254	0.00141016	4.70297	0.944983	13.504
														CTGCCTTTAATACCTT-1_WSSS_THYst9699526	64	28	0.321321	9.50741	4.77694	6.34541	1.08376	0.262069	0.472104
														CTGGCTGGTTGTCAGT-1_WSSS_THYst9699526	54	56	0.000409151	0.00378033	0.000853085	0.00153415	3.90387	0.906706	11.0577
														CTGGTGAATGGGCCTA-1_WSSS_THYst9699526	65	19	0.00419717	0.0519489	0.0230884	0.00699214	3.49431	0.731278	6.82691
														CTGTAGCCATCTCACT-1_WSSS_THYst9699526	56	46	0.0035692	0.0346276	0.00981713	0.0105669	7.61	2.78321	15.6489
														CTGTTGTTCAGTCGTA-1_WSSS_THYst9699526	67	21	0.0125463	0.0547666	0.0408618	0.00557052	2.09747	0.608579	4.69913
														CTTAGTTGAGGAATCG-1_WSSS_THYst9699526	67	33	0.0631582	1.98425	1.11882	0.231974	4.16117	1.50956	7.49326
														CTTCCGCTCCGTGAAG-1_WSSS_THYst9699526	56	50	0.0750064	2.59126	1.30725	0.785803	3.33896	1.29968	5.32361
														CTTCTGGGCGTACCTA-1_WSSS_THYst9699526	66	34	0.146453	2.94265	1.66186	0.529318	3.28465	0.55427	4.92139
														CTTGGCCAAGCTGGGA-1_WSSS_THYst9699526	61	57	0.00120461	0.0155677	0.00582449	0.219108	2.90998	0.52951	5.93731
														CTTTGGGATTGTTGCA-1_WSSS_THYst9699526	62	44	0.25341	3.27251	2.80045	1.32426	1.48509	0.277955	1.93697
														GAAACATAGGAAACAG-1_WSSS_THYst9699526	60	20	0.0145893	1.02477	0.34071	0.103348	1.38819	0.242412	3.10421
														GAAACCTATACAAATG-1_WSSS_THYst9699526	60	52	0.0898688	2.17834	1.44643	0.746962	3.61357	0.691459	7.938
														GAAAGCAGTGCACTTT-1_WSSS_THYst9699526	56	54	0.000854199	0.0105516	0.00175928	0.0739165	4.87223	1.03486	10.3781
														GAACCCTCTGTGTTCT-1_WSSS_THYst9699526	59	67	0.000509808	0.00508868	0.000783747	0.00154903	5.48069	0.865819	20.2616
														GAAGAAACGATATTGT-1_WSSS_THYst9699526	59	29	0.23553	8.24685	4.38314	2.1791	1.72609	0.402356	2.4914
														GAAGCCTGCACATTCC-1_WSSS_THYst9699526	61	61	0.000504226	0.00527365	0.00104309	0.00220169	5.96802	0.832943	12.6999
														GAAGGAGTCGAGTGCG-1_WSSS_THYst9699526	66	60	0.000190477	0.00305408	0.000453535	0.000887585	2.61337	0.599302	11.0964
														GAATAGTGCTCGATTA-1_WSSS_THYst9699526	60	36	0.124287	4.28009	2.41717	0.886292	1.67908	0.375994	2.1188
														GACATCGATTTATAAC-1_WSSS_THYst9699526	52	50	0.000745658	0.00509088	0.00161554	0.0043887	2.32152	1.77089	6.17368
														GACGCCGTAAAGGCTA-1_WSSS_THYst9699526	54	54	0.00064468	0.00573768	0.00108196	0.00207234	4.80533	1.16742	11.1938
														GACGGGTTGGCCCGTA-1_WSSS_THYst9699526	61	51	0.0628077	2.04078	1.38243	0.448199	1.71997	0.297307	2.69176
														GACTGCTGGTGAGAAA-1_WSSS_THYst9699526	67	39	0.00101615	0.00996526	0.00179125	0.0018443	5.09069	1.04536	11.5704
														GAGACTTCGCGACCGA-1_WSSS_THYst9699526	53	57	0.000387692	0.00551031	0.000855332	0.0018377	4.7349	1.02265	16.9932
														GAGCATCAACAACTTG-1_WSSS_THYst9699526	64	30	0.171135	5.32551	2.66626	3.39435	2.39877	0.392968	2.89861
														GAGCGCTGTTAGGTAA-1_WSSS_THYst9699526	61	23	0.0392508	2.29292	0.632049	5.0498	0.696031	0.152119	1.30511
														GAGGGAGTCAGATCGC-1_WSSS_THYst9699526	65	41	0.019737	1.19146	0.559544	0.365919	3.70774	0.429299	5.81219
														GAGGGTAGTAACAAAG-1_WSSS_THYst9699526	63	31	0.00410296	0.109883	0.0453884	6.1024	0.0151683	0.00268041	0.0341059
														GAGTAGATACTAGTTG-1_WSSS_THYst9699526	62	64	0.000249375	0.00302236	0.000452269	0.00101154	3.05295	0.551457	12.8022
														GAGTCAGACCAGAATC-1_WSSS_THYst9699526	56	48	0.0611583	1.42834	0.809542	0.430992	5.35987	2.2343	8.34547
														GATCAACATAAAGGGA-1_WSSS_THYst9699526	62	36	0.0160633	1.1483	0.427451	5.94017	0.0319786	0.00982617	0.0239285
														GATCGCTATATCTCAG-1_WSSS_THYst9699526	61	25	0.0667108	2.38125	1.1391	11.6506	0.107058	0.0338852	0.0646356
														GATCTGCTATCTAAGG-1_WSSS_THYst9699526	62	56	0.00355566	0.193292	0.0972834	0.122458	3.96594	0.78849	7.32994
														GATGACAAGTAGGGCA-1_WSSS_THYst9699526	57	33	0.364071	3.6607	2.98269	0.533444	2.08264	0.484733	3.76206
														GATTGCTCCAGTTGCA-1_WSSS_THYst9699526	63	27	0.0610886	3.16463	1.19285	9.17868	0.0972067	0.0457522	0.0317501
														GCAAACCTTGGCCATA-1_WSSS_THYst9699526	57	67	0.000369121	0.00428947	0.00085189	0.000992521	4.06441	0.812195	17.4981
														GCAAAGGGCGTTAGCC-1_WSSS_THYst9699526	66	20	0.00220154	0.0115013	0.00420742	0.00115257	1.78559	0.353272	4.43029
														GCAAGTGTAAAGCATG-1_WSSS_THYst9699526	67	45	0.0013828	0.00971358	0.00240697	0.00199043	5.72969	1.64289	12.3462
														GCACAAACCCTAGATG-1_WSSS_THYst9699526	65	21	0.0265897	0.617468	0.237105	0.0547778	3.07933	0.662091	6.71134
														GCACGCCTACTTAGAT-1_WSSS_THYst9699526	55	39	0.0450954	0.204611	0.129057	0.00633047	3.87684	1.70463	9.29919
														GCCGACCCACGACTGC-1_WSSS_THYst9699526	62	30	0.0136256	0.803698	0.291904	7.55376	0.027231	0.00793318	0.032139
														GCGACCCAACCATCTG-1_WSSS_THYst9699526	59	33	0.3114	6.20475	4.55006	1.35061	1.85453	0.308291	1.33833
														GCGCAAATATATTCAA-1_WSSS_THYst9699526	58	28	0.209705	6.65332	3.50764	1.33322	5.15768	1.09461	7.75568
														GCGGAGAAACTTCGCA-1_WSSS_THYst9699526	55	33	0.00458839	0.030224	0.00886477	0.0038985	5.00407	1.21758	8.99896
														GCGGCAAAGTATTGCC-1_WSSS_THYst9699526	59	27	0.0606942	3.49554	1.50871	1.34559	3.98709	0.991184	8.79129
														GCGGGCGAGCCTTACC-1_WSSS_THYst9699526	55	51	0.00183218	0.0190144	0.00478442	0.00719539	5.77285	2.30848	9.91778
														GCGTCCCTAAGACATA-1_WSSS_THYst9699526	64	42	0.131795	4.48569	2.3472	2.63146	2.23785	0.297254	1.9498
														GCGTCGCCAGGGTGAT-1_WSSS_THYst9699526	54	62	0.0001243	0.00189183	0.000245142	0.000491102	2.00113	0.387403	8.80213
														GCTAGCGATAGGTCTT-1_WSSS_THYst9699526	66	24	0.0793611	3.29776	1.2063	0.478405	3.09514	0.85825	5.74715
														GCTCAATCCGTTTATT-1_WSSS_THYst9699526	53	35	0.00630087	0.0251047	0.0127294	0.00335711	2.79128	0.757051	5.93532
														GCTCAATGTAATACCG-1_WSSS_THYst9699526	62	58	0.000413856	0.00473659	0.00116063	0.00502344	3.5436	0.661821	9.61033
														GCTCCTGACATACTGG-1_WSSS_THYst9699526	56	32	0.149451	3.10827	2.02862	0.435907	4.24962	0.815826	5.48078
														GCTCTTTCCGCTAGTG-1_WSSS_THYst9699526	64	54	0.00417564	0.0378431	0.0181669	0.0119324	4.19089	0.88422	6.66797
														GCTGAATCTTCCAATC-1_WSSS_THYst9699526	59	23	0.0258834	1.93876	0.626982	3.12167	3.39896	0.948962	7.88782
														GCTGCTAAGTAGTCGA-1_WSSS_THYst9699526	56	56	0.000528031	0.00636176	0.00137643	0.0184939	4.9875	0.716876	8.11978
														GGAACCTTGACTCTGC-1_WSSS_THYst9699526	59	21	0.116501	2.06293	0.776029	0.628445	2.99267	1.00412	6.7642
														GGACCTCTAGGCCGCC-1_WSSS_THYst9699526	58	30	0.286871	7.55828	5.03475	1.25826	1.65622	0.366261	2.21067
														GGACTCGTGAGTGGTC-1_WSSS_THYst9699526	64	38	0.0352755	1.38297	0.633068	3.64253	0.101519	0.0142033	0.0533314
														GGATCTTACTGCCCTT-1_WSSS_THYst9699526	65	35	0.178843	5.01473	2.91987	2.24254	1.69497	0.33333	2.5939
														GGCAAAGGCGCCAATA-1_WSSS_THYst9699526	54	34	0.0331673	0.0922063	0.0927816	0.00372316	3.30982	0.873877	7.1458
														GGCAAGCCCATAGTGG-1_WSSS_THYst9699526	67	61	0.000133232	0.00100962	0.000241401	0.000486665	1.52738	0.361268	6.84943
														GGCCGAGACTCTGGTG-1_WSSS_THYst9699526	62	32	0.00279517	0.0490891	0.0197383	4.15182	0.00845984	0.00150176	0.0249894
														GGCCGTTTGGGTTTCA-1_WSSS_THYst9699526	59	45	0.000540029	0.00652901	0.00194594	0.00261772	4.98142	0.598702	8.16138
														GGCTACTATACACTCC-1_WSSS_THYst9699526	64	44	0.0802412	2.87328	1.75222	1.11257	4.98433	0.808593	6.37226
														GGCTCCTCCACCTGTT-1_WSSS_THYst9699526	59	35	0.273417	4.3531	3.51662	0.913047	1.2529	0.358787	1.59748
														GGCTTTCAATAAGGGT-1_WSSS_THYst9699526	60	62	0.000523903	0.00395037	0.000926186	0.0014417	5.46095	0.66835	11.6994
														GGGAACGGTTTCAGAT-1_WSSS_THYst9699526	64	32	0.0921355	3.50775	1.77457	3.54197	0.739394	0.140859	0.819961
														GGGACAGAGTTACTCC-1_WSSS_THYst9699526	57	19	0.194002	2.60535	1.48805	0.333428	1.00323	0.238968	2.87362
														GGGACCCGTATATCTT-1_WSSS_THYst9699526	57	53	0.00101112	0.00957264	0.0025576	0.735722	4.04405	0.910696	8.46824
														GGGCAGAGCAATCGTT-1_WSSS_THYst9699526	58	60	0.000693543	0.00656609	0.00191026	0.0256654	4.6577	0.753999	7.9605
														GGGCGTTTACATTCAT-1_WSSS_THYst9699526	66	26	0.162225	5.53036	2.5664	1.28434	3.97135	0.955419	6.81257
														GGGCTATGATCGATGG-1_WSSS_THYst9699526	57	51	0.000388914	0.00597022	0.0010971	0.805711	2.5226	0.497709	5.52243
														GGGTCAGGAGCTAGAT-1_WSSS_THYst9699526	65	55	0.000463921	0.00431372	0.000715103	0.0012181	3.92823	0.62205	9.30984
														GGGTTAACATTTGAGT-1_WSSS_THYst9699526	54	50	0.000906296	0.0065068	0.00188028	0.00290105	4.26955	1.71196	11.4367
														GGTAGACCGTTGGGCG-1_WSSS_THYst9699526	53	53	0.000352103	0.00437995	0.000772648	0.00121825	4.25438	1.33922	14.6903
														GGTCGGTCGTCCACAG-1_WSSS_THYst9699526	56	52	0.00144902	0.068344	0.0242881	0.0776555	4.08071	1.1408	7.73556
														GGTCTCTGAATGGACT-1_WSSS_THYst9699526	52	34	0.00609605	0.0155722	0.0126187	0.00156096	2.12485	0.579369	4.96042
														GGTGCATAAATGATTA-1_WSSS_THYst9699526	67	47	0.000337825	0.0052721	0.000756967	0.0012958	3.62946	1.11896	12.0011
														GGTTTAATTACCATCG-1_WSSS_THYst9699526	63	39	0.0694293	2.32386	1.25786	4.93371	0.0736873	0.0248106	0.0126521
														GTAACTGCCCAAGGAG-1_WSSS_THYst9699526	66	46	0.0011783	0.0101795	0.00192151	0.00244823	6.1413	1.75625	13.9824
														GTAGAGGGAGACAAGT-1_WSSS_THYst9699526	51	31	0.0425892	0.071755	0.0488505	0.00380237	3.76176	1.01759	8.89432
														GTAGCTCCGGGAGGCT-1_WSSS_THYst9699526	65	37	0.100729	3.89203	1.82322	1.42002	1.19865	0.184895	1.93825
														GTAGTTCGAAGGCGAA-1_WSSS_THYst9699526	65	39	0.0917687	2.81626	1.60091	1.90499	1.78497	0.250362	2.16181
														GTATCTCAGTCTTGAC-1_WSSS_THYst9699526	58	22	0.0296775	1.95327	0.61489	0.250989	4.35647	0.813146	6.87916
														GTCCAATATTTAGCCT-1_WSSS_THYst9699526	65	53	0.000707026	0.00799527	0.00148671	0.00240306	5.95482	1.07766	13.3223
														GTCGCCGTTGTGTGTT-1_WSSS_THYst9699526	57	43	0.000876852	0.00736371	0.00185072	0.00248016	4.46647	1.03064	10.587
														GTCGGGAAGCAGAAAC-1_WSSS_THYst9699526	59	65	0.000266353	0.00351854	0.000579951	0.000859826	4.53325	0.66268	15.3202
														GTCTCAAGGCCCGGCT-1_WSSS_THYst9699526	60	66	0.000215006	0.00244871	0.000391452	0.000802472	3.39835	0.619361	14.2652
														GTCTCCTGCCAGTATG-1_WSSS_THYst9699526	59	13	0.0750169	0.394874	0.268602	0.0442616	0.967302	0.139963	2.81403
														GTGATCAAGCGTGCAC-1_WSSS_THYst9699526	65	27	0.429574	10.1593	5.80986	3.01646	2.28609	0.415332	1.31531
														GTGCACCAGCTTCAAC-1_WSSS_THYst9699526	66	54	0.000807107	0.00712266	0.00149486	0.00264891	5.59324	1.15567	16.3571
														GTGGACGCATTTGTCC-1_WSSS_THYst9699526	56	64	0.00040844	0.00445998	0.000597331	0.00100164	4.19801	0.755892	16.9033
														GTGGAGCGTTTACCGA-1_WSSS_THYst9699526	58	16	0.97948	0.889378	0.646944	0.0885604	1.17599	0.21579	2.18729
														GTGGAGTCGGCGGTTG-1_WSSS_THYst9699526	54	38	0.00233333	0.0090126	0.00325684	0.00346619	1.26132	0.419352	3.29797
														GTGGTATAGTCTGCCG-1_WSSS_THYst9699526	57	41	0.0622269	1.96021	1.30617	0.320757	4.13035	1.15245	8.01076
														GTTCGACAATTGTATA-1_WSSS_THYst9699526	69	27	0.000879881	0.00321759	0.00142711	0.00199422	1.27997	0.736743	3.92606
														GTTGGTCATGCTATCC-1_WSSS_THYst9699526	55	63	0.000180711	0.00140206	0.000260443	0.00056763	2.39176	0.379089	10.0309
														GTTTGGTAGGGTCAAC-1_WSSS_THYst9699526	53	59	0.000405873	0.0045751	0.000807653	0.00132437	4.36987	1.04351	16.5904
														GTTTGGTGATCGGTGC-1_WSSS_THYst9699526	66	38	0.033007	1.02989	0.519717	0.131773	3.6804	0.450205	5.03429
														TAAACCCAGGAGGGCA-1_WSSS_THYst9699526	54	36	0.0174846	0.0645216	0.0326054	0.00435765	5.76401	1.51364	11.7272
														TAAAGCGGTATTTCCA-1_WSSS_THYst9699526	63	49	0.0195016	0.682933	0.566232	0.145066	4.70653	0.617862	6.28162
														TAACAGCGTTTGTGCT-1_WSSS_THYst9699526	63	37	0.00630051	0.161925	0.0887956	7.28273	0.0145641	0.00324561	0.0237292
														TAAGCGCGAATCAAAT-1_WSSS_THYst9699526	65	25	0.0713886	2.98956	1.12443	2.91039	3.68458	0.784199	6.20869
														TAAGGCATAACATCAA-1_WSSS_THYst9699526	57	49	0.0255459	1.01904	0.477763	0.300348	6.26765	1.60277	10.54
														TAAGTCGCCGAGTATC-1_WSSS_THYst9699526	54	32	0.0230194	0.0654809	0.037618	0.00358647	4.17907	0.917061	7.38529
														TAATAGGTCACCAGAA-1_WSSS_THYst9699526	61	21	0.0402597	1.54929	0.633556	0.336833	3.26314	0.652105	6.59567
														TACCAAATAGCCCAGA-1_WSSS_THYst9699526	59	61	0.000817513	0.00930614	0.00178296	0.00484589	7.15173	1.19099	11.87
														TACCAGGAATCCCGTC-1_WSSS_THYst9699526	68	36	0.00284304	0.020946	0.00438398	0.00336022	8.64861	2.49517	21.1155
														TACCGTAGGTTAACTA-1_WSSS_THYst9699526	59	57	0.0654803	2.19493	1.34685	1.65769	2.59609	0.47202	2.78989
														TACCTACTCCCAGTAT-1_WSSS_THYst9699526	58	62	0.000468963	0.00468148	0.000722905	0.00267964	6.40237	0.832973	13.7483
														TACCTCAGTTGTCTGT-1_WSSS_THYst9699526	60	50	0.131422	3.29857	2.40161	0.89748	1.79206	0.352112	2.71745
														TACCTCCACACCAATG-1_WSSS_THYst9699526	65	29	0.659621	11.4636	7.62261	2.82032	2.97272	0.705614	2.23303
														TACGCCGAGGGTACCC-1_WSSS_THYst9699526	56	34	0.441632	6.31805	5.09525	1.26119	2.50296	0.593202	3.0875
														TACGCCTCCATTCCGA-1_WSSS_THYst9699526	55	59	0.000654478	0.00676016	0.00102271	0.00286785	6.54266	1.36329	16.0325
														TACGCTGCTGTGTTAA-1_WSSS_THYst9699526	68	24	0.0159606	0.0445679	0.0255844	0.00406047	3.93011	1.35622	7.96479
														TACGTACTAGTGCTGA-1_WSSS_THYst9699526	62	42	0.165404	4.66539	2.3905	3.62042	0.366753	0.116127	0.0238129
														TACTATGGTTCCTCAG-1_WSSS_THYst9699526	57	47	0.00186129	0.0215641	0.00627546	0.00705258	6.43919	1.97342	12.4032
														TACTCCTCTAGTTGAC-1_WSSS_THYst9699526	64	36	0.102415	3.06574	1.62747	5.03034	0.17656	0.0367622	0.0321117
														TACTCTTTCGTCTTCA-1_WSSS_THYst9699526	58	46	0.00187708	0.0140627	0.00314029	0.00409904	7.38579	1.53017	15.2355
														TACTGAACAGATTTAG-1_WSSS_THYst9699526	56	44	0.00252359	0.0304426	0.00767032	0.00529563	7.19767	3.11071	14.5719
														TAGCTAGTGATGATGG-1_WSSS_THYst9699526	60	48	0.0721516	2.79976	1.78984	0.843686	1.88659	0.233009	1.72733
														TAGGTGTTCCACAGAT-1_WSSS_THYst9699526	60	60	0.000594753	0.00685182	0.00225155	0.0189628	4.44807	0.794389	7.37591
														TAGTAGCTTATACCAG-1_WSSS_THYst9699526	61	43	0.240193	5.82804	3.28874	3.87379	0.432597	0.118537	0.00912159
														TAGTCCCGGAGACCAC-1_WSSS_THYst9699526	66	48	0.0001108	0.000708814	0.000493478	0.000635571	0.111159	0.0103894	0.632918
														TATACGCGTCATCACT-1_WSSS_THYst9699526	60	68	0.000215008	0.00173096	0.00034887	0.00075007	2.96806	0.504184	11.0271
														TATAGAGTCGCTTGAA-1_WSSS_THYst9699526	64	46	0.00989104	0.543446	0.276161	0.135995	5.92719	0.815285	8.67021
														TATATAGGGCTTTACG-1_WSSS_THYst9699526	63	33	0.0011663	0.0083216	0.0034504	5.55537	0.00874667	0.000828003	0.0205403
														TATATATCGAGAAATG-1_WSSS_THYst9699526	60	28	0.0713562	2.87183	1.38251	4.17156	1.99258	0.413059	4.06201
														TATCCGCACCGTCGGG-1_WSSS_THYst9699526	59	53	0.0601087	2.21909	1.26045	1.78612	2.13766	0.323028	2.47928
														TATGTAAAGTGCTTAA-1_WSSS_THYst9699526	66	44	0.00152695	0.0127145	0.00269309	0.00283157	6.58973	1.62917	13.037
														TATTAACCTGACCGCG-1_WSSS_THYst9699526	57	45	0.00139672	0.0121339	0.00325886	0.00313349	6.30097	1.56951	13.7743
														TCAAATTTGAGACTCA-1_WSSS_THYst9699526	60	70	6.76895e-05	0.000393371	8.94347e-05	0.00032919	0.639684	0.0927499	3.08833
														TCAACAAAGATAATTC-1_WSSS_THYst9699526	53	29	0.201962	0.181416	0.128168	0.00769027	3.27245	0.674334	4.61193
														TCAACATAGCGCCCTA-1_WSSS_THYst9699526	58	44	0.00157527	0.0126481	0.00262563	0.00396285	7.09799	1.22878	15.5033
														TCAATACGCCGTCATG-1_WSSS_THYst9699526	63	61	0.000579725	0.00513892	0.000964493	0.00235228	5.05397	0.89223	14.47
														TCACAGGAGAATAAGA-1_WSSS_THYst9699526	55	49	0.00178218	0.0293841	0.00738569	0.0115687	5.91178	2.43159	10.7117
														TCACGATGTCCGTGGA-1_WSSS_THYst9699526	52	28	0.0279957	0.0510193	0.0519896	0.00387035	4.45921	0.831582	5.78076
														TCAGCAGTAGGCCCTG-1_WSSS_THYst9699526	61	41	0.223292	5.59619	3.19831	2.64658	0.34129	0.0961376	0.0145495
														TCAGTGTATACGTCAT-1_WSSS_THYst9699526	58	36	0.340862	4.51202	3.78646	1.08445	0.419509	0.253475	0.173517
														TCATATGAGCTTTGTT-1_WSSS_THYst9699526	64	62	0.000241895	0.00254993	0.000410518	0.000819756	3.01615	0.605827	11.2034
														TCATCGATGGTCCCAA-1_WSSS_THYst9699526	57	29	0.0820479	4.19823	1.906	0.601543	1.50455	0.332465	2.093
														TCCAATAAAGGCTACC-1_WSSS_THYst9699526	63	53	0.0310793	1.45698	0.962883	0.417184	5.15649	0.927001	5.36076
														TCCACCTCTAGCCTTT-1_WSSS_THYst9699526	61	53	0.168534	4.25915	2.70299	1.91316	2.70615	0.52256	3.72222
														TCCAGGGTATATACGA-1_WSSS_THYst9699526	61	63	0.000525592	0.00454935	0.00077625	0.00155023	5.67368	0.798946	15.7928
														TCCATCAATACTAATC-1_WSSS_THYst9699526	64	14	0.0109698	0.435059	0.224391	0.0335442	1.4811	0.290387	2.82455
														TCCCTGGCGTATTAAC-1_WSSS_THYst9699526	58	18	0.744433	2.1011	1.78403	0.299965	2.0041	0.383401	3.91246
														TCCTAACCGTCGGGCA-1_WSSS_THYst9699526	62	46	0.170383	4.2596	3.44379	1.73923	0.805094	0.178212	0.492235
														TCGAATATCCCGCAGG-1_WSSS_THYst9699526	58	32	0.331539	6.79902	4.86141	1.26953	1.98354	0.444166	2.11358
														TCGAGCCAGGCAGGCC-1_WSSS_THYst9699526	57	37	0.0985004	2.05728	1.60549	0.392575	1.64534	0.410303	2.60862
														TCGGTCCCGACAATAG-1_WSSS_THYst9699526	57	23	0.0302583	2.17664	0.749953	0.199176	2.81127	0.737728	7.11204
														TCGTCAAGTACGCGCA-1_WSSS_THYst9699526	56	38	0.30802	3.57813	2.36828	0.581905	3.61439	1.33896	6.13638
														TCGTTGCTATCCGGTC-1_WSSS_THYst9699526	54	46	0.00329012	0.0173036	0.00394948	0.00531506	8.23837	3.61759	19.384
														TCTAATACTGCCTCAG-1_WSSS_THYst9699526	57	25	0.0296272	2.04568	0.757582	0.214583	3.95139	0.968197	6.44001
														TCTCTTACCGCGAACC-1_WSSS_THYst9699526	65	43	0.0043735	0.118757	0.0496216	0.0231008	6.3391	1.22089	12.2226
														TGAACAAGCAGGGACT-1_WSSS_THYst9699526	66	36	0.250645	3.99147	2.64534	0.813904	2.13685	0.50044	3.44606
														TGAATGAGTGTTTCCC-1_WSSS_THYst9699526	66	50	0.000229576	0.0022973	0.000470844	0.00110706	3.04681	0.518853	7.58209
														TGACCAAATCTTAAAC-1_WSSS_THYst9699526	66	62	0.000278345	0.00230857	0.000522259	0.00102425	2.74574	0.609252	9.755
														TGAGCGGAAAGTGTTC-1_WSSS_THYst9699526	55	65	0.000172486	0.00191438	0.000230137	0.000613681	2.52953	0.4286	9.09308
														TGAGGAGTGCCAGCTT-1_WSSS_THYst9699526	58	58	0.00451195	0.201571	0.0864059	0.450533	4.15518	0.604879	5.30579
														TGATACATTTAGCCGT-1_WSSS_THYst9699526	55	43	0.00215489	0.0232858	0.00358821	0.00444831	7.24832	3.02125	19.666
														TGATTCCCGGTTACCT-1_WSSS_THYst9699526	64	50	0.000663181	0.0080484	0.00175628	0.00247944	5.82604	0.893571	11.7778
														TGCATGTGACCCATAG-1_WSSS_THYst9699526	68	38	0.00261112	0.0237708	0.00374421	0.00368467	10.2208	2.46246	22.0225
														TGCCAATGGGTACTCT-1_WSSS_THYst9699526	54	52	0.000775443	0.00756095	0.00125841	0.00212188	5.77358	1.48949	15.3814
														TGCCGGATGTACGAGC-1_WSSS_THYst9699526	62	34	0.00535484	0.111184	0.0577371	5.65445	0.017721	0.00271481	0.0350657
														TGCCGTGGATCGTCCT-1_WSSS_THYst9699526	57	63	0.000183	0.0027872	0.000422633	0.00119572	3.72495	0.645949	11.7258
														TGCGACGGCCGAACGT-1_WSSS_THYst9699526	60	32	0.106135	4.41161	2.42548	1.11535	1.20668	0.31701	2.00233
														TGCTCGGCGAAACCCA-1_WSSS_THYst9699526	57	61	0.000608745	0.00469129	0.000999924	0.00237507	4.81376	0.73734	10.8644
														TGCTTAGAGAGAATGC-1_WSSS_THYst9699526	62	26	0.0329131	1.66822	0.662539	8.18495	0.0524128	0.0182849	0.0338794
														TGCTTCCCAAGCAGTA-1_WSSS_THYst9699526	62	66	0.000248579	0.00304386	0.000567476	0.000931827	3.37839	0.636718	14.3762
														TGGACGCAATCCAGCC-1_WSSS_THYst9699526	58	20	0.0977326	3.3996	1.61548	0.383892	0.558491	0.120064	0.923388
														TGGCAAGCACAAGTCG-1_WSSS_THYst9699526	66	56	0.000302296	0.00341672	0.000815293	0.00135583	3.80176	0.773529	13.2891
														TGGCGACTGCTCCAAA-1_WSSS_THYst9699526	55	47	0.00185314	0.0167842	0.00429599	0.00467868	6.12171	3.19937	12.8774
														TGTGAGACTAGCCCAA-1_WSSS_THYst9699526	59	63	0.000408307	0.00317974	0.000812543	0.00156478	4.37089	0.654998	12.1565
														TGTGGCGGGCTTCTGG-1_WSSS_THYst9699526	65	59	0.00021828	0.00260737	0.00051103	0.000894008	2.93017	0.503743	9.01577
														TGTGGTTGCTAAAGCT-1_WSSS_THYst9699526	65	49	0.000399213	0.00494737	0.000914853	0.00153778	3.9405	0.701427	10.2573
														TTAAGGCCCGTACTTT-1_WSSS_THYst9699526	59	25	0.151052	6.10508	2.75493	2.85605	3.63583	1.02543	8.66161
														TTACCCTAGGGATTGG-1_WSSS_THYst9699526	60	58	0.0265244	0.957838	0.594657	0.654954	4.73496	0.866364	6.30367
														TTAGAATAAGGGTCGG-1_WSSS_THYst9699526	61	45	0.11059	3.62397	2.32712	2.39173	0.382757	0.0726651	0.129167
														TTAGGTCATAACCGAC-1_WSSS_THYst9699526	58	38	0.139035	2.4266	1.89043	0.437849	1.97358	0.607393	2.92664
														TTCACTTCCTAGAACG-1_WSSS_THYst9699526	67	51	0.000899888	0.0105002	0.00163386	0.00276767	7.64112	1.61646	19.663
														TTCGCACTGTACGACA-1_WSSS_THYst9699526	61	59	0.000710493	0.00701304	0.00162397	0.00601414	7.00452	0.810563	11.1139
														TTCGCGCGCCATACGA-1_WSSS_THYst9699526	59	47	0.000722773	0.00828135	0.0027375	0.00408558	5.86283	0.89404	11.4504
														TTCGGGCGCTAGTCTT-1_WSSS_THYst9699526	55	37	0.221602	2.40021	1.76218	0.361667	1.72093	0.495501	2.78214
														TTCTAGAAAGTCTTAT-1_WSSS_THYst9699526	60	46	0.0647689	2.82589	1.66512	0.655032	3.67376	0.584336	3.95966
														TTCTATTAAACGCAGC-1_WSSS_THYst9699526	67	55	0.000849084	0.00799186	0.00116434	0.00195178	5.68915	1.32199	18.9361
														TTCTTGGACGATCTGC-1_WSSS_THYst9699526	52	32	0.0516371	0.111796	0.0783028	0.0036429	4.89029	1.1965	9.86961
														TTGTGTATGCCACCAA-1_WSSS_THYst9699526	56	60	0.000467131	0.00523916	0.00111258	0.00213782	5.34026	0.930753	12.9694
														TTGTTTCACATCCAGG-1_WSSS_THYst9699526	58	42	0.00210531	0.034976	0.0115102	0.00629698	8.18954	1.84627	13.5143
														TTGTTTCATTAGTCTA-1_WSSS_THYst9699526	60	30	0.168901	6.5142	3.40792	2.86114	1.20786	0.276334	1.32824

## Sheet: panel_b
index	WNT5A	FZD10	array_row	array_col
AAACGGTTGCGAACTG-1_WSSS_THYst9699526	0	0	67	59
AAAGGCCCTATAATAC-1_WSSS_THYst9699526	0	0	66	22
AAAGGCTACGGACCAT-1_WSSS_THYst9699526	0	0	62	54
AAAGGCTCTCGCGCCG-1_WSSS_THYst9699526	0.618786	0	55	55
AAATTGATAGTCCTTT-1_WSSS_THYst9699526	0	0.120616	55	31
AACAATACATTGTCGA-1_WSSS_THYst9699526	0	0	61	37
AACAGCTGTGTGGCAA-1_WSSS_THYst9699526	0.213262	0	59	31
AACATTGAAGTTGATC-1_WSSS_THYst9699526	0	0	67	23
AACATTGTGACTCGAG-1_WSSS_THYst9699526	0.429815	0	64	52
AACCCGACAACCCGTG-1_WSSS_THYst9699526	0.143384	0	67	43
AACGCGACCTTGGGCG-1_WSSS_THYst9699526	0.274153	0.146442	67	53
AACTAGGCTTGGGTGT-1_WSSS_THYst9699526	0	0	55	61
AAGACCCAACTGAACA-1_WSSS_THYst9699526	0	0	60	54
AAGATGGCACCGGACC-1_WSSS_THYst9699526	0	0	59	39
AAGCCGCCGTGAAATC-1_WSSS_THYst9699526	0	0	65	23
AAGCGTCCCTCATCGA-1_WSSS_THYst9699526	0.189746	0	57	35
AAGGGAACGACTGGCT-1_WSSS_THYst9699526	0	0	63	21
AAGGGACTATGCATTC-1_WSSS_THYst9699526	0.182031	0	60	26
AAGTGAGTCGGGTTTA-1_WSSS_THYst9699526	0.312927	0	62	48
AATACCGGAGGGCTGT-1_WSSS_THYst9699526	0	0	67	37
AATAGTCCGTCCCGAC-1_WSSS_THYst9699526	0.227298	0	57	57
AATGTGCTAATCTGAG-1_WSSS_THYst9699526	0	0	66	32
AATTAACGGATTTCCA-1_WSSS_THYst9699526	0.590164	0.206848	58	66
AATTCCAAGCATGTAC-1_WSSS_THYst9699526	0.339506	0	66	58
ACAATGAATACGGAGA-1_WSSS_THYst9699526	0	0	57	31
ACACATGATCAAATCT-1_WSSS_THYst9699526	0	0	60	16
ACACCGGTCTGACCGC-1_WSSS_THYst9699526	0	0	65	17
ACATCCCGGCCATACG-1_WSSS_THYst9699526	0.455684	0	55	57
ACCAACGCTTATTTAT-1_WSSS_THYst9699526	0.486354	0	53	49
ACCCGAGCGAAATTAC-1_WSSS_THYst9699526	0	0	61	29
ACCCGGAAACTCCCAG-1_WSSS_THYst9699526	0.429974	0	57	65
ACCCGTGTCATCAGTA-1_WSSS_THYst9699526	0	0	58	54
ACCCTATGCCATATCG-1_WSSS_THYst9699526	0.241842	0	56	40
ACCGACACATCTCCCA-1_WSSS_THYst9699526	0.376051	0	61	67
ACCGTGACCACGTGGG-1_WSSS_THYst9699526	0	0	61	39
ACGACTGGTCATACTC-1_WSSS_THYst9699526	0.247245	0	64	34
ACGCAAACTAATAGAT-1_WSSS_THYst9699526	0	0	63	47
ACGGCCAACATGGACT-1_WSSS_THYst9699526	0.559065	0	53	55
ACGTTCGTTCAGGAAA-1_WSSS_THYst9699526	0	0	60	44
ACTACGCGTTAGAATT-1_WSSS_THYst9699526	0	0	60	56
ACTATGTCCAGCTGCC-1_WSSS_THYst9699526	0	0	64	22
ACTATTTCCGGGCCCA-1_WSSS_THYst9699526	0	0	59	41
ACTCCAATATCATCAT-1_WSSS_THYst9699526	0	0	63	29
ACTGCCCGCCATTCTC-1_WSSS_THYst9699526	0.150633	0	68	30
ACTTATTAGGATCGGT-1_WSSS_THYst9699526	0	0	38	52
ACTTTGGTCGTGCTCC-1_WSSS_THYst9699526	0	0	61	13
AGACGACGATGCCGCT-1_WSSS_THYst9699526	0.275491	0	53	33
AGACTGTTACCGGGTC-1_WSSS_THYst9699526	0.307709	0	63	45
AGAGAAACACCAGAAA-1_WSSS_THYst9699526	0	0	68	34
AGAGAAGGAGTACAAT-1_WSSS_THYst9699526	0.372997	0	58	34
AGATGCAAGACGTGCA-1_WSSS_THYst9699526	0.186318	0	58	24
AGCAACCGAAAGTAAT-1_WSSS_THYst9699526	0	0	56	20
AGCACACGTTTAGACT-1_WSSS_THYst9699526	0.296686	0	68	26
AGCAGCCAGATGAATA-1_WSSS_THYst9699526	0	0	56	58
AGCCAAGCTTTGTGTC-1_WSSS_THYst9699526	0.20491	0	64	58
AGCCCGGCATTAGAGG-1_WSSS_THYst9699526	0	0	64	26
AGCCCGGTAGCCTGTA-1_WSSS_THYst9699526	0	0	61	49
AGCCCTCCCTGGTGGC-1_WSSS_THYst9699526	0	0	67	29
AGCGCATAATGAATCG-1_WSSS_THYst9699526	0	0	57	55
AGCGGACACTTCGTAG-1_WSSS_THYst9699526	0.313294	0	62	62
AGCTAACAAGCAATGT-1_WSSS_THYst9699526	0.472691	0	61	33
AGCTGTAACCTCAATC-1_WSSS_THYst9699526	0	0	54	28
AGGAAGCTGTCCGCCG-1_WSSS_THYst9699526	0.262029	0.139572	61	65
AGGCAGGGAGCGTACT-1_WSSS_THYst9699526	0	0	59	49
AGGGACTCTACGCGAC-1_WSSS_THYst9699526	0.316498	0	55	53
AGGGTGCCGTTCTTTA-1_WSSS_THYst9699526	0	0	65	33
AGGTAGATCGAGATAT-1_WSSS_THYst9699526	0	0	63	35
AGGTGGTGACCTTCGC-1_WSSS_THYst9699526	0.507145	0	64	56
AGTATACACAGCGACA-1_WSSS_THYst9699526	0.202987	0	64	48
AGTATGCTGGAGACCA-1_WSSS_THYst9699526	0.185666	0	58	26
AGTATTTGGCACGACC-1_WSSS_THYst9699526	0	0	58	52
AGTCAAATGATGTGAT-1_WSSS_THYst9699526	0.19428	0	67	35
AGTCTCACAAGACTAC-1_WSSS_THYst9699526	0	0	54	30
AGTGACTGTGACACAA-1_WSSS_THYst9699526	0	0	66	28
AGTTGACGGTCCTTGC-1_WSSS_THYst9699526	0.696531	0.134379	65	63
ATAATTAGCTAAGTAG-1_WSSS_THYst9699526	0.709518	0	64	64
ATACCTAACCAAGAAA-1_WSSS_THYst9699526	0.219542	0	58	64
ATACGGAACGTCGTTT-1_WSSS_THYst9699526	0	0	56	22
ATACGTTATGCACGGA-1_WSSS_THYst9699526	0.482352	0	63	63
ATATAAAGCGCTCGTG-1_WSSS_THYst9699526	0.397336	0	58	68
ATCCCATCCACAGCGC-1_WSSS_THYst9699526	0	0	62	14
ATCGTGGAAAGTCTGG-1_WSSS_THYst9699526	0	0	63	23
ATCTGACATGGAAGGA-1_WSSS_THYst9699526	0.591006	0	63	41
ATCTGCTGTTATCGCC-1_WSSS_THYst9699526	0.208204	0.109511	67	57
ATGACGCGTTCTATCC-1_WSSS_THYst9699526	0	0	52	30
ATGACTATCAGCTGTG-1_WSSS_THYst9699526	0.309335	0	63	43
ATGGGACCTGCTGAAC-1_WSSS_THYst9699526	0	0	61	31
ATGGGTGTATACCTCC-1_WSSS_THYst9699526	0	0	64	24
ATGTTGTAGTCTGTTT-1_WSSS_THYst9699526	0.210023	0	65	47
ATTATTATGTCCGTCA-1_WSSS_THYst9699526	0	0	59	37
ATTGCCTATTAGACCG-1_WSSS_THYst9699526	0	0	67	25
ATTTCCGGGTTCTGCG-1_WSSS_THYst9699526	0.178004	0	55	35
ATTTGCGCGAGTAGCT-1_WSSS_THYst9699526	0	0	53	31
CAACTGCTCATCCGAT-1_WSSS_THYst9699526	0.216739	0	59	55
CACAGAGACGAGGACG-1_WSSS_THYst9699526	0	0	64	20
CACAGGGCCGTTGTCA-1_WSSS_THYst9699526	0.234472	0	62	60
CACATCGTGCACGCGC-1_WSSS_THYst9699526	0.250093	0	60	38
CACCAGTCAGCATGCA-1_WSSS_THYst9699526	0	0	60	22
CACTCCTATGTAAGAT-1_WSSS_THYst9699526	0.301434	0	56	36
CACTGACGATTGTGGA-1_WSSS_THYst9699526	0.222168	0.222168	65	51
CAGACACCGATCGCTG-1_WSSS_THYst9699526	0.303337	0	53	51
CAGAGGCGATGCATGA-1_WSSS_THYst9699526	0.139109	0	54	48
CATACACGGTTCCCAC-1_WSSS_THYst9699526	0.386462	0	61	55
CATACGAACTAGCTGG-1_WSSS_THYst9699526	0	0	65	31
CATCCAATATAGTTTG-1_WSSS_THYst9699526	0	0	66	18
CATTATCCCATTAACG-1_WSSS_THYst9699526	0.17383	0	67	31
CCAACCTTATGTAACT-1_WSSS_THYst9699526	0.125726	0	67	41
CCAAGAAAGTGGGCGA-1_WSSS_THYst9699526	0.563121	0	52	52
CCAGCTCGAACGCATT-1_WSSS_THYst9699526	0.495071	0.101445	63	65
CCAGTCTTGTCATAGA-1_WSSS_THYst9699526	0.265437	0	59	59
CCATGTTCATCTATAT-1_WSSS_THYst9699526	0	0.159332	68	28
CCCAATGAGATTTGCA-1_WSSS_THYst9699526	0.362689	0	60	40
CCCGGGTCGTTCAGGG-1_WSSS_THYst9699526	0.273823	0	65	57
CCCGTAGCTGGGAAGA-1_WSSS_THYst9699526	0.626929	0	57	39
CCCTATGTAGAGCAGA-1_WSSS_THYst9699526	0	0	60	24
CCGACGGGCATGAGGT-1_WSSS_THYst9699526	0	0	54	26
CCGCATGTGGTACGAT-1_WSSS_THYst9699526	0.382655	0	56	66
CCGGAGCGTACTTTCT-1_WSSS_THYst9699526	0.260231	0	58	56
CCGGTTTGTAATTGTG-1_WSSS_THYst9699526	0.296439	0	56	42
CCGTATCTCGTCGTAG-1_WSSS_THYst9699526	0	0	53	27
CCTATACCGTCCTGTC-1_WSSS_THYst9699526	0.107324	0	55	45
CCTATATTTGTCCTGG-1_WSSS_THYst9699526	0.324846	0	62	52
CCTATGGCTCCTAGTG-1_WSSS_THYst9699526	0	0	62	24
CCTCGCGCTGTGCGAT-1_WSSS_THYst9699526	0.801314	0	57	59
CCTCTACAAGGATTGG-1_WSSS_THYst9699526	0.197532	0	67	27
CCTGGTCGAATGTGGG-1_WSSS_THYst9699526	0.517807	0	59	69
CCTTCAGTTAAAGTGA-1_WSSS_THYst9699526	0	0	61	47
CCTTTAAGGGAGCACT-1_WSSS_THYst9699526	0.476367	0	58	50
CGAATCTGCTCGACGC-1_WSSS_THYst9699526	0	0	62	22
CGAATGACGCATAATG-1_WSSS_THYst9699526	0.911299	0	63	57
CGAGGGTATCCAGGTG-1_WSSS_THYst9699526	0.322801	0	64	60
CGATCCTCGCAACATA-1_WSSS_THYst9699526	0	0	66	40
CGATTAAATATCTCCT-1_WSSS_THYst9699526	0	0	56	62
CGCACGTCTGTTTATG-1_WSSS_THYst9699526	0.323191	0	68	32
CGCCCAGCACGCCTAG-1_WSSS_THYst9699526	0.223183	0	59	51
CGCGCAAATGTCCAGA-1_WSSS_THYst9699526	0	0	56	24
CGCTGTGTGGATGTTG-1_WSSS_THYst9699526	0.367544	0	59	43
CGCTTAGTATTGATAC-1_WSSS_THYst9699526	0.281422	0.281422	66	52
CGGAAAGAATCAAACG-1_WSSS_THYst9699526	0.23624	0	58	48
CGGAGCAATTTAATCG-1_WSSS_THYst9699526	0.22787	0	54	60
CGGCCAGAGCGACCAT-1_WSSS_THYst9699526	0.308	0	67	49
CGGTCCGTCGCAAGCC-1_WSSS_THYst9699526	0	0	63	51
CGGTTGAGTATCCTTC-1_WSSS_THYst9699526	0.215066	0	66	30
CGTCGCTTGGTTATAC-1_WSSS_THYst9699526	0	0	63	25
CGTGACCAGTCCTCTG-1_WSSS_THYst9699526	0.418336	0	63	55
CGTGCTTCTACCTAAA-1_WSSS_THYst9699526	0	0	62	28
CGTGGTACCCAAAGGC-1_WSSS_THYst9699526	0.234092	0	66	42
CGTGTCTCGTTACGAC-1_WSSS_THYst9699526	0.453088	0	60	34
CGTTCAGACCCGCGAA-1_WSSS_THYst9699526	0.574197	0.121584	65	61
CGTTGCCCGCGTGGGA-1_WSSS_THYst9699526	0.629594	0	65	45
CGTTTGTGTAGAGGGT-1_WSSS_THYst9699526	0	0	55	41
CTAAATCCGGTGTACA-1_WSSS_THYst9699526	0	0	61	35
CTACAAGAAATAACCC-1_WSSS_THYst9699526	0.53094	0	58	40
CTACTATCATAGGTTT-1_WSSS_THYst9699526	0	0	53	25
CTACTCAAGGTATAGT-1_WSSS_THYst9699526	0	0	60	42
CTATAGGCGTTGATGT-1_WSSS_THYst9699526	0.814125	0	62	38
CTATGCCCGAATGCAA-1_WSSS_THYst9699526	0.52561	0	63	59
CTCAAACCACTGCCCG-1_WSSS_THYst9699526	0	0	64	40
CTCCTCCAGCTCACAC-1_WSSS_THYst9699526	0	0	62	50
CTCGCCGAATGTAGGG-1_WSSS_THYst9699526	0.16815	0	60	64
CTCGGGTTCTCTGGCC-1_WSSS_THYst9699526	0	0	61	27
CTCTCTAACTGCCTAG-1_WSSS_THYst9699526	0	0	57	21
CTCTTCTGGAAGTTAG-1_WSSS_THYst9699526	0.798886	0	62	40
CTCTTGTCCCGCTTGG-1_WSSS_THYst9699526	0.408534	0	54	58
CTGCCTTTAATACCTT-1_WSSS_THYst9699526	0	0	64	28
CTGGCTGGTTGTCAGT-1_WSSS_THYst9699526	0.312028	0	54	56
CTGGTGAATGGGCCTA-1_WSSS_THYst9699526	0	0	65	19
CTGTAGCCATCTCACT-1_WSSS_THYst9699526	0.121922	0	56	46
CTGTTGTTCAGTCGTA-1_WSSS_THYst9699526	0	0	67	21
CTTAGTTGAGGAATCG-1_WSSS_THYst9699526	0	0	67	33
CTTCCGCTCCGTGAAG-1_WSSS_THYst9699526	0.214429	0	56	50
CTTCTGGGCGTACCTA-1_WSSS_THYst9699526	0	0	66	34
CTTGGCCAAGCTGGGA-1_WSSS_THYst9699526	0.506485	0	61	57
CTTTGGGATTGTTGCA-1_WSSS_THYst9699526	0	0	62	44
GAAACATAGGAAACAG-1_WSSS_THYst9699526	0	0	60	20
GAAACCTATACAAATG-1_WSSS_THYst9699526	0.40604	0	60	52
GAAAGCAGTGCACTTT-1_WSSS_THYst9699526	0.194521	0	56	54
GAACCCTCTGTGTTCT-1_WSSS_THYst9699526	0.100203	0	59	67
GAAGAAACGATATTGT-1_WSSS_THYst9699526	0.207544	0	59	29
GAAGCCTGCACATTCC-1_WSSS_THYst9699526	0.598776	0	61	61
GAAGGAGTCGAGTGCG-1_WSSS_THYst9699526	0.303866	0	66	60
GAATAGTGCTCGATTA-1_WSSS_THYst9699526	0.26234	0	60	36
GACATCGATTTATAAC-1_WSSS_THYst9699526	0.627109	0.135723	52	50
GACGCCGTAAAGGCTA-1_WSSS_THYst9699526	0.165914	0	54	54
GACGGGTTGGCCCGTA-1_WSSS_THYst9699526	0.985501	0	61	51
GACTGCTGGTGAGAAA-1_WSSS_THYst9699526	0	0	67	39
GAGACTTCGCGACCGA-1_WSSS_THYst9699526	0.317007	0	53	57
GAGCATCAACAACTTG-1_WSSS_THYst9699526	0.19826	0	64	30
GAGCGCTGTTAGGTAA-1_WSSS_THYst9699526	0	0	61	23
GAGGGAGTCAGATCGC-1_WSSS_THYst9699526	0.330352	0	65	41
GAGGGTAGTAACAAAG-1_WSSS_THYst9699526	0.268629	0	63	31
GAGTAGATACTAGTTG-1_WSSS_THYst9699526	0.264074	0	62	64
GAGTCAGACCAGAATC-1_WSSS_THYst9699526	0	0.173758	56	48
GATCAACATAAAGGGA-1_WSSS_THYst9699526	0	0	62	36
GATCGCTATATCTCAG-1_WSSS_THYst9699526	0	0	61	25
GATCTGCTATCTAAGG-1_WSSS_THYst9699526	0.630681	0	62	56
GATGACAAGTAGGGCA-1_WSSS_THYst9699526	0.192531	0	57	33
GATTGCTCCAGTTGCA-1_WSSS_THYst9699526	0	0	63	27
GCAAACCTTGGCCATA-1_WSSS_THYst9699526	0.374335	0	57	67
GCAAAGGGCGTTAGCC-1_WSSS_THYst9699526	0	0	66	20
GCAAGTGTAAAGCATG-1_WSSS_THYst9699526	0	0	67	45
GCACAAACCCTAGATG-1_WSSS_THYst9699526	0.279806	0	65	21
GCACGCCTACTTAGAT-1_WSSS_THYst9699526	0	0	55	39
GCCGACCCACGACTGC-1_WSSS_THYst9699526	0	0	62	30
GCGACCCAACCATCTG-1_WSSS_THYst9699526	0.421248	0	59	33
GCGCAAATATATTCAA-1_WSSS_THYst9699526	0	0	58	28
GCGGAGAAACTTCGCA-1_WSSS_THYst9699526	0	0	55	33
GCGGCAAAGTATTGCC-1_WSSS_THYst9699526	0	0	59	27
GCGGGCGAGCCTTACC-1_WSSS_THYst9699526	0.162901	0.302945	55	51
GCGTCCCTAAGACATA-1_WSSS_THYst9699526	0	0	64	42
GCGTCGCCAGGGTGAT-1_WSSS_THYst9699526	0.396216	0	54	62
GCTAGCGATAGGTCTT-1_WSSS_THYst9699526	0	0.238762	66	24
GCTCAATCCGTTTATT-1_WSSS_THYst9699526	0	0	53	35
GCTCAATGTAATACCG-1_WSSS_THYst9699526	0.244988	0	62	58
GCTCCTGACATACTGG-1_WSSS_THYst9699526	0.176238	0	56	32
GCTCTTTCCGCTAGTG-1_WSSS_THYst9699526	0.210989	0	64	54
GCTGAATCTTCCAATC-1_WSSS_THYst9699526	0	0	59	23
GCTGCTAAGTAGTCGA-1_WSSS_THYst9699526	0.224302	0	56	56
GGAACCTTGACTCTGC-1_WSSS_THYst9699526	0	0	59	21
GGACCTCTAGGCCGCC-1_WSSS_THYst9699526	0	0	58	30
GGACTCGTGAGTGGTC-1_WSSS_THYst9699526	0.756216	0	64	38
GGATCTTACTGCCCTT-1_WSSS_THYst9699526	0.438382	0	65	35
GGCAAAGGCGCCAATA-1_WSSS_THYst9699526	0.278735	0	54	34
GGCAAGCCCATAGTGG-1_WSSS_THYst9699526	0.296838	0	67	61
GGCCGAGACTCTGGTG-1_WSSS_THYst9699526	0	0	62	32
GGCCGTTTGGGTTTCA-1_WSSS_THYst9699526	0.322746	0	59	45
GGCTACTATACACTCC-1_WSSS_THYst9699526	0	0	64	44
GGCTCCTCCACCTGTT-1_WSSS_THYst9699526	0	0.168541	59	35
GGCTTTCAATAAGGGT-1_WSSS_THYst9699526	0.196634	0	60	62
GGGAACGGTTTCAGAT-1_WSSS_THYst9699526	0.27718	0	64	32
GGGACAGAGTTACTCC-1_WSSS_THYst9699526	0.348482	0	57	19
GGGACCCGTATATCTT-1_WSSS_THYst9699526	0	0	57	53
GGGCAGAGCAATCGTT-1_WSSS_THYst9699526	0.239157	0	58	60
GGGCGTTTACATTCAT-1_WSSS_THYst9699526	0	0	66	26
GGGCTATGATCGATGG-1_WSSS_THYst9699526	0.304285	0	57	51
GGGTCAGGAGCTAGAT-1_WSSS_THYst9699526	0	0	65	55
GGGTTAACATTTGAGT-1_WSSS_THYst9699526	0.35153	0.191133	54	50
GGTAGACCGTTGGGCG-1_WSSS_THYst9699526	0.319427	0.172414	53	53
GGTCGGTCGTCCACAG-1_WSSS_THYst9699526	0.875932	0	56	52
GGTCTCTGAATGGACT-1_WSSS_THYst9699526	0	0.226859	52	34
GGTGCATAAATGATTA-1_WSSS_THYst9699526	0	0	67	47
GGTTTAATTACCATCG-1_WSSS_THYst9699526	0	0	63	39
GTAACTGCCCAAGGAG-1_WSSS_THYst9699526	0	0	66	46
GTAGAGGGAGACAAGT-1_WSSS_THYst9699526	0.142543	0.142543	51	31
GTAGCTCCGGGAGGCT-1_WSSS_THYst9699526	0.354936	0	65	37
GTAGTTCGAAGGCGAA-1_WSSS_THYst9699526	0	0	65	39
GTATCTCAGTCTTGAC-1_WSSS_THYst9699526	0	0	58	22
GTCCAATATTTAGCCT-1_WSSS_THYst9699526	0.434385	0	65	53
GTCGCCGTTGTGTGTT-1_WSSS_THYst9699526	0	0	57	43
GTCGGGAAGCAGAAAC-1_WSSS_THYst9699526	0.42484	0	59	65
GTCTCAAGGCCCGGCT-1_WSSS_THYst9699526	0	0	60	66
GTCTCCTGCCAGTATG-1_WSSS_THYst9699526	0	0	59	13
GTGATCAAGCGTGCAC-1_WSSS_THYst9699526	0	0	65	27
GTGCACCAGCTTCAAC-1_WSSS_THYst9699526	0.251004	0	66	54
GTGGACGCATTTGTCC-1_WSSS_THYst9699526	0.418242	0	56	64
GTGGAGCGTTTACCGA-1_WSSS_THYst9699526	0	0	58	16
GTGGAGTCGGCGGTTG-1_WSSS_THYst9699526	0	0	54	38
GTGGTATAGTCTGCCG-1_WSSS_THYst9699526	0.197771	0	57	41
GTTCGACAATTGTATA-1_WSSS_THYst9699526	0	0	69	27
GTTGGTCATGCTATCC-1_WSSS_THYst9699526	0.717049	0	55	63
GTTTGGTAGGGTCAAC-1_WSSS_THYst9699526	0.44822	0	53	59
GTTTGGTGATCGGTGC-1_WSSS_THYst9699526	0	0	66	38
TAAACCCAGGAGGGCA-1_WSSS_THYst9699526	0.132322	0.249164	54	36
TAAAGCGGTATTTCCA-1_WSSS_THYst9699526	0	0	63	49
TAACAGCGTTTGTGCT-1_WSSS_THYst9699526	0	0	63	37
TAAGCGCGAATCAAAT-1_WSSS_THYst9699526	0	0	65	25
TAAGGCATAACATCAA-1_WSSS_THYst9699526	0.324748	0	57	49
TAAGTCGCCGAGTATC-1_WSSS_THYst9699526	0	0	54	32
TAATAGGTCACCAGAA-1_WSSS_THYst9699526	0	0	61	21
TACCAAATAGCCCAGA-1_WSSS_THYst9699526	0.459199	0	59	61
TACCAGGAATCCCGTC-1_WSSS_THYst9699526	0	0	68	36
TACCGTAGGTTAACTA-1_WSSS_THYst9699526	0.254309	0	59	57
TACCTACTCCCAGTAT-1_WSSS_THYst9699526	0.188766	0	58	62
TACCTCAGTTGTCTGT-1_WSSS_THYst9699526	0.505723	0	60	50
TACCTCCACACCAATG-1_WSSS_THYst9699526	0	0	65	29
TACGCCGAGGGTACCC-1_WSSS_THYst9699526	0	0	56	34
TACGCCTCCATTCCGA-1_WSSS_THYst9699526	0.606959	0	55	59
TACGCTGCTGTGTTAA-1_WSSS_THYst9699526	0.257712	0	68	24
TACGTACTAGTGCTGA-1_WSSS_THYst9699526	0.326775	0	62	42
TACTATGGTTCCTCAG-1_WSSS_THYst9699526	0.17412	0	57	47
TACTCCTCTAGTTGAC-1_WSSS_THYst9699526	0	0	64	36
TACTCTTTCGTCTTCA-1_WSSS_THYst9699526	0.421328	0	58	46
TACTGAACAGATTTAG-1_WSSS_THYst9699526	0.137225	0	56	44
TAGCTAGTGATGATGG-1_WSSS_THYst9699526	0.829798	0	60	48
TAGGTGTTCCACAGAT-1_WSSS_THYst9699526	0.24834	0	60	60
TAGTAGCTTATACCAG-1_WSSS_THYst9699526	0.280643	0	61	43
TAGTCCCGGAGACCAC-1_WSSS_THYst9699526	0	0	66	48
TATACGCGTCATCACT-1_WSSS_THYst9699526	0.163836	0	60	68
TATAGAGTCGCTTGAA-1_WSSS_THYst9699526	0.241043	0	64	46
TATATAGGGCTTTACG-1_WSSS_THYst9699526	0	0	63	33
TATATATCGAGAAATG-1_WSSS_THYst9699526	0	0	60	28
TATCCGCACCGTCGGG-1_WSSS_THYst9699526	0	0	59	53
TATGTAAAGTGCTTAA-1_WSSS_THYst9699526	0	0	66	44
TATTAACCTGACCGCG-1_WSSS_THYst9699526	0.166618	0	57	45
TCAAATTTGAGACTCA-1_WSSS_THYst9699526	0	0	60	70
TCAACAAAGATAATTC-1_WSSS_THYst9699526	0	0	53	29
TCAACATAGCGCCCTA-1_WSSS_THYst9699526	0.155859	0	58	44
TCAATACGCCGTCATG-1_WSSS_THYst9699526	0.61876	0	63	61
TCACAGGAGAATAAGA-1_WSSS_THYst9699526	0.4569	0	55	49
TCACGATGTCCGTGGA-1_WSSS_THYst9699526	0.162437	0	52	28
TCAGCAGTAGGCCCTG-1_WSSS_THYst9699526	0.308241	0	61	41
TCAGTGTATACGTCAT-1_WSSS_THYst9699526	0	0	58	36
TCATATGAGCTTTGTT-1_WSSS_THYst9699526	0.474415	0	64	62
TCATCGATGGTCCCAA-1_WSSS_THYst9699526	0	0	57	29
TCCAATAAAGGCTACC-1_WSSS_THYst9699526	0.203767	0	63	53
TCCACCTCTAGCCTTT-1_WSSS_THYst9699526	0.369362	0	61	53
TCCAGGGTATATACGA-1_WSSS_THYst9699526	0.48113	0	61	63
TCCATCAATACTAATC-1_WSSS_THYst9699526	0	0	64	14
TCCCTGGCGTATTAAC-1_WSSS_THYst9699526	0	0	58	18
TCCTAACCGTCGGGCA-1_WSSS_THYst9699526	0.311211	0	62	46
TCGAATATCCCGCAGG-1_WSSS_THYst9699526	0	0	58	32
TCGAGCCAGGCAGGCC-1_WSSS_THYst9699526	0	0	57	37
TCGGTCCCGACAATAG-1_WSSS_THYst9699526	0	0	57	23
TCGTCAAGTACGCGCA-1_WSSS_THYst9699526	0	0	56	38
TCGTTGCTATCCGGTC-1_WSSS_THYst9699526	0.107957	0	54	46
TCTAATACTGCCTCAG-1_WSSS_THYst9699526	0	0	57	25
TCTCTTACCGCGAACC-1_WSSS_THYst9699526	0	0	65	43
TGAACAAGCAGGGACT-1_WSSS_THYst9699526	0.262487	0	66	36
TGAATGAGTGTTTCCC-1_WSSS_THYst9699526	0.732164	0	66	50
TGACCAAATCTTAAAC-1_WSSS_THYst9699526	0.538021	0	66	62
TGAGCGGAAAGTGTTC-1_WSSS_THYst9699526	0.215312	0.215312	55	65
TGAGGAGTGCCAGCTT-1_WSSS_THYst9699526	0.682079	0	58	58
TGATACATTTAGCCGT-1_WSSS_THYst9699526	0.116961	0	55	43
TGATTCCCGGTTACCT-1_WSSS_THYst9699526	0.417631	0	64	50
TGCATGTGACCCATAG-1_WSSS_THYst9699526	0.240519	0	68	38
TGCCAATGGGTACTCT-1_WSSS_THYst9699526	0.38381	0	54	52
TGCCGGATGTACGAGC-1_WSSS_THYst9699526	0	0	62	34
TGCCGTGGATCGTCCT-1_WSSS_THYst9699526	0.519033	0	57	63
TGCGACGGCCGAACGT-1_WSSS_THYst9699526	0	0	60	32
TGCTCGGCGAAACCCA-1_WSSS_THYst9699526	0.530523	0	57	61
TGCTTAGAGAGAATGC-1_WSSS_THYst9699526	0	0	62	26
TGCTTCCCAAGCAGTA-1_WSSS_THYst9699526	0.578029	0.201779	62	66
TGGACGCAATCCAGCC-1_WSSS_THYst9699526	0	0	58	20
TGGCAAGCACAAGTCG-1_WSSS_THYst9699526	0.30436	0	66	56
TGGCGACTGCTCCAAA-1_WSSS_THYst9699526	0.262221	0.139681	55	47
TGTGAGACTAGCCCAA-1_WSSS_THYst9699526	0.704048	0	59	63
TGTGGCGGGCTTCTGG-1_WSSS_THYst9699526	0.214576	0	65	59
TGTGGTTGCTAAAGCT-1_WSSS_THYst9699526	0.448979	0	65	49
TTAAGGCCCGTACTTT-1_WSSS_THYst9699526	0.148789	0	59	25
TTACCCTAGGGATTGG-1_WSSS_THYst9699526	0.773826	0	60	58
TTAGAATAAGGGTCGG-1_WSSS_THYst9699526	0	0	61	45
TTAGGTCATAACCGAC-1_WSSS_THYst9699526	0.219369	0	58	38
TTCACTTCCTAGAACG-1_WSSS_THYst9699526	0.391175	0	67	51
TTCGCACTGTACGACA-1_WSSS_THYst9699526	0.386622	0	61	59
TTCGCGCGCCATACGA-1_WSSS_THYst9699526	0	0	59	47
TTCGGGCGCTAGTCTT-1_WSSS_THYst9699526	0	0	55	37
TTCTAGAAAGTCTTAT-1_WSSS_THYst9699526	0.272095	0	60	46
TTCTATTAAACGCAGC-1_WSSS_THYst9699526	0.209649	0	67	55
TTCTTGGACGATCTGC-1_WSSS_THYst9699526	0.133992	0.133992	52	32
TTGTGTATGCCACCAA-1_WSSS_THYst9699526	0.186346	0	56	60
TTGTTTCACATCCAGG-1_WSSS_THYst9699526	0	0	58	42
TTGTTTCATTAGTCTA-1_WSSS_THYst9699526	0	0	60	30

## Sheet: panel_d
index	WNT5A	FZD4	array_row	array_col
AAACGGTTGCGAACTG-1_WSSS_THYst9699526	0	0	67	59
AAAGGCCCTATAATAC-1_WSSS_THYst9699526	0	0.576344	66	22
AAAGGCTACGGACCAT-1_WSSS_THYst9699526	0	0	62	54
AAAGGCTCTCGCGCCG-1_WSSS_THYst9699526	0.618786	0	55	55
AAATTGATAGTCCTTT-1_WSSS_THYst9699526	0	0	55	31
AACAATACATTGTCGA-1_WSSS_THYst9699526	0	0.350048	61	37
AACAGCTGTGTGGCAA-1_WSSS_THYst9699526	0.213262	0	59	31
AACATTGAAGTTGATC-1_WSSS_THYst9699526	0	0	67	23
AACATTGTGACTCGAG-1_WSSS_THYst9699526	0.429815	0	64	52
AACCCGACAACCCGTG-1_WSSS_THYst9699526	0.143384	0	67	43
AACGCGACCTTGGGCG-1_WSSS_THYst9699526	0.274153	0	67	53
AACTAGGCTTGGGTGT-1_WSSS_THYst9699526	0	0	55	61
AAGACCCAACTGAACA-1_WSSS_THYst9699526	0	0	60	54
AAGATGGCACCGGACC-1_WSSS_THYst9699526	0	0	59	39
AAGCCGCCGTGAAATC-1_WSSS_THYst9699526	0	0	65	23
AAGCGTCCCTCATCGA-1_WSSS_THYst9699526	0.189746	0	57	35
AAGGGAACGACTGGCT-1_WSSS_THYst9699526	0	0	63	21
AAGGGACTATGCATTC-1_WSSS_THYst9699526	0.182031	0	60	26
AAGTGAGTCGGGTTTA-1_WSSS_THYst9699526	0.312927	0	62	48
AATACCGGAGGGCTGT-1_WSSS_THYst9699526	0	0.228001	67	37
AATAGTCCGTCCCGAC-1_WSSS_THYst9699526	0.227298	0	57	57
AATGTGCTAATCTGAG-1_WSSS_THYst9699526	0	0	66	32
AATTAACGGATTTCCA-1_WSSS_THYst9699526	0.590164	0	58	66
AATTCCAAGCATGTAC-1_WSSS_THYst9699526	0.339506	0	66	58
ACAATGAATACGGAGA-1_WSSS_THYst9699526	0	0	57	31
ACACATGATCAAATCT-1_WSSS_THYst9699526	0	0	60	16
ACACCGGTCTGACCGC-1_WSSS_THYst9699526	0	0	65	17
ACATCCCGGCCATACG-1_WSSS_THYst9699526	0.455684	0	55	57
ACCAACGCTTATTTAT-1_WSSS_THYst9699526	0.486354	0	53	49
ACCCGAGCGAAATTAC-1_WSSS_THYst9699526	0	0	61	29
ACCCGGAAACTCCCAG-1_WSSS_THYst9699526	0.429974	0.102054	57	65
ACCCGTGTCATCAGTA-1_WSSS_THYst9699526	0	0	58	54
ACCCTATGCCATATCG-1_WSSS_THYst9699526	0.241842	0	56	40
ACCGACACATCTCCCA-1_WSSS_THYst9699526	0.376051	0	61	67
ACCGTGACCACGTGGG-1_WSSS_THYst9699526	0	0	61	39
ACGACTGGTCATACTC-1_WSSS_THYst9699526	0.247245	0.247245	64	34
ACGCAAACTAATAGAT-1_WSSS_THYst9699526	0	0	63	47
ACGGCCAACATGGACT-1_WSSS_THYst9699526	0.559065	0	53	55
ACGTTCGTTCAGGAAA-1_WSSS_THYst9699526	0	0	60	44
ACTACGCGTTAGAATT-1_WSSS_THYst9699526	0	0	60	56
ACTATGTCCAGCTGCC-1_WSSS_THYst9699526	0	0	64	22
ACTATTTCCGGGCCCA-1_WSSS_THYst9699526	0	0	59	41
ACTCCAATATCATCAT-1_WSSS_THYst9699526	0	0	63	29
ACTGCCCGCCATTCTC-1_WSSS_THYst9699526	0.150633	0	68	30
ACTTATTAGGATCGGT-1_WSSS_THYst9699526	0	0	38	52
ACTTTGGTCGTGCTCC-1_WSSS_THYst9699526	0	0	61	13
AGACGACGATGCCGCT-1_WSSS_THYst9699526	0.275491	0	53	33
AGACTGTTACCGGGTC-1_WSSS_THYst9699526	0.307709	0.307709	63	45
AGAGAAACACCAGAAA-1_WSSS_THYst9699526	0	0.167381	68	34
AGAGAAGGAGTACAAT-1_WSSS_THYst9699526	0.372997	0	58	34
AGATGCAAGACGTGCA-1_WSSS_THYst9699526	0.186318	0	58	24
AGCAACCGAAAGTAAT-1_WSSS_THYst9699526	0	0	56	20
AGCACACGTTTAGACT-1_WSSS_THYst9699526	0.296686	0	68	26
AGCAGCCAGATGAATA-1_WSSS_THYst9699526	0	0	56	58
AGCCAAGCTTTGTGTC-1_WSSS_THYst9699526	0.20491	0	64	58
AGCCCGGCATTAGAGG-1_WSSS_THYst9699526	0	0	64	26
AGCCCGGTAGCCTGTA-1_WSSS_THYst9699526	0	0	61	49
AGCCCTCCCTGGTGGC-1_WSSS_THYst9699526	0	0	67	29
AGCGCATAATGAATCG-1_WSSS_THYst9699526	0	0	57	55
AGCGGACACTTCGTAG-1_WSSS_THYst9699526	0.313294	0	62	62
AGCTAACAAGCAATGT-1_WSSS_THYst9699526	0.472691	0	61	33
AGCTGTAACCTCAATC-1_WSSS_THYst9699526	0	0	54	28
AGGAAGCTGTCCGCCG-1_WSSS_THYst9699526	0.262029	0.139572	61	65
AGGCAGGGAGCGTACT-1_WSSS_THYst9699526	0	0.526786	59	49
AGGGACTCTACGCGAC-1_WSSS_THYst9699526	0.316498	0	55	53
AGGGTGCCGTTCTTTA-1_WSSS_THYst9699526	0	0	65	33
AGGTAGATCGAGATAT-1_WSSS_THYst9699526	0	0	63	35
AGGTGGTGACCTTCGC-1_WSSS_THYst9699526	0.507145	0	64	56
AGTATACACAGCGACA-1_WSSS_THYst9699526	0.202987	0	64	48
AGTATGCTGGAGACCA-1_WSSS_THYst9699526	0.185666	0	58	26
AGTATTTGGCACGACC-1_WSSS_THYst9699526	0	0	58	52
AGTCAAATGATGTGAT-1_WSSS_THYst9699526	0.19428	0.356885	67	35
AGTCTCACAAGACTAC-1_WSSS_THYst9699526	0	0	54	30
AGTGACTGTGACACAA-1_WSSS_THYst9699526	0	0.186383	66	28
AGTTGACGGTCCTTGC-1_WSSS_THYst9699526	0.696531	0	65	63
ATAATTAGCTAAGTAG-1_WSSS_THYst9699526	0.709518	0	64	64
ATACCTAACCAAGAAA-1_WSSS_THYst9699526	0.219542	0	58	64
ATACGGAACGTCGTTT-1_WSSS_THYst9699526	0	0	56	22
ATACGTTATGCACGGA-1_WSSS_THYst9699526	0.482352	0	63	63
ATATAAAGCGCTCGTG-1_WSSS_THYst9699526	0.397336	0	58	68
ATCCCATCCACAGCGC-1_WSSS_THYst9699526	0	0	62	14
ATCGTGGAAAGTCTGG-1_WSSS_THYst9699526	0	0	63	23
ATCTGACATGGAAGGA-1_WSSS_THYst9699526	0.591006	0.338543	63	41
ATCTGCTGTTATCGCC-1_WSSS_THYst9699526	0.208204	0	67	57
ATGACGCGTTCTATCC-1_WSSS_THYst9699526	0	0	52	30
ATGACTATCAGCTGTG-1_WSSS_THYst9699526	0.309335	0	63	43
ATGGGACCTGCTGAAC-1_WSSS_THYst9699526	0	0	61	31
ATGGGTGTATACCTCC-1_WSSS_THYst9699526	0	0	64	24
ATGTTGTAGTCTGTTT-1_WSSS_THYst9699526	0.210023	0	65	47
ATTATTATGTCCGTCA-1_WSSS_THYst9699526	0	0	59	37
ATTGCCTATTAGACCG-1_WSSS_THYst9699526	0	0	67	25
ATTTCCGGGTTCTGCG-1_WSSS_THYst9699526	0.178004	0	55	35
ATTTGCGCGAGTAGCT-1_WSSS_THYst9699526	0	0	53	31
CAACTGCTCATCCGAT-1_WSSS_THYst9699526	0.216739	0	59	55
CACAGAGACGAGGACG-1_WSSS_THYst9699526	0	0	64	20
CACAGGGCCGTTGTCA-1_WSSS_THYst9699526	0.234472	0	62	60
CACATCGTGCACGCGC-1_WSSS_THYst9699526	0.250093	0	60	38
CACCAGTCAGCATGCA-1_WSSS_THYst9699526	0	0	60	22
CACTCCTATGTAAGAT-1_WSSS_THYst9699526	0.301434	0	56	36
CACTGACGATTGTGGA-1_WSSS_THYst9699526	0.222168	0	65	51
CAGACACCGATCGCTG-1_WSSS_THYst9699526	0.303337	0	53	51
CAGAGGCGATGCATGA-1_WSSS_THYst9699526	0.139109	0	54	48
CATACACGGTTCCCAC-1_WSSS_THYst9699526	0.386462	0	61	55
CATACGAACTAGCTGG-1_WSSS_THYst9699526	0	0	65	31
CATCCAATATAGTTTG-1_WSSS_THYst9699526	0	0	66	18
CATTATCCCATTAACG-1_WSSS_THYst9699526	0.17383	0.17383	67	31
CCAACCTTATGTAACT-1_WSSS_THYst9699526	0.125726	0.125726	67	41
CCAAGAAAGTGGGCGA-1_WSSS_THYst9699526	0.563121	0	52	52
CCAGCTCGAACGCATT-1_WSSS_THYst9699526	0.495071	0	63	65
CCAGTCTTGTCATAGA-1_WSSS_THYst9699526	0.265437	0	59	59
CCATGTTCATCTATAT-1_WSSS_THYst9699526	0	0	68	28
CCCAATGAGATTTGCA-1_WSSS_THYst9699526	0.362689	0	60	40
CCCGGGTCGTTCAGGG-1_WSSS_THYst9699526	0.273823	0	65	57
CCCGTAGCTGGGAAGA-1_WSSS_THYst9699526	0.626929	0	57	39
CCCTATGTAGAGCAGA-1_WSSS_THYst9699526	0	0	60	24
CCGACGGGCATGAGGT-1_WSSS_THYst9699526	0	0	54	26
CCGCATGTGGTACGAT-1_WSSS_THYst9699526	0.382655	0	56	66
CCGGAGCGTACTTTCT-1_WSSS_THYst9699526	0.260231	0	58	56
CCGGTTTGTAATTGTG-1_WSSS_THYst9699526	0.296439	0	56	42
CCGTATCTCGTCGTAG-1_WSSS_THYst9699526	0	0.163133	53	27
CCTATACCGTCCTGTC-1_WSSS_THYst9699526	0.107324	0	55	45
CCTATATTTGTCCTGG-1_WSSS_THYst9699526	0.324846	0	62	52
CCTATGGCTCCTAGTG-1_WSSS_THYst9699526	0	0	62	24
CCTCGCGCTGTGCGAT-1_WSSS_THYst9699526	0.801314	0	57	59
CCTCTACAAGGATTGG-1_WSSS_THYst9699526	0.197532	0.197532	67	27
CCTGGTCGAATGTGGG-1_WSSS_THYst9699526	0.517807	0	59	69
CCTTCAGTTAAAGTGA-1_WSSS_THYst9699526	0	0	61	47
CCTTTAAGGGAGCACT-1_WSSS_THYst9699526	0.476367	0	58	50
CGAATCTGCTCGACGC-1_WSSS_THYst9699526	0	0	62	22
CGAATGACGCATAATG-1_WSSS_THYst9699526	0.911299	0	63	57
CGAGGGTATCCAGGTG-1_WSSS_THYst9699526	0.322801	0	64	60
CGATCCTCGCAACATA-1_WSSS_THYst9699526	0	0	66	40
CGATTAAATATCTCCT-1_WSSS_THYst9699526	0	1.01835	56	62
CGCACGTCTGTTTATG-1_WSSS_THYst9699526	0.323191	0	68	32
CGCCCAGCACGCCTAG-1_WSSS_THYst9699526	0.223183	0	59	51
CGCGCAAATGTCCAGA-1_WSSS_THYst9699526	0	0	56	24
CGCTGTGTGGATGTTG-1_WSSS_THYst9699526	0.367544	0.367544	59	43
CGCTTAGTATTGATAC-1_WSSS_THYst9699526	0.281422	0	66	52
CGGAAAGAATCAAACG-1_WSSS_THYst9699526	0.23624	0	58	48
CGGAGCAATTTAATCG-1_WSSS_THYst9699526	0.22787	0.120412	54	60
CGGCCAGAGCGACCAT-1_WSSS_THYst9699526	0.308	0	67	49
CGGTCCGTCGCAAGCC-1_WSSS_THYst9699526	0	0	63	51
CGGTTGAGTATCCTTC-1_WSSS_THYst9699526	0.215066	0	66	30
CGTCGCTTGGTTATAC-1_WSSS_THYst9699526	0	0	63	25
CGTGACCAGTCCTCTG-1_WSSS_THYst9699526	0.418336	0	63	55
CGTGCTTCTACCTAAA-1_WSSS_THYst9699526	0	0	62	28
CGTGGTACCCAAAGGC-1_WSSS_THYst9699526	0.234092	0	66	42
CGTGTCTCGTTACGAC-1_WSSS_THYst9699526	0.453088	0	60	34
CGTTCAGACCCGCGAA-1_WSSS_THYst9699526	0.574197	0	65	61
CGTTGCCCGCGTGGGA-1_WSSS_THYst9699526	0.629594	0	65	45
CGTTTGTGTAGAGGGT-1_WSSS_THYst9699526	0	0	55	41
CTAAATCCGGTGTACA-1_WSSS_THYst9699526	0	0	61	35
CTACAAGAAATAACCC-1_WSSS_THYst9699526	0.53094	0	58	40
CTACTATCATAGGTTT-1_WSSS_THYst9699526	0	0.251651	53	25
CTACTCAAGGTATAGT-1_WSSS_THYst9699526	0	0	60	42
CTATAGGCGTTGATGT-1_WSSS_THYst9699526	0.814125	0	62	38
CTATGCCCGAATGCAA-1_WSSS_THYst9699526	0.52561	0	63	59
CTCAAACCACTGCCCG-1_WSSS_THYst9699526	0	0	64	40
CTCCTCCAGCTCACAC-1_WSSS_THYst9699526	0	0	62	50
CTCGCCGAATGTAGGG-1_WSSS_THYst9699526	0.16815	0	60	64
CTCGGGTTCTCTGGCC-1_WSSS_THYst9699526	0	0	61	27
CTCTCTAACTGCCTAG-1_WSSS_THYst9699526	0	0	57	21
CTCTTCTGGAAGTTAG-1_WSSS_THYst9699526	0.798886	0	62	40
CTCTTGTCCCGCTTGG-1_WSSS_THYst9699526	0.408534	0	54	58
CTGCCTTTAATACCTT-1_WSSS_THYst9699526	0	0	64	28
CTGGCTGGTTGTCAGT-1_WSSS_THYst9699526	0.312028	0.168135	54	56
CTGGTGAATGGGCCTA-1_WSSS_THYst9699526	0	0	65	19
CTGTAGCCATCTCACT-1_WSSS_THYst9699526	0.121922	0	56	46
CTGTTGTTCAGTCGTA-1_WSSS_THYst9699526	0	0	67	21
CTTAGTTGAGGAATCG-1_WSSS_THYst9699526	0	0	67	33
CTTCCGCTCCGTGAAG-1_WSSS_THYst9699526	0.214429	0	56	50
CTTCTGGGCGTACCTA-1_WSSS_THYst9699526	0	0	66	34
CTTGGCCAAGCTGGGA-1_WSSS_THYst9699526	0.506485	0	61	57
CTTTGGGATTGTTGCA-1_WSSS_THYst9699526	0	0	62	44
GAAACATAGGAAACAG-1_WSSS_THYst9699526	0	0	60	20
GAAACCTATACAAATG-1_WSSS_THYst9699526	0.40604	0	60	52
GAAAGCAGTGCACTTT-1_WSSS_THYst9699526	0.194521	0	56	54
GAACCCTCTGTGTTCT-1_WSSS_THYst9699526	0.100203	0	59	67
GAAGAAACGATATTGT-1_WSSS_THYst9699526	0.207544	0	59	29
GAAGCCTGCACATTCC-1_WSSS_THYst9699526	0.598776	0	61	61
GAAGGAGTCGAGTGCG-1_WSSS_THYst9699526	0.303866	0	66	60
GAATAGTGCTCGATTA-1_WSSS_THYst9699526	0.26234	0	60	36
GACATCGATTTATAAC-1_WSSS_THYst9699526	0.627109	0	52	50
GACGCCGTAAAGGCTA-1_WSSS_THYst9699526	0.165914	0	54	54
GACGGGTTGGCCCGTA-1_WSSS_THYst9699526	0.985501	0	61	51
GACTGCTGGTGAGAAA-1_WSSS_THYst9699526	0	0	67	39
GAGACTTCGCGACCGA-1_WSSS_THYst9699526	0.317007	0.117194	53	57
GAGCATCAACAACTTG-1_WSSS_THYst9699526	0.19826	0	64	30
GAGCGCTGTTAGGTAA-1_WSSS_THYst9699526	0	0	61	23
GAGGGAGTCAGATCGC-1_WSSS_THYst9699526	0.330352	0.330352	65	41
GAGGGTAGTAACAAAG-1_WSSS_THYst9699526	0.268629	0	63	31
GAGTAGATACTAGTTG-1_WSSS_THYst9699526	0.264074	0	62	64
GAGTCAGACCAGAATC-1_WSSS_THYst9699526	0	0	56	48
GATCAACATAAAGGGA-1_WSSS_THYst9699526	0	0	62	36
GATCGCTATATCTCAG-1_WSSS_THYst9699526	0	0	61	25
GATCTGCTATCTAAGG-1_WSSS_THYst9699526	0.630681	0	62	56
GATGACAAGTAGGGCA-1_WSSS_THYst9699526	0.192531	0	57	33
GATTGCTCCAGTTGCA-1_WSSS_THYst9699526	0	0	63	27
GCAAACCTTGGCCATA-1_WSSS_THYst9699526	0.374335	0	57	67
GCAAAGGGCGTTAGCC-1_WSSS_THYst9699526	0	0	66	20
GCAAGTGTAAAGCATG-1_WSSS_THYst9699526	0	0	67	45
GCACAAACCCTAGATG-1_WSSS_THYst9699526	0.279806	0	65	21
GCACGCCTACTTAGAT-1_WSSS_THYst9699526	0	0	55	39
GCCGACCCACGACTGC-1_WSSS_THYst9699526	0	0	62	30
GCGACCCAACCATCTG-1_WSSS_THYst9699526	0.421248	0.232643	59	33
GCGCAAATATATTCAA-1_WSSS_THYst9699526	0	0	58	28
GCGGAGAAACTTCGCA-1_WSSS_THYst9699526	0	0	55	33
GCGGCAAAGTATTGCC-1_WSSS_THYst9699526	0	0	59	27
GCGGGCGAGCCTTACC-1_WSSS_THYst9699526	0.162901	0	55	51
GCGTCCCTAAGACATA-1_WSSS_THYst9699526	0	0.293584	64	42
GCGTCGCCAGGGTGAT-1_WSSS_THYst9699526	0.396216	0	54	62
GCTAGCGATAGGTCTT-1_WSSS_THYst9699526	0	0	66	24
GCTCAATCCGTTTATT-1_WSSS_THYst9699526	0	0	53	35
GCTCAATGTAATACCG-1_WSSS_THYst9699526	0.244988	0	62	58
GCTCCTGACATACTGG-1_WSSS_THYst9699526	0.176238	0	56	32
GCTCTTTCCGCTAGTG-1_WSSS_THYst9699526	0.210989	0	64	54
GCTGAATCTTCCAATC-1_WSSS_THYst9699526	0	0	59	23
GCTGCTAAGTAGTCGA-1_WSSS_THYst9699526	0.224302	0	56	56
GGAACCTTGACTCTGC-1_WSSS_THYst9699526	0	0	59	21
GGACCTCTAGGCCGCC-1_WSSS_THYst9699526	0	0	58	30
GGACTCGTGAGTGGTC-1_WSSS_THYst9699526	0.756216	0	64	38
GGATCTTACTGCCCTT-1_WSSS_THYst9699526	0.438382	0	65	35
GGCAAAGGCGCCAATA-1_WSSS_THYst9699526	0.278735	0	54	34
GGCAAGCCCATAGTGG-1_WSSS_THYst9699526	0.296838	0	67	61
GGCCGAGACTCTGGTG-1_WSSS_THYst9699526	0	0.305476	62	32
GGCCGTTTGGGTTTCA-1_WSSS_THYst9699526	0.322746	0	59	45
GGCTACTATACACTCC-1_WSSS_THYst9699526	0	0	64	44
GGCTCCTCCACCTGTT-1_WSSS_THYst9699526	0	0.438727	59	35
GGCTTTCAATAAGGGT-1_WSSS_THYst9699526	0.196634	0	60	62
GGGAACGGTTTCAGAT-1_WSSS_THYst9699526	0.27718	0	64	32
GGGACAGAGTTACTCC-1_WSSS_THYst9699526	0.348482	0	57	19
GGGACCCGTATATCTT-1_WSSS_THYst9699526	0	0	57	53
GGGCAGAGCAATCGTT-1_WSSS_THYst9699526	0.239157	0	58	60
GGGCGTTTACATTCAT-1_WSSS_THYst9699526	0	0	66	26
GGGCTATGATCGATGG-1_WSSS_THYst9699526	0.304285	0	57	51
GGGTCAGGAGCTAGAT-1_WSSS_THYst9699526	0	0	65	55
GGGTTAACATTTGAGT-1_WSSS_THYst9699526	0.35153	0	54	50
GGTAGACCGTTGGGCG-1_WSSS_THYst9699526	0.319427	0	53	53
GGTCGGTCGTCCACAG-1_WSSS_THYst9699526	0.875932	0	56	52
GGTCTCTGAATGGACT-1_WSSS_THYst9699526	0	0	52	34
GGTGCATAAATGATTA-1_WSSS_THYst9699526	0	0	67	47
GGTTTAATTACCATCG-1_WSSS_THYst9699526	0	0.654005	63	39
GTAACTGCCCAAGGAG-1_WSSS_THYst9699526	0	0	66	46
GTAGAGGGAGACAAGT-1_WSSS_THYst9699526	0.142543	0.142543	51	31
GTAGCTCCGGGAGGCT-1_WSSS_THYst9699526	0.354936	0	65	37
GTAGTTCGAAGGCGAA-1_WSSS_THYst9699526	0	0.329886	65	39
GTATCTCAGTCTTGAC-1_WSSS_THYst9699526	0	0	58	22
GTCCAATATTTAGCCT-1_WSSS_THYst9699526	0.434385	0	65	53
GTCGCCGTTGTGTGTT-1_WSSS_THYst9699526	0	0	57	43
GTCGGGAAGCAGAAAC-1_WSSS_THYst9699526	0.42484	0.1625	59	65
GTCTCAAGGCCCGGCT-1_WSSS_THYst9699526	0	0	60	66
GTCTCCTGCCAGTATG-1_WSSS_THYst9699526	0	0.518425	59	13
GTGATCAAGCGTGCAC-1_WSSS_THYst9699526	0	0	65	27
GTGCACCAGCTTCAAC-1_WSSS_THYst9699526	0.251004	0	66	54
GTGGACGCATTTGTCC-1_WSSS_THYst9699526	0.418242	0	56	64
GTGGAGCGTTTACCGA-1_WSSS_THYst9699526	0	0	58	16
GTGGAGTCGGCGGTTG-1_WSSS_THYst9699526	0	0	54	38
GTGGTATAGTCTGCCG-1_WSSS_THYst9699526	0.197771	0	57	41
GTTCGACAATTGTATA-1_WSSS_THYst9699526	0	0	69	27
GTTGGTCATGCTATCC-1_WSSS_THYst9699526	0.717049	0	55	63
GTTTGGTAGGGTCAAC-1_WSSS_THYst9699526	0.44822	0.132239	53	59
GTTTGGTGATCGGTGC-1_WSSS_THYst9699526	0	0	66	38
TAAACCCAGGAGGGCA-1_WSSS_THYst9699526	0.132322	0	54	36
TAAAGCGGTATTTCCA-1_WSSS_THYst9699526	0	0	63	49
TAACAGCGTTTGTGCT-1_WSSS_THYst9699526	0	0	63	37
TAAGCGCGAATCAAAT-1_WSSS_THYst9699526	0	0.179343	65	25
TAAGGCATAACATCAA-1_WSSS_THYst9699526	0.324748	0.175499	57	49
TAAGTCGCCGAGTATC-1_WSSS_THYst9699526	0	0	54	32
TAATAGGTCACCAGAA-1_WSSS_THYst9699526	0	0.271642	61	21
TACCAAATAGCCCAGA-1_WSSS_THYst9699526	0.459199	0	59	61
TACCAGGAATCCCGTC-1_WSSS_THYst9699526	0	0	68	36
TACCGTAGGTTAACTA-1_WSSS_THYst9699526	0.254309	0	59	57
TACCTACTCCCAGTAT-1_WSSS_THYst9699526	0.188766	0	58	62
TACCTCAGTTGTCTGT-1_WSSS_THYst9699526	0.505723	0	60	50
TACCTCCACACCAATG-1_WSSS_THYst9699526	0	0	65	29
TACGCCGAGGGTACCC-1_WSSS_THYst9699526	0	0	56	34
TACGCCTCCATTCCGA-1_WSSS_THYst9699526	0.606959	0.288135	55	59
TACGCTGCTGTGTTAA-1_WSSS_THYst9699526	0.257712	0	68	24
TACGTACTAGTGCTGA-1_WSSS_THYst9699526	0.326775	0	62	42
TACTATGGTTCCTCAG-1_WSSS_THYst9699526	0.17412	0	57	47
TACTCCTCTAGTTGAC-1_WSSS_THYst9699526	0	0	64	36
TACTCTTTCGTCTTCA-1_WSSS_THYst9699526	0.421328	0	58	46
TACTGAACAGATTTAG-1_WSSS_THYst9699526	0.137225	0	56	44
TAGCTAGTGATGATGG-1_WSSS_THYst9699526	0.829798	0	60	48
TAGGTGTTCCACAGAT-1_WSSS_THYst9699526	0.24834	0	60	60
TAGTAGCTTATACCAG-1_WSSS_THYst9699526	0.280643	0	61	43
TAGTCCCGGAGACCAC-1_WSSS_THYst9699526	0	0	66	48
TATACGCGTCATCACT-1_WSSS_THYst9699526	0.163836	0	60	68
TATAGAGTCGCTTGAA-1_WSSS_THYst9699526	0.241043	0	64	46
TATATAGGGCTTTACG-1_WSSS_THYst9699526	0	0	63	33
TATATATCGAGAAATG-1_WSSS_THYst9699526	0	0	60	28
TATCCGCACCGTCGGG-1_WSSS_THYst9699526	0	0	59	53
TATGTAAAGTGCTTAA-1_WSSS_THYst9699526	0	0	66	44
TATTAACCTGACCGCG-1_WSSS_THYst9699526	0.166618	0	57	45
TCAAATTTGAGACTCA-1_WSSS_THYst9699526	0	0	60	70
TCAACAAAGATAATTC-1_WSSS_THYst9699526	0	0	53	29
TCAACATAGCGCCCTA-1_WSSS_THYst9699526	0.155859	0	58	44
TCAATACGCCGTCATG-1_WSSS_THYst9699526	0.61876	0	63	61
TCACAGGAGAATAAGA-1_WSSS_THYst9699526	0.4569	0	55	49
TCACGATGTCCGTGGA-1_WSSS_THYst9699526	0.162437	0	52	28
TCAGCAGTAGGCCCTG-1_WSSS_THYst9699526	0.308241	0	61	41
TCAGTGTATACGTCAT-1_WSSS_THYst9699526	0	0	58	36
TCATATGAGCTTTGTT-1_WSSS_THYst9699526	0.474415	0	64	62
TCATCGATGGTCCCAA-1_WSSS_THYst9699526	0	0	57	29
TCCAATAAAGGCTACC-1_WSSS_THYst9699526	0.203767	0	63	53
TCCACCTCTAGCCTTT-1_WSSS_THYst9699526	0.369362	0	61	53
TCCAGGGTATATACGA-1_WSSS_THYst9699526	0.48113	0.143646	61	63
TCCATCAATACTAATC-1_WSSS_THYst9699526	0	0	64	14
TCCCTGGCGTATTAAC-1_WSSS_THYst9699526	0	0.310232	58	18
TCCTAACCGTCGGGCA-1_WSSS_THYst9699526	0.311211	0	62	46
TCGAATATCCCGCAGG-1_WSSS_THYst9699526	0	0	58	32
TCGAGCCAGGCAGGCC-1_WSSS_THYst9699526	0	0	57	37
TCGGTCCCGACAATAG-1_WSSS_THYst9699526	0	0	57	23
TCGTCAAGTACGCGCA-1_WSSS_THYst9699526	0	0	56	38
TCGTTGCTATCCGGTC-1_WSSS_THYst9699526	0.107957	0	54	46
TCTAATACTGCCTCAG-1_WSSS_THYst9699526	0	0	57	25
TCTCTTACCGCGAACC-1_WSSS_THYst9699526	0	0	65	43
TGAACAAGCAGGGACT-1_WSSS_THYst9699526	0.262487	0	66	36
TGAATGAGTGTTTCCC-1_WSSS_THYst9699526	0.732164	0	66	50
TGACCAAATCTTAAAC-1_WSSS_THYst9699526	0.538021	0	66	62
TGAGCGGAAAGTGTTC-1_WSSS_THYst9699526	0.215312	0	55	65
TGAGGAGTGCCAGCTT-1_WSSS_THYst9699526	0.682079	0	58	58
TGATACATTTAGCCGT-1_WSSS_THYst9699526	0.116961	0	55	43
TGATTCCCGGTTACCT-1_WSSS_THYst9699526	0.417631	0.230461	64	50
TGCATGTGACCCATAG-1_WSSS_THYst9699526	0.240519	0	68	38
TGCCAATGGGTACTCT-1_WSSS_THYst9699526	0.38381	0	54	52
TGCCGGATGTACGAGC-1_WSSS_THYst9699526	0	0	62	34
TGCCGTGGATCGTCCT-1_WSSS_THYst9699526	0.519033	0	57	63
TGCGACGGCCGAACGT-1_WSSS_THYst9699526	0	0	60	32
TGCTCGGCGAAACCCA-1_WSSS_THYst9699526	0.530523	0	57	61
TGCTTAGAGAGAATGC-1_WSSS_THYst9699526	0	0	62	26
TGCTTCCCAAGCAGTA-1_WSSS_THYst9699526	0.578029	0	62	66
TGGACGCAATCCAGCC-1_WSSS_THYst9699526	0	0	58	20
TGGCAAGCACAAGTCG-1_WSSS_THYst9699526	0.30436	0	66	56
TGGCGACTGCTCCAAA-1_WSSS_THYst9699526	0.262221	0	55	47
TGTGAGACTAGCCCAA-1_WSSS_THYst9699526	0.704048	0	59	63
TGTGGCGGGCTTCTGG-1_WSSS_THYst9699526	0.214576	0	65	59
TGTGGTTGCTAAAGCT-1_WSSS_THYst9699526	0.448979	0	65	49
TTAAGGCCCGTACTTT-1_WSSS_THYst9699526	0.148789	0	59	25
TTACCCTAGGGATTGG-1_WSSS_THYst9699526	0.773826	0	60	58
TTAGAATAAGGGTCGG-1_WSSS_THYst9699526	0	0	61	45
TTAGGTCATAACCGAC-1_WSSS_THYst9699526	0.219369	0	58	38
TTCACTTCCTAGAACG-1_WSSS_THYst9699526	0.391175	0	67	51
TTCGCACTGTACGACA-1_WSSS_THYst9699526	0.386622	0	61	59
TTCGCGCGCCATACGA-1_WSSS_THYst9699526	0	0	59	47
TTCGGGCGCTAGTCTT-1_WSSS_THYst9699526	0	0	55	37
TTCTAGAAAGTCTTAT-1_WSSS_THYst9699526	0.272095	0	60	46
TTCTATTAAACGCAGC-1_WSSS_THYst9699526	0.209649	0	67	55
TTCTTGGACGATCTGC-1_WSSS_THYst9699526	0.133992	0	52	32
TTGTGTATGCCACCAA-1_WSSS_THYst9699526	0.186346	0	56	60
TTGTTTCACATCCAGG-1_WSSS_THYst9699526	0	0	58	42
TTGTTTCATTAGTCTA-1_WSSS_THYst9699526	0	0	60	30

## Sheet: panel_f
index	JAG1	NOTCH1	array_row	array_col
AAACGGTTGCGAACTG-1_WSSS_THYst9699526	0.128136	0	67	59
AAAGGCCCTATAATAC-1_WSSS_THYst9699526	0	0	66	22
AAAGGCTACGGACCAT-1_WSSS_THYst9699526	0	0.640153	62	54
AAAGGCTCTCGCGCCG-1_WSSS_THYst9699526	0.496222	0.35651	55	55
AAATTGATAGTCCTTT-1_WSSS_THYst9699526	0	0.228236	55	31
AACAATACATTGTCGA-1_WSSS_THYst9699526	0	0	61	37
AACAGCTGTGTGGCAA-1_WSSS_THYst9699526	0	0.213262	59	31
AACATTGAAGTTGATC-1_WSSS_THYst9699526	0	0.482321	67	23
AACATTGTGACTCGAG-1_WSSS_THYst9699526	0	0.590816	64	52
AACCCGACAACCCGTG-1_WSSS_THYst9699526	0	0.143384	67	43
AACGCGACCTTGGGCG-1_WSSS_THYst9699526	0	0.146442	67	53
AACTAGGCTTGGGTGT-1_WSSS_THYst9699526	0.607665	0	55	61
AAGACCCAACTGAACA-1_WSSS_THYst9699526	0	0	60	54
AAGATGGCACCGGACC-1_WSSS_THYst9699526	0	0	59	39
AAGCCGCCGTGAAATC-1_WSSS_THYst9699526	0.238156	0.591515	65	23
AAGCGTCCCTCATCGA-1_WSSS_THYst9699526	0	0.486631	57	35
AAGGGAACGACTGGCT-1_WSSS_THYst9699526	0	0	63	21
AAGGGACTATGCATTC-1_WSSS_THYst9699526	0.182031	0	60	26
AAGTGAGTCGGGTTTA-1_WSSS_THYst9699526	0	0	62	48
AATACCGGAGGGCTGT-1_WSSS_THYst9699526	0	0	67	37
AATAGTCCGTCCCGAC-1_WSSS_THYst9699526	0.928703	0.227298	57	57
AATGTGCTAATCTGAG-1_WSSS_THYst9699526	0	0	66	32
AATTAACGGATTTCCA-1_WSSS_THYst9699526	0.108763	0.108763	58	66
AATTCCAAGCATGTAC-1_WSSS_THYst9699526	0.339506	0.126413	66	58
ACAATGAATACGGAGA-1_WSSS_THYst9699526	0.177987	0.177987	57	31
ACACATGATCAAATCT-1_WSSS_THYst9699526	0	0	60	16
ACACCGGTCTGACCGC-1_WSSS_THYst9699526	0	0.530218	65	17
ACATCCCGGCCATACG-1_WSSS_THYst9699526	0.455684	0.325581	55	57
ACCAACGCTTATTTAT-1_WSSS_THYst9699526	0	0.272458	53	49
ACCCGAGCGAAATTAC-1_WSSS_THYst9699526	0	0.507877	61	29
ACCCGGAAACTCCCAG-1_WSSS_THYst9699526	0.194651	0.357517	57	65
ACCCGTGTCATCAGTA-1_WSSS_THYst9699526	0.415974	0.70887	58	54
ACCCTATGCCATATCG-1_WSSS_THYst9699526	0	0	56	40
ACCGACACATCTCCCA-1_WSSS_THYst9699526	0.294452	0	61	67
ACCGTGACCACGTGGG-1_WSSS_THYst9699526	0	0	61	39
ACGACTGGTCATACTC-1_WSSS_THYst9699526	0	0.445318	64	34
ACGCAAACTAATAGAT-1_WSSS_THYst9699526	0	0.376307	63	47
ACGGCCAACATGGACT-1_WSSS_THYst9699526	0.101658	0.278401	53	55
ACGTTCGTTCAGGAAA-1_WSSS_THYst9699526	0	0	60	44
ACTACGCGTTAGAATT-1_WSSS_THYst9699526	0.235088	0.585038	60	56
ACTATGTCCAGCTGCC-1_WSSS_THYst9699526	0	0	64	22
ACTATTTCCGGGCCCA-1_WSSS_THYst9699526	0.225229	0	59	41
ACTCCAATATCATCAT-1_WSSS_THYst9699526	0	0.212563	63	29
ACTGCCCGCCATTCTC-1_WSSS_THYst9699526	0	0.281517	68	30
ACTTATTAGGATCGGT-1_WSSS_THYst9699526	0	0	38	52
ACTTTGGTCGTGCTCC-1_WSSS_THYst9699526	0.504446	0.504446	61	13
AGACGACGATGCCGCT-1_WSSS_THYst9699526	0.147203	0	53	33
AGACTGTTACCGGGTC-1_WSSS_THYst9699526	0.307709	0	63	45
AGAGAAACACCAGAAA-1_WSSS_THYst9699526	0	0.167381	68	34
AGAGAAGGAGTACAAT-1_WSSS_THYst9699526	0.517674	0.372997	58	34
AGATGCAAGACGTGCA-1_WSSS_THYst9699526	0	0	58	24
AGCAACCGAAAGTAAT-1_WSSS_THYst9699526	0	0.2534	56	20
AGCACACGTTTAGACT-1_WSSS_THYst9699526	0	0	68	26
AGCAGCCAGATGAATA-1_WSSS_THYst9699526	0.364601	0.198826	56	58
AGCCAAGCTTTGTGTC-1_WSSS_THYst9699526	0.520129	0.646925	64	58
AGCCCGGCATTAGAGG-1_WSSS_THYst9699526	0	0	64	26
AGCCCGGTAGCCTGTA-1_WSSS_THYst9699526	0	0	61	49
AGCCCTCCCTGGTGGC-1_WSSS_THYst9699526	0	0	67	29
AGCGCATAATGAATCG-1_WSSS_THYst9699526	0.543053	0.392606	57	55
AGCGGACACTTCGTAG-1_WSSS_THYst9699526	0.652226	0.168866	62	62
AGCTAACAAGCAATGT-1_WSSS_THYst9699526	0	0	61	33
AGCTGTAACCTCAATC-1_WSSS_THYst9699526	0	0	54	28
AGGAAGCTGTCCGCCG-1_WSSS_THYst9699526	0.469458	0	61	65
AGGCAGGGAGCGTACT-1_WSSS_THYst9699526	0	0	59	49
AGGGACTCTACGCGAC-1_WSSS_THYst9699526	0.170718	0	55	53
AGGGTGCCGTTCTTTA-1_WSSS_THYst9699526	0	0	65	33
AGGTAGATCGAGATAT-1_WSSS_THYst9699526	0	0	63	35
AGGTGGTGACCTTCGC-1_WSSS_THYst9699526	0	0	64	56
AGTATACACAGCGACA-1_WSSS_THYst9699526	0.202987	0	64	48
AGTATGCTGGAGACCA-1_WSSS_THYst9699526	0	0	58	26
AGTATTTGGCACGACC-1_WSSS_THYst9699526	0.517735	0.517735	58	52
AGTCAAATGATGTGAT-1_WSSS_THYst9699526	0	0.356885	67	35
AGTCTCACAAGACTAC-1_WSSS_THYst9699526	0	0.445025	54	30
AGTGACTGTGACACAA-1_WSSS_THYst9699526	0	0.186383	66	28
AGTTGACGGTCCTTGC-1_WSSS_THYst9699526	0	0.134379	65	63
ATAATTAGCTAAGTAG-1_WSSS_THYst9699526	0.206655	0.108656	64	64
ATACCTAACCAAGAAA-1_WSSS_THYst9699526	0.219542	0	58	64
ATACGGAACGTCGTTT-1_WSSS_THYst9699526	0	0	56	22
ATACGTTATGCACGGA-1_WSSS_THYst9699526	0.269981	0.144074	63	63
ATATAAAGCGCTCGTG-1_WSSS_THYst9699526	0.281591	0.150675	58	68
ATCCCATCCACAGCGC-1_WSSS_THYst9699526	0	0.420534	62	14
ATCGTGGAAAGTCTGG-1_WSSS_THYst9699526	0	0	63	23
ATCTGACATGGAAGGA-1_WSSS_THYst9699526	0	0.338543	63	41
ATCTGCTGTTATCGCC-1_WSSS_THYst9699526	0	0	67	57
ATGACGCGTTCTATCC-1_WSSS_THYst9699526	0	0	52	30
ATGACTATCAGCTGTG-1_WSSS_THYst9699526	0	0.309335	63	43
ATGGGACCTGCTGAAC-1_WSSS_THYst9699526	0	0	61	31
ATGGGTGTATACCTCC-1_WSSS_THYst9699526	0	0	64	24
ATGTTGTAGTCTGTTT-1_WSSS_THYst9699526	0.210023	0.383501	65	47
ATTATTATGTCCGTCA-1_WSSS_THYst9699526	1.06366	0.296322	59	37
ATTGCCTATTAGACCG-1_WSSS_THYst9699526	0	0	67	25
ATTTCCGGGTTCTGCG-1_WSSS_THYst9699526	0.178004	0	55	35
ATTTGCGCGAGTAGCT-1_WSSS_THYst9699526	0	0.136416	53	31
CAACTGCTCATCCGAT-1_WSSS_THYst9699526	0.677059	0	59	55
CACAGAGACGAGGACG-1_WSSS_THYst9699526	0	0	64	20
CACAGGGCCGTTGTCA-1_WSSS_THYst9699526	0.583735	0.424275	62	60
CACATCGTGCACGCGC-1_WSSS_THYst9699526	0.250093	0	60	38
CACCAGTCAGCATGCA-1_WSSS_THYst9699526	0	0.511273	60	22
CACTCCTATGTAAGAT-1_WSSS_THYst9699526	0.162032	0	56	36
CACTGACGATTGTGGA-1_WSSS_THYst9699526	0	0	65	51
CAGACACCGATCGCTG-1_WSSS_THYst9699526	0	0.163126	53	51
CAGAGGCGATGCATGA-1_WSSS_THYst9699526	0	0	54	48
CATACACGGTTCCCAC-1_WSSS_THYst9699526	0	0	61	55
CATACGAACTAGCTGG-1_WSSS_THYst9699526	0	0.524217	65	31
CATCCAATATAGTTTG-1_WSSS_THYst9699526	0	0.54626	66	18
CATTATCCCATTAACG-1_WSSS_THYst9699526	0	0	67	31
CCAACCTTATGTAACT-1_WSSS_THYst9699526	0	0.125726	67	41
CCAAGAAAGTGGGCGA-1_WSSS_THYst9699526	0	0	52	52
CCAGCTCGAACGCATT-1_WSSS_THYst9699526	0.495071	0	63	65
CCAGTCTTGTCATAGA-1_WSSS_THYst9699526	0	0.265437	59	59
CCATGTTCATCTATAT-1_WSSS_THYst9699526	0	0	68	28
CCCAATGAGATTTGCA-1_WSSS_THYst9699526	0	0.504274	60	40
CCCGGGTCGTTCAGGG-1_WSSS_THYst9699526	0	0	65	57
CCCGTAGCTGGGAAGA-1_WSSS_THYst9699526	0	0	57	39
CCCTATGTAGAGCAGA-1_WSSS_THYst9699526	0	0.455442	60	24
CCGACGGGCATGAGGT-1_WSSS_THYst9699526	0	0	54	26
CCGCATGTGGTACGAT-1_WSSS_THYst9699526	0.110237	0	56	66
CCGGAGCGTACTTTCT-1_WSSS_THYst9699526	0.910734	0.260231	58	56
CCGGTTTGTAATTGTG-1_WSSS_THYst9699526	0	0.159164	56	42
CCGTATCTCGTCGTAG-1_WSSS_THYst9699526	0	0.303349	53	27
CCTATACCGTCCTGTC-1_WSSS_THYst9699526	0	0.107324	55	45
CCTATATTTGTCCTGG-1_WSSS_THYst9699526	0	0.324846	62	52
CCTATGGCTCCTAGTG-1_WSSS_THYst9699526	0	0.554333	62	24
CCTCGCGCTGTGCGAT-1_WSSS_THYst9699526	0.653028	0.47886	57	59
CCTCTACAAGGATTGG-1_WSSS_THYst9699526	0	0.197532	67	27
CCTGGTCGAATGTGGG-1_WSSS_THYst9699526	0	0.292051	59	69
CCTTCAGTTAAAGTGA-1_WSSS_THYst9699526	0	0	61	47
CCTTTAAGGGAGCACT-1_WSSS_THYst9699526	1.0405	0	58	50
CGAATCTGCTCGACGC-1_WSSS_THYst9699526	0	0	62	22
CGAATGACGCATAATG-1_WSSS_THYst9699526	0.260447	0	63	57
CGAGGGTATCCAGGTG-1_WSSS_THYst9699526	0	0.17437	64	60
CGATCCTCGCAACATA-1_WSSS_THYst9699526	0	0.453679	66	40
CGATTAAATATCTCCT-1_WSSS_THYst9699526	0.633561	0	56	62
CGCACGTCTGTTTATG-1_WSSS_THYst9699526	0	0.323191	68	32
CGCCCAGCACGCCTAG-1_WSSS_THYst9699526	0	0	59	51
CGCGCAAATGTCCAGA-1_WSSS_THYst9699526	0.24092	0.24092	56	24
CGCTGTGTGGATGTTG-1_WSSS_THYst9699526	0	0	59	43
CGCTTAGTATTGATAC-1_WSSS_THYst9699526	0	0.150578	66	52
CGGAAAGAATCAAACG-1_WSSS_THYst9699526	0.23624	0.23624	58	48
CGGAGCAATTTAATCG-1_WSSS_THYst9699526	0	0.22787	54	60
CGGCCAGAGCGACCAT-1_WSSS_THYst9699526	0.165812	0.308	67	49
CGGTCCGTCGCAAGCC-1_WSSS_THYst9699526	0	0	63	51
CGGTTGAGTATCCTTC-1_WSSS_THYst9699526	0	0.215066	66	30
CGTCGCTTGGTTATAC-1_WSSS_THYst9699526	0	0.231483	63	25
CGTGACCAGTCCTCTG-1_WSSS_THYst9699526	0	0.230886	63	55
CGTGCTTCTACCTAAA-1_WSSS_THYst9699526	0	0.224959	62	28
CGTGGTACCCAAAGGC-1_WSSS_THYst9699526	0	0	66	42
CGTGTCTCGTTACGAC-1_WSSS_THYst9699526	0	0.453088	60	34
CGTTCAGACCCGCGAA-1_WSSS_THYst9699526	0.229975	0.229975	65	61
CGTTGCCCGCGTGGGA-1_WSSS_THYst9699526	0	0	65	45
CGTTTGTGTAGAGGGT-1_WSSS_THYst9699526	0	0	55	41
CTAAATCCGGTGTACA-1_WSSS_THYst9699526	0	0.488461	61	35
CTACAAGAAATAACCC-1_WSSS_THYst9699526	0.131121	0	58	40
CTACTATCATAGGTTT-1_WSSS_THYst9699526	0.251651	0	53	25
CTACTCAAGGTATAGT-1_WSSS_THYst9699526	0	0.324115	60	42
CTATAGGCGTTGATGT-1_WSSS_THYst9699526	0	0	62	38
CTATGCCCGAATGCAA-1_WSSS_THYst9699526	0.65336	0.207418	63	59
CTCAAACCACTGCCCG-1_WSSS_THYst9699526	0	0	64	40
CTCCTCCAGCTCACAC-1_WSSS_THYst9699526	0	0	62	50
CTCGCCGAATGTAGGG-1_WSSS_THYst9699526	0.312054	0	60	64
CTCGGGTTCTCTGGCC-1_WSSS_THYst9699526	0	0	61	27
CTCTCTAACTGCCTAG-1_WSSS_THYst9699526	0	0.304459	57	21
CTCTTCTGGAAGTTAG-1_WSSS_THYst9699526	0	0	62	40
CTCTTGTCCCGCTTGG-1_WSSS_THYst9699526	0.408534	0.224986	54	58
CTGCCTTTAATACCTT-1_WSSS_THYst9699526	0	0.507929	64	28
CTGGCTGGTTGTCAGT-1_WSSS_THYst9699526	0.312028	0	54	56
CTGGTGAATGGGCCTA-1_WSSS_THYst9699526	0	0.594648	65	19
CTGTAGCCATCTCACT-1_WSSS_THYst9699526	0.121922	0.121922	56	46
CTGTTGTTCAGTCGTA-1_WSSS_THYst9699526	0	0	67	21
CTTAGTTGAGGAATCG-1_WSSS_THYst9699526	0	0.214931	67	33
CTTCCGCTCCGTGAAG-1_WSSS_THYst9699526	0.390898	0.540847	56	50
CTTCTGGGCGTACCTA-1_WSSS_THYst9699526	0	0.604588	66	34
CTTGGCCAAGCTGGGA-1_WSSS_THYst9699526	0	0.284971	61	57
CTTTGGGATTGTTGCA-1_WSSS_THYst9699526	0.278828	0	62	44
GAAACATAGGAAACAG-1_WSSS_THYst9699526	0.531798	0	60	20
GAAACCTATACAAATG-1_WSSS_THYst9699526	0	0.811888	60	52
GAAAGCAGTGCACTTT-1_WSSS_THYst9699526	0.497245	0.194521	56	54
GAACCCTCTGTGTTCT-1_WSSS_THYst9699526	0.100203	0.100203	59	67
GAAGAAACGATATTGT-1_WSSS_THYst9699526	0.379329	0	59	29
GAAGCCTGCACATTCC-1_WSSS_THYst9699526	0.479284	0.186457	61	61
GAAGGAGTCGAGTGCG-1_WSSS_THYst9699526	0.303866	0	66	60
GAATAGTGCTCGATTA-1_WSSS_THYst9699526	0	0	60	36
GACATCGATTTATAAC-1_WSSS_THYst9699526	0.135723	0	52	50
GACGCCGTAAAGGCTA-1_WSSS_THYst9699526	0	0.308177	54	54
GACGGGTTGGCCCGTA-1_WSSS_THYst9699526	0	0	61	51
GACTGCTGGTGAGAAA-1_WSSS_THYst9699526	0.231099	0	67	39
GAGACTTCGCGACCGA-1_WSSS_THYst9699526	0.317007	0.222083	53	57
GAGCATCAACAACTTG-1_WSSS_THYst9699526	0	0	64	30
GAGCGCTGTTAGGTAA-1_WSSS_THYst9699526	0	0.269671	61	23
GAGGGAGTCAGATCGC-1_WSSS_THYst9699526	0	0.57825	65	41
GAGGGTAGTAACAAAG-1_WSSS_THYst9699526	0	0.480164	63	31
GAGTAGATACTAGTTG-1_WSSS_THYst9699526	0.472781	0	62	64
GAGTCAGACCAGAATC-1_WSSS_THYst9699526	0	0.173758	56	48
GATCAACATAAAGGGA-1_WSSS_THYst9699526	0	0.352658	62	36
GATCGCTATATCTCAG-1_WSSS_THYst9699526	0.199057	0.199057	61	25
GATCTGCTATCTAAGG-1_WSSS_THYst9699526	0.461168	0.256937	62	56
GATGACAAGTAGGGCA-1_WSSS_THYst9699526	0	0.192531	57	33
GATTGCTCCAGTTGCA-1_WSSS_THYst9699526	0	0.406971	63	27
GCAAACCTTGGCCATA-1_WSSS_THYst9699526	0	0.107513	57	67
GCAAAGGGCGTTAGCC-1_WSSS_THYst9699526	0	0	66	20
GCAAGTGTAAAGCATG-1_WSSS_THYst9699526	0	0	67	45
GCACAAACCCTAGATG-1_WSSS_THYst9699526	0	0.829203	65	21
GCACGCCTACTTAGAT-1_WSSS_THYst9699526	0	0	55	39
GCCGACCCACGACTGC-1_WSSS_THYst9699526	0	0.228834	62	30
GCGACCCAACCATCTG-1_WSSS_THYst9699526	0	0	59	33
GCGCAAATATATTCAA-1_WSSS_THYst9699526	0.162739	0	58	28
GCGGAGAAACTTCGCA-1_WSSS_THYst9699526	0	0	55	33
GCGGCAAAGTATTGCC-1_WSSS_THYst9699526	0	0	59	27
GCGGGCGAGCCTTACC-1_WSSS_THYst9699526	0	0.162901	55	51
GCGTCCCTAAGACATA-1_WSSS_THYst9699526	0	0.293584	64	42
GCGTCGCCAGGGTGAT-1_WSSS_THYst9699526	0	0.547709	54	62
GCTAGCGATAGGTCTT-1_WSSS_THYst9699526	0	0	66	24
GCTCAATCCGTTTATT-1_WSSS_THYst9699526	0	0.415494	53	35
GCTCAATGTAATACCG-1_WSSS_THYst9699526	1.16965	0	62	58
GCTCCTGACATACTGG-1_WSSS_THYst9699526	0	0.456263	56	32
GCTCTTTCCGCTAGTG-1_WSSS_THYst9699526	0	0.385125	64	54
GCTGAATCTTCCAATC-1_WSSS_THYst9699526	0	0.179096	59	23
GCTGCTAAGTAGTCGA-1_WSSS_THYst9699526	0.224302	0.224302	56	56
GGAACCTTGACTCTGC-1_WSSS_THYst9699526	0	0.246176	59	21
GGACCTCTAGGCCGCC-1_WSSS_THYst9699526	0.375191	0.205089	58	30
GGACTCGTGAGTGGTC-1_WSSS_THYst9699526	0.44795	0	64	38
GGATCTTACTGCCCTT-1_WSSS_THYst9699526	0	0.438382	65	35
GGCAAAGGCGCCAATA-1_WSSS_THYst9699526	0	0	54	34
GGCAAGCCCATAGTGG-1_WSSS_THYst9699526	0	0.296838	67	61
GGCCGAGACTCTGGTG-1_WSSS_THYst9699526	0	0.305476	62	32
GGCCGTTTGGGTTTCA-1_WSSS_THYst9699526	0	0	59	45
GGCTACTATACACTCC-1_WSSS_THYst9699526	0	0.227477	64	44
GGCTCCTCCACCTGTT-1_WSSS_THYst9699526	0.168541	0.438727	59	35
GGCTTTCAATAAGGGT-1_WSSS_THYst9699526	0.196634	0.196634	60	62
GGGAACGGTTTCAGAT-1_WSSS_THYst9699526	0	0	64	32
GGGACAGAGTTACTCC-1_WSSS_THYst9699526	0	0.348482	57	19
GGGACCCGTATATCTT-1_WSSS_THYst9699526	0	0	57	53
GGGCAGAGCAATCGTT-1_WSSS_THYst9699526	0.432013	0	58	60
GGGCGTTTACATTCAT-1_WSSS_THYst9699526	0.194913	0.194913	66	26
GGGCTATGATCGATGG-1_WSSS_THYst9699526	0.53726	0.304285	57	51
GGGTCAGGAGCTAGAT-1_WSSS_THYst9699526	0	0	65	55
GGGTTAACATTTGAGT-1_WSSS_THYst9699526	0	0	54	50
GGTAGACCGTTGGGCG-1_WSSS_THYst9699526	0	0.172414	53	53
GGTCGGTCGTCCACAG-1_WSSS_THYst9699526	0.444971	0	56	52
GGTCTCTGAATGGACT-1_WSSS_THYst9699526	0.226859	0.226859	52	34
GGTGCATAAATGATTA-1_WSSS_THYst9699526	0	0	67	47
GGTTTAATTACCATCG-1_WSSS_THYst9699526	0	0	63	39
GTAACTGCCCAAGGAG-1_WSSS_THYst9699526	0.204554	0	66	46
GTAGAGGGAGACAAGT-1_WSSS_THYst9699526	0	0	51	31
GTAGCTCCGGGAGGCT-1_WSSS_THYst9699526	0	0	65	37
GTAGTTCGAAGGCGAA-1_WSSS_THYst9699526	0	0	65	39
GTATCTCAGTCTTGAC-1_WSSS_THYst9699526	0	0	58	22
GTCCAATATTTAGCCT-1_WSSS_THYst9699526	0	0.434385	65	53
GTCGCCGTTGTGTGTT-1_WSSS_THYst9699526	0	0	57	43
GTCGGGAAGCAGAAAC-1_WSSS_THYst9699526	0.302248	0	59	65
GTCTCAAGGCCCGGCT-1_WSSS_THYst9699526	0.254017	0	60	66
GTCTCCTGCCAGTATG-1_WSSS_THYst9699526	0	0	59	13
GTGATCAAGCGTGCAC-1_WSSS_THYst9699526	0.17343	0.321181	65	27
GTGCACCAGCTTCAAC-1_WSSS_THYst9699526	0	0	66	54
GTGGACGCATTTGTCC-1_WSSS_THYst9699526	0.230829	0	56	64
GTGGAGCGTTTACCGA-1_WSSS_THYst9699526	0	0.465714	58	16
GTGGAGTCGGCGGTTG-1_WSSS_THYst9699526	0	0	54	38
GTGGTATAGTCTGCCG-1_WSSS_THYst9699526	0.197771	0.197771	57	41
GTTCGACAATTGTATA-1_WSSS_THYst9699526	0	0	69	27
GTTGGTCATGCTATCC-1_WSSS_THYst9699526	0	0	55	63
GTTTGGTAGGGTCAAC-1_WSSS_THYst9699526	0.249015	0	53	59
GTTTGGTGATCGGTGC-1_WSSS_THYst9699526	0.342011	0	66	38
TAAACCCAGGAGGGCA-1_WSSS_THYst9699526	0	0.132322	54	36
TAAAGCGGTATTTCCA-1_WSSS_THYst9699526	0.258386	0.258386	63	49
TAACAGCGTTTGTGCT-1_WSSS_THYst9699526	0	0.362654	63	37
TAAGCGCGAATCAAAT-1_WSSS_THYst9699526	0	0.179343	65	25
TAAGGCATAACATCAA-1_WSSS_THYst9699526	0.454587	0.324748	57	49
TAAGTCGCCGAGTATC-1_WSSS_THYst9699526	0	0	54	32
TAATAGGTCACCAGAA-1_WSSS_THYst9699526	0	0.271642	61	21
TACCAAATAGCCCAGA-1_WSSS_THYst9699526	0.459199	0.328251	59	61
TACCAGGAATCCCGTC-1_WSSS_THYst9699526	0	0.151859	68	36
TACCGTAGGTTAACTA-1_WSSS_THYst9699526	0.456881	0.456881	59	57
TACCTACTCCCAGTAT-1_WSSS_THYst9699526	0.484445	0.188766	58	62
TACCTCAGTTGTCTGT-1_WSSS_THYst9699526	0.284496	0.284496	60	50
TACCTCCACACCAATG-1_WSSS_THYst9699526	0	0.130459	65	29
TACGCCGAGGGTACCC-1_WSSS_THYst9699526	0	0.424711	56	34
TACGCCTCCATTCCGA-1_WSSS_THYst9699526	0.694053	0.406069	55	59
TACGCTGCTGTGTTAA-1_WSSS_THYst9699526	0	0	68	24
TACGTACTAGTGCTGA-1_WSSS_THYst9699526	0	0	62	42
TACTATGGTTCCTCAG-1_WSSS_THYst9699526	0.17412	0.32237	57	47
TACTCCTCTAGTTGAC-1_WSSS_THYst9699526	0	0.525623	64	36
TACTCTTTCGTCTTCA-1_WSSS_THYst9699526	0.16098	0.16098	58	46
TACTGAACAGATTTAG-1_WSSS_THYst9699526	0	0.137225	56	44
TAGCTAGTGATGATGG-1_WSSS_THYst9699526	0.35834	0.621599	60	48
TAGGTGTTCCACAGAT-1_WSSS_THYst9699526	0.24834	0	60	60
TAGTAGCTTATACCAG-1_WSSS_THYst9699526	0	0.280643	61	43
TAGTCCCGGAGACCAC-1_WSSS_THYst9699526	0	0	66	48
TATACGCGTCATCACT-1_WSSS_THYst9699526	0.30457	0	60	68
TATAGAGTCGCTTGAA-1_WSSS_THYst9699526	0	0.435123	64	46
TATATAGGGCTTTACG-1_WSSS_THYst9699526	0	0	63	33
TATATATCGAGAAATG-1_WSSS_THYst9699526	0.203646	0.51736	60	28
TATCCGCACCGTCGGG-1_WSSS_THYst9699526	0	0.566614	59	53
TATGTAAAGTGCTTAA-1_WSSS_THYst9699526	0	0.201175	66	44
TATTAACCTGACCGCG-1_WSSS_THYst9699526	0	0.166618	57	45
TCAAATTTGAGACTCA-1_WSSS_THYst9699526	0	0	60	70
TCAACAAAGATAATTC-1_WSSS_THYst9699526	0	0	53	29
TCAACATAGCGCCCTA-1_WSSS_THYst9699526	0	0	58	44
TCAATACGCCGTCATG-1_WSSS_THYst9699526	0.521943	0.158135	63	61
TCACAGGAGAATAAGA-1_WSSS_THYst9699526	0	0.176519	55	49
TCACGATGTCCGTGGA-1_WSSS_THYst9699526	0	0.162437	52	28
TCAGCAGTAGGCCCTG-1_WSSS_THYst9699526	0	0.308241	61	41
TCAGTGTATACGTCAT-1_WSSS_THYst9699526	0.229057	0.229057	58	36
TCATATGAGCTTTGTT-1_WSSS_THYst9699526	0	0.265081	64	62
TCATCGATGGTCCCAA-1_WSSS_THYst9699526	0.679994	0	57	29
TCCAATAAAGGCTACC-1_WSSS_THYst9699526	0.37296	0.37296	63	53
TCCACCTCTAGCCTTT-1_WSSS_THYst9699526	0	0.638491	61	53
TCCAGGGTATATACGA-1_WSSS_THYst9699526	0.269226	0	61	63
TCCATCAATACTAATC-1_WSSS_THYst9699526	0	0	64	14
TCCCTGGCGTATTAAC-1_WSSS_THYst9699526	0	0	58	18
TCCTAACCGTCGGGCA-1_WSSS_THYst9699526	0	0	62	46
TCGAATATCCCGCAGG-1_WSSS_THYst9699526	0	0.190485	58	32
TCGAGCCAGGCAGGCC-1_WSSS_THYst9699526	0	0	57	37
TCGGTCCCGACAATAG-1_WSSS_THYst9699526	0	0	57	23
TCGTCAAGTACGCGCA-1_WSSS_THYst9699526	0	0	56	38
TCGTTGCTATCCGGTC-1_WSSS_THYst9699526	0	0.205386	54	46
TCTAATACTGCCTCAG-1_WSSS_THYst9699526	0	0	57	25
TCTCTTACCGCGAACC-1_WSSS_THYst9699526	0	0.211571	65	43
TGAACAAGCAGGGACT-1_WSSS_THYst9699526	0	0.262487	66	36
TGAATGAGTGTTTCCC-1_WSSS_THYst9699526	0	0.307381	66	50
TGACCAAATCTTAAAC-1_WSSS_THYst9699526	0.250794	0	66	62
TGAGCGGAAAGTGTTC-1_WSSS_THYst9699526	0	0	55	65
TGAGGAGTGCCAGCTT-1_WSSS_THYst9699526	0.501981	0.282163	58	58
TGATACATTTAGCCGT-1_WSSS_THYst9699526	0	0.116961	55	43
TGATTCCCGGTTACCT-1_WSSS_THYst9699526	0	0	64	50
TGCATGTGACCCATAG-1_WSSS_THYst9699526	0	0	68	38
TGCCAATGGGTACTCT-1_WSSS_THYst9699526	0.271485	0	54	52
TGCCGGATGTACGAGC-1_WSSS_THYst9699526	0	0.281549	62	34
TGCCGTGGATCGTCCT-1_WSSS_THYst9699526	0.204409	0.204409	57	63
TGCGACGGCCGAACGT-1_WSSS_THYst9699526	0	0.302127	60	32
TGCTCGGCGAAACCCA-1_WSSS_THYst9699526	0	0.209672	57	61
TGCTTAGAGAGAATGC-1_WSSS_THYst9699526	0	0.25641	62	26
TGCTTCCCAAGCAGTA-1_WSSS_THYst9699526	0.3696	0.10597	62	66
TGGACGCAATCCAGCC-1_WSSS_THYst9699526	0	0	58	20
TGGCAAGCACAAGTCG-1_WSSS_THYst9699526	0.163715	0.163715	66	56
TGGCGACTGCTCCAAA-1_WSSS_THYst9699526	0	0	55	47
TGTGAGACTAGCCCAA-1_WSSS_THYst9699526	0.185968	0	59	63
TGTGGCGGGCTTCTGG-1_WSSS_THYst9699526	0.214576	0	65	59
TGTGGTTGCTAAAGCT-1_WSSS_THYst9699526	0	0.249478	65	49
TTAAGGCCCGTACTTT-1_WSSS_THYst9699526	0	0.148789	59	25
TTACCCTAGGGATTGG-1_WSSS_THYst9699526	0.459968	0	60	58
TTAGAATAAGGGTCGG-1_WSSS_THYst9699526	0.37931	0	61	45
TTAGGTCATAACCGAC-1_WSSS_THYst9699526	0	0	58	38
TTCACTTCCTAGAACG-1_WSSS_THYst9699526	0.113042	0.113042	67	51
TTCGCACTGTACGACA-1_WSSS_THYst9699526	0.535323	0	61	59
TTCGCGCGCCATACGA-1_WSSS_THYst9699526	0.599478	0	59	47
TTCGGGCGCTAGTCTT-1_WSSS_THYst9699526	0.177025	0.177025	55	37
TTCTAGAAAGTCTTAT-1_WSSS_THYst9699526	0.272095	0.485769	60	46
TTCTATTAAACGCAGC-1_WSSS_THYst9699526	0	0	67	55
TTCTTGGACGATCTGC-1_WSSS_THYst9699526	0	0	52	32
TTGTGTATGCCACCAA-1_WSSS_THYst9699526	0.343361	0.186346	56	60
TTGTTTCACATCCAGG-1_WSSS_THYst9699526	0	0.190495	58	42
TTGTTTCATTAGTCTA-1_WSSS_THYst9699526	0	0.411014	60	30

## Sheet: panel_h
ligand							receptor							10x Visium data
cell_cluster	gene	percent	zscore_expression	id			cell_cluster	gene	percent	zscore_expression	id			index	array_row	array_col	InterZone	ChondroProg	MesCond	TransMes	RDH10+DistalMes	DistalMes	AER-Basal
AER-Basal	FGF8	2	2.25499	FGF8 AER-Basal			AER-Basal	FGFR2	55	1.33194	FGFR2 AER-Basal			AAAGGGCAGCTTGAAT-1_WSSS_THYst9699526	24	26	0.0253028	0.00558204	0.736151	1.89977	0.169238	1.28511	0.00167056
ChondroProg	FGF8	0	-0.634366	FGF8 ChondroProg			ChondroProg	FGFR2	37	0.882799	FGFR2 ChondroProg			AAATAACCATACGGGA-1_WSSS_THYst9699526	14	88	0.873931	0.458411	0.574179	7.53233	3.49075	13.5825	0.0117822
DistalMes	FGF8	0	-0.634366	FGF8 DistalMes			DistalMes	FGFR2	13	-1.40867	FGFR2 DistalMes			AAATGCTCGTTACGTT-1_WSSS_THYst9699526	16	24	0.00179111	0.00150856	0.00396903	0.00282169	0.0106235	0.00319866	2.16026
InterZone	FGF8	0	-0.504678	FGF8 InterZone			InterZone	FGFR2	34	0.910474	FGFR2 InterZone			AAATGGCATGTCTTGT-1_WSSS_THYst9699526	13	69	3.21568	2.24705	13.4005	0.00239884	0.000235587	0.00790416	9.058e-05
MesCond	FGF8	0	-0.634366	FGF8 MesCond			MesCond	FGFR2	22	-0.0216901	FGFR2 MesCond			AAATTACACGACTCTG-1_WSSS_THYst9699526	14	86	3.11636	1.73529	1.50639	5.22173	0.860456	11.0167	0.00302724
OCP	FGF8	2	0.576179	FGF8 OCP			OCP	FGFR2	30	0.0734372	FGFR2 OCP			AACAACTGGTAGTTGC-1_WSSS_THYst9699526	28	42	0.00476101	0.000647589	0.196264	0.519367	0.102889	0.868608	0.00144651
RDH10+DistalMes	FGF8	1	-0.0863111	FGF8 RDH10+DistalMes			RDH10+DistalMes	FGFR2	15	-1.06301	FGFR2 RDH10+DistalMes			AACAATTACTCTACGC-1_WSSS_THYst9699526	29	25	1.99211	5.73038	1.45224	0.404622	0.10403	0.818538	0.00241159
TransMes	FGF8	0	-0.337083	FGF8 TransMes			TransMes	FGFR2	19	-0.705287	FGFR2 TransMes			AACACGACTGTACTGA-1_WSSS_THYst9699526	9	65	0.0257116	0.00646554	1.25709	1.59267	9.60675	2.43321	0.00315775
AER-Basal	FGF9	5	0.324968	FGF9 AER-Basal										AACAGGAAATCGAATA-1_WSSS_THYst9699526	15	67	2.71043	0.890002	9.59319	0.0825897	0.0256059	0.0116835	0.000363885
ChondroProg	FGF9	0	-0.917726	FGF9 ChondroProg										AACAGGATGGGCCGCG-1_WSSS_THYst9699526	29	31	0.00857603	0.00117243	0.481528	0.113001	0.0400653	0.00307982	0.00094799
DistalMes	FGF9	16	2.28684	FGF9 DistalMes										AACCATGGGATCGCTA-1_WSSS_THYst9699526	14	30	0.000737763	0.00128136	0.00188218	0.00160435	0.0181839	0.00124814	0.385066
InterZone	FGF9	3	-0.332036	FGF9 InterZone										AACCCAGAGACGGAGA-1_WSSS_THYst9699526	15	39	10.9704	3.69441	2.57446	1.99175	0.186712	5.16446	0.00117615
MesCond	FGF9	1	-0.505709	FGF9 MesCond										AACCCTGGTGGAACCA-1_WSSS_THYst9699526	8	70	0.00254941	0.00107287	0.00868053	3.26724	8.1619	6.66568	0.00457911
OCP	FGF9	2	-0.650705	FGF9 OCP										AACCGTTGTGTTTGCT-1_WSSS_THYst9699526	12	64	10.8622	5.86872	9.71383	0.0157041	0.0023242	0.0628719	0.00101489
RDH10+DistalMes	FGF9	4	-0.180309	FGF9 RDH10+DistalMes										AACCTTTACGACGTCT-1_WSSS_THYst9699526	16	92	0.00656229	0.00333106	0.0119965	6.30231	4.60551	15.423	7.32625
TransMes	FGF9	4	-0.0253192	FGF9 TransMes										AACGATAGAAGGGCCG-1_WSSS_THYst9699526	15	53	1.27456	2.20222	1.78755	0.0313363	0.0238594	0.0240532	0.0459542
AER-Basal	FGF18	5	-0.763196	FGF18 AER-Basal										AACGATATGTCAACTG-1_WSSS_THYst9699526	24	76	0.000131061	9.27278e-05	0.000235359	0.000904656	0.000404834	0.0035003	4.00581
ChondroProg	FGF18	1	-0.990001	FGF18 ChondroProg										AACGTCAGACTAGTGG-1_WSSS_THYst9699526	24	40	0.00645807	0.00272715	0.0449837	1.71429	0.291335	2.8437	0.0268767
DistalMes	FGF18	6	-0.327914	FGF18 DistalMes										AACGTGATGAAGGACA-1_WSSS_THYst9699526	9	83	0.00133892	0.000743848	0.00172472	5.7424	1.83069	12.9926	0.00525094
InterZone	FGF18	9	0.643884	FGF18 InterZone										AACTCCTAATCCCATG-1_WSSS_THYst9699526	12	92	0.00271893	0.00231072	0.00412358	3.89597	1.98179	12.6344	3.46484
MesCond	FGF18	3	-0.529174	FGF18 MesCond										AACTGATATTAGGCCT-1_WSSS_THYst9699526	16	66	4.69547	1.62686	9.34017	0.059441	0.0266224	0.0175146	0.000289397
OCP	FGF18	4	-0.610092	FGF18 OCP										AACTGGGTCCCGACGT-1_WSSS_THYst9699526	20	66	0.00501883	0.000742313	0.148877	2.43354	8.23918	5.38083	0.0219412
RDH10+DistalMes	FGF18	16	1.97524	FGF18 RDH10+DistalMes										AACTTCTGCGTCTATC-1_WSSS_THYst9699526	18	18	0.000742938	0.000516487	0.00187507	0.0327293	0.0261979	0.0543453	0.221682
TransMes	FGF18	9	0.601254	FGF18 TransMes										AACTTGCCCGTATGCA-1_WSSS_THYst9699526	29	27	0.553289	1.24655	0.98595	0.76284	0.165933	1.42113	0.00264588
AER-Basal	FGF10	3	-1.23461	FGF10 AER-Basal										AAGAGATGAATCGGTA-1_WSSS_THYst9699526	27	27	1.00815	1.70321	1.69152	0.199044	0.0572686	0.0992345	0.0011402
ChondroProg	FGF10	9	0.139653	FGF10 ChondroProg										AAGGAGCGGTTGGTGC-1_WSSS_THYst9699526	28	48	0.000400606	0.000721404	0.00171907	0.00683173	0.0322821	0.0172425	0.0226004
DistalMes	FGF10	25	1.93423	FGF10 DistalMes										AAGGCGCGTAAAGCTT-1_WSSS_THYst9699526	24	38	0.019639	0.00283455	0.572003	1.06464	0.197893	1.1882	0.00366655
InterZone	FGF10	11	0.523656	FGF10 InterZone										AAGGCTGTGCTCATCG-1_WSSS_THYst9699526	30	46	0.000377972	0.000210842	0.00169571	0.0572036	0.0237136	0.156086	0.0259806
MesCond	FGF10	5	-0.368495	FGF10 MesCond										AAGTAGAAGACCGGGT-1_WSSS_THYst9699526	19	47	9.60994	2.4084	2.03797	1.05035	0.125289	2.72922	0.000737679
OCP	FGF10	2	-1.13323	FGF10 OCP										AATAAGTCCTCGAGAC-1_WSSS_THYst9699526	5	71	0.00488248	0.00312117	0.0349096	1.62425	15.0921	4.05474	0.845225
RDH10+DistalMes	FGF10	10	0.144042	FGF10 RDH10+DistalMes										AATACAATGTTTCAGG-1_WSSS_THYst9699526	23	19	1.31535	3.59147	0.689032	2.20492	0.384801	5.98605	0.00134884
TransMes	FGF10	9	-0.00524349	FGF10 TransMes										AATCCAAGGGCCTGAG-1_WSSS_THYst9699526	13	47	5.60244	3.42646	1.7856	5.19181	0.635598	9.60991	0.0034835
														AATGACTGTCAGCCGG-1_WSSS_THYst9699526	23	47	0.0355238	0.00398958	1.62575	1.17768	0.333236	0.430655	0.155338
														AATGGTTCTCACAAGC-1_WSSS_THYst9699526	19	35	0.00419724	0.00187837	0.00771931	0.00839924	0.00513913	0.0139764	0.0127075
														AATTTGGGACATAGTA-1_WSSS_THYst9699526	13	91	0.00332857	0.00157336	0.00568131	7.18848	3.37233	21.8157	0.0751212
														AATTTGGTTCCAAAGA-1_WSSS_THYst9699526	11	67	2.569	1.34474	10.5975	0.100556	0.267494	0.0310813	0.00186044
														ACAACGGTCCCTGCGA-1_WSSS_THYst9699526	22	30	0.0281148	0.00366716	0.753422	2.58337	0.481503	3.4639	0.0131454
														ACAAGCAGTGCCTAGC-1_WSSS_THYst9699526	30	26	2.64664	3.99881	2.79818	0.968203	0.313806	2.33921	0.00166051
														ACAAGGACAAGAGGTT-1_WSSS_THYst9699526	29	37	0.00574194	0.000962513	0.249153	0.372892	0.08952	0.608077	0.00132308
														ACACACTTTCTACACG-1_WSSS_THYst9699526	14	64	9.41493	5.71865	10.9434	0.0109132	0.000730611	0.0486568	0.000456899
														ACACCCAGCATGCAGC-1_WSSS_THYst9699526	24	50	0.00258603	0.00193717	0.00643343	1.53464	0.408257	3.1942	0.269031
														ACACCCGAGAAATCCG-1_WSSS_THYst9699526	19	39	0.0357648	0.00723295	0.943523	0.534938	0.150765	0.171988	0.00985091
														ACACCTTAAGTAGGGC-1_WSSS_THYst9699526	25	43	0.0244971	0.00335517	0.779974	1.90271	0.365449	2.15138	0.00765493
														ACACGGCACTATGCAT-1_WSSS_THYst9699526	7	71	0.00930162	0.00371602	0.208018	2.09814	12.6646	5.2396	0.00800502
														ACAGCGCACCCGCAGC-1_WSSS_THYst9699526	10	80	0.0013379	0.000962536	0.00258952	12.198	2.84776	9.74938	0.00125358
														ACATCGTTAACCTAGT-1_WSSS_THYst9699526	9	75	1.26221	0.492227	4.09983	1.14237	3.03591	0.826045	0.000695608
														ACCAAGAACGCGTGTC-1_WSSS_THYst9699526	17	49	11.0685	2.00158	1.80208	2.66554	0.203313	5.98177	0.00189265
														ACCACAACTCAGAACA-1_WSSS_THYst9699526	7	81	0.00347964	0.00151998	0.0049763	8.54302	3.7056	24.1859	0.0514058
														ACCAGCCCGGTCTTTG-1_WSSS_THYst9699526	4	72	0.00210555	0.00180651	0.00392842	1.98383	4.74086	5.18415	4.40901
														ACCCACCTACATGCTC-1_WSSS_THYst9699526	25	25	0.875488	1.49923	1.3383	1.28427	0.32188	2.41133	0.00183065
														ACCCTTCATCTGCGAA-1_WSSS_THYst9699526	13	65	7.56234	3.9778	11.6231	0.00547964	0.000475107	0.0241546	0.000156236
														ACCCTTTAGTTCTCCA-1_WSSS_THYst9699526	6	80	0.00163822	0.000744093	0.0023585	4.03858	1.57788	14.5225	4.34563
														ACCTAATCGACTTCCT-1_WSSS_THYst9699526	32	30	0.0102559	0.000882407	0.848064	0.0853398	0.110566	0.00515004	0.00151645
														ACGAAATGGGCGGCAC-1_WSSS_THYst9699526	32	24	0.0307439	0.00822381	0.538377	0.104846	0.0279143	0.00749275	0.00553435
														ACGAGATATTTGCTTA-1_WSSS_THYst9699526	9	81	0.00240623	0.00113633	0.00619012	8.59029	3.71678	14.1695	0.0069466
														ACGATACATAGAACTA-1_WSSS_THYst9699526	22	80	0.00349032	0.00156875	0.00472499	9.21625	2.35376	20.3557	0.0163899
														ACGATGGATCCGATGC-1_WSSS_THYst9699526	10	70	2.98947	0.893545	10.7453	0.0854539	0.0714523	0.0261553	0.000265324
														ACGCCAGATGATTTCT-1_WSSS_THYst9699526	17	73	0.859798	0.108441	2.36154	1.26804	0.158884	1.39351	0.000831277
														ACGGAATTTAGCAAAT-1_WSSS_THYst9699526	15	27	0.000720763	0.000561953	0.00170988	0.000559815	0.00906714	0.000799797	0.312458
														ACGTACAGATTTCTCT-1_WSSS_THYst9699526	10	66	0.912044	0.406489	5.96396	2.62503	7.76378	3.69485	0.00541738
														ACGTGCGCCTCGTGCA-1_WSSS_THYst9699526	17	63	6.22193	2.79301	4.4979	0.0626622	0.00280926	0.189878	0.000295754
														ACGTTTAGTTGTGATC-1_WSSS_THYst9699526	14	68	3.74201	2.36709	12.381	0.00403346	0.000689723	0.0148296	0.00046825
														ACTACCAGCTCTCTGG-1_WSSS_THYst9699526	25	41	0.0105018	0.00168842	0.272173	1.07751	0.176256	1.27166	0.0116253
														ACTATTCGTCCGTGGT-1_WSSS_THYst9699526	14	74	0.924148	0.232267	2.66012	0.424467	0.0663093	1.31163	0.000138025
														ACTCTCTTATACACGA-1_WSSS_THYst9699526	8	84	0.00482517	0.00232462	0.00651107	10.9165	3.96423	28.7136	0.0795743
														ACTGCCGTCGTAACTC-1_WSSS_THYst9699526	16	70	1.34208	0.350847	2.8273	0.000802913	0.000279026	0.00170201	0.000112752
														ACTGTAGCACTTTGGA-1_WSSS_THYst9699526	27	39	0.00669527	0.00160719	0.169193	1.92847	0.343337	3.07373	0.0128676
														ACTGTATACGCGAGCA-1_WSSS_THYst9699526	10	36	0.0115808	0.00855653	0.00731467	0.102891	0.0429596	0.241142	0.182012
														ACTGTGCTAGTAGATC-1_WSSS_THYst9699526	13	31	0.00273198	0.00224718	0.00477187	0.00252726	0.00728991	0.00285446	2.26086
														ACTTAGTACGACAAGA-1_WSSS_THYst9699526	14	32	0.00094219	0.00115439	0.00299939	0.0558127	0.0513782	0.059561	0.00199182
														ACTTATTAGGATCGGT-1_WSSS_THYst9699526	38	52	0.000142011	8.62247e-05	0.000753243	0.000145788	0.000130365	7.95124e-05	6.43862e-05
														AGAATTGTTTGACATA-1_WSSS_THYst9699526	17	23	0.000586667	0.000423016	0.00175568	0.000903296	0.0101341	0.0011859	0.26508
														AGACCATGGGATACAA-1_WSSS_THYst9699526	22	28	0.0289151	0.00394797	0.916241	0.445432	0.121035	0.146248	0.00447391
														AGACTAGCCTTCCAGA-1_WSSS_THYst9699526	28	46	0.00812922	0.00110641	0.538592	0.120841	0.0912703	0.00213212	0.0414658
														AGAGCGGGCTAATCAT-1_WSSS_THYst9699526	16	64	9.20165	2.71003	7.41425	0.0158707	0.00179833	0.0212887	0.000398933
														AGAGCGTACAAGCTCG-1_WSSS_THYst9699526	24	28	0.0121265	0.0010008	0.467564	0.555028	0.0901166	0.51469	0.00161366
														AGATAACTTCAGGGCC-1_WSSS_THYst9699526	32	44	0.000752185	0.00019738	0.0259678	0.00421731	0.00128126	0.000933355	0.000264068
														AGATACGACTTCATAT-1_WSSS_THYst9699526	15	35	0.0455235	0.00524784	1.20692	0.311649	0.193357	0.00929428	0.00478431
														AGATGACTCGCCCACG-1_WSSS_THYst9699526	21	55	0.0703772	0.00513461	2.10369	1.80129	0.450714	1.00353	0.00379246
														AGCACTTAAGGACGCC-1_WSSS_THYst9699526	31	35	0.00358058	0.000493968	0.240008	0.0436564	0.0198672	0.00281322	0.00847637
														AGCATCGTCGATAATT-1_WSSS_THYst9699526	22	52	0.0421146	0.00341904	1.49026	0.424195	0.196832	0.0287643	0.00601326
														AGCCACTCCCGTGCTT-1_WSSS_THYst9699526	23	81	0.00203156	0.000561831	0.00179017	6.35041	1.52742	18.6712	1.57862
														AGCCCTAAGCGAAGTT-1_WSSS_THYst9699526	15	65	6.61752	2.62595	9.51825	0.0357758	0.0100391	0.0187799	0.000640027
														AGCCTTAAAGCGGAAG-1_WSSS_THYst9699526	21	15	0.015589	0.0118894	0.25768	0.321374	0.0349534	0.148562	0.00129185
														AGCGACATCCCATTCA-1_WSSS_THYst9699526	17	59	0.0401864	0.00252721	1.24899	4.21295	0.723291	4.81968	0.00530981
														AGCGGGAAGGGTCCAT-1_WSSS_THYst9699526	13	37	0.0346041	0.00431574	0.88349	0.306802	0.185176	0.0339513	0.0112071
														AGCTATTTAATCCAAC-1_WSSS_THYst9699526	16	74	1.48224	0.253027	3.05611	1.61406	0.139427	1.83004	0.000710933
														AGCTCTTCCCAGTGCA-1_WSSS_THYst9699526	18	88	0.00526972	0.00218681	0.0530475	5.45104	11.1898	9.7179	0.0476918
														AGCTGAAGTAAACCAA-1_WSSS_THYst9699526	20	84	0.00242351	0.00116991	0.00355159	8.35008	2.54457	17.6225	0.0103778
														AGGACATCGCACGTCG-1_WSSS_THYst9699526	16	38	5.71856	1.30197	1.21269	3.63288	0.416188	10.1179	0.0030016
														AGGCCACCCGTTATGA-1_WSSS_THYst9699526	28	38	0.00279175	0.000852328	0.0523249	0.941289	0.184042	1.68464	0.00261772
														AGGCCCATTGTACAGG-1_WSSS_THYst9699526	15	55	0.232294	0.159596	1.9602	1.24314	0.370982	1.01364	0.00917928
														AGGCTATGGTTAGCTT-1_WSSS_THYst9699526	26	30	0.0238285	0.00235408	0.886224	2.13384	0.28811	1.73292	0.00205423
														AGGCTTGCTAGACACC-1_WSSS_THYst9699526	24	18	2.33985	4.15479	1.63045	1.98467	0.521472	4.26727	0.0365094
														AGGGAAACGAGGTACT-1_WSSS_THYst9699526	13	89	0.0019702	0.00107331	0.00328307	5.86241	4.77788	11.5158	0.0121957
														AGGGCAGCGGCGTGGT-1_WSSS_THYst9699526	8	74	3.91347	2.4986	4.82274	0.0511135	0.0412266	0.159336	0.000275864
														AGGGCGTGATCGGCTA-1_WSSS_THYst9699526	17	45	7.31818	3.48557	2.24465	0.00584422	0.000419836	0.0237666	0.000996981
														AGGGTCGATGCGAACT-1_WSSS_THYst9699526	37	97	0.000648113	0.000343783	0.000791316	3.57223	0.563139	13.4046	1.10059
														AGGTAACCTCCTATTC-1_WSSS_THYst9699526	13	41	14.3899	3.1051	4.6853	3.2604	0.557316	6.29843	0.00423287
														AGGTACGATATTGCCA-1_WSSS_THYst9699526	12	76	1.54932	3.92468	2.17711	0.00268263	0.000537809	0.00526154	7.51263e-05
														AGTAATGTCTTGCCGC-1_WSSS_THYst9699526	16	60	0.246338	0.0196952	1.12606	4.0332	0.483599	5.8488	0.00681595
														AGTAGGTAACATACAT-1_WSSS_THYst9699526	13	51	0.117096	0.0149926	3.72837	1.09392	0.779798	0.0245971	0.00520225
														AGTATAATACTAGGCA-1_WSSS_THYst9699526	25	33	0.00364351	0.00126097	0.00806031	1.86742	0.330247	2.80499	0.0122625
														AGTCAGCCACCGCCTG-1_WSSS_THYst9699526	16	28	0.00154412	0.00209128	0.00548018	0.00136757	0.0434554	0.00133776	0.0493681
														AGTCGGCCCAAACGAC-1_WSSS_THYst9699526	25	39	0.00246673	0.000895383	0.00914931	1.88617	0.267404	2.86628	0.0104787
														AGTCTGGACATCCTTG-1_WSSS_THYst9699526	18	20	0.000483247	0.00054857	0.0012763	0.0096229	0.0107084	0.0181924	0.079732
														AGTGAGGGTTTCTGAC-1_WSSS_THYst9699526	8	88	0.00386041	0.00468549	0.00254755	2.8094	0.78021	9.18296	0.00954203
														AGTGTGGTCTATTGTG-1_WSSS_THYst9699526	21	23	0.0245309	0.00797601	0.369961	1.06599	0.135379	1.4929	0.00159934
														AGTTAAGCGGTCCCGG-1_WSSS_THYst9699526	16	80	0.769104	0.206063	0.695166	5.72961	0.634141	5.94491	0.00192201
														AGTTACCGCACATGGT-1_WSSS_THYst9699526	26	14	1.14851	0.995284	0.661273	0.0587914	0.0147449	0.141818	0.0185253
														AGTTACTCTATCGTGG-1_WSSS_THYst9699526	15	89	6.56195	4.29897	6.60539	3.56616	1.31442	5.29056	0.00877969
														AGTTTCGCAGGTCGGA-1_WSSS_THYst9699526	12	62	6.30111	6.2652	2.98127	0.373052	0.033197	1.71056	0.000475927
														ATAATAGTGTAGGGAC-1_WSSS_THYst9699526	18	30	0.0484017	0.00322044	1.67646	0.27484	0.151834	0.00356866	0.00317561
														ATACGGGTTTCGATTG-1_WSSS_THYst9699526	22	82	0.00132908	0.000574296	0.00254087	6.04911	1.65905	19.0663	0.0259651
														ATAGACGAAGAGAAAG-1_WSSS_THYst9699526	33	45	0.000947421	0.000257271	0.0472567	0.00248517	0.00197758	0.000212544	0.000251701
														ATAGAGTACTGGGACA-1_WSSS_THYst9699526	26	48	0.000850549	0.00146695	0.00486621	0.224613	0.118347	0.55179	0.00376915
														ATAGTCTTTGACGTGC-1_WSSS_THYst9699526	7	67	0.0130208	0.0035638	0.524596	0.0883256	10.7724	0.0597256	0.0564423
														ATATCTCCCTCGTTAA-1_WSSS_THYst9699526	19	87	7.60832	6.05068	9.0662	4.93141	3.261	8.50962	0.0364928
														ATATTCCCACAGGTCA-1_WSSS_THYst9699526	11	59	1.90828	1.17933	2.34898	4.22685	1.39207	7.68811	0.013128
														ATATTGCTGTCAAAGT-1_WSSS_THYst9699526	18	32	0.0263176	0.00361056	0.633318	0.156161	0.0527187	0.00851729	0.00792288
														ATCACATTAGAATATC-1_WSSS_THYst9699526	20	82	0.00282824	0.00127852	0.00363369	11.1188	2.32509	20.9659	0.0104877
														ATCCAACGCAGTCATA-1_WSSS_THYst9699526	25	37	0.0133843	0.00191484	0.529319	1.14549	0.252259	1.89217	0.00439155
														ATCTCCCTGCAATCTA-1_WSSS_THYst9699526	16	72	0.411588	0.0601269	2.70054	0.415153	0.0983269	0.621855	0.000184191
														ATCTGTAATTGTACCC-1_WSSS_THYst9699526	15	57	0.135821	0.0255577	2.69769	2.36227	0.541198	2.28999	0.0158159
														ATCTTGACCTGCAACG-1_WSSS_THYst9699526	26	44	0.0174593	0.00204665	0.755754	0.302606	0.124139	0.0426665	0.00719959
														ATGAAGCCAAGGAGCC-1_WSSS_THYst9699526	22	46	0.0109452	0.00227498	0.411002	0.122515	0.0481926	0.0286628	0.0105746
														ATGACGCCGGCTCTAA-1_WSSS_THYst9699526	16	58	0.0384152	0.00263134	1.20814	0.729457	0.200616	0.780024	0.00375151
														ATGAGGAGTGTTAATC-1_WSSS_THYst9699526	25	35	0.0156776	0.00206943	0.499489	1.56059	0.306683	2.74139	0.00443311
														ATGATCGGGAATAGAC-1_WSSS_THYst9699526	16	54	0.0371756	0.00416977	1.23348	0.819264	0.224781	0.502822	0.00298301
														ATGCACTACCGCATTG-1_WSSS_THYst9699526	27	45	0.0128342	0.0012416	0.800606	0.123331	0.0801331	0.00166506	0.00202516
														ATGCCGGTTGATGGGA-1_WSSS_THYst9699526	19	83	0.850496	0.452823	0.373084	6.36162	0.957233	10.9198	0.00881389
														ATGCTCAGTGTTGCAT-1_WSSS_THYst9699526	21	29	0.0456498	0.00365906	2.27544	0.326202	0.166226	0.00405646	0.00417369
														ATGGATCCGGCGTCCG-1_WSSS_THYst9699526	19	79	0.00119709	0.000563432	0.0013387	6.7642	1.6202	9.09066	0.00319311
														ATGTTACGAGCAATAC-1_WSSS_THYst9699526	15	29	0.00109266	0.00163318	0.00398192	0.000825805	0.0335428	0.000587908	0.153349
														ATTAATGAACCAGTCG-1_WSSS_THYst9699526	23	79	0.000585215	0.000276454	0.000846858	1.44291	0.314505	3.57076	9.7413
														ATTAATTCGGTCACTC-1_WSSS_THYst9699526	14	66	6.49665	3.81836	13.3718	0.00662584	0.00069663	0.0222823	0.000586931
														ATTACAACTACCGGCC-1_WSSS_THYst9699526	11	87	11.8118	10.2874	11.5975	0.0321956	0.00748219	0.212789	0.00094934
														ATTACTAGCCTCTTGC-1_WSSS_THYst9699526	18	44	3.38886	5.44423	1.57019	0.00356847	0.000232215	0.00957518	0.000239407
														ATTAGATTGATAGCGG-1_WSSS_THYst9699526	19	49	5.60401	0.515374	1.12773	2.13914	0.206736	2.84383	0.000866143
														ATTATACTTTGCTCGT-1_WSSS_THYst9699526	18	78	0.00543115	0.00120837	0.0677696	8.33853	1.49178	6.44423	0.00376626
														ATTATGCCATAGGGAG-1_WSSS_THYst9699526	21	53	0.0284882	0.00241175	1.00316	0.273545	0.115998	0.00709246	0.00322461
														ATTCAGTAGCAGGGTC-1_WSSS_THYst9699526	27	25	0.903975	3.96953	0.792831	0.0664522	0.0138183	0.228936	0.000428839
														ATTCCCACATAAACAA-1_WSSS_THYst9699526	26	24	2.1303	5.6591	1.42901	3.23531	0.43281	5.58366	0.0132998
														ATTCCTCCGCCAGTGC-1_WSSS_THYst9699526	23	39	0.0291999	0.0024108	0.984821	2.45693	0.507185	3.88689	0.0077889
														ATTCTCGTCTCTTTAG-1_WSSS_THYst9699526	11	51	0.00592833	0.00746891	0.0119025	0.0527723	0.0671326	0.148173	7.89064
														ATTCTTCGTACTTATG-1_WSSS_THYst9699526	9	87	0.00514298	0.00262855	0.00711862	11.0764	3.74387	23.7427	0.0248138
														ATTGACGTAACTCGGT-1_WSSS_THYst9699526	8	72	5.77132	2.33143	7.5468	0.0873562	0.0528906	0.0969374	0.00032262
														ATTGGGAATATCTTGG-1_WSSS_THYst9699526	12	52	0.00232438	0.00236921	0.0147151	1.33924	0.698409	2.94389	0.00484638
														ATTGTCGCAATACCTT-1_WSSS_THYst9699526	15	85	5.57682	10.3434	4.06287	0.00663064	0.000546988	0.0344997	0.000328672
														ATTTAACTCGTATTAC-1_WSSS_THYst9699526	14	52	0.953884	1.69722	1.29329	0.00249959	0.00147636	0.00501931	0.00466223
														ATTTACAGTTTACTGG-1_WSSS_THYst9699526	30	38	0.00373932	0.000734258	0.235803	0.0478915	0.0318639	0.00368995	0.00153656
														ATTTCATTATTTCGCG-1_WSSS_THYst9699526	14	78	1.41249	0.580318	1.36323	2.76772	0.0728693	1.54222	0.000197814
														ATTTGTTCCAGGGCTC-1_WSSS_THYst9699526	19	71	0.0074567	0.000828322	0.281493	3.80131	1.15327	5.21865	0.00413704
														CAAACGGTCGCACTTT-1_WSSS_THYst9699526	30	40	0.00371553	0.000481252	0.248706	0.0489156	0.017324	0.00276644	0.00107181
														CAAACTACGATAGAGA-1_WSSS_THYst9699526	12	84	8.09144	10.0659	7.13997	0.0156386	0.00171868	0.048445	0.000532354
														CAAACTATTGAGCTTC-1_WSSS_THYst9699526	11	75	2.67108	1.04823	3.71029	0.914708	0.138728	1.85929	0.00111111
														CAAATTGTCAGCAAGC-1_WSSS_THYst9699526	13	67	5.07377	3.83249	14.1003	0.00468969	0.000302797	0.0161282	0.000140542
														CAACGACCCGTTTACA-1_WSSS_THYst9699526	20	50	0.0698995	0.00644774	1.76231	2.38555	0.437596	2.1543	0.00320178
														CAACGGTTCTTGATAC-1_WSSS_THYst9699526	18	38	0.00453298	0.00229985	0.00504127	2.78919	0.422776	5.06028	0.0228057
														CAACTATATCGAATGC-1_WSSS_THYst9699526	15	79	3.2264	3.46199	2.63465	0.971754	0.0423669	0.992957	0.000244623
														CAACTCCTTGATCCCG-1_WSSS_THYst9699526	18	46	11.8315	7.85404	3.9638	0.0564996	0.00322011	0.374086	0.000986768
														CAAGCACCAAATGCCT-1_WSSS_THYst9699526	18	66	3.63689	1.85344	5.8422	0.134426	0.0675319	0.0165768	0.00135097
														CAATCCCTATACCAGC-1_WSSS_THYst9699526	12	88	2.74312	1.7027	2.1057	7.73334	7.56796	12.4004	0.00890246
														CACACAGGGATAGATT-1_WSSS_THYst9699526	25	27	0.0263562	0.00732732	0.93262	0.255693	0.0608758	0.00427398	0.000878961
														CACAGCTAGGGAGTGA-1_WSSS_THYst9699526	20	60	0.0315993	0.00291243	1.42399	0.755274	2.29944	1.0624	0.00790278
														CACATTCTTTCGATGG-1_WSSS_THYst9699526	18	90	0.00294853	0.00180609	0.00341695	4.39987	2.92019	12.7372	0.0756366
														CACCATCGGAGGAGAC-1_WSSS_THYst9699526	11	61	3.78772	2.1142	2.0203	4.76806	0.891397	8.28113	0.00553434
														CACCCACACGTCACCC-1_WSSS_THYst9699526	17	43	7.92223	8.84872	2.72052	0.00728797	0.000600589	0.0340896	0.000701159
														CACCCACGAGGCAATT-1_WSSS_THYst9699526	20	86	0.00474736	0.00234593	0.0086015	11.7935	4.87718	21.538	0.0477844
														CACCGATACACCGAGC-1_WSSS_THYst9699526	10	84	0.523523	0.424951	0.243679	7.73576	1.14375	12.0449	0.00316961
														CACCGCCGACCAGCGA-1_WSSS_THYst9699526	9	67	0.021805	0.00734776	1.29743	0.732419	11.685	1.21047	0.00189179
														CACCTAATAGAGTCGT-1_WSSS_THYst9699526	17	25	0.00125023	0.00106981	0.00302018	0.000858313	0.0156266	0.000610179	0.0444444
														CACCTAATCAGTTTAC-1_WSSS_THYst9699526	20	72	0.00262814	0.00110133	0.00395846	7.39511	4.94542	13.0169	0.00752112
														CACCTCGATGGTGGAC-1_WSSS_THYst9699526	18	70	0.0357064	0.00195662	1.89064	0.227399	0.0414628	0.00279613	0.000479381
														CACGCAGCGAGGCTTT-1_WSSS_THYst9699526	31	43	0.00064349	0.000153933	0.052135	0.00408278	0.00393492	0.000490301	0.000163055
														CACTACTCAGTTCTGT-1_WSSS_THYst9699526	5	75	0.00511774	0.00291067	0.00621329	5.30864	4.97234	12.8305	1.33909
														CACTCAGCTCTTGAGG-1_WSSS_THYst9699526	11	71	4.27365	2.046	12.0735	0.0107017	0.00292558	0.0201526	0.000315921
														CACTCCTCTCGGTCGG-1_WSSS_THYst9699526	15	87	8.96771	7.67722	5.90528	0.00764248	0.000556985	0.0239326	0.000232237
														CACTGTCCAAGTGAGA-1_WSSS_THYst9699526	19	43	0.470121	1.14676	0.173535	0.000610312	0.000251283	0.00132075	4.90278e-05
														CACTTCGCCACAGGCT-1_WSSS_THYst9699526	21	31	0.00938567	0.00167168	0.346389	1.90189	0.394942	2.81894	0.00605931
														CAGAGTGATTTAACGT-1_WSSS_THYst9699526	9	69	0.0134414	0.00191271	1.93337	1.74054	6.73051	2.74046	0.00135508
														CAGATACTAACATAGT-1_WSSS_THYst9699526	26	46	0.0155461	0.00192653	0.632894	0.224854	0.116396	0.00876971	0.0105659
														CAGCCGGGCCCTCTAT-1_WSSS_THYst9699526	11	85	12.2033	7.53299	7.91281	0.0171859	0.00162269	0.0581257	0.00124387
														CAGCTCGTGCTTGTGT-1_WSSS_THYst9699526	14	42	18.8545	5.42327	4.7844	0.0149169	0.000597054	0.0886615	0.000726661
														CAGCTTAGTAGGTAGC-1_WSSS_THYst9699526	32	28	0.0310981	0.00308624	1.31304	1.08275	0.254508	0.895653	0.00277846
														CAGGAAGACTTTATAT-1_WSSS_THYst9699526	13	85	0.122706	0.0612856	0.101202	9.01091	7.82265	7.3843	0.00214782
														CAGTAATCCCTCCCAG-1_WSSS_THYst9699526	21	25	0.0386577	0.00375706	1.623	0.495249	0.139006	0.006735	0.00147832
														CAGTGTCCGCAGAATG-1_WSSS_THYst9699526	15	37	0.561549	0.0957321	0.793532	3.27623	0.344482	3.70671	0.00925524
														CAGTTCCGCGGGTCGA-1_WSSS_THYst9699526	26	26	0.697644	1.15196	0.718022	1.75595	0.328422	2.87165	0.00124049
														CATACAAAGCCGAACC-1_WSSS_THYst9699526	13	35	0.0014217	0.00212273	0.00381166	0.0116809	0.0534911	0.0260903	0.0111511
														CATAGCCGCCCGGGAT-1_WSSS_THYst9699526	26	22	1.56194	4.60443	0.903875	0.73983	0.124687	1.78534	0.000620107
														CATAGTACATTGAGAG-1_WSSS_THYst9699526	15	77	2.40091	1.83664	2.19642	2.62965	0.0816767	1.74003	0.000309202
														CATAGTAGCATAGTAG-1_WSSS_THYst9699526	19	45	5.5766	5.80361	3.26269	0.0156452	0.00123301	0.154028	0.000755448
														CATATTATTTGCCCTA-1_WSSS_THYst9699526	9	79	0.134187	0.0818506	0.208782	7.42817	7.93117	8.57081	0.00364863
														CATCATCTACCCGGAC-1_WSSS_THYst9699526	11	69	2.0255	1.18889	11.4637	0.0196417	0.0539805	0.0180158	0.000578276
														CATCGCCCGCGGCCAA-1_WSSS_THYst9699526	14	44	18.4314	5.35254	4.13534	0.0114281	0.000536834	0.0592512	0.000404992
														CATGAACCGACATTTG-1_WSSS_THYst9699526	11	43	0.00842999	0.0116987	0.0159042	0.0131392	0.0800007	0.032896	2.93612
														CATGCATGGAGACCCT-1_WSSS_THYst9699526	6	70	0.00731364	0.00184848	0.167035	1.47152	12.9579	3.70477	0.00931626
														CATGCGTTAGACAGAA-1_WSSS_THYst9699526	15	63	8.42119	2.66722	7.01285	0.0115005	0.000684203	0.0236255	0.000265545
														CATGCTGGCTCCAATT-1_WSSS_THYst9699526	12	60	6.37732	9.36735	3.56724	1.0093	0.170711	2.9415	0.00297277
														CATGGCAGGAAGATCG-1_WSSS_THYst9699526	17	57	0.0252054	0.00557793	0.597516	2.04997	0.620832	4.46663	0.0034638
														CATGGGTCGGGTGTGG-1_WSSS_THYst9699526	21	85	0.00112769	0.000489772	0.00134872	4.97274	1.54408	14.2033	0.00906611
														CATTACGTCGGCCCGT-1_WSSS_THYst9699526	19	65	1.12159	0.498701	2.33419	2.46101	0.80713	3.41566	0.00242238
														CATTTCTAGCAGACTA-1_WSSS_THYst9699526	16	26	0.000821198	0.000766141	0.00214043	0.000796388	0.0154339	0.000775533	0.314501
														CCAAACAGAACCCTCG-1_WSSS_THYst9699526	22	48	0.0584419	0.00491832	2.01799	0.642635	0.270564	0.0194937	0.00617997
														CCAACGATGCACTGAT-1_WSSS_THYst9699526	31	37	0.00177897	0.000580519	0.122134	0.0140926	0.00974575	0.00189977	0.00051236
														CCAAGACTTCTGCGAA-1_WSSS_THYst9699526	20	62	0.0121405	0.0011827	0.524645	2.29389	3.24857	4.34909	0.0576147
														CCAAGGAACAGAGAGG-1_WSSS_THYst9699526	14	48	4.41669	6.72029	1.66096	0.874712	0.0596393	1.88166	0.000843711
														CCAATCGGTAGATCGA-1_WSSS_THYst9699526	14	84	3.18153	3.67242	1.56524	2.88109	0.232429	5.89686	0.000585776
														CCAATTGAATGTTAAT-1_WSSS_THYst9699526	20	46	2.38643	0.621018	1.83434	4.98412	0.795332	6.8207	0.00685022
														CCACGAGAAGAGAATC-1_WSSS_THYst9699526	17	75	2.63861	0.686907	3.37902	2.38814	0.110413	1.80622	0.000612749
														CCAGAGACAAAGCCGG-1_WSSS_THYst9699526	23	21	0.8462	2.64995	0.479974	1.78049	0.270191	4.1809	0.00195875
														CCAGCTTCCGCCCGCA-1_WSSS_THYst9699526	29	17	0.555535	0.671673	0.723556	2.93034	0.345958	4.48967	0.00102333
														CCATAAACAACCCGAC-1_WSSS_THYst9699526	14	76	2.4596	1.06701	2.74273	1.32068	0.0854879	2.34141	0.000173272
														CCATAGGTTGGCGTGG-1_WSSS_THYst9699526	18	62	4.3803	4.2085	3.60923	0.503729	0.0940222	1.37514	0.000362047
														CCATCCATACCAAGTC-1_WSSS_THYst9699526	14	38	7.24997	1.76571	3.40353	4.19903	0.38734	4.46504	0.00468766
														CCATGCTCTGCAGGAA-1_WSSS_THYst9699526	21	43	0.0472185	0.00451407	1.78544	0.508397	0.249158	0.00582627	0.00265904
														CCATGGCCCTTGTACC-1_WSSS_THYst9699526	32	22	0.0498655	0.0212055	1.05198	0.698745	0.111644	0.436132	0.00312566
														CCCAACCACACTAACA-1_WSSS_THYst9699526	8	66	0.0151699	0.00505081	0.666429	0.684574	14.3329	1.10556	0.00390744
														CCCGACCATAGTCCGC-1_WSSS_THYst9699526	20	74	0.00151218	0.000582174	0.00241136	7.8287	2.44799	15.1528	0.00856806
														CCCGCAGGGCCCAAAG-1_WSSS_THYst9699526	11	79	2.01475	1.65121	1.12841	2.90565	0.36263	5.43626	0.000984025
														CCCGCCATGCTCCCGT-1_WSSS_THYst9699526	19	41	1.26922	1.96246	1.38307	0.0583294	0.0325162	0.00762534	0.000583494
														CCCGCGCAATGCACCC-1_WSSS_THYst9699526	19	23	0.000993544	0.000914967	0.00456647	0.00125099	0.0178326	0.00102977	0.00232385
														CCCGGTGGAAGAACCT-1_WSSS_THYst9699526	25	21	1.12242	3.43911	0.548025	1.69637	0.280063	4.23433	0.00165554
														CCCGTCAGCGTCTGAC-1_WSSS_THYst9699526	23	51	0.0156917	0.00251124	0.477203	1.21325	0.391328	2.38518	0.0342389
														CCCTCATTCTGGAATT-1_WSSS_THYst9699526	16	44	9.97634	5.83343	2.2793	0.0109466	0.000600509	0.0622153	0.00033268
														CCCTGAAATGAGTTGA-1_WSSS_THYst9699526	31	39	0.00251023	0.000619655	0.173154	0.0369733	0.0191844	0.0177185	0.0019268
														CCCTGGTATGGGCGGC-1_WSSS_THYst9699526	6	72	0.00244605	0.00104327	0.0482003	2.20209	10.6271	5.18943	0.00699654
														CCGAAAGTGGTGAGCA-1_WSSS_THYst9699526	17	27	0.00373742	0.00317343	0.00985431	0.00185624	0.0268745	0.00120591	0.00432437
														CCGAAGTATATTGTTC-1_WSSS_THYst9699526	22	22	0.0455352	0.046538	0.0210325	2.19649	0.157551	2.81187	0.000400108
														CCGCACGTGACCTCGG-1_WSSS_THYst9699526	28	26	0.976572	3.14817	0.852822	0.591281	0.134308	1.32527	0.000654206
														CCGCCGGTCAACACAC-1_WSSS_THYst9699526	13	55	1.05333	1.78333	2.1199	0.0368858	0.0233496	0.00558484	0.00271929
														CCGCGGGTACGAAGAA-1_WSSS_THYst9699526	32	26	0.0327985	0.00374198	1.19597	0.339038	0.12588	0.179516	0.00671098
														CCGCGTAGGTAAGGGC-1_WSSS_THYst9699526	30	22	1.9799	1.1081	1.12083	1.81717	0.317158	3.22105	0.00361107
														CCGCTGGTGCCATTCA-1_WSSS_THYst9699526	6	74	0.199499	0.117033	0.298679	4.50613	6.13393	8.81096	0.0104671
														CCGGAATGGTTTCAGT-1_WSSS_THYst9699526	24	32	0.00750687	0.000873264	0.275613	0.239073	0.0630873	0.345918	0.00172005
														CCGGCGCATATTGGAT-1_WSSS_THYst9699526	14	56	0.299982	0.624577	0.482424	0.00104451	0.000658549	0.00190393	0.146992
														CCGGGACCCGCAGAGA-1_WSSS_THYst9699526	16	52	3.21595	2.10826	2.35936	2.67851	0.545972	4.68194	0.00658895
														CCGTACCCAAGCGCCA-1_WSSS_THYst9699526	12	34	0.00251408	0.00275847	0.00499679	0.00492046	0.0184006	0.00959667	2.72369
														CCGTGCCCATGACGGC-1_WSSS_THYst9699526	12	48	0.00138018	0.00228299	0.00530582	0.923395	0.513053	2.45796	0.00313626
														CCGTTACGTTAGAACA-1_WSSS_THYst9699526	20	88	0.00352328	0.00163196	0.00435867	6.97289	3.56057	20.0816	0.122143
														CCTAAAGGCTGACGCT-1_WSSS_THYst9699526	14	82	2.30433	2.4307	1.24881	4.18355	0.318936	5.23591	0.000638254
														CCTACGGCTCAGTCGA-1_WSSS_THYst9699526	16	32	0.0214505	0.00226512	1.04449	0.227038	0.117759	0.00344526	0.00360192
														CCTACTGCTTACACTT-1_WSSS_THYst9699526	27	49	0.000557892	0.0010361	0.0029529	0.0461198	0.102695	0.106102	0.133675
														CCTAGTTAGTCGCATG-1_WSSS_THYst9699526	12	72	2.6398	2.32509	7.64008	0.00428832	0.000701225	0.0127947	0.000169899
														CCTATCTATATCGGAA-1_WSSS_THYst9699526	19	77	0.00422876	0.00101899	0.0651308	9.01087	1.46026	10.5029	0.00567966
														CCTCACCAATCTTGAC-1_WSSS_THYst9699526	17	35	0.0326717	0.00480217	0.669486	0.660634	0.140158	0.652111	0.0196111
														CCTCCCGACAATCCCT-1_WSSS_THYst9699526	9	63	0.359562	0.188493	1.7015	0.771085	7.18074	1.24145	0.00231144
														CCTCGAAGTGGACGGG-1_WSSS_THYst9699526	15	71	0.571005	0.109559	3.25107	0.00275679	0.0022601	0.00160143	0.000294485
														CCTCGCCAGCAAATTA-1_WSSS_THYst9699526	18	74	0.034877	0.00322585	0.879931	4.93809	0.469942	3.78311	0.00315149
														CCTCTGGCCTAGACGG-1_WSSS_THYst9699526	15	75	0.0439715	0.00518906	2.95669	1.2937	0.108261	1.32983	0.000453599
														CCTGCTATTTGAGAAG-1_WSSS_THYst9699526	26	50	0.00935117	0.0088757	0.0178195	0.0135863	0.0491191	0.0140015	7.31372
														CCTGGCTAGACCCGCC-1_WSSS_THYst9699526	29	43	0.00621137	0.000611269	0.451597	0.068534	0.0278329	0.00114002	0.00832825
														CCTTCTTGATCCAGTG-1_WSSS_THYst9699526	19	73	0.00293498	0.000616163	0.0439488	6.01795	0.89761	7.21819	0.00234466
														CGAAACATAGATGGCA-1_WSSS_THYst9699526	11	77	1.92882	0.752697	1.82448	2.75411	0.390472	3.51448	0.000693042
														CGAACGCCCAGTGCCG-1_WSSS_THYst9699526	14	70	3.32379	2.1423	11.359	0.00568084	0.00112976	0.0139283	0.000110034
														CGACATGCGATCTTCT-1_WSSS_THYst9699526	8	64	0.0721991	0.0652654	0.416613	0.397494	5.41671	0.59565	4.3584
														CGAGCACTTCAAGTTT-1_WSSS_THYst9699526	23	25	0.0157343	0.00259077	0.582841	0.763324	0.0918238	0.328726	0.00266466
														CGAGCGTTGATCAGCC-1_WSSS_THYst9699526	12	46	0.0107055	0.00583315	0.188093	4.09003	1.14962	6.58822	0.00579718
														CGAGCTGGGCTTTAGG-1_WSSS_THYst9699526	17	67	2.49622	7.18604	3.35347	0.00176293	9.00344e-05	0.00501974	7.09268e-05
														CGAGTGCTATAGTTCG-1_WSSS_THYst9699526	10	38	0.355715	0.182553	0.151519	0.0255365	0.0163902	0.0554604	2.35532
														CGCAAACACGAGTTAC-1_WSSS_THYst9699526	27	37	0.00924056	0.00306428	0.207725	1.35235	0.266441	2.52975	0.0092495
														CGCAATTACTTTCGGT-1_WSSS_THYst9699526	23	33	0.045213	0.00392194	1.68682	1.10667	0.334329	1.14928	0.00343625
														CGCAATTAGGGTAATA-1_WSSS_THYst9699526	28	44	0.00521027	0.00050574	0.289435	0.072109	0.0453577	0.00307769	0.00229278
														CGCAATTCTACAATAA-1_WSSS_THYst9699526	26	28	0.0340663	0.00951336	1.28252	0.274549	0.0880745	0.00562972	0.00104604
														CGCATCATGGCTTCAG-1_WSSS_THYst9699526	9	85	0.00289068	0.00112653	0.00406541	8.00891	3.2408	18.7657	0.0189478
														CGCCCGCTTCCGTACA-1_WSSS_THYst9699526	18	80	1.88487	1.31072	1.17596	9.29857	1.03817	9.94059	0.00473423
														CGCCCTTGAAGGCTGA-1_WSSS_THYst9699526	24	20	2.48467	5.51434	1.37621	2.17531	0.368809	4.99865	0.00157521
														CGCGCCCGACTTAATA-1_WSSS_THYst9699526	21	75	0.0019979	0.000707328	0.00268003	8.33628	2.38937	19.162	0.0114081
														CGCTATACCGCCCACT-1_WSSS_THYst9699526	14	36	0.0620896	0.00605644	1.51597	0.696137	0.240222	0.136711	0.0116677
														CGCTATTCAATGTATG-1_WSSS_THYst9699526	19	31	0.0623252	0.00799636	1.74964	0.444675	0.161094	0.013977	0.0189804
														CGCTCGACATAATGAT-1_WSSS_THYst9699526	21	45	0.0526699	0.00450464	1.96991	0.626814	0.268298	0.0141829	0.00306236
														CGCTGTGACGCCGCAC-1_WSSS_THYst9699526	25	47	0.00219592	0.00226301	0.00924828	0.965101	0.291356	1.93506	0.0186173
														CGCTTCCACTGAAATC-1_WSSS_THYst9699526	18	42	3.99964	5.28759	1.89213	0.00541677	0.000779992	0.02388	0.0018625
														CGCTTTCATACCGGTG-1_WSSS_THYst9699526	14	50	4.02877	6.16411	2.75172	1.01715	0.139337	2.25414	0.00103643
														CGGAGCTTATAACACC-1_WSSS_THYst9699526	10	86	2.92695	1.83871	1.8776	5.35483	1.27792	11.6032	0.00487938
														CGGAGTTTGAGAGACA-1_WSSS_THYst9699526	30	34	0.00380393	0.00144736	0.0777546	0.516186	0.0973003	1.12653	0.00289577
														CGGATAAGCGGACATG-1_WSSS_THYst9699526	19	17	0.000658952	0.000638052	0.0028737	0.0047151	0.0141724	0.00847567	0.000747896
														CGGCACCGTTAGCGCC-1_WSSS_THYst9699526	11	89	2.53615	2.06135	4.91387	3.11152	4.08746	5.04963	0.27839
														CGGCTCTTCGTCGAAC-1_WSSS_THYst9699526	8	86	0.00148296	0.000866932	0.00221404	7.02304	2.01255	19.3954	0.0103076
														CGGGAGTATACCGCCG-1_WSSS_THYst9699526	19	15	0.00603909	0.000914054	0.128852	0.0409745	0.0181118	0.00621344	0.000344228
														CGGTCTATCAACCCGT-1_WSSS_THYst9699526	18	82	4.12252	4.8611	1.723	4.10956	0.303953	6.14386	0.000506228
														CGGTGTACTTGATCCC-1_WSSS_THYst9699526	17	31	0.036952	0.0052066	1.21871	0.250543	0.164509	0.00680258	0.0112712
														CGTAGCGAATTGTCAG-1_WSSS_THYst9699526	13	71	2.95249	1.56949	10.6413	0.00259465	0.000405628	0.0106092	0.000188559
														CGTCAGTGCGCACAAG-1_WSSS_THYst9699526	11	49	0.0030574	0.00336202	0.00517867	0.509897	0.0892526	0.734111	4.89031
														CGTCATACCATATCCA-1_WSSS_THYst9699526	20	20	0.00951912	0.00220364	0.481225	0.15009	0.065905	0.00983317	0.00146723
														CGTCTGGAAGGGCCCG-1_WSSS_THYst9699526	16	62	6.54917	1.23176	2.00989	1.00853	0.0795471	2.08107	0.00177654
														CGTGACATTGGGTCGT-1_WSSS_THYst9699526	15	83	2.8397	8.9539	2.64375	0.00456283	0.000364271	0.012776	0.000132332
														CGTGTCCCATTCGCGA-1_WSSS_THYst9699526	28	40	0.00246248	0.000836065	0.0307191	0.886444	0.123136	1.37198	0.0020814
														CGTTAGCTCACAACTG-1_WSSS_THYst9699526	14	90	0.00387937	0.00216408	0.00593156	8.94171	3.83809	18.4086	0.0275235
														CGTTGTAAACGTCAGG-1_WSSS_THYst9699526	21	13	0.0948222	0.219432	0.22473	0.036658	0.00994647	0.0300618	0.00473026
														CGTTTAAGCGGAGCAC-1_WSSS_THYst9699526	13	59	0.326311	0.508086	0.830412	0.000491193	0.000472523	0.00140084	0.000470282
														CGTTTCGCTCATTACA-1_WSSS_THYst9699526	35	49	0.000522135	0.000285067	0.0026328	0.00118064	0.000566628	0.000586211	7.85584e-05
														CTAATTCGCACGCGCT-1_WSSS_THYst9699526	28	34	0.0167301	0.00226925	0.547993	0.581082	0.118373	0.614841	0.00391211
														CTAATTTCAACAACAC-1_WSSS_THYst9699526	21	27	0.055527	0.00455301	2.08685	0.296164	0.189518	0.00298796	0.0047391
														CTACGAACTAGGTCGA-1_WSSS_THYst9699526	5	73	0.00234437	0.00105595	0.0049977	3.55036	7.67403	10.1949	0.475221
														CTACGCCATTTCCGAT-1_WSSS_THYst9699526	12	80	3.45487	9.23293	3.27452	0.00551003	0.000328454	0.020537	0.000142641
														CTACTCTAGGCCCGGC-1_WSSS_THYst9699526	31	25	2.52878	3.6672	2.81525	1.79015	0.435896	3.33527	0.00454116
														CTAGTATTCGGAATTA-1_WSSS_THYst9699526	14	80	3.08056	1.97219	2.18255	4.35581	0.286091	2.82105	0.000750698
														CTATGTCTATTGAAAC-1_WSSS_THYst9699526	11	55	0.0712375	0.0386666	0.583937	1.39701	0.999928	2.61809	0.103288
														CTCAGGACTCACCTGT-1_WSSS_THYst9699526	16	30	0.0138848	0.00634928	0.246617	0.0507329	0.0874147	0.00349649	0.00573391
														CTCATGGCTCACAATC-1_WSSS_THYst9699526	13	63	12.0977	3.43217	6.69447	0.187	0.0148249	1.07645	0.000743471
														CTCCGGCCTAATATGC-1_WSSS_THYst9699526	19	59	0.0398641	0.00563787	1.24691	5.96631	1.15802	7.15671	0.00476584
														CTCGGTCCGTAGCCTG-1_WSSS_THYst9699526	18	50	5.0939	0.546655	2.38094	0.624513	0.112667	0.887309	0.000640123
														CTCTGCGAAGCAAGCA-1_WSSS_THYst9699526	12	50	0.00197685	0.00375419	0.0142275	1.47504	0.669131	3.44743	0.00563605
														CTCTGTTTGAGGATTC-1_WSSS_THYst9699526	14	72	1.21267	0.2135	5.32131	0.0106356	0.00660207	0.00305578	0.000701224
														CTGAAAGAGATCCGAC-1_WSSS_THYst9699526	19	69	0.0069469	0.00055637	0.297902	2.94981	1.12403	4.4163	0.00285112
														CTGAGCAAGTAACAAG-1_WSSS_THYst9699526	15	25	0.00236044	0.0019105	0.00363502	0.00160753	0.00912634	0.00225973	7.13902
														CTGCACCTGGAACCGC-1_WSSS_THYst9699526	15	49	2.72841	4.23697	1.26661	0.00374886	0.000411912	0.0183342	0.000284002
														CTGCCAAGGTTGGAAG-1_WSSS_THYst9699526	21	77	0.00170821	0.00090043	0.00251189	7.02247	1.32067	15.0022	0.00796994
														CTGCCTAGCCACCAAG-1_WSSS_THYst9699526	8	80	0.00316778	0.0016974	0.00480884	8.91764	4.16067	20.0661	0.0303452
														CTGCGTTACGATATAA-1_WSSS_THYst9699526	16	90	0.00549846	0.00248911	0.00700204	8.58584	5.46538	16.0986	0.0551227
														CTGGCGACATAAGTCC-1_WSSS_THYst9699526	17	81	3.17741	3.79208	1.74024	3.85305	0.332351	5.68879	0.000609716
														CTGGCGGGAATAAGTA-1_WSSS_THYst9699526	20	22	0.0121718	0.00165878	0.628805	0.181945	0.0691607	0.0072279	0.000729593
														CTGGTCCTAACTTGGC-1_WSSS_THYst9699526	7	65	0.404624	0.233012	0.843022	0.194349	2.69844	0.594778	4.14616
														CTGTATGGTGTAGAAA-1_WSSS_THYst9699526	20	32	0.00421232	0.00183399	0.0141097	0.910739	0.146374	1.50746	0.00973645
														CTGTTCACTGCCTGTG-1_WSSS_THYst9699526	22	56	0.00866107	0.00156256	0.434333	0.622547	0.619298	1.12329	0.0198463
														CTGTTCATCTCACGGG-1_WSSS_THYst9699526	22	34	0.0489596	0.00297111	1.5368	0.355117	0.125719	0.007368	0.00270528
														CTTAACTTCGAAGTAC-1_WSSS_THYst9699526	11	63	7.50695	2.85582	4.51283	3.80213	0.794433	6.6695	0.00740872
														CTTACACGGTATTCCA-1_WSSS_THYst9699526	31	45	0.0020657	0.00042705	0.120795	0.0124175	0.00591127	0.00220228	0.0231223
														CTTACACTGGGAAATA-1_WSSS_THYst9699526	16	48	17.7912	7.20615	5.19115	0.0225518	0.00113357	0.174383	0.00275227
														CTTAGCCTTCCACATG-1_WSSS_THYst9699526	22	78	0.00214112	0.000750468	0.0025647	8.13512	1.65872	20.5489	0.231008
														CTTCATAGCTCAAGAA-1_WSSS_THYst9699526	19	37	0.0103974	0.00570527	0.0126637	0.596651	0.087971	1.39101	0.0125431
														CTTCTTACGTCGTATA-1_WSSS_THYst9699526	14	60	9.37023	4.46774	4.90688	1.28112	0.255201	3.56486	0.00407489
														CTTGTACTTGTTGACT-1_WSSS_THYst9699526	21	51	0.0320721	0.00371831	1.05464	0.313517	0.129676	0.0158786	0.0133578
														CTTGTTTATGTAGCCA-1_WSSS_THYst9699526	18	28	0.0241358	0.0062602	0.718323	0.105953	0.129883	0.00254615	0.0034666
														GAAACAGCCATGCAGT-1_WSSS_THYst9699526	13	61	5.14148	6.84874	3.25124	0.630942	0.0662437	2.48661	0.000937383
														GAAACTCGTGCGATGC-1_WSSS_THYst9699526	28	24	0.966752	3.37649	0.863681	0.230951	0.0378882	0.577218	0.0764037
														GAAACTCTAATGAAGG-1_WSSS_THYst9699526	13	73	1.78841	0.326011	5.26567	0.0894015	0.0194913	0.212612	0.000438227
														GAAAGTGACTAACTGC-1_WSSS_THYst9699526	25	31	0.00536788	0.0024082	0.00955223	2.18178	0.420278	3.77535	0.00985057
														GAAATACTAAACGTTT-1_WSSS_THYst9699526	18	22	0.000506097	0.000516489	0.0019477	0.000843674	0.012806	0.000907073	0.0872509
														GAAATCGCGCGCAACT-1_WSSS_THYst9699526	18	68	1.53805	0.478741	3.86177	0.178532	0.09364	0.00755821	0.00126361
														GAAATTCACATCGCTG-1_WSSS_THYst9699526	13	49	0.13464	0.0550024	1.48683	5.75004	1.38743	6.24554	0.00459317
														GAACACACATCAACCA-1_WSSS_THYst9699526	22	50	0.0851036	0.00636351	2.6593	0.847812	0.371451	0.012912	0.00686581
														GAACGACCGAATGATA-1_WSSS_THYst9699526	19	63	1.74818	1.13625	2.28243	3.75647	1.07771	4.99558	0.00325402
														GAAGAACGGTGCAGGT-1_WSSS_THYst9699526	14	40	13.6119	3.24729	3.8057	0.547029	0.0788136	2.28711	0.00124676
														GAAGCTTGCTGACCGC-1_WSSS_THYst9699526	29	35	0.0130922	0.0016818	0.565438	0.551906	0.173529	0.739122	0.00188092
														GAAGTGCTGGATAGCT-1_WSSS_THYst9699526	15	61	6.01381	0.848269	2.12631	1.13467	0.114543	2.81802	0.00130652
														GAATATTCGGAGTCCC-1_WSSS_THYst9699526	13	83	0.667598	0.226863	0.678026	7.27912	2.0678	5.28298	0.00167548
														GAATCGACATGGTCAC-1_WSSS_THYst9699526	26	42	0.0227717	0.00411438	0.749937	0.387284	0.113571	0.26073	0.00697407
														GAATCGCCGGACACGG-1_WSSS_THYst9699526	11	41	0.00325844	0.00444639	0.00814929	0.329839	0.131876	1.06051	0.916999
														GAATGCCGAAATGACC-1_WSSS_THYst9699526	21	17	0.0271651	0.0298753	0.385146	0.719579	0.121476	0.725512	0.00517866
														GAATGTATGGCAGGTC-1_WSSS_THYst9699526	15	91	0.00208837	0.00103358	0.00305672	5.98406	2.52436	16.5127	0.0280959
														GAATTTCTCGCTGCAG-1_WSSS_THYst9699526	28	30	0.0117193	0.00119076	0.699588	0.113553	0.0432299	0.00242931	0.000798668
														GACAACGCAGCTTACG-1_WSSS_THYst9699526	20	54	0.0183456	0.00448169	0.298332	2.30605	0.318899	2.47956	0.00986949
														GACACGAGTTAGAGGA-1_WSSS_THYst9699526	19	25	0.0023729	0.00172915	0.0147114	0.00248901	0.0219196	0.000911402	0.00141594
														GACCAGAGCCCTGTAG-1_WSSS_THYst9699526	31	47	0.000412232	0.000203706	0.00125654	0.000515642	0.00248136	0.000525311	0.0102184
														GACCGTCAGGTCGTGA-1_WSSS_THYst9699526	13	81	1.09091	0.876745	1.13265	4.47983	0.558209	3.72507	0.000997652
														GACGTGTAGGGATTAT-1_WSSS_THYst9699526	28	32	0.000713089	0.000190578	0.0277436	0.0586103	0.0106034	0.0841129	0.00109079
														GACTAAGATCATGCAC-1_WSSS_THYst9699526	23	53	0.00225607	0.00335379	0.00724025	0.039521	0.0654394	0.127114	2.69771
														GACTAAGTAGGCTCAC-1_WSSS_THYst9699526	27	43	0.0120196	0.000968687	0.574393	0.897399	0.251242	1.1756	0.00323017
														GACTACAATTGCTCGT-1_WSSS_THYst9699526	8	82	0.00293364	0.00133543	0.00504304	8.18963	3.85046	19.1329	0.0329303
														GAGATCTGCTTGGCAT-1_WSSS_THYst9699526	34	44	0.000639035	0.000207708	0.0118007	0.000670577	0.000367692	0.000149257	4.62778e-05
														GAGCATCATCCCTGGG-1_WSSS_THYst9699526	12	40	0.0468097	0.00641237	1.2648	1.48075	0.582985	1.68607	0.00903385
														GAGCGAGGGAGTACCG-1_WSSS_THYst9699526	14	58	3.36598	5.185	2.90263	0.604043	0.136525	1.549	0.00337497
														GAGCTCTCGGACCTAA-1_WSSS_THYst9699526	15	33	0.022432	0.00345116	0.763917	0.193371	0.123321	0.00365774	0.00528708
														GAGGAATGGAGAGGTT-1_WSSS_THYst9699526	27	31	0.0128243	0.00164697	0.479398	1.56204	0.304293	1.93277	0.00588551
														GAGGTACATCCATCTT-1_WSSS_THYst9699526	12	68	3.58231	2.38841	15.2313	0.00610193	0.00291378	0.0172465	0.000410039
														GAGGTCCCAAAGATCT-1_WSSS_THYst9699526	18	26	0.00706924	0.00390709	0.0146065	0.00382849	0.0421252	0.00190192	0.00562445
														GAGTACGGGTATACAA-1_WSSS_THYst9699526	15	43	7.95676	4.41788	1.79746	0.0560526	0.00332079	0.581267	0.000186957
														GATAAATCGGTGGATG-1_WSSS_THYst9699526	15	41	7.90478	5.25357	1.53319	0.132656	0.00649225	0.825051	0.000192413
														GATATCTCATGCAATA-1_WSSS_THYst9699526	12	58	5.96228	6.97018	5.66851	0.893328	0.267165	0.810691	0.00540033
														GATATGCGGTAGCCAA-1_WSSS_THYst9699526	19	91	0.000662014	0.000565875	0.000912309	0.557661	0.286561	2.65548	5.48094
														GATATTTCCTACATGG-1_WSSS_THYst9699526	17	89	0.00375509	0.00185556	0.00692231	6.69152	8.84009	11.7131	0.0372816
														GATCCTCTTGCGCTTA-1_WSSS_THYst9699526	7	83	0.0028775	0.00139589	0.00402295	7.26239	2.85142	24.174	0.0619314
														GATCGACACTATCTGA-1_WSSS_THYst9699526	27	47	0.00902313	0.000901064	0.573142	0.0916896	0.080571	0.00117368	0.00447871
														GATCGGCGATAAGTCG-1_WSSS_THYst9699526	20	14	0.00684922	0.00303992	0.0870143	0.182554	0.0330509	0.214308	0.00107122
														GATGCCAGCAGAAGGC-1_WSSS_THYst9699526	23	17	0.946412	2.23425	0.603773	1.25079	0.235541	2.69283	0.00255174
														GATGCTACAAGCGCCT-1_WSSS_THYst9699526	17	51	5.71454	1.1489	2.70803	3.41209	0.545389	5.41804	0.00497217
														GATGGCGCACACATTA-1_WSSS_THYst9699526	19	29	0.059793	0.00605504	2.18819	0.271065	0.172526	0.00350944	0.00676989
														GATGGTGCCCTAGGCA-1_WSSS_THYst9699526	10	78	0.247186	0.149001	0.283322	5.42331	3.62498	3.92226	0.00113974
														GATGTCGGTCAACTGC-1_WSSS_THYst9699526	9	73	4.6377	2.84706	7.13837	0.00998609	0.00192651	0.0237598	0.000285878
														GATGTTTGTGCGAGAT-1_WSSS_THYst9699526	20	30	0.0609692	0.0056354	2.08736	0.356322	0.203852	0.00546322	0.00418538
														GATTCCGCGTTTCCGT-1_WSSS_THYst9699526	16	76	2.43584	0.605215	1.67675	1.18707	0.0905121	1.78788	0.000323545
														GATTCCTATACGGCGC-1_WSSS_THYst9699526	25	23	1.89186	4.51864	1.19219	1.55037	0.290559	3.91203	0.000868375
														GCAACCACCAGACCGG-1_WSSS_THYst9699526	14	92	0.00323231	0.00139856	0.00565064	7.29667	4.20881	21.4929	0.0652689
														GCAAGTGCACAGAGAA-1_WSSS_THYst9699526	24	42	0.00583551	0.0021562	0.00796523	1.44582	0.218041	2.75882	0.00706874
														GCACAAGTGTCGGAAG-1_WSSS_THYst9699526	10	64	0.520229	0.348228	1.94521	0.387646	4.94544	0.831838	0.0115186
														GCACTAGTCGCGCTAT-1_WSSS_THYst9699526	13	43	16.8794	3.95559	4.33487	1.40376	0.224931	4.39548	0.000844452
														GCATCCCTAACTTTGA-1_WSSS_THYst9699526	16	42	8.63145	8.15032	2.74238	0.0364308	0.00143254	0.351498	0.000630928
														GCCAGGCGTTCGCATG-1_WSSS_THYst9699526	9	89	0.00191237	0.00112882	0.00225338	4.59284	2.09319	15.4754	0.338804
														GCCCACCAAGGCTGTC-1_WSSS_THYst9699526	12	38	0.0068428	0.00604339	0.0299429	1.14758	0.415853	1.81702	0.0317959
														GCCCAGTTGGTATGCC-1_WSSS_THYst9699526	22	38	0.00723221	0.00193395	0.178397	3.42526	0.436871	4.13231	0.0113611
														GCCCGCGCGTTTGACA-1_WSSS_THYst9699526	20	40	0.0217258	0.0035367	1.25973	0.183806	0.117437	0.00274256	0.00231283
														GCCTAGCGATCTGACC-1_WSSS_THYst9699526	20	42	1.6149	2.3936	1.78988	0.886187	0.317901	1.54642	0.00191007
														GCCTATTCCGATATAG-1_WSSS_THYst9699526	24	30	0.0129515	0.00371081	0.314829	0.927641	0.218042	1.51805	0.013932
														GCCTTCAGCCCTACCG-1_WSSS_THYst9699526	16	50	8.76174	9.46963	3.68786	0.628978	0.0564526	1.73077	0.00311579
														GCGATTCTGGAAGCAG-1_WSSS_THYst9699526	10	74	2.20776	0.513844	5.73416	0.172501	0.040528	0.012186	9.73148e-05
														GCGCTGATCCAGACTC-1_WSSS_THYst9699526	17	87	0.00340762	0.00112623	0.00593657	7.25152	10.4867	11.1141	0.00790712
														GCGGGAACCAGGCCCT-1_WSSS_THYst9699526	18	48	12.3297	2.45018	1.84841	1.2963	0.141018	5.25147	0.000531257
														GCGGTCCCTAGACGCA-1_WSSS_THYst9699526	13	45	8.10024	1.97841	1.61295	5.50221	0.516307	10.4784	0.00270431
														GCGTCGAAATGTCGGT-1_WSSS_THYst9699526	17	65	4.84414	5.65381	5.79623	0.00755628	0.000802284	0.0503959	0.000155044
														GCTAAACCTGAGGTGA-1_WSSS_THYst9699526	23	23	0.0137991	0.00813261	0.156855	1.35988	0.184326	2.66694	0.000715936
														GCTAATACCGAATGCC-1_WSSS_THYst9699526	21	47	0.0413792	0.00365425	1.7168	0.630726	0.269464	0.00901481	0.00303781
														GCTAGTTTCATTGAGG-1_WSSS_THYst9699526	17	37	0.0345785	0.00508108	0.501755	1.82289	0.313134	2.50458	0.0131377
														GCTATCGCGGCGCAAC-1_WSSS_THYst9699526	20	24	0.0242597	0.00223551	1.23819	0.380562	0.116911	0.00545313	0.00190916
														GCTCATTACTGCATGT-1_WSSS_THYst9699526	13	93	0.00213855	0.00116268	0.00287146	2.54003	1.45073	7.49736	5.35328
														GCTCGGAATTTAAAGC-1_WSSS_THYst9699526	22	84	0.00121547	0.000584148	0.00167691	2.10986	0.575105	7.48776	10.1322
														GCTCTATGTTACGTGC-1_WSSS_THYst9699526	26	40	0.00172916	0.00137928	0.00188688	0.641602	0.119446	1.57584	0.00447919
														GCTGGCATATTCACCT-1_WSSS_THYst9699526	31	31	0.00781238	0.00272963	0.338463	0.0693537	0.0235903	0.019429	0.000461899
														GCTTGATGATAATCAG-1_WSSS_THYst9699526	22	36	0.0260794	0.00327059	0.770451	0.52462	0.140294	0.441494	0.00491998
														GGAAGCTCGCTTACAG-1_WSSS_THYst9699526	11	83	6.49795	5.8991	4.81085	0.0151167	0.00171758	0.106999	0.000162359
														GGAGAAGTCATTGGCA-1_WSSS_THYst9699526	23	41	0.00252003	0.000896625	0.0135907	2.63658	0.461919	3.98371	0.00798155
														GGAGGATTGAAAGGAG-1_WSSS_THYst9699526	7	73	2.20437	1.28456	3.5405	0.697363	1.23637	1.48871	0.000541876
														GGAGTGCCGCCCTGGA-1_WSSS_THYst9699526	19	53	0.0990037	0.00892212	1.45134	0.877175	0.154834	0.515936	0.00102298
														GGATTCAGTACGGTGG-1_WSSS_THYst9699526	19	33	0.010317	0.00170241	0.247324	0.0721483	0.0281591	0.0148299	0.0104324
														GGATTCCGCTATACCC-1_WSSS_THYst9699526	19	81	0.00269666	0.00123617	0.00331686	8.17015	2.57857	16.6377	0.00944154
														GGCACTCCACTGGGCA-1_WSSS_THYst9699526	34	46	0.00131097	0.000393233	0.0451517	0.000697489	0.000517781	0.00013861	0.00112993
														GGCATATCGGTTCTGC-1_WSSS_THYst9699526	17	83	1.32568	0.866527	0.794957	8.76998	1.4173	9.34532	0.00183148
														GGCGCTCCTCATCAAT-1_WSSS_THYst9699526	17	19	0.00373084	0.00275821	0.00875803	0.00332333	0.0160376	0.00460876	5.80237
														GGCGTCCTATCCGCTG-1_WSSS_THYst9699526	31	33	0.00346293	0.00191393	0.229477	0.236118	0.0372172	0.0893375	0.00136105
														GGCTCGTGCCACCAGC-1_WSSS_THYst9699526	20	38	0.0300541	0.0035797	0.817069	0.179685	0.0751401	0.00615315	0.00412044
														GGGAGGATGCCCGAAA-1_WSSS_THYst9699526	37	51	8.34887e-05	7.63231e-05	0.000149095	0.000222964	0.000105055	0.000299336	1.0558e-05
														GGGCGGTCCTATTGTC-1_WSSS_THYst9699526	14	28	0.00247974	0.00169646	0.0039411	0.00755175	0.00949397	0.00987984	2.975
														GGGCGTCCACTGGCTC-1_WSSS_THYst9699526	16	84	0.263773	0.138301	0.140596	9.74819	1.38251	8.62891	0.00257952
														GGGTATGTATGCACTT-1_WSSS_THYst9699526	28	28	0.0165415	0.00860287	0.631106	0.597436	0.1603	0.732586	0.00143006
														GGGTGGTCCAGCCTGT-1_WSSS_THYst9699526	7	69	0.00253081	0.000707006	0.0390372	0.425356	14.5871	1.03163	0.00274185
														GGGTGTTTCAGCTATG-1_WSSS_THYst9699526	16	68	3.08743	1.64171	5.30761	0.0017038	0.000227176	0.00597224	0.000167546
														GGGTTCAGACGAACAA-1_WSSS_THYst9699526	19	19	0.000580407	0.000519666	0.00216609	0.00797881	0.0140766	0.0177512	0.00174748
														GGTAAATGTGCGTTAC-1_WSSS_THYst9699526	11	81	3.81782	2.94002	1.99923	1.71363	0.17927	3.95824	0.000688993
														GGTAACTATGTATCTG-1_WSSS_THYst9699526	12	44	0.0303796	0.00681987	0.651862	5.00807	1.39528	7.37452	0.00704951
														GGTCGGTAATTAGACA-1_WSSS_THYst9699526	12	36	0.00241918	0.00504898	0.0075309	0.00185847	0.0520874	0.00167627	0.00616158
														GGTGAGATGCAGATAA-1_WSSS_THYst9699526	16	36	0.0376988	0.00422306	0.787936	2.23714	0.289676	2.42285	0.0064949
														GGTGCGGATAAGTGGC-1_WSSS_THYst9699526	16	46	7.88587	1.64415	1.55644	0.255553	0.00972014	0.598795	0.0014822
														GGTGCTGATCACAAAG-1_WSSS_THYst9699526	27	21	1.05728	2.72803	0.644084	1.21984	0.219597	2.44157	0.000961727
														GGTTAGGCTTGGAGAA-1_WSSS_THYst9699526	28	36	0.00450703	0.00111264	0.133212	0.87904	0.191715	1.3336	0.00443577
														GGTTAGTTACGGCGCC-1_WSSS_THYst9699526	27	23	0.973045	3.97682	0.587074	0.349197	0.0425888	0.798502	0.000285717
														GGTTTGAGTGCTGGAA-1_WSSS_THYst9699526	12	42	0.0259858	0.00522911	0.584085	2.49413	0.615336	4.03797	0.00798393
														GTAAGGATTTGTCGGA-1_WSSS_THYst9699526	10	68	0.367802	0.177609	7.2222	0.108887	2.77294	0.00612984	0.0021648
														GTAAGTAGGGTATACC-1_WSSS_THYst9699526	26	36	0.0165676	0.00227498	0.491547	1.09432	0.194435	1.25248	0.0058655
														GTACGAGATTGCGACA-1_WSSS_THYst9699526	21	57	0.0414439	0.00484074	1.80548	1.22211	2.04563	1.24149	0.0439864
														GTACTGAGGTCGTAAC-1_WSSS_THYst9699526	11	47	0.00694324	0.00740148	0.0185761	0.336903	0.207652	0.737602	6.37855
														GTACTGCATGAAGCGT-1_WSSS_THYst9699526	11	39	0.00298959	0.00392032	0.00709297	0.0874343	0.060242	0.298754	0.204168
														GTACTTGGGCACTTCT-1_WSSS_THYst9699526	17	33	0.0254565	0.00234643	0.696912	0.151533	0.066288	0.00527453	0.0071175
														GTAGAAACGGGTGGAG-1_WSSS_THYst9699526	24	16	0.664721	1.04743	0.674062	0.391496	0.0790477	1.17265	0.00466301
														GTAGACGTCGTTACAT-1_WSSS_THYst9699526	13	39	2.59693	0.73888	2.30754	3.71028	0.618388	4.8065	0.00457685
														GTAGGTGATCCGTGTA-1_WSSS_THYst9699526	17	79	2.00377	2.01154	0.799112	1.54019	0.0723081	3.32595	0.000210615
														GTATAGGACTCAGTAG-1_WSSS_THYst9699526	20	58	0.0413899	0.00560929	1.53065	3.13365	1.0333	3.89849	0.00538259
														GTATCAGCTTGGGTTC-1_WSSS_THYst9699526	20	34	0.00296464	0.00108831	0.00365694	0.494324	0.0688337	1.01193	0.024216
														GTATTAAGGCGTCTAA-1_WSSS_THYst9699526	20	26	0.0182133	0.00232492	1.27682	0.150422	0.0900834	0.0016973	0.00170084
														GTCAAAGTTTACATAG-1_WSSS_THYst9699526	13	29	0.00209562	0.00246367	0.00765511	0.00219536	0.0124877	0.00230885	5.92165
														GTCACAAAGTTTCCAA-1_WSSS_THYst9699526	9	61	1.3163	1.16013	1.65166	0.456839	1.98433	1.25728	0.0889145
														GTCACTCTCCAAATCT-1_WSSS_THYst9699526	23	31	0.0180762	0.00467852	0.384915	1.539	0.334801	2.56475	0.0161459
														GTCAGAATAGTCTATG-1_WSSS_THYst9699526	30	32	0.00482925	0.00325339	0.175228	0.445217	0.102468	0.827644	0.00698492
														GTCAGTTGTGCTCGTT-1_WSSS_THYst9699526	9	71	3.13783	1.12032	6.77031	0.934956	0.422694	1.18176	0.000537863
														GTCCTTCTAGTGGGTT-1_WSSS_THYst9699526	10	82	0.0467984	0.0266932	0.0274211	8.47269	2.30855	10.9659	0.00438795
														GTCGGATGTAGCGCGC-1_WSSS_THYst9699526	17	77	2.64173	1.7911	1.85956	1.26481	0.0547506	1.42724	0.000222263
														GTCGTCAATTATAAGG-1_WSSS_THYst9699526	11	45	0.00967116	0.011481	0.0122563	1.88599	0.507616	2.96647	2.20371
														GTCTCGATCTGCTTTC-1_WSSS_THYst9699526	20	80	0.00386065	0.000972902	0.00389371	8.46291	1.8324	18.1842	0.0150855
														GTCTTAGTACAGCCGG-1_WSSS_THYst9699526	12	78	1.01226	4.83265	1.16587	0.00134089	0.000290113	0.0037372	7.32857e-05
														GTGAAACGTGCTCCAC-1_WSSS_THYst9699526	11	37	0.0419518	0.0389216	0.0391079	0.157593	0.0724351	0.296015	0.166639
														GTGAGGAGCGGTTGAG-1_WSSS_THYst9699526	13	87	0.00120665	0.000526186	0.00159018	4.44361	3.77409	6.76032	0.00144813
														GTGCAACAAATGTGGC-1_WSSS_THYst9699526	14	62	6.92372	2.88206	5.32471	0.167303	0.0121709	0.575431	0.000551588
														GTGCACGAAAGTGACT-1_WSSS_THYst9699526	17	71	1.98476	0.188198	1.46542	0.0291903	0.00460321	0.00993587	0.00010946
														GTGCGGGTCTCCAAAT-1_WSSS_THYst9699526	20	56	0.0281596	0.00358687	0.957392	2.45634	0.5653	3.62587	0.00421696
														GTGGAACCTACATGCG-1_WSSS_THYst9699526	15	81	3.08965	8.27011	2.66271	0.168205	0.0150353	0.766568	0.00010959
														GTGGACGTGCTGAGAC-1_WSSS_THYst9699526	17	39	4.4183	1.48307	1.50123	4.98937	0.439735	6.78654	0.00350253
														GTGGGCTTAGACACAC-1_WSSS_THYst9699526	29	39	0.00168189	0.000390374	0.0955981	0.362378	0.0837006	0.700335	0.000888298
														GTTAGAGTGTGCCGCT-1_WSSS_THYst9699526	7	75	3.04961	2.44761	6.70908	0.977578	1.95799	1.83661	0.00120588
														GTTATTAACGTGGGAG-1_WSSS_THYst9699526	22	18	0.0634212	0.121807	0.0898586	1.21868	0.209714	2.35435	0.00139082
														GTTCCAGTCTGACCAT-1_WSSS_THYst9699526	17	53	0.114628	0.00705397	3.09102	3.87681	0.655171	3.50379	0.0038683
														GTTCTTCCCTCGATGT-1_WSSS_THYst9699526	15	51	0.21808	0.235673	0.204043	0.000967023	0.000623707	0.0015498	0.000281705
														GTTGCACGGAGTTTCG-1_WSSS_THYst9699526	24	48	0.0118304	0.00170983	0.515044	0.270486	0.130063	0.205961	0.0575722
														GTTGGATTTGCGTTGG-1_WSSS_THYst9699526	36	50	4.57107e-05	2.96363e-05	0.000163662	3.58393e-05	3.80073e-05	3.38053e-05	1.3739e-05
														GTTGTCGTGTTAGTTG-1_WSSS_THYst9699526	15	47	10.1781	4.76513	2.15481	0.0243805	0.000650188	0.120188	0.000579855
														GTTTCCTGGAGGGTGA-1_WSSS_THYst9699526	25	49	0.0030991	0.00282458	0.00826162	0.0381463	0.052606	0.102826	5.26944
														TAAATGAATCCGTTTC-1_WSSS_THYst9699526	23	29	0.0307866	0.00392434	1.09665	0.351433	0.122082	0.0212936	0.00478629
														TAACAAAGGGAGAAGC-1_WSSS_THYst9699526	21	35	0.00261395	0.00113866	0.00483365	0.81881	0.135519	1.62458	0.00929095
														TAACGCTTTGAGAGCG-1_WSSS_THYst9699526	27	29	0.0127817	0.00158888	0.786482	0.150339	0.0581322	0.00800205	0.000735937
														TAACTATCGAAGGTCC-1_WSSS_THYst9699526	24	34	0.0365207	0.00271016	1.4634	1.04488	0.292146	0.913599	0.0026958
														TAACTCCATGGAGGCT-1_WSSS_THYst9699526	19	27	0.015808	0.00853129	0.0475835	0.0084043	0.0355024	0.00365134	0.00281016
														TAAGGAACTTGTGGGA-1_WSSS_THYst9699526	16	40	7.06379	5.67341	2.07824	1.56627	0.0745366	2.68523	0.00106055
														TAATAAACAAGGAGAT-1_WSSS_THYst9699526	17	91	0.0033442	0.00166706	0.00626411	6.68855	5.15924	16.884	0.447177
														TAATACACAGTAGTAT-1_WSSS_THYst9699526	20	64	0.0100377	0.00207319	0.459354	2.33798	4.78547	3.60263	1.77185
														TAATATTGAAATTCGC-1_WSSS_THYst9699526	17	47	14.1582	3.58018	3.24794	0.0281564	0.000933534	0.104608	0.000846843
														TAATGAAAGACCCTTG-1_WSSS_THYst9699526	25	17	1.76325	1.83978	1.62664	0.122345	0.08412	0.0889188	1.54956
														TACAAGTCTCGTGCAT-1_WSSS_THYst9699526	31	27	0.0217113	0.00856137	0.889433	0.234159	0.0746092	0.240719	0.00324733
														TACCAGCTAGGTTTAA-1_WSSS_THYst9699526	11	65	4.72436	1.90269	8.7374	1.4251	0.476825	1.43555	0.00234329
														TACCTCACGCTTGTAC-1_WSSS_THYst9699526	16	56	0.028769	0.00451517	0.616623	1.63057	0.344337	2.6723	0.00941588
														TACCTGCTGCACTGTG-1_WSSS_THYst9699526	28	22	3.03793	4.73482	1.96483	2.0471	0.515377	5.41474	0.00494807
														TACGGGATGCTAGCAG-1_WSSS_THYst9699526	21	83	0.00157076	0.000523358	0.00264546	5.51589	1.73496	16.9624	0.0105196
														TACGTGCACTATGCTG-1_WSSS_THYst9699526	21	33	0.0195747	0.00271723	0.57777	0.583128	0.127134	0.609397	0.00536719
														TACTCTCCGAACAAAT-1_WSSS_THYst9699526	21	81	0.00431222	0.00147973	0.00564366	11.0124	2.39307	22.5597	0.0223232
														TAGAATTAAGGGCAAC-1_WSSS_THYst9699526	10	76	0.0316864	0.0100966	1.25973	2.80854	6.02006	1.89819	0.000627625
														TAGAGCTACGAAGAAC-1_WSSS_THYst9699526	13	53	0.112454	0.0766833	2.43765	0.516005	0.401765	0.0156115	0.00161018
														TAGATCCGAAGTCGCA-1_WSSS_THYst9699526	10	72	3.29891	2.07146	6.61765	0.0025557	0.000431348	0.00898387	8.59941e-05
														TAGCAACCTGTCACAA-1_WSSS_THYst9699526	22	26	0.0332587	0.00137137	1.27532	1.11832	0.167392	0.228268	0.0020974
														TAGGGTGTTTCAAGAG-1_WSSS_THYst9699526	22	54	0.0314023	0.00333014	1.24027	0.328681	0.337891	0.00468036	0.0187444
														TAGGTCCAAGTAAGGA-1_WSSS_THYst9699526	29	23	2.52703	3.60741	1.57992	0.447431	0.0806836	2.33144	0.000704727
														TAGGTGAGCCCTACTC-1_WSSS_THYst9699526	29	33	0.0176355	0.0021923	0.682438	0.331615	0.0961361	0.218098	0.00299612
														TAGTACCTTAGTGGTC-1_WSSS_THYst9699526	21	21	0.00657602	0.00270856	0.214296	0.0889295	0.0159958	0.0370363	0.00317182
														TAGTGTCAGAAACGGC-1_WSSS_THYst9699526	21	19	0.0114953	0.00188219	0.40945	1.02314	0.194244	1.84686	0.0013098
														TAGTTAAGATAGGATA-1_WSSS_THYst9699526	12	82	3.77588	9.21862	3.97211	0.00676119	0.000557884	0.0173034	0.000171342
														TAGTTTATTCTTGCTT-1_WSSS_THYst9699526	13	57	0.000924594	0.00106056	0.00172956	0.000246867	0.000369236	0.000250218	0.0015403
														TATAAATCCACAAGCT-1_WSSS_THYst9699526	20	44	5.82292	3.76235	2.97335	3.79949	0.659573	6.88269	0.00343545
														TATAAGTGAGGATAGC-1_WSSS_THYst9699526	21	39	0.0223825	0.00188006	1.03866	0.26707	0.135779	0.00615916	0.00776276
														TATACACGCAAAGTAT-1_WSSS_THYst9699526	18	36	0.0128066	0.00525035	0.0180167	1.2943	0.243748	2.14171	0.0193498
														TATACTCATGCGGCAA-1_WSSS_THYst9699526	20	18	0.00379114	0.000996772	0.164076	0.0339902	0.034907	0.00483393	0.00134666
														TATCCATATCATGCGA-1_WSSS_THYst9699526	18	52	0.311607	0.0149184	1.26656	3.76209	0.57518	5.02556	0.00302148
														TATCCTGCATGGGAAT-1_WSSS_THYst9699526	14	54	0.000781237	0.00194731	0.00120226	0.00147676	0.00261889	0.00501661	0.000494225
														TATCGATGATTAAACG-1_WSSS_THYst9699526	23	49	0.0470977	0.00398963	2.04731	0.584637	0.370129	0.0169478	0.153745
														TATCTACAGAGGTAAT-1_WSSS_THYst9699526	30	24	3.71797	6.64362	2.74345	1.49607	0.420404	3.31109	0.00243456
														TATGGCCCGGCCTCGC-1_WSSS_THYst9699526	30	30	0.00504652	0.00114817	0.428243	0.0617544	0.0280006	0.0014867	0.0004082
														TATTACCATCCTGCTT-1_WSSS_THYst9699526	38	96	0.00113933	0.000452475	0.00142678	4.75439	0.978546	17.3583	1.95185
														TATTTAGTCTAGATCG-1_WSSS_THYst9699526	18	58	0.0273769	0.00330661	0.825321	3.2811	0.604596	3.94263	0.004589
														TATTTATACCGAGTAG-1_WSSS_THYst9699526	16	78	1.75438	0.576557	1.05078	4.13107	0.215754	3.96116	0.00164983
														TATTTGTTACCCTTTA-1_WSSS_THYst9699526	24	46	0.0595259	0.00495884	1.82953	1.114	0.408494	0.261374	0.195011
														TCAACACATTGGGTAA-1_WSSS_THYst9699526	11	35	0.00646794	0.00680937	0.00647544	0.301744	0.132038	0.869994	0.161801
														TCACATCTTATCTGAT-1_WSSS_THYst9699526	28	20	2.09941	1.99304	1.25417	3.14059	0.604884	7.03364	0.00240195
														TCACGGTCATCGCACA-1_WSSS_THYst9699526	23	45	0.0304633	0.00444458	0.859924	0.639348	0.165942	0.339455	0.0209092
														TCACTCGTGCAACGGC-1_WSSS_THYst9699526	15	93	0.00323204	0.00190206	0.00497705	3.07909	2.27609	10.6893	6.43746
														TCAGGGCGCAAACTCG-1_WSSS_THYst9699526	22	16	0.0370577	0.0226991	0.121425	0.863692	0.136089	1.20729	0.00329307
														TCAGGTTCTTTGAGAA-1_WSSS_THYst9699526	30	42	0.00188338	0.00112642	0.0718215	0.00666363	0.0114107	0.000615702	0.00224169
														TCAGTACTGACCCGCG-1_WSSS_THYst9699526	26	34	0.00354027	0.00154552	0.0079678	0.767878	0.122445	1.35903	0.00562822
														TCATACTTACAGATCC-1_WSSS_THYst9699526	22	24	0.0147807	0.00296755	0.4636	2.48985	0.33015	2.73285	0.00250791
														TCATCACTCGAGCTCG-1_WSSS_THYst9699526	17	29	0.0098172	0.00483413	0.0512681	0.00922474	0.058066	0.00206967	0.00693615
														TCATCCCAGAGGGTGG-1_WSSS_THYst9699526	12	70	3.36776	2.81211	11.1282	0.00391256	0.00113174	0.021369	0.000172848
														TCATGCAGGTTCTCAT-1_WSSS_THYst9699526	18	84	10.3775	8.25701	6.18913	0.66728	0.0493027	1.45171	0.000847255
														TCCACAATGGTTTACG-1_WSSS_THYst9699526	30	36	0.000872337	0.000662313	0.00446778	0.0709679	0.034541	0.163858	0.00407213
														TCCATTGTGACCTCGT-1_WSSS_THYst9699526	8	76	3.02193	2.07544	4.64057	3.59089	1.98488	4.49704	0.00212214
														TCCCAGGCTTAGCTAA-1_WSSS_THYst9699526	30	48	0.000943469	0.000648038	0.00208085	0.00734979	0.0108154	0.00937624	2.04035
														TCCCTTAGATTACTCG-1_WSSS_THYst9699526	18	86	2.72161	1.61637	2.74535	6.52411	3.16915	8.61328	0.00896905
														TCCGATAATTGCCATA-1_WSSS_THYst9699526	18	64	7.47522	5.00847	6.07818	0.0866949	0.0204206	0.0591298	0.00148588
														TCCGTAACCACAATCC-1_WSSS_THYst9699526	20	16	0.00691503	0.00188005	0.323512	0.359	0.0759763	0.383059	0.00192349
														TCCTCTACGAGATGGC-1_WSSS_THYst9699526	26	32	0.0062557	0.000715243	0.19554	0.618981	0.109935	0.770476	0.00411331
														TCCTCTGGCCCATTAG-1_WSSS_THYst9699526	10	88	2.37389	1.60089	2.66874	4.62502	4.32696	10.8646	0.0183096
														TCCTGCCAACTGGAGA-1_WSSS_THYst9699526	12	90	0.00286266	0.00150629	0.00411199	5.5195	3.89448	14.2146	0.0338668
														TCCTTCAGTGGTCGAA-1_WSSS_THYst9699526	15	69	1.22512	0.444371	6.39933	0.0071428	0.00364116	0.00272174	9.54194e-05
														TCGAAATTTAGGACCA-1_WSSS_THYst9699526	29	45	0.00668586	0.00120941	0.410784	0.100471	0.0555451	0.00318905	0.00126475
														TCGCATCCCTAAGTGT-1_WSSS_THYst9699526	15	31	0.00349463	0.00311177	0.0121207	0.0059515	0.0610144	0.00883363	0.0043106
														TCGCATTCAATGACTT-1_WSSS_THYst9699526	9	37	0.588528	0.286094	0.320274	0.0905435	0.0289312	0.241026	2.7481
														TCGCCGGTCGATCCGT-1_WSSS_THYst9699526	19	61	2.18775	1.85147	3.10871	2.32759	0.639171	3.49036	0.00173419
														TCGCGTCCAGAAGGTC-1_WSSS_THYst9699526	31	29	0.00725206	0.0027984	0.456921	0.0724538	0.019089	0.0248816	0.000308167
														TCGCTAAACCGCTATC-1_WSSS_THYst9699526	19	89	0.00331844	0.00121236	0.00561467	8.73983	3.81831	21.9807	0.113035
														TCGCTGTGCGTAAATC-1_WSSS_THYst9699526	17	41	6.94728	7.50249	2.9951	0.0126521	0.00208014	0.0632644	0.00250254
														TCGGAATGACCATCAA-1_WSSS_THYst9699526	6	76	0.00406343	0.00352001	0.00798268	6.16581	5.53234	15.7834	0.0402092
														TCGGAATGCGCTCTGA-1_WSSS_THYst9699526	30	28	0.0116151	0.0135881	0.279403	0.360932	0.0921976	0.404901	0.00146871
														TCGGGTGAAACTGCTA-1_WSSS_THYst9699526	10	56	0.00312938	0.00332157	0.011356	1.14718	0.638081	2.45479	0.345979
														TCGGTCCCTGACTCCA-1_WSSS_THYst9699526	10	90	0.00302599	0.00184827	0.00417493	8.30601	2.69155	21.785	0.810028
														TCGTATAGTGCAATTA-1_WSSS_THYst9699526	12	56	0.0403947	0.015508	1.14243	2.13399	0.61537	2.34637	0.00347641
														TCGTCACACTGTTAGC-1_WSSS_THYst9699526	27	19	0.365648	0.463295	0.728013	1.61883	0.291804	2.55318	0.00110784
														TCGTCCGCTGGCGTCT-1_WSSS_THYst9699526	22	40	0.0339087	0.00241037	1.10376	0.418932	0.140915	0.0845166	0.00251647
														TCGTTCGTTATTATGT-1_WSSS_THYst9699526	10	62	1.54848	0.884041	2.77786	0.578764	2.70107	1.15557	0.00312424
														TCTAGCATCTTCGATG-1_WSSS_THYst9699526	23	43	0.0204455	0.00211852	0.670674	0.789034	0.223218	0.893506	0.00623651
														TCTATCATGCAGTTAC-1_WSSS_THYst9699526	18	40	1.888	1.44775	2.64899	0.523085	0.160168	0.0341586	0.00251254
														TCTATTACGCTGGCGA-1_WSSS_THYst9699526	14	34	0.00186296	0.00189212	0.0109456	0.00254636	0.0489453	0.001663	0.00628305
														TCTCCAACGTAGGTTA-1_WSSS_THYst9699526	20	78	0.0032205	0.000971192	0.00331282	9.3001	1.16946	13.6264	0.00673341
														TCTCTAATAGCTGGTA-1_WSSS_THYst9699526	20	52	0.0308034	0.00534459	0.773641	1.64843	0.360766	2.36786	0.0122145
														TCTGAACCGGTCGGCT-1_WSSS_THYst9699526	21	37	0.00344455	0.00133024	0.00636307	2.09173	0.350384	3.70849	0.0124548
														TCTTACAGAGGTACCG-1_WSSS_THYst9699526	15	45	11.5678	2.41311	2.06346	0.363832	0.016807	0.827487	0.00056137
														TCTTACGGCATCCGAC-1_WSSS_THYst9699526	25	29	0.0227777	0.00186271	0.875864	1.86584	0.220359	1.28494	0.00174843
														TCTTTCTCTTAAGGAG-1_WSSS_THYst9699526	7	79	0.00158614	0.000699327	0.0027075	5.89764	2.02961	17.8383	0.0364731
														TGAAACTTATGCAAGC-1_WSSS_THYst9699526	11	73	2.87729	0.644621	5.41052	0.187936	0.0418435	0.508403	0.000405532
														TGAGAATGCTTTACCG-1_WSSS_THYst9699526	18	54	0.0396392	0.00576647	0.749546	2.87802	0.540407	5.5595	0.0039752
														TGAGCTTTAATGACGC-1_WSSS_THYst9699526	19	85	11.3838	8.71561	9.52015	0.730897	0.117746	1.80455	0.00453047
														TGATCTCCGGCGCCAG-1_WSSS_THYst9699526	28	50	0.00528619	0.00328196	0.00950523	0.00624439	0.0302881	0.00800029	6.59272
														TGATTTCCTCCTGACG-1_WSSS_THYst9699526	16	34	0.0278421	0.00391595	0.971072	0.177556	0.0973938	0.00819679	0.00513163
														TGCAGGATCGGCAAAG-1_WSSS_THYst9699526	24	74	0.000125519	7.68649e-05	0.000155539	0.000812012	0.00026874	0.00140213	3.16985
														TGCATGGATCGGATCT-1_WSSS_THYst9699526	19	67	0.0428669	0.00481223	1.72652	0.931917	0.678265	1.32988	0.00164476
														TGCCACCTGGCGAAAC-1_WSSS_THYst9699526	20	76	0.0015397	0.000557099	0.00293338	9.56194	1.52015	13.6629	0.00668019
														TGCCATTACTAAAGAA-1_WSSS_THYst9699526	21	87	0.00187129	0.00118992	0.0031144	6.25553	2.04575	18.7701	5.14319
														TGCCTGATCAAACGAT-1_WSSS_THYst9699526	20	70	0.0014387	0.00056095	0.0038845	6.57942	4.40727	12.1101	0.00835951
														TGCGCGATTAACGGAG-1_WSSS_THYst9699526	27	41	0.0124149	0.00219706	0.34032	0.667148	0.132233	0.771419	0.00564
														TGCGGCATAGTTCAAC-1_WSSS_THYst9699526	12	54	0.0324928	0.00790403	1.19896	1.98814	1.37635	2.1434	0.00668644
														TGCGGTGAAATTTCAT-1_WSSS_THYst9699526	12	66	7.86704	3.88568	12.1896	0.0775485	0.0181138	0.145615	0.00186508
														TGCTGGTTGGACAATT-1_WSSS_THYst9699526	21	41	0.0348192	0.0032959	1.46775	0.528425	0.170911	0.0218633	0.00236438
														TGGAAGACGAACACCA-1_WSSS_THYst9699526	14	46	11.9207	6.06092	2.24771	1.28377	0.106232	4.89501	0.00112551
														TGGAAGGATAAAGATG-1_WSSS_THYst9699526	20	68	0.00235768	0.000625534	0.0598724	3.63212	6.52482	5.64368	0.00274509
														TGGAATTAGACGCTTT-1_WSSS_THYst9699526	26	18	0.471854	0.506779	0.903834	1.12101	0.408301	2.42815	0.109272
														TGGAGCTAAAGTTCCC-1_WSSS_THYst9699526	6	68	0.00938815	0.00232203	0.451292	0.0524992	15.3071	0.0222357	1.6209
														TGGAGTGATGCGATGA-1_WSSS_THYst9699526	29	41	0.0038165	0.00148202	0.217613	0.0618504	0.0168419	0.0116086	0.000739661
														TGGCCGTATATTGACC-1_WSSS_THYst9699526	26	38	0.00592983	0.00237337	0.0124443	1.62334	0.373426	3.40008	0.0116322
														TGGCTTTGGGTAGACA-1_WSSS_THYst9699526	19	51	6.83998	1.54453	2.68058	1.18121	0.088676	1.38391	0.000918079
														TGGGAAATGCCTTTCC-1_WSSS_THYst9699526	23	27	0.0191861	0.0013901	0.988424	0.422191	0.113092	0.0946648	0.00145067
														TGGGCACGTTCTATGG-1_WSSS_THYst9699526	15	73	1.155	0.173961	2.51408	0.150228	0.0149612	0.316098	0.000429766
														TGGGCCACAAGAGCGC-1_WSSS_THYst9699526	18	72	0.102476	0.00430873	1.03706	1.53066	0.118515	1.58887	0.000474787
														TGGGTAAGGTTCCCGC-1_WSSS_THYst9699526	13	79	1.08175	0.792975	2.51653	1.21695	0.120872	0.884343	0.000800564
														TGGTATCGCATCCCAA-1_WSSS_THYst9699526	8	68	0.00765167	0.00188412	0.508152	1.38578	15.7568	2.18067	0.00154528
														TGGTTCGTAGCAAAGG-1_WSSS_THYst9699526	23	55	0.00112366	0.00117891	0.00348547	0.34504	0.16063	1.02548	3.16841
														TGGTTGGAGGATCCTG-1_WSSS_THYst9699526	11	91	0.00228379	0.00160686	0.00361083	3.60497	2.31986	12.3419	0.398019
														TGTCCCGACATAGCAC-1_WSSS_THYst9699526	11	57	0.057669	0.0229665	1.16796	2.55208	1.66806	3.44252	0.00493519
														TGTCTACAGTTTCTGT-1_WSSS_THYst9699526	11	53	0.0116043	0.0173435	0.0160685	2.02895	1.05944	3.31229	1.75805
														TGTGACTACGCCAGTC-1_WSSS_THYst9699526	21	73	0.00157546	0.000681666	0.00305409	8.91052	2.54919	18.4431	0.0138632
														TGTGTCGCGAGTTGCA-1_WSSS_THYst9699526	24	36	0.0264191	0.00250521	1.03839	0.459907	0.150449	0.223829	0.00139675
														TGTGTTCGTATCCAAG-1_WSSS_THYst9699526	31	21	0.982186	0.535634	1.08315	0.494422	0.0750046	0.953739	0.00158501
														TGTTTAATACTTCATC-1_WSSS_THYst9699526	9	77	0.0166584	0.00328695	1.20148	5.0811	6.05442	3.82317	0.00278373
														TGTTTCGGTACTTCTC-1_WSSS_THYst9699526	18	56	0.025171	0.00197619	0.767765	4.28057	0.981665	5.79519	0.00496761
														TTAACACCTCGAACAT-1_WSSS_THYst9699526	24	22	2.22896	4.72314	1.15514	2.92523	0.431102	6.07918	0.00291824
														TTAACCAACCCTCCCT-1_WSSS_THYst9699526	19	55	0.0542362	0.00515175	1.31073	2.01495	0.471353	3.05616	0.00597718
														TTAAGCCGACAACTTC-1_WSSS_THYst9699526	13	77	2.9112	1.3925	3.14522	2.29099	0.109121	1.46708	0.000945901
														TTAAGCGCCTGACCCA-1_WSSS_THYst9699526	30	44	0.000378629	0.000243225	0.016942	0.00209031	0.00818357	0.00113739	0.0410948
														TTAATCAGTACGTCAG-1_WSSS_THYst9699526	18	76	0.0154548	0.00144763	0.752864	5.59267	0.751768	3.87603	0.00414089
														TTAATTTCAGACGCGG-1_WSSS_THYst9699526	17	69	2.99609	1.91846	4.35456	0.00205179	0.00032269	0.00715568	0.000252155
														TTACATCGTGGCCTGG-1_WSSS_THYst9699526	20	36	0.00256142	0.00125673	0.00525724	0.929629	0.122653	1.50794	0.00763937
														TTACCCATTGCCGGGT-1_WSSS_THYst9699526	17	85	0.00252934	0.00147884	0.0045969	8.46468	3.7503	11.3343	0.00306714
														TTACCCTAACAGTCCT-1_WSSS_THYst9699526	24	24	0.148849	0.133848	0.919505	0.677588	0.129729	0.407856	0.00127188
														TTAGACACGATCGTTG-1_WSSS_THYst9699526	16	86	1.54246	0.699874	0.907309	9.33153	2.04846	9.9518	0.00194972
														TTAGCAACATGGATGT-1_WSSS_THYst9699526	20	28	0.0431796	0.00373316	1.59072	0.182758	0.144796	0.0025596	0.00209428
														TTATCCAATCGAACTC-1_WSSS_THYst9699526	13	33	0.000486641	0.00118018	0.00233686	0.000481068	0.0258972	0.00033359	0.215761
														TTATCGCCTGCGAAGC-1_WSSS_THYst9699526	27	17	0.363247	0.385663	0.392317	0.436227	0.140052	1.86185	0.00113253
														TTATGACAAACTGGAT-1_WSSS_THYst9699526	27	35	0.00240659	0.0011965	0.00563001	1.97125	0.35692	4.15658	0.00667374
														TTATGTTTGCGATAGA-1_WSSS_THYst9699526	26	20	1.82344	2.59508	1.12578	1.26449	0.279785	3.12209	0.00748903
														TTATTAGGGAAGCATC-1_WSSS_THYst9699526	15	59	0.139231	0.00935121	1.27069	2.44892	0.414903	4.34079	0.00421031
														TTCAACGACCCGACCG-1_WSSS_THYst9699526	20	48	0.0783765	0.00383134	1.21206	4.86404	0.673563	5.64421	0.00223129
														TTCAAGCCGAGCTGAG-1_WSSS_THYst9699526	13	75	0.873862	0.199432	2.48447	1.17825	0.0722861	1.21881	0.000341313
														TTCAATTAGCCATAAT-1_WSSS_THYst9699526	7	77	0.00331933	0.00164383	0.00410507	7.29295	3.12853	17.9114	0.0226172
														TTCATGGCGCAACAGG-1_WSSS_THYst9699526	19	75	0.00228238	0.000437625	0.013576	6.61144	0.755062	8.06095	0.00613078
														TTCCTCGAGGGTGTCT-1_WSSS_THYst9699526	21	49	0.0368492	0.00375077	1.25528	0.751085	0.203973	0.066852	0.00250479
														TTCGACGGGAAGGGCG-1_WSSS_THYst9699526	24	44	0.0170697	0.00125044	0.697235	0.326221	0.100248	0.0973005	0.0077124
														TTCGCACTCGCGTGCT-1_WSSS_THYst9699526	25	45	0.024435	0.00382674	0.70195	1.83963	0.461345	2.60519	0.00597959
														TTCGGCAACCCGCTGA-1_WSSS_THYst9699526	16	88	1.57725	0.928975	1.4195	9.29083	3.03257	8.83792	0.00498055
														TTCGGCTAGAGATGGT-1_WSSS_THYst9699526	18	24	0.00205435	0.00184482	0.00400217	0.00170455	0.0145537	0.00107173	0.0233653
														TTCGTAATCCCAGCGG-1_WSSS_THYst9699526	12	86	7.66186	5.76833	8.32092	3.48366	0.859223	2.47746	0.000877988
														TTCGTACTCCAGAACG-1_WSSS_THYst9699526	29	29	0.0074902	0.005522	0.476655	0.0803051	0.0315115	0.00332762	0.00134276
														TTCTACTTGCGAGGGC-1_WSSS_THYst9699526	22	32	0.0409639	0.00202171	1.44152	0.438713	0.129575	0.0265447	0.00221816
														TTCTAGGCCAATTGTG-1_WSSS_THYst9699526	22	44	0.00658538	0.00133665	0.125038	0.940452	0.190865	1.62612	0.0121201
														TTCTTAGTGAACGGTG-1_WSSS_THYst9699526	18	34	0.0093432	0.00157044	0.327658	0.0623948	0.031149	0.00358223	0.00645774
														TTCTTAGTGGCTCAGA-1_WSSS_THYst9699526	17	61	3.79588	0.608945	1.36235	4.02235	0.433439	5.6666	0.00639907
														TTCTTGGAGTAATGAG-1_WSSS_THYst9699526	21	79	0.00230492	0.000773312	0.00402442	8.00889	1.19053	11.148	0.0275778
														TTCTTGTAACCTAATG-1_WSSS_THYst9699526	23	35	0.0808744	0.0213665	1.16138	1.92897	0.398098	3.50938	0.00175222
														TTGAACGAATCCTTTG-1_WSSS_THYst9699526	19	21	0.00138224	0.000990288	0.00408991	0.00165803	0.0114169	0.00129173	0.00107312
														TTGATCTAACTTTGTC-1_WSSS_THYst9699526	29	47	0.000558828	0.000587812	0.00291016	0.00745145	0.0315046	0.0133042	1.04538
														TTGATTATGCAGATGA-1_WSSS_THYst9699526	27	33	0.00380303	0.00121326	0.0696409	0.765139	0.160884	1.83643	0.00529234
														TTGCGTAGTTTGAGGA-1_WSSS_THYst9699526	25	19	0.947907	1.81442	0.760309	0.028134	0.014058	0.0411574	0.000368397
														TTGCTGAAGGAACCAC-1_WSSS_THYst9699526	19	57	0.0310856	0.00228723	0.970142	3.98165	0.561024	5.57113	0.00987347
														TTGCTGCACCTATCCA-1_WSSS_THYst9699526	22	20	0.113483	0.355955	0.0941942	0.221003	0.0276196	0.919145	0.00410752
														TTGCTGGCCGGGCTTC-1_WSSS_THYst9699526	8	78	0.00275972	0.00128911	0.00406569	7.81123	2.72413	12.3248	0.00829105
														TTGGATCGACTTCTGG-1_WSSS_THYst9699526	10	60	0.752917	0.821483	0.920023	1.1035	0.793764	2.6067	0.0264765
														TTGGATTGGGTACCAC-1_WSSS_THYst9699526	17	55	0.0318068	0.00458268	0.682547	2.85698	0.725323	4.89973	0.00438387
														TTGGCCATCTTGCGCT-1_WSSS_THYst9699526	17	21	0.00380671	0.00333177	0.00634513	0.00602827	0.0122694	0.00794983	3.66766
														TTGGCCTAGAATTTCG-1_WSSS_THYst9699526	16	82	0.0846064	0.0365155	0.0956299	9.08194	1.53682	8.93093	0.00186132
														TTGGCTCGCATGAGAC-1_WSSS_THYst9699526	23	37	0.0330914	0.00408284	1.0484	0.948567	0.227376	1.19468	0.00145177
														TTGTATCACACAGAAT-1_WSSS_THYst9699526	12	74	2.77685	2.58456	4.1348	0.00880123	0.000718206	0.0210929	0.000102163
														TTGTGGCCCTGACAGT-1_WSSS_THYst9699526	18	60	0.0355252	0.0076732	0.543292	5.51938	0.822515	8.56299	0.00395958
														TTGTTAGCAAATTCGA-1_WSSS_THYst9699526	22	42	0.0406335	0.00334298	1.47712	0.3826	0.169049	0.011017	0.00250703

## Sheet: panel_i
index	FGF8	FGFR2	FGF10	array_row	array_col
AAAGGGCAGCTTGAAT-1_WSSS_THYst9699526	0.281064	0	0	24	26
AAATAACCATACGGGA-1_WSSS_THYst9699526	0	0.187357	0	14	88
AAATGCTCGTTACGTT-1_WSSS_THYst9699526	0	0.172976	0	16	24
AAATGGCATGTCTTGT-1_WSSS_THYst9699526	0	1.08943	0	13	69
AAATTACACGACTCTG-1_WSSS_THYst9699526	0	0.241136	0	14	86
AACAACTGGTAGTTGC-1_WSSS_THYst9699526	0.192945	0	0	28	42
AACAATTACTCTACGC-1_WSSS_THYst9699526	0	0.300865	0	29	25
AACACGACTGTACTGA-1_WSSS_THYst9699526	0	0.575742	0	9	65
AACAGGAAATCGAATA-1_WSSS_THYst9699526	0	0	0	15	67
AACAGGATGGGCCGCG-1_WSSS_THYst9699526	0	0	0	29	31
AACCATGGGATCGCTA-1_WSSS_THYst9699526	0	0.177258	0	14	30
AACCCAGAGACGGAGA-1_WSSS_THYst9699526	0	0.253639	0	15	39
AACCCTGGTGGAACCA-1_WSSS_THYst9699526	0	0	0	8	70
AACCGTTGTGTTTGCT-1_WSSS_THYst9699526	0	0.503999	0	12	64
AACCTTTACGACGTCT-1_WSSS_THYst9699526	0.357602	0.430074	0	16	92
AACGATAGAAGGGCCG-1_WSSS_THYst9699526	0	0.813971	0	15	53
AACGATATGTCAACTG-1_WSSS_THYst9699526	0	0.907173	0	24	76
AACGTCAGACTAGTGG-1_WSSS_THYst9699526	0.371447	0	0	24	40
AACGTGATGAAGGACA-1_WSSS_THYst9699526	0	0	0.246321	9	83
AACTCCTAATCCCATG-1_WSSS_THYst9699526	0	0	0	12	92
AACTGATATTAGGCCT-1_WSSS_THYst9699526	0	0.359201	0	16	66
AACTGGGTCCCGACGT-1_WSSS_THYst9699526	0	0	0	20	66
AACTTCTGCGTCTATC-1_WSSS_THYst9699526	0	0	0	18	18
AACTTGCCCGTATGCA-1_WSSS_THYst9699526	0	0.246612	0	29	27
AAGAGATGAATCGGTA-1_WSSS_THYst9699526	0	0	0	27	27
AAGGAGCGGTTGGTGC-1_WSSS_THYst9699526	0	0.164036	0	28	48
AAGGCGCGTAAAGCTT-1_WSSS_THYst9699526	0.272966	0	0	24	38
AAGGCTGTGCTCATCG-1_WSSS_THYst9699526	0.429915	0	0	30	46
AAGTAGAAGACCGGGT-1_WSSS_THYst9699526	0	0.770357	0	19	47
AATAAGTCCTCGAGAC-1_WSSS_THYst9699526	0	0	0	5	71
AATACAATGTTTCAGG-1_WSSS_THYst9699526	0	0	0	23	19
AATCCAAGGGCCTGAG-1_WSSS_THYst9699526	0	0.385264	0	13	47
AATGACTGTCAGCCGG-1_WSSS_THYst9699526	0	0	0	23	47
AATGGTTCTCACAAGC-1_WSSS_THYst9699526	0.389801	0	0	19	35
AATTTGGGACATAGTA-1_WSSS_THYst9699526	0	0.119807	0	13	91
AATTTGGTTCCAAAGA-1_WSSS_THYst9699526	0	0.80091	0	11	67
ACAACGGTCCCTGCGA-1_WSSS_THYst9699526	0.115077	0	0	22	30
ACAAGCAGTGCCTAGC-1_WSSS_THYst9699526	0	0.493421	0	30	26
ACAAGGACAAGAGGTT-1_WSSS_THYst9699526	0.19716	0	0	29	37
ACACACTTTCTACACG-1_WSSS_THYst9699526	0	1.01578	0	14	64
ACACCCAGCATGCAGC-1_WSSS_THYst9699526	0	0	0	24	50
ACACCCGAGAAATCCG-1_WSSS_THYst9699526	0.298552	0.160377	0	19	39
ACACCTTAAGTAGGGC-1_WSSS_THYst9699526	0.116701	0	0	25	43
ACACGGCACTATGCAT-1_WSSS_THYst9699526	0	0.177409	0	7	71
ACAGCGCACCCGCAGC-1_WSSS_THYst9699526	0	0.416463	0	10	80
ACATCGTTAACCTAGT-1_WSSS_THYst9699526	0	0.377659	0	9	75
ACCAAGAACGCGTGTC-1_WSSS_THYst9699526	0	0.261572	0	17	49
ACCACAACTCAGAACA-1_WSSS_THYst9699526	0	0.111561	0.111561	7	81
ACCAGCCCGGTCTTTG-1_WSSS_THYst9699526	0	0.199723	0	4	72
ACCCACCTACATGCTC-1_WSSS_THYst9699526	0	0	0	25	25
ACCCTTCATCTGCGAA-1_WSSS_THYst9699526	0	1.23313	0	13	65
ACCCTTTAGTTCTCCA-1_WSSS_THYst9699526	0	0	0	6	80
ACCTAATCGACTTCCT-1_WSSS_THYst9699526	0	0.406838	0	32	30
ACGAAATGGGCGGCAC-1_WSSS_THYst9699526	0	0.64034	0	32	24
ACGAGATATTTGCTTA-1_WSSS_THYst9699526	0	0	0	9	81
ACGATACATAGAACTA-1_WSSS_THYst9699526	0	0.104974	0	22	80
ACGATGGATCCGATGC-1_WSSS_THYst9699526	0	0.360588	0	10	70
ACGCCAGATGATTTCT-1_WSSS_THYst9699526	0	0	0	17	73
ACGGAATTTAGCAAAT-1_WSSS_THYst9699526	0	0	0	15	27
ACGTACAGATTTCTCT-1_WSSS_THYst9699526	0	0.343235	0	10	66
ACGTGCGCCTCGTGCA-1_WSSS_THYst9699526	0	1.06297	0	17	63
ACGTTTAGTTGTGATC-1_WSSS_THYst9699526	0	0.683297	0	14	68
ACTACCAGCTCTCTGG-1_WSSS_THYst9699526	0.584091	0	0	25	41
ACTATTCGTCCGTGGT-1_WSSS_THYst9699526	0	1.42909	0	14	74
ACTCTCTTATACACGA-1_WSSS_THYst9699526	0	0	0	8	84
ACTGCCGTCGTAACTC-1_WSSS_THYst9699526	0	1.59893	0	16	70
ACTGTAGCACTTTGGA-1_WSSS_THYst9699526	0.149255	0	0	27	39
ACTGTATACGCGAGCA-1_WSSS_THYst9699526	0	0.213346	0	10	36
ACTGTGCTAGTAGATC-1_WSSS_THYst9699526	0	0.500655	0	13	31
ACTTAGTACGACAAGA-1_WSSS_THYst9699526	0	0	0	14	32
ACTTATTAGGATCGGT-1_WSSS_THYst9699526	0	0	0	38	52
AGAATTGTTTGACATA-1_WSSS_THYst9699526	0	0	0	17	23
AGACCATGGGATACAA-1_WSSS_THYst9699526	0	0	0	22	28
AGACTAGCCTTCCAGA-1_WSSS_THYst9699526	0	0	0	28	46
AGAGCGGGCTAATCAT-1_WSSS_THYst9699526	0	0.369216	0.369216	16	64
AGAGCGTACAAGCTCG-1_WSSS_THYst9699526	0.300214	0	0	24	28
AGATAACTTCAGGGCC-1_WSSS_THYst9699526	0	0	0	32	44
AGATACGACTTCATAT-1_WSSS_THYst9699526	0.14133	0	0	15	35
AGATGACTCGCCCACG-1_WSSS_THYst9699526	0	0	0	21	55
AGCACTTAAGGACGCC-1_WSSS_THYst9699526	0	0	0	31	35
AGCATCGTCGATAATT-1_WSSS_THYst9699526	0	0.131277	0	22	52
AGCCACTCCCGTGCTT-1_WSSS_THYst9699526	0	0.0998689	0	23	81
AGCCCTAAGCGAAGTT-1_WSSS_THYst9699526	0	0.313556	0	15	65
AGCCTTAAAGCGGAAG-1_WSSS_THYst9699526	0	0	0	21	15
AGCGACATCCCATTCA-1_WSSS_THYst9699526	0	0.165266	0	17	59
AGCGGGAAGGGTCCAT-1_WSSS_THYst9699526	0	0	0	13	37
AGCTATTTAATCCAAC-1_WSSS_THYst9699526	0	0.818508	0	16	74
AGCTCTTCCCAGTGCA-1_WSSS_THYst9699526	0	0	0.152981	18	88
AGCTGAAGTAAACCAA-1_WSSS_THYst9699526	0	0.268754	0	20	84
AGGACATCGCACGTCG-1_WSSS_THYst9699526	0	0	0	16	38
AGGCCACCCGTTATGA-1_WSSS_THYst9699526	0.154207	0	0	28	38
AGGCCCATTGTACAGG-1_WSSS_THYst9699526	0	0.19547	0	15	55
AGGCTATGGTTAGCTT-1_WSSS_THYst9699526	0.195338	0.195338	0	26	30
AGGCTTGCTAGACACC-1_WSSS_THYst9699526	0	0.235338	0	24	18
AGGGAAACGAGGTACT-1_WSSS_THYst9699526	0	0.51184	0	13	89
AGGGCAGCGGCGTGGT-1_WSSS_THYst9699526	0	0.564916	0	8	74
AGGGCGTGATCGGCTA-1_WSSS_THYst9699526	0	0	0	17	45
AGGGTCGATGCGAACT-1_WSSS_THYst9699526	0	0	0	37	97
AGGTAACCTCCTATTC-1_WSSS_THYst9699526	0	0.455405	0	13	41
AGGTACGATATTGCCA-1_WSSS_THYst9699526	0	0	0	12	76
AGTAATGTCTTGCCGC-1_WSSS_THYst9699526	0	0	0	16	60
AGTAGGTAACATACAT-1_WSSS_THYst9699526	0	0.452812	0	13	51
AGTATAATACTAGGCA-1_WSSS_THYst9699526	0.114275	0	0	25	33
AGTCAGCCACCGCCTG-1_WSSS_THYst9699526	0	0	0	16	28
AGTCGGCCCAAACGAC-1_WSSS_THYst9699526	0	0	0	25	39
AGTCTGGACATCCTTG-1_WSSS_THYst9699526	0	0	0	18	20
AGTGAGGGTTTCTGAC-1_WSSS_THYst9699526	0	0.297286	0	8	88
AGTGTGGTCTATTGTG-1_WSSS_THYst9699526	0	0	0	21	23
AGTTAAGCGGTCCCGG-1_WSSS_THYst9699526	0	0	0	16	80
AGTTACCGCACATGGT-1_WSSS_THYst9699526	0	0	0	26	14
AGTTACTCTATCGTGG-1_WSSS_THYst9699526	0	0.502697	0.196984	15	89
AGTTTCGCAGGTCGGA-1_WSSS_THYst9699526	0	0.350114	0	12	62
ATAATAGTGTAGGGAC-1_WSSS_THYst9699526	0	0.156001	0	18	30
ATACGGGTTTCGATTG-1_WSSS_THYst9699526	0	0	0	22	82
ATAGACGAAGAGAAAG-1_WSSS_THYst9699526	0	0	0	33	45
ATAGAGTACTGGGACA-1_WSSS_THYst9699526	0	0.148	0	26	48
ATAGTCTTTGACGTGC-1_WSSS_THYst9699526	0	0	0	7	67
ATATCTCCCTCGTTAA-1_WSSS_THYst9699526	0	0.695063	0.252166	19	87
ATATTCCCACAGGTCA-1_WSSS_THYst9699526	0	0.29519	0	11	59
ATATTGCTGTCAAAGT-1_WSSS_THYst9699526	0	0.120223	0	18	32
ATCACATTAGAATATC-1_WSSS_THYst9699526	0	0.24616	0.130635	20	82
ATCCAACGCAGTCATA-1_WSSS_THYst9699526	0.368405	0	0	25	37
ATCTCCCTGCAATCTA-1_WSSS_THYst9699526	0	0	0	16	72
ATCTGTAATTGTACCC-1_WSSS_THYst9699526	0	0	0	15	57
ATCTTGACCTGCAACG-1_WSSS_THYst9699526	0.156299	0	0	26	44
ATGAAGCCAAGGAGCC-1_WSSS_THYst9699526	0	0.130531	0	22	46
ATGACGCCGGCTCTAA-1_WSSS_THYst9699526	0	0	0	16	58
ATGAGGAGTGTTAATC-1_WSSS_THYst9699526	0.556288	0	0	25	35
ATGATCGGGAATAGAC-1_WSSS_THYst9699526	0	0	0	16	54
ATGCACTACCGCATTG-1_WSSS_THYst9699526	0	0.186392	0	27	45
ATGCCGGTTGATGGGA-1_WSSS_THYst9699526	0	0.426342	0	19	83
ATGCTCAGTGTTGCAT-1_WSSS_THYst9699526	0	0	0	21	29
ATGGATCCGGCGTCCG-1_WSSS_THYst9699526	0	0.64335	0	19	79
ATGTTACGAGCAATAC-1_WSSS_THYst9699526	0	0	0	15	29
ATTAATGAACCAGTCG-1_WSSS_THYst9699526	0	0.159461	0	23	79
ATTAATTCGGTCACTC-1_WSSS_THYst9699526	0	0.765437	0	14	66
ATTACAACTACCGGCC-1_WSSS_THYst9699526	0	0.947373	0	11	87
ATTACTAGCCTCTTGC-1_WSSS_THYst9699526	0	1.09974	0	18	44
ATTAGATTGATAGCGG-1_WSSS_THYst9699526	0	0.678323	0	19	49
ATTATACTTTGCTCGT-1_WSSS_THYst9699526	0	0.966012	0	18	78
ATTATGCCATAGGGAG-1_WSSS_THYst9699526	0	0	0	21	53
ATTCAGTAGCAGGGTC-1_WSSS_THYst9699526	0	0.406394	0	27	25
ATTCCCACATAAACAA-1_WSSS_THYst9699526	0	0.154943	0	26	24
ATTCCTCCGCCAGTGC-1_WSSS_THYst9699526	0.573257	0	0	23	39
ATTCTCGTCTCTTTAG-1_WSSS_THYst9699526	0	0.362056	0	11	51
ATTCTTCGTACTTATG-1_WSSS_THYst9699526	0	0	0.103445	9	87
ATTGACGTAACTCGGT-1_WSSS_THYst9699526	0	0	0	8	72
ATTGGGAATATCTTGG-1_WSSS_THYst9699526	0	0	0.141341	12	52
ATTGTCGCAATACCTT-1_WSSS_THYst9699526	0	1.13514	0	15	85
ATTTAACTCGTATTAC-1_WSSS_THYst9699526	0	0.578614	0	14	52
ATTTACAGTTTACTGG-1_WSSS_THYst9699526	0	0	0	30	38
ATTTCATTATTTCGCG-1_WSSS_THYst9699526	0	0	0	14	78
ATTTGTTCCAGGGCTC-1_WSSS_THYst9699526	0	0.303006	0	19	71
CAAACGGTCGCACTTT-1_WSSS_THYst9699526	0	0	0	30	40
CAAACTACGATAGAGA-1_WSSS_THYst9699526	0	0.714324	0	12	84
CAAACTATTGAGCTTC-1_WSSS_THYst9699526	0	0.811814	0	11	75
CAAATTGTCAGCAAGC-1_WSSS_THYst9699526	0	0.95649	0	13	67
CAACGACCCGTTTACA-1_WSSS_THYst9699526	0	0.311069	0	20	50
CAACGGTTCTTGATAC-1_WSSS_THYst9699526	0.349492	0	0	18	38
CAACTATATCGAATGC-1_WSSS_THYst9699526	0	0.514597	0	15	79
CAACTCCTTGATCCCG-1_WSSS_THYst9699526	0	0.830652	0	18	46
CAAGCACCAAATGCCT-1_WSSS_THYst9699526	0	0	0.316044	18	66
CAATCCCTATACCAGC-1_WSSS_THYst9699526	0	0.614767	0.156871	12	88
CACACAGGGATAGATT-1_WSSS_THYst9699526	0	0	0	25	27
CACAGCTAGGGAGTGA-1_WSSS_THYst9699526	0	0	0	20	60
CACATTCTTTCGATGG-1_WSSS_THYst9699526	0	0	0	18	90
CACCATCGGAGGAGAC-1_WSSS_THYst9699526	0	0	0	11	61
CACCCACACGTCACCC-1_WSSS_THYst9699526	0	0.290243	0	17	43
CACCCACGAGGCAATT-1_WSSS_THYst9699526	0	0.108803	0.296267	20	86
CACCGATACACCGAGC-1_WSSS_THYst9699526	0	0.7313	0.23858	10	84
CACCGCCGACCAGCGA-1_WSSS_THYst9699526	0	0.219471	0	9	67
CACCTAATAGAGTCGT-1_WSSS_THYst9699526	0	0.208846	0	17	25
CACCTAATCAGTTTAC-1_WSSS_THYst9699526	0	0.172722	0	20	72
CACCTCGATGGTGGAC-1_WSSS_THYst9699526	0	0	0	18	70
CACGCAGCGAGGCTTT-1_WSSS_THYst9699526	0	0	0	31	43
CACTACTCAGTTCTGT-1_WSSS_THYst9699526	0	0	0	5	75
CACTCAGCTCTTGAGG-1_WSSS_THYst9699526	0	0.677311	0	11	71
CACTCCTCTCGGTCGG-1_WSSS_THYst9699526	0	0.797522	0	15	87
CACTGTCCAAGTGAGA-1_WSSS_THYst9699526	0	0	0	19	43
CACTTCGCCACAGGCT-1_WSSS_THYst9699526	0.222181	0	0	21	31
CAGAGTGATTTAACGT-1_WSSS_THYst9699526	0	0	0	9	69
CAGATACTAACATAGT-1_WSSS_THYst9699526	0	0	0	26	46
CAGCCGGGCCCTCTAT-1_WSSS_THYst9699526	0	0.280496	0	11	85
CAGCTCGTGCTTGTGT-1_WSSS_THYst9699526	0	0.245581	0	14	42
CAGCTTAGTAGGTAGC-1_WSSS_THYst9699526	0	0.432893	0	32	28
CAGGAAGACTTTATAT-1_WSSS_THYst9699526	0	0.219318	0	13	85
CAGTAATCCCTCCCAG-1_WSSS_THYst9699526	0	0	0	21	25
CAGTGTCCGCAGAATG-1_WSSS_THYst9699526	0	0	0	15	37
CAGTTCCGCGGGTCGA-1_WSSS_THYst9699526	0	0.285015	0	26	26
CATACAAAGCCGAACC-1_WSSS_THYst9699526	0	0.170959	0	13	35
CATAGCCGCCCGGGAT-1_WSSS_THYst9699526	0	0.504963	0	26	22
CATAGTACATTGAGAG-1_WSSS_THYst9699526	0	0.827616	0	15	77
CATAGTAGCATAGTAG-1_WSSS_THYst9699526	0	0.990757	0	19	45
CATATTATTTGCCCTA-1_WSSS_THYst9699526	0	0.658616	0	9	79
CATCATCTACCCGGAC-1_WSSS_THYst9699526	0	0	0	11	69
CATCGCCCGCGGCCAA-1_WSSS_THYst9699526	0	0	0	14	44
CATGAACCGACATTTG-1_WSSS_THYst9699526	0	0.241074	0	11	43
CATGCATGGAGACCCT-1_WSSS_THYst9699526	0	0	0	6	70
CATGCGTTAGACAGAA-1_WSSS_THYst9699526	0	0.696474	0	15	63
CATGCTGGCTCCAATT-1_WSSS_THYst9699526	0	0.430537	0	12	60
CATGGCAGGAAGATCG-1_WSSS_THYst9699526	0	0	0	17	57
CATGGGTCGGGTGTGG-1_WSSS_THYst9699526	0	0	0	21	85
CATTACGTCGGCCCGT-1_WSSS_THYst9699526	0	0	0	19	65
CATTTCTAGCAGACTA-1_WSSS_THYst9699526	0	0	0	16	26
CCAAACAGAACCCTCG-1_WSSS_THYst9699526	0	0.151987	0	22	48
CCAACGATGCACTGAT-1_WSSS_THYst9699526	0	0	0	31	37
CCAAGACTTCTGCGAA-1_WSSS_THYst9699526	0	0	0	20	62
CCAAGGAACAGAGAGG-1_WSSS_THYst9699526	0	0.91104	0	14	48
CCAATCGGTAGATCGA-1_WSSS_THYst9699526	0	1.22647	0	14	84
CCAATTGAATGTTAAT-1_WSSS_THYst9699526	0	0	0	20	46
CCACGAGAAGAGAATC-1_WSSS_THYst9699526	0	0	0	17	75
CCAGAGACAAAGCCGG-1_WSSS_THYst9699526	0	0.878103	0	23	21
CCAGCTTCCGCCCGCA-1_WSSS_THYst9699526	0	0	0	29	17
CCATAAACAACCCGAC-1_WSSS_THYst9699526	0	0.539897	0.539897	14	76
CCATAGGTTGGCGTGG-1_WSSS_THYst9699526	0	0.355273	0.355273	18	62
CCATCCATACCAAGTC-1_WSSS_THYst9699526	0	0	0	14	38
CCATGCTCTGCAGGAA-1_WSSS_THYst9699526	0	0.418343	0	21	43
CCATGGCCCTTGTACC-1_WSSS_THYst9699526	0	0	0	32	22
CCCAACCACACTAACA-1_WSSS_THYst9699526	0	0	0	8	66
CCCGACCATAGTCCGC-1_WSSS_THYst9699526	0	0.180089	0	20	74
CCCGCAGGGCCCAAAG-1_WSSS_THYst9699526	0	0.390632	0	11	79
CCCGCCATGCTCCCGT-1_WSSS_THYst9699526	0	0.267328	0	19	41
CCCGCGCAATGCACCC-1_WSSS_THYst9699526	0	0	0	19	23
CCCGGTGGAAGAACCT-1_WSSS_THYst9699526	0	0.361024	0	25	21
CCCGTCAGCGTCTGAC-1_WSSS_THYst9699526	0	0	0	23	51
CCCTCATTCTGGAATT-1_WSSS_THYst9699526	0	0.842551	0	16	44
CCCTGAAATGAGTTGA-1_WSSS_THYst9699526	0	0	0	31	39
CCCTGGTATGGGCGGC-1_WSSS_THYst9699526	0	0	0	6	72
CCGAAAGTGGTGAGCA-1_WSSS_THYst9699526	0	0	0.145504	17	27
CCGAAGTATATTGTTC-1_WSSS_THYst9699526	0	0	0	22	22
CCGCACGTGACCTCGG-1_WSSS_THYst9699526	0	0.215943	0	28	26
CCGCCGGTCAACACAC-1_WSSS_THYst9699526	0	0.450641	0	13	55
CCGCGGGTACGAAGAA-1_WSSS_THYst9699526	0	0	0	32	26
CCGCGTAGGTAAGGGC-1_WSSS_THYst9699526	0	0.382813	0	30	22
CCGCTGGTGCCATTCA-1_WSSS_THYst9699526	0	0.222905	0	6	74
CCGGAATGGTTTCAGT-1_WSSS_THYst9699526	0	0.155269	0.155269	24	32
CCGGCGCATATTGGAT-1_WSSS_THYst9699526	0	0.421534	0	14	56
CCGGGACCCGCAGAGA-1_WSSS_THYst9699526	0	0	0	16	52
CCGTACCCAAGCGCCA-1_WSSS_THYst9699526	0	0	0	12	34
CCGTGCCCATGACGGC-1_WSSS_THYst9699526	0	0.127413	0	12	48
CCGTTACGTTAGAACA-1_WSSS_THYst9699526	0	0.108	0.108	20	88
CCTAAAGGCTGACGCT-1_WSSS_THYst9699526	0	0	0	14	82
CCTACGGCTCAGTCGA-1_WSSS_THYst9699526	0	0	0	16	32
CCTACTGCTTACACTT-1_WSSS_THYst9699526	0	0.103388	0.103388	27	49
CCTAGTTAGTCGCATG-1_WSSS_THYst9699526	0	0.914942	0	12	72
CCTATCTATATCGGAA-1_WSSS_THYst9699526	0	0.206643	0	19	77
CCTCACCAATCTTGAC-1_WSSS_THYst9699526	0.295109	0	0	17	35
CCTCCCGACAATCCCT-1_WSSS_THYst9699526	0	0.237719	0	9	63
CCTCGAAGTGGACGGG-1_WSSS_THYst9699526	0	0	0	15	71
CCTCGCCAGCAAATTA-1_WSSS_THYst9699526	0	0	0	18	74
CCTCTGGCCTAGACGG-1_WSSS_THYst9699526	0	0.492589	0	15	75
CCTGCTATTTGAGAAG-1_WSSS_THYst9699526	0	0.38025	0	26	50
CCTGGCTAGACCCGCC-1_WSSS_THYst9699526	0	0.318003	0	29	43
CCTTCTTGATCCAGTG-1_WSSS_THYst9699526	0	0.546341	0.310027	19	73
CGAAACATAGATGGCA-1_WSSS_THYst9699526	0	0.424905	0.424905	11	77
CGAACGCCCAGTGCCG-1_WSSS_THYst9699526	0	0.730782	0	14	70
CGACATGCGATCTTCT-1_WSSS_THYst9699526	0	0.621846	0	8	64
CGAGCACTTCAAGTTT-1_WSSS_THYst9699526	0	0	0	23	25
CGAGCGTTGATCAGCC-1_WSSS_THYst9699526	0	0.208597	0	12	46
CGAGCTGGGCTTTAGG-1_WSSS_THYst9699526	0	0.807142	0	17	67
CGAGTGCTATAGTTCG-1_WSSS_THYst9699526	0	0.741362	0	10	38
CGCAAACACGAGTTAC-1_WSSS_THYst9699526	0.231633	0.122508	0	27	37
CGCAATTACTTTCGGT-1_WSSS_THYst9699526	0.276741	0	0	23	33
CGCAATTAGGGTAATA-1_WSSS_THYst9699526	0.200478	0	0	28	44
CGCAATTCTACAATAA-1_WSSS_THYst9699526	0	0.25056	0	26	28
CGCATCATGGCTTCAG-1_WSSS_THYst9699526	0	0.530402	0	9	85
CGCCCGCTTCCGTACA-1_WSSS_THYst9699526	0	0.215633	0	18	80
CGCCCTTGAAGGCTGA-1_WSSS_THYst9699526	0	0.557215	0	24	20
CGCGCCCGACTTAATA-1_WSSS_THYst9699526	0	0.130085	0	21	75
CGCTATACCGCCCACT-1_WSSS_THYst9699526	0	0	0	14	36
CGCTATTCAATGTATG-1_WSSS_THYst9699526	0.112108	0	0	19	31
CGCTCGACATAATGAT-1_WSSS_THYst9699526	0	0	0	21	45
CGCTGTGACGCCGCAC-1_WSSS_THYst9699526	0	0.13746	0	25	47
CGCTTCCACTGAAATC-1_WSSS_THYst9699526	0	0.297498	0	18	42
CGCTTTCATACCGGTG-1_WSSS_THYst9699526	0	0.472179	0	14	50
CGGAGCTTATAACACC-1_WSSS_THYst9699526	0	0.544336	0	10	86
CGGAGTTTGAGAGACA-1_WSSS_THYst9699526	0	0	0	30	34
CGGATAAGCGGACATG-1_WSSS_THYst9699526	0	0	0	19	17
CGGCACCGTTAGCGCC-1_WSSS_THYst9699526	0	0.555407	0.315777	11	89
CGGCTCTTCGTCGAAC-1_WSSS_THYst9699526	0	0	0.140305	8	86
CGGGAGTATACCGCCG-1_WSSS_THYst9699526	0.496422	0	0	19	15
CGGTCTATCAACCCGT-1_WSSS_THYst9699526	0	0.491738	0	18	82
CGGTGTACTTGATCCC-1_WSSS_THYst9699526	0	0.105446	0	17	31
CGTAGCGAATTGTCAG-1_WSSS_THYst9699526	0	0.805597	0	13	71
CGTCAGTGCGCACAAG-1_WSSS_THYst9699526	0	0.269671	0	11	49
CGTCATACCATATCCA-1_WSSS_THYst9699526	0	0	0	20	20
CGTCTGGAAGGGCCCG-1_WSSS_THYst9699526	0	0.398525	0	16	62
CGTGACATTGGGTCGT-1_WSSS_THYst9699526	0	0.734498	0	15	83
CGTGTCCCATTCGCGA-1_WSSS_THYst9699526	0	0	0	28	40
CGTTAGCTCACAACTG-1_WSSS_THYst9699526	0	0	0.242029	14	90
CGTTGTAAACGTCAGG-1_WSSS_THYst9699526	0	0	0	21	13
CGTTTAAGCGGAGCAC-1_WSSS_THYst9699526	0	0	0	13	59
CGTTTCGCTCATTACA-1_WSSS_THYst9699526	0	0	0	35	49
CTAATTCGCACGCGCT-1_WSSS_THYst9699526	0.11953	0	0	28	34
CTAATTTCAACAACAC-1_WSSS_THYst9699526	0	0	0	21	27
CTACGAACTAGGTCGA-1_WSSS_THYst9699526	0	0	0	5	73
CTACGCCATTTCCGAT-1_WSSS_THYst9699526	0	1.13182	0	12	80
CTACTCTAGGCCCGGC-1_WSSS_THYst9699526	0	0.217303	0	31	25
CTAGTATTCGGAATTA-1_WSSS_THYst9699526	0	0.663173	0	14	80
CTATGTCTATTGAAAC-1_WSSS_THYst9699526	0	0.257341	0	11	55
CTCAGGACTCACCTGT-1_WSSS_THYst9699526	0	0.107719	0	16	30
CTCATGGCTCACAATC-1_WSSS_THYst9699526	0	0.902417	0	13	63
CTCCGGCCTAATATGC-1_WSSS_THYst9699526	0	0	0	19	59
CTCGGTCCGTAGCCTG-1_WSSS_THYst9699526	0	0	0	18	50
CTCTGCGAAGCAAGCA-1_WSSS_THYst9699526	0	0.362302	0	12	50
CTCTGTTTGAGGATTC-1_WSSS_THYst9699526	0	0.781871	0	14	72
CTGAAAGAGATCCGAC-1_WSSS_THYst9699526	0	0	0	19	69
CTGAGCAAGTAACAAG-1_WSSS_THYst9699526	0	0.452591	0	15	25
CTGCACCTGGAACCGC-1_WSSS_THYst9699526	0	0.620176	0	15	49
CTGCCAAGGTTGGAAG-1_WSSS_THYst9699526	0	0.183423	0	21	77
CTGCCTAGCCACCAAG-1_WSSS_THYst9699526	0	0	0.134806	8	80
CTGCGTTACGATATAA-1_WSSS_THYst9699526	0	0.244407	0.129652	16	90
CTGGCGACATAAGTCC-1_WSSS_THYst9699526	0	1.1562	0	17	81
CTGGCGGGAATAAGTA-1_WSSS_THYst9699526	0	0	0	20	22
CTGGTCCTAACTTGGC-1_WSSS_THYst9699526	0	0.95382	0	7	65
CTGTATGGTGTAGAAA-1_WSSS_THYst9699526	0	0	0	20	32
CTGTTCACTGCCTGTG-1_WSSS_THYst9699526	0	0	0	22	56
CTGTTCATCTCACGGG-1_WSSS_THYst9699526	0.460167	0.177962	0	22	34
CTTAACTTCGAAGTAC-1_WSSS_THYst9699526	0	0.207716	0	11	63
CTTACACGGTATTCCA-1_WSSS_THYst9699526	0	0	0	31	45
CTTACACTGGGAAATA-1_WSSS_THYst9699526	0	0.717262	0	16	48
CTTAGCCTTCCACATG-1_WSSS_THYst9699526	0	0	0.106371	22	78
CTTCATAGCTCAAGAA-1_WSSS_THYst9699526	0.325373	0	0.120608	19	37
CTTCTTACGTCGTATA-1_WSSS_THYst9699526	0	0.420653	0	14	60
CTTGTACTTGTTGACT-1_WSSS_THYst9699526	0	0	0	21	51
CTTGTTTATGTAGCCA-1_WSSS_THYst9699526	0	0	0.23799	18	28
GAAACAGCCATGCAGT-1_WSSS_THYst9699526	0	0.534844	0	13	61
GAAACTCGTGCGATGC-1_WSSS_THYst9699526	0	0.858469	0	28	24
GAAACTCTAATGAAGG-1_WSSS_THYst9699526	0	0.654357	0	13	73
GAAAGTGACTAACTGC-1_WSSS_THYst9699526	0.0960135	0	0	25	31
GAAATACTAAACGTTT-1_WSSS_THYst9699526	0.269052	0	0	18	22
GAAATCGCGCGCAACT-1_WSSS_THYst9699526	0	0	0	18	68
GAAATTCACATCGCTG-1_WSSS_THYst9699526	0	0.148414	0	13	49
GAACACACATCAACCA-1_WSSS_THYst9699526	0	0	0	22	50
GAACGACCGAATGATA-1_WSSS_THYst9699526	0	0	0	19	63
GAAGAACGGTGCAGGT-1_WSSS_THYst9699526	0	0.486567	0	14	40
GAAGCTTGCTGACCGC-1_WSSS_THYst9699526	0.173127	0	0	29	35
GAAGTGCTGGATAGCT-1_WSSS_THYst9699526	0	0.383048	0	15	61
GAATATTCGGAGTCCC-1_WSSS_THYst9699526	0	0.797122	0	13	83
GAATCGACATGGTCAC-1_WSSS_THYst9699526	0.484314	0	0	26	42
GAATCGCCGGACACGG-1_WSSS_THYst9699526	0	0.1498	0	11	41
GAATGCCGAAATGACC-1_WSSS_THYst9699526	0	0	0	21	17
GAATGTATGGCAGGTC-1_WSSS_THYst9699526	0	0	0.138054	15	91
GAATTTCTCGCTGCAG-1_WSSS_THYst9699526	0	0	0	28	30
GACAACGCAGCTTACG-1_WSSS_THYst9699526	0	0	0	20	54
GACACGAGTTAGAGGA-1_WSSS_THYst9699526	0	0	0.235707	19	25
GACCAGAGCCCTGTAG-1_WSSS_THYst9699526	0	0	0	31	47
GACCGTCAGGTCGTGA-1_WSSS_THYst9699526	0	1.05582	0	13	81
GACGTGTAGGGATTAT-1_WSSS_THYst9699526	0.502697	0	0	28	32
GACTAAGATCATGCAC-1_WSSS_THYst9699526	0	0	0	23	53
GACTAAGTAGGCTCAC-1_WSSS_THYst9699526	0	0	0	27	43
GACTACAATTGCTCGT-1_WSSS_THYst9699526	0	0.138506	0	8	82
GAGATCTGCTTGGCAT-1_WSSS_THYst9699526	0	0	0	34	44
GAGCATCATCCCTGGG-1_WSSS_THYst9699526	0	0.12698	0	12	40
GAGCGAGGGAGTACCG-1_WSSS_THYst9699526	0	0	0	14	58
GAGCTCTCGGACCTAA-1_WSSS_THYst9699526	0	0	0	15	33
GAGGAATGGAGAGGTT-1_WSSS_THYst9699526	0	0.171418	0	27	31
GAGGTACATCCATCTT-1_WSSS_THYst9699526	0	0.981616	0	12	68
GAGGTCCCAAAGATCT-1_WSSS_THYst9699526	0	0.131864	0	18	26
GAGTACGGGTATACAA-1_WSSS_THYst9699526	0	0.686527	0	15	43
GATAAATCGGTGGATG-1_WSSS_THYst9699526	0	0.383442	0	15	41
GATATCTCATGCAATA-1_WSSS_THYst9699526	0	0.437367	0	12	58
GATATGCGGTAGCCAA-1_WSSS_THYst9699526	0	0.345806	0	19	91
GATATTTCCTACATGG-1_WSSS_THYst9699526	0	0	0	17	89
GATCCTCTTGCGCTTA-1_WSSS_THYst9699526	0	0	0	7	83
GATCGACACTATCTGA-1_WSSS_THYst9699526	0	0	0	27	47
GATCGGCGATAAGTCG-1_WSSS_THYst9699526	0	0	0	20	14
GATGCCAGCAGAAGGC-1_WSSS_THYst9699526	0	0.394936	0	23	17
GATGCTACAAGCGCCT-1_WSSS_THYst9699526	0	0.240982	0	17	51
GATGGCGCACACATTA-1_WSSS_THYst9699526	0	0.133754	0.133754	19	29
GATGGTGCCCTAGGCA-1_WSSS_THYst9699526	0	0.779325	0.331699	10	78
GATGTCGGTCAACTGC-1_WSSS_THYst9699526	0	0.812737	0	9	73
GATGTTTGTGCGAGAT-1_WSSS_THYst9699526	0	0	0	20	30
GATTCCGCGTTTCCGT-1_WSSS_THYst9699526	0	0	0	16	76
GATTCCTATACGGCGC-1_WSSS_THYst9699526	0	0	0	25	23
GCAACCACCAGACCGG-1_WSSS_THYst9699526	0.123112	0	0	14	92
GCAAGTGCACAGAGAA-1_WSSS_THYst9699526	0.287447	0	0	24	42
GCACAAGTGTCGGAAG-1_WSSS_THYst9699526	0	0	0	10	64
GCACTAGTCGCGCTAT-1_WSSS_THYst9699526	0	0	0	13	43
GCATCCCTAACTTTGA-1_WSSS_THYst9699526	0	0	0	16	42
GCCAGGCGTTCGCATG-1_WSSS_THYst9699526	0	0.155814	0.155814	9	89
GCCCACCAAGGCTGTC-1_WSSS_THYst9699526	0	0.0996394	0	12	38
GCCCAGTTGGTATGCC-1_WSSS_THYst9699526	0.445452	0	0	22	38
GCCCGCGCGTTTGACA-1_WSSS_THYst9699526	0	0.206315	0	20	40
GCCTAGCGATCTGACC-1_WSSS_THYst9699526	0	0.270156	0	20	42
GCCTATTCCGATATAG-1_WSSS_THYst9699526	0.102284	0.102284	0.102284	24	30
GCCTTCAGCCCTACCG-1_WSSS_THYst9699526	0	0.612955	0	16	50
GCGATTCTGGAAGCAG-1_WSSS_THYst9699526	0	0	0	10	74
GCGCTGATCCAGACTC-1_WSSS_THYst9699526	0	0.305601	0.164429	17	87
GCGGGAACCAGGCCCT-1_WSSS_THYst9699526	0	0.476673	0	18	48
GCGGTCCCTAGACGCA-1_WSSS_THYst9699526	0	0.206326	0	13	45
GCGTCGAAATGTCGGT-1_WSSS_THYst9699526	0	1.13999	0	17	65
GCTAAACCTGAGGTGA-1_WSSS_THYst9699526	0	0	0	23	23
GCTAATACCGAATGCC-1_WSSS_THYst9699526	0	0	0	21	47
GCTAGTTTCATTGAGG-1_WSSS_THYst9699526	0	0	0	17	37
GCTATCGCGGCGCAAC-1_WSSS_THYst9699526	0	0.229294	0	20	24
GCTCATTACTGCATGT-1_WSSS_THYst9699526	0.370737	0.51474	0	13	93
GCTCGGAATTTAAAGC-1_WSSS_THYst9699526	0	0.137046	0.257553	22	84
GCTCTATGTTACGTGC-1_WSSS_THYst9699526	0.105061	0	0	26	40
GCTGGCATATTCACCT-1_WSSS_THYst9699526	0	0	0	31	31
GCTTGATGATAATCAG-1_WSSS_THYst9699526	0	0	0	22	36
GGAAGCTCGCTTACAG-1_WSSS_THYst9699526	0	0	0	11	83
GGAGAAGTCATTGGCA-1_WSSS_THYst9699526	0.129411	0	0	23	41
GGAGGATTGAAAGGAG-1_WSSS_THYst9699526	0	0.509698	0	7	73
GGAGTGCCGCCCTGGA-1_WSSS_THYst9699526	0	0.258689	0	19	53
GGATTCAGTACGGTGG-1_WSSS_THYst9699526	0.189746	0	0	19	33
GGATTCCGCTATACCC-1_WSSS_THYst9699526	0	0.172288	0	19	81
GGCACTCCACTGGGCA-1_WSSS_THYst9699526	0	0	0	34	46
GGCATATCGGTTCTGC-1_WSSS_THYst9699526	0	0.593173	0	17	83
GGCGCTCCTCATCAAT-1_WSSS_THYst9699526	0	0.191512	0	17	19
GGCGTCCTATCCGCTG-1_WSSS_THYst9699526	0	0	0	31	33
GGCTCGTGCCACCAGC-1_WSSS_THYst9699526	0.339311	0	0	20	38
GGGAGGATGCCCGAAA-1_WSSS_THYst9699526	0	0	0	37	51
GGGCGGTCCTATTGTC-1_WSSS_THYst9699526	0	0.166427	0	14	28
GGGCGTCCACTGGCTC-1_WSSS_THYst9699526	0	0.461484	0	16	84
GGGTATGTATGCACTT-1_WSSS_THYst9699526	0	0.319305	0	28	28
GGGTGGTCCAGCCTGT-1_WSSS_THYst9699526	0	0	0	7	69
GGGTGTTTCAGCTATG-1_WSSS_THYst9699526	0	1.51819	0.637099	16	68
GGGTTCAGACGAACAA-1_WSSS_THYst9699526	0	0	0	19	19
GGTAAATGTGCGTTAC-1_WSSS_THYst9699526	0	0.384034	0	11	81
GGTAACTATGTATCTG-1_WSSS_THYst9699526	0	0.204132	0	12	44
GGTCGGTAATTAGACA-1_WSSS_THYst9699526	0	0.162067	0	12	36
GGTGAGATGCAGATAA-1_WSSS_THYst9699526	0.160664	0	0	16	36
GGTGCGGATAAGTGGC-1_WSSS_THYst9699526	0	0.476244	0	16	46
GGTGCTGATCACAAAG-1_WSSS_THYst9699526	0.376364	0	0	27	21
GGTTAGGCTTGGAGAA-1_WSSS_THYst9699526	0	0	0	28	36
GGTTAGTTACGGCGCC-1_WSSS_THYst9699526	0	0.387164	0	27	23
GGTTTGAGTGCTGGAA-1_WSSS_THYst9699526	0	0.280832	0	12	42
GTAAGGATTTGTCGGA-1_WSSS_THYst9699526	0	0.595856	0	10	68
GTAAGTAGGGTATACC-1_WSSS_THYst9699526	0.8024	0.116083	0	26	36
GTACGAGATTGCGACA-1_WSSS_THYst9699526	0	0.181461	0	21	57
GTACTGAGGTCGTAAC-1_WSSS_THYst9699526	0	0	0	11	47
GTACTGCATGAAGCGT-1_WSSS_THYst9699526	0	0	0	11	39
GTACTTGGGCACTTCT-1_WSSS_THYst9699526	0	0	0	17	33
GTAGAAACGGGTGGAG-1_WSSS_THYst9699526	0	0	0	24	16
GTAGACGTCGTTACAT-1_WSSS_THYst9699526	0	0.192619	0	13	39
GTAGGTGATCCGTGTA-1_WSSS_THYst9699526	0	1.33096	0	17	79
GTATAGGACTCAGTAG-1_WSSS_THYst9699526	0	0	0	20	58
GTATCAGCTTGGGTTC-1_WSSS_THYst9699526	0.436579	0	0	20	34
GTATTAAGGCGTCTAA-1_WSSS_THYst9699526	0	0	0	20	26
GTCAAAGTTTACATAG-1_WSSS_THYst9699526	0	0.376535	0	13	29
GTCACAAAGTTTCCAA-1_WSSS_THYst9699526	0	0.446388	0	9	61
GTCACTCTCCAAATCT-1_WSSS_THYst9699526	0	0	0	23	31
GTCAGAATAGTCTATG-1_WSSS_THYst9699526	0	0	0	30	32
GTCAGTTGTGCTCGTT-1_WSSS_THYst9699526	0	0.650155	0	9	71
GTCCTTCTAGTGGGTT-1_WSSS_THYst9699526	0	0.60346	0	10	82
GTCGGATGTAGCGCGC-1_WSSS_THYst9699526	0	0	0	17	77
GTCGTCAATTATAAGG-1_WSSS_THYst9699526	0	0.168783	0	11	45
GTCTCGATCTGCTTTC-1_WSSS_THYst9699526	0	0.291847	0	20	80
GTCTTAGTACAGCCGG-1_WSSS_THYst9699526	0	0	0	12	78
GTGAAACGTGCTCCAC-1_WSSS_THYst9699526	0	0.205111	0	11	37
GTGAGGAGCGGTTGAG-1_WSSS_THYst9699526	0	0	0	13	87
GTGCAACAAATGTGGC-1_WSSS_THYst9699526	0	0.932729	0	14	62
GTGCACGAAAGTGACT-1_WSSS_THYst9699526	0	0	0	17	71
GTGCGGGTCTCCAAAT-1_WSSS_THYst9699526	0	0	0	20	56
GTGGAACCTACATGCG-1_WSSS_THYst9699526	0	1.4419	0	15	81
GTGGACGTGCTGAGAC-1_WSSS_THYst9699526	0	0.245645	0	17	39
GTGGGCTTAGACACAC-1_WSSS_THYst9699526	0	0	0	29	39
GTTAGAGTGTGCCGCT-1_WSSS_THYst9699526	0	0.303129	0	7	75
GTTATTAACGTGGGAG-1_WSSS_THYst9699526	0	0	0	22	18
GTTCCAGTCTGACCAT-1_WSSS_THYst9699526	0	0.438572	0	17	53
GTTCTTCCCTCGATGT-1_WSSS_THYst9699526	0	0.468302	0	15	51
GTTGCACGGAGTTTCG-1_WSSS_THYst9699526	0	0.198627	0	24	48
GTTGGATTTGCGTTGG-1_WSSS_THYst9699526	0	0	0	36	50
GTTGTCGTGTTAGTTG-1_WSSS_THYst9699526	0	1.21538	0	15	47
GTTTCCTGGAGGGTGA-1_WSSS_THYst9699526	0	0.432097	0	25	49
TAAATGAATCCGTTTC-1_WSSS_THYst9699526	0.211297	0	0	23	29
TAACAAAGGGAGAAGC-1_WSSS_THYst9699526	0.377251	0	0	21	35
TAACGCTTTGAGAGCG-1_WSSS_THYst9699526	0	0	0	27	29
TAACTATCGAAGGTCC-1_WSSS_THYst9699526	0.158315	0	0	24	34
TAACTCCATGGAGGCT-1_WSSS_THYst9699526	0	0	0.211469	19	27
TAAGGAACTTGTGGGA-1_WSSS_THYst9699526	0	0.743476	0	16	40
TAATAAACAAGGAGAT-1_WSSS_THYst9699526	0	0	0	17	91
TAATACACAGTAGTAT-1_WSSS_THYst9699526	0	0.202932	0	20	64
TAATATTGAAATTCGC-1_WSSS_THYst9699526	0	1.07577	0	17	47
TAATGAAAGACCCTTG-1_WSSS_THYst9699526	0	0.520129	0	25	17
TACAAGTCTCGTGCAT-1_WSSS_THYst9699526	0	0.414584	0	31	27
TACCAGCTAGGTTTAA-1_WSSS_THYst9699526	0	0	0	11	65
TACCTCACGCTTGTAC-1_WSSS_THYst9699526	0	0	0	16	56
TACCTGCTGCACTGTG-1_WSSS_THYst9699526	0	0.367779	0	28	22
TACGGGATGCTAGCAG-1_WSSS_THYst9699526	0	0	0	21	83
TACGTGCACTATGCTG-1_WSSS_THYst9699526	0.260149	0	0	21	33
TACTCTCCGAACAAAT-1_WSSS_THYst9699526	0	0.314522	0.220262	21	81
TAGAATTAAGGGCAAC-1_WSSS_THYst9699526	0	0.642086	0	10	76
TAGAGCTACGAAGAAC-1_WSSS_THYst9699526	0	0.662329	0	13	53
TAGATCCGAAGTCGCA-1_WSSS_THYst9699526	0	0.596001	0	10	72
TAGCAACCTGTCACAA-1_WSSS_THYst9699526	0	0	0	22	26
TAGGGTGTTTCAAGAG-1_WSSS_THYst9699526	0	0	0	22	54
TAGGTCCAAGTAAGGA-1_WSSS_THYst9699526	0	0.448599	0	29	23
TAGGTGAGCCCTACTC-1_WSSS_THYst9699526	0	0.225797	0	29	33
TAGTACCTTAGTGGTC-1_WSSS_THYst9699526	0	0	0	21	21
TAGTGTCAGAAACGGC-1_WSSS_THYst9699526	0	0.414769	0	21	19
TAGTTAAGATAGGATA-1_WSSS_THYst9699526	0	0.407417	0	12	82
TAGTTTATTCTTGCTT-1_WSSS_THYst9699526	0	0	0	13	57
TATAAATCCACAAGCT-1_WSSS_THYst9699526	0	0.524788	0	20	44
TATAAGTGAGGATAGC-1_WSSS_THYst9699526	0	0	0.204699	21	39
TATACACGCAAAGTAT-1_WSSS_THYst9699526	0.119781	0	0	18	36
TATACTCATGCGGCAA-1_WSSS_THYst9699526	0	0	0	20	18
TATCCATATCATGCGA-1_WSSS_THYst9699526	0	0.218922	0	18	52
TATCCTGCATGGGAAT-1_WSSS_THYst9699526	0	0.552696	0	14	54
TATCGATGATTAAACG-1_WSSS_THYst9699526	0	0	0	23	49
TATCTACAGAGGTAAT-1_WSSS_THYst9699526	0	0.349459	0	30	24
TATGGCCCGGCCTCGC-1_WSSS_THYst9699526	0	0	0	30	30
TATTACCATCCTGCTT-1_WSSS_THYst9699526	0	0.284201	0	38	96
TATTTAGTCTAGATCG-1_WSSS_THYst9699526	0	0	0	18	58
TATTTATACCGAGTAG-1_WSSS_THYst9699526	0	0.686786	0	16	78
TATTTGTTACCCTTTA-1_WSSS_THYst9699526	0	0.149066	0	24	46
TCAACACATTGGGTAA-1_WSSS_THYst9699526	0	0.230659	0	11	35
TCACATCTTATCTGAT-1_WSSS_THYst9699526	0	0	0	28	20
TCACGGTCATCGCACA-1_WSSS_THYst9699526	0.110902	0	0.110902	23	45
TCACTCGTGCAACGGC-1_WSSS_THYst9699526	0.523683	0.523683	0	15	93
TCAGGGCGCAAACTCG-1_WSSS_THYst9699526	0	0.531721	0	22	16
TCAGGTTCTTTGAGAA-1_WSSS_THYst9699526	0	0	0	30	42
TCAGTACTGACCCGCG-1_WSSS_THYst9699526	0.343322	0	0	26	34
TCATACTTACAGATCC-1_WSSS_THYst9699526	0	0	0	22	24
TCATCACTCGAGCTCG-1_WSSS_THYst9699526	0	0	0.111846	17	29
TCATCCCAGAGGGTGG-1_WSSS_THYst9699526	0	0.947074	0	12	70
TCATGCAGGTTCTCAT-1_WSSS_THYst9699526	0	1.05006	0.269749	18	84
TCCACAATGGTTTACG-1_WSSS_THYst9699526	0	0	0	30	36
TCCATTGTGACCTCGT-1_WSSS_THYst9699526	0	0.648267	0	8	76
TCCCAGGCTTAGCTAA-1_WSSS_THYst9699526	0	0	0	30	48
TCCCTTAGATTACTCG-1_WSSS_THYst9699526	0	0.341199	0.185082	18	86
TCCGATAATTGCCATA-1_WSSS_THYst9699526	0	0.520178	0	18	64
TCCGTAACCACAATCC-1_WSSS_THYst9699526	0	0	0	20	16
TCCTCTACGAGATGGC-1_WSSS_THYst9699526	0.399883	0	0	26	32
TCCTCTGGCCCATTAG-1_WSSS_THYst9699526	0	0.296076	0.158956	10	88
TCCTGCCAACTGGAGA-1_WSSS_THYst9699526	0	0.147612	0.147612	12	90
TCCTTCAGTGGTCGAA-1_WSSS_THYst9699526	0	0	0	15	69
TCGAAATTTAGGACCA-1_WSSS_THYst9699526	0	0	0	29	45
TCGCATCCCTAAGTGT-1_WSSS_THYst9699526	0	0	0	15	31
TCGCATTCAATGACTT-1_WSSS_THYst9699526	0	0.650677	0	9	37
TCGCCGGTCGATCCGT-1_WSSS_THYst9699526	0	0	0	19	61
TCGCGTCCAGAAGGTC-1_WSSS_THYst9699526	0	0	0	31	29
TCGCTAAACCGCTATC-1_WSSS_THYst9699526	0	0	0.103635	19	89
TCGCTGTGCGTAAATC-1_WSSS_THYst9699526	0	0.339619	0	17	41
TCGGAATGACCATCAA-1_WSSS_THYst9699526	0	0.143471	0	6	76
TCGGAATGCGCTCTGA-1_WSSS_THYst9699526	0	0.488042	0	30	28
TCGGGTGAAACTGCTA-1_WSSS_THYst9699526	0	0.464547	0	10	56
TCGGTCCCTGACTCCA-1_WSSS_THYst9699526	0	0	0.109916	10	90
TCGTATAGTGCAATTA-1_WSSS_THYst9699526	0	0.640368	0	12	56
TCGTCACACTGTTAGC-1_WSSS_THYst9699526	0	0	0	27	19
TCGTCCGCTGGCGTCT-1_WSSS_THYst9699526	0.310528	0	0.167269	22	40
TCGTTCGTTATTATGT-1_WSSS_THYst9699526	0	0.294923	0	10	62
TCTAGCATCTTCGATG-1_WSSS_THYst9699526	0.128258	0	0	23	43
TCTATCATGCAGTTAC-1_WSSS_THYst9699526	0.187059	0	0	18	40
TCTATTACGCTGGCGA-1_WSSS_THYst9699526	0	0	0	14	34
TCTCCAACGTAGGTTA-1_WSSS_THYst9699526	0	0.492239	0	20	78
TCTCTAATAGCTGGTA-1_WSSS_THYst9699526	0	0.146556	0	20	52
TCTGAACCGGTCGGCT-1_WSSS_THYst9699526	0.557113	0	0	21	37
TCTTACAGAGGTACCG-1_WSSS_THYst9699526	0	0.841555	0	15	45
TCTTACGGCATCCGAC-1_WSSS_THYst9699526	0	0	0	25	29
TCTTTCTCTTAAGGAG-1_WSSS_THYst9699526	0	0.311056	0.167574	7	79
TGAAACTTATGCAAGC-1_WSSS_THYst9699526	0	0	0	11	73
TGAGAATGCTTTACCG-1_WSSS_THYst9699526	0	0.209217	0	18	54
TGAGCTTTAATGACGC-1_WSSS_THYst9699526	0	0.993626	0	19	85
TGATCTCCGGCGCCAG-1_WSSS_THYst9699526	0	0.329988	0	28	50
TGATTTCCTCCTGACG-1_WSSS_THYst9699526	0	0	0	16	34
TGCAGGATCGGCAAAG-1_WSSS_THYst9699526	0	0	0	24	74
TGCATGGATCGGATCT-1_WSSS_THYst9699526	0	0	0	19	67
TGCCACCTGGCGAAAC-1_WSSS_THYst9699526	0	0.186392	0	20	76
TGCCATTACTAAAGAA-1_WSSS_THYst9699526	0	0.176614	0	21	87
TGCCTGATCAAACGAT-1_WSSS_THYst9699526	0	0.199946	0	20	70
TGCGCGATTAACGGAG-1_WSSS_THYst9699526	0.516165	0.126736	0	27	41
TGCGGCATAGTTCAAC-1_WSSS_THYst9699526	0	0	0	12	54
TGCGGTGAAATTTCAT-1_WSSS_THYst9699526	0	0.666655	0	12	66
TGCTGGTTGGACAATT-1_WSSS_THYst9699526	0	0	0	21	41
TGGAAGACGAACACCA-1_WSSS_THYst9699526	0	0.723721	0	14	46
TGGAAGGATAAAGATG-1_WSSS_THYst9699526	0	0	0	20	68
TGGAATTAGACGCTTT-1_WSSS_THYst9699526	0.238171	0	0	26	18
TGGAGCTAAAGTTCCC-1_WSSS_THYst9699526	0	0.323834	0	6	68
TGGAGTGATGCGATGA-1_WSSS_THYst9699526	0	0	0	29	41
TGGCCGTATATTGACC-1_WSSS_THYst9699526	0.113649	0	0	26	38
TGGCTTTGGGTAGACA-1_WSSS_THYst9699526	0	0.316926	0	19	51
TGGGAAATGCCTTTCC-1_WSSS_THYst9699526	0	0	0	23	27
TGGGCACGTTCTATGG-1_WSSS_THYst9699526	0	0	0	15	73
TGGGCCACAAGAGCGC-1_WSSS_THYst9699526	0	0	0	18	72
TGGGTAAGGTTCCCGC-1_WSSS_THYst9699526	0	0.451161	0	13	79
TGGTATCGCATCCCAA-1_WSSS_THYst9699526	0	0	0	8	68
TGGTTCGTAGCAAAGG-1_WSSS_THYst9699526	0	0	0	23	55
TGGTTGGAGGATCCTG-1_WSSS_THYst9699526	0	0	0	11	91
TGTCCCGACATAGCAC-1_WSSS_THYst9699526	0	0.20066	0	11	57
TGTCTACAGTTTCTGT-1_WSSS_THYst9699526	0	0.499573	0	11	53
TGTGACTACGCCAGTC-1_WSSS_THYst9699526	0	0	0.140039	21	73
TGTGTCGCGAGTTGCA-1_WSSS_THYst9699526	0.32479	0	0	24	36
TGTGTTCGTATCCAAG-1_WSSS_THYst9699526	0	0.540134	0	31	21
TGTTTAATACTTCATC-1_WSSS_THYst9699526	0	0.743386	0	9	77
TGTTTCGGTACTTCTC-1_WSSS_THYst9699526	0	0	0	18	56
TTAACACCTCGAACAT-1_WSSS_THYst9699526	0	0.528219	0	24	22
TTAACCAACCCTCCCT-1_WSSS_THYst9699526	0	0.125234	0	19	55
TTAAGCCGACAACTTC-1_WSSS_THYst9699526	0	0.95248	0	13	77
TTAAGCGCCTGACCCA-1_WSSS_THYst9699526	0	0	0	30	44
TTAATCAGTACGTCAG-1_WSSS_THYst9699526	0	0.547967	0	18	76
TTAATTTCAGACGCGG-1_WSSS_THYst9699526	0	0	0	17	69
TTACATCGTGGCCTGG-1_WSSS_THYst9699526	0.292416	0	0	20	36
TTACCCATTGCCGGGT-1_WSSS_THYst9699526	0	0.573346	0	17	85
TTACCCTAACAGTCCT-1_WSSS_THYst9699526	0	0.29269	0	24	24
TTAGACACGATCGTTG-1_WSSS_THYst9699526	0	0.405024	0	16	86
TTAGCAACATGGATGT-1_WSSS_THYst9699526	0	0.143805	0.143805	20	28
TTATCCAATCGAACTC-1_WSSS_THYst9699526	0	0	0	13	33
TTATCGCCTGCGAAGC-1_WSSS_THYst9699526	0	0	0	27	17
TTATGACAAACTGGAT-1_WSSS_THYst9699526	0.608106	0	0	27	35
TTATGTTTGCGATAGA-1_WSSS_THYst9699526	0	0.479232	0	26	20
TTATTAGGGAAGCATC-1_WSSS_THYst9699526	0	0.217202	0	15	59
TTCAACGACCCGACCG-1_WSSS_THYst9699526	0	0.218325	0	20	48
TTCAAGCCGAGCTGAG-1_WSSS_THYst9699526	0	0	0	13	75
TTCAATTAGCCATAAT-1_WSSS_THYst9699526	0	0	0.135091	7	77
TTCATGGCGCAACAGG-1_WSSS_THYst9699526	0	0	0	19	75
TTCCTCGAGGGTGTCT-1_WSSS_THYst9699526	0	0	0	21	49
TTCGACGGGAAGGGCG-1_WSSS_THYst9699526	0	0.189079	0	24	44
TTCGCACTCGCGTGCT-1_WSSS_THYst9699526	0	0	0	25	45
TTCGGCAACCCGCTGA-1_WSSS_THYst9699526	0	0.204154	0	16	88
TTCGGCTAGAGATGGT-1_WSSS_THYst9699526	0	0.221723	0	18	24
TTCGTAATCCCAGCGG-1_WSSS_THYst9699526	0	0.693843	0	12	86
TTCGTACTCCAGAACG-1_WSSS_THYst9699526	0	0	0	29	29
TTCTACTTGCGAGGGC-1_WSSS_THYst9699526	0	0	0	22	32
TTCTAGGCCAATTGTG-1_WSSS_THYst9699526	0	0	0	22	44
TTCTTAGTGAACGGTG-1_WSSS_THYst9699526	0	0	0	18	34
TTCTTAGTGGCTCAGA-1_WSSS_THYst9699526	0	0	0	17	61
TTCTTGGAGTAATGAG-1_WSSS_THYst9699526	0	0.194752	0	21	79
TTCTTGTAACCTAATG-1_WSSS_THYst9699526	0.167455	0.167455	0	23	35
TTGAACGAATCCTTTG-1_WSSS_THYst9699526	0	0	0	19	21
TTGATCTAACTTTGTC-1_WSSS_THYst9699526	0	0	0.131602	29	47
TTGATTATGCAGATGA-1_WSSS_THYst9699526	0.456859	0	0	27	33
TTGCGTAGTTTGAGGA-1_WSSS_THYst9699526	0	1.30186	0	25	19
TTGCTGAAGGAACCAC-1_WSSS_THYst9699526	0	0	0.177895	19	57
TTGCTGCACCTATCCA-1_WSSS_THYst9699526	0	0.824556	0	22	20
TTGCTGGCCGGGCTTC-1_WSSS_THYst9699526	0	0.213274	0	8	78
TTGGATCGACTTCTGG-1_WSSS_THYst9699526	0	0.322301	0	10	60
TTGGATTGGGTACCAC-1_WSSS_THYst9699526	0	0.199458	0	17	55
TTGGCCATCTTGCGCT-1_WSSS_THYst9699526	0	0.207235	0	17	21
TTGGCCTAGAATTTCG-1_WSSS_THYst9699526	0	0.61612	0	16	82
TTGGCTCGCATGAGAC-1_WSSS_THYst9699526	0.816357	0	0.351183	23	37
TTGTATCACACAGAAT-1_WSSS_THYst9699526	0	0	0	12	74
TTGTGGCCCTGACAGT-1_WSSS_THYst9699526	0	0	0	18	60
TTGTTAGCAAATTCGA-1_WSSS_THYst9699526	0	0	0	22	42
