# Supplementary material for: A human embryonic limb cell atlas resolved in space and time
Source: Nature. 2023 Dec 6;635(8039):668–78. doi: 10.1038/s41586-023-06806-x (PMC7616500; doi:10.1038/s41586-023-06806-x)
Supplement: Supplementary file 15 — Source Data Fig. 6 [file 41586_2023_6806_MOESM15_ESM.xlsx]

## Sheet: panel_c
	celltype_integrated	organism	Multimap 1	Multimap 2
AAACCTGCACATTTCT-5386STDY7537944	EarlyProxMes	human	5.5675	5.78508
AAACCTGCAGGGATTG-5386STDY7537944	EarlyProxMes	human	5.59076	7.42002
AAACCTGCATCGGGTC-5386STDY7537944	EarlyProxMes	human	8.75336	6.50881
AAACCTGCATGGGACA-5386STDY7537944	EarlyProxMes	human	7.4891	5.82582
AAACCTGGTGATGCCC-5386STDY7537944	VenousEndo	human	17.6009	10.5275
AAACCTGGTTGATTGC-5386STDY7537944	EarlyProxMes	human	5.10243	8.9023
AAACCTGTCCTTTACA-5386STDY7537944	EarlyProxMes	human	6.00844	5.44866
AAACCTGTCTAACTCT-5386STDY7537944	EarlyProxMes	human	5.90372	6.43297
AAACCTGTCTCCAGGG-5386STDY7537944	EarlyProxMes	human	8.60885	6.24048
AAACGGGAGGCCATAG-5386STDY7537944	EarlyProxMes	human	7.05267	4.6324
AAACGGGAGGTTCCTA-5386STDY7537944	EarlyProxMes	human	6.11114	5.39876
AAACGGGCAACACCCG-5386STDY7537944	EarlyProxMes	human	6.26955	6.05034
AAACGGGGTCACCCAG-5386STDY7537944	EarlyDistMes	human	6.50811	7.17415
AAACGGGGTGTGAAAT-5386STDY7537944	EarlyProxMes	human	5.68192	6.84414
AAACGGGTCGTGGACC-5386STDY7537944	EarlyDistMes	human	6.95112	6.72432
AAACGGGTCTCCAGGG-5386STDY7537944	EarlyProxMes	human	5.84525	5.37855
AAACGGGTCTCTAAGG-5386STDY7537944	EarlyProxMes	human	6.20034	7.23815
AAAGATGAGGCTAGCA-5386STDY7537944	EarlyProxMes	human	6.55229	6.45627
AAAGATGCACGCCAGT-5386STDY7537944	PrimErythro	human	4.32998	-7.06701
AAAGATGCAGCCTATA-5386STDY7537944	EarlyProxMes	human	6.34001	7.29817
AAAGATGTCCGAGCCA-5386STDY7537944	EarlyProxMes	human	7.04164	4.84081
AAAGATGTCCGCGTTT-5386STDY7537944	PrimErythro	human	4.5958	-6.36785
AAAGCAAAGACTTTCG-5386STDY7537944	EarlyProxMes	human	5.62773	5.35099
AAAGCAAAGGAGTTTA-5386STDY7537944	EarlyProxMes	human	5.50872	6.35807
AAAGCAAAGGCATGTG-5386STDY7537944	EarlyProxMes	human	6.15711	6.66464
AAAGCAACACTGTGTA-5386STDY7537944	PrimErythro	human	3.73758	-6.76335
AAAGCAACAGGGCATA-5386STDY7537944	EarlyProxMes	human	6.18243	6.33368
AAAGCAAGTAGCGTGA-5386STDY7537944	EarlyProxMes	human	6.076	6.6361
AAAGCAAGTATATGAG-5386STDY7537944	EarlyDistMes	human	7.54739	7.92785
AAAGCAAGTCGAGTTT-5386STDY7537944	PrimErythro	human	4.79737	-6.14259
AAAGCAAGTCTCAACA-5386STDY7537944	PrimErythro	human	4.20631	-6.68456
AAAGCAAGTGAGTGAC-5386STDY7537944	EarlyProxMes	human	6.2176	7.50784
AAAGTAGAGAGTACCG-5386STDY7537944	EarlyProxMes	human	7.24416	5.86377
AAAGTAGAGATCCCGC-5386STDY7537944	EarlyProxMes	human	6.19051	5.60168
AAAGTAGAGCTAACTC-5386STDY7537944	EarlyProxMes	human	6.85004	5.38464
AAAGTAGAGGATGGAA-5386STDY7537944	EarlyProxMes	human	7.23779	7.23009
AAAGTAGGTCTGCAAT-5386STDY7537944	EarlyProxMes	human	6.89715	7.04344
AAAGTAGGTTAGATGA-5386STDY7537944	EarlyProxMes	human	6.77308	5.40164
AAAGTAGGTTGAGGTG-5386STDY7537944	EarlyProxMes	human	6.35535	6.98515
AAAGTAGTCATCATTC-5386STDY7537944	EarlyProxMes	human	5.76945	6.08123
AAAGTAGTCGTGGACC-5386STDY7537944	EarlyProxMes	human	7.16805	5.52146
AAAGTAGTCTTGTACT-5386STDY7537944	EarlyProxMes	human	7.29368	5.75521
AAATGCCAGAAGGTGA-5386STDY7537944	Mes1	human	5.00093	6.29623
AAATGCCAGACCTTTG-5386STDY7537944	EarlyProxMes	human	8.39428	5.65034
AAATGCCAGCACCGTC-5386STDY7537944	EarlyProxMes	human	5.64506	8.09755
AAATGCCAGTAACCCT-5386STDY7537944	EarlyProxMes	human	5.9186	7.57876
AAATGCCCAAAGGCGT-5386STDY7537944	EarlyProxMes	human	6.03779	6.98602
AAATGCCCACGTGAGA-5386STDY7537944	EarlyProxMes	human	6.4792	7.50249
AAATGCCCATCGATGT-5386STDY7537944	EarlyProxMes	human	7.16618	6.83874
AAATGCCCATTCTTAC-5386STDY7537944	EarlyProxMes	human	6.50598	6.53356
AACACGTAGTGAATTG-5386STDY7537944	EarlyProxMes	human	5.72283	5.98785
AACACGTCAATACGCT-5386STDY7537944	EarlyProxMes	human	5.93834	6.81053
AACACGTCAGATCCAT-5386STDY7537944	EarlyDistMes	human	6.47874	7.19045
AACACGTCATCGACGC-5386STDY7537944	EarlyProxMes	human	6.18569	7.45071
AACACGTGTATTCGTG-5386STDY7537944	EarlyProxMes	human	6.06704	7.52604
AACACGTGTCAGAAGC-5386STDY7537944	PAX3+MyoProg	human	6.71349	1.80811
AACACGTGTCCGAAGA-5386STDY7537944	EarlyProxMes	human	6.40815	6.56903
AACACGTGTCCGTCAG-5386STDY7537944	EarlyProxMes	human	6.53937	6.40629
AACACGTGTCCTCTTG-5386STDY7537944	EarlyProxMes	human	6.90271	5.94399
AACACGTGTCGAAAGC-5386STDY7537944	EarlyProxMes	human	7.13653	5.96374
AACACGTGTGACGCCT-5386STDY7537944	EarlyProxMes	human	6.81496	6.59668
AACACGTGTGAGTATA-5386STDY7537944	EarlyProxMes	human	6.25552	6.55818
AACACGTGTGTGAATA-5386STDY7537944	EarlyProxMes	human	5.99554	7.20405
AACACGTGTTACGACT-5386STDY7537944	EarlyProxMes	human	6.15652	4.85294
AACACGTTCAGAGACG-5386STDY7537944	EarlyProxMes	human	5.57345	9.11416
AACACGTTCTCACATT-5386STDY7537944	EarlyProxMes	human	5.63477	6.73304
AACACGTTCTCTGAGA-5386STDY7537944	Basal	human	8.48174	1.70527
AACCATGCAAGTACCT-5386STDY7537944	EarlyProxMes	human	5.69741	4.99016
AACCATGGTACCGTAT-5386STDY7537944	EarlyProxMes	human	5.35519	6.04263
AACCATGGTAGGACAC-5386STDY7537944	EarlyProxMes	human	6.2376	7.05227
AACCATGGTCTTCGTC-5386STDY7537944	EarlyProxMes	human	6.0765	6.32403
AACCATGGTTGTGGCC-5386STDY7537944	EarlyProxMes	human	5.78304	6.49655
AACCATGGTTTGGGCC-5386STDY7537944	Prox/Mes2	human	4.23685	8.14697
AACCATGTCACTCCTG-5386STDY7537944	EarlyProxMes	human	6.57777	5.54256
AACCATGTCAGGCGAA-5386STDY7537944	EarlyProxMes	human	6.90185	6.37728
AACCATGTCCAGTATG-5386STDY7537944	EarlyProxMes	human	5.9238	7.09555
AACCATGTCCCGGATG-5386STDY7537944	EarlyProxMes	human	9.02504	6.44785
AACCGCGCAGATTGCT-5386STDY7537944	EarlyProxMes	human	7.36389	5.25815
AACCGCGCATCCAACA-5386STDY7537944	Prox/Mes2	human	4.41759	7.31481
AACCGCGGTCTTTCAT-5386STDY7537944	PAX3+MyoProg	human	6.07349	1.04967
AACGTTGAGTGCCAGA-5386STDY7537944	EarlyProxMes	human	6.86084	4.48859
AACGTTGCAGCAGTTT-5386STDY7537944	EarlyProxMes	human	9.1756	6.84742
AACGTTGCATACCATG-5386STDY7537944	EarlyProxMes	human	9.10339	6.09863
AACGTTGCATTAACCG-5386STDY7537944	EarlyProxMes	human	5.74324	5.83499
AACGTTGGTAGATTAG-5386STDY7537944	EarlyProxMes	human	6.98852	6.35411
AACGTTGGTGAAGGCT-5386STDY7537944	EarlyProxMes	human	5.76988	5.94941
AACGTTGGTGCACCAC-5386STDY7537944	TransMes	human	4.72926	11.0017
AACGTTGGTTATCCGA-5386STDY7537944	EarlyProxMes	human	6.10755	6.52317
AACGTTGGTTCGTTGA-5386STDY7537944	PAX3/7+MyoProg	human	5.13212	1.26292
AACGTTGGTTGACGTT-5386STDY7537944	EarlyProxMes	human	6.36562	5.73472
AACGTTGTCACCTCGT-5386STDY7537944	EarlyProxMes	human	5.76287	5.93699
AACTCAGAGTATCGAA-5386STDY7537944	EarlyProxMes	human	6.40052	6.63235
AACTCAGGTGTTCGAT-5386STDY7537944	EarlyProxMes	human	5.97401	6.329
AACTCAGTCGGAAATA-5386STDY7537944	EarlyProxMes	human	5.86963	5.2825
AACTCAGTCTAGCACA-5386STDY7537944	HOXC5+DermFibroProg	human	4.37338	5.32233
AACTCCCAGCTGAAAT-5386STDY7537944	EarlyProxMes	human	6.4895	5.53919
AACTCCCAGTCACGCC-5386STDY7537944	Prox/Mes2	human	4.17402	7.15711
AACTCCCCACGTTGGC-5386STDY7537944	EarlyProxMes	human	5.89879	5.54792
AACTCCCTCATTTGGG-5386STDY7537944	EarlyProxMes	human	6.17109	6.58828
AACTCCCTCCTGTACC-5386STDY7537944	EarlyProxMes	human	5.71987	5.85654
AACTCCCTCGCAAACT-5386STDY7537944	EarlyProxMes	human	5.24899	7.05264
AACTCCCTCTCTGTCG-5386STDY7537944	EarlyProxMes	human	6.49756	4.83071
AACTCCCTCTGACCTC-5386STDY7537944	EarlyProxMes	human	6.39967	5.35942
AACTCCCTCTGGCGAC-5386STDY7537944	EarlyProxMes	human	7.69557	7.32096
AACTCTTAGAGTCTGG-5386STDY7537944	EarlyProxMes	human	6.25911	6.09422
AACTCTTCAACACCTA-5386STDY7537944	EarlyProxMes	human	5.7283	4.88918
AACTCTTCAATGGAAT-5386STDY7537944	EarlyDistMes	human	5.81679	8.01615
AACTCTTCACAACGTT-5386STDY7537944	EarlyProxMes	human	6.1023	6.43543
AACTCTTCAGTGAGTG-5386STDY7537944	Mes1	human	5.43162	7.36171
AACTCTTGTAGAAAGG-5386STDY7537944	EarlyProxMes	human	4.98829	5.53085
AACTCTTGTAGCTAAA-5386STDY7537944	EarlyProxMes	human	6.46978	6.86832
AACTCTTGTGCCTTGG-5386STDY7537944	Prox/Mes2	human	5.14211	6.98649
AACTCTTTCCAAAGTC-5386STDY7537944	EarlyProxMes	human	6.03787	7.53265
AACTCTTTCGACGGAA-5386STDY7537944	EarlyProxMes	human	8.08896	5.95164
AACTCTTTCGCTTAGA-5386STDY7537944	EarlyProxMes	human	5.88406	8.03626
AACTCTTTCGTTGCCT-5386STDY7537944	EarlyProxMes	human	5.59342	5.89787
AACTGGTAGTAGCGGT-5386STDY7537944	EarlyDistMes	human	8.52069	7.44298
AACTGGTCAGACACTT-5386STDY7537944	EarlyProxMes	human	6.45979	6.66161
AACTGGTCATCCGCGA-5386STDY7537944	PAX3+MyoProg	human	5.96795	2.91258
AACTGGTGTCGACTAT-5386STDY7537944	Mes1	human	4.99831	5.89667
AACTGGTGTGTTGAGG-5386STDY7537944	EarlyProxMes	human	6.39766	6.43058
AACTGGTTCGCTTGTC-5386STDY7537944	EarlyProxMes	human	6.58475	5.79382
AACTGGTTCTGTTGAG-5386STDY7537944	EarlyProxMes	human	7.7063	6.97051
AACTTTCAGAGACTTA-5386STDY7537944	EarlyProxMes	human	6.60725	5.35865
AACTTTCCAGCTCCGA-5386STDY7537944	EarlyProxMes	human	5.4112	7.06341
AACTTTCTCATGTAGC-5386STDY7537944	PrimErythro	human	4.25868	-6.6392
AACTTTCTCCAAACTG-5386STDY7537944	PrimErythro	human	5.08854	-4.89153
AACTTTCTCCGCGTTT-5386STDY7537944	EarlyProxMes	human	6.21016	7.52202
AAGACCTAGCTGGAAC-5386STDY7537944	EarlyProxMes	human	6.10025	5.77255
AAGACCTAGGACGAAA-5386STDY7537944	TransMes	human	6.3074	8.01777
AAGACCTAGTAACCCT-5386STDY7537944	EarlyProxMes	human	4.86971	5.24739
AAGACCTAGTACGATA-5386STDY7537944	EarlyProxMes	human	6.36744	5.76838
AAGACCTCACAGGAGT-5386STDY7537944	EarlyProxMes	human	7.16343	5.73371
AAGACCTCACCGCTAG-5386STDY7537944	Periderm	human	-1.6822	-1.24186
AAGACCTCAGCGATCC-5386STDY7537944	EarlyProxMes	human	5.35268	6.96438
AAGACCTCATAGACTC-5386STDY7537944	EarlyProxMes	human	5.96753	8.27177
AAGACCTGTAACGCGA-5386STDY7537944	EarlyProxMes	human	5.50698	4.88823
AAGCCGCAGGAGTACC-5386STDY7537944	EarlyProxMes	human	6.91958	6.92086
AAGCCGCAGTGAAGAG-5386STDY7537944	EarlyProxMes	human	5.9732	5.89453
AAGCCGCCACATGTGT-5386STDY7537944	EarlyProxMes	human	6.07358	5.65543
AAGCCGCCAGGTCTCG-5386STDY7537944	TransMes	human	6.61829	8.34459
AAGCCGCCATGGTCAT-5386STDY7537944	EarlyProxMes	human	6.65181	5.6064
AAGCCGCGTCGATTGT-5386STDY7537944	EarlyProxMes	human	7.57456	5.3321
AAGCCGCGTGTGCGTC-5386STDY7537944	EarlyProxMes	human	6.93142	6.16181
AAGCCGCTCCGTTGCT-5386STDY7537944	EarlyProxMes	human	5.35761	5.25132
AAGGAGCAGAACAACT-5386STDY7537944	EarlyProxMes	human	5.70258	6.39946
AAGGAGCAGTGATCGG-5386STDY7537944	EarlyProxMes	human	6.25315	4.6739
AAGGAGCCAATAGCAA-5386STDY7537944	EarlyProxMes	human	5.56552	4.69811
AAGGAGCCACGTCAGC-5386STDY7537944	EarlyProxMes	human	8.34406	5.22949
AAGGAGCCATTCACTT-5386STDY7537944	EarlyProxMes	human	6.40367	5.05282
AAGGAGCGTAGAGCTG-5386STDY7537944	EarlyProxMes	human	6.02081	8.62465
AAGGAGCTCCACGTTC-5386STDY7537944	EarlyProxMes	human	7.11341	5.82466
AAGGAGCTCGACCAGC-5386STDY7537944	Mes1	human	5.27693	8.16111
AAGGCAGAGAGTGACC-5386STDY7537944	EarlyProxMes	human	6.3833	6.16819
AAGGCAGAGATGAGAG-5386STDY7537944	EarlyProxMes	human	6.27961	5.70083
AAGGCAGAGTGCGATG-5386STDY7537944	EarlyProxMes	human	7.58165	5.65941
AAGGCAGAGTTAGCGG-5386STDY7537944	EarlyProxMes	human	7.04544	4.85144
AAGGCAGAGTTTAGGA-5386STDY7537944	EarlyProxMes	human	6.22962	6.65469
AAGGCAGCAAACCTAC-5386STDY7537944	Mes1	human	5.67761	7.05226
AAGGCAGCAAAGGTGC-5386STDY7537944	EarlyProxMes	human	6.28588	6.42607
AAGGCAGCAATTCCTT-5386STDY7537944	EarlyProxMes	human	6.86696	5.69816
AAGGCAGGTATTACCG-5386STDY7537944	PAX3/7+MyoProg	human	5.73988	0.585732
AAGGCAGGTCTAGTCA-5386STDY7537944	EarlyProxMes	human	7.21679	5.86965
AAGGCAGTCAATACCG-5386STDY7537944	EarlyProxMes	human	6.68194	5.5148
AAGGCAGTCATGGTCA-5386STDY7537944	PrimErythro	human	3.98564	-7.03096
AAGGCAGTCCCAAGAT-5386STDY7537944	EarlyProxMes	human	6.75227	6.4712
AAGGCAGTCCTCTAGC-5386STDY7537944	Mes1	human	5.32723	6.44481
AAGGTTCAGCTGTCTA-5386STDY7537944	EarlyProxMes	human	5.94098	7.8023
AAGGTTCAGGCAGGTT-5386STDY7537944	MyoB1	human	5.15532	-0.434525
AAGGTTCCAAGTAATG-5386STDY7537944	PrimErythro	human	4.93285	-6.12573
AAGGTTCCAGACAAAT-5386STDY7537944	EarlyProxMes	human	8.22286	6.12358
AAGGTTCGTCCGTTAA-5386STDY7537944	PAX3+MyoProg	human	5.48314	1.51971
AAGGTTCTCCGTTGTC-5386STDY7537944	EarlyProxMes	human	6.11589	5.01127
AAGTCTGAGGTGCACA-5386STDY7537944	EarlyProxMes	human	5.95177	6.35872
AAGTCTGAGTCTCAAC-5386STDY7537944	EarlyProxMes	human	6.53466	6.41482
AAGTCTGCAAGTCTGT-5386STDY7537944	EarlyProxMes	human	6.55513	7.25876
AAGTCTGCACAAGCCC-5386STDY7537944	EarlyDistMes	human	8.37542	6.99142
AAGTCTGGTCCCTTGT-5386STDY7537944	EarlyProxMes	human	7.05838	5.3425
AAGTCTGGTCTCTTTA-5386STDY7537944	PAX3+MyoProg	human	5.7553	1.33888
AAGTCTGTCAAAGACA-5386STDY7537944	EarlyProxMes	human	6.29001	5.698
AAGTCTGTCCGGCACA-5386STDY7537944	EarlyProxMes	human	5.56287	6.50685
AAGTCTGTCGATCCCT-5386STDY7537944	PrimErythro	human	4.36638	-5.28136
AATCCAGAGGCGACAT-5386STDY7537944	EarlyProxMes	human	6.29228	6.46917
AATCCAGAGTCTTGCA-5386STDY7537944	EarlyProxMes	human	6.28316	6.65509
AATCCAGCAAGGTGTG-5386STDY7537944	PAX3+MyoProg	human	5.68302	2.00264
AATCCAGCACAGGTTT-5386STDY7537944	EarlyProxMes	human	4.92815	10.9622
AATCCAGCATCACGAT-5386STDY7537944	Mes1	human	5.15784	6.25227
AATCCAGCATCGGACC-5386STDY7537944	EarlyProxMes	human	5.8858	4.28036
AATCCAGGTATGCTTG-5386STDY7537944	PAX3/7+MyoProg	human	5.49472	1.41406
AATCCAGGTGCCTGTG-5386STDY7537944	EarlyProxMes	human	6.60428	5.67372
AATCCAGGTGCGAAAC-5386STDY7537944	EarlyProxMes	human	8.95602	4.80484
AATCCAGTCAAACCGT-5386STDY7537944	EarlyProxMes	human	7.83612	6.86735
AATCCAGTCCAATGGT-5386STDY7537944	EarlyProxMes	human	7.48903	6.26507
AATCCAGTCCTTTACA-5386STDY7537944	EarlyProxMes	human	5.65997	6.03505
AATCCAGTCGTTACGA-5386STDY7537944	EarlyProxMes	human	6.45488	5.61924
AATCCAGTCGTTGCCT-5386STDY7537944	EarlyProxMes	human	5.60159	6.19616
AATCCAGTCTCGCTTG-5386STDY7537944	EarlyProxMes	human	5.57913	7.62648
AATCGGTAGCCTATGT-5386STDY7537944	EarlyProxMes	human	6.74349	6.40513
AATCGGTAGCTCTCGG-5386STDY7537944	EarlyProxMes	human	6.08188	5.49587
AATCGGTAGTTGAGAT-5386STDY7537944	EarlyProxMes	human	5.67188	7.06116
AATCGGTCAATCGGTT-5386STDY7537944	EarlyProxMes	human	6.40555	6.27065
AATCGGTCACGACTCG-5386STDY7537944	EarlyProxMes	human	5.23391	9.9596
AATCGGTGTAGCGCAA-5386STDY7537944	EarlyProxMes	human	6.53843	5.80097
AATCGGTGTCTTCAAG-5386STDY7537944	EarlyProxMes	human	8.07563	5.74098
ACACCAAAGAGCTGGT-5386STDY7537944	EarlyProxMes	human	6.64922	6.02407
ACACCAAAGTTTAGGA-5386STDY7537944	EarlyProxMes	human	6.58157	5.63007
ACACCAACACCGAATT-5386STDY7537944	EarlyProxMes	human	5.00918	6.13561
ACACCAAGTAAAGGAG-5386STDY7537944	EarlyProxMes	human	6.71668	6.21504
ACACCAAGTGTCGCTG-5386STDY7537944	EarlyProxMes	human	6.01003	5.81472
ACACCAATCGAGAGCA-5386STDY7537944	EarlyProxMes	human	5.92853	6.98453
ACACCAATCTGAGGGA-5386STDY7537944	EarlyProxMes	human	6.8757	5.64445
ACACCCTAGATGGGTC-5386STDY7537944	EarlyProxMes	human	6.4675	6.0243
ACACCCTAGCGATTCT-5386STDY7537944	EarlyProxMes	human	8.22699	6.04482
ACACCCTAGGGATACC-5386STDY7537944	EarlyProxMes	human	8.67415	6.15298
ACACCCTAGTGATCGG-5386STDY7537944	EarlyProxMes	human	6.47246	4.69467
ACACCCTAGTTACGGG-5386STDY7537944	EarlyProxMes	human	9.79427	5.68459
ACACCCTCAAGGACAC-5386STDY7537944	EarlyProxMes	human	6.1816	5.64341
ACACCCTCACATCCAA-5386STDY7537944	EarlyProxMes	human	6.26701	7.03097
ACACCCTCACGAAATA-5386STDY7537944	PrimErythro	human	4.24897	-6.65983
ACACCCTCACTAAGTC-5386STDY7537944	EarlyProxMes	human	6.39885	6.45999
ACACCCTCAGTATAAG-5386STDY7537944	EarlyProxMes	human	6.49248	6.34656
ACACCCTGTTCCATGA-5386STDY7537944	EarlyProxMes	human	6.17176	5.29085
ACACCCTTCATTTGGG-5386STDY7537944	EarlyProxMes	human	6.48403	5.98343
ACACCGGAGCCAGAAC-5386STDY7537944	Mes1	human	5.02847	6.26366
ACACCGGAGTGTGAAT-5386STDY7537944	EarlyProxMes	human	6.23143	5.93601
ACACCGGCAAACGTGG-5386STDY7537944	EarlyDistMes	human	7.08527	7.16854
ACACCGGCAAAGTCAA-5386STDY7537944	EarlyProxMes	human	6.37336	4.61855
ACACCGGCACTGAAGG-5386STDY7537944	EarlyProxMes	human	6.73072	7.2685
ACACCGGCAGCGATCC-5386STDY7537944	DefErythro	human	5.61643	-6.49462
ACACCGGGTATAAACG-5386STDY7537944	EarlyProxMes	human	6.57513	5.32905
ACACCGGGTTCCATGA-5386STDY7537944	EarlyProxMes	human	6.58716	5.52649
ACACTGAAGAAACCGC-5386STDY7537944	EarlyProxMes	human	5.90677	6.03433
ACACTGAAGTACCGGA-5386STDY7537944	EarlyProxMes	human	7.35982	5.95363
ACACTGACACATCTTT-5386STDY7537944	TransMes	human	4.49741	12.8996
ACACTGACATGCCTTC-5386STDY7537944	Mes1	human	5.24402	6.90165
ACACTGATCGCTGATA-5386STDY7537944	EarlyProxMes	human	7.30307	7.16145
ACACTGATCTCACATT-5386STDY7537944	PrimErythro	human	4.44262	-6.5253
ACAGCCGAGCGTGAAC-5386STDY7537944	EarlyProxMes	human	5.87781	8.6812
ACAGCCGCAAGGACTG-5386STDY7537944	EarlyProxMes	human	6.13508	6.20519
ACAGCCGTCCATGAAC-5386STDY7537944	EarlyProxMes	human	6.48999	5.58138
ACAGCCGTCCTGCTTG-5386STDY7537944	EarlyProxMes	human	5.65905	5.99402
ACAGCCGTCGATGAGG-5386STDY7537944	PrimErythro	human	4.86668	-5.87962
ACAGCTAAGCCAGGAT-5386STDY7537944	EarlyProxMes	human	5.52061	7.35599
ACAGCTACAATCCAAC-5386STDY7537944	EarlyProxMes	human	5.87143	5.80923
ACAGCTACACGAAAGC-5386STDY7537944	EarlyProxMes	human	5.8676	6.14178
ACAGCTAGTAAGGGAA-5386STDY7537944	EarlyProxMes	human	6.12241	6.05059
ACAGCTAGTATTCGTG-5386STDY7537944	EarlyProxMes	human	5.98605	6.96711
ACAGCTATCATAGCAC-5386STDY7537944	EarlyProxMes	human	8.65808	6.07759
ACATACGTCGCCTGAG-5386STDY7537944	EarlyProxMes	human	9.33946	5.92918
ACATACGTCGGATGTT-5386STDY7537944	EarlyProxMes	human	5.97276	7.99472
ACATCAGAGCTGATAA-5386STDY7537944	PAX3+MyoProg	human	5.73605	1.58875
ACATCAGAGGATTCGG-5386STDY7537944	EarlyProxMes	human	6.2079	5.94437
ACATCAGAGGTAAACT-5386STDY7537944	PAX3+MyoProg	human	5.28276	2.27378
ACATCAGCATGCAACT-5386STDY7537944	EarlyProxMes	human	6.17232	6.76538
ACATCAGTCAGTTCGA-5386STDY7537944	EarlyProxMes	human	6.49827	5.92072
ACATCAGTCCGTAGGC-5386STDY7537944	EarlyDistMes	human	5.48879	8.89933
ACATCAGTCGATGAGG-5386STDY7537944	EarlyProxMes	human	5.54584	8.44464
ACATCAGTCGTGGGAA-5386STDY7537944	EarlyProxMes	human	6.93559	6.20211
ACATGGTAGAAGGTTT-5386STDY7537944	PAX3/7+MyoProg	human	5.11608	0.618301
ACATGGTCAAACTGTC-5386STDY7537944	EarlyProxMes	human	6.28504	5.46614
ACATGGTCATACGCTA-5386STDY7537944	EarlyProxMes	human	6.9592	6.36597
ACATGGTCATGTAGTC-5386STDY7537944	EarlyProxMes	human	6.33117	6.76856
ACATGGTGTTAAGATG-5386STDY7537944	EarlyProxMes	human	6.02029	6.74725
ACATGGTTCCCTCTTT-5386STDY7537944	EarlyProxMes	human	6.11113	7.7774
ACATGGTTCCGCAAGC-5386STDY7537944	EarlyProxMes	human	6.50125	6.89628
ACATGGTTCTAGAGTC-5386STDY7537944	EarlyProxMes	human	6.69612	6.19826
ACATGGTTCTCGAGTA-5386STDY7537944	EarlyProxMes	human	5.96212	5.40775
ACCAGTAAGAGGTAGA-5386STDY7537944	EarlyProxMes	human	6.22517	5.32674
ACCAGTAAGATGAGAG-5386STDY7537944	EarlyProxMes	human	6.02584	5.22918
ACCAGTAAGGAGTCTG-5386STDY7537944	EarlyProxMes	human	6.58768	6.13308
ACCAGTAAGTGGCACA-5386STDY7537944	EarlyProxMes	human	7.77626	7.15781
ACCAGTAAGTGTACTC-5386STDY7537944	EarlyProxMes	human	6.99004	5.08911
ACCAGTACAAGTCATC-5386STDY7537944	EarlyProxMes	human	6.82682	6.08775
ACCAGTACACAGCCCA-5386STDY7537944	EarlyProxMes	human	6.72279	4.95261
ACCAGTACAGATTGCT-5386STDY7537944	EarlyProxMes	human	6.92578	5.3183
ACCAGTAGTGATGATA-5386STDY7537944	EarlyProxMes	human	6.03695	6.61751
ACCAGTAGTTGGACCC-5386STDY7537944	EarlyProxMes	human	5.99013	6.37993
ACCAGTATCAGGATCT-5386STDY7537944	EarlyProxMes	human	6.04738	7.02186
ACCCACTAGACATAAC-5386STDY7537944	EarlyProxMes	human	6.86713	5.28396
ACCCACTAGAGTACAT-5386STDY7537944	EarlyProxMes	human	7.6894	5.10235
ACCCACTAGGATGTAT-5386STDY7537944	EarlyProxMes	human	6.22189	8.46948
ACCCACTAGTCTTGCA-5386STDY7537944	EarlyProxMes	human	6.42152	6.42394
ACCCACTCAAAGTCAA-5386STDY7537944	EarlyProxMes	human	5.81728	6.48173
ACCCACTCAACACCCG-5386STDY7537944	EarlyProxMes	human	5.24377	6.22723
ACCCACTGTCTCTTAT-5386STDY7537944	EarlyProxMes	human	6.29783	7.54787
ACCCACTGTTCAACCA-5386STDY7537944	EarlyProxMes	human	6.24187	4.60291
ACCCACTTCAGCTCGG-5386STDY7537944	EarlyProxMes	human	5.4679	6.90054
ACCCACTTCTGTTGAG-5386STDY7537944	EarlyProxMes	human	5.76123	8.80314
ACCGTAAAGGGTGTGT-5386STDY7537944	EarlyProxMes	human	6.4545	6.09367
ACCGTAACACGAAATA-5386STDY7537944	EarlyProxMes	human	6.59762	4.86549
ACCGTAACACGCATCG-5386STDY7537944	EarlyProxMes	human	6.57004	7.07885
ACCGTAAGTCTAAAGA-5386STDY7537944	EarlyProxMes	human	8.77532	5.70668
ACCGTAAGTGGCGAAT-5386STDY7537944	EarlyProxMes	human	6.26471	5.94936
ACCGTAATCAGAAATG-5386STDY7537944	TransMes	human	3.92944	13.4611
ACCGTAATCTTGTACT-5386STDY7537944	EarlyProxMes	human	6.02831	7.44545
ACCTTTAAGATGTCGG-5386STDY7537944	EarlyProxMes	human	6.45951	7.00096
ACCTTTAAGCCTATGT-5386STDY7537944	EarlyProxMes	human	7.2585	6.8043
ACCTTTAAGCGCTCCA-5386STDY7537944	EarlyProxMes	human	6.19904	5.62284
ACCTTTAAGTAGATGT-5386STDY7537944	EarlyProxMes	human	8.10418	5.17222
ACCTTTACAGGCGATA-5386STDY7537944	EarlyProxMes	human	5.39468	9.24611
ACCTTTACATGACGGA-5386STDY7537944	EarlyProxMes	human	6.04955	6.62174
ACCTTTACATGCCTTC-5386STDY7537944	EarlyProxMes	human	5.77644	5.86917
ACCTTTAGTATATCCG-5386STDY7537944	PrimErythro	human	4.36817	-6.89352
ACCTTTAGTCAAACTC-5386STDY7537944	EarlyDistMes	human	6.57429	6.86017
ACCTTTAGTGGTGTAG-5386STDY7537944	EarlyProxMes	human	5.40164	9.82405
ACGAGCCAGGGTCGAT-5386STDY7537944	EarlyProxMes	human	5.56259	6.90173
ACGAGCCAGTATGACA-5386STDY7537944	EarlyProxMes	human	5.25375	5.68605
ACGAGCCAGTGATCGG-5386STDY7537944	EarlyProxMes	human	7.95541	5.45344
ACGAGCCCAAGTTAAG-5386STDY7537944	EarlyProxMes	human	7.15165	4.54201
ACGAGCCCACGAAGCA-5386STDY7537944	EarlyProxMes	human	6.0684	6.58704
ACGAGCCCACTGCCAG-5386STDY7537944	OCP	human	3.03237	13.3142
ACGAGCCCATGCCACG-5386STDY7537944	EarlyProxMes	human	6.05362	6.18485
ACGAGCCGTCTCGTTC-5386STDY7537944	EarlyProxMes	human	7.62346	5.96388
ACGAGCCGTTACAGAA-5386STDY7537944	EarlyProxMes	human	7.46453	6.70507
ACGAGGAAGCTGATAA-5386STDY7537944	EarlyProxMes	human	6.26862	7.58037
ACGAGGACACTTGGAT-5386STDY7537944	EarlyProxMes	human	6.30649	6.32784
ACGAGGACATACAGCT-5386STDY7537944	EarlyProxMes	human	6.67868	6.93535
ACGAGGAGTAAGAGAG-5386STDY7537944	Basal	human	9.34632	0.165435
ACGAGGAGTCCTCCAT-5386STDY7537944	EarlyProxMes	human	6.79172	5.86729
ACGAGGAGTCTACCTC-5386STDY7537944	MyoB1	human	4.41796	-2.34727
ACGAGGAGTGCAGACA-5386STDY7537944	EarlyProxMes	human	6.30657	5.36402
ACGAGGAGTTCAGACT-5386STDY7537944	EarlyProxMes	human	6.10481	6.77355
ACGAGGATCTGCAGTA-5386STDY7537944	EarlyProxMes	human	6.10145	7.12158
ACGAGGATCTGGTATG-5386STDY7537944	EarlyProxMes	human	7.14362	5.25857
ACGAGGATCTTAACCT-5386STDY7537944	EarlyProxMes	human	9.00597	5.1861
ACGATACAGAAGAAGC-5386STDY7537944	EarlyProxMes	human	6.97427	4.76635
ACGATACAGCCACCTG-5386STDY7537944	EarlyProxMes	human	6.97048	5.5322
ACGATACAGGCCCTTG-5386STDY7537944	EarlyProxMes	human	5.76236	5.61173
ACGATACCAAGCTGAG-5386STDY7537944	Mes1	human	5.31975	6.7621
ACGATACCAAGTCATC-5386STDY7537944	EarlyProxMes	human	6.16069	6.60284
ACGATACCACAGTCGC-5386STDY7537944	EarlyProxMes	human	5.75686	8.09157
ACGATACCATGACATC-5386STDY7537944	EarlyProxMes	human	6.75553	6.09424
ACGATACGTATAAACG-5386STDY7537944	EarlyProxMes	human	6.98852	5.19211
ACGATACGTGTGGCTC-5386STDY7537944	EarlyDistMes	human	6.4946	8.79144
ACGATACTCATGGTCA-5386STDY7537944	EarlyProxMes	human	6.19827	5.55645
ACGATGTAGTCTCGGC-5386STDY7537944	EarlyProxMes	human	5.65922	5.64269
ACGATGTAGTGGGATC-5386STDY7537944	EarlyProxMes	human	5.80184	5.77897
ACGATGTAGTTAGGTA-5386STDY7537944	EarlyProxMes	human	6.53057	6.04655
ACGATGTCACCTCGTT-5386STDY7537944	EarlyProxMes	human	6.16255	5.50202
ACGATGTCACGGATAG-5386STDY7537944	EarlyProxMes	human	8.2623	5.27032
ACGATGTCAGACGCCT-5386STDY7537944	EarlyProxMes	human	6.56012	5.7942
ACGATGTGTCACAAGG-5386STDY7537944	EarlyDistMes	human	6.62595	6.72985
ACGATGTTCAGATAAG-5386STDY7537944	EarlyProxMes	human	6.17365	6.75528
ACGATGTTCTTTACAC-5386STDY7537944	EarlyProxMes	human	5.8033	7.27838
ACGCAGCAGAGTGACC-5386STDY7537944	EarlyDistMes	human	8.57691	7.55326
ACGCAGCAGTCAAGGC-5386STDY7537944	EarlyProxMes	human	5.52999	6.75197
ACGCAGCCACACCGCA-5386STDY7537944	EarlyProxMes	human	5.11891	7.19195
ACGCAGCGTAACGCGA-5386STDY7537944	EarlyProxMes	human	5.69303	7.19872
ACGCAGCGTAGCTTGT-5386STDY7537944	TransMes	human	5.77668	8.60517
ACGCAGCTCAAACAAG-5386STDY7537944	PrimErythro	human	4.46943	-6.79714
ACGCAGCTCATGCAAC-5386STDY7537944	Mes1	human	4.77451	5.83017
ACGCAGCTCCGCATAA-5386STDY7537944	EarlyProxMes	human	5.20289	9.03504
ACGCAGCTCTTCATGT-5386STDY7537944	EarlyProxMes	human	5.80767	5.51309
ACGCCAGAGACCCACC-5386STDY7537944	Mes1	human	4.60647	5.7712
ACGCCAGAGCCTTGAT-5386STDY7537944	EarlyProxMes	human	6.15633	7.99257
ACGCCAGAGGCGACAT-5386STDY7537944	EarlyProxMes	human	7.05505	5.0004
ACGCCAGAGGGCTTCC-5386STDY7537944	EarlyProxMes	human	7.17627	6.43144
ACGCCAGGTAGGAGTC-5386STDY7537944	EarlyProxMes	human	6.77086	4.40729
ACGCCAGGTGATGTGG-5386STDY7537944	EarlyProxMes	human	6.02657	7.80952
ACGCCAGGTGGTGTAG-5386STDY7537944	EarlyProxMes	human	6.61629	5.51698
ACGCCAGGTGGTTTCA-5386STDY7537944	PrimErythro	human	3.91985	-6.76823
ACGCCAGTCTACCAGA-5386STDY7537944	EarlyProxMes	human	6.2758	6.46242
ACGCCGAAGATCACGG-5386STDY7537944	EarlyProxMes	human	6.54845	5.03055
ACGCCGAAGATGTCGG-5386STDY7537944	EarlyProxMes	human	7.14371	5.08556
ACGCCGAAGATGTTAG-5386STDY7537944	EarlyProxMes	human	7.8681	6.68921
ACGCCGAAGGATATAC-5386STDY7537944	EarlyProxMes	human	5.6379	5.97237
ACGCCGAAGGGAGTAA-5386STDY7537944	EarlyProxMes	human	7.11038	6.10461
ACGCCGACACCTCGGA-5386STDY7537944	EarlyProxMes	human	9.63446	4.83943
ACGCCGACACGAGAGT-5386STDY7537944	EarlyProxMes	human	6.21682	6.87555
ACGCCGAGTCGGCTCA-5386STDY7537944	EarlyProxMes	human	6.03524	7.44703
ACGCCGAGTCTGCGGT-5386STDY7537944	PrimErythro	human	4.94319	-6.24691
ACGCCGATCAATCTCT-5386STDY7537944	EarlyProxMes	human	6.67705	5.41922
ACGCCGATCACAGTAC-5386STDY7537944	EarlyProxMes	human	7.40472	6.56551
ACGCCGATCAGCATGT-5386STDY7537944	TransMes	human	4.94742	9.65018
ACGCCGATCTAGCACA-5386STDY7537944	EarlyProxMes	human	6.10579	7.75759
ACGCCGATCTTAGCCC-5386STDY7537944	EarlyProxMes	human	5.84695	5.81315
ACGCCGATCTTGTTTG-5386STDY7537944	EarlyProxMes	human	6.20396	7.86277
ACGGAGAAGCGTCTAT-5386STDY7537944	EarlyProxMes	human	6.34607	6.13631
ACGGAGAAGCTAGTCT-5386STDY7537944	EarlyProxMes	human	6.3475	7.6451
ACGGAGAAGGCCCTTG-5386STDY7537944	EarlyProxMes	human	6.86921	4.98501
ACGGAGACAGTATAAG-5386STDY7537944	EarlyProxMes	human	8.05893	6.7487
ACGGAGACATTGGTAC-5386STDY7537944	EarlyProxMes	human	6.8543	5.66817
ACGGAGAGTCCGCTGA-5386STDY7537944	EarlyProxMes	human	9.32064	4.1316
ACGGAGAGTCTCTTTA-5386STDY7537944	EarlyProxMes	human	6.29056	5.41632
ACGGAGAGTCTTCGTC-5386STDY7537944	EarlyProxMes	human	6.6334	6.44511
ACGGAGAGTCTTTCAT-5386STDY7537944	EarlyProxMes	human	8.0815	5.57054
ACGGAGAGTGCGGTAA-5386STDY7537944	TransMes	human	5.81933	8.26549
ACGGAGAGTTATGCGT-5386STDY7537944	EarlyProxMes	human	8.47082	5.81918
ACGGAGATCAGGCCCA-5386STDY7537944	EarlyProxMes	human	6.62099	6.71584
ACGGAGATCCACGCAG-5386STDY7537944	EarlyProxMes	human	6.45726	6.42266
ACGGCCAAGACAGACC-5386STDY7537944	EarlyProxMes	human	6.18987	6.78293
ACGGCCAAGCCAACAG-5386STDY7537944	EarlyProxMes	human	6.21077	6.03367
ACGGCCAAGTACATGA-5386STDY7537944	EarlyProxMes	human	5.82219	8.05137
ACGGCCACAAGTCATC-5386STDY7537944	EarlyProxMes	human	6.54323	5.84503
ACGGCCACACACATGT-5386STDY7537944	EarlyProxMes	human	8.36436	5.57866
ACGGCCACAGACAGGT-5386STDY7537944	EarlyProxMes	human	5.99385	5.53363
ACGGCCACATAAAGGT-5386STDY7537944	Mes1	human	5.54825	6.70494
ACGGCCAGTACAGTGG-5386STDY7537944	Mes3/4	human	6.58029	7.79253
ACGGCCAGTCTTCTCG-5386STDY7537944	EarlyProxMes	human	6.71498	5.60041
ACGGCCAGTTAAGTAG-5386STDY7537944	PrimErythro	human	4.69004	-6.55305
ACGGCCAGTTCAACCA-5386STDY7537944	EarlyProxMes	human	6.08856	6.65587
ACGGGCTAGACCACGA-5386STDY7537944	EarlyProxMes	human	5.17054	7.03573
ACGGGCTAGCCAACAG-5386STDY7537944	PAX3+MyoProg	human	6.95942	2.92394
ACGGGCTAGGGAACGG-5386STDY7537944	EarlyProxMes	human	6.08319	5.61779
ACGGGCTAGTACACCT-5386STDY7537944	EarlyProxMes	human	6.58165	6.18255
ACGGGCTCACATCCGG-5386STDY7537944	PrimErythro	human	4.96544	-6.4585
ACGGGCTCAGAGTGTG-5386STDY7537944	PrimErythro	human	4.05188	-7.04609
ACGGGCTGTACCGTTA-5386STDY7537944	EarlyProxMes	human	6.00328	6.7623
ACGGGCTGTAGGCTGA-5386STDY7537944	EarlyProxMes	human	6.38965	6.73749
ACGGGCTGTCTCCCTA-5386STDY7537944	EarlyProxMes	human	8.21466	6.58035
ACGGGCTGTGGTTTCA-5386STDY7537944	EarlyProxMes	human	6.17794	5.76567
ACGGGCTTCGTACGGC-5386STDY7537944	EarlyProxMes	human	5.82861	6.01033
ACGGGTCAGATCCTGT-5386STDY7537944	EarlyProxMes	human	6.14694	5.80146
ACGGGTCAGCCCAATT-5386STDY7537944	EarlyProxMes	human	5.98654	6.64904
ACGGGTCAGGCTCTTA-5386STDY7537944	EarlyProxMes	human	5.57779	6.35941
ACGGGTCAGTCTCCTC-5386STDY7537944	EarlyProxMes	human	7.55224	4.54801
ACGGGTCCAGATTGCT-5386STDY7537944	EarlyProxMes	human	6.29683	7.62302
ACGGGTCGTCGTGGCT-5386STDY7537944	EarlyProxMes	human	5.3285	7.11602
ACGGGTCGTGTAACGG-5386STDY7537944	EarlyProxMes	human	6.60046	6.58954
ACGGGTCGTTGGGACA-5386STDY7537944	EarlyProxMes	human	5.77024	8.40972
ACGGGTCTCACTTATC-5386STDY7537944	EarlyProxMes	human	7.56627	6.17498
ACGGGTCTCATAGCAC-5386STDY7537944	EarlyProxMes	human	6.24703	7.34719
ACGGGTCTCATCTGCC-5386STDY7537944	EarlyProxMes	human	7.38367	6.58468
ACGGGTCTCCAAACAC-5386STDY7537944	EarlyProxMes	human	7.12043	5.92522
ACGGGTCTCGTTTGCC-5386STDY7537944	EarlyProxMes	human	5.42446	6.20561
ACGTCAAAGACCTTTG-5386STDY7537944	EarlyProxMes	human	6.61756	5.45761
ACGTCAACAAGCGAGT-5386STDY7537944	EarlyProxMes	human	9.24317	5.5491
ACGTCAAGTGACGCCT-5386STDY7537944	Mes1	human	4.18025	6.9767
ACGTCAATCATGTCTT-5386STDY7537944	PAX3+MyoProg	human	5.52347	1.79472
ACGTCAATCCGAGCCA-5386STDY7537944	EarlyProxMes	human	9.23911	5.65123
ACGTCAATCCGATATG-5386STDY7537944	EarlyProxMes	human	6.55376	6.40437
ACGTCAATCTACTATC-5386STDY7537944	EarlyProxMes	human	7.07361	5.75062
ACTATCTAGAATGTTG-5386STDY7537944	EarlyProxMes	human	5.5212	6.08206
ACTATCTAGAATTGTG-5386STDY7537944	Prox/Mes2	human	5.35203	7.83697
ACTATCTAGAGTACAT-5386STDY7537944	PrimErythro	human	5.42414	-5.46261
ACTATCTAGCAGGCTA-5386STDY7537944	EarlyProxMes	human	8.35111	5.19828
ACTATCTAGTCGTTTG-5386STDY7537944	EarlyDistMes	human	5.96623	7.56573
ACTATCTGTCGACTGC-5386STDY7537944	EarlyProxMes	human	7.13123	5.99892
ACTATCTGTGATGTCT-5386STDY7537944	EarlyProxMes	human	6.15777	6.77173
ACTATCTGTGTCTGAT-5386STDY7537944	EarlyProxMes	human	6.47124	6.6968
ACTATCTGTTAAGACA-5386STDY7537944	EarlyProxMes	human	5.70443	5.29917
ACTATCTGTTTACTCT-5386STDY7537944	EarlyProxMes	human	5.46723	6.20904
ACTATCTTCAAGGTAA-5386STDY7537944	Mes3/4	human	4.70609	6.22496
ACTATCTTCTCACATT-5386STDY7537944	PrimErythro	human	4.34117	-6.62002
ACTGAACCACAGGCCT-5386STDY7537944	Mes1	human	4.98153	7.14817
ACTGAACCACCGAATT-5386STDY7537944	EarlyProxMes	human	5.77792	6.83066
ACTGAACCATACTACG-5386STDY7537944	EarlyProxMes	human	6.44544	6.79289
ACTGAACGTAGCCTAT-5386STDY7537944	EarlyProxMes	human	6.13761	7.18138
ACTGAACTCAGAAATG-5386STDY7537944	PAX3+MyoProg	human	7.15915	2.66882
ACTGAACTCGCCAGCA-5386STDY7537944	EarlyProxMes	human	6.01625	5.54766
ACTGAACTCTAACGGT-5386STDY7537944	EarlyProxMes	human	8.35572	6.88116
ACTGAGTAGTTCGATC-5386STDY7537944	EarlyProxMes	human	5.72915	7.08914
ACTGAGTCATCGACGC-5386STDY7537944	EarlyProxMes	human	9.02064	4.82104
ACTGAGTGTAAGGGCT-5386STDY7537944	EarlyProxMes	human	6.02628	5.7374
ACTGAGTGTACCGAGA-5386STDY7537944	EarlyProxMes	human	5.56617	6.33585
ACTGAGTGTCTCAACA-5386STDY7537944	EarlyProxMes	human	7.41094	5.1397
ACTGAGTTCTAACTTC-5386STDY7537944	EarlyProxMes	human	6.12345	6.96884
ACTGATGAGGGTCTCC-5386STDY7537944	EarlyProxMes	human	5.70008	6.65295
ACTGATGAGTGTACCT-5386STDY7537944	EarlyProxMes	human	6.00949	6.77967
ACTGATGCAGATAATG-5386STDY7537944	EarlyProxMes	human	5.76563	6.69126
ACTGATGCAGCCTTTC-5386STDY7537944	EarlyDistMes	human	8.33729	7.60187
ACTGATGGTAGAAGGA-5386STDY7537944	EarlyProxMes	human	5.85019	5.97392
ACTGATGGTAGTGAAT-5386STDY7537944	Mes1	human	5.74144	7.52386
ACTGATGGTCAGAATA-5386STDY7537944	EarlyProxMes	human	5.40214	5.99019
ACTGATGGTGGCCCTA-5386STDY7537944	PrimErythro	human	4.02674	-6.77423
ACTGATGTCCGAAGAG-5386STDY7537944	EarlyProxMes	human	5.81474	6.0287
ACTGATGTCGCGTAGC-5386STDY7537944	EarlyProxMes	human	6.24888	6.73151
ACTGATGTCGGCGCAT-5386STDY7537944	EarlyProxMes	human	6.18262	6.83841
ACTGATGTCTATGTGG-5386STDY7537944	EarlyProxMes	human	9.30589	5.04162
ACTGCTCAGACATAAC-5386STDY7537944	EarlyProxMes	human	6.415	7.04431
ACTGCTCAGACCGGAT-5386STDY7537944	EarlyProxMes	human	6.10479	6.40174
ACTGCTCAGCTTTGGT-5386STDY7537944	EarlyProxMes	human	5.28499	5.56321
ACTGCTCCAGGGAGAG-5386STDY7537944	EarlyProxMes	human	6.36364	6.88261
ACTGCTCTCACAAACC-5386STDY7537944	EarlyProxMes	human	6.1824	6.88915
ACTGCTCTCGCCGTGA-5386STDY7537944	EarlyProxMes	human	5.74003	6.92676
ACTGCTCTCGGAGGTA-5386STDY7537944	EarlyProxMes	human	6.93405	6.28094
ACTGTCCAGATGCGAC-5386STDY7537944	EarlyProxMes	human	9.53437	5.18358
ACTGTCCCACAACGCC-5386STDY7537944	PAX3+MyoProg	human	6.05766	2.28263
ACTGTCCCACATAACC-5386STDY7537944	EarlyProxMes	human	5.71199	4.97373
ACTGTCCCAGGGATTG-5386STDY7537944	EarlyDistMes	human	7.43916	7.82078
ACTGTCCGTACATGTC-5386STDY7537944	EarlyProxMes	human	7.13187	4.98082
ACTGTCCGTCAAAGAT-5386STDY7537944	EarlyProxMes	human	6.53007	6.24024
ACTGTCCGTTCGAATC-5386STDY7537944	Mes1	human	5.54047	6.6208
ACTGTCCTCGGCGCAT-5386STDY7537944	Mes1	human	5.29438	6.61001
ACTGTCCTCTCCTATA-5386STDY7537944	EarlyDistMes	human	6.0116	6.84118
ACTTACTAGAGCAATT-5386STDY7537944	EarlyProxMes	human	5.70786	5.4655
ACTTACTAGGAGCGTT-5386STDY7537944	TransMes	human	5.4236	9.80252
ACTTACTCAAGGACAC-5386STDY7537944	EarlyProxMes	human	6.56077	6.542
ACTTACTCAGCCTATA-5386STDY7537944	PrimErythro	human	4.13007	-6.66793
ACTTACTTCGTAGATC-5386STDY7537944	Mes3/4	human	4.76793	6.57998
ACTTGTTAGAAGGGTA-5386STDY7537944	EarlyProxMes	human	5.98574	5.62335
ACTTGTTAGAGGTTGC-5386STDY7537944	EarlyProxMes	human	5.9847	5.58257
ACTTGTTAGCTTATCG-5386STDY7537944	EarlyProxMes	human	6.26227	7.20356
ACTTGTTAGTATTGGA-5386STDY7537944	EarlyProxMes	human	6.70123	7.26855
ACTTGTTAGTTCCACA-5386STDY7537944	EarlyDistMes	human	7.53039	7.5826
ACTTGTTCAGTATGCT-5386STDY7537944	PrimErythro	human	3.60405	-6.72556
ACTTGTTGTCGCTTTC-5386STDY7537944	EarlyProxMes	human	5.99851	7.00373
ACTTGTTTCTCTTGAT-5386STDY7537944	EarlyProxMes	human	5.99274	7.16687
ACTTTCAAGAAGGCCT-5386STDY7537944	EarlyProxMes	human	5.97228	6.45849
ACTTTCAAGGCCCTTG-5386STDY7537944	EarlyProxMes	human	6.57133	5.07145
ACTTTCACAAAGCAAT-5386STDY7537944	EarlyProxMes	human	5.7515	6.49472
ACTTTCACAGGTGGAT-5386STDY7537944	EarlyProxMes	human	5.28646	5.79652
ACTTTCACATCGGAAG-5386STDY7537944	Mes1	human	5.41179	7.30909
ACTTTCAGTCGAAAGC-5386STDY7537944	EarlyProxMes	human	6.66214	6.56649
ACTTTCAGTCTTTCAT-5386STDY7537944	PrimErythro	human	3.87077	-6.75741
ACTTTCAGTTAAGATG-5386STDY7537944	EarlyProxMes	human	6.08491	6.32823
ACTTTCATCACATAGC-5386STDY7537944	EarlyProxMes	human	5.75305	6.22342
ACTTTCATCAGGTTCA-5386STDY7537944	EarlyProxMes	human	5.58551	6.93589
ACTTTCATCGAATGGG-5386STDY7537944	EarlyProxMes	human	6.00014	4.71734
ACTTTCATCGTAGGTT-5386STDY7537944	EarlyProxMes	human	5.42807	5.75121
AGAATAGAGACCCACC-5386STDY7537944	EarlyProxMes	human	5.7334	5.98721
AGAATAGAGAGCTGGT-5386STDY7537944	EarlyProxMes	human	5.82393	8.1758
AGAATAGAGCGTCAAG-5386STDY7537944	EarlyProxMes	human	6.26338	5.54408
AGAATAGAGGCTAGAC-5386STDY7537944	EarlyProxMes	human	5.9949	7.48219
AGAATAGAGTTACCCA-5386STDY7537944	EarlyProxMes	human	7.23486	5.39194
AGAATAGCACAGCCCA-5386STDY7537944	EarlyProxMes	human	7.01781	7.69069
AGAATAGCATGCCTAA-5386STDY7537944	EarlyProxMes	human	5.23852	5.03584
AGAATAGGTATTACCG-5386STDY7537944	EarlyProxMes	human	6.24112	5.49007
AGAATAGGTGCACTTA-5386STDY7537944	EarlyProxMes	human	6.3493	6.61685
AGAATAGGTTGATTGC-5386STDY7537944	EarlyProxMes	human	6.19387	5.84435
AGAATAGTCCCAAGAT-5386STDY7537944	EarlyProxMes	human	6.3927	4.99913
AGAATAGTCGGTTAAC-5386STDY7537944	EarlyProxMes	human	6.38568	7.37945
AGAATAGTCTTACCGC-5386STDY7537944	EarlyProxMes	human	5.63445	4.2083
AGACGTTAGGTGATTA-5386STDY7537944	EarlyProxMes	human	6.68235	6.49403
AGACGTTCATGCCACG-5386STDY7537944	EarlyProxMes	human	4.30741	11.283
AGACGTTGTAAGTGGC-5386STDY7537944	EarlyProxMes	human	6.99918	5.56217
AGACGTTGTTAGTGGG-5386STDY7537944	PrimErythro	human	4.5881	-6.94448
AGACGTTTCACGACTA-5386STDY7537944	PAX3+MyoProg	human	6.76004	4.18484
AGACGTTTCATGCATG-5386STDY7537944	EarlyProxMes	human	6.0673	6.03288
AGACGTTTCCTGTACC-5386STDY7537944	EarlyDistMes	human	5.88264	7.14595
AGACGTTTCTATCCCG-5386STDY7537944	EarlyProxMes	human	6.24783	6.56512
AGAGCGAAGCTAGTCT-5386STDY7537944	EarlyProxMes	human	5.57404	5.81526
AGAGCGAAGTTAGGTA-5386STDY7537944	EarlyProxMes	human	6.51098	4.91502
AGAGCGATCACCGTAA-5386STDY7537944	PAX3+MyoProg	human	6.14772	1.90995
AGAGCGATCTCTAGGA-5386STDY7537944	EarlyProxMes	human	6.39931	6.50289
AGAGCTTAGACTGTAA-5386STDY7537944	EarlyProxMes	human	7.61285	5.24249
AGAGCTTAGGGAGTAA-5386STDY7537944	EarlyProxMes	human	7.00761	6.67866
AGAGCTTAGTGTCCCG-5386STDY7537944	EarlyProxMes	human	5.6821	4.77367
AGAGTGGAGAGGTACC-5386STDY7537944	EarlyProxMes	human	5.75653	5.08847
AGAGTGGAGCCAGTAG-5386STDY7537944	EarlyProxMes	human	6.39905	6.00539
AGAGTGGAGTGGCACA-5386STDY7537944	EarlyProxMes	human	5.87292	5.97852
AGAGTGGCATGCTAGT-5386STDY7537944	EarlyProxMes	human	6.38143	6.92357
AGAGTGGCATGGTCTA-5386STDY7537944	EarlyProxMes	human	8.39683	4.33791
AGAGTGGCATTGCGGC-5386STDY7537944	EarlyProxMes	human	6.48767	5.55012
AGAGTGGGTAAACGCG-5386STDY7537944	EarlyProxMes	human	6.02563	7.20422
AGAGTGGGTCCGACGT-5386STDY7537944	EarlyProxMes	human	6.36075	7.89718
AGAGTGGGTTCCATGA-5386STDY7537944	EarlyProxMes	human	5.63133	6.52309
AGAGTGGGTTGGTGGA-5386STDY7537944	EarlyProxMes	human	7.11612	6.4091
AGATCTGAGACACGAC-5386STDY7537944	Mes1	human	5.0327	7.53726
AGATCTGAGACGACGT-5386STDY7537944	EarlyProxMes	human	7.16359	7.2525
AGATCTGAGGAGTAGA-5386STDY7537944	EarlyProxMes	human	6.21673	5.31183
AGATCTGAGGTCATCT-5386STDY7537944	PrimErythro	human	4.85359	-6.2172
AGATCTGCACGGACAA-5386STDY7537944	EarlyProxMes	human	6.25956	5.75553
AGATCTGCAGCTGCTG-5386STDY7537944	EarlyProxMes	human	7.23325	6.82047
AGATCTGGTGCAACGA-5386STDY7537944	EarlyProxMes	human	6.61907	6.09117
AGATCTGGTGTTGGGA-5386STDY7537944	EarlyProxMes	human	6.39788	4.12721
AGATCTGTCAACGGCC-5386STDY7537944	EarlyProxMes	human	5.61974	5.78973
AGATCTGTCACAACGT-5386STDY7537944	EarlyProxMes	human	5.84077	7.86418
AGATTGCAGCGTTGCC-5386STDY7537944	PAX3+MyoProg	human	6.43008	1.80147
AGATTGCAGCTCTCGG-5386STDY7537944	EarlyProxMes	human	5.89684	6.64333
AGATTGCAGGGCATGT-5386STDY7537944	TransMes	human	6.10028	7.76854
AGATTGCCAAGTAGTA-5386STDY7537944	EarlyProxMes	human	7.25522	5.30449
AGATTGCCAAGTTGTC-5386STDY7537944	MyoB1	human	4.1632	-2.8767
AGATTGCCAGGCTCAC-5386STDY7537944	PAX3+MyoProg	human	6.02355	3.69073
AGATTGCCATCGACGC-5386STDY7537944	EarlyProxMes	human	8.2263	6.43788
AGATTGCGTCAGAAGC-5386STDY7537944	EarlyProxMes	human	8.11167	5.46442
AGATTGCGTCGGCACT-5386STDY7537944	EarlyProxMes	human	6.41473	5.30923
AGATTGCGTGCACTTA-5386STDY7537944	EarlyProxMes	human	6.12997	4.69039
AGATTGCGTGTGGCTC-5386STDY7537944	EarlyProxMes	human	6.94489	5.88258
AGATTGCGTTCCCTTG-5386STDY7537944	EarlyDistMes	human	5.50657	7.78407
AGATTGCTCAGCTGGC-5386STDY7537944	EarlyProxMes	human	7.49819	5.60845
AGATTGCTCTCGCATC-5386STDY7537944	EarlyProxMes	human	6.20977	5.695
AGATTGCTCTTGTTTG-5386STDY7537944	EarlyProxMes	human	9.85861	5.43665
AGCAGCCAGCGATCCC-5386STDY7537944	EarlyProxMes	human	4.23001	10.7141
AGCAGCCAGGATGGAA-5386STDY7537944	Mes1	human	5.7262	7.07145
AGCAGCCAGGGCATGT-5386STDY7537944	EarlyProxMes	human	5.89773	5.19804
AGCAGCCCACACTGCG-5386STDY7537944	EarlyProxMes	human	6.79509	5.47066
AGCAGCCCAGCAGTTT-5386STDY7537944	EarlyProxMes	human	5.43943	9.1323
AGCAGCCCAGCTCCGA-5386STDY7537944	EarlyProxMes	human	6.16493	6.17806
AGCAGCCGTAAACGCG-5386STDY7537944	Mes1	human	5.25238	7.16232
AGCAGCCGTGTGAATA-5386STDY7537944	EarlyProxMes	human	6.43626	6.37107
AGCAGCCTCACATGCA-5386STDY7537944	EarlyProxMes	human	6.79032	5.62039
AGCAGCCTCATCGGAT-5386STDY7537944	EarlyProxMes	human	6.75706	5.27372
AGCAGCCTCCCAACGG-5386STDY7537944	EarlyProxMes	human	6.45139	5.1373
AGCAGCCTCCGTTGCT-5386STDY7537944	EarlyProxMes	human	5.59408	6.50742
AGCAGCCTCGCCTGTT-5386STDY7537944	PAX3+MyoProg	human	7.0634	2.62242
AGCAGCCTCGGACAAG-5386STDY7537944	EarlyProxMes	human	6.00701	8.52731
AGCATACAGATCCCGC-5386STDY7537944	PrimErythro	human	4.46368	-6.55586
AGCATACAGCGTCAAG-5386STDY7537944	EarlyProxMes	human	5.70617	6.42949
AGCATACAGCTGGAAC-5386STDY7537944	EarlyProxMes	human	5.38809	6.63973
AGCATACAGTGAATTG-5386STDY7537944	EarlyProxMes	human	7.52071	4.38742
AGCATACCAATCCGAT-5386STDY7537944	EarlyProxMes	human	5.76264	5.94326
AGCATACCATTTGCTT-5386STDY7537944	EarlyProxMes	human	6.10428	6.59132
AGCATACTCATCTGCC-5386STDY7537944	EarlyProxMes	human	6.19896	4.65835
AGCATACTCCAGAAGG-5386STDY7537944	EarlyProxMes	human	6.11861	7.73094
AGCCTAAAGTGTTAGA-5386STDY7537944	Mes1	human	5.30378	7.21284
AGCCTAAGTAGATTAG-5386STDY7537944	Mes1	human	4.89375	6.61972
AGCCTAAGTAGGCTGA-5386STDY7537944	EarlyProxMes	human	6.65326	5.28292
AGCCTAAGTCTTGCGG-5386STDY7537944	EarlyProxMes	human	7.45583	5.03521
AGCCTAAGTGCTCTTC-5386STDY7537944	EarlyProxMes	human	6.66521	5.89592
AGCCTAATCCCAAGTA-5386STDY7537944	PAX3+MyoProg	human	6.1043	2.79383
AGCCTAATCGAATGCT-5386STDY7537944	EarlyProxMes	human	6.18453	7.15972
AGCCTAATCGCTAGCG-5386STDY7537944	PAX3+MyoProg	human	6.88344	2.78196
AGCCTAATCGTCACGG-5386STDY7537944	EarlyProxMes	human	6.39932	7.43057
AGCCTAATCGTCGTTC-5386STDY7537944	EarlyDistMes	human	8.01661	7.32576
AGCCTAATCTACCTGC-5386STDY7537944	EarlyProxMes	human	5.42184	6.54338
AGCGGTCAGCGATCCC-5386STDY7537944	Basal	human	9.01631	0.4467
AGCGGTCAGGAACTGC-5386STDY7537944	EarlyProxMes	human	5.6811	5.55086
AGCGGTCAGTACGATA-5386STDY7537944	EarlyProxMes	human	5.63637	5.43054
AGCGGTCAGTAGCCGA-5386STDY7537944	EarlyProxMes	human	7.03219	5.91684
AGCGGTCCAACGCACC-5386STDY7537944	EarlyDistMes	human	6.32941	7.60776
AGCGGTCTCCCACTTG-5386STDY7537944	EarlyProxMes	human	7.38913	5.37119
AGCGGTCTCGAACGGA-5386STDY7537944	EarlyProxMes	human	6.49544	5.92332
AGCGGTCTCTACTCAT-5386STDY7537944	EarlyProxMes	human	6.0847	6.89937
AGCGTATAGCAGCGTA-5386STDY7537944	EarlyProxMes	human	6.54563	7.07941
AGCGTATCACAAGACG-5386STDY7537944	EarlyProxMes	human	5.83804	6.13253
AGCGTATCATCGACGC-5386STDY7537944	EarlyProxMes	human	5.5479	7.59551
AGCGTATCATGCTAGT-5386STDY7537944	Mes1	human	5.41804	6.73999
AGCGTATGTCTGATCA-5386STDY7537944	EarlyProxMes	human	7.45635	5.60685
AGCGTATTCCCTTGCA-5386STDY7537944	Mes1	human	5.53971	7.61651
AGCGTATTCTAGAGTC-5386STDY7537944	Mes3/4	human	5.6718	8.40206
AGCGTCGAGAATGTGT-5386STDY7537944	EarlyProxMes	human	5.9088	6.80059
AGCGTCGAGCCAGAAC-5386STDY7537944	EarlyProxMes	human	6.93551	7.13912
AGCGTCGAGCGTAATA-5386STDY7537944	EarlyProxMes	human	5.92064	6.28097
AGCGTCGAGCGTGTCC-5386STDY7537944	PrimErythro	human	4.4106	-6.51002
AGCGTCGAGGCAAAGA-5386STDY7537944	EarlyProxMes	human	5.92762	7.35092
AGCGTCGCATCAGTAC-5386STDY7537944	EarlyDistMes	human	6.3851	7.86466
AGCGTCGCATCCGTGG-5386STDY7537944	TransMes	human	5.86324	9.29007
AGCGTCGGTAAGAGAG-5386STDY7537944	EarlyProxMes	human	6.82478	6.15671
AGCGTCGGTCATATGC-5386STDY7537944	EarlyProxMes	human	8.05398	5.84144
AGCGTCGGTCTACCTC-5386STDY7537944	EarlyProxMes	human	6.45795	6.37069
AGCGTCGGTGCAGGTA-5386STDY7537944	EarlyProxMes	human	5.68815	5.71188
AGCGTCGTCAGCAACT-5386STDY7537944	EarlyProxMes	human	6.42306	5.98556
AGCGTCGTCTAAGCCA-5386STDY7537944	EarlyProxMes	human	5.65985	4.56507
AGCTCCTCAAACGTGG-5386STDY7537944	EarlyProxMes	human	7.00481	5.59788
AGCTCCTCACGTCTCT-5386STDY7537944	EarlyProxMes	human	6.36157	6.02095
AGCTCCTCAGGGCATA-5386STDY7537944	EarlyProxMes	human	6.47051	5.13965
AGCTCCTGTAGCCTAT-5386STDY7537944	EarlyProxMes	human	6.57126	6.67063
AGCTCCTGTTATCACG-5386STDY7537944	EarlyProxMes	human	5.73114	6.75645
AGCTCCTGTTCATGGT-5386STDY7537944	EarlyProxMes	human	5.82742	6.70094
AGCTCCTTCCTTTCGG-5386STDY7537944	EarlyProxMes	human	4.86972	7.62083
AGCTCCTTCTGGCGTG-5386STDY7537944	EarlyDistMes	human	6.88023	7.66386
AGCTCTCCAATAAGCA-5386STDY7537944	EarlyDistMes	human	6.0912	7.47826
AGCTCTCCAGCTGCTG-5386STDY7537944	EarlyProxMes	human	8.02661	4.81194
AGCTCTCCATCTACGA-5386STDY7537944	PrimErythro	human	4.7707	-6.8361
AGCTCTCCATGGTCTA-5386STDY7537944	EarlyProxMes	human	6.10434	6.87348
AGCTCTCTCAACACCA-5386STDY7537944	EarlyProxMes	human	7.57411	6.62598
AGCTCTCTCAGCCTAA-5386STDY7537944	EarlyProxMes	human	5.67781	5.88417
AGCTCTCTCCATGAGT-5386STDY7537944	Periderm	human	-0.948985	-0.900213
AGCTCTCTCCTACAGA-5386STDY7537944	EarlyProxMes	human	6.0862	6.32762
AGCTCTCTCGAACGGA-5386STDY7537944	EarlyDistMes	human	5.85129	7.22499
AGCTCTCTCGGAAATA-5386STDY7537944	EarlyProxMes	human	5.80824	4.77816
AGCTCTCTCGTCTGAA-5386STDY7537944	EarlyProxMes	human	5.85843	7.1011
AGCTCTCTCTTGAGGT-5386STDY7537944	EarlyProxMes	human	5.75517	5.53584
AGCTTGACAATGGAGC-5386STDY7537944	EarlyProxMes	human	4.90258	7.57205
AGCTTGACACGCGAAA-5386STDY7537944	EarlyProxMes	human	6.4002	5.91677
AGCTTGACATTAACCG-5386STDY7537944	PrimErythro	human	4.12705	-6.67851
AGCTTGAGTCTCTTTA-5386STDY7537944	EarlyDistMes	human	6.06557	8.28581
AGCTTGAGTGAGGGTT-5386STDY7537944	EarlyProxMes	human	6.18579	6.82463
AGCTTGATCAGGCGAA-5386STDY7537944	EarlyProxMes	human	6.55312	5.63841
AGCTTGATCATCGCTC-5386STDY7537944	EarlyProxMes	human	7.07572	6.28169
AGCTTGATCGCATGAT-5386STDY7537944	Mes3/4	human	5.93459	7.02549
AGGCCACAGCAGACTG-5386STDY7537944	EarlyProxMes	human	6.89462	6.29875
AGGCCACAGTTAGCGG-5386STDY7537944	EarlyProxMes	human	6.17445	7.20819
AGGCCACCACATTCGA-5386STDY7537944	EarlyProxMes	human	5.41994	6.65286
AGGCCACCACGACTCG-5386STDY7537944	EarlyProxMes	human	5.70803	6.9375
AGGCCACCATCACCCT-5386STDY7537944	EarlyProxMes	human	5.3817	8.90554
AGGCCACCATCCGGGT-5386STDY7537944	EarlyProxMes	human	5.71043	8.671
AGGCCACCATGGAATA-5386STDY7537944	ArterialEndo	human	18.6128	11.7134
AGGCCACGTACAAGTA-5386STDY7537944	Basal	human	9.30999	0.80415
AGGCCACGTATCAGTC-5386STDY7537944	EarlyProxMes	human	5.88841	6.28671
AGGCCACGTGCCTTGG-5386STDY7537944	EarlyProxMes	human	6.05818	6.82311
AGGCCACGTGTCGCTG-5386STDY7537944	EarlyProxMes	human	6.57215	5.59403
AGGCCACTCAGGCCCA-5386STDY7537944	Mes1	human	5.83435	6.48796
AGGCCACTCCAAACTG-5386STDY7537944	EarlyDistMes	human	7.31095	7.738
AGGCCACTCCAGATCA-5386STDY7537944	EarlyProxMes	human	6.24265	6.01926
AGGCCACTCCTTGACC-5386STDY7537944	EarlyProxMes	human	6.442	5.75541
AGGCCACTCGGTGTTA-5386STDY7537944	Mes1	human	5.29148	6.92115
AGGCCGTAGACCCACC-5386STDY7537944	EarlyProxMes	human	6.14098	6.53061
AGGCCGTAGACTAGGC-5386STDY7537944	EarlyProxMes	human	6.5399	7.28132
AGGCCGTCACCGCTAG-5386STDY7537944	TransMes	human	5.69341	9.02731
AGGCCGTCATGGGAAC-5386STDY7537944	EarlyProxMes	human	6.06529	6.53266
AGGCCGTGTCCGAATT-5386STDY7537944	Mes1	human	5.358	5.99691
AGGCCGTGTCTAACGT-5386STDY7537944	EarlyProxMes	human	6.56156	6.19875
AGGCCGTGTGACAAAT-5386STDY7537944	EarlyProxMes	human	6.19746	4.86971
AGGCCGTGTGACCAAG-5386STDY7537944	Mes1	human	5.74456	7.22676
AGGCCGTTCTGTCTAT-5386STDY7537944	EarlyProxMes	human	6.53235	5.74948
AGGGAGTAGCTGAAAT-5386STDY7537944	PrimErythro	human	4.72829	-5.93749
AGGGAGTAGGCATGTG-5386STDY7537944	EarlyDistMes	human	6.02945	6.96844
AGGGAGTAGGTGTTAA-5386STDY7537944	EarlyProxMes	human	8.3329	4.48074
AGGGAGTAGTTCCACA-5386STDY7537944	EarlyProxMes	human	5.83835	6.65563
AGGGAGTCAAGCGATG-5386STDY7537944	EarlyProxMes	human	5.97731	5.39797
AGGGAGTCAGACTCGC-5386STDY7537944	EarlyProxMes	human	6.65083	6.05014
AGGGAGTCAGGCTCAC-5386STDY7537944	EarlyProxMes	human	7.41542	5.23415
AGGGAGTGTCGAATCT-5386STDY7537944	Mes1	human	5.0527	7.0611
AGGGAGTGTCGCTTCT-5386STDY7537944	PAX3/7+MyoProg	human	5.31944	0.722044
AGGGAGTGTTATGTGC-5386STDY7537944	EarlyProxMes	human	6.2838	7.01452
AGGGAGTTCAGTTAGC-5386STDY7537944	EarlyProxMes	human	7.55382	6.15186
AGGGAGTTCCGCTGTT-5386STDY7537944	EarlyProxMes	human	6.22234	6.63216
AGGGAGTTCTCAAGTG-5386STDY7537944	EarlyProxMes	human	5.75751	9.63922
AGGGAGTTCTGATTCT-5386STDY7537944	EarlyProxMes	human	6.7968	6.21024
AGGGATGAGGGATACC-5386STDY7537944	Mes1	human	4.75602	6.31707
AGGGATGCACTTAACG-5386STDY7537944	EarlyProxMes	human	6.1875	5.99488
AGGGATGCAGACAGGT-5386STDY7537944	EarlyProxMes	human	6.54885	6.10091
AGGGATGCAGCTGTTA-5386STDY7537944	EarlyProxMes	human	6.43949	5.28091
AGGGATGGTACTTGAC-5386STDY7537944	PAX3+MyoProg	human	6.11097	0.820134
AGGGATGGTCGACTAT-5386STDY7537944	EarlyProxMes	human	8.94988	6.77941
AGGGATGTCACCAGGC-5386STDY7537944	EarlyProxMes	human	6.68397	6.06284
AGGGATGTCCCACTTG-5386STDY7537944	EarlyProxMes	human	6.59283	4.75901
AGGGATGTCTTCAACT-5386STDY7537944	EarlyProxMes	human	5.53109	5.36144
AGGGTGAAGCCACGCT-5386STDY7537944	Basal	human	9.8893	0.547902
AGGGTGAAGTACGTAA-5386STDY7537944	EarlyProxMes	human	5.81009	5.65476
AGGGTGAAGTCGATAA-5386STDY7537944	EarlyProxMes	human	6.57587	6.02814
AGGGTGACACTAAGTC-5386STDY7537944	EarlyProxMes	human	7.06463	7.00878
AGGGTGACAGCGTTCG-5386STDY7537944	EarlyProxMes	human	6.07872	5.1804
AGGGTGAGTCATACTG-5386STDY7537944	Prox/Mes2	human	5.04094	8.99378
AGGGTGATCACATGCA-5386STDY7537944	EarlyProxMes	human	7.14625	7.24235
AGGGTGATCAGTCAGT-5386STDY7537944	EarlyProxMes	human	7.11766	6.3244
AGGGTGATCTAGCACA-5386STDY7537944	EarlyProxMes	human	7.19279	5.30651
AGGGTGATCTGATACG-5386STDY7537944	EarlyProxMes	human	7.00859	5.17639
AGGGTGATCTGCTGTC-5386STDY7537944	EarlyProxMes	human	7.31572	6.25031
AGGGTGATCTTTAGTC-5386STDY7537944	EarlyProxMes	human	5.82902	7.23463
AGGTCATAGCTAGCCC-5386STDY7537944	EarlyProxMes	human	6.30762	6.72565
AGGTCATAGGCTCTTA-5386STDY7537944	EarlyProxMes	human	5.99414	7.02971
AGGTCATCAAATCCGT-5386STDY7537944	Mes1	human	5.16826	6.02252
AGGTCATCAGCTGCAC-5386STDY7537944	EarlyProxMes	human	5.57111	5.13101
AGGTCATGTGATGTCT-5386STDY7537944	EarlyProxMes	human	6.17029	6.63019
AGGTCATGTTCAGACT-5386STDY7537944	EarlyProxMes	human	6.09542	5.8486
AGGTCATTCGTCCGTT-5386STDY7537944	EarlyProxMes	human	4.94594	7.49852
AGGTCATTCTCAACTT-5386STDY7537944	EarlyProxMes	human	6.55195	6.96788
AGGTCCGAGACAAAGG-5386STDY7537944	EarlyProxMes	human	5.88102	8.91029
AGGTCCGAGACTAGGC-5386STDY7537944	EarlyDistMes	human	6.71843	7.07767
AGGTCCGAGATCGGGT-5386STDY7537944	EarlyDistMes	human	8.23573	7.15982
AGGTCCGAGGAATCGC-5386STDY7537944	PrimErythro	human	4.58082	-6.65223
AGGTCCGAGGCTAGGT-5386STDY7537944	EarlyDistMes	human	7.58149	7.22006
AGGTCCGAGTGCTGCC-5386STDY7537944	EarlyProxMes	human	6.91702	6.1581
AGGTCCGCACATTTCT-5386STDY7537944	EarlyProxMes	human	6.61356	5.22824
AGGTCCGCATCCAACA-5386STDY7537944	EarlyProxMes	human	6.30477	6.51536
AGGTCCGGTACATCCA-5386STDY7537944	EarlyProxMes	human	6.27146	6.73408
AGGTCCGGTGCGATAG-5386STDY7537944	Mes1	human	5.64205	6.83879
AGGTCCGGTTAGATGA-5386STDY7537944	EarlyDistMes	human	7.6881	7.36139
AGGTCCGTCCTCATTA-5386STDY7537944	EarlyProxMes	human	8.39419	6.54077
AGGTCCGTCTCAACTT-5386STDY7537944	EarlyProxMes	human	7.49141	5.22566
AGTAGTCAGCAATCTC-5386STDY7537944	EarlyProxMes	human	6.08902	7.011
AGTAGTCAGCCAGAAC-5386STDY7537944	EarlyProxMes	human	6.46027	5.84341
AGTAGTCAGCGCTCCA-5386STDY7537944	EarlyDistMes	human	6.56355	7.84555
AGTAGTCAGTAAGTAC-5386STDY7537944	EarlyDistMes	human	6.0705	7.60603
AGTAGTCAGTAATCCC-5386STDY7537944	EarlyProxMes	human	6.43898	5.82517
AGTAGTCCACCAGATT-5386STDY7537944	EarlyProxMes	human	6.96475	5.48732
AGTAGTCCAGGGTTAG-5386STDY7537944	EarlyDistMes	human	6.71953	7.5613
AGTAGTCGTATTCGTG-5386STDY7537944	PrimErythro	human	4.27646	-6.76703
AGTAGTCGTCCTGCTT-5386STDY7537944	EarlyProxMes	human	6.32919	5.79801
AGTAGTCGTTCAGCGC-5386STDY7537944	EarlyProxMes	human	6.19766	7.3397
AGTAGTCTCAAAGACA-5386STDY7537944	EarlyProxMes	human	6.76408	5.46613
AGTAGTCTCAACGAAA-5386STDY7537944	EarlyProxMes	human	6.34313	6.26751
AGTAGTCTCACGCGGT-5386STDY7537944	EarlyProxMes	human	5.86235	6.07059
AGTAGTCTCCCTAACC-5386STDY7537944	EarlyProxMes	human	7.82222	6.02136
AGTCTTTCAGCTATTG-5386STDY7537944	EarlyProxMes	human	7.62126	5.74408
AGTCTTTGTAAACACA-5386STDY7537944	EarlyProxMes	human	8.08829	4.85443
AGTCTTTGTACATGTC-5386STDY7537944	Prox/Mes2	human	5.62558	7.83103
AGTCTTTGTCGGGTCT-5386STDY7537944	EarlyProxMes	human	6.12212	6.4974
AGTCTTTGTCTCTCGT-5386STDY7537944	EarlyProxMes	human	6.29247	6.07071
AGTCTTTGTCTGCCAG-5386STDY7537944	EarlyProxMes	human	7.11503	6.8713
AGTCTTTTCACCATAG-5386STDY7537944	EarlyProxMes	human	5.84092	6.50374
AGTCTTTTCACTCCTG-5386STDY7537944	PAX3+MyoProg	human	6.1066	2.06458
AGTCTTTTCATACGGT-5386STDY7537944	PAX3+MyoProg	human	5.83137	1.9431
AGTCTTTTCCCTAATT-5386STDY7537944	EarlyProxMes	human	5.89186	5.43273
AGTGAGGAGAGTGACC-5386STDY7537944	Mes1	human	5.52852	6.694
AGTGAGGAGCTGAAAT-5386STDY7537944	EarlyProxMes	human	6.59412	6.98517
AGTGAGGAGTGCGATG-5386STDY7537944	PrimErythro	human	4.46199	-7.10973
AGTGAGGAGTTAACGA-5386STDY7537944	EarlyProxMes	human	6.30955	7.56236
AGTGAGGGTCATGCAT-5386STDY7537944	EarlyProxMes	human	7.17511	6.18935
AGTGAGGGTCTGCGGT-5386STDY7537944	Mes1	human	5.49631	7.14641
AGTGAGGTCATCGATG-5386STDY7537944	EarlyProxMes	human	6.09757	5.80377
AGTGAGGTCCTCCTAG-5386STDY7537944	Mes1	human	5.38267	7.1343
AGTGGGAAGCTATGCT-5386STDY7537944	EarlyProxMes	human	5.82684	5.23965
AGTGGGAAGGCTCAGA-5386STDY7537944	EarlyProxMes	human	6.75928	7.19853
AGTGGGACAAATTGCC-5386STDY7537944	EarlyProxMes	human	6.6157	5.02292
AGTGGGACAATGAAAC-5386STDY7537944	EarlyProxMes	human	8.51802	4.93796
AGTGGGACACCCAGTG-5386STDY7537944	TransMes	human	5.88603	8.20613
AGTGGGACAGACAAGC-5386STDY7537944	EarlyProxMes	human	5.07894	6.78767
AGTGGGACAGATCTGT-5386STDY7537944	EarlyProxMes	human	5.61051	5.87258
AGTGGGAGTAGAGGAA-5386STDY7537944	PAX3+MyoProg	human	6.18087	1.34381
AGTGGGAGTCGTTGTA-5386STDY7537944	EarlyProxMes	human	5.36401	5.70549
AGTGGGAGTGTGGCTC-5386STDY7537944	EarlyProxMes	human	5.53968	6.01822
AGTGGGATCCGTTGTC-5386STDY7537944	VenousEndo	human	17.0299	10.4787
AGTGGGATCTACTATC-5386STDY7537944	PAX3+MyoProg	human	5.8807	1.55326
AGTGGGATCTGGAGCC-5386STDY7537944	EarlyProxMes	human	7.01899	7.15997
AGTGGGATCTTCCTTC-5386STDY7537944	EarlyProxMes	human	7.16334	5.87749
AGTGTCAAGCTGTCTA-5386STDY7537944	EarlyProxMes	human	7.37912	7.63356
AGTGTCACAGCTCCGA-5386STDY7537944	PrimErythro	human	4.3143	-6.69661
AGTGTCAGTCACTTCC-5386STDY7537944	EarlyProxMes	human	6.28952	5.95633
AGTGTCATCACGCGGT-5386STDY7537944	EarlyProxMes	human	5.71378	6.89935
AGTGTCATCTCCCTGA-5386STDY7537944	EarlyProxMes	human	6.56499	7.19061
AGTTGGTAGAAGAAGC-5386STDY7537944	EarlyProxMes	human	6.77716	5.0365
AGTTGGTAGAGCTGGT-5386STDY7537944	PAX3/7+MyoProg	human	5.55192	0.209291
AGTTGGTAGGCAGTCA-5386STDY7537944	EarlyProxMes	human	8.20485	6.23358
AGTTGGTAGGCCATAG-5386STDY7537944	Mes1	human	4.08662	6.99834
AGTTGGTAGTACATGA-5386STDY7537944	EarlyProxMes	human	6.33504	6.70994
AGTTGGTCAATGCCAT-5386STDY7537944	EarlyProxMes	human	6.5899	5.93348
AGTTGGTCACTACAGT-5386STDY7537944	EarlyProxMes	human	7.92925	5.56031
AGTTGGTCAGGGTACA-5386STDY7537944	EarlyProxMes	human	6.97061	6.01751
AGTTGGTCATGTCGAT-5386STDY7537944	PAX3+MyoProg	human	5.73275	1.29941
AGTTGGTGTACAGCAG-5386STDY7537944	EarlyProxMes	human	6.29083	4.93416
AGTTGGTGTTATGTGC-5386STDY7537944	EarlyProxMes	human	6.06702	8.52019
AGTTGGTTCACGATGT-5386STDY7537944	EarlyProxMes	human	6.62121	5.5022
AGTTGGTTCTGCAGTA-5386STDY7537944	EarlyProxMes	human	7.2744	4.6721
AGTTGGTTCTGGAGCC-5386STDY7537944	EarlyProxMes	human	6.56577	6.84912
AGTTGGTTCTGTTTGT-5386STDY7537944	EarlyProxMes	human	6.26193	5.22265
ATAACGCAGAGATGAG-5386STDY7537944	EarlyProxMes	human	7.33466	6.08235
ATAACGCAGATGCCAG-5386STDY7537944	EarlyProxMes	human	7.17929	6.04587
ATAACGCAGTCTCCTC-5386STDY7537944	EarlyProxMes	human	5.60488	5.65153
ATAACGCCAAAGGAAG-5386STDY7537944	PrimErythro	human	5.3922	-5.03322
ATAACGCCAAGCTGTT-5386STDY7537944	EarlyProxMes	human	6.18422	7.5413
ATAACGCCACGACGAA-5386STDY7537944	EarlyProxMes	human	6.47086	5.90287
ATAACGCCACGGCGTT-5386STDY7537944	EarlyProxMes	human	5.85045	8.586
ATAACGCCATCCCATC-5386STDY7537944	EarlyProxMes	human	6.1535	7.87424
ATAACGCCATCTATGG-5386STDY7537944	PrimErythro	human	4.18981	-6.53691
ATAACGCGTCGGGTCT-5386STDY7537944	EarlyProxMes	human	7.04222	6.02664
ATAACGCTCCAAACTG-5386STDY7537944	PrimErythro	human	4.03492	-6.98286
ATAACGCTCCGAACGC-5386STDY7537944	Mes1	human	5.27247	6.90274
ATAAGAGAGAAACGCC-5386STDY7537944	EarlyProxMes	human	5.31404	8.85335
ATAAGAGAGCGTCAAG-5386STDY7537944	EarlyProxMes	human	6.34813	5.68451
ATAAGAGAGGGTCGAT-5386STDY7537944	EarlyProxMes	human	5.86276	8.81259
ATAAGAGAGTGGAGAA-5386STDY7537944	EarlyProxMes	human	5.97466	6.72514
ATAAGAGCACGGCCAT-5386STDY7537944	EarlyProxMes	human	6.09216	6.21155
ATAAGAGGTGCTAGCC-5386STDY7537944	PrimErythro	human	3.85404	-6.66525
ATAAGAGGTTTGCATG-5386STDY7537944	EarlyProxMes	human	7.27781	5.84693
ATAAGAGTCAATAAGG-5386STDY7537944	Mes1	human	5.07858	6.41538
ATAAGAGTCATCTGTT-5386STDY7537944	Mes3/4	human	7.08738	8.95164
ATAAGAGTCTCCTATA-5386STDY7537944	PrimErythro	human	3.9261	-6.97299
ATAGACCAGCTAACAA-5386STDY7537944	TransMes	human	6.1857	8.31744
ATAGACCCAACTGCTA-5386STDY7537944	EarlyProxMes	human	6.10284	6.88596
ATAGACCCAAGCTGTT-5386STDY7537944	HOXC5+DermFibroProg	human	4.27855	5.42936
ATAGACCCACGCTTTC-5386STDY7537944	EarlyProxMes	human	5.87657	7.38991
ATAGACCGTCAGAAGC-5386STDY7537944	EarlyProxMes	human	8.55066	5.32965
ATAGACCTCGATCCCT-5386STDY7537944	PAX3+MyoProg	human	6.41195	2.14594
ATCACGAAGTTCGATC-5386STDY7537944	EarlyProxMes	human	6.56975	6.61034
ATCACGACAGCTGTTA-5386STDY7537944	EarlyProxMes	human	5.57972	7.88587
ATCACGACATATACGC-5386STDY7537944	PrimErythro	human	4.27097	-6.73686
ATCACGACATCGGACC-5386STDY7537944	Mes1	human	5.01716	8.19716
ATCACGACATGGTAGG-5386STDY7537944	EarlyProxMes	human	6.7206	6.51014
ATCACGAGTACAGACG-5386STDY7537944	EarlyProxMes	human	6.57152	6.66008
ATCACGAGTAGCGTAG-5386STDY7537944	EarlyDistMes	human	5.45804	7.07048
ATCACGAGTCAAAGCG-5386STDY7537944	EarlyProxMes	human	7.1738	6.3162
ATCACGATCATGCATG-5386STDY7537944	EarlyProxMes	human	5.35767	8.8237
ATCATCTAGAAACCGC-5386STDY7537944	EarlyProxMes	human	6.87271	6.0123
ATCATCTAGAGCTGCA-5386STDY7537944	EarlyProxMes	human	6.32397	5.58795
ATCATCTAGATCCCGC-5386STDY7537944	MyoB1	human	4.62496	-2.44696
ATCATCTAGTAGTGCG-5386STDY7537944	EarlyProxMes	human	6.79416	5.2609
ATCATCTAGTCAATAG-5386STDY7537944	EarlyProxMes	human	7.12701	5.67759
ATCATCTAGTTAACGA-5386STDY7537944	EarlyProxMes	human	6.37724	6.2804
ATCATCTCAAAGCAAT-5386STDY7537944	TransMes	human	6.16094	8.85262
ATCATCTCAATGGACG-5386STDY7537944	EarlyProxMes	human	8.27483	6.35485
ATCATCTTCTTAGCCC-5386STDY7537944	EarlyProxMes	human	5.95363	6.48683
ATCATGGAGGCTCTTA-5386STDY7537944	EarlyProxMes	human	6.99635	5.84487
ATCATGGAGTCATGCT-5386STDY7537944	TransMes	human	4.51789	11.1685
ATCATGGCAATCCGAT-5386STDY7537944	EarlyProxMes	human	5.70741	7.41445
ATCATGGCAGCCAGAA-5386STDY7537944	EarlyProxMes	human	7.46949	4.62241
ATCATGGCAGGAACGT-5386STDY7537944	PAX3/7+MyoProg	human	5.69087	1.14663
ATCATGGGTCAGAGGT-5386STDY7537944	EarlyProxMes	human	6.29236	6.23772
ATCATGGGTCTGGAGA-5386STDY7537944	EarlyProxMes	human	7.17133	7.93992
ATCATGGTCTGATACG-5386STDY7537944	EarlyProxMes	human	7.00763	6.3395
ATCCACCAGTCAATAG-5386STDY7537944	EarlyProxMes	human	7.39089	6.37509
ATCCACCCAAACGTGG-5386STDY7537944	EarlyProxMes	human	6.95054	6.92784
ATCCACCCAGTAGAGC-5386STDY7537944	EarlyProxMes	human	6.43182	5.47875
ATCCACCCATCAGTAC-5386STDY7537944	EarlyProxMes	human	6.64871	6.0889
ATCCACCGTAAGGGAA-5386STDY7537944	EarlyProxMes	human	6.54507	6.0983
ATCCACCGTCAATACC-5386STDY7537944	EarlyProxMes	human	6.55452	5.61917
ATCCACCGTCCGTTAA-5386STDY7537944	EarlyProxMes	human	6.44341	7.34375
ATCCACCTCACAGTAC-5386STDY7537944	EarlyProxMes	human	6.10911	6.13331
ATCCACCTCATAAAGG-5386STDY7537944	Mes1	human	4.72973	7.41789
ATCCACCTCCGAGCCA-5386STDY7537944	EarlyProxMes	human	5.89439	5.83684
ATCCACCTCTGATACG-5386STDY7537944	EarlyProxMes	human	6.996	5.73207
ATCCGAAAGCTTATCG-5386STDY7537944	EarlyProxMes	human	6.00819	5.62055
ATCCGAAAGGGTCGAT-5386STDY7537944	PrimErythro	human	4.43614	-6.61304
ATCCGAAAGTCGCCGT-5386STDY7537944	EarlyProxMes	human	5.98721	6.82701
ATCCGAAAGTCGTACT-5386STDY7537944	EarlyProxMes	human	7.97525	7.1682
ATCCGAAAGTCTTGCA-5386STDY7537944	EarlyProxMes	human	5.7276	5.30875
ATCCGAACACGGCCAT-5386STDY7537944	PAX3+MyoProg	human	6.06039	2.0566
ATCCGAACAGTCGATT-5386STDY7537944	EarlyProxMes	human	6.64191	5.88848
ATCCGAAGTCCGCTGA-5386STDY7537944	EarlyProxMes	human	9.26922	5.42122
ATCCGAAGTGGCTCCA-5386STDY7537944	EarlyProxMes	human	5.57524	6.99397
ATCCGAATCGTACGGC-5386STDY7537944	EarlyProxMes	human	7.8085	5.75068
ATCGAGTCAAAGTCAA-5386STDY7537944	EarlyProxMes	human	7.12481	6.00471
ATCGAGTCACGGACAA-5386STDY7537944	TransMes	human	6.10689	7.55618
ATCGAGTCAGACAAAT-5386STDY7537944	EarlyProxMes	human	5.20188	9.46878
ATCGAGTCAGGTCCAC-5386STDY7537944	SchwannProg	human	8.59284	18.577
ATCGAGTCATTGGCGC-5386STDY7537944	EarlyDistMes	human	6.11126	7.30721
ATCGAGTCATTTCACT-5386STDY7537944	PrimErythro	human	4.08463	-7.00972
ATCGAGTGTCCGAATT-5386STDY7537944	EarlyProxMes	human	6.628	5.83702
ATCGAGTTCTTCATGT-5386STDY7537944	Mes1	human	6.17247	6.75567
ATCTACTAGACAAAGG-5386STDY7537944	PrimErythro	human	4.34985	-5.78859
ATCTACTAGACAAGCC-5386STDY7537944	EarlyProxMes	human	6.32469	5.53012
ATCTACTAGCAACGGT-5386STDY7537944	EarlyProxMes	human	6.86301	5.64018
ATCTACTAGGACCACA-5386STDY7537944	EarlyProxMes	human	5.83277	6.66251
ATCTACTCAACGCACC-5386STDY7537944	EarlyDistMes	human	6.29804	7.95661
ATCTACTGTCATATCG-5386STDY7537944	EarlyProxMes	human	6.24061	5.90225
ATCTACTGTCTTTCAT-5386STDY7537944	Basal	human	8.57283	0.406379
ATCTACTTCCAGAAGG-5386STDY7537944	PrimErythro	human	4.18163	-6.87463
ATCTACTTCCGCGGTA-5386STDY7537944	EarlyProxMes	human	6.09125	8.7207
ATCTACTTCCTTGCCA-5386STDY7537944	EarlyProxMes	human	5.96669	5.69378
ATCTACTTCCTTTCTC-5386STDY7537944	EarlyProxMes	human	6.30964	5.70486
ATCTACTTCTTGAGAC-5386STDY7537944	EarlyProxMes	human	5.84821	6.13051
ATCTGCCAGCTACCGC-5386STDY7537944	EarlyProxMes	human	6.8786	5.39243
ATCTGCCAGTCCTCCT-5386STDY7537944	EarlyProxMes	human	6.53802	5.89211
ATCTGCCAGTTTAGGA-5386STDY7537944	EarlyProxMes	human	9.62232	4.69688
ATCTGCCCATAACCTG-5386STDY7537944	EarlyProxMes	human	6.24647	4.82497
ATCTGCCCATTAACCG-5386STDY7537944	EarlyProxMes	human	7.34244	6.13732
ATCTGCCGTGTGACCC-5386STDY7537944	EarlyProxMes	human	6.05773	7.61504
ATGAGGGAGCGATCCC-5386STDY7537944	EarlyProxMes	human	5.8656	5.89105
ATGAGGGAGCTGTTCA-5386STDY7537944	EarlyProxMes	human	4.82768	10.3331
ATGAGGGAGTCATCCA-5386STDY7537944	EarlyProxMes	human	6.51669	5.65334
ATGAGGGCACAACTGT-5386STDY7537944	EarlyProxMes	human	7.00502	6.31101
ATGAGGGGTATGAATG-5386STDY7537944	EarlyProxMes	human	5.86815	7.01497
ATGAGGGGTATGGTTC-5386STDY7537944	EarlyProxMes	human	5.98505	6.63929
ATGAGGGGTCAGAATA-5386STDY7537944	Mes1	human	5.36513	6.59602
ATGAGGGGTCGCGGTT-5386STDY7537944	EarlyProxMes	human	7.67798	5.8901
ATGAGGGGTCTAGCGC-5386STDY7537944	PrimErythro	human	5.01341	-5.26775
ATGAGGGGTCTCTTTA-5386STDY7537944	EarlyProxMes	human	6.52693	6.72673
ATGAGGGTCAGTTCGA-5386STDY7537944	EarlyProxMes	human	6.75738	6.16022
ATGAGGGTCGGAAATA-5386STDY7537944	EarlyProxMes	human	6.43872	6.8521
ATGCGATAGAGATGAG-5386STDY7537944	HOXC5+DermFibroProg	human	5.07432	5.03284
ATGCGATAGCGTTCCG-5386STDY7537944	TransMes	human	6.48401	7.98503
ATGCGATCAGTCCTTC-5386STDY7537944	EarlyProxMes	human	5.77463	5.00759
ATGCGATGTAAACGCG-5386STDY7537944	EarlyProxMes	human	6.14137	7.39172
ATGCGATGTAGCCTCG-5386STDY7537944	PrimErythro	human	4.34166	-5.58518
ATGCGATGTTGGAGGT-5386STDY7537944	EarlyProxMes	human	5.14892	5.5731
ATGCGATTCATTGCCC-5386STDY7537944	EarlyProxMes	human	7.09829	6.16303
ATGCGATTCCCAAGTA-5386STDY7537944	EarlyDistMes	human	7.15231	7.68796
ATGCGATTCGCACTCT-5386STDY7537944	Mes1	human	5.4358	6.57612
ATGGGAGCAATGGACG-5386STDY7537944	EarlyProxMes	human	6.46912	4.44646
ATGGGAGGTCCTCTTG-5386STDY7537944	EarlyProxMes	human	6.34889	6.60989
ATGGGAGGTGACAAAT-5386STDY7537944	EarlyProxMes	human	7.04175	5.68336
ATGGGAGTCAGCCTAA-5386STDY7537944	EarlyProxMes	human	6.54772	5.22668
ATGGGAGTCCGCGTTT-5386STDY7537944	EarlyProxMes	human	7.02094	7.49784
ATGGGAGTCTGATACG-5386STDY7537944	EarlyDistMes	human	6.68236	8.58724
ATGGGAGTCTTACCGC-5386STDY7537944	EarlyProxMes	human	5.61119	8.02683
ATGTGTGCAAGAAAGG-5386STDY7537944	EarlyProxMes	human	6.3262	6.77952
ATGTGTGCACATCCGG-5386STDY7537944	TransMes	human	6.08454	8.89259
ATGTGTGGTCTTGTCC-5386STDY7537944	EarlyProxMes	human	6.74146	6.46027
ATGTGTGGTGCACCAC-5386STDY7537944	EarlyProxMes	human	7.86165	6.77918
ATGTGTGGTTCAGTAC-5386STDY7537944	EarlyProxMes	human	5.80426	8.24672
ATTACTCAGAATTCCC-5386STDY7537944	EarlyProxMes	human	5.97721	5.32715
ATTACTCAGCCGATTT-5386STDY7537944	EarlyProxMes	human	9.09771	5.85763
ATTACTCCACGGTAAG-5386STDY7537944	EarlyProxMes	human	6.55355	6.94122
ATTACTCCACTATCTT-5386STDY7537944	EarlyProxMes	human	5.16489	5.26889
ATTACTCGTAGCACGA-5386STDY7537944	EarlyProxMes	human	8.1018	5.5181
ATTACTCGTATTCGTG-5386STDY7537944	EarlyProxMes	human	7.05486	7.0042
ATTACTCGTCTGCGGT-5386STDY7537944	VenousEndo	human	17.1574	11.0008
ATTACTCGTGACGGTA-5386STDY7537944	EarlyProxMes	human	5.66375	6.89561
ATTACTCGTGTATGGG-5386STDY7537944	EarlyProxMes	human	6.19069	7.40203
ATTACTCTCCTTTACA-5386STDY7537944	EarlyProxMes	human	6.07411	7.21915
ATTACTCTCTCATTCA-5386STDY7537944	Mes1	human	3.06509	7.56277
ATTATCCAGTGATCGG-5386STDY7537944	EarlyProxMes	human	6.06245	6.89211
ATTATCCCAAACCCAT-5386STDY7537944	Mes1	human	5.2618	5.41893
ATTATCCCAAGAAGAG-5386STDY7537944	PrimErythro	human	4.6609	-6.66427
ATTATCCCACTTCGAA-5386STDY7537944	EarlyProxMes	human	6.69272	5.50521
ATTATCCCATCGGACC-5386STDY7537944	Mes1	human	5.45529	6.97335
ATTATCCGTACGAAAT-5386STDY7537944	EarlyProxMes	human	6.06719	7.17461
ATTATCCGTACTTAGC-5386STDY7537944	EarlyProxMes	human	5.97792	7.80489
ATTCTACAGACACTAA-5386STDY7537944	PAX3/7+MyoProg	human	5.69788	-0.376771
ATTCTACAGCACCGTC-5386STDY7537944	EarlyDistMes	human	6.78664	7.7847
ATTCTACCAAGCCTAT-5386STDY7537944	EarlyProxMes	human	6.34317	8.03217
ATTCTACCACAACGCC-5386STDY7537944	EarlyProxMes	human	6.96974	4.94627
ATTCTACCACAACGTT-5386STDY7537944	EarlyProxMes	human	7.84329	5.72504
ATTCTACCACATGACT-5386STDY7537944	TransMes	human	4.50147	13.3447
ATTCTACCAGAGCCAA-5386STDY7537944	EarlyProxMes	human	7.81235	6.91714
ATTCTACCATGCCCGA-5386STDY7537944	EarlyProxMes	human	6.29184	6.24849
ATTCTACTCACCTTAT-5386STDY7537944	EarlyProxMes	human	6.81246	6.46291
ATTCTACTCAGGTTCA-5386STDY7537944	EarlyProxMes	human	5.86141	7.24804
ATTCTACTCGCGTTTC-5386STDY7537944	EarlyDistMes	human	6.71739	7.48241
ATTCTACTCGGACAAG-5386STDY7537944	Mes1	human	5.21158	6.59668
ATTGGACAGGAGCGTT-5386STDY7537944	EarlyProxMes	human	6.63102	6.20669
ATTGGACAGTAGGCCA-5386STDY7537944	EarlyProxMes	human	6.47325	5.76421
ATTGGACCAAACTGTC-5386STDY7537944	EarlyProxMes	human	6.12509	5.44287
ATTGGACCACATGACT-5386STDY7537944	HOXC5+DermFibroProg	human	3.97049	5.35182
ATTGGACGTAAGTGGC-5386STDY7537944	EarlyProxMes	human	5.98287	5.73249
ATTGGACGTCAAGCGA-5386STDY7537944	EarlyProxMes	human	6.12331	6.4063
ATTGGACGTCTGCGGT-5386STDY7537944	PrimErythro	human	4.32285	-6.66405
ATTGGACGTTCGTTGA-5386STDY7537944	EarlyDistMes	human	7.07723	7.36643
ATTGGACTCAGTTTGG-5386STDY7537944	EarlyProxMes	human	5.79015	5.57054
ATTGGACTCGTTACGA-5386STDY7537944	PrimErythro	human	4.45025	-6.97868
ATTGGTGCACAGCGTC-5386STDY7537944	EarlyProxMes	human	7.2837	6.38931
ATTGGTGCAGACTCGC-5386STDY7537944	EarlyProxMes	human	5.44497	3.89615
ATTGGTGCAGGAATCG-5386STDY7537944	EarlyProxMes	human	6.28441	7.2145
ATTGGTGCATCCTAGA-5386STDY7537944	Mes1	human	4.46273	7.56807
ATTGGTGGTACCGAGA-5386STDY7537944	EarlyProxMes	human	7.01514	5.75555
ATTGGTGGTAGCTTGT-5386STDY7537944	EarlyDistMes	human	5.99731	8.24923
ATTGGTGGTATAATGG-5386STDY7537944	EarlyProxMes	human	6.24859	5.48664
ATTGGTGGTCCTGCTT-5386STDY7537944	EarlyProxMes	human	6.22222	6.35653
ATTGGTGGTGACTCAT-5386STDY7537944	EarlyProxMes	human	6.53469	6.55114
ATTGGTGGTTCCCTTG-5386STDY7537944	EarlyProxMes	human	5.94688	6.60812
ATTGGTGTCACATGCA-5386STDY7537944	EarlyProxMes	human	8.04048	5.7556
ATTGGTGTCATACGGT-5386STDY7537944	PrimErythro	human	5.25735	-6.05221
ATTGGTGTCTGTTTGT-5386STDY7537944	EarlyProxMes	human	6.14728	5.23717
ATTTCTGAGACTTTCG-5386STDY7537944	EarlyProxMes	human	5.82199	5.94799
ATTTCTGCACCCAGTG-5386STDY7537944	EarlyProxMes	human	7.27134	5.12508
ATTTCTGGTACACCGC-5386STDY7537944	EarlyProxMes	human	5.93166	7.45075
ATTTCTGGTCGTTGTA-5386STDY7537944	EarlyProxMes	human	7.98943	4.797
ATTTCTGGTCTGATCA-5386STDY7537944	EarlyProxMes	human	5.96278	7.89608
ATTTCTGTCCAAACAC-5386STDY7537944	EarlyProxMes	human	5.48014	8.74913
ATTTCTGTCTTGTATC-5386STDY7537944	EarlyProxMes	human	6.01262	7.01956
CAACCAAAGACTCGGA-5386STDY7537944	DefErythro	human	5.61393	-6.92074
CAACCAAAGAGTCGGT-5386STDY7537944	EarlyProxMes	human	5.94395	8.14404
CAACCAACAATAAGCA-5386STDY7537944	PrimErythro	human	4.25118	-6.60022
CAACCAACACAAGACG-5386STDY7537944	EarlyProxMes	human	6.7296	5.20349
CAACCAACACATAACC-5386STDY7537944	EarlyProxMes	human	5.36712	7.05869
CAACCAACATATACCG-5386STDY7537944	EarlyProxMes	human	7.08942	4.48432
CAACCAACATGACATC-5386STDY7537944	EarlyProxMes	human	6.47904	5.12739
CAACCAAGTAGCTTGT-5386STDY7537944	EarlyProxMes	human	6.81525	6.12933
CAACCAATCAACGCTA-5386STDY7537944	Mes3/4	human	5.42498	7.95795
CAACCAATCGGTTCGG-5386STDY7537944	EarlyProxMes	human	6.56634	6.53897
CAACCAATCTAACTTC-5386STDY7537944	PrimErythro	human	4.17595	-6.95487
CAACCAATCTACTATC-5386STDY7537944	EarlyProxMes	human	7.68781	7.64626
CAACCTCAGCCACTAT-5386STDY7537944	EarlyProxMes	human	5.8862	7.27834
CAACCTCAGCGATAGC-5386STDY7537944	EarlyProxMes	human	6.76113	5.90374
CAACCTCAGCTTATCG-5386STDY7537944	EarlyProxMes	human	6.14672	6.70295
CAACCTCAGGCATGGT-5386STDY7537944	EarlyProxMes	human	5.85428	6.28457
CAACCTCAGGCTATCT-5386STDY7537944	EarlyProxMes	human	5.88646	8.28954
CAACCTCGTAGCGATG-5386STDY7537944	TransMes	human	4.80619	12.1829
CAACCTCGTCCAAGTT-5386STDY7537944	EarlyProxMes	human	5.36395	6.87697
CAACCTCTCACAACGT-5386STDY7537944	EarlyProxMes	human	6.26575	6.91838
CAACCTCTCGGTGTTA-5386STDY7537944	PrimErythro	human	3.60607	-6.99047
CAACTAGAGCTAAGAT-5386STDY7537944	EarlyProxMes	human	5.69586	8.6249
CAACTAGCACATTTCT-5386STDY7537944	EarlyProxMes	human	5.92273	5.7202
CAACTAGCACGAGAGT-5386STDY7537944	EarlyProxMes	human	6.79888	6.09017
CAACTAGTCAGGTTCA-5386STDY7537944	Mes1	human	5.86385	6.63004
CAACTAGTCCACTGGG-5386STDY7537944	EarlyProxMes	human	6.15187	7.07373
CAAGAAAAGCTAACAA-5386STDY7537944	EarlyProxMes	human	5.68206	6.38346
CAAGAAAAGGATCGCA-5386STDY7537944	EarlyProxMes	human	6.3412	5.51532
CAAGAAACACCTCGTT-5386STDY7537944	EarlyProxMes	human	7.67923	5.87636
CAAGAAACAGATCTGT-5386STDY7537944	EarlyProxMes	human	5.86	8.02048
CAAGAAACAGGACCCT-5386STDY7537944	PrimErythro	human	4.21956	-7.30992
CAAGAAACAGGCTCAC-5386STDY7537944	EarlyProxMes	human	5.85164	6.35907
CAAGAAATCAGCTTAG-5386STDY7537944	PAX3+MyoProg	human	6.62673	1.67562
CAAGAAATCTATCGCC-5386STDY7537944	EarlyProxMes	human	6.11478	6.82305
CAAGAAATCTGGTATG-5386STDY7537944	EarlyProxMes	human	6.3055	6.29326
CAAGAAATCTGTCCGT-5386STDY7537944	PrimErythro	human	4.14241	-6.80793
CAAGATCAGATAGCAT-5386STDY7537944	Mes1	human	3.27753	11.3916
CAAGATCAGCCAGAAC-5386STDY7537944	EarlyProxMes	human	6.88488	6.75213
CAAGATCAGGGCACTA-5386STDY7537944	EarlyProxMes	human	7.23495	5.92068
CAAGATCCATGCCCGA-5386STDY7537944	EarlyProxMes	human	6.48776	7.30829
CAAGATCGTCTAGCGC-5386STDY7537944	EarlyProxMes	human	6.1203	8.30556
CAAGATCGTTCCACGG-5386STDY7537944	EarlyProxMes	human	6.226	6.46743
CAAGATCTCATTGCGA-5386STDY7537944	EarlyProxMes	human	5.91341	6.36029
CAAGATCTCGGCTTGG-5386STDY7537944	EarlyProxMes	human	6.69277	5.14867
CAAGGCCAGGGAAACA-5386STDY7537944	EarlyProxMes	human	6.51242	6.73794
CAAGGCCCAAAGCAAT-5386STDY7537944	EarlyProxMes	human	6.0472	6.23053
CAAGGCCCATGTCCTC-5386STDY7537944	EarlyProxMes	human	6.37418	6.8415
CAAGGCCGTCCGTTAA-5386STDY7537944	EarlyProxMes	human	5.98288	6.56787
CAAGGCCTCACAATGC-5386STDY7537944	EarlyProxMes	human	6.02177	6.80216
CAAGGCCTCCAACCAA-5386STDY7537944	EarlyProxMes	human	5.72769	6.36928
CAAGGCCTCTCTGAGA-5386STDY7537944	EarlyProxMes	human	4.16722	12.3259
CAAGGCCTCTGTACGA-5386STDY7537944	EarlyProxMes	human	6.08209	5.47273
CAAGTTGAGAACTCGG-5386STDY7537944	EarlyProxMes	human	6.24306	6.39359
CAAGTTGAGCCGCCTA-5386STDY7537944	PrimErythro	human	4.01764	-6.92155
CAAGTTGCACAGCGTC-5386STDY7537944	EarlyProxMes	human	5.73464	7.2593
CAAGTTGCATTACCTT-5386STDY7537944	EarlyProxMes	human	5.58258	4.94445
CAAGTTGGTAAACACA-5386STDY7537944	EarlyProxMes	human	6.10923	8.61965
CAAGTTGGTGCAGGTA-5386STDY7537944	PrimErythro	human	4.56232	-6.72094
CAAGTTGGTTACGACT-5386STDY7537944	EarlyProxMes	human	6.08802	6.43868
CAAGTTGTCAGCCTAA-5386STDY7537944	PrimErythro	human	4.74707	-6.63598
CAAGTTGTCTCCCTGA-5386STDY7537944	EarlyDistMes	human	5.20982	7.02511
CACAAACAGATACACA-5386STDY7537944	EarlyProxMes	human	4.92849	10.2787
CACAAACCAGGTCCAC-5386STDY7537944	PAX3+MyoProg	human	6.58206	2.39489
CACAAACGTCGCATCG-5386STDY7537944	EarlyDistMes	human	8.15986	7.4993
CACAAACGTTTGTGTG-5386STDY7537944	PrimErythro	human	4.1067	-6.55953
CACAAACTCAACACTG-5386STDY7537944	EarlyProxMes	human	5.40115	9.11907
CACAAACTCGCAAACT-5386STDY7537944	EarlyProxMes	human	7.60185	6.211
CACACAAAGAGATGAG-5386STDY7537944	EarlyProxMes	human	5.81722	6.27863
CACACAAAGTGACATA-5386STDY7537944	EarlyProxMes	human	6.1721	6.69392
CACACAAGTTGGTTTG-5386STDY7537944	Mes1	human	5.82943	6.92386
CACACAATCCTTAATC-5386STDY7537944	EarlyProxMes	human	5.82006	7.43895
CACACCTAGCCTATGT-5386STDY7537944	EarlyProxMes	human	7.3461	6.18848
CACACCTAGGAGCGTT-5386STDY7537944	EarlyDistMes	human	6.35883	7.04078
CACACCTAGGCTAGGT-5386STDY7537944	EarlyProxMes	human	6.28996	7.00446
CACACCTCAGACAAGC-5386STDY7537944	EarlyProxMes	human	5.84601	7.16751
CACACCTCATTACCTT-5386STDY7537944	EarlyProxMes	human	6.31105	5.70767
CACACCTGTCTAGGTT-5386STDY7537944	EarlyDistMes	human	8.84278	7.58737
CACACCTGTGAACCTT-5386STDY7537944	EarlyProxMes	human	7.15426	6.84103
CACACCTGTTCGAATC-5386STDY7537944	EarlyProxMes	human	5.61697	7.49433
CACACCTTCGAACTGT-5386STDY7537944	EarlyProxMes	human	6.36065	5.79665
CACACCTTCGGTCTAA-5386STDY7537944	Mes1	human	5.48339	6.19853
CACACTCAGAATTCCC-5386STDY7537944	EarlyProxMes	human	5.88882	5.32788
CACACTCAGCACGCCT-5386STDY7537944	EarlyProxMes	human	8.56899	5.03674
CACACTCCATTGGTAC-5386STDY7537944	EarlyProxMes	human	7.17398	5.0267
CACACTCGTCATATGC-5386STDY7537944	EarlyProxMes	human	7.03164	4.13023
CACACTCGTGTGTGCC-5386STDY7537944	Mes1	human	5.10912	7.07752
CACACTCGTTAAGACA-5386STDY7537944	EarlyProxMes	human	5.76411	6.61138
CACACTCGTTAGGGTG-5386STDY7537944	EarlyProxMes	human	5.84498	5.07402
CACACTCTCTCGATGA-5386STDY7537944	PAX3+MyoProg	human	5.688	2.05958
CACAGGCAGACAAGCC-5386STDY7537944	EarlyProxMes	human	6.67783	6.03283
CACAGGCAGATGAGAG-5386STDY7537944	Mes1	human	5.2425	7.4866
CACAGGCAGGAATGGA-5386STDY7537944	PAX3+MyoProg	human	6.16006	1.00186
CACAGGCAGGTGATAT-5386STDY7537944	EarlyProxMes	human	6.875	5.09871
CACAGGCCAAGCGAGT-5386STDY7537944	EarlyProxMes	human	6.53971	5.28752
CACAGGCCAATCGGTT-5386STDY7537944	EarlyProxMes	human	5.67346	9.27278
CACAGGCCATCGTCGG-5386STDY7537944	EarlyProxMes	human	6.40805	7.40602
CACAGGCGTAAACGCG-5386STDY7537944	EarlyProxMes	human	6.88128	6.59715
CACAGGCTCCTCTAGC-5386STDY7537944	Mes1	human	6.00369	6.94901
CACAGGCTCGCAAACT-5386STDY7537944	EarlyProxMes	human	5.51834	8.55256
CACAGTAAGACTCGGA-5386STDY7537944	TransMes	human	5.29883	10.3928
CACAGTAAGATGTTAG-5386STDY7537944	EarlyProxMes	human	6.49735	7.10364
CACAGTAAGGGCATGT-5386STDY7537944	PAX3+MyoProg	human	5.91524	1.30806
CACAGTAAGGTACTCT-5386STDY7537944	PrimErythro	human	4.54081	-6.71928
CACAGTACAAAGGAAG-5386STDY7537944	EarlyProxMes	human	7.84729	5.3183
CACAGTACACGTAAGG-5386STDY7537944	EarlyProxMes	human	7.98452	5.28971
CACAGTACATGTAGTC-5386STDY7537944	EarlyProxMes	human	7.21621	6.87014
CACAGTAGTAACGTTC-5386STDY7537944	EarlyProxMes	human	5.33116	6.75439
CACAGTAGTAGGGACT-5386STDY7537944	EarlyProxMes	human	6.67443	6.24491
CACAGTAGTTGCGTTA-5386STDY7537944	EarlyProxMes	human	5.58079	7.20714
CACAGTATCAAGCCTA-5386STDY7537944	EarlyProxMes	human	6.72089	6.40706
CACAGTATCACAAACC-5386STDY7537944	EarlyProxMes	human	6.1405	5.79818
CACAGTATCTCGATGA-5386STDY7537944	EarlyProxMes	human	5.6966	6.29358
CACATAGAGCGTCTAT-5386STDY7537944	EarlyProxMes	human	6.63076	6.42812
CACATAGAGTGTCTCA-5386STDY7537944	EarlyProxMes	human	8.95691	4.00626
CACATAGCACACGCTG-5386STDY7537944	EarlyProxMes	human	6.21822	6.49784
CACATAGCACCTGGTG-5386STDY7537944	PAX3/7+MyoProg	human	5.85758	-0.740382
CACATAGCATCCGGGT-5386STDY7537944	EarlyProxMes	human	5.91938	5.66977
CACATTTAGACTAAGT-5386STDY7537944	Mes1	human	5.05994	5.95181
CACATTTAGGCTCAGA-5386STDY7537944	EarlyProxMes	human	5.94744	6.50958
CACATTTAGTACATGA-5386STDY7537944	EarlyDistMes	human	6.18371	7.80641
CACATTTCAGTTCATG-5386STDY7537944	EarlyProxMes	human	6.10748	4.5133
CACATTTGTCGGCACT-5386STDY7537944	EarlyProxMes	human	5.78877	6.07826
CACATTTGTGCAACTT-5386STDY7537944	EarlyProxMes	human	5.51801	6.41457
CACATTTTCAAGCCTA-5386STDY7537944	TransMes	human	4.39075	12.4176
CACATTTTCATTGCCC-5386STDY7537944	EarlyProxMes	human	7.14924	7.15151
CACCACTAGCTAGCCC-5386STDY7537944	Mes1	human	5.28001	6.28363
CACCACTCACAGGAGT-5386STDY7537944	EarlyProxMes	human	6.16166	6.45962
CACCACTGTCCAGTTA-5386STDY7537944	EarlyProxMes	human	6.28691	6.27591
CACCACTTCAGCACAT-5386STDY7537944	PrimErythro	human	3.67585	-6.94644
CACCACTTCAGTTCGA-5386STDY7537944	HOXC5+DermFibroProg	human	5.31112	5.01766
CACCACTTCATCGGAT-5386STDY7537944	EarlyProxMes	human	6.48952	6.3414
CACCACTTCCGTCATC-5386STDY7537944	EarlyProxMes	human	7.26961	5.11878
CACCACTTCCTTGCCA-5386STDY7537944	EarlyProxMes	human	6.31268	6.33394
CACCACTTCGGCCGAT-5386STDY7537944	EarlyProxMes	human	6.20063	6.42539
CACCAGGAGACTACAA-5386STDY7537944	EarlyProxMes	human	8.62216	6.2418
CACCAGGAGCGTGAGT-5386STDY7537944	EarlyProxMes	human	7.18921	6.63558
CACCAGGAGTCCTCCT-5386STDY7537944	EarlyProxMes	human	5.77656	6.60396
CACCAGGAGTCTTGCA-5386STDY7537944	Mes1	human	4.87939	6.55082
CACCAGGCATTCTCAT-5386STDY7537944	EarlyProxMes	human	5.06779	7.1111
CACCAGGGTAAGAGAG-5386STDY7537944	EarlyProxMes	human	6.70737	4.99879
CACCAGGGTACAGTTC-5386STDY7537944	Periderm	human	-1.10992	-0.803428
CACCAGGGTATAGGGC-5386STDY7537944	EarlyProxMes	human	6.85605	7.53621
CACCAGGGTCGTTGTA-5386STDY7537944	TransMes	human	5.08293	10.4287
CACCAGGGTGCAGACA-5386STDY7537944	EarlyProxMes	human	6.00574	6.16083
CACCAGGGTGCGAAAC-5386STDY7537944	PrimErythro	human	3.80595	-6.82988
CACCAGGGTGTGAAAT-5386STDY7537944	PrimErythro	human	4.87879	-6.65899
CACCAGGTCACGCATA-5386STDY7537944	EarlyProxMes	human	6.64017	5.44851
CACCAGGTCCACTCCA-5386STDY7537944	EarlyProxMes	human	5.06467	5.45256
CACCAGGTCGTTTAGG-5386STDY7537944	EarlyProxMes	human	7.29879	5.60218
CACCAGGTCTGGTTCC-5386STDY7537944	PAX3/7+MyoProg	human	5.6494	0.869109
CACCTTGAGCGATAGC-5386STDY7537944	EarlyProxMes	human	7.2593	6.67822
CACCTTGGTCGGCATC-5386STDY7537944	EarlyProxMes	human	7.55612	4.71517
CACCTTGGTGGGTCAA-5386STDY7537944	EarlyProxMes	human	6.58491	5.6265
CACCTTGGTTAAGACA-5386STDY7537944	HOXC5+DermFibroProg	human	4.79008	4.58568
CACCTTGGTTTGTGTG-5386STDY7537944	EarlyProxMes	human	5.93416	5.74104
CACCTTGTCAAGGTAA-5386STDY7537944	EarlyProxMes	human	8.09112	6.20345
CACCTTGTCCTTGCCA-5386STDY7537944	Mes1	human	5.74257	6.60529
CACCTTGTCTCACATT-5386STDY7537944	Mes1	human	5.59777	6.93635
CACCTTGTCTGTCTCG-5386STDY7537944	EarlyProxMes	human	8.69122	7.08195
CACTCCAAGACTAGGC-5386STDY7537944	TransMes	human	3.89117	13.8598
CACTCCAAGATAGGAG-5386STDY7537944	EarlyProxMes	human	7.36688	7.40508
CACTCCACACTATCTT-5386STDY7537944	EarlyProxMes	human	6.12576	6.45979
CACTCCACAGGGTATG-5386STDY7537944	EarlyProxMes	human	8.20697	6.79542
CACTCCACATTCTCAT-5386STDY7537944	EarlyProxMes	human	6.12625	6.09148
CACTCCAGTAAACCTC-5386STDY7537944	EarlyProxMes	human	6.68657	5.88642
CACTCCATCGCGCCAA-5386STDY7537944	Mes3/4	human	5.42032	7.3462
CACTCCATCTATCGCC-5386STDY7537944	EarlyProxMes	human	6.14395	7.22922
CACTCCATCTTGTACT-5386STDY7537944	EarlyProxMes	human	6.85122	5.75442
CAGAATCCACGCCAGT-5386STDY7537944	EarlyProxMes	human	5.80495	6.25834
CAGAATCGTCATCCCT-5386STDY7537944	EarlyProxMes	human	6.22181	5.32601
CAGAATCGTCTAACGT-5386STDY7537944	EarlyProxMes	human	6.06896	6.68702
CAGAATCGTTGGAGGT-5386STDY7537944	EarlyProxMes	human	5.87508	5.20825
CAGAATCTCACAGTAC-5386STDY7537944	EarlyProxMes	human	6.64427	5.88611
CAGAATCTCCTCTAGC-5386STDY7537944	EarlyProxMes	human	5.69954	5.31422
CAGAATCTCGTCTGCT-5386STDY7537944	EarlyProxMes	human	6.37148	7.0853
CAGAATCTCTGGTATG-5386STDY7537944	EarlyProxMes	human	6.26931	6.62146
CAGAGAGAGCTGAACG-5386STDY7537944	EarlyProxMes	human	6.30115	6.57283
CAGAGAGAGGCAATTA-5386STDY7537944	EarlyProxMes	human	6.11188	6.61723
CAGAGAGCAATCTACG-5386STDY7537944	EarlyProxMes	human	5.47991	7.40769
CAGAGAGCAGATTGCT-5386STDY7537944	EarlyProxMes	human	7.09571	5.44769
CAGAGAGCAGGGTACA-5386STDY7537944	EarlyProxMes	human	6.8227	5.90296
CAGAGAGCATATGGTC-5386STDY7537944	EarlyDistMes	human	6.28369	6.66728
CAGAGAGGTCGGCATC-5386STDY7537944	EarlyProxMes	human	6.17275	4.58542
CAGAGAGGTTACGCGC-5386STDY7537944	EarlyProxMes	human	6.06668	5.05408
CAGAGAGGTTCCACGG-5386STDY7537944	PrimErythro	human	4.14936	-6.68593
CAGAGAGTCTACCAGA-5386STDY7537944	EarlyProxMes	human	8.28121	6.29544
CAGATCAAGAATGTTG-5386STDY7537944	EarlyProxMes	human	5.52742	5.29878
CAGATCAAGAGTCTGG-5386STDY7537944	EarlyProxMes	human	6.71635	5.86031
CAGATCAAGGATTCGG-5386STDY7537944	EarlyProxMes	human	5.82787	4.99832
CAGATCAAGGGTCTCC-5386STDY7537944	EarlyProxMes	human	6.45571	6.36274
CAGATCAAGTCGAGTG-5386STDY7537944	EarlyProxMes	human	7.04916	6.68636
CAGATCAAGTGTGAAT-5386STDY7537944	EarlyProxMes	human	8.73307	4.96805
CAGATCACAATGGTCT-5386STDY7537944	EarlyProxMes	human	7.62794	6.4867
CAGATCACACAGCGTC-5386STDY7537944	EarlyProxMes	human	7.14528	4.9698
CAGATCACAGCCTTGG-5386STDY7537944	EarlyProxMes	human	5.80294	7.22112
CAGATCAGTCATATCG-5386STDY7537944	PrimErythro	human	4.84844	-5.77086
CAGATCAGTCTGCCAG-5386STDY7537944	EarlyProxMes	human	6.74831	5.68146
CAGATCAGTGTAATGA-5386STDY7537944	EarlyProxMes	human	6.71547	7.27952
CAGATCATCCTTCAAT-5386STDY7537944	Mes1	human	5.31433	7.08167
CAGATCATCTCAACTT-5386STDY7537944	EarlyProxMes	human	5.81873	8.48745
CAGCAGCAGCCCAGCT-5386STDY7537944	EarlyProxMes	human	5.50864	6.66601
CAGCAGCAGGTGTGGT-5386STDY7537944	HOXC5+DermFibroProg	human	4.79382	4.79208
CAGCAGCGTACAGCAG-5386STDY7537944	EarlyProxMes	human	6.04617	5.84465
CAGCAGCGTTACGTCA-5386STDY7537944	EarlyProxMes	human	7.45528	5.60585
CAGCAGCTCAATCTCT-5386STDY7537944	EarlyProxMes	human	5.82289	6.30406
CAGCAGCTCTGCGGCA-5386STDY7537944	EarlyProxMes	human	6.73125	6.02067
CAGCATAAGATCGGGT-5386STDY7537944	EarlyProxMes	human	6.6059	5.41957
CAGCATAAGCTAAGAT-5386STDY7537944	EarlyProxMes	human	8.33646	6.65876
CAGCATAAGGATGGTC-5386STDY7537944	PAX3+MyoProg	human	5.29665	2.00935
CAGCATAAGGGATGGG-5386STDY7537944	EarlyProxMes	human	5.68506	6.51887
CAGCATAAGGTGCAAC-5386STDY7537944	EarlyProxMes	human	6.28389	5.14553
CAGCATAAGTCTTGCA-5386STDY7537944	PAX3+MyoProg	human	6.41129	1.7605
CAGCATACACCAACCG-5386STDY7537944	PAX3+MyoProg	human	6.29963	2.66512
CAGCATACACGAAGCA-5386STDY7537944	EarlyProxMes	human	6.57412	5.73089
CAGCATACAGTGAGTG-5386STDY7537944	EarlyDistMes	human	7.92428	7.18028
CAGCATACATGCCTAA-5386STDY7537944	EarlyProxMes	human	6.38967	7.19139
CAGCATACATTTGCCC-5386STDY7537944	EarlyProxMes	human	8.76511	4.52284
CAGCATAGTAACGCGA-5386STDY7537944	EarlyProxMes	human	5.92349	6.81974
CAGCATAGTAGATTAG-5386STDY7537944	VenousEndo	human	18.136	11.2431
CAGCATAGTGTTTGGT-5386STDY7537944	EarlyProxMes	human	6.1785	6.14757
CAGCATATCAGCGATT-5386STDY7537944	EarlyProxMes	human	6.09319	7.36226
CAGCATATCTCTGTCG-5386STDY7537944	EarlyProxMes	human	5.69878	6.92302
CAGCCGAAGCCAACAG-5386STDY7537944	EarlyProxMes	human	6.03835	6.6614
CAGCCGAAGGCGACAT-5386STDY7537944	Mes1	human	5.75401	7.00904
CAGCCGAAGTACGTAA-5386STDY7537944	EarlyProxMes	human	7.75649	5.0626
CAGCCGACAAGAGGCT-5386STDY7537944	EarlyProxMes	human	6.22703	6.30797
CAGCCGACAATGTTGC-5386STDY7537944	EarlyProxMes	human	6.05937	6.30127
CAGCCGACATACTCTT-5386STDY7537944	EarlyProxMes	human	5.18935	6.15091
CAGCCGACATATGAGA-5386STDY7537944	EarlyProxMes	human	5.80478	7.78145
CAGCCGACATTGAGCT-5386STDY7537944	TransMes	human	4.8297	11.955
CAGCCGAGTCACCTAA-5386STDY7537944	EarlyProxMes	human	6.27594	6.00705
CAGCCGAGTCGTCTTC-5386STDY7537944	EarlyProxMes	human	6.26586	6.49157
CAGCCGAGTGTATGGG-5386STDY7537944	EarlyProxMes	human	4.65521	11.1991
CAGCCGAGTTAAAGTG-5386STDY7537944	PAX3+MyoProg	human	6.19403	2.4154
CAGCCGAGTTAAGGGC-5386STDY7537944	EarlyProxMes	human	6.22229	5.60218
CAGCCGATCATTTGGG-5386STDY7537944	Mes1	human	5.6901	6.84083
CAGCCGATCCCTCAGT-5386STDY7537944	EarlyProxMes	human	6.38566	5.71764
CAGCCGATCGAATGCT-5386STDY7537944	EarlyProxMes	human	6.39007	4.20255
CAGCGACAGCGATAGC-5386STDY7537944	EarlyProxMes	human	6.7478	5.58882
CAGCGACAGGCATGGT-5386STDY7537944	EarlyProxMes	human	6.41658	6.28767
CAGCGACAGTACGCCC-5386STDY7537944	EarlyProxMes	human	6.16013	7.2864
CAGCGACAGTGGTAGC-5386STDY7537944	EarlyProxMes	human	7.01626	6.36528
CAGCGACTCATCTGTT-5386STDY7537944	EarlyProxMes	human	5.64144	5.79481
CAGCGACTCTTGTCAT-5386STDY7537944	EarlyDistMes	human	6.19885	7.04516
CAGCTAAAGACCCACC-5386STDY7537944	EarlyProxMes	human	5.33213	7.39146
CAGCTAAAGATATACG-5386STDY7537944	EarlyProxMes	human	5.96901	6.30432
CAGCTAACAAGGCTCC-5386STDY7537944	PrimErythro	human	3.95551	-7.10949
CAGCTAACAGCCTGTG-5386STDY7537944	EarlyProxMes	human	6.13183	5.3312
CAGCTAACAGGGTACA-5386STDY7537944	Mes1	human	5.41357	7.34335
CAGCTAACAGTCGATT-5386STDY7537944	EarlyProxMes	human	5.86032	6.95237
CAGCTAACATTCTCAT-5386STDY7537944	EarlyProxMes	human	6.27754	6.12192
CAGCTAAGTAAGTGGC-5386STDY7537944	EarlyProxMes	human	8.23302	4.43078
CAGCTAAGTCTCCATC-5386STDY7537944	PAX3/7+MyoProg	human	5.7353	0.309253
CAGCTAAGTGGTACAG-5386STDY7537944	EarlyProxMes	human	6.15249	6.79031
CAGCTAAGTTTCGCTC-5386STDY7537944	HOXC5+DermFibroProg	human	4.29289	5.83099
CAGCTAATCGCAAACT-5386STDY7537944	EarlyProxMes	human	6.34839	6.82429
CAGCTGGAGTGAAGTT-5386STDY7537944	EarlyProxMes	human	6.07429	6.75237
CAGCTGGAGTGCGATG-5386STDY7537944	PAX3+MyoProg	human	6.1239	1.86504
CAGCTGGAGTGGCACA-5386STDY7537944	EarlyProxMes	human	9.58641	5.22813
CAGCTGGCAAGTACCT-5386STDY7537944	PAX3+MyoProg	human	6.37018	6.29062
CAGCTGGGTGTGAAAT-5386STDY7537944	Periderm	human	-1.84396	-1.27148
CAGCTGGGTTCTGTTT-5386STDY7537944	EarlyProxMes	human	5.87288	5.58109
CAGCTGGTCCTGCTTG-5386STDY7537944	EarlyProxMes	human	5.42391	5.34349
CAGCTGGTCGAATCCA-5386STDY7537944	HOXC5+DermFibroProg	human	5.10999	5.50006
CAGCTGGTCTTGCATT-5386STDY7537944	EarlyProxMes	human	6.11163	5.91268
CAGGTGCAGACAAGCC-5386STDY7537944	EarlyProxMes	human	5.83476	6.70551
CAGGTGCAGATATGCA-5386STDY7537944	EarlyProxMes	human	6.22492	5.93582
CAGGTGCAGCCAGAAC-5386STDY7537944	EarlyProxMes	human	5.74925	6.64644
CAGGTGCAGGCCATAG-5386STDY7537944	EarlyProxMes	human	6.17131	7.14789
CAGGTGCCAATGGATA-5386STDY7537944	EarlyProxMes	human	6.34626	6.77732
CAGGTGCCAGGATTGG-5386STDY7537944	EarlyProxMes	human	5.74767	6.89975
CAGGTGCGTAAATACG-5386STDY7537944	EarlyProxMes	human	8.1644	6.87086
CAGGTGCGTCAGAGGT-5386STDY7537944	PrimErythro	human	4.73653	-6.59194
CAGGTGCTCACAACGT-5386STDY7537944	EarlyProxMes	human	6.38822	5.50801
CAGGTGCTCACCATAG-5386STDY7537944	EarlyProxMes	human	6.96105	4.99536
CAGGTGCTCCTTTCTC-5386STDY7537944	EarlyProxMes	human	5.76102	7.35671
CAGGTGCTCTCCCTGA-5386STDY7537944	PAX3+MyoProg	human	5.50822	1.75237
CAGTAACAGCGTTCCG-5386STDY7537944	EarlyProxMes	human	6.47272	6.81396
CAGTAACAGCTTTGGT-5386STDY7537944	PrimErythro	human	4.18693	-6.92482
CAGTAACAGGACAGAA-5386STDY7537944	EarlyProxMes	human	6.55657	5.85675
CAGTAACAGGCGTACA-5386STDY7537944	EarlyProxMes	human	5.94046	5.7004
CAGTAACAGTAGATGT-5386STDY7537944	EarlyProxMes	human	5.67122	5.00651
CAGTAACAGTTGAGTA-5386STDY7537944	EarlyProxMes	human	6.05949	8.20196
CAGTAACCAAGTTGTC-5386STDY7537944	EarlyProxMes	human	7.78994	6.24788
CAGTAACCAGGTTTCA-5386STDY7537944	Basal	human	9.01638	1.33239
CAGTAACCATACAGCT-5386STDY7537944	EarlyDistMes	human	6.31592	7.26789
CAGTAACGTTCGTTGA-5386STDY7537944	EarlyProxMes	human	5.93512	6.94049
CAGTAACTCGTGACAT-5386STDY7537944	EarlyProxMes	human	7.85346	4.14239
CAGTCCTAGGCTCATT-5386STDY7537944	EarlyProxMes	human	5.65052	6.74042
CAGTCCTAGTACGACG-5386STDY7537944	EarlyProxMes	human	6.70331	6.3855
CAGTCCTCAATCTACG-5386STDY7537944	EarlyProxMes	human	6.76508	5.34814
CAGTCCTCATTTGCCC-5386STDY7537944	EarlyProxMes	human	5.96249	7.69259
CAGTCCTGTTCTGTTT-5386STDY7537944	EarlyProxMes	human	6.72119	5.68854
CAGTCCTGTTGTACAC-5386STDY7537944	Prox/Mes2	human	3.52268	11.1531
CAGTCCTTCCGCAAGC-5386STDY7537944	EarlyProxMes	human	9.71367	4.84203
CAGTCCTTCCTGCTTG-5386STDY7537944	EarlyProxMes	human	5.45165	6.19221
CATATGGAGAGGTTGC-5386STDY7537944	EarlyDistMes	human	5.89488	7.10159
CATATGGAGGGATGGG-5386STDY7537944	EarlyProxMes	human	7.17586	7.34302
CATATGGCACAACGTT-5386STDY7537944	PAX3/7+MyoProg	human	5.57337	0.859682
CATATGGCAGCGTTCG-5386STDY7537944	EarlyProxMes	human	6.1496	8.21913
CATATGGTCACCAGGC-5386STDY7537944	EarlyProxMes	human	6.38857	5.0764
CATATGGTCGATAGAA-5386STDY7537944	EarlyProxMes	human	6.22818	6.17736
CATATGGTCGTCTGAA-5386STDY7537944	EarlyProxMes	human	7.9031	5.16235
CATATGGTCTAACTGG-5386STDY7537944	EarlyProxMes	human	6.07318	5.35029
CATATGGTCTCGATGA-5386STDY7537944	EarlyProxMes	human	5.86814	7.83919
CATATTCAGAGCTATA-5386STDY7537944	EarlyProxMes	human	6.84778	6.70133
CATATTCAGGCGTACA-5386STDY7537944	EarlyProxMes	human	6.52163	4.95756
CATATTCAGGTGACCA-5386STDY7537944	EarlyProxMes	human	5.96398	8.87085
CATATTCCAATCTACG-5386STDY7537944	TransMes	human	4.75427	12.1827
CATATTCGTCCATCCT-5386STDY7537944	EarlyProxMes	human	3.88158	11.4229
CATATTCGTTGACGTT-5386STDY7537944	Mes3/4	human	5.80462	6.66392
CATATTCTCTTAGCCC-5386STDY7537944	EarlyProxMes	human	6.447	8.21435
CATATTCTCTTATCTG-5386STDY7537944	EarlyProxMes	human	9.13646	4.60669
CATCAAGAGAAGATTC-5386STDY7537944	EarlyProxMes	human	6.69252	6.15092
CATCAAGAGACGCACA-5386STDY7537944	EarlyProxMes	human	6.62689	4.47589
CATCAAGAGCTGCCCA-5386STDY7537944	TransMes	human	3.47087	12.68
CATCAAGAGGTGCACA-5386STDY7537944	EarlyProxMes	human	5.98033	5.39586
CATCAAGCACGAAACG-5386STDY7537944	EarlyProxMes	human	6.55515	6.22506
CATCAAGCATTCTTAC-5386STDY7537944	EarlyProxMes	human	5.87038	6.02156
CATCAAGGTAGAAGGA-5386STDY7537944	EarlyProxMes	human	6.75793	5.76353
CATCAAGGTCGGATCC-5386STDY7537944	EarlyProxMes	human	6.18717	6.73646
CATCAAGGTTCCACAA-5386STDY7537944	Prox/Mes2	human	5.27161	7.42365
CATCAAGGTTGTACAC-5386STDY7537944	EarlyProxMes	human	5.65709	7.28883
CATCAAGTCAACGAAA-5386STDY7537944	EarlyDistMes	human	7.86349	7.5135
CATCAAGTCTATCCTA-5386STDY7537944	EarlyProxMes	human	5.83608	6.76009
CATCAAGTCTGGCGTG-5386STDY7537944	EarlyProxMes	human	6.53631	5.29468
CATCAGAAGGATGGAA-5386STDY7537944	EarlyDistMes	human	7.02204	7.39193
CATCAGAAGGGAGTAA-5386STDY7537944	PAX3+MyoProg	human	7.46206	3.38389
CATCAGAAGTCTCGGC-5386STDY7537944	PAX3+MyoProg	human	7.23505	4.00466
CATCAGACAATCGAAA-5386STDY7537944	EarlyProxMes	human	5.50915	5.30545
CATCAGACAGCATGAG-5386STDY7537944	EarlyProxMes	human	7.77894	7.0789
CATCAGACAGCTGCTG-5386STDY7537944	PAX3/7+MyoProg	human	5.29892	1.75361
CATCAGACAGTAAGCG-5386STDY7537944	EarlyProxMes	human	5.86874	7.07475
CATCAGAGTGCCTGTG-5386STDY7537944	EarlyProxMes	human	5.57819	6.40049
CATCAGATCGTACCGG-5386STDY7537944	PrimErythro	human	4.70115	-6.64921
CATCCACAGACGACGT-5386STDY7537944	PrimErythro	human	3.76068	-6.96711
CATCCACAGCTGTTCA-5386STDY7537944	EarlyProxMes	human	7.83101	6.33217
CATCCACCAATCCAAC-5386STDY7537944	EarlyProxMes	human	7.57781	6.99482
CATCCACCATTAACCG-5386STDY7537944	EarlyProxMes	human	6.30768	6.81797
CATCCACGTCCCTACT-5386STDY7537944	EarlyProxMes	human	6.43067	4.73935
CATCCACTCAGCTCGG-5386STDY7537944	EarlyProxMes	human	6.23587	7.34007
CATCCACTCGGCTACG-5386STDY7537944	EarlyProxMes	human	6.09366	4.5386
CATCCACTCTCAAACG-5386STDY7537944	EarlyProxMes	human	5.98858	6.39527
CATCGAAAGAAAGTGG-5386STDY7537944	EarlyProxMes	human	6.85996	6.71022
CATCGAAAGATGTAAC-5386STDY7537944	EarlyProxMes	human	6.91585	6.01016
CATCGAAAGGGCACTA-5386STDY7537944	EarlyProxMes	human	5.93713	5.79264
CATCGAAAGTGGTAAT-5386STDY7537944	Mes3/4	human	4.81546	8.08705
CATCGAACAAAGTGCG-5386STDY7537944	EarlyProxMes	human	5.82391	6.15472
CATCGAACAATCCGAT-5386STDY7537944	EarlyProxMes	human	5.58529	5.71025
CATCGAACACGACTCG-5386STDY7537944	EarlyProxMes	human	6.83166	6.60554
CATCGAAGTAGCGCAA-5386STDY7537944	Mes1	human	5.3952	6.04012
CATCGAAGTGCACCAC-5386STDY7537944	EarlyProxMes	human	6.34779	6.71551
CATCGAAGTTTGGGCC-5386STDY7537944	EarlyProxMes	human	6.83084	6.81081
CATCGAATCATATCGG-5386STDY7537944	EarlyProxMes	human	6.56973	5.95535
CATCGGGAGACTTGAA-5386STDY7537944	EarlyProxMes	human	6.1323	7.78437
CATCGGGCAAGTACCT-5386STDY7537944	EarlyProxMes	human	6.37666	6.54248
CATCGGGCACAAGTAA-5386STDY7537944	Mes1	human	5.27897	6.34964
CATCGGGCACCAGATT-5386STDY7537944	EarlyProxMes	human	6.7062	6.17867
CATCGGGGTCATATGC-5386STDY7537944	EarlyProxMes	human	6.51914	4.81288
CATCGGGGTCTCTCTG-5386STDY7537944	PAX3+MyoProg	human	6.1151	2.19288
CATCGGGTCACTCCTG-5386STDY7537944	EarlyProxMes	human	7.01471	6.07556
CATCGGGTCCTTTCGG-5386STDY7537944	EarlyProxMes	human	5.675	4.78136
CATCGGGTCTATCCCG-5386STDY7537944	PAX3+MyoProg	human	5.39955	2.39342
CATCGGGTCTGTGCAA-5386STDY7537944	EarlyProxMes	human	6.32805	6.48907
CATCGGGTCTTGCAAG-5386STDY7537944	EarlyProxMes	human	5.99415	7.6876
CATGACAAGAAACCGC-5386STDY7537944	AER-Basal	human	8.61029	3.65907
CATGACAAGAAGGCCT-5386STDY7537944	HOXC5+DermFibroProg	human	4.88589	5.4483
CATGACAAGCTAGTCT-5386STDY7537944	EarlyProxMes	human	6.20246	5.86549
CATGACACAGACTCGC-5386STDY7537944	EarlyProxMes	human	5.43709	7.5098
CATGACAGTAACGTTC-5386STDY7537944	EarlyProxMes	human	6.63149	6.35936
CATGACAGTAGCGCTC-5386STDY7537944	EarlyProxMes	human	6.97176	5.50641
CATGACAGTCTCATCC-5386STDY7537944	PAX3+MyoProg	human	5.9717	1.27245
CATGACAGTGTTTGGT-5386STDY7537944	EarlyProxMes	human	6.38157	5.09403
CATGACATCCAAGCCG-5386STDY7537944	EarlyProxMes	human	6.63381	5.66178
CATGACATCGGTTAAC-5386STDY7537944	EarlyProxMes	human	7.03951	6.82945
CATGACATCTGTCAAG-5386STDY7537944	EarlyProxMes	human	6.44095	6.6732
CATGCCTAGGCACATG-5386STDY7537944	EarlyProxMes	human	6.04143	6.5121
CATGCCTCATCACAAC-5386STDY7537944	EarlyProxMes	human	5.61051	9.07684
CATGCCTGTCTAGCGC-5386STDY7537944	Prox/Mes2	human	4.74451	8.79815
CATGCCTGTTGTACAC-5386STDY7537944	Mes3/4	human	5.68463	6.91655
CATGCCTTCATGCAAC-5386STDY7537944	EarlyProxMes	human	6.53249	5.61247
CATGGCGAGAAACCTA-5386STDY7537944	EarlyProxMes	human	6.53348	5.01774
CATGGCGAGAAGGTTT-5386STDY7537944	EarlyDistMes	human	7.22661	7.02465
CATGGCGAGAGTAATC-5386STDY7537944	SchwannProg	human	8.58358	18.5644
CATGGCGCAGACGCCT-5386STDY7537944	EarlyProxMes	human	5.8701	7.25577
CATGGCGGTAGCGCTC-5386STDY7537944	EarlyProxMes	human	5.73965	5.75288
CATGGCGGTTAAAGAC-5386STDY7537944	EarlyProxMes	human	5.76747	6.0929
CATGGCGGTTGTCTTT-5386STDY7537944	EarlyProxMes	human	6.87654	6.56214
CATGGCGTCGACAGCC-5386STDY7537944	Mes1	human	5.21801	6.8654
CATGGCGTCGCCGTGA-5386STDY7537944	EarlyProxMes	human	6.07664	8.12026
CATGGCGTCTGGTGTA-5386STDY7537944	EarlyProxMes	human	6.44626	5.12337
CATTATCAGGTAGCTG-5386STDY7537944	PrimErythro	human	4.62124	-6.85866
CATTATCCAGGCTGAA-5386STDY7537944	EarlyProxMes	human	5.32124	8.47915
CATTATCCAGTTCCCT-5386STDY7537944	EarlyProxMes	human	6.46988	6.55186
CATTATCCATGGGAAC-5386STDY7537944	PAX3+MyoProg	human	5.52346	2.41341
CATTATCCATGGTAGG-5386STDY7537944	EarlyProxMes	human	5.79035	7.93036
CATTATCGTACGCTGC-5386STDY7537944	Mes1	human	5.04864	7.22348
CATTATCGTCGGATCC-5386STDY7537944	EarlyProxMes	human	6.55854	5.61006
CATTATCGTTCCACTC-5386STDY7537944	EarlyProxMes	human	7.51537	6.57028
CATTATCTCTGGTTCC-5386STDY7537944	PrimErythro	human	4.05929	-6.73986
CATTATCTCTGTCCGT-5386STDY7537944	PrimErythro	human	4.31379	-6.83393
CATTCGCAGAGTAAGG-5386STDY7537944	EarlyProxMes	human	7.47773	7.40005
CATTCGCAGTTAAGTG-5386STDY7537944	EarlyProxMes	human	5.7939	5.81495
CATTCGCCAACTGCGC-5386STDY7537944	EarlyProxMes	human	9.27398	5.14539
CATTCGCCACCGAATT-5386STDY7537944	EarlyProxMes	human	5.4627	4.5864
CATTCGCCAGACACTT-5386STDY7537944	PAX3/7+MyoProg	human	5.36697	1.38047
CATTCGCCAGGGAGAG-5386STDY7537944	EarlyProxMes	human	7.36745	5.42737
CATTCGCCAGTATAAG-5386STDY7537944	PAX3/7+MyoProg	human	4.79065	1.57938
CATTCGCCATCTCGCT-5386STDY7537944	EarlyProxMes	human	7.86872	4.32187
CATTCGCGTAGTACCT-5386STDY7537944	EarlyProxMes	human	6.49641	6.54114
CATTCGCGTCATATCG-5386STDY7537944	PrimErythro	human	5.47952	-5.52413
CATTCGCGTGGTGTAG-5386STDY7537944	EarlyProxMes	human	6.23075	6.33977
CATTCGCGTGTCCTCT-5386STDY7537944	EarlyProxMes	human	6.95664	4.27013
CATTCGCTCACTATTC-5386STDY7537944	EarlyProxMes	human	6.5043	6.77314
CATTCGCTCCCACTTG-5386STDY7537944	EarlyProxMes	human	5.7106	7.0002
CATTCGCTCGTGGGAA-5386STDY7537944	EarlyProxMes	human	6.90088	6.25408
CCAATCCAGGAATGGA-5386STDY7537944	EarlyProxMes	human	6.68704	5.29615
CCAATCCCAGACGCAA-5386STDY7537944	EarlyProxMes	human	6.52209	6.34172
CCAATCCCAGGTGGAT-5386STDY7537944	EarlyProxMes	human	6.29002	6.26103
CCAATCCGTCGACTAT-5386STDY7537944	TransMes	human	4.98066	12.1128
CCAATCCGTTCGGGCT-5386STDY7537944	EarlyProxMes	human	6.78572	6.50345
CCAATCCTCACCAGGC-5386STDY7537944	EarlyProxMes	human	5.91798	5.73187
CCAATCCTCGTCTGAA-5386STDY7537944	EarlyProxMes	human	6.14184	5.16181
CCAATCCTCTGTCTCG-5386STDY7537944	EarlyProxMes	human	5.42511	7.81994
CCACCTACAGTCTTCC-5386STDY7537944	EarlyProxMes	human	6.05487	7.49027
CCACCTAGTCCTCCAT-5386STDY7537944	Mes1	human	5.43907	6.92605
CCACCTAGTCGCATCG-5386STDY7537944	MyoB1	human	5.23229	-1.17689
CCACCTAGTGGCCCTA-5386STDY7537944	Mes3/4	human	4.52181	6.58595
CCACCTATCTAACTTC-5386STDY7537944	EarlyProxMes	human	5.89852	7.08728
CCACGGAAGATCACGG-5386STDY7537944	EarlyProxMes	human	6.53038	5.62997
CCACGGACACCTCGGA-5386STDY7537944	EarlyProxMes	human	7.70386	5.03888
CCACGGACACTATCTT-5386STDY7537944	PrimErythro	human	3.79836	-6.93173
CCACGGAGTGTAATGA-5386STDY7537944	PAX3/7+MyoProg	human	5.66296	1.90631
CCACGGATCACTTATC-5386STDY7537944	EarlyProxMes	human	6.02281	6.54776
CCACTACAGCGCTTAT-5386STDY7537944	EarlyProxMes	human	6.25734	8.02818
CCACTACAGTCTTGCA-5386STDY7537944	EarlyProxMes	human	6.53592	5.91389
CCACTACAGTGCCAGA-5386STDY7537944	EarlyProxMes	human	6.05907	5.64512
CCACTACCACGGTTTA-5386STDY7537944	EarlyProxMes	human	8.59188	4.44849
CCACTACCACTTGGAT-5386STDY7537944	EarlyProxMes	human	6.57992	5.53283
CCACTACCATCCAACA-5386STDY7537944	Mes1	human	5.0037	6.60403
CCACTACGTACGCTGC-5386STDY7537944	EarlyProxMes	human	7.56941	5.12482
CCACTACGTATTCTCT-5386STDY7537944	EarlyProxMes	human	8.50895	5.53215
CCACTACGTCGATTGT-5386STDY7537944	EarlyProxMes	human	5.66143	8.36266
CCACTACGTCGCTTCT-5386STDY7537944	Mes1	human	5.15189	7.23615
CCACTACGTGACGGTA-5386STDY7537944	TransMes	human	5.58651	8.71651
CCACTACGTGCAGGTA-5386STDY7537944	EarlyProxMes	human	8.90171	5.93977
CCACTACTCCACGTGG-5386STDY7537944	EarlyDistMes	human	6.88419	7.86294
CCACTACTCCGCAAGC-5386STDY7537944	EarlyProxMes	human	5.50469	4.23073
CCACTACTCCGCGTTT-5386STDY7537944	EarlyProxMes	human	6.57451	6.47944
CCAGCGAAGCGCTCCA-5386STDY7537944	EarlyProxMes	human	5.43205	6.92285
CCAGCGAAGGACATTA-5386STDY7537944	EarlyProxMes	human	6.49737	6.13554
CCAGCGAAGGCGTACA-5386STDY7537944	EarlyProxMes	human	5.7024	5.9292
CCAGCGACACATTAGC-5386STDY7537944	Mes1	human	5.5925	5.9664
CCAGCGACACGTTGGC-5386STDY7537944	EarlyProxMes	human	5.92959	7.17079
CCAGCGACAGCCAATT-5386STDY7537944	EarlyProxMes	human	5.16859	4.85263
CCAGCGACAGGAATCG-5386STDY7537944	Mes1	human	4.40493	7.25565
CCAGCGACAGTGAGTG-5386STDY7537944	EarlyProxMes	human	7.29212	5.88825
CCAGCGAGTGGTGTAG-5386STDY7537944	EarlyProxMes	human	8.04056	7.07113
CCAGCGAGTGTTTGGT-5386STDY7537944	EarlyProxMes	human	7.11677	5.11292
CCAGCGAGTTACGACT-5386STDY7537944	TransMes	human	5.37179	10.6144
CCAGCGATCAACGAAA-5386STDY7537944	EarlyProxMes	human	7.84452	6.8627
CCAGCGATCTAACGGT-5386STDY7537944	Mes1	human	5.23775	6.67928
CCATGTCAGCGGCTTC-5386STDY7537944	PrimErythro	human	4.69947	-6.55861
CCATGTCCAAAGGTGC-5386STDY7537944	EarlyProxMes	human	8.81087	4.6853
CCATGTCGTGCTAGCC-5386STDY7537944	EarlyProxMes	human	6.09078	5.57222
CCATGTCGTGCTTCTC-5386STDY7537944	EarlyProxMes	human	5.86964	5.1681
CCATGTCGTGGTCTCG-5386STDY7537944	EarlyProxMes	human	6.49642	6.69289
CCATGTCGTTCCACGG-5386STDY7537944	EarlyProxMes	human	5.9922	5.13328
CCATGTCTCCAAATGC-5386STDY7537944	PAX3+MyoProg	human	6.05626	1.95249
CCATGTCTCGCGCCAA-5386STDY7537944	EarlyProxMes	human	5.96995	6.7846
CCATTCGAGAAGGCCT-5386STDY7537944	EarlyProxMes	human	6.76806	6.82826
CCATTCGAGCTAAACA-5386STDY7537944	EarlyProxMes	human	6.41949	6.81536
CCATTCGCAAGCTGGA-5386STDY7537944	EarlyProxMes	human	6.34177	6.27807
CCATTCGCAATAGCAA-5386STDY7537944	EarlyProxMes	human	6.43665	5.22156
CCATTCGCACTCAGGC-5386STDY7537944	EarlyProxMes	human	5.65637	7.52563
CCATTCGCAGACGCTC-5386STDY7537944	EarlyProxMes	human	6.16899	7.07978
CCATTCGCATGTAGTC-5386STDY7537944	EarlyProxMes	human	5.82297	7.27978
CCATTCGGTTCTGTTT-5386STDY7537944	EarlyProxMes	human	6.30267	6.15975
CCATTCGTCACTGGGC-5386STDY7537944	EarlyProxMes	human	6.89852	6.35803
CCCAATCAGACTGTAA-5386STDY7537944	TransMes	human	6.06745	8.93319
CCCAATCAGTACGATA-5386STDY7537944	EarlyProxMes	human	6.76381	6.30185
CCCAATCAGTGCTGCC-5386STDY7537944	EarlyProxMes	human	5.98097	6.92676
CCCAATCCACTCAGGC-5386STDY7537944	EarlyProxMes	human	6.20242	7.22054
CCCAATCGTCAGGACA-5386STDY7537944	EarlyProxMes	human	6.02062	6.18744
CCCAATCGTCTCTTAT-5386STDY7537944	Mes1	human	5.5386	7.20249
CCCAATCGTGTTGAGG-5386STDY7537944	EarlyProxMes	human	5.7772	6.25601
CCCAATCTCCGCGCAA-5386STDY7537944	EarlyProxMes	human	6.98386	5.96789
CCCAGTTAGGCGCTCT-5386STDY7537944	EarlyProxMes	human	6.5082	7.522
CCCAGTTCAATCCGAT-5386STDY7537944	EarlyProxMes	human	8.05312	4.94419
CCCAGTTCACATCCGG-5386STDY7537944	EarlyProxMes	human	5.92433	7.86173
CCCAGTTCACGACGAA-5386STDY7537944	EarlyProxMes	human	6.34922	5.41713
CCCAGTTCACGGTGTC-5386STDY7537944	EarlyProxMes	human	6.23442	5.94281
CCCAGTTCAGGTCCAC-5386STDY7537944	TransMes	human	5.00938	11.7355
CCCAGTTCAGTCACTA-5386STDY7537944	EarlyProxMes	human	6.46124	4.94569
CCCAGTTCATCGGTTA-5386STDY7537944	EarlyProxMes	human	5.35462	6.55283
CCCAGTTGTAAACCTC-5386STDY7537944	EarlyProxMes	human	5.94878	8.49748
CCCAGTTGTGAGGGAG-5386STDY7537944	EarlyProxMes	human	5.96356	8.57138
CCCAGTTTCAGCGACC-5386STDY7537944	EarlyProxMes	human	6.47595	4.94523
CCCAGTTTCGGAAACG-5386STDY7537944	PrimErythro	human	5.15573	-6.74569
CCCAGTTTCTGCCAGG-5386STDY7537944	EarlyProxMes	human	8.17133	6.57506
CCCATACAGCAATATG-5386STDY7537944	TransMes	human	3.90335	12.741
CCCATACAGCTATGCT-5386STDY7537944	EarlyProxMes	human	6.77596	6.59665
CCCATACAGGGTTTCT-5386STDY7537944	EarlyProxMes	human	6.64808	4.86982
CCCATACCACAAGACG-5386STDY7537944	Mes1	human	4.98555	7.3006
CCCATACGTATTAGCC-5386STDY7537944	Mes1	human	5.05741	5.86149
CCCATACGTCACACGC-5386STDY7537944	EarlyProxMes	human	7.00686	6.09244
CCCATACGTCTCTCTG-5386STDY7537944	EarlyProxMes	human	7.36925	6.0623
CCCATACGTGTGCCTG-5386STDY7537944	EarlyProxMes	human	6.03551	5.50965
CCCATACTCTACTTAC-5386STDY7537944	EarlyProxMes	human	6.55801	5.96309
CCCATACTCTTGAGAC-5386STDY7537944	EarlyProxMes	human	6.39342	6.55618
CCCTCCTAGAATCTCC-5386STDY7537944	Mes3/4	human	6.8212	7.90626
CCCTCCTAGATGCCAG-5386STDY7537944	EarlyProxMes	human	5.08971	5.00403
CCCTCCTAGGGTTTCT-5386STDY7537944	Mes1	human	5.54293	6.68538
CCCTCCTAGTTCCACA-5386STDY7537944	EarlyProxMes	human	6.09576	5.25876
CCCTCCTCAAAGCGGT-5386STDY7537944	EarlyProxMes	human	7.58251	5.52988
CCCTCCTCACGAGAGT-5386STDY7537944	EarlyProxMes	human	5.78466	7.90875
CCCTCCTCAGCATACT-5386STDY7537944	Prox/Mes2	human	4.27891	8.76131
CCCTCCTCAGTATAAG-5386STDY7537944	EarlyProxMes	human	5.64602	5.74973
CCCTCCTGTCTAGAGG-5386STDY7537944	EarlyProxMes	human	5.92594	6.99859
CCCTCCTGTTGAACTC-5386STDY7537944	EarlyProxMes	human	5.67097	8.1529
CCCTCCTGTTTACTCT-5386STDY7537944	EarlyProxMes	human	5.94768	7.07922
CCCTCCTTCGTCTGAA-5386STDY7537944	PAX3+MyoProg	human	6.22443	2.05919
CCCTCCTTCTAGCACA-5386STDY7537944	EarlyProxMes	human	6.29467	5.53875
CCGGGATAGAGGTTGC-5386STDY7537944	EarlyProxMes	human	6.12727	5.07184
CCGGGATAGATAGTCA-5386STDY7537944	VenousEndo	human	17.3822	10.9
CCGGGATAGCTAACAA-5386STDY7537944	EarlyProxMes	human	7.19711	5.94528
CCGGGATCAGGCTGAA-5386STDY7537944	TransMes	human	6.16181	9.12006
CCGGGATCAGTCACTA-5386STDY7537944	EarlyProxMes	human	6.42114	4.62463
CCGGGATCATGAAGTA-5386STDY7537944	EarlyProxMes	human	7.07583	6.30987
CCGGGATGTAGAGTGC-5386STDY7537944	EarlyProxMes	human	6.45299	6.41797
CCGGGATGTTCATGGT-5386STDY7537944	EarlyProxMes	human	6.85294	5.81537
CCGGTAGAGACACTAA-5386STDY7537944	EarlyProxMes	human	6.17433	6.55607
CCGGTAGAGACTAGGC-5386STDY7537944	EarlyProxMes	human	6.81747	5.59505
CCGGTAGAGATATACG-5386STDY7537944	VenousEndo	human	18.0407	11.0916
CCGGTAGAGATGGCGT-5386STDY7537944	EarlyProxMes	human	7.84881	6.5636
CCGGTAGAGCACAGGT-5386STDY7537944	EarlyProxMes	human	9.58746	5.88579
CCGGTAGAGGCATGTG-5386STDY7537944	EarlyProxMes	human	7.31209	6.3931
CCGGTAGCATCCTAGA-5386STDY7537944	EarlyProxMes	human	5.72546	7.835
CCGGTAGGTACAGACG-5386STDY7537944	EarlyProxMes	human	5.61707	5.97047
CCGGTAGGTCTTCAAG-5386STDY7537944	EarlyProxMes	human	6.87467	6.25516
CCGGTAGTCATTGCCC-5386STDY7537944	EarlyProxMes	human	6.83024	5.8017
CCGGTAGTCGGTGTTA-5386STDY7537944	EarlyProxMes	human	7.09172	5.73274
CCGGTAGTCGTTACAG-5386STDY7537944	EarlyProxMes	human	6.73722	7.39324
CCGGTAGTCTCCAACC-5386STDY7537944	EarlyProxMes	human	6.3628	6.56066
CCGTACTAGCGATTCT-5386STDY7537944	EarlyProxMes	human	5.8914	5.77306
CCGTACTAGTCCGTAT-5386STDY7537944	EarlyProxMes	human	7.22193	5.86278
CCGTACTAGTTTAGGA-5386STDY7537944	EarlyProxMes	human	6.58931	6.13525
CCGTACTCAATAACGA-5386STDY7537944	EarlyProxMes	human	5.99168	7.06112
CCGTACTGTAGCGCTC-5386STDY7537944	EarlyProxMes	human	7.66358	6.46274
CCGTACTGTCACACGC-5386STDY7537944	PAX3+MyoProg	human	6.45895	2.06515
CCGTACTGTCGAGATG-5386STDY7537944	PAX3/7+MyoProg	human	5.12067	1.1679
CCGTACTGTCTAAAGA-5386STDY7537944	EarlyProxMes	human	6.29181	6.85905
CCGTACTGTGACCAAG-5386STDY7537944	Mes1	human	5.26698	7.03222
CCGTACTGTTGTGGAG-5386STDY7537944	EarlyProxMes	human	7.63797	6.91733
CCGTACTTCATCGCTC-5386STDY7537944	EarlyProxMes	human	6.32147	6.56373
CCGTACTTCATTTGGG-5386STDY7537944	EarlyProxMes	human	7.11121	5.21279
CCGTACTTCGGTGTCG-5386STDY7537944	EarlyProxMes	human	6.16194	6.30191
CCGTACTTCTAACCGA-5386STDY7537944	Prox/Mes2	human	5.2685	8.39509
CCGTGGAAGACTCGGA-5386STDY7537944	EarlyProxMes	human	6.07849	6.57416
CCGTGGAAGCAGACTG-5386STDY7537944	EarlyProxMes	human	6.27236	6.18742
CCGTGGAAGCCACCTG-5386STDY7537944	EarlyProxMes	human	6.66568	6.18319
CCGTGGAGTAACGACG-5386STDY7537944	EarlyProxMes	human	6.72252	5.80237
CCGTGGAGTACTTCTT-5386STDY7537944	EarlyProxMes	human	7.01822	5.92074
CCGTGGAGTCGTGGCT-5386STDY7537944	PrimErythro	human	4.35918	-6.71396
CCGTGGAGTGCACCAC-5386STDY7537944	EarlyProxMes	human	7.68645	7.3261
CCGTGGAGTGGAAAGA-5386STDY7537944	EarlyProxMes	human	8.34873	6.73425
CCGTGGATCCCGACTT-5386STDY7537944	EarlyProxMes	human	6.63546	8.40662
CCGTGGATCCCTAACC-5386STDY7537944	EarlyProxMes	human	6.29782	4.9737
CCGTTCAAGGGATGGG-5386STDY7537944	EarlyProxMes	human	6.37667	6.79286
CCGTTCACAAGCGTAG-5386STDY7537944	EarlyProxMes	human	5.68621	6.63668
CCGTTCACACATTCGA-5386STDY7537944	EarlyProxMes	human	8.30612	4.42673
CCGTTCACAGTCTTCC-5386STDY7537944	EarlyProxMes	human	6.64175	6.6129
CCGTTCAGTATGGTTC-5386STDY7537944	EarlyProxMes	human	6.27142	6.15882
CCGTTCAGTCGCGAAA-5386STDY7537944	EarlyProxMes	human	5.91439	6.75018
CCGTTCATCCTTCAAT-5386STDY7537944	EarlyProxMes	human	5.46414	4.94508
CCGTTCATCGGATGTT-5386STDY7537944	EarlyProxMes	human	7.32779	6.07598
CCTAAAGAGAAACCAT-5386STDY7537944	EarlyDistMes	human	5.72511	7.50416
CCTAAAGAGAATGTTG-5386STDY7537944	EarlyProxMes	human	6.79912	4.95978
CCTAAAGAGACGACGT-5386STDY7537944	EarlyProxMes	human	5.6696	6.04411
CCTAAAGAGCTGCAAG-5386STDY7537944	EarlyProxMes	human	5.56433	8.26903
CCTAAAGAGGCAGGTT-5386STDY7537944	Mes3/4	human	5.13389	7.8956
CCTAAAGAGTCGTTTG-5386STDY7537944	EarlyProxMes	human	6.56421	5.81949
CCTAAAGCAGGATCGA-5386STDY7537944	EarlyProxMes	human	6.23017	6.02091
CCTAAAGGTACACCGC-5386STDY7537944	EarlyProxMes	human	6.31298	5.89581
CCTAAAGGTCATACTG-5386STDY7537944	VenousEndo	human	18.7237	10.7242
CCTAAAGGTCGTCTTC-5386STDY7537944	PAX3/7+MyoProg	human	5.29227	0.615448
CCTAAAGTCCGAACGC-5386STDY7537944	EarlyProxMes	human	5.97197	6.23948
CCTAAAGTCTTCCTTC-5386STDY7537944	EarlyProxMes	human	5.59363	6.23204
CCTACACAGAGCCCAA-5386STDY7537944	Mes1	human	5.80749	7.41175
CCTACACAGAGGACGG-5386STDY7537944	EarlyProxMes	human	6.13727	6.06371
CCTACACAGATCACGG-5386STDY7537944	EarlyProxMes	human	6.04024	5.62209
CCTACACAGCCGGTAA-5386STDY7537944	HOXC5+DermFibroProg	human	4.57813	5.25366
CCTACACAGTATCTCG-5386STDY7537944	EarlyProxMes	human	5.68878	7.32854
CCTACACCAGCCTTGG-5386STDY7537944	EarlyProxMes	human	5.65116	8.63945
CCTACACGTAGGGTAC-5386STDY7537944	EarlyDistMes	human	8.08183	7.45661
CCTACACTCCGTAGTA-5386STDY7537944	EarlyProxMes	human	8.3176	5.96263
CCTACACTCTTCTGGC-5386STDY7537944	EarlyProxMes	human	5.39525	8.61118
CCTACCAAGCAATATG-5386STDY7537944	EarlyProxMes	human	6.22178	4.98069
CCTACCAAGCCTATGT-5386STDY7537944	EarlyProxMes	human	6.80228	5.29494
CCTACCAAGTAGCGGT-5386STDY7537944	EarlyProxMes	human	6.12897	5.95841
CCTACCAGTCACCCAG-5386STDY7537944	EarlyProxMes	human	5.70754	6.0314
CCTACCAGTCGTTGTA-5386STDY7537944	EarlyProxMes	human	7.24282	6.69201
CCTACCAGTCTTCGTC-5386STDY7537944	EarlyDistMes	human	6.78455	7.12559
CCTACCATCGCCCTTA-5386STDY7537944	Prox/Mes2	human	4.14495	8.43615
CCTACCATCTGCCAGG-5386STDY7537944	EarlyProxMes	human	6.89653	6.35432
CCTACCATCTTGCCGT-5386STDY7537944	EarlyProxMes	human	6.34338	6.63229
CCTAGCTCAGATAATG-5386STDY7537944	EarlyProxMes	human	7.45499	4.87274
CCTAGCTCAGCCTTTC-5386STDY7537944	EarlyProxMes	human	6.55988	5.70181
CCTAGCTCAGTAAGCG-5386STDY7537944	EarlyProxMes	human	6.53104	5.12134
CCTAGCTGTCGCTTTC-5386STDY7537944	EarlyProxMes	human	7.59011	5.90507
CCTAGCTGTCTAGTGT-5386STDY7537944	EarlyProxMes	human	6.37618	5.63872
CCTAGCTGTGATGCCC-5386STDY7537944	Mes1	human	4.94477	6.65174
CCTAGCTGTGCGAAAC-5386STDY7537944	EarlyProxMes	human	6.64896	5.03383
CCTAGCTGTTCGAATC-5386STDY7537944	PAX3/7+MyoProg	human	5.20256	-0.762616
CCTAGCTGTTTAGGAA-5386STDY7537944	EarlyProxMes	human	6.86299	5.12964
CCTAGCTTCAGTTCGA-5386STDY7537944	EarlyProxMes	human	6.02827	8.03464
CCTAGCTTCGGCTACG-5386STDY7537944	EarlyProxMes	human	6.65941	6.06284
CCTAGCTTCTGGCGAC-5386STDY7537944	EarlyProxMes	human	6.20996	6.1081
CCTATTAAGAGCCTAG-5386STDY7537944	EarlyProxMes	human	6.03989	7.29403
CCTATTAAGCGTGAGT-5386STDY7537944	PAX3+MyoProg	human	5.32896	1.97459
CCTATTAAGCTACCTA-5386STDY7537944	EarlyProxMes	human	6.60649	6.71369
CCTATTAAGCTAGTGG-5386STDY7537944	PAX3/7+MyoProg	human	5.67357	-0.0887321
CCTATTAAGGAGTCTG-5386STDY7537944	Mes1	human	5.21865	7.11378
CCTATTACACGTGAGA-5386STDY7537944	EarlyProxMes	human	6.19498	4.45406
CCTATTAGTTAGGGTG-5386STDY7537944	TransMes	human	4.56376	12.7725
CCTATTAGTTTAGGAA-5386STDY7537944	EarlyProxMes	human	5.33061	9.63182
CCTATTATCTAACGGT-5386STDY7537944	EarlyProxMes	human	5.89649	5.3626
CCTCAGTAGCGTGTCC-5386STDY7537944	EarlyProxMes	human	6.52071	6.45289
CCTCAGTAGTACGTAA-5386STDY7537944	EarlyProxMes	human	5.89534	6.5574
CCTCAGTCACTGTCGG-5386STDY7537944	EarlyProxMes	human	6.15687	7.26803
CCTCAGTCAGGAATCG-5386STDY7537944	EarlyProxMes	human	6.83696	6.55409
CCTCAGTCAGTTCCCT-5386STDY7537944	EarlyProxMes	human	5.86187	7.3074
CCTCAGTGTCACTGGC-5386STDY7537944	EarlyProxMes	human	7.63739	5.07458
CCTCAGTGTCCGAATT-5386STDY7537944	EarlyProxMes	human	7.51083	5.33533
CCTCAGTGTTCCCGAG-5386STDY7537944	EarlyProxMes	human	5.6304	7.63615
CCTCAGTTCATTCACT-5386STDY7537944	EarlyProxMes	human	6.28026	7.02118
CCTCTGAAGAAGATTC-5386STDY7537944	EarlyProxMes	human	6.49387	7.06406
CCTCTGAAGACCGGAT-5386STDY7537944	TransMes	human	5.17012	9.44684
CCTCTGAAGCCATCGC-5386STDY7537944	EarlyProxMes	human	8.52079	5.87107
CCTCTGAAGTCATGCT-5386STDY7537944	EarlyProxMes	human	6.1754	5.73776
CCTCTGACACAACGCC-5386STDY7537944	EarlyProxMes	human	6.90202	6.71655
CCTCTGACAGAGTGTG-5386STDY7537944	EarlyProxMes	human	6.71287	6.1321
CCTCTGAGTATAGTAG-5386STDY7537944	EarlyProxMes	human	6.02755	7.59484
CCTCTGAGTTGGACCC-5386STDY7537944	EarlyDistMes	human	7.11169	7.24347
CCTCTGATCAAAGTAG-5386STDY7537944	EarlyProxMes	human	6.31547	7.18169
CCTCTGATCCTGTAGA-5386STDY7537944	EarlyProxMes	human	5.81948	5.18201
CCTCTGATCTGGTGTA-5386STDY7537944	EarlyProxMes	human	5.66257	8.17906
CCTTACGAGACTGTAA-5386STDY7537944	EarlyProxMes	human	8.1103	7.14731
CCTTACGAGTTGAGAT-5386STDY7537944	EarlyProxMes	human	6.1919	7.2275
CCTTACGCAAGCGCTC-5386STDY7537944	Mes1	human	5.70261	6.71238
CCTTACGCACCAACCG-5386STDY7537944	EarlyProxMes	human	6.26089	5.32984
CCTTACGCACGGACAA-5386STDY7537944	EarlyProxMes	human	5.96001	5.78935
CCTTACGCACGGCGTT-5386STDY7537944	EarlyProxMes	human	5.83065	7.01312
CCTTACGGTAGAGCTG-5386STDY7537944	EarlyProxMes	human	6.5491	6.60156
CCTTACGGTTCCCGAG-5386STDY7537944	EarlyProxMes	human	6.62773	7.13666
CCTTCCCAGATGTGTA-5386STDY7537944	TransMes	human	5.55171	9.40679
CCTTCCCAGCCCTAAT-5386STDY7537944	EarlyProxMes	human	6.42944	7.88655
CCTTCCCAGGCCGAAT-5386STDY7537944	EarlyProxMes	human	5.58791	6.45548
CCTTCCCCAATTGCTG-5386STDY7537944	EarlyProxMes	human	6.62672	5.11211
CCTTCCCCATCACCCT-5386STDY7537944	EarlyProxMes	human	9.9427	5.80581
CCTTCCCCATTACGAC-5386STDY7537944	EarlyProxMes	human	6.73877	5.9169
CCTTCCCGTCTAGGTT-5386STDY7537944	EarlyDistMes	human	5.78759	7.2296
CCTTCCCTCAATCACG-5386STDY7537944	EarlyProxMes	human	6.6508	7.07047
CCTTCCCTCATGTAGC-5386STDY7537944	EarlyProxMes	human	7.30275	6.6064
CCTTCCCTCCCTAACC-5386STDY7537944	EarlyProxMes	human	6.1667	5.99518
CCTTCCCTCGCGATCG-5386STDY7537944	EarlyProxMes	human	5.60949	5.51649
CCTTCCCTCGTACGGC-5386STDY7537944	EarlyProxMes	human	6.84547	6.30561
CCTTCGAAGTGAACAT-5386STDY7537944	EarlyProxMes	human	6.10368	5.72662
CCTTCGAAGTGCCATT-5386STDY7537944	EarlyDistMes	human	7.22523	7.06508
CCTTCGACAAGTCTGT-5386STDY7537944	EarlyProxMes	human	7.43964	5.44229
CCTTCGAGTCTTTCAT-5386STDY7537944	Mes1	human	4.42846	7.05405
CCTTTCTAGCACGCCT-5386STDY7537944	EarlyProxMes	human	6.38446	5.76649
CCTTTCTAGCTATGCT-5386STDY7537944	EarlyProxMes	human	6.43727	5.3008
CCTTTCTAGTGGTAGC-5386STDY7537944	PAX3+MyoProg	human	6.60834	3.50797
CCTTTCTGTACCGGCT-5386STDY7537944	EarlyProxMes	human	6.67825	5.49734
CCTTTCTTCCAACCAA-5386STDY7537944	EarlyProxMes	human	7.70312	5.64551
CCTTTCTTCCAAGTAC-5386STDY7537944	EarlyProxMes	human	5.62641	6.89458
CCTTTCTTCTTGCAAG-5386STDY7537944	EarlyProxMes	human	6.38525	7.52746
CGAACATAGATGGCGT-5386STDY7537944	EarlyProxMes	human	5.99967	5.95047
CGAACATAGTTTAGGA-5386STDY7537944	EarlyProxMes	human	7.06184	5.21846
CGAACATCAGGGTACA-5386STDY7537944	PAX3/7+MyoProg	human	5.81989	-0.170561
CGAACATGTACAAGTA-5386STDY7537944	EarlyProxMes	human	6.14864	6.17962
CGAACATTCACGGTTA-5386STDY7537944	PrimErythro	human	4.58262	-6.44244
CGAACATTCCAAACTG-5386STDY7537944	Basal	human	9.03119	-0.213911
CGAACATTCGCTAGCG-5386STDY7537944	Mes1	human	5.68623	7.00912
CGAATGTAGGACACCA-5386STDY7537944	PAX3/7+MyoProg	human	5.66865	-0.0839357
CGAATGTCAAGGCTCC-5386STDY7537944	EarlyProxMes	human	6.24139	6.38626
CGAATGTGTAGCGTGA-5386STDY7537944	EarlyProxMes	human	6.7285	7.651
CGAATGTGTCTAGTGT-5386STDY7537944	EarlyProxMes	human	6.52128	5.01272
CGAATGTGTCTTTCAT-5386STDY7537944	EarlyProxMes	human	5.9767	7.698
CGACCTTAGTGGAGTC-5386STDY7537944	EarlyProxMes	human	5.96594	6.15472
CGACCTTCAGTTCCCT-5386STDY7537944	EarlyProxMes	human	6.32044	5.57901
CGACCTTGTAAGGATT-5386STDY7537944	EarlyProxMes	human	7.84524	5.85999
CGACCTTGTCCCTTGT-5386STDY7537944	EarlyProxMes	human	6.33149	5.70328
CGACCTTTCTGGTTCC-5386STDY7537944	EarlyProxMes	human	5.78946	6.73866
CGACTTCAGACTACAA-5386STDY7537944	EarlyProxMes	human	5.82514	6.78463
CGACTTCAGATCCTGT-5386STDY7537944	EarlyProxMes	human	7.7091	4.32331
CGACTTCAGTAGCCGA-5386STDY7537944	EarlyProxMes	human	7.86126	7.35844
CGACTTCCAAAGGTGC-5386STDY7537944	Mes1	human	4.83286	6.20336
CGACTTCCAAGAAGAG-5386STDY7537944	PAX3+MyoProg	human	6.75785	2.04066
CGACTTCCACACTGCG-5386STDY7537944	EarlyProxMes	human	6.17614	6.28892
CGACTTCCAGTAACGG-5386STDY7537944	EarlyProxMes	human	6.49174	4.854
CGACTTCCAGTGGAGT-5386STDY7537944	EarlyProxMes	human	6.26944	8.18887
CGACTTCGTACTCTCC-5386STDY7537944	EarlyProxMes	human	6.31801	6.28864
CGACTTCGTCGGCACT-5386STDY7537944	PAX3+MyoProg	human	6.34884	1.09202
CGACTTCGTGACCAAG-5386STDY7537944	EarlyProxMes	human	5.90952	7.79282
CGACTTCGTGTAATGA-5386STDY7537944	PrimErythro	human	4.561	-6.2676
CGACTTCGTTATTCTC-5386STDY7537944	EarlyProxMes	human	6.64512	5.62097
CGACTTCGTTCGAATC-5386STDY7537944	Mes1	human	4.97813	7.09839
CGAGAAGAGGACGAAA-5386STDY7537944	EarlyProxMes	human	8.43787	7.84456
CGAGAAGCACAAGTAA-5386STDY7537944	EarlyProxMes	human	5.40853	8.61451
CGAGAAGCAGTGGAGT-5386STDY7537944	EarlyProxMes	human	8.2447	5.75795
CGAGAAGCATTAACCG-5386STDY7537944	EarlyProxMes	human	6.75541	7.23756
CGAGAAGTCCAATGGT-5386STDY7537944	EarlyProxMes	human	5.56388	6.38899
CGAGAAGTCGGCTACG-5386STDY7537944	Mes1	human	5.19862	6.54753
CGAGAAGTCTTGCAAG-5386STDY7537944	PrimErythro	human	3.96664	-6.85316
CGAGCACAGACAGACC-5386STDY7537944	EarlyProxMes	human	6.41541	6.05143
CGAGCACAGCTAGTCT-5386STDY7537944	EarlyProxMes	human	6.03733	5.98589
CGAGCACAGCTGCGAA-5386STDY7537944	EarlyProxMes	human	7.16552	5.96817
CGAGCACAGTAGGCCA-5386STDY7537944	EarlyProxMes	human	5.86509	7.44324
CGAGCACCAGCCTTTC-5386STDY7537944	PrimErythro	human	4.37081	-6.55497
CGAGCACTCAACCAAC-5386STDY7537944	EarlyProxMes	human	7.3836	5.59712
CGAGCACTCACCACCT-5386STDY7537944	PAX3+MyoProg	human	6.07359	1.51068
CGAGCACTCCGCAAGC-5386STDY7537944	EarlyProxMes	human	6.41856	7.11068
CGAGCACTCGTGGTCG-5386STDY7537944	EarlyProxMes	human	7.43758	4.79336
CGAGCACTCTGGCGAC-5386STDY7537944	EarlyProxMes	human	6.45368	5.9049
CGAGCCAAGAAGGCCT-5386STDY7537944	EarlyProxMes	human	6.08117	6.26046
CGAGCCAAGAGTACCG-5386STDY7537944	EarlyProxMes	human	7.57933	6.71924
CGAGCCAAGCCCTAAT-5386STDY7537944	EarlyProxMes	human	5.35404	9.86559
CGAGCCAAGCTAGCCC-5386STDY7537944	EarlyProxMes	human	6.36742	7.23568
CGAGCCAAGGGAAACA-5386STDY7537944	EarlyProxMes	human	6.16063	6.23002
CGAGCCACACGTTGGC-5386STDY7537944	EarlyProxMes	human	6.53351	7.03562
CGAGCCACAGCTGCAC-5386STDY7537944	EarlyProxMes	human	5.93333	6.21584
CGAGCCAGTCTCATCC-5386STDY7537944	EarlyProxMes	human	6.4139	7.7573
CGAGCCATCAATCTCT-5386STDY7537944	EarlyProxMes	human	6.71933	5.08753
CGAGCCATCCTGTACC-5386STDY7537944	EarlyProxMes	human	6.62675	6.27676
CGATCGGAGAAGAAGC-5386STDY7537944	EarlyProxMes	human	6.8093	6.53566
CGATCGGAGTCGCCGT-5386STDY7537944	MyoC	human	1.94563	-3.96704
CGATCGGCAGCCTTGG-5386STDY7537944	EarlyProxMes	human	6.03257	6.50846
CGATCGGCAGGACGTA-5386STDY7537944	EarlyProxMes	human	5.90308	6.08419
CGATCGGCAGTCAGAG-5386STDY7537944	EarlyProxMes	human	7.00272	5.72394
CGATCGGCATTCTTAC-5386STDY7537944	PrimErythro	human	4.27831	-6.40706
CGATCGGGTACGAAAT-5386STDY7537944	EarlyProxMes	human	5.72372	6.54023
CGATCGGTCCCAGGTG-5386STDY7537944	EarlyProxMes	human	6.45603	6.67664
CGATCGGTCCCTAACC-5386STDY7537944	EarlyProxMes	human	9.84267	5.98421
CGATCGGTCCGTCATC-5386STDY7537944	EarlyProxMes	human	5.87115	6.99544
CGATCGGTCGATCCCT-5386STDY7537944	Mes3/4	human	6.54263	8.45093
CGATCGGTCGGTCTAA-5386STDY7537944	EarlyProxMes	human	6.1677	5.55122
CGATCGGTCTGTCTAT-5386STDY7537944	EarlyProxMes	human	7.09975	6.01091
CGATGGCAGGCATTGG-5386STDY7537944	EarlyProxMes	human	6.1162	6.17278
CGATGGCAGGCCCTCA-5386STDY7537944	EarlyProxMes	human	5.57107	8.60629
CGATGGCAGTGATCGG-5386STDY7537944	EarlyDistMes	human	6.93958	7.43424
CGATGGCAGTTGAGTA-5386STDY7537944	PrimErythro	human	3.62007	-6.51262
CGATGGCCAAGCCCAC-5386STDY7537944	EarlyProxMes	human	5.42931	6.00813
CGATGGCCAGCTCGCA-5386STDY7537944	PrimErythro	human	4.58596	-6.36669
CGATGGCCAGGGTTAG-5386STDY7537944	EarlyProxMes	human	7.08502	4.74231
CGATGGCCATTACGAC-5386STDY7537944	PrimErythro	human	4.34224	-6.74721
CGATGGCTCCAAACTG-5386STDY7537944	EarlyProxMes	human	6.00957	7.8281
CGATGGCTCCAAATGC-5386STDY7537944	EarlyProxMes	human	5.85705	5.8201
CGATGGCTCGTAGGTT-5386STDY7537944	EarlyProxMes	human	5.91705	5.84301
CGATGTAAGAGCTATA-5386STDY7537944	EarlyProxMes	human	4.64339	11.2415
CGATGTAAGATCGATA-5386STDY7537944	EarlyProxMes	human	5.83404	5.90924
CGATGTAAGCTCAACT-5386STDY7537944	EarlyProxMes	human	4.90055	10.72
CGATGTACAATCCGAT-5386STDY7537944	EarlyProxMes	human	5.74418	5.95761
CGATGTACACAGGAGT-5386STDY7537944	EarlyProxMes	human	5.94291	7.95852
CGATGTACACCATCCT-5386STDY7537944	EarlyDistMes	human	5.80225	8.01175
CGATGTACACCGATAT-5386STDY7537944	EarlyProxMes	human	7.29931	4.60049
CGATGTACACTGCCAG-5386STDY7537944	EarlyProxMes	human	7.07803	6.22644
CGATGTACAGGCAGTA-5386STDY7537944	EarlyProxMes	human	7.31771	6.1646
CGATGTACATTGGGCC-5386STDY7537944	EarlyProxMes	human	6.87025	4.94857
CGATGTAGTTCGGGCT-5386STDY7537944	EarlyProxMes	human	5.24092	5.4847
CGATGTATCCGTCAAA-5386STDY7537944	EarlyProxMes	human	5.72486	5.15437
CGATGTATCTACTATC-5386STDY7537944	EarlyProxMes	human	7.61831	6.05983
CGATGTATCTGACCTC-5386STDY7537944	EarlyProxMes	human	6.3552	5.6895
CGATTGAAGCACCGCT-5386STDY7537944	EarlyProxMes	human	7.75477	6.26092
CGATTGAAGTACGACG-5386STDY7537944	PrimErythro	human	4.49758	-6.87347
CGATTGACAGGACCCT-5386STDY7537944	EarlyProxMes	human	5.41701	6.23988
CGATTGACAGGTTTCA-5386STDY7537944	EarlyProxMes	human	8.40739	4.86408
CGATTGAGTCTCTCGT-5386STDY7537944	EarlyProxMes	human	5.74656	5.83279
CGATTGAGTGTAATGA-5386STDY7537944	PAX3+MyoProg	human	6.03469	1.94505
CGATTGAGTTACGACT-5386STDY7537944	EarlyProxMes	human	6.22317	6.1646
CGATTGAGTTCCATGA-5386STDY7537944	PAX3/7+MyoProg	human	4.83788	0.904822
CGATTGATCTGCCCTA-5386STDY7537944	EarlyProxMes	human	5.16354	6.16412
CGCCAAGAGATGCCAG-5386STDY7537944	EarlyProxMes	human	7.07032	5.13941
CGCCAAGAGCTGGAAC-5386STDY7537944	EarlyProxMes	human	5.81462	6.48236
CGCCAAGCATGATCCA-5386STDY7537944	Mes1	human	5.03145	6.95322
CGCCAAGCATGTCTCC-5386STDY7537944	EarlyProxMes	human	6.16134	7.91242
CGCCAAGGTCGAACAG-5386STDY7537944	EarlyProxMes	human	5.72755	9.15439
CGCCAAGGTTACGCGC-5386STDY7537944	HOXC5+DermFibroProg	human	4.8567	4.81812
CGCCAAGTCACCATAG-5386STDY7537944	EarlyProxMes	human	6.28994	6.19548
CGCCAAGTCATTCACT-5386STDY7537944	PAX3/7+MyoProg	human	5.68834	-0.657618
CGCCAAGTCGCAGGCT-5386STDY7537944	EarlyProxMes	human	6.5696	5.61702
CGCCAAGTCGGAGGTA-5386STDY7537944	EarlyProxMes	human	6.47019	6.81395
CGCCAAGTCTGGCGAC-5386STDY7537944	TransMes	human	5.79614	9.88137
CGCCAAGTCTTGTTTG-5386STDY7537944	EarlyProxMes	human	6.48037	5.89289
CGCGGTAAGCATCATC-5386STDY7537944	EarlyProxMes	human	5.83828	6.6927
CGCGGTAAGCCACCTG-5386STDY7537944	EarlyProxMes	human	6.10149	6.67292
CGCGGTAAGCGACGTA-5386STDY7537944	EarlyProxMes	human	7.46124	5.72777
CGCGGTAAGGCTAGAC-5386STDY7537944	EarlyProxMes	human	6.41196	6.79747
CGCGGTACACGTGAGA-5386STDY7537944	EarlyProxMes	human	6.06987	5.44179
CGCGGTACAGAGTGTG-5386STDY7537944	Mes1	human	5.31986	6.95981
CGCGGTACATGGTCTA-5386STDY7537944	EarlyProxMes	human	5.83598	4.74556
CGCGGTATCACAGGCC-5386STDY7537944	EarlyProxMes	human	5.79306	6.41137
CGCGGTATCAGGCCCA-5386STDY7537944	EarlyProxMes	human	5.41714	6.23045
CGCGGTATCCAGAGGA-5386STDY7537944	EarlyProxMes	human	7.0578	5.73914
CGCGGTATCCATGAGT-5386STDY7537944	EarlyProxMes	human	6.41098	6.33291
CGCGGTATCCCTCAGT-5386STDY7537944	OCP	human	4.80696	9.85628
CGCGGTATCGTTGCCT-5386STDY7537944	EarlyProxMes	human	5.78676	5.34323
CGCGTTTAGTGTACGG-5386STDY7537944	EarlyProxMes	human	5.93146	7.33588
CGCGTTTCAATAGCAA-5386STDY7537944	PrimErythro	human	4.32318	-6.69013
CGCGTTTCACACCGAC-5386STDY7537944	EarlyProxMes	human	6.51698	6.58776
CGCGTTTCACGGTGTC-5386STDY7537944	EarlyProxMes	human	6.90719	6.55116
CGCGTTTCAGGATTGG-5386STDY7537944	EarlyProxMes	human	5.53566	6.66853
CGCGTTTCATCTATGG-5386STDY7537944	EarlyProxMes	human	7.54129	6.40601
CGCGTTTGTCAACATC-5386STDY7537944	EarlyProxMes	human	7.29662	6.18411
CGCGTTTGTCGCGAAA-5386STDY7537944	PAX3+MyoProg	human	6.31456	1.914
CGCGTTTGTTTGTTTC-5386STDY7537944	EarlyProxMes	human	7.35605	6.62652
CGCGTTTTCGACCAGC-5386STDY7537944	EarlyProxMes	human	6.68306	5.93014
CGCGTTTTCGGACAAG-5386STDY7537944	EarlyProxMes	human	6.3605	7.31699
CGCTATCAGAGACTAT-5386STDY7537944	PAX3+MyoProg	human	6.79211	3.4971
CGCTATCCACCCATTC-5386STDY7537944	EarlyProxMes	human	7.82728	7.21832
CGCTATCCACGCGAAA-5386STDY7537944	EarlyProxMes	human	6.86134	5.02799
CGCTATCCAGACGCCT-5386STDY7537944	EarlyProxMes	human	5.8667	5.01951
CGCTATCGTAAACACA-5386STDY7537944	EarlyProxMes	human	5.87371	4.9826
CGCTATCGTAAGGATT-5386STDY7537944	PAX3+MyoProg	human	6.8227	2.23536
CGCTATCGTCCTCTTG-5386STDY7537944	Mes1	human	5.10358	7.41051
CGCTATCGTTCGTGAT-5386STDY7537944	EarlyProxMes	human	5.92171	6.91851
CGCTATCTCAACCATG-5386STDY7537944	EarlyProxMes	human	5.884	5.09741
CGCTATCTCTCCAACC-5386STDY7537944	EarlyProxMes	human	9.21079	4.71197
CGCTATCTCTGTCTAT-5386STDY7537944	PrimErythro	human	4.42742	-7.20904
CGCTGGAAGGTGATTA-5386STDY7537944	EarlyProxMes	human	6.86506	5.59722
CGCTGGAAGTCTCCTC-5386STDY7537944	Mes1	human	5.45641	6.78014
CGCTGGACAACGATGG-5386STDY7537944	EarlyProxMes	human	6.14889	7.86996
CGCTGGACAACTGCGC-5386STDY7537944	EarlyProxMes	human	5.57796	9.19677
CGCTGGACAAGTTAAG-5386STDY7537944	EarlyProxMes	human	7.01807	4.73714
CGCTGGACACCTCGTT-5386STDY7537944	EarlyProxMes	human	5.75974	6.39502
CGCTGGAGTGAGGCTA-5386STDY7537944	EarlyProxMes	human	5.84611	8.35669
CGCTGGAGTGTTAAGA-5386STDY7537944	PrimErythro	human	4.70872	-6.56671
CGCTGGAGTTCCCTTG-5386STDY7537944	EarlyProxMes	human	5.9242	7.22829
CGCTGGATCACAATGC-5386STDY7537944	EarlyProxMes	human	6.80979	6.53418
CGCTTCACAGCTGGCT-5386STDY7537944	EarlyProxMes	human	6.1522	5.52619
CGCTTCAGTCAACATC-5386STDY7537944	Basal	human	9.0792	0.842276
CGCTTCAGTCTCCCTA-5386STDY7537944	EarlyProxMes	human	5.77147	6.49517
CGCTTCATCCTCAATT-5386STDY7537944	MyoB1	human	4.34255	-2.56541
CGGACACAGGGAAACA-5386STDY7537944	PAX3+MyoProg	human	6.59996	1.66614
CGGACACCATTCTCAT-5386STDY7537944	EarlyProxMes	human	6.48517	5.98748
CGGACACTCTTCTGGC-5386STDY7537944	EarlyProxMes	human	5.83942	6.65679
CGGACGTAGAGGTTGC-5386STDY7537944	EarlyProxMes	human	7.09154	7.28685
CGGACGTAGCGATCCC-5386STDY7537944	EarlyProxMes	human	7.06384	5.66119
CGGACGTAGTCGATAA-5386STDY7537944	PrimErythro	human	4.6407	-6.02203
CGGACGTCAAGCTGGA-5386STDY7537944	EarlyProxMes	human	6.02708	4.47673
CGGACGTCACGTCTCT-5386STDY7537944	EarlyProxMes	human	6.30209	5.37415
CGGACGTCAGCAGTTT-5386STDY7537944	EarlyProxMes	human	6.78284	5.79642
CGGACGTGTCTCGTTC-5386STDY7537944	Mes1	human	5.71563	7.93409
CGGACGTGTGATGATA-5386STDY7537944	EarlyProxMes	human	7.12712	6.35212
CGGACGTGTTAAAGTG-5386STDY7537944	Mes1	human	5.60395	7.42789
CGGACGTGTTCCGTCT-5386STDY7537944	EarlyProxMes	human	6.18145	6.27426
CGGACGTTCGTATCAG-5386STDY7537944	PrimErythro	human	4.19789	-6.77638
CGGACTGAGTATTGGA-5386STDY7537944	Mes3/4	human	5.02819	7.78132
CGGACTGCACGCTTTC-5386STDY7537944	EarlyProxMes	human	5.89326	7.30533
CGGAGCTAGATGGCGT-5386STDY7537944	MyoB1	human	4.95248	-1.75255
CGGAGCTCACTAGTAC-5386STDY7537944	EarlyProxMes	human	7.26882	5.13916
CGGAGCTCAGGCAGTA-5386STDY7537944	EarlyProxMes	human	6.44035	6.36369
CGGAGCTCATTAACCG-5386STDY7537944	PAX3/7+MyoProg	human	5.69332	-0.306389
CGGAGCTGTGAAGGCT-5386STDY7537944	EarlyProxMes	human	6.67375	5.77109
CGGAGCTTCCCTAACC-5386STDY7537944	EarlyProxMes	human	6.88535	6.27913
CGGAGTCAGGACAGAA-5386STDY7537944	PAX3+MyoProg	human	6.08002	2.37945
CGGAGTCCAAGGACAC-5386STDY7537944	EarlyProxMes	human	6.13707	6.71575
CGGAGTCCACCACGTG-5386STDY7537944	PrimErythro	human	4.99883	-6.53295
CGGAGTCCACTTGGAT-5386STDY7537944	EarlyProxMes	human	6.68747	5.49339
CGGAGTCCAGGGCATA-5386STDY7537944	EarlyProxMes	human	6.79526	6.08838
CGGAGTCCAGTACACT-5386STDY7537944	EarlyProxMes	human	6.6328	5.96051
CGGAGTCCATACTCTT-5386STDY7537944	Mes1	human	4.90024	6.93961
CGGAGTCGTGAGGGTT-5386STDY7537944	EarlyProxMes	human	6.38811	6.62845
CGGAGTCGTTCGAATC-5386STDY7537944	EarlyDistMes	human	6.16812	6.73113
CGGAGTCTCCCAACGG-5386STDY7537944	EarlyProxMes	human	6.7824	5.95386
CGGCTAGAGTCAATAG-5386STDY7537944	EarlyProxMes	human	5.72358	8.95841
CGGCTAGAGTGCGTGA-5386STDY7537944	Basal	human	9.83365	1.37821
CGGCTAGAGTGGGCTA-5386STDY7537944	EarlyProxMes	human	6.83951	6.23367
CGGCTAGAGTTCCACA-5386STDY7537944	EarlyDistMes	human	8.20047	7.68114
CGGCTAGCAACAACCT-5386STDY7537944	EarlyProxMes	human	6.53901	6.37871
CGGCTAGCAAGAGGCT-5386STDY7537944	EarlyProxMes	human	7.00038	6.39913
CGGCTAGCAGACGCTC-5386STDY7537944	EarlyProxMes	human	6.58766	4.82918
CGGCTAGGTAGTGAAT-5386STDY7537944	EarlyProxMes	human	5.933	5.22797
CGGCTAGGTTCCACAA-5386STDY7537944	EarlyProxMes	human	6.21571	6.70629
CGGCTAGGTTGCGTTA-5386STDY7537944	Mes1	human	5.30124	6.16809
CGGCTAGTCAAACCAC-5386STDY7537944	EarlyProxMes	human	9.62564	6.57177
CGGCTAGTCCGAATGT-5386STDY7537944	PAX3+MyoProg	human	6.87608	2.53722
CGGGTCAAGACCTTTG-5386STDY7537944	EarlyProxMes	human	6.63158	6.45863
CGGGTCAAGGAATGGA-5386STDY7537944	EarlyDistMes	human	6.79208	7.35903
CGGGTCACACAACGTT-5386STDY7537944	EarlyProxMes	human	6.87386	6.20553
CGGGTCAGTATGAAAC-5386STDY7537944	Mes1	human	5.44885	6.93624
CGGGTCAGTCTCGTTC-5386STDY7537944	PAX3+MyoProg	human	6.002	1.93347
CGGGTCAGTTGGTAAA-5386STDY7537944	EarlyProxMes	human	6.67562	6.62047
CGGGTCATCAAGCCTA-5386STDY7537944	EarlyProxMes	human	7.01416	6.9793
CGGGTCATCTTGACGA-5386STDY7537944	EarlyProxMes	human	6.04637	6.85532
CGGTTAAAGACGCACA-5386STDY7537944	PrimErythro	human	5.12328	-4.78332
CGGTTAAAGCTAAACA-5386STDY7537944	PAX3+MyoProg	human	5.30725	1.53325
CGGTTAAAGTCTCGGC-5386STDY7537944	EarlyProxMes	human	6.25211	6.79178
CGGTTAAAGTGGTAGC-5386STDY7537944	EarlyProxMes	human	7.59029	5.9878
CGGTTAACAGCTCGCA-5386STDY7537944	EarlyProxMes	human	6.63211	6.17428
CGGTTAACAGGAATGC-5386STDY7537944	EarlyProxMes	human	5.91078	6.84027
CGGTTAACAGGATTGG-5386STDY7537944	EarlyProxMes	human	6.05698	6.0432
CGGTTAAGTCAGAATA-5386STDY7537944	PAX3+MyoProg	human	5.32441	2.12565
CGGTTAAGTCTTGCGG-5386STDY7537944	EarlyProxMes	human	6.12723	7.54857
CGGTTAAGTGGTAACG-5386STDY7537944	PAX3+MyoProg	human	5.77491	1.19809
CGGTTAAGTTCCCGAG-5386STDY7537944	EarlyProxMes	human	5.88647	5.48075
CGGTTAATCCAAACAC-5386STDY7537944	EarlyProxMes	human	7.71632	6.46568
CGTAGCGAGAAGGGTA-5386STDY7537944	EarlyDistMes	human	5.6543	6.94267
CGTAGCGAGACACTAA-5386STDY7537944	EarlyProxMes	human	6.69028	6.65207
CGTAGCGAGTAGTGCG-5386STDY7537944	EarlyDistMes	human	6.06562	7.55758
CGTAGCGAGTTTAGGA-5386STDY7537944	MyoC	human	1.13678	-4.57424
CGTAGCGCAAGTTCTG-5386STDY7537944	EarlyProxMes	human	6.73687	5.76088
CGTAGCGCACAGATTC-5386STDY7537944	EarlyProxMes	human	5.72223	6.69016
CGTAGCGGTCTCGTTC-5386STDY7537944	EarlyProxMes	human	5.86705	7.59952
CGTAGCGGTTGATTCG-5386STDY7537944	PrimErythro	human	4.20573	-6.86834
CGTAGCGTCGACGGAA-5386STDY7537944	EarlyProxMes	human	6.90582	6.21102
CGTAGCGTCGATGAGG-5386STDY7537944	EarlyProxMes	human	7.6703	5.50717
CGTAGCGTCTATCCCG-5386STDY7537944	EarlyProxMes	human	7.29654	6.0386
CGTAGGCAGGTGGGTT-5386STDY7537944	EarlyProxMes	human	7.98272	7.30727
CGTAGGCCACAGACAG-5386STDY7537944	HOXC5+DermFibroProg	human	4.95505	5.26461
CGTAGGCCAGTATCTG-5386STDY7537944	Mes1	human	4.88342	7.55085
CGTAGGCGTCGGCATC-5386STDY7537944	EarlyProxMes	human	6.36695	6.21885
CGTAGGCGTGAAGGCT-5386STDY7537944	PAX3/7+MyoProg	human	5.30416	0.554745
CGTAGGCGTGATGCCC-5386STDY7537944	EarlyProxMes	human	6.27727	6.73206
CGTAGGCTCAATCTCT-5386STDY7537944	PrimErythro	human	4.10461	-6.76552
CGTAGGCTCCGTTGTC-5386STDY7537944	EarlyProxMes	human	6.27594	6.54781
CGTCACTAGCTGGAAC-5386STDY7537944	Prox/Mes2	human	4.06643	7.64852
CGTCACTCACGCTTTC-5386STDY7537944	EarlyProxMes	human	5.74078	6.57727
CGTCACTCATCACGTA-5386STDY7537944	EarlyProxMes	human	6.76573	5.39205
CGTCACTTCGTCACGG-5386STDY7537944	PrimErythro	human	3.75264	-6.96676
CGTCAGGAGCCCAGCT-5386STDY7537944	HOXC5+DermFibroProg	human	5.14281	4.93161
CGTCAGGAGGGAAACA-5386STDY7537944	EarlyProxMes	human	6.02931	7.934
CGTCAGGAGTCCGTAT-5386STDY7537944	EarlyProxMes	human	6.1652	6.0598
CGTCAGGCACGACTCG-5386STDY7537944	PAX3+MyoProg	human	6.18986	1.36028
CGTCAGGGTACCTACA-5386STDY7537944	EarlyDistMes	human	6.20388	7.29197
CGTCAGGGTCAAAGAT-5386STDY7537944	EarlyProxMes	human	6.75044	5.7868
CGTCAGGGTTACGTCA-5386STDY7537944	EarlyProxMes	human	6.30992	6.13708
CGTCAGGTCAGTTGAC-5386STDY7537944	EarlyProxMes	human	6.17033	5.69903
CGTCAGGTCATCGATG-5386STDY7537944	Prox/Mes2	human	4.67305	7.4774
CGTCAGGTCATGTGGT-5386STDY7537944	EarlyProxMes	human	7.47617	5.9038
CGTCAGGTCATTATCC-5386STDY7537944	PAX3+MyoProg	human	5.65833	1.91027
CGTCAGGTCATTGCCC-5386STDY7537944	EarlyProxMes	human	5.93023	5.64601
CGTCAGGTCCGCTGTT-5386STDY7537944	EarlyProxMes	human	8.15896	5.22791
CGTCAGGTCCGTACAA-5386STDY7537944	PAX3/7+MyoProg	human	5.58016	0.900031
CGTCAGGTCGGAGGTA-5386STDY7537944	EarlyProxMes	human	8.07521	5.20868
CGTCAGGTCGTCTGCT-5386STDY7537944	TransMes	human	5.39124	11.2622
CGTCAGGTCTACCTGC-5386STDY7537944	EarlyProxMes	human	6.37844	5.37146
CGTCCATAGACCACGA-5386STDY7537944	EarlyProxMes	human	6.28074	5.21303
CGTCCATAGAGACGAA-5386STDY7537944	PAX3/7+MyoProg	human	5.25438	0.998242
CGTCCATAGTACCGGA-5386STDY7537944	EarlyProxMes	human	7.87135	5.98189
CGTCCATAGTGGACGT-5386STDY7537944	EarlyProxMes	human	6.1851	6.34056
CGTCCATCAAAGTCAA-5386STDY7537944	EarlyProxMes	human	5.46296	6.88059
CGTCCATCATGTAAGA-5386STDY7537944	EarlyProxMes	human	7.65239	7.04714
CGTCCATCATGTCTCC-5386STDY7537944	EarlyProxMes	human	8.5296	7.05075
CGTCCATGTCCTCCAT-5386STDY7537944	EarlyProxMes	human	6.16094	5.72491
CGTCCATGTCTTGATG-5386STDY7537944	EarlyProxMes	human	5.83113	8.10934
CGTCCATGTGTTCTTT-5386STDY7537944	TransMes	human	4.89066	11.9902
CGTCCATTCTTTAGTC-5386STDY7537944	EarlyProxMes	human	6.93372	5.28966
CGTCTACAGCACAGGT-5386STDY7537944	EarlyProxMes	human	6.20964	5.18795
CGTCTACAGCCCTAAT-5386STDY7537944	EarlyProxMes	human	6.18584	6.13437
CGTCTACAGCTGAACG-5386STDY7537944	EarlyProxMes	human	6.11688	6.62727
CGTCTACCAGTTTACG-5386STDY7537944	EarlyProxMes	human	6.35109	6.99801
CGTCTACGTAAAGGAG-5386STDY7537944	EarlyProxMes	human	5.62769	4.26688
CGTCTACGTGCAGACA-5386STDY7537944	EarlyProxMes	human	6.16538	6.3282
CGTCTACGTGGGTATG-5386STDY7537944	EarlyProxMes	human	6.03245	6.19425
CGTCTACGTTCGGGCT-5386STDY7537944	EarlyProxMes	human	6.37212	7.86688
CGTCTACGTTTGACAC-5386STDY7537944	EarlyProxMes	human	5.92214	5.73417
CGTCTACTCACCTCGT-5386STDY7537944	EarlyProxMes	human	5.21412	6.73117
CGTCTACTCACTCCTG-5386STDY7537944	EarlyProxMes	human	8.5599	6.03322
CGTCTACTCCCTAATT-5386STDY7537944	EarlyProxMes	human	5.94663	4.37995
CGTCTACTCTCGTTTA-5386STDY7537944	EarlyProxMes	human	6.12374	8.23206
CGTGAGCAGACTAAGT-5386STDY7537944	EarlyProxMes	human	6.31915	6.44977
CGTGAGCAGATGTGGC-5386STDY7537944	EarlyProxMes	human	6.15572	5.87844
CGTGAGCCAGGCTGAA-5386STDY7537944	EarlyProxMes	human	7.53252	5.88541
CGTGAGCCAGGGTTAG-5386STDY7537944	EarlyProxMes	human	6.54994	5.87526
CGTGAGCGTAATCACC-5386STDY7537944	EarlyProxMes	human	5.74021	8.8433
CGTGAGCGTCACAAGG-5386STDY7537944	EarlyProxMes	human	6.135	8.3059
CGTGAGCGTTCAGGCC-5386STDY7537944	EarlyProxMes	human	6.35304	7.82722
CGTGAGCGTTGCGTTA-5386STDY7537944	Basal	human	8.21188	3.56797
CGTGAGCTCAACCATG-5386STDY7537944	EarlyProxMes	human	7.82806	6.50908
CGTGAGCTCCCATTAT-5386STDY7537944	HOXC5+DermFibroProg	human	5.21898	5.24898
CGTGAGCTCCGTCAAA-5386STDY7537944	EarlyProxMes	human	5.99995	6.42314
CGTGAGCTCTTGGGTA-5386STDY7537944	EarlyProxMes	human	5.80351	6.84964
CGTGTAAAGTGTGAAT-5386STDY7537944	Mes1	human	5.13871	7.12889
CGTGTAACAATAGCGG-5386STDY7537944	EarlyProxMes	human	6.69917	4.94588
CGTGTAAGTACCCAAT-5386STDY7537944	Mes1	human	6.26529	7.62484
CGTGTAAGTAGCGATG-5386STDY7537944	EarlyProxMes	human	6.55234	6.70988
CGTGTAAGTCATGCAT-5386STDY7537944	EarlyProxMes	human	7.73015	6.11126
CGTGTAAGTCCGCTGA-5386STDY7537944	EarlyProxMes	human	6.52116	6.46095
CGTGTAATCAGAGCTT-5386STDY7537944	EarlyProxMes	human	6.29981	6.08589
CGTGTAATCCTATGTT-5386STDY7537944	InterZone	human	3.84973	11.7502
CGTGTCTAGAAACCTA-5386STDY7537944	PrimErythro	human	4.4246	-6.63482
CGTGTCTAGGTGCAAC-5386STDY7537944	EarlyProxMes	human	6.45321	6.6305
CGTGTCTAGGTGTGGT-5386STDY7537944	EarlyProxMes	human	5.78521	6.74891
CGTGTCTCAAACGTGG-5386STDY7537944	EarlyProxMes	human	7.57418	6.3646
[truncated: 339,023+ more rows]

## Sheet: panel_d
tissue	5386STDY7537944	5478STDY7717491	5478STDY7717492	WSSS_THYst9384958	WSSS_THYst9384957	WSSS_THYst9384956	WSSS_THYst8796440	WSSS_THYst8796442	5478STDY7652318	5386STDY7557337	5386STDY7557336	5386STDY7557335	FCAImmP7536759	FCAImmP7536758	5478STDY7980349	5478STDY7980348	5478STDY7935102	5478STDY7935101	WSSS_THYst9384955	WSSS_THYst9384954	WSSS_THYst9384953	WSSS_THYst8796437	WSSS_THYst8796441	WSSS_THYst8796438	WSSS_THYst8796439	GSM4227224	WSSS_THYst9807811	WSSS_THYst9807812	WSSS_THYst9807813	GSM4227225	WSSS_THYst9807817	WSSS_THYst9807818	WSSS_THYst9807819	GSM4227226	WSSS_THYst9807820	GSM4227227	GSM4498677	GSM4498678	7_e10_5	3_e11	4_e12	WSSS_THYst9807808	WSSS_THYst9807809	WSSS_THYst9807810	12_e13	5_e13	1_e13_5	WSSS_THYst9807814	WSSS_THYst9807815
Endothelial	15	33	37	15	17	16	17	55	54	53	68	51	191	157	72	52	297	279	40	33	10	86	40	64	29	407	110	70	65	102	125	144	69	107	147	55	621	330	43	177	53	144	57	41	54	85	66	149	119
Epithelial	36	19	19	34	74	77	27	326	25	43	26	170	73	75	13	8	255	166	36	86	98	200	36	44	212	414	55	64	133	274	53	87	52	191	57	257	1136	1137	28	317	102	50	56	96	255	252	210	14	65
Erythrocyte	245	66	70	41	76	62	22	89	33	53	46	52	0	0	145	134	34	172	217	129	48	327	144	189	101	2	46	30	46	0	72	69	37	0	262	0	193	494	102	210	43	65	42	20	53	31	37	82	50
Leukocyte	2	16	16	17	12	13	23	29	61	50	54	73	101	88	51	49	255	118	29	11	4	90	34	28	26	80	50	32	25	54	132	71	42	111	203	258	11	150	19	66	31	71	45	21	102	68	75	124	104
NC-derived	4	157	142	47	27	8	22	35	78	72	73	162	158	133	114	107	200	240	68	49	13	62	47	44	39	4	110	35	3	4	145	108	14	20	99	30	0	84	0	17	16	99	46	3	63	67	58	109	93
SMC & Fibro	3966	4512	4477	2268	2588	4504	1903	8368	2883	1311	1296	1352	2621	2414	1272	1208	4322	5713	2737	2282	4321	4554	2083	2054	5415	77	4021	4032	6512	425	3430	3229	4533	363	2434	651	7640	14583	5465	12521	5250	3653	4066	4549	7527	5635	3726	2924	2413
Skeletal	3	278	243	392	753	120	739	233	394	1735	1747	4	94	77	1665	1408	810	751	772	904	148	4118	1586	1687	1508	1856	808	1381	63	2157	1280	1632	572	1896	126	397	0	2	0	0	65	1076	984	37	611	504	446	1107	785
Skeletal muscle	250	396	379	177	227	209	114	205	560	546	509	832	1339	1295	1009	899	1144	1366	291	459	139	288	360	380	184	19	423	421	57	74	645	528	63	135	770	434	312	1712	543	1004	363	959	422	34	874	583	571	791	552
[truncated: 7 more columns]

## Sheet: panel_e
forelimb	celltype_integrated	Distal	Middle	Proximal	mean	species		hindlimb	celltype_integrated	Distal	Middle	Proximal	mean	species
0	ADH+Fibro	0	4	24	9.33333	mouse		0	ADH+Fibro	0	0	1	0.333333	mouse
1	AER-Basal	34	2	0	12	mouse		1	AER-Basal	37	1	0	12.6667	mouse
2	ArterialEndo	0	4	6	3.33333	mouse		2	ArterialEndo	0	4	7	3.66667	mouse
3	Basal	51	41	39	43.6667	mouse		3	Basal	87	51	43	60.3333	mouse
4	ChondroProg	0	60	128	62.6667	mouse		4	ChondroProg	2	121	141	88	mouse
5	CyclingMes	2	5	13	6.66667	mouse		5	CyclingMes	2	17	23	14	mouse
6	DC2	2	4	4	3.33333	mouse		6	DC2	3	1	0	1.33333	mouse
7	DefErythro	1	0	1	0.666667	mouse		7	DefErythro	1	0	0	0.333333	mouse
8	DefReticulo	10	29	41	26.6667	mouse		8	DefReticulo	25	23	32	26.6667	mouse
9	DermFibro	1	1	24	8.66667	mouse		9	DermFibro	0	0	8	2.66667	mouse
10	DistalMes	1528	88	0	538.667	mouse		10	DistalMes	2201	117	0	772.667	mouse
11	EarlyDistMes	2	3	1	2	mouse		11	EarlyDistMes	8	21	3	10.6667	mouse
12	EarlyProxMes	0	4	2	2	mouse		12	EarlyProxMes	6	8	15	9.66667	mouse
13	Granulo/NK	1	13	14	9.33333	mouse		13	Granulo/NK	1	6	11	6	mouse
14	HOXC5+DermFibroProg	2	793	957	584	mouse		14	HOXC5+DermFibroProg	4	853	1366	741	mouse
15	InterZone	10	359	104	157.667	mouse		15	InterZone	28	544	164	245.333	mouse
16	LymphEndo	1	1	21	7.66667	mouse		16	LymphEndo	2	4	11	5.66667	mouse
17	Lympho	1	1	8	3.33333	mouse		17	Lympho	1	1	5	2.33333	mouse
18	MFAP5+Fibro	0	0	7	2.33333	mouse		18	MFAP5+Fibro	0	0	1	0.333333	mouse
19	MYH3+MyoC	0	52	96	49.3333	mouse		19	MYH3+MyoC	5	51	51	35.6667	mouse
20	MYL3+MyoC	4	16	10	10	mouse		20	MYL3+MyoC	4	7	8	6.33333	mouse
21	Macro	13	27	41	27	mouse		21	Macro	17	20	26	21	mouse
22	Megakaryo	4	0	2	2	mouse		22	Megakaryo	3	3	7	4.33333	mouse
23	Melano	0	0	4	1.33333	mouse		23	Melano	0	0	9	3	mouse
24	Mes1	0	50	257	102.333	mouse		24	Mes1	5	44	85	44.6667	mouse
25	Mes3/4	922	1031	1	651.333	mouse		25	Mes3/4	1330	524	4	619.333	mouse
26	Monocyte	0	0	2	0.666667	mouse		26	Monocyte	0	1	1	0.666667	mouse
27	MyoB1	5	55	164	74.6667	mouse		27	MyoB1	2	51	38	30.3333	mouse
28	MyoB2	0	1	4	1.66667	mouse		28	MyoC	6	41	43	30	mouse
29	MyoC	2	40	106	49.3333	mouse		29	Neuronal	0	0	1	0.333333	mouse
30	Neuronal	0	1	0	0.333333	mouse		30	OCP	27	448	432	302.333	mouse
31	OCP	3	319	400	240.667	mouse		31	PAX3+MyoProg	2	1	11	4.66667	mouse
32	OsteoB	0	0	6	2	mouse		32	PAX3/7+MyoProg	38	270	272	193.333	mouse
33	PAX3/7+MyoProg	23	258	570	283.667	mouse		33	PeriChon	0	44	15	19.6667	mouse
34	PAX7+MyoProg	0	0	9	3	mouse		34	Pericyte	0	0	3	1	mouse
35	PeriChon	0	103	237	113.333	mouse		35	Periderm	9	11	12	10.6667	mouse
36	Pericyte	0	0	1	0.333333	mouse		36	PrehyperChon	0	1	0	0.333333	mouse
37	Periderm	11	12	10	11	mouse		37	PrimErythro	20	7	14	13.6667	mouse
38	PrehyperChon	0	8	17	8.33333	mouse		38	ProlifChon	6	222	53	93.6667	mouse
39	PrimErythro	9	13	23	15	mouse		39	Prox/Mes2	111	2071	2483	1555	mouse
40	ProlifChon	24	129	167	106.667	mouse		40	ProxMes	0	1	15	5.33333	mouse
41	Prox/Mes2	14	1359	2301	1224.67	mouse		41	RDH10+DistalMes	48	3	0	17	mouse
42	RDH10+DistalMes	135	10	0	48.3333	mouse		42	RestingChon	0	1	3	1.33333	mouse
43	RestingChon	0	6	17	7.66667	mouse		43	SMC	0	0	2	0.666667	mouse
44	SMC	0	0	3	1	mouse		44	SMProg	0	2	8	3.33333	mouse
45	SMProg	0	4	5	3	mouse		45	Schwann	0	0	3	1	mouse
46	Schwann	0	3	12	5	mouse		46	SchwannProg	3	16	33	17.3333	mouse
47	SchwannProg	1	15	39	18.3333	mouse		47	Suprabasal	0	1	0	0.333333	mouse
48	Suprabasal	0	1	1	0.666667	mouse		48	SynapSchwann	0	19	64	27.6667	mouse
49	SynapSchwann	2	27	44	24.3333	mouse		49	TransMes	2797	371	4	1057.33	mouse
50	Teno	1	20	57	26	mouse		50	VenousEndo	63	62	92	72.3333	mouse
51	TransMes	1942	694	0	878.667	mouse		mean		135.373	118.922	110.255	121.516	mouse
52	VenousEndo	40	52	117	69.6667	mouse		0	AER-Basal	22	1	2	8.33333	human
mean		90.5849	107.887	115.415	104.629	mouse		1	ArterialEndo	4	5	3	4	human
0	ADH+Fibro	0	1	0	0.333333	human		2	Basal	52	62	27	47	human
1	AER-Basal	38	0	0	12.6667	human		3	ChondroProg	3	51	39	31	human
2	ArterialEndo	2	9	4	5	human		4	CyclingMes	13	12	3	9.33333	human
3	Basal	56	77	21	51.3333	human		5	DC2	0	0	2	0.666667	human
4	ChondroProg	10	126	192	109.333	human		6	DefErythro	1	0	0	0.333333	human
5	CyclingMes	3	3	8	4.66667	human		7	DefReticulo	2	0	0	0.666667	human
6	DC2	0	0	1	0.333333	human		8	DermFibro	0	3	0	1	human
7	DefErythro	1	2	1	1.33333	human		9	DistalMes	1015	0	1	338.667	human
8	DefReticulo	0	0	1	0.333333	human		10	EarlyDistMes	32	6	5	14.3333	human
9	DermFibro	0	1	4	1.66667	human		11	EarlyProxMes	1	5	7	4.33333	human
10	DistalMes	1206	1	6	404.333	human		12	Granulo/NK	0	2	1	1	human
11	EarlyDistMes	11	9	0	6.66667	human		13	HOXC5+DermFibroProg	16	564	338	306	human
12	EarlyProxMes	5	4	11	6.66667	human		14	InterZone	22	447	133	200.667	human
13	Granulo/NK	0	2	0	0.666667	human		15	LymphEndo	0	0	2	0.666667	human
14	HOXC5+DermFibroProg	6	538	550	364.667	human		16	Lympho	2	2	0	1.33333	human
15	InterZone	80	392	96	189.333	human		17	MYH3+MyoC	19	18	20	19	human
16	LymphEndo	0	0	15	5	human		18	MYL3+MyoC	7	6	7	6.66667	human
17	Lympho	0	1	5	2	human		19	Macro	8	6	13	9	human
18	MYH3+MyoC	11	40	32	27.6667	human		20	Megakaryo	2	2	0	1.33333	human
19	MYL3+MyoC	7	32	21	20	human		21	Mes1	4	18	9	10.3333	human
20	Macro	2	7	20	9.66667	human		22	Mes3/4	1092	105	15	404	human
21	Megakaryo	1	0	0	0.333333	human		23	Monocyte	1	0	1	0.666667	human
22	Melano	1	0	0	0.333333	human		24	MyoB1	19	20	27	22	human
23	Mes1	0	29	59	29.3333	human		25	MyoB2	1	0	0	0.333333	human
24	Mes3/4	955	349	3	435.667	human		26	MyoC	8	11	17	12	human
25	Monocyte	1	1	3	1.66667	human		27	OCP	59	143	217	139.667	human
26	MyoB1	7	61	28	32	human		28	PAX3+MyoProg	37	20	9	22	human
27	MyoB2	0	1	1	0.666667	human		29	PAX3/7+MyoProg	118	152	97	122.333	human
28	MyoC	2	29	19	16.6667	human		30	PeriChon	10	91	0	33.6667	human
29	OCP	22	236	367	208.333	human		31	Pericyte	1	0	5	2	human
30	PAX3+MyoProg	23	13	13	16.3333	human		32	Periderm	2	8	5	5	human
31	PAX3/7+MyoProg	89	283	177	183	human		33	PrehyperChon	0	2	0	0.666667	human
32	PeriChon	6	140	44	63.3333	human		34	PrimErythro	59	76	41	58.6667	human
33	Periderm	2	8	12	7.33333	human		35	ProlifChon	26	19	3	16	human
34	PrimErythro	47	127	215	129.667	human		36	Prox/Mes2	421	1834	1831	1362	human
35	ProlifChon	30	7	69	35.3333	human		37	ProxMes	0	0	39	13	human
36	Prox/Mes2	241	1272	2084	1199	human		38	RDH10+DistalMes	5	0	0	1.66667	human
37	RDH10+DistalMes	122	0	0	40.6667	human		39	SMProg	2	3	3	2.66667	human
38	RestingChon	0	3	4	2.33333	human		40	SchwannProg	7	26	44	25.6667	human
39	SMProg	0	0	3	1	human		41	Suprabasal	1	3	0	1.33333	human
40	Schwann	0	0	1	0.333333	human		42	SynapSchwann	1	1	3	1.66667	human
41	SchwannProg	12	42	58	37.3333	human		43	TransMes	1902	38	12	650.667	human
42	Suprabasal	2	1	3	2	human		44	VenousEndo	12	12	10	11.3333	human
43	SynapSchwann	0	7	9	5.33333	human		mean		111.311	83.8667	66.4667	87.2148	human
44	Teno	1	17	3	7	human
45	TransMes	1771	58	6	611.667	human
46	VenousEndo	8	24	21	17.6667	human
mean		101.723	84.1064	89.1489	91.6596	human

## Sheet: panel_f
	index	forelimb	hindlimb	count	x	species
0	ADH+Fibro	0.965517	0.0344828	29	1	mouse
1	AER-Basal	0.486486	0.513514	74	1	mouse
2	ArterialEndo	0.47619	0.52381	21	1	mouse
3	Basal	0.419872	0.580128	312	1	mouse
4	ChondroProg	0.415929	0.584071	452	1	mouse
5	CyclingMes	0.322581	0.677419	62	1	mouse
6	DC2	0.714286	0.285714	14	1	mouse
7	DefErythro	0.666667	0.333333	3	1	mouse
8	DefReticulo	0.5	0.5	160	1	mouse
9	DermFibro	0.764706	0.235294	34	1	mouse
10	DistalMes	0.410778	0.589222	3934	1	mouse
11	EarlyDistMes	0.157895	0.842105	38	1	mouse
12	EarlyProxMes	0.171429	0.828571	35	1	mouse
13	Granulo/NK	0.608696	0.391304	46	1	mouse
14	HOXC5+DermFibroProg	0.440755	0.559245	3975	1	mouse
15	InterZone	0.391232	0.608768	1209	1	mouse
16	LymphEndo	0.575	0.425	40	1	mouse
17	Lympho	0.588235	0.411765	17	1	mouse
18	MFAP5+Fibro	0.875	0.125	8	1	mouse
19	MYH3+MyoC	0.580392	0.419608	255	1	mouse
20	MYL3+MyoC	0.612245	0.387755	49	1	mouse
21	Macro	0.5625	0.4375	144	1	mouse
22	Megakaryo	0.315789	0.684211	19	1	mouse
23	Melano	0.307692	0.692308	13	1	mouse
24	Mes1	0.696145	0.303855	441	1	mouse
25	Mes3/4	0.512592	0.487408	3812	1	mouse
26	Monocyte	0.5	0.5	4	1	mouse
27	MyoB1	0.711111	0.288889	315	1	mouse
28	MyoB2	1	0	5	1	mouse
29	MyoC	0.621849	0.378151	238	1	mouse
30	Neuronal	0.5	0.5	2	1	mouse
31	OCP	0.443217	0.556783	1629	1	mouse
32	OsteoB	1	0	6	1	mouse
33	PAX3+MyoProg	0	1	14	1	mouse
34	PAX3/7+MyoProg	0.594689	0.405311	1431	1	mouse
35	PAX7+MyoProg	1	0	9	1	mouse
36	PeriChon	0.85213	0.14787	399	1	mouse
37	Pericyte	0.25	0.75	4	1	mouse
38	Periderm	0.507692	0.492308	65	1	mouse
39	PrehyperChon	0.961538	0.0384615	26	1	mouse
40	PrimErythro	0.523256	0.476744	86	1	mouse
41	ProlifChon	0.532446	0.467554	601	1	mouse
42	Prox/Mes2	0.44058	0.55942	8339	1	mouse
43	ProxMes	0	1	16	1	mouse
44	RDH10+DistalMes	0.739796	0.260204	196	1	mouse
45	RestingChon	0.851852	0.148148	27	1	mouse
46	SMC	0.6	0.4	5	1	mouse
47	SMProg	0.473684	0.526316	19	1	mouse
48	Schwann	0.833333	0.166667	18	1	mouse
49	SchwannProg	0.514019	0.485981	107	1	mouse
50	Suprabasal	0.666667	0.333333	3	1	mouse
51	SynapSchwann	0.467949	0.532051	156	1	mouse
52	Teno	1	0	78	1	mouse
53	TransMes	0.453857	0.546143	5808	1	mouse
54	VenousEndo	0.49061	0.50939	426	1	mouse
55	mean	0.564889	0.435111	640.509	1	mouse
0	ADH+Fibro	1	0	1	1	human
1	AER-Basal	0.603175	0.396825	63	1	human
2	ArterialEndo	0.555556	0.444444	27	1	human
3	Basal	0.522034	0.477966	295	1	human
4	ChondroProg	0.779097	0.220903	421	1	human
5	CyclingMes	0.333333	0.666667	42	1	human
6	DC2	0.333333	0.666667	3	1	human
7	DefErythro	0.8	0.2	5	1	human
8	DefReticulo	0.333333	0.666667	3	1	human
9	DermFibro	0.625	0.375	8	1	human
10	DistalMes	0.54419	0.45581	2229	1	human
11	EarlyDistMes	0.31746	0.68254	63	1	human
12	EarlyProxMes	0.606061	0.393939	33	1	human
13	Granulo/NK	0.4	0.6	5	1	human
14	HOXC5+DermFibroProg	0.543738	0.456262	2012	1	human
15	InterZone	0.48547	0.51453	1170	1	human
16	LymphEndo	0.882353	0.117647	17	1	human
17	Lympho	0.6	0.4	10	1	human
18	MYH3+MyoC	0.592857	0.407143	140	1	human
19	MYL3+MyoC	0.75	0.25	80	1	human
20	Macro	0.517857	0.482143	56	1	human
21	Megakaryo	0.2	0.8	5	1	human
22	Melano	1	0	1	1	human
23	Mes1	0.739496	0.260504	119	1	human
24	Mes3/4	0.518857	0.481143	2519	1	human
25	Monocyte	0.714286	0.285714	7	1	human
26	MyoB1	0.592593	0.407407	162	1	human
27	MyoB2	0.666667	0.333333	3	1	human
28	MyoC	0.581395	0.418605	86	1	human
29	OCP	0.598659	0.401341	1044	1	human
30	PAX3+MyoProg	0.426087	0.573913	115	1	human
31	PAX3/7+MyoProg	0.599345	0.400655	916	1	human
32	PeriChon	0.652921	0.347079	291	1	human
33	Pericyte	0	1	6	1	human
34	Periderm	0.594595	0.405405	37	1	human
35	PrehyperChon	0	1	2	1	human
36	PrimErythro	0.688496	0.311504	565	1	human
37	ProlifChon	0.688312	0.311688	154	1	human
38	Prox/Mes2	0.468176	0.531824	7683	1	human
39	ProxMes	0	1	39	1	human
40	RDH10+DistalMes	0.96063	0.0393701	127	1	human
41	RestingChon	1	0	7	1	human
42	SMProg	0.272727	0.727273	11	1	human
43	Schwann	1	0	1	1	human
44	SchwannProg	0.592593	0.407407	189	1	human
45	Suprabasal	0.6	0.4	10	1	human
46	SynapSchwann	0.761905	0.238095	21	1	human
47	Teno	1	0	21	1	human
48	TransMes	0.484552	0.515448	3787	1	human
49	VenousEndo	0.609195	0.390805	87	1	human
50	mean	0.582727	0.417273	493.96	1	human
