# Supplementary material for: A human embryonic limb cell atlas resolved in space and time
Source: Nature. 2023 Dec 6;635(8039):668–78. doi: 10.1038/s41586-023-06806-x (PMC7616500; doi:10.1038/s41586-023-06806-x)
Supplement: Supplementary file 16 — Source Data Extended Data Fig. 1 [file 41586_2023_6806_MOESM16_ESM.xlsx]

## Sheet: panel_a
sample	cell_number		index	n_genes	adj_sample
Pcw5.1_WholeLimb_LowerLimb	4521		AAACCTGCACATTTCT-5386STDY7537944	1152	Pcw5.1_WholeLimb_LowerLimb
Pcw5.4_s1_Thigh_LowerLimb	5477		AAACCTGCAGGGATTG-5386STDY7537944	1187	Pcw5.1_WholeLimb_LowerLimb
Pcw5.4_s2_Thigh_LowerLimb	5383		AAACCTGCATCGGGTC-5386STDY7537944	2329	Pcw5.1_WholeLimb_LowerLimb
Pcw5.6_Distal_LowerLimb	5009		AAACCTGCATGGGACA-5386STDY7537944	2967	Pcw5.1_WholeLimb_LowerLimb
Pcw5.6_Distal_UpperLimb	4781		AAACCTGGTGATGCCC-5386STDY7537944	2083	Pcw5.1_WholeLimb_LowerLimb
Pcw5.6_Middle_LowerLimb	3774		AAACCTGGTTGATTGC-5386STDY7537944	1587	Pcw5.1_WholeLimb_LowerLimb
Pcw5.6_Middle_UpperLimb	3953		AAACCTGTCCTTTACA-5386STDY7537944	2009	Pcw5.1_WholeLimb_LowerLimb
Pcw5.6_Proximal_LowerLimb	2991		AAACCTGTCTAACTCT-5386STDY7537944	2206	Pcw5.1_WholeLimb_LowerLimb
Pcw5.6_Proximal_UpperLimb	4190		AAACCTGTCTCCAGGG-5386STDY7537944	1831	Pcw5.1_WholeLimb_LowerLimb
Pcw6.1_Distal_LowerLimb	9340		AAACGGGAGGCCATAG-5386STDY7537944	1482	Pcw5.1_WholeLimb_LowerLimb
Pcw6.1_Distal_UpperLimb	7514		AAACGGGAGGTTCCTA-5386STDY7537944	821	Pcw5.1_WholeLimb_LowerLimb
Pcw6.1_Proximal_LowerLimb	2867		AAACGGGCAACACCCG-5386STDY7537944	1648	Pcw5.1_WholeLimb_LowerLimb
Pcw6.1_Proximal_UpperLimb	9725		AAACGGGGTCACCCAG-5386STDY7537944	1861	Pcw5.1_WholeLimb_LowerLimb
Pcw6.1_s1_Middle_UpperLimb	4490		AAACGGGGTGTGAAAT-5386STDY7537944	2779	Pcw5.1_WholeLimb_LowerLimb
Pcw6.1_s2_Middle_UpperLimb	4330		AAACGGGTCGTGGACC-5386STDY7537944	1758	Pcw5.1_WholeLimb_LowerLimb
Pcw6.5_Thigh_LowerLimb	4088		AAACGGGTCTCCAGGG-5386STDY7537944	1210	Pcw5.1_WholeLimb_LowerLimb
Pcw7.2_s1_Thigh_LowerLimb	3819		AAACGGGTCTCTAAGG-5386STDY7537944	1562	Pcw5.1_WholeLimb_LowerLimb
Pcw7.2_s2_Thigh_LowerLimb	3863		AAAGATGAGGCTAGCA-5386STDY7537944	1080	Pcw5.1_WholeLimb_LowerLimb
Pcw8.0_Thigh_LowerLimb	2696		AAAGATGCACGCCAGT-5386STDY7537944	740	Pcw5.1_WholeLimb_LowerLimb
Pcw8.4_s1_Thigh_LowerLimb	4239		AAAGATGCAGCCTATA-5386STDY7537944	1445	Pcw5.1_WholeLimb_LowerLimb
Pcw8.4_s2_Thigh_LowerLimb	4577		AAAGATGTCCGAGCCA-5386STDY7537944	1374	Pcw5.1_WholeLimb_LowerLimb
Pcw9.0_s1_Thigh_LowerLimb	3865		AAAGATGTCCGCGTTT-5386STDY7537944	675	Pcw5.1_WholeLimb_LowerLimb
Pcw9.0_s2_Thigh_LowerLimb	4341		AAAGCAAAGACTTTCG-5386STDY7537944	1070	Pcw5.1_WholeLimb_LowerLimb
Pcw9.3_s1_Thigh_LowerLimb	8805		AAAGCAAAGGAGTTTA-5386STDY7537944	1537	Pcw5.1_WholeLimb_LowerLimb
Pcw9.3_s2_Thigh_LowerLimb	7317		AAAGCAAAGGCATGTG-5386STDY7537944	1326	Pcw5.1_WholeLimb_LowerLimb
			AAAGCAACACTGTGTA-5386STDY7537944	2300	Pcw5.1_WholeLimb_LowerLimb
			AAAGCAACAGGGCATA-5386STDY7537944	1788	Pcw5.1_WholeLimb_LowerLimb
			AAAGCAAGTAGCGTGA-5386STDY7537944	1282	Pcw5.1_WholeLimb_LowerLimb
			AAAGCAAGTATATGAG-5386STDY7537944	1616	Pcw5.1_WholeLimb_LowerLimb
			AAAGCAAGTCGAGTTT-5386STDY7537944	403	Pcw5.1_WholeLimb_LowerLimb
			AAAGCAAGTCTCAACA-5386STDY7537944	548	Pcw5.1_WholeLimb_LowerLimb
			AAAGCAAGTGAGTGAC-5386STDY7537944	1051	Pcw5.1_WholeLimb_LowerLimb
			AAAGTAGAGAGTACCG-5386STDY7537944	1445	Pcw5.1_WholeLimb_LowerLimb
			AAAGTAGAGATCCCGC-5386STDY7537944	1577	Pcw5.1_WholeLimb_LowerLimb
			AAAGTAGAGCTAACTC-5386STDY7537944	1637	Pcw5.1_WholeLimb_LowerLimb
			AAAGTAGAGGATGGAA-5386STDY7537944	1393	Pcw5.1_WholeLimb_LowerLimb
			AAAGTAGGTCTGCAAT-5386STDY7537944	1940	Pcw5.1_WholeLimb_LowerLimb
			AAAGTAGGTTAGATGA-5386STDY7537944	1126	Pcw5.1_WholeLimb_LowerLimb
			AAAGTAGGTTGAGGTG-5386STDY7537944	1417	Pcw5.1_WholeLimb_LowerLimb
			AAAGTAGTCATCATTC-5386STDY7537944	2856	Pcw5.1_WholeLimb_LowerLimb
			AAAGTAGTCGTGGACC-5386STDY7537944	1664	Pcw5.1_WholeLimb_LowerLimb
			AAAGTAGTCTTGTACT-5386STDY7537944	2620	Pcw5.1_WholeLimb_LowerLimb
			AAATGCCAGAAGGTGA-5386STDY7537944	2290	Pcw5.1_WholeLimb_LowerLimb
			AAATGCCAGACCTTTG-5386STDY7537944	2914	Pcw5.1_WholeLimb_LowerLimb
			AAATGCCAGCACCGTC-5386STDY7537944	1383	Pcw5.1_WholeLimb_LowerLimb
			AAATGCCAGTAACCCT-5386STDY7537944	1510	Pcw5.1_WholeLimb_LowerLimb
			AAATGCCCAAAGGCGT-5386STDY7537944	1195	Pcw5.1_WholeLimb_LowerLimb
			AAATGCCCACGTGAGA-5386STDY7537944	1156	Pcw5.1_WholeLimb_LowerLimb
			AAATGCCCATCGATGT-5386STDY7537944	1435	Pcw5.1_WholeLimb_LowerLimb
			AAATGCCCATTCTTAC-5386STDY7537944	2582	Pcw5.1_WholeLimb_LowerLimb
			AACACGTAGTGAATTG-5386STDY7537944	2145	Pcw5.1_WholeLimb_LowerLimb
			AACACGTCAATACGCT-5386STDY7537944	1232	Pcw5.1_WholeLimb_LowerLimb
			AACACGTCAGATCCAT-5386STDY7537944	2844	Pcw5.1_WholeLimb_LowerLimb
			AACACGTCATCGACGC-5386STDY7537944	1526	Pcw5.1_WholeLimb_LowerLimb
			AACACGTGTATTCGTG-5386STDY7537944	1170	Pcw5.1_WholeLimb_LowerLimb
			AACACGTGTCAGAAGC-5386STDY7537944	3431	Pcw5.1_WholeLimb_LowerLimb
			AACACGTGTCCGAAGA-5386STDY7537944	1577	Pcw5.1_WholeLimb_LowerLimb
			AACACGTGTCCGTCAG-5386STDY7537944	2299	Pcw5.1_WholeLimb_LowerLimb
			AACACGTGTCCTCTTG-5386STDY7537944	2826	Pcw5.1_WholeLimb_LowerLimb
			AACACGTGTCGAAAGC-5386STDY7537944	1757	Pcw5.1_WholeLimb_LowerLimb
			AACACGTGTGACGCCT-5386STDY7537944	1724	Pcw5.1_WholeLimb_LowerLimb
			AACACGTGTGAGTATA-5386STDY7537944	1594	Pcw5.1_WholeLimb_LowerLimb
			AACACGTGTGTGAATA-5386STDY7537944	1174	Pcw5.1_WholeLimb_LowerLimb
			AACACGTGTTACGACT-5386STDY7537944	1271	Pcw5.1_WholeLimb_LowerLimb
			AACACGTTCAGAGACG-5386STDY7537944	2248	Pcw5.1_WholeLimb_LowerLimb
			AACACGTTCTCACATT-5386STDY7537944	2042	Pcw5.1_WholeLimb_LowerLimb
			AACACGTTCTCTGAGA-5386STDY7537944	2668	Pcw5.1_WholeLimb_LowerLimb
			AACCATGCAAGTACCT-5386STDY7537944	1150	Pcw5.1_WholeLimb_LowerLimb
			AACCATGGTACCGTAT-5386STDY7537944	883	Pcw5.1_WholeLimb_LowerLimb
			AACCATGGTAGGACAC-5386STDY7537944	1414	Pcw5.1_WholeLimb_LowerLimb
			AACCATGGTCTTCGTC-5386STDY7537944	1163	Pcw5.1_WholeLimb_LowerLimb
			AACCATGGTTGTGGCC-5386STDY7537944	2390	Pcw5.1_WholeLimb_LowerLimb
			AACCATGGTTTGGGCC-5386STDY7537944	1874	Pcw5.1_WholeLimb_LowerLimb
			AACCATGTCACTCCTG-5386STDY7537944	1247	Pcw5.1_WholeLimb_LowerLimb
			AACCATGTCAGGCGAA-5386STDY7537944	1601	Pcw5.1_WholeLimb_LowerLimb
			AACCATGTCCAGTATG-5386STDY7537944	1125	Pcw5.1_WholeLimb_LowerLimb
			AACCATGTCCCGGATG-5386STDY7537944	2334	Pcw5.1_WholeLimb_LowerLimb
			AACCGCGCAGATTGCT-5386STDY7537944	1854	Pcw5.1_WholeLimb_LowerLimb
			AACCGCGCATCCAACA-5386STDY7537944	2995	Pcw5.1_WholeLimb_LowerLimb
			AACCGCGGTCTTTCAT-5386STDY7537944	2487	Pcw5.1_WholeLimb_LowerLimb
			AACGTTGAGTGCCAGA-5386STDY7537944	1040	Pcw5.1_WholeLimb_LowerLimb
			AACGTTGCAGCAGTTT-5386STDY7537944	2221	Pcw5.1_WholeLimb_LowerLimb
			AACGTTGCATACCATG-5386STDY7537944	2395	Pcw5.1_WholeLimb_LowerLimb
			AACGTTGCATTAACCG-5386STDY7537944	1043	Pcw5.1_WholeLimb_LowerLimb
			AACGTTGGTAGATTAG-5386STDY7537944	1679	Pcw5.1_WholeLimb_LowerLimb
			AACGTTGGTGAAGGCT-5386STDY7537944	1578	Pcw5.1_WholeLimb_LowerLimb
			AACGTTGGTGCACCAC-5386STDY7537944	1210	Pcw5.1_WholeLimb_LowerLimb
			AACGTTGGTTATCCGA-5386STDY7537944	2066	Pcw5.1_WholeLimb_LowerLimb
			AACGTTGGTTCGTTGA-5386STDY7537944	1809	Pcw5.1_WholeLimb_LowerLimb
			AACGTTGGTTGACGTT-5386STDY7537944	1157	Pcw5.1_WholeLimb_LowerLimb
			AACGTTGTCACCTCGT-5386STDY7537944	1322	Pcw5.1_WholeLimb_LowerLimb
			AACTCAGAGTATCGAA-5386STDY7537944	1799	Pcw5.1_WholeLimb_LowerLimb
			AACTCAGGTGTTCGAT-5386STDY7537944	1346	Pcw5.1_WholeLimb_LowerLimb
			AACTCAGTCGGAAATA-5386STDY7537944	1163	Pcw5.1_WholeLimb_LowerLimb
			AACTCAGTCTAGCACA-5386STDY7537944	2089	Pcw5.1_WholeLimb_LowerLimb
			AACTCCCAGCTGAAAT-5386STDY7537944	1252	Pcw5.1_WholeLimb_LowerLimb
			AACTCCCAGTCACGCC-5386STDY7537944	2506	Pcw5.1_WholeLimb_LowerLimb
			AACTCCCCACGTTGGC-5386STDY7537944	1681	Pcw5.1_WholeLimb_LowerLimb
			AACTCCCTCATTTGGG-5386STDY7537944	1298	Pcw5.1_WholeLimb_LowerLimb
			AACTCCCTCCTGTACC-5386STDY7537944	1089	Pcw5.1_WholeLimb_LowerLimb
			AACTCCCTCGCAAACT-5386STDY7537944	1467	Pcw5.1_WholeLimb_LowerLimb
			AACTCCCTCTCTGTCG-5386STDY7537944	1277	Pcw5.1_WholeLimb_LowerLimb
			AACTCCCTCTGACCTC-5386STDY7537944	1785	Pcw5.1_WholeLimb_LowerLimb
			AACTCCCTCTGGCGAC-5386STDY7537944	1447	Pcw5.1_WholeLimb_LowerLimb
			AACTCTTAGAGTCTGG-5386STDY7537944	1148	Pcw5.1_WholeLimb_LowerLimb
			AACTCTTCAACACCTA-5386STDY7537944	1647	Pcw5.1_WholeLimb_LowerLimb
			AACTCTTCAATGGAAT-5386STDY7537944	1877	Pcw5.1_WholeLimb_LowerLimb
			AACTCTTCACAACGTT-5386STDY7537944	1534	Pcw5.1_WholeLimb_LowerLimb
			AACTCTTCAGTGAGTG-5386STDY7537944	1637	Pcw5.1_WholeLimb_LowerLimb
			AACTCTTGTAGAAAGG-5386STDY7537944	1499	Pcw5.1_WholeLimb_LowerLimb
			AACTCTTGTAGCTAAA-5386STDY7537944	3294	Pcw5.1_WholeLimb_LowerLimb
			AACTCTTGTGCCTTGG-5386STDY7537944	2429	Pcw5.1_WholeLimb_LowerLimb
			AACTCTTTCCAAAGTC-5386STDY7537944	1267	Pcw5.1_WholeLimb_LowerLimb
			AACTCTTTCGACGGAA-5386STDY7537944	1786	Pcw5.1_WholeLimb_LowerLimb
			AACTCTTTCGCTTAGA-5386STDY7537944	1801	Pcw5.1_WholeLimb_LowerLimb
			AACTCTTTCGTTGCCT-5386STDY7537944	1591	Pcw5.1_WholeLimb_LowerLimb
			AACTGGTAGTAGCGGT-5386STDY7537944	2008	Pcw5.1_WholeLimb_LowerLimb
			AACTGGTCAGACACTT-5386STDY7537944	1284	Pcw5.1_WholeLimb_LowerLimb
			AACTGGTCATCCGCGA-5386STDY7537944	1773	Pcw5.1_WholeLimb_LowerLimb
			AACTGGTGTCGACTAT-5386STDY7537944	912	Pcw5.1_WholeLimb_LowerLimb
			AACTGGTGTGTTGAGG-5386STDY7537944	1100	Pcw5.1_WholeLimb_LowerLimb
			AACTGGTTCGCTTGTC-5386STDY7537944	2103	Pcw5.1_WholeLimb_LowerLimb
			AACTGGTTCTGTTGAG-5386STDY7537944	1539	Pcw5.1_WholeLimb_LowerLimb
			AACTTTCAGAGACTTA-5386STDY7537944	1223	Pcw5.1_WholeLimb_LowerLimb
			AACTTTCCAGCTCCGA-5386STDY7537944	1696	Pcw5.1_WholeLimb_LowerLimb
			AACTTTCTCATGTAGC-5386STDY7537944	1329	Pcw5.1_WholeLimb_LowerLimb
			AACTTTCTCCAAACTG-5386STDY7537944	538	Pcw5.1_WholeLimb_LowerLimb
			AACTTTCTCCGCGTTT-5386STDY7537944	1511	Pcw5.1_WholeLimb_LowerLimb
			AAGACCTAGCTGGAAC-5386STDY7537944	1330	Pcw5.1_WholeLimb_LowerLimb
			AAGACCTAGGACGAAA-5386STDY7537944	1226	Pcw5.1_WholeLimb_LowerLimb
			AAGACCTAGTAACCCT-5386STDY7537944	2304	Pcw5.1_WholeLimb_LowerLimb
			AAGACCTAGTACGATA-5386STDY7537944	1711	Pcw5.1_WholeLimb_LowerLimb
			AAGACCTCACAGGAGT-5386STDY7537944	2015	Pcw5.1_WholeLimb_LowerLimb
			AAGACCTCACCGCTAG-5386STDY7537944	2951	Pcw5.1_WholeLimb_LowerLimb
			AAGACCTCAGCGATCC-5386STDY7537944	1877	Pcw5.1_WholeLimb_LowerLimb
			AAGACCTCATAGACTC-5386STDY7537944	1405	Pcw5.1_WholeLimb_LowerLimb
			AAGACCTGTAACGCGA-5386STDY7537944	1010	Pcw5.1_WholeLimb_LowerLimb
			AAGCCGCAGGAGTACC-5386STDY7537944	1411	Pcw5.1_WholeLimb_LowerLimb
			AAGCCGCAGTGAAGAG-5386STDY7537944	1798	Pcw5.1_WholeLimb_LowerLimb
			AAGCCGCCACATGTGT-5386STDY7537944	1260	Pcw5.1_WholeLimb_LowerLimb
			AAGCCGCCAGGTCTCG-5386STDY7537944	1470	Pcw5.1_WholeLimb_LowerLimb
			AAGCCGCCATGGTCAT-5386STDY7537944	1366	Pcw5.1_WholeLimb_LowerLimb
			AAGCCGCGTCGATTGT-5386STDY7537944	1366	Pcw5.1_WholeLimb_LowerLimb
			AAGCCGCGTGTGCGTC-5386STDY7537944	1586	Pcw5.1_WholeLimb_LowerLimb
			AAGCCGCTCCGTTGCT-5386STDY7537944	1238	Pcw5.1_WholeLimb_LowerLimb
			AAGGAGCAGAACAACT-5386STDY7537944	1493	Pcw5.1_WholeLimb_LowerLimb
			AAGGAGCAGTGATCGG-5386STDY7537944	1078	Pcw5.1_WholeLimb_LowerLimb
			AAGGAGCCAATAGCAA-5386STDY7537944	820	Pcw5.1_WholeLimb_LowerLimb
			AAGGAGCCACGTCAGC-5386STDY7537944	1273	Pcw5.1_WholeLimb_LowerLimb
			AAGGAGCCATTCACTT-5386STDY7537944	1497	Pcw5.1_WholeLimb_LowerLimb
			AAGGAGCGTAGAGCTG-5386STDY7537944	1094	Pcw5.1_WholeLimb_LowerLimb
			AAGGAGCTCCACGTTC-5386STDY7537944	2426	Pcw5.1_WholeLimb_LowerLimb
			AAGGAGCTCGACCAGC-5386STDY7537944	1399	Pcw5.1_WholeLimb_LowerLimb
			AAGGCAGAGAGTGACC-5386STDY7537944	1521	Pcw5.1_WholeLimb_LowerLimb
			AAGGCAGAGATGAGAG-5386STDY7537944	1476	Pcw5.1_WholeLimb_LowerLimb
			AAGGCAGAGTGCGATG-5386STDY7537944	2717	Pcw5.1_WholeLimb_LowerLimb
			AAGGCAGAGTTAGCGG-5386STDY7537944	1218	Pcw5.1_WholeLimb_LowerLimb
			AAGGCAGAGTTTAGGA-5386STDY7537944	1267	Pcw5.1_WholeLimb_LowerLimb
			AAGGCAGCAAACCTAC-5386STDY7537944	2160	Pcw5.1_WholeLimb_LowerLimb
			AAGGCAGCAAAGGTGC-5386STDY7537944	1761	Pcw5.1_WholeLimb_LowerLimb
			AAGGCAGCAATTCCTT-5386STDY7537944	1406	Pcw5.1_WholeLimb_LowerLimb
			AAGGCAGGTATTACCG-5386STDY7537944	1666	Pcw5.1_WholeLimb_LowerLimb
			AAGGCAGGTCTAGTCA-5386STDY7537944	1665	Pcw5.1_WholeLimb_LowerLimb
			AAGGCAGTCAATACCG-5386STDY7537944	1198	Pcw5.1_WholeLimb_LowerLimb
			AAGGCAGTCATGGTCA-5386STDY7537944	1259	Pcw5.1_WholeLimb_LowerLimb
			AAGGCAGTCCCAAGAT-5386STDY7537944	1196	Pcw5.1_WholeLimb_LowerLimb
			AAGGCAGTCCTCTAGC-5386STDY7537944	1680	Pcw5.1_WholeLimb_LowerLimb
			AAGGTTCAGCTGTCTA-5386STDY7537944	1189	Pcw5.1_WholeLimb_LowerLimb
			AAGGTTCAGGCAGGTT-5386STDY7537944	1629	Pcw5.1_WholeLimb_LowerLimb
			AAGGTTCCAAGTAATG-5386STDY7537944	358	Pcw5.1_WholeLimb_LowerLimb
			AAGGTTCCAGACAAAT-5386STDY7537944	1643	Pcw5.1_WholeLimb_LowerLimb
			AAGGTTCGTCCGTTAA-5386STDY7537944	1687	Pcw5.1_WholeLimb_LowerLimb
			AAGGTTCTCCGTTGTC-5386STDY7537944	1280	Pcw5.1_WholeLimb_LowerLimb
			AAGTCTGAGGTGCACA-5386STDY7537944	1359	Pcw5.1_WholeLimb_LowerLimb
			AAGTCTGAGTCTCAAC-5386STDY7537944	1026	Pcw5.1_WholeLimb_LowerLimb
			AAGTCTGCAAGTCTGT-5386STDY7537944	1352	Pcw5.1_WholeLimb_LowerLimb
			AAGTCTGCACAAGCCC-5386STDY7537944	2414	Pcw5.1_WholeLimb_LowerLimb
			AAGTCTGGTCCCTTGT-5386STDY7537944	908	Pcw5.1_WholeLimb_LowerLimb
			AAGTCTGGTCTCTTTA-5386STDY7537944	1267	Pcw5.1_WholeLimb_LowerLimb
			AAGTCTGTCAAAGACA-5386STDY7537944	2168	Pcw5.1_WholeLimb_LowerLimb
			AAGTCTGTCCGGCACA-5386STDY7537944	1443	Pcw5.1_WholeLimb_LowerLimb
			AAGTCTGTCGATCCCT-5386STDY7537944	1902	Pcw5.1_WholeLimb_LowerLimb
			AATCCAGAGGCGACAT-5386STDY7537944	1222	Pcw5.1_WholeLimb_LowerLimb
			AATCCAGAGTCTTGCA-5386STDY7537944	1771	Pcw5.1_WholeLimb_LowerLimb
			AATCCAGCAAGGTGTG-5386STDY7537944	1914	Pcw5.1_WholeLimb_LowerLimb
			AATCCAGCACAGGTTT-5386STDY7537944	1494	Pcw5.1_WholeLimb_LowerLimb
			AATCCAGCATCACGAT-5386STDY7537944	1609	Pcw5.1_WholeLimb_LowerLimb
			AATCCAGCATCGGACC-5386STDY7537944	770	Pcw5.1_WholeLimb_LowerLimb
			AATCCAGGTATGCTTG-5386STDY7537944	1589	Pcw5.1_WholeLimb_LowerLimb
			AATCCAGGTGCCTGTG-5386STDY7537944	1170	Pcw5.1_WholeLimb_LowerLimb
			AATCCAGGTGCGAAAC-5386STDY7537944	2535	Pcw5.1_WholeLimb_LowerLimb
			AATCCAGTCAAACCGT-5386STDY7537944	2008	Pcw5.1_WholeLimb_LowerLimb
			AATCCAGTCCAATGGT-5386STDY7537944	2281	Pcw5.1_WholeLimb_LowerLimb
			AATCCAGTCCTTTACA-5386STDY7537944	1859	Pcw5.1_WholeLimb_LowerLimb
			AATCCAGTCGTTACGA-5386STDY7537944	1305	Pcw5.1_WholeLimb_LowerLimb
			AATCCAGTCGTTGCCT-5386STDY7537944	1328	Pcw5.1_WholeLimb_LowerLimb
			AATCCAGTCTCGCTTG-5386STDY7537944	1675	Pcw5.1_WholeLimb_LowerLimb
			AATCGGTAGCCTATGT-5386STDY7537944	1348	Pcw5.1_WholeLimb_LowerLimb
			AATCGGTAGCTCTCGG-5386STDY7537944	1579	Pcw5.1_WholeLimb_LowerLimb
			AATCGGTAGTTGAGAT-5386STDY7537944	1300	Pcw5.1_WholeLimb_LowerLimb
			AATCGGTCAATCGGTT-5386STDY7537944	1512	Pcw5.1_WholeLimb_LowerLimb
			AATCGGTCACGACTCG-5386STDY7537944	1108	Pcw5.1_WholeLimb_LowerLimb
			AATCGGTGTAGCGCAA-5386STDY7537944	1691	Pcw5.1_WholeLimb_LowerLimb
			AATCGGTGTCTTCAAG-5386STDY7537944	1688	Pcw5.1_WholeLimb_LowerLimb
			ACACCAAAGAGCTGGT-5386STDY7537944	1215	Pcw5.1_WholeLimb_LowerLimb
			ACACCAAAGTTTAGGA-5386STDY7537944	1470	Pcw5.1_WholeLimb_LowerLimb
			ACACCAACACCGAATT-5386STDY7537944	2818	Pcw5.1_WholeLimb_LowerLimb
			ACACCAAGTAAAGGAG-5386STDY7537944	1686	Pcw5.1_WholeLimb_LowerLimb
			ACACCAAGTGTCGCTG-5386STDY7537944	1363	Pcw5.1_WholeLimb_LowerLimb
			ACACCAATCGAGAGCA-5386STDY7537944	1146	Pcw5.1_WholeLimb_LowerLimb
			ACACCAATCTGAGGGA-5386STDY7537944	1474	Pcw5.1_WholeLimb_LowerLimb
			ACACCCTAGATGGGTC-5386STDY7537944	2840	Pcw5.1_WholeLimb_LowerLimb
			ACACCCTAGCGATTCT-5386STDY7537944	3730	Pcw5.1_WholeLimb_LowerLimb
			ACACCCTAGGGATACC-5386STDY7537944	2126	Pcw5.1_WholeLimb_LowerLimb
			ACACCCTAGTGATCGG-5386STDY7537944	1038	Pcw5.1_WholeLimb_LowerLimb
			ACACCCTAGTTACGGG-5386STDY7537944	1389	Pcw5.1_WholeLimb_LowerLimb
			ACACCCTCAAGGACAC-5386STDY7537944	1408	Pcw5.1_WholeLimb_LowerLimb
			ACACCCTCACATCCAA-5386STDY7537944	1476	Pcw5.1_WholeLimb_LowerLimb
			ACACCCTCACGAAATA-5386STDY7537944	1557	Pcw5.1_WholeLimb_LowerLimb
			ACACCCTCACTAAGTC-5386STDY7537944	1222	Pcw5.1_WholeLimb_LowerLimb
			ACACCCTCAGTATAAG-5386STDY7537944	1795	Pcw5.1_WholeLimb_LowerLimb
			ACACCCTGTTCCATGA-5386STDY7537944	996	Pcw5.1_WholeLimb_LowerLimb
			ACACCCTTCATTTGGG-5386STDY7537944	1468	Pcw5.1_WholeLimb_LowerLimb
			ACACCGGAGCCAGAAC-5386STDY7537944	1494	Pcw5.1_WholeLimb_LowerLimb
			ACACCGGAGTGTGAAT-5386STDY7537944	1192	Pcw5.1_WholeLimb_LowerLimb
			ACACCGGCAAACGTGG-5386STDY7537944	1868	Pcw5.1_WholeLimb_LowerLimb
			ACACCGGCAAAGTCAA-5386STDY7537944	1027	Pcw5.1_WholeLimb_LowerLimb
			ACACCGGCACTGAAGG-5386STDY7537944	2458	Pcw5.1_WholeLimb_LowerLimb
			ACACCGGCAGCGATCC-5386STDY7537944	203	Pcw5.1_WholeLimb_LowerLimb
			ACACCGGGTATAAACG-5386STDY7537944	1463	Pcw5.1_WholeLimb_LowerLimb
			ACACCGGGTTCCATGA-5386STDY7537944	1254	Pcw5.1_WholeLimb_LowerLimb
			ACACTGAAGAAACCGC-5386STDY7537944	1283	Pcw5.1_WholeLimb_LowerLimb
			ACACTGAAGTACCGGA-5386STDY7537944	1823	Pcw5.1_WholeLimb_LowerLimb
			ACACTGACACATCTTT-5386STDY7537944	1788	Pcw5.1_WholeLimb_LowerLimb
			ACACTGACATGCCTTC-5386STDY7537944	1329	Pcw5.1_WholeLimb_LowerLimb
			ACACTGATCGCTGATA-5386STDY7537944	1472	Pcw5.1_WholeLimb_LowerLimb
			ACACTGATCTCACATT-5386STDY7537944	808	Pcw5.1_WholeLimb_LowerLimb
			ACAGCCGAGCGTGAAC-5386STDY7537944	1154	Pcw5.1_WholeLimb_LowerLimb
			ACAGCCGCAAGGACTG-5386STDY7537944	1731	Pcw5.1_WholeLimb_LowerLimb
			ACAGCCGTCCATGAAC-5386STDY7537944	3291	Pcw5.1_WholeLimb_LowerLimb
			ACAGCCGTCCTGCTTG-5386STDY7537944	1516	Pcw5.1_WholeLimb_LowerLimb
			ACAGCCGTCGATGAGG-5386STDY7537944	813	Pcw5.1_WholeLimb_LowerLimb
			ACAGCTAAGCCAGGAT-5386STDY7537944	1047	Pcw5.1_WholeLimb_LowerLimb
			ACAGCTACAATCCAAC-5386STDY7537944	1309	Pcw5.1_WholeLimb_LowerLimb
			ACAGCTACACGAAAGC-5386STDY7537944	1577	Pcw5.1_WholeLimb_LowerLimb
			ACAGCTAGTAAGGGAA-5386STDY7537944	1153	Pcw5.1_WholeLimb_LowerLimb
			ACAGCTAGTATTCGTG-5386STDY7537944	1270	Pcw5.1_WholeLimb_LowerLimb
			ACAGCTATCATAGCAC-5386STDY7537944	1995	Pcw5.1_WholeLimb_LowerLimb
			ACATACGTCGCCTGAG-5386STDY7537944	1893	Pcw5.1_WholeLimb_LowerLimb
			ACATACGTCGGATGTT-5386STDY7537944	1195	Pcw5.1_WholeLimb_LowerLimb
			ACATCAGAGCTGATAA-5386STDY7537944	2254	Pcw5.1_WholeLimb_LowerLimb
			ACATCAGAGGATTCGG-5386STDY7537944	1338	Pcw5.1_WholeLimb_LowerLimb
			ACATCAGAGGTAAACT-5386STDY7537944	1066	Pcw5.1_WholeLimb_LowerLimb
			ACATCAGCATGCAACT-5386STDY7537944	2786	Pcw5.1_WholeLimb_LowerLimb
			ACATCAGTCAGTTCGA-5386STDY7537944	1441	Pcw5.1_WholeLimb_LowerLimb
			ACATCAGTCCGTAGGC-5386STDY7537944	1721	Pcw5.1_WholeLimb_LowerLimb
			ACATCAGTCGATGAGG-5386STDY7537944	1279	Pcw5.1_WholeLimb_LowerLimb
			ACATCAGTCGTGGGAA-5386STDY7537944	1457	Pcw5.1_WholeLimb_LowerLimb
			ACATGGTAGAAGGTTT-5386STDY7537944	1934	Pcw5.1_WholeLimb_LowerLimb
			ACATGGTCAAACTGTC-5386STDY7537944	2100	Pcw5.1_WholeLimb_LowerLimb
			ACATGGTCATACGCTA-5386STDY7537944	1741	Pcw5.1_WholeLimb_LowerLimb
			ACATGGTCATGTAGTC-5386STDY7537944	1404	Pcw5.1_WholeLimb_LowerLimb
			ACATGGTGTTAAGATG-5386STDY7537944	1451	Pcw5.1_WholeLimb_LowerLimb
			ACATGGTTCCCTCTTT-5386STDY7537944	1242	Pcw5.1_WholeLimb_LowerLimb
			ACATGGTTCCGCAAGC-5386STDY7537944	1172	Pcw5.1_WholeLimb_LowerLimb
			ACATGGTTCTAGAGTC-5386STDY7537944	1261	Pcw5.1_WholeLimb_LowerLimb
			ACATGGTTCTCGAGTA-5386STDY7537944	1489	Pcw5.1_WholeLimb_LowerLimb
			ACCAGTAAGAGGTAGA-5386STDY7537944	1025	Pcw5.1_WholeLimb_LowerLimb
			ACCAGTAAGATGAGAG-5386STDY7537944	1508	Pcw5.1_WholeLimb_LowerLimb
			ACCAGTAAGGAGTCTG-5386STDY7537944	1242	Pcw5.1_WholeLimb_LowerLimb
			ACCAGTAAGTGGCACA-5386STDY7537944	1646	Pcw5.1_WholeLimb_LowerLimb
			ACCAGTAAGTGTACTC-5386STDY7537944	1286	Pcw5.1_WholeLimb_LowerLimb
			ACCAGTACAAGTCATC-5386STDY7537944	2055	Pcw5.1_WholeLimb_LowerLimb
			ACCAGTACACAGCCCA-5386STDY7537944	1375	Pcw5.1_WholeLimb_LowerLimb
			ACCAGTACAGATTGCT-5386STDY7537944	1492	Pcw5.1_WholeLimb_LowerLimb
			ACCAGTAGTGATGATA-5386STDY7537944	2312	Pcw5.1_WholeLimb_LowerLimb
			ACCAGTAGTTGGACCC-5386STDY7537944	1282	Pcw5.1_WholeLimb_LowerLimb
			ACCAGTATCAGGATCT-5386STDY7537944	1261	Pcw5.1_WholeLimb_LowerLimb
			ACCCACTAGACATAAC-5386STDY7537944	1289	Pcw5.1_WholeLimb_LowerLimb
			ACCCACTAGAGTACAT-5386STDY7537944	3402	Pcw5.1_WholeLimb_LowerLimb
			ACCCACTAGGATGTAT-5386STDY7537944	1377	Pcw5.1_WholeLimb_LowerLimb
			ACCCACTAGTCTTGCA-5386STDY7537944	1396	Pcw5.1_WholeLimb_LowerLimb
			ACCCACTCAAAGTCAA-5386STDY7537944	1281	Pcw5.1_WholeLimb_LowerLimb
			ACCCACTCAACACCCG-5386STDY7537944	2299	Pcw5.1_WholeLimb_LowerLimb
			ACCCACTGTCTCTTAT-5386STDY7537944	1573	Pcw5.1_WholeLimb_LowerLimb
			ACCCACTGTTCAACCA-5386STDY7537944	895	Pcw5.1_WholeLimb_LowerLimb
			ACCCACTTCAGCTCGG-5386STDY7537944	1620	Pcw5.1_WholeLimb_LowerLimb
			ACCCACTTCTGTTGAG-5386STDY7537944	1160	Pcw5.1_WholeLimb_LowerLimb
			ACCGTAAAGGGTGTGT-5386STDY7537944	1250	Pcw5.1_WholeLimb_LowerLimb
			ACCGTAACACGAAATA-5386STDY7537944	1539	Pcw5.1_WholeLimb_LowerLimb
			ACCGTAACACGCATCG-5386STDY7537944	1269	Pcw5.1_WholeLimb_LowerLimb
			ACCGTAAGTCTAAAGA-5386STDY7537944	1707	Pcw5.1_WholeLimb_LowerLimb
			ACCGTAAGTGGCGAAT-5386STDY7537944	1098	Pcw5.1_WholeLimb_LowerLimb
			ACCGTAATCAGAAATG-5386STDY7537944	1723	Pcw5.1_WholeLimb_LowerLimb
			ACCGTAATCTTGTACT-5386STDY7537944	1652	Pcw5.1_WholeLimb_LowerLimb
			ACCTTTAAGATGTCGG-5386STDY7537944	1563	Pcw5.1_WholeLimb_LowerLimb
			ACCTTTAAGCCTATGT-5386STDY7537944	1783	Pcw5.1_WholeLimb_LowerLimb
			ACCTTTAAGCGCTCCA-5386STDY7537944	1058	Pcw5.1_WholeLimb_LowerLimb
			ACCTTTAAGTAGATGT-5386STDY7537944	1657	Pcw5.1_WholeLimb_LowerLimb
			ACCTTTACAGGCGATA-5386STDY7537944	2311	Pcw5.1_WholeLimb_LowerLimb
			ACCTTTACATGACGGA-5386STDY7537944	1485	Pcw5.1_WholeLimb_LowerLimb
			ACCTTTACATGCCTTC-5386STDY7537944	3852	Pcw5.1_WholeLimb_LowerLimb
			ACCTTTAGTATATCCG-5386STDY7537944	1893	Pcw5.1_WholeLimb_LowerLimb
			ACCTTTAGTCAAACTC-5386STDY7537944	1826	Pcw5.1_WholeLimb_LowerLimb
			ACCTTTAGTGGTGTAG-5386STDY7537944	1349	Pcw5.1_WholeLimb_LowerLimb
			ACGAGCCAGGGTCGAT-5386STDY7537944	951	Pcw5.1_WholeLimb_LowerLimb
			ACGAGCCAGTATGACA-5386STDY7537944	1322	Pcw5.1_WholeLimb_LowerLimb
			ACGAGCCAGTGATCGG-5386STDY7537944	2180	Pcw5.1_WholeLimb_LowerLimb
			ACGAGCCCAAGTTAAG-5386STDY7537944	1292	Pcw5.1_WholeLimb_LowerLimb
			ACGAGCCCACGAAGCA-5386STDY7537944	944	Pcw5.1_WholeLimb_LowerLimb
			ACGAGCCCACTGCCAG-5386STDY7537944	1354	Pcw5.1_WholeLimb_LowerLimb
			ACGAGCCCATGCCACG-5386STDY7537944	1012	Pcw5.1_WholeLimb_LowerLimb
			ACGAGCCGTCTCGTTC-5386STDY7537944	2240	Pcw5.1_WholeLimb_LowerLimb
			ACGAGCCGTTACAGAA-5386STDY7537944	1380	Pcw5.1_WholeLimb_LowerLimb
			ACGAGGAAGCTGATAA-5386STDY7537944	1268	Pcw5.1_WholeLimb_LowerLimb
			ACGAGGACACTTGGAT-5386STDY7537944	1604	Pcw5.1_WholeLimb_LowerLimb
			ACGAGGACATACAGCT-5386STDY7537944	1453	Pcw5.1_WholeLimb_LowerLimb
			ACGAGGAGTAAGAGAG-5386STDY7537944	1674	Pcw5.1_WholeLimb_LowerLimb
			ACGAGGAGTCCTCCAT-5386STDY7537944	1185	Pcw5.1_WholeLimb_LowerLimb
			ACGAGGAGTCTACCTC-5386STDY7537944	2285	Pcw5.1_WholeLimb_LowerLimb
			ACGAGGAGTGCAGACA-5386STDY7537944	1737	Pcw5.1_WholeLimb_LowerLimb
			ACGAGGAGTTCAGACT-5386STDY7537944	3294	Pcw5.1_WholeLimb_LowerLimb
			ACGAGGATCTGCAGTA-5386STDY7537944	1222	Pcw5.1_WholeLimb_LowerLimb
			ACGAGGATCTGGTATG-5386STDY7537944	1211	Pcw5.1_WholeLimb_LowerLimb
			ACGAGGATCTTAACCT-5386STDY7537944	1936	Pcw5.1_WholeLimb_LowerLimb
			ACGATACAGAAGAAGC-5386STDY7537944	1447	Pcw5.1_WholeLimb_LowerLimb
			ACGATACAGCCACCTG-5386STDY7537944	1603	Pcw5.1_WholeLimb_LowerLimb
			ACGATACAGGCCCTTG-5386STDY7537944	1453	Pcw5.1_WholeLimb_LowerLimb
			ACGATACCAAGCTGAG-5386STDY7537944	1426	Pcw5.1_WholeLimb_LowerLimb
			ACGATACCAAGTCATC-5386STDY7537944	1601	Pcw5.1_WholeLimb_LowerLimb
			ACGATACCACAGTCGC-5386STDY7537944	1338	Pcw5.1_WholeLimb_LowerLimb
			ACGATACCATGACATC-5386STDY7537944	1324	Pcw5.1_WholeLimb_LowerLimb
			ACGATACGTATAAACG-5386STDY7537944	1505	Pcw5.1_WholeLimb_LowerLimb
			ACGATACGTGTGGCTC-5386STDY7537944	1436	Pcw5.1_WholeLimb_LowerLimb
			ACGATACTCATGGTCA-5386STDY7537944	1261	Pcw5.1_WholeLimb_LowerLimb
			ACGATGTAGTCTCGGC-5386STDY7537944	1606	Pcw5.1_WholeLimb_LowerLimb
			ACGATGTAGTGGGATC-5386STDY7537944	1438	Pcw5.1_WholeLimb_LowerLimb
			ACGATGTAGTTAGGTA-5386STDY7537944	1136	Pcw5.1_WholeLimb_LowerLimb
			ACGATGTCACCTCGTT-5386STDY7537944	1546	Pcw5.1_WholeLimb_LowerLimb
			ACGATGTCACGGATAG-5386STDY7537944	1979	Pcw5.1_WholeLimb_LowerLimb
			ACGATGTCAGACGCCT-5386STDY7537944	1211	Pcw5.1_WholeLimb_LowerLimb
			ACGATGTGTCACAAGG-5386STDY7537944	2006	Pcw5.1_WholeLimb_LowerLimb
			ACGATGTTCAGATAAG-5386STDY7537944	1266	Pcw5.1_WholeLimb_LowerLimb
			ACGATGTTCTTTACAC-5386STDY7537944	1259	Pcw5.1_WholeLimb_LowerLimb
			ACGCAGCAGAGTGACC-5386STDY7537944	1789	Pcw5.1_WholeLimb_LowerLimb
			ACGCAGCAGTCAAGGC-5386STDY7537944	1327	Pcw5.1_WholeLimb_LowerLimb
			ACGCAGCCACACCGCA-5386STDY7537944	1406	Pcw5.1_WholeLimb_LowerLimb
			ACGCAGCGTAACGCGA-5386STDY7537944	1470	Pcw5.1_WholeLimb_LowerLimb
			ACGCAGCGTAGCTTGT-5386STDY7537944	1182	Pcw5.1_WholeLimb_LowerLimb
			ACGCAGCTCAAACAAG-5386STDY7537944	1146	Pcw5.1_WholeLimb_LowerLimb
			ACGCAGCTCATGCAAC-5386STDY7537944	1532	Pcw5.1_WholeLimb_LowerLimb
			ACGCAGCTCCGCATAA-5386STDY7537944	1331	Pcw5.1_WholeLimb_LowerLimb
			ACGCAGCTCTTCATGT-5386STDY7537944	1380	Pcw5.1_WholeLimb_LowerLimb
			ACGCCAGAGACCCACC-5386STDY7537944	1380	Pcw5.1_WholeLimb_LowerLimb
			ACGCCAGAGCCTTGAT-5386STDY7537944	1277	Pcw5.1_WholeLimb_LowerLimb
			ACGCCAGAGGCGACAT-5386STDY7537944	1021	Pcw5.1_WholeLimb_LowerLimb
			ACGCCAGAGGGCTTCC-5386STDY7537944	1652	Pcw5.1_WholeLimb_LowerLimb
			ACGCCAGGTAGGAGTC-5386STDY7537944	1002	Pcw5.1_WholeLimb_LowerLimb
			ACGCCAGGTGATGTGG-5386STDY7537944	1148	Pcw5.1_WholeLimb_LowerLimb
			ACGCCAGGTGGTGTAG-5386STDY7537944	1461	Pcw5.1_WholeLimb_LowerLimb
			ACGCCAGGTGGTTTCA-5386STDY7537944	816	Pcw5.1_WholeLimb_LowerLimb
			ACGCCAGTCTACCAGA-5386STDY7537944	1840	Pcw5.1_WholeLimb_LowerLimb
			ACGCCGAAGATCACGG-5386STDY7537944	1238	Pcw5.1_WholeLimb_LowerLimb
			ACGCCGAAGATGTCGG-5386STDY7537944	1615	Pcw5.1_WholeLimb_LowerLimb
			ACGCCGAAGATGTTAG-5386STDY7537944	2250	Pcw5.1_WholeLimb_LowerLimb
			ACGCCGAAGGATATAC-5386STDY7537944	1363	Pcw5.1_WholeLimb_LowerLimb
			ACGCCGAAGGGAGTAA-5386STDY7537944	1778	Pcw5.1_WholeLimb_LowerLimb
			ACGCCGACACCTCGGA-5386STDY7537944	2086	Pcw5.1_WholeLimb_LowerLimb
			ACGCCGACACGAGAGT-5386STDY7537944	1481	Pcw5.1_WholeLimb_LowerLimb
			ACGCCGAGTCGGCTCA-5386STDY7537944	1045	Pcw5.1_WholeLimb_LowerLimb
			ACGCCGAGTCTGCGGT-5386STDY7537944	527	Pcw5.1_WholeLimb_LowerLimb
			ACGCCGATCAATCTCT-5386STDY7537944	1300	Pcw5.1_WholeLimb_LowerLimb
			ACGCCGATCACAGTAC-5386STDY7537944	1598	Pcw5.1_WholeLimb_LowerLimb
			ACGCCGATCAGCATGT-5386STDY7537944	1411	Pcw5.1_WholeLimb_LowerLimb
			ACGCCGATCTAGCACA-5386STDY7537944	1482	Pcw5.1_WholeLimb_LowerLimb
			ACGCCGATCTTAGCCC-5386STDY7537944	985	Pcw5.1_WholeLimb_LowerLimb
			ACGCCGATCTTGTTTG-5386STDY7537944	1504	Pcw5.1_WholeLimb_LowerLimb
			ACGGAGAAGCGTCTAT-5386STDY7537944	907	Pcw5.1_WholeLimb_LowerLimb
			ACGGAGAAGCTAGTCT-5386STDY7537944	1348	Pcw5.1_WholeLimb_LowerLimb
			ACGGAGAAGGCCCTTG-5386STDY7537944	2328	Pcw5.1_WholeLimb_LowerLimb
			ACGGAGACAGTATAAG-5386STDY7537944	1853	Pcw5.1_WholeLimb_LowerLimb
			ACGGAGACATTGGTAC-5386STDY7537944	1378	Pcw5.1_WholeLimb_LowerLimb
			ACGGAGAGTCCGCTGA-5386STDY7537944	1298	Pcw5.1_WholeLimb_LowerLimb
			ACGGAGAGTCTCTTTA-5386STDY7537944	1348	Pcw5.1_WholeLimb_LowerLimb
			ACGGAGAGTCTTCGTC-5386STDY7537944	1465	Pcw5.1_WholeLimb_LowerLimb
			ACGGAGAGTCTTTCAT-5386STDY7537944	2294	Pcw5.1_WholeLimb_LowerLimb
			ACGGAGAGTGCGGTAA-5386STDY7537944	1313	Pcw5.1_WholeLimb_LowerLimb
			ACGGAGAGTTATGCGT-5386STDY7537944	2188	Pcw5.1_WholeLimb_LowerLimb
			ACGGAGATCAGGCCCA-5386STDY7537944	1418	Pcw5.1_WholeLimb_LowerLimb
			ACGGAGATCCACGCAG-5386STDY7537944	1022	Pcw5.1_WholeLimb_LowerLimb
			ACGGCCAAGACAGACC-5386STDY7537944	1680	Pcw5.1_WholeLimb_LowerLimb
			ACGGCCAAGCCAACAG-5386STDY7537944	1627	Pcw5.1_WholeLimb_LowerLimb
			ACGGCCAAGTACATGA-5386STDY7537944	1292	Pcw5.1_WholeLimb_LowerLimb
			ACGGCCACAAGTCATC-5386STDY7537944	1475	Pcw5.1_WholeLimb_LowerLimb
			ACGGCCACACACATGT-5386STDY7537944	2311	Pcw5.1_WholeLimb_LowerLimb
			ACGGCCACAGACAGGT-5386STDY7537944	1220	Pcw5.1_WholeLimb_LowerLimb
			ACGGCCACATAAAGGT-5386STDY7537944	1989	Pcw5.1_WholeLimb_LowerLimb
			ACGGCCAGTACAGTGG-5386STDY7537944	2215	Pcw5.1_WholeLimb_LowerLimb
			ACGGCCAGTCTTCTCG-5386STDY7537944	1374	Pcw5.1_WholeLimb_LowerLimb
			ACGGCCAGTTAAGTAG-5386STDY7537944	664	Pcw5.1_WholeLimb_LowerLimb
			ACGGCCAGTTCAACCA-5386STDY7537944	1141	Pcw5.1_WholeLimb_LowerLimb
			ACGGGCTAGACCACGA-5386STDY7537944	2937	Pcw5.1_WholeLimb_LowerLimb
			ACGGGCTAGCCAACAG-5386STDY7537944	2252	Pcw5.1_WholeLimb_LowerLimb
			ACGGGCTAGGGAACGG-5386STDY7537944	1201	Pcw5.1_WholeLimb_LowerLimb
			ACGGGCTAGTACACCT-5386STDY7537944	1648	Pcw5.1_WholeLimb_LowerLimb
			ACGGGCTCACATCCGG-5386STDY7537944	387	Pcw5.1_WholeLimb_LowerLimb
			ACGGGCTCAGAGTGTG-5386STDY7537944	1795	Pcw5.1_WholeLimb_LowerLimb
			ACGGGCTGTACCGTTA-5386STDY7537944	2419	Pcw5.1_WholeLimb_LowerLimb
			ACGGGCTGTAGGCTGA-5386STDY7537944	2247	Pcw5.1_WholeLimb_LowerLimb
			ACGGGCTGTCTCCCTA-5386STDY7537944	1120	Pcw5.1_WholeLimb_LowerLimb
			ACGGGCTGTGGTTTCA-5386STDY7537944	1277	Pcw5.1_WholeLimb_LowerLimb
			ACGGGCTTCGTACGGC-5386STDY7537944	1252	Pcw5.1_WholeLimb_LowerLimb
			ACGGGTCAGATCCTGT-5386STDY7537944	1731	Pcw5.1_WholeLimb_LowerLimb
			ACGGGTCAGCCCAATT-5386STDY7537944	1579	Pcw5.1_WholeLimb_LowerLimb
			ACGGGTCAGGCTCTTA-5386STDY7537944	1662	Pcw5.1_WholeLimb_LowerLimb
			ACGGGTCAGTCTCCTC-5386STDY7537944	987	Pcw5.1_WholeLimb_LowerLimb
			ACGGGTCCAGATTGCT-5386STDY7537944	1673	Pcw5.1_WholeLimb_LowerLimb
			ACGGGTCGTCGTGGCT-5386STDY7537944	2002	Pcw5.1_WholeLimb_LowerLimb
			ACGGGTCGTGTAACGG-5386STDY7537944	2137	Pcw5.1_WholeLimb_LowerLimb
			ACGGGTCGTTGGGACA-5386STDY7537944	983	Pcw5.1_WholeLimb_LowerLimb
			ACGGGTCTCACTTATC-5386STDY7537944	1945	Pcw5.1_WholeLimb_LowerLimb
			ACGGGTCTCATAGCAC-5386STDY7537944	1203	Pcw5.1_WholeLimb_LowerLimb
			ACGGGTCTCATCTGCC-5386STDY7537944	1900	Pcw5.1_WholeLimb_LowerLimb
			ACGGGTCTCCAAACAC-5386STDY7537944	1389	Pcw5.1_WholeLimb_LowerLimb
			ACGGGTCTCGTTTGCC-5386STDY7537944	1363	Pcw5.1_WholeLimb_LowerLimb
			ACGTCAAAGACCTTTG-5386STDY7537944	1261	Pcw5.1_WholeLimb_LowerLimb
			ACGTCAACAAGCGAGT-5386STDY7537944	1908	Pcw5.1_WholeLimb_LowerLimb
			ACGTCAAGTGACGCCT-5386STDY7537944	882	Pcw5.1_WholeLimb_LowerLimb
			ACGTCAATCATGTCTT-5386STDY7537944	2188	Pcw5.1_WholeLimb_LowerLimb
			ACGTCAATCCGAGCCA-5386STDY7537944	1684	Pcw5.1_WholeLimb_LowerLimb
			ACGTCAATCCGATATG-5386STDY7537944	1780	Pcw5.1_WholeLimb_LowerLimb
			ACGTCAATCTACTATC-5386STDY7537944	2181	Pcw5.1_WholeLimb_LowerLimb
			ACTATCTAGAATGTTG-5386STDY7537944	1175	Pcw5.1_WholeLimb_LowerLimb
			ACTATCTAGAATTGTG-5386STDY7537944	1361	Pcw5.1_WholeLimb_LowerLimb
			ACTATCTAGAGTACAT-5386STDY7537944	215	Pcw5.1_WholeLimb_LowerLimb
			ACTATCTAGCAGGCTA-5386STDY7537944	1694	Pcw5.1_WholeLimb_LowerLimb
			ACTATCTAGTCGTTTG-5386STDY7537944	1474	Pcw5.1_WholeLimb_LowerLimb
			ACTATCTGTCGACTGC-5386STDY7537944	1969	Pcw5.1_WholeLimb_LowerLimb
			ACTATCTGTGATGTCT-5386STDY7537944	1220	Pcw5.1_WholeLimb_LowerLimb
			ACTATCTGTGTCTGAT-5386STDY7537944	2273	Pcw5.1_WholeLimb_LowerLimb
			ACTATCTGTTAAGACA-5386STDY7537944	1735	Pcw5.1_WholeLimb_LowerLimb
			ACTATCTGTTTACTCT-5386STDY7537944	1331	Pcw5.1_WholeLimb_LowerLimb
			ACTATCTTCAAGGTAA-5386STDY7537944	2249	Pcw5.1_WholeLimb_LowerLimb
			ACTATCTTCTCACATT-5386STDY7537944	820	Pcw5.1_WholeLimb_LowerLimb
			ACTGAACCACAGGCCT-5386STDY7537944	2167	Pcw5.1_WholeLimb_LowerLimb
			ACTGAACCACCGAATT-5386STDY7537944	1018	Pcw5.1_WholeLimb_LowerLimb
			ACTGAACCATACTACG-5386STDY7537944	1907	Pcw5.1_WholeLimb_LowerLimb
			ACTGAACGTAGCCTAT-5386STDY7537944	1259	Pcw5.1_WholeLimb_LowerLimb
			ACTGAACTCAGAAATG-5386STDY7537944	1987	Pcw5.1_WholeLimb_LowerLimb
			ACTGAACTCGCCAGCA-5386STDY7537944	1704	Pcw5.1_WholeLimb_LowerLimb
			ACTGAACTCTAACGGT-5386STDY7537944	1893	Pcw5.1_WholeLimb_LowerLimb
			ACTGAGTAGTTCGATC-5386STDY7537944	1451	Pcw5.1_WholeLimb_LowerLimb
			ACTGAGTCATCGACGC-5386STDY7537944	2678	Pcw5.1_WholeLimb_LowerLimb
			ACTGAGTGTAAGGGCT-5386STDY7537944	1017	Pcw5.1_WholeLimb_LowerLimb
			ACTGAGTGTACCGAGA-5386STDY7537944	2205	Pcw5.1_WholeLimb_LowerLimb
			ACTGAGTGTCTCAACA-5386STDY7537944	1932	Pcw5.1_WholeLimb_LowerLimb
			ACTGAGTTCTAACTTC-5386STDY7537944	1956	Pcw5.1_WholeLimb_LowerLimb
			ACTGATGAGGGTCTCC-5386STDY7537944	1494	Pcw5.1_WholeLimb_LowerLimb
			ACTGATGAGTGTACCT-5386STDY7537944	2065	Pcw5.1_WholeLimb_LowerLimb
			ACTGATGCAGATAATG-5386STDY7537944	1209	Pcw5.1_WholeLimb_LowerLimb
			ACTGATGCAGCCTTTC-5386STDY7537944	1671	Pcw5.1_WholeLimb_LowerLimb
			ACTGATGGTAGAAGGA-5386STDY7537944	942	Pcw5.1_WholeLimb_LowerLimb
			ACTGATGGTAGTGAAT-5386STDY7537944	1275	Pcw5.1_WholeLimb_LowerLimb
			ACTGATGGTCAGAATA-5386STDY7537944	1706	Pcw5.1_WholeLimb_LowerLimb
			ACTGATGGTGGCCCTA-5386STDY7537944	1039	Pcw5.1_WholeLimb_LowerLimb
			ACTGATGTCCGAAGAG-5386STDY7537944	1320	Pcw5.1_WholeLimb_LowerLimb
			ACTGATGTCGCGTAGC-5386STDY7537944	1051	Pcw5.1_WholeLimb_LowerLimb
			ACTGATGTCGGCGCAT-5386STDY7537944	1715	Pcw5.1_WholeLimb_LowerLimb
			ACTGATGTCTATGTGG-5386STDY7537944	1915	Pcw5.1_WholeLimb_LowerLimb
			ACTGCTCAGACATAAC-5386STDY7537944	1805	Pcw5.1_WholeLimb_LowerLimb
			ACTGCTCAGACCGGAT-5386STDY7537944	1399	Pcw5.1_WholeLimb_LowerLimb
			ACTGCTCAGCTTTGGT-5386STDY7537944	1595	Pcw5.1_WholeLimb_LowerLimb
			ACTGCTCCAGGGAGAG-5386STDY7537944	1281	Pcw5.1_WholeLimb_LowerLimb
			ACTGCTCTCACAAACC-5386STDY7537944	1359	Pcw5.1_WholeLimb_LowerLimb
			ACTGCTCTCGCCGTGA-5386STDY7537944	1041	Pcw5.1_WholeLimb_LowerLimb
			ACTGCTCTCGGAGGTA-5386STDY7537944	1526	Pcw5.1_WholeLimb_LowerLimb
			ACTGTCCAGATGCGAC-5386STDY7537944	2023	Pcw5.1_WholeLimb_LowerLimb
			ACTGTCCCACAACGCC-5386STDY7537944	2623	Pcw5.1_WholeLimb_LowerLimb
			ACTGTCCCACATAACC-5386STDY7537944	1329	Pcw5.1_WholeLimb_LowerLimb
			ACTGTCCCAGGGATTG-5386STDY7537944	1485	Pcw5.1_WholeLimb_LowerLimb
			ACTGTCCGTACATGTC-5386STDY7537944	1468	Pcw5.1_WholeLimb_LowerLimb
			ACTGTCCGTCAAAGAT-5386STDY7537944	1682	Pcw5.1_WholeLimb_LowerLimb
			ACTGTCCGTTCGAATC-5386STDY7537944	1793	Pcw5.1_WholeLimb_LowerLimb
			ACTGTCCTCGGCGCAT-5386STDY7537944	1872	Pcw5.1_WholeLimb_LowerLimb
			ACTGTCCTCTCCTATA-5386STDY7537944	3287	Pcw5.1_WholeLimb_LowerLimb
			ACTTACTAGAGCAATT-5386STDY7537944	2833	Pcw5.1_WholeLimb_LowerLimb
			ACTTACTAGGAGCGTT-5386STDY7537944	1085	Pcw5.1_WholeLimb_LowerLimb
			ACTTACTCAAGGACAC-5386STDY7537944	1367	Pcw5.1_WholeLimb_LowerLimb
			ACTTACTCAGCCTATA-5386STDY7537944	742	Pcw5.1_WholeLimb_LowerLimb
			ACTTACTTCGTAGATC-5386STDY7537944	1738	Pcw5.1_WholeLimb_LowerLimb
			ACTTGTTAGAAGGGTA-5386STDY7537944	1324	Pcw5.1_WholeLimb_LowerLimb
			ACTTGTTAGAGGTTGC-5386STDY7537944	1725	Pcw5.1_WholeLimb_LowerLimb
			ACTTGTTAGCTTATCG-5386STDY7537944	1274	Pcw5.1_WholeLimb_LowerLimb
			ACTTGTTAGTATTGGA-5386STDY7537944	1505	Pcw5.1_WholeLimb_LowerLimb
			ACTTGTTAGTTCCACA-5386STDY7537944	1486	Pcw5.1_WholeLimb_LowerLimb
			ACTTGTTCAGTATGCT-5386STDY7537944	283	Pcw5.1_WholeLimb_LowerLimb
			ACTTGTTGTCGCTTTC-5386STDY7537944	1404	Pcw5.1_WholeLimb_LowerLimb
			ACTTGTTTCTCTTGAT-5386STDY7537944	1348	Pcw5.1_WholeLimb_LowerLimb
			ACTTTCAAGAAGGCCT-5386STDY7537944	2494	Pcw5.1_WholeLimb_LowerLimb
			ACTTTCAAGGCCCTTG-5386STDY7537944	1554	Pcw5.1_WholeLimb_LowerLimb
			ACTTTCACAAAGCAAT-5386STDY7537944	1472	Pcw5.1_WholeLimb_LowerLimb
			ACTTTCACAGGTGGAT-5386STDY7537944	1426	Pcw5.1_WholeLimb_LowerLimb
			ACTTTCACATCGGAAG-5386STDY7537944	2073	Pcw5.1_WholeLimb_LowerLimb
			ACTTTCAGTCGAAAGC-5386STDY7537944	2422	Pcw5.1_WholeLimb_LowerLimb
			ACTTTCAGTCTTTCAT-5386STDY7537944	2086	Pcw5.1_WholeLimb_LowerLimb
			ACTTTCAGTTAAGATG-5386STDY7537944	1316	Pcw5.1_WholeLimb_LowerLimb
			ACTTTCATCACATAGC-5386STDY7537944	1592	Pcw5.1_WholeLimb_LowerLimb
			ACTTTCATCAGGTTCA-5386STDY7537944	1474	Pcw5.1_WholeLimb_LowerLimb
			ACTTTCATCGAATGGG-5386STDY7537944	913	Pcw5.1_WholeLimb_LowerLimb
			ACTTTCATCGTAGGTT-5386STDY7537944	1668	Pcw5.1_WholeLimb_LowerLimb
			AGAATAGAGACCCACC-5386STDY7537944	1777	Pcw5.1_WholeLimb_LowerLimb
			AGAATAGAGAGCTGGT-5386STDY7537944	1422	Pcw5.1_WholeLimb_LowerLimb
			AGAATAGAGCGTCAAG-5386STDY7537944	1088	Pcw5.1_WholeLimb_LowerLimb
			AGAATAGAGGCTAGAC-5386STDY7537944	1307	Pcw5.1_WholeLimb_LowerLimb
			AGAATAGAGTTACCCA-5386STDY7537944	2203	Pcw5.1_WholeLimb_LowerLimb
			AGAATAGCACAGCCCA-5386STDY7537944	1626	Pcw5.1_WholeLimb_LowerLimb
			AGAATAGCATGCCTAA-5386STDY7537944	775	Pcw5.1_WholeLimb_LowerLimb
			AGAATAGGTATTACCG-5386STDY7537944	1217	Pcw5.1_WholeLimb_LowerLimb
			AGAATAGGTGCACTTA-5386STDY7537944	1630	Pcw5.1_WholeLimb_LowerLimb
			AGAATAGGTTGATTGC-5386STDY7537944	2156	Pcw5.1_WholeLimb_LowerLimb
			AGAATAGTCCCAAGAT-5386STDY7537944	1555	Pcw5.1_WholeLimb_LowerLimb
			AGAATAGTCGGTTAAC-5386STDY7537944	1214	Pcw5.1_WholeLimb_LowerLimb
			AGAATAGTCTTACCGC-5386STDY7537944	650	Pcw5.1_WholeLimb_LowerLimb
			AGACGTTAGGTGATTA-5386STDY7537944	1179	Pcw5.1_WholeLimb_LowerLimb
			AGACGTTCATGCCACG-5386STDY7537944	1566	Pcw5.1_WholeLimb_LowerLimb
			AGACGTTGTAAGTGGC-5386STDY7537944	1239	Pcw5.1_WholeLimb_LowerLimb
			AGACGTTGTTAGTGGG-5386STDY7537944	684	Pcw5.1_WholeLimb_LowerLimb
			AGACGTTTCACGACTA-5386STDY7537944	1798	Pcw5.1_WholeLimb_LowerLimb
			AGACGTTTCATGCATG-5386STDY7537944	1664	Pcw5.1_WholeLimb_LowerLimb
			AGACGTTTCCTGTACC-5386STDY7537944	2532	Pcw5.1_WholeLimb_LowerLimb
			AGACGTTTCTATCCCG-5386STDY7537944	2065	Pcw5.1_WholeLimb_LowerLimb
			AGAGCGAAGCTAGTCT-5386STDY7537944	1830	Pcw5.1_WholeLimb_LowerLimb
			AGAGCGAAGTTAGGTA-5386STDY7537944	1560	Pcw5.1_WholeLimb_LowerLimb
			AGAGCGATCACCGTAA-5386STDY7537944	1808	Pcw5.1_WholeLimb_LowerLimb
			AGAGCGATCTCTAGGA-5386STDY7537944	1258	Pcw5.1_WholeLimb_LowerLimb
			AGAGCTTAGACTGTAA-5386STDY7537944	1459	Pcw5.1_WholeLimb_LowerLimb
			AGAGCTTAGGGAGTAA-5386STDY7537944	2443	Pcw5.1_WholeLimb_LowerLimb
			AGAGCTTAGTGTCCCG-5386STDY7537944	889	Pcw5.1_WholeLimb_LowerLimb
			AGAGTGGAGAGGTACC-5386STDY7537944	1426	Pcw5.1_WholeLimb_LowerLimb
			AGAGTGGAGCCAGTAG-5386STDY7537944	1072	Pcw5.1_WholeLimb_LowerLimb
			AGAGTGGAGTGGCACA-5386STDY7537944	1246	Pcw5.1_WholeLimb_LowerLimb
			AGAGTGGCATGCTAGT-5386STDY7537944	961	Pcw5.1_WholeLimb_LowerLimb
			AGAGTGGCATGGTCTA-5386STDY7537944	1693	Pcw5.1_WholeLimb_LowerLimb
			AGAGTGGCATTGCGGC-5386STDY7537944	1006	Pcw5.1_WholeLimb_LowerLimb
			AGAGTGGGTAAACGCG-5386STDY7537944	2224	Pcw5.1_WholeLimb_LowerLimb
			AGAGTGGGTCCGACGT-5386STDY7537944	1222	Pcw5.1_WholeLimb_LowerLimb
			AGAGTGGGTTCCATGA-5386STDY7537944	1844	Pcw5.1_WholeLimb_LowerLimb
			AGAGTGGGTTGGTGGA-5386STDY7537944	1347	Pcw5.1_WholeLimb_LowerLimb
			AGATCTGAGACACGAC-5386STDY7537944	1607	Pcw5.1_WholeLimb_LowerLimb
			AGATCTGAGACGACGT-5386STDY7537944	1352	Pcw5.1_WholeLimb_LowerLimb
			AGATCTGAGGAGTAGA-5386STDY7537944	1317	Pcw5.1_WholeLimb_LowerLimb
			AGATCTGAGGTCATCT-5386STDY7537944	508	Pcw5.1_WholeLimb_LowerLimb
			AGATCTGCACGGACAA-5386STDY7537944	2662	Pcw5.1_WholeLimb_LowerLimb
			AGATCTGCAGCTGCTG-5386STDY7537944	2568	Pcw5.1_WholeLimb_LowerLimb
			AGATCTGGTGCAACGA-5386STDY7537944	1227	Pcw5.1_WholeLimb_LowerLimb
			AGATCTGGTGTTGGGA-5386STDY7537944	861	Pcw5.1_WholeLimb_LowerLimb
			AGATCTGTCAACGGCC-5386STDY7537944	1775	Pcw5.1_WholeLimb_LowerLimb
			AGATCTGTCACAACGT-5386STDY7537944	948	Pcw5.1_WholeLimb_LowerLimb
			AGATTGCAGCGTTGCC-5386STDY7537944	3034	Pcw5.1_WholeLimb_LowerLimb
			AGATTGCAGCTCTCGG-5386STDY7537944	1740	Pcw5.1_WholeLimb_LowerLimb
			AGATTGCAGGGCATGT-5386STDY7537944	1058	Pcw5.1_WholeLimb_LowerLimb
			AGATTGCCAAGTAGTA-5386STDY7537944	1215	Pcw5.1_WholeLimb_LowerLimb
			AGATTGCCAAGTTGTC-5386STDY7537944	2303	Pcw5.1_WholeLimb_LowerLimb
			AGATTGCCAGGCTCAC-5386STDY7537944	3432	Pcw5.1_WholeLimb_LowerLimb
			AGATTGCCATCGACGC-5386STDY7537944	1518	Pcw5.1_WholeLimb_LowerLimb
			AGATTGCGTCAGAAGC-5386STDY7537944	1400	Pcw5.1_WholeLimb_LowerLimb
			AGATTGCGTCGGCACT-5386STDY7537944	1417	Pcw5.1_WholeLimb_LowerLimb
			AGATTGCGTGCACTTA-5386STDY7537944	1428	Pcw5.1_WholeLimb_LowerLimb
			AGATTGCGTGTGGCTC-5386STDY7537944	2353	Pcw5.1_WholeLimb_LowerLimb
			AGATTGCGTTCCCTTG-5386STDY7537944	1951	Pcw5.1_WholeLimb_LowerLimb
			AGATTGCTCAGCTGGC-5386STDY7537944	1476	Pcw5.1_WholeLimb_LowerLimb
			AGATTGCTCTCGCATC-5386STDY7537944	1362	Pcw5.1_WholeLimb_LowerLimb
			AGATTGCTCTTGTTTG-5386STDY7537944	2036	Pcw5.1_WholeLimb_LowerLimb
			AGCAGCCAGCGATCCC-5386STDY7537944	1021	Pcw5.1_WholeLimb_LowerLimb
			AGCAGCCAGGATGGAA-5386STDY7537944	1360	Pcw5.1_WholeLimb_LowerLimb
			AGCAGCCAGGGCATGT-5386STDY7537944	1140	Pcw5.1_WholeLimb_LowerLimb
			AGCAGCCCACACTGCG-5386STDY7537944	1203	Pcw5.1_WholeLimb_LowerLimb
			AGCAGCCCAGCAGTTT-5386STDY7537944	1557	Pcw5.1_WholeLimb_LowerLimb
			AGCAGCCCAGCTCCGA-5386STDY7537944	1562	Pcw5.1_WholeLimb_LowerLimb
			AGCAGCCGTAAACGCG-5386STDY7537944	1589	Pcw5.1_WholeLimb_LowerLimb
			AGCAGCCGTGTGAATA-5386STDY7537944	1745	Pcw5.1_WholeLimb_LowerLimb
			AGCAGCCTCACATGCA-5386STDY7537944	1323	Pcw5.1_WholeLimb_LowerLimb
			AGCAGCCTCATCGGAT-5386STDY7537944	1624	Pcw5.1_WholeLimb_LowerLimb
			AGCAGCCTCCCAACGG-5386STDY7537944	1057	Pcw5.1_WholeLimb_LowerLimb
			AGCAGCCTCCGTTGCT-5386STDY7537944	1027	Pcw5.1_WholeLimb_LowerLimb
			AGCAGCCTCGCCTGTT-5386STDY7537944	2172	Pcw5.1_WholeLimb_LowerLimb
			AGCAGCCTCGGACAAG-5386STDY7537944	1450	Pcw5.1_WholeLimb_LowerLimb
			AGCATACAGATCCCGC-5386STDY7537944	1248	Pcw5.1_WholeLimb_LowerLimb
			AGCATACAGCGTCAAG-5386STDY7537944	2836	Pcw5.1_WholeLimb_LowerLimb
			AGCATACAGCTGGAAC-5386STDY7537944	1236	Pcw5.1_WholeLimb_LowerLimb
			AGCATACAGTGAATTG-5386STDY7537944	1126	Pcw5.1_WholeLimb_LowerLimb
			AGCATACCAATCCGAT-5386STDY7537944	1516	Pcw5.1_WholeLimb_LowerLimb
			AGCATACCATTTGCTT-5386STDY7537944	1476	Pcw5.1_WholeLimb_LowerLimb
			AGCATACTCATCTGCC-5386STDY7537944	935	Pcw5.1_WholeLimb_LowerLimb
			AGCATACTCCAGAAGG-5386STDY7537944	1510	Pcw5.1_WholeLimb_LowerLimb
			AGCCTAAAGTGTTAGA-5386STDY7537944	1514	Pcw5.1_WholeLimb_LowerLimb
			AGCCTAAGTAGATTAG-5386STDY7537944	1851	Pcw5.1_WholeLimb_LowerLimb
			AGCCTAAGTAGGCTGA-5386STDY7537944	1286	Pcw5.1_WholeLimb_LowerLimb
			AGCCTAAGTCTTGCGG-5386STDY7537944	1113	Pcw5.1_WholeLimb_LowerLimb
			AGCCTAAGTGCTCTTC-5386STDY7537944	1363	Pcw5.1_WholeLimb_LowerLimb
			AGCCTAATCCCAAGTA-5386STDY7537944	2850	Pcw5.1_WholeLimb_LowerLimb
			AGCCTAATCGAATGCT-5386STDY7537944	1327	Pcw5.1_WholeLimb_LowerLimb
			AGCCTAATCGCTAGCG-5386STDY7537944	2307	Pcw5.1_WholeLimb_LowerLimb
			AGCCTAATCGTCACGG-5386STDY7537944	1256	Pcw5.1_WholeLimb_LowerLimb
			AGCCTAATCGTCGTTC-5386STDY7537944	2662	Pcw5.1_WholeLimb_LowerLimb
			AGCCTAATCTACCTGC-5386STDY7537944	1478	Pcw5.1_WholeLimb_LowerLimb
			AGCGGTCAGCGATCCC-5386STDY7537944	529	Pcw5.1_WholeLimb_LowerLimb
			AGCGGTCAGGAACTGC-5386STDY7537944	1436	Pcw5.1_WholeLimb_LowerLimb
			AGCGGTCAGTACGATA-5386STDY7537944	1264	Pcw5.1_WholeLimb_LowerLimb
			AGCGGTCAGTAGCCGA-5386STDY7537944	1884	Pcw5.1_WholeLimb_LowerLimb
			AGCGGTCCAACGCACC-5386STDY7537944	2379	Pcw5.1_WholeLimb_LowerLimb
			AGCGGTCTCCCACTTG-5386STDY7537944	3262	Pcw5.1_WholeLimb_LowerLimb
			AGCGGTCTCGAACGGA-5386STDY7537944	1462	Pcw5.1_WholeLimb_LowerLimb
			AGCGGTCTCTACTCAT-5386STDY7537944	2557	Pcw5.1_WholeLimb_LowerLimb
			AGCGTATAGCAGCGTA-5386STDY7537944	1246	Pcw5.1_WholeLimb_LowerLimb
			AGCGTATCACAAGACG-5386STDY7537944	1160	Pcw5.1_WholeLimb_LowerLimb
			AGCGTATCATCGACGC-5386STDY7537944	1172	Pcw5.1_WholeLimb_LowerLimb
			AGCGTATCATGCTAGT-5386STDY7537944	2368	Pcw5.1_WholeLimb_LowerLimb
			AGCGTATGTCTGATCA-5386STDY7537944	1620	Pcw5.1_WholeLimb_LowerLimb
			AGCGTATTCCCTTGCA-5386STDY7537944	2443	Pcw5.1_WholeLimb_LowerLimb
			AGCGTATTCTAGAGTC-5386STDY7537944	1703	Pcw5.1_WholeLimb_LowerLimb
			AGCGTCGAGAATGTGT-5386STDY7537944	981	Pcw5.1_WholeLimb_LowerLimb
			AGCGTCGAGCCAGAAC-5386STDY7537944	1779	Pcw5.1_WholeLimb_LowerLimb
			AGCGTCGAGCGTAATA-5386STDY7537944	1263	Pcw5.1_WholeLimb_LowerLimb
			AGCGTCGAGCGTGTCC-5386STDY7537944	1298	Pcw5.1_WholeLimb_LowerLimb
			AGCGTCGAGGCAAAGA-5386STDY7537944	1687	Pcw5.1_WholeLimb_LowerLimb
			AGCGTCGCATCAGTAC-5386STDY7537944	1675	Pcw5.1_WholeLimb_LowerLimb
			AGCGTCGCATCCGTGG-5386STDY7537944	1167	Pcw5.1_WholeLimb_LowerLimb
			AGCGTCGGTAAGAGAG-5386STDY7537944	885	Pcw5.1_WholeLimb_LowerLimb
			AGCGTCGGTCATATGC-5386STDY7537944	1411	Pcw5.1_WholeLimb_LowerLimb
			AGCGTCGGTCTACCTC-5386STDY7537944	1186	Pcw5.1_WholeLimb_LowerLimb
			AGCGTCGGTGCAGGTA-5386STDY7537944	1434	Pcw5.1_WholeLimb_LowerLimb
			AGCGTCGTCAGCAACT-5386STDY7537944	1097	Pcw5.1_WholeLimb_LowerLimb
			AGCGTCGTCTAAGCCA-5386STDY7537944	984	Pcw5.1_WholeLimb_LowerLimb
			AGCTCCTCAAACGTGG-5386STDY7537944	1717	Pcw5.1_WholeLimb_LowerLimb
			AGCTCCTCACGTCTCT-5386STDY7537944	1445	Pcw5.1_WholeLimb_LowerLimb
			AGCTCCTCAGGGCATA-5386STDY7537944	1279	Pcw5.1_WholeLimb_LowerLimb
			AGCTCCTGTAGCCTAT-5386STDY7537944	1261	Pcw5.1_WholeLimb_LowerLimb
			AGCTCCTGTTATCACG-5386STDY7537944	1372	Pcw5.1_WholeLimb_LowerLimb
			AGCTCCTGTTCATGGT-5386STDY7537944	1626	Pcw5.1_WholeLimb_LowerLimb
			AGCTCCTTCCTTTCGG-5386STDY7537944	2668	Pcw5.1_WholeLimb_LowerLimb
			AGCTCCTTCTGGCGTG-5386STDY7537944	2623	Pcw5.1_WholeLimb_LowerLimb
			AGCTCTCCAATAAGCA-5386STDY7537944	1897	Pcw5.1_WholeLimb_LowerLimb
			AGCTCTCCAGCTGCTG-5386STDY7537944	1246	Pcw5.1_WholeLimb_LowerLimb
			AGCTCTCCATCTACGA-5386STDY7537944	796	Pcw5.1_WholeLimb_LowerLimb
			AGCTCTCCATGGTCTA-5386STDY7537944	1237	Pcw5.1_WholeLimb_LowerLimb
			AGCTCTCTCAACACCA-5386STDY7537944	1787	Pcw5.1_WholeLimb_LowerLimb
			AGCTCTCTCAGCCTAA-5386STDY7537944	1977	Pcw5.1_WholeLimb_LowerLimb
			AGCTCTCTCCATGAGT-5386STDY7537944	576	Pcw5.1_WholeLimb_LowerLimb
			AGCTCTCTCCTACAGA-5386STDY7537944	1470	Pcw5.1_WholeLimb_LowerLimb
			AGCTCTCTCGAACGGA-5386STDY7537944	2916	Pcw5.1_WholeLimb_LowerLimb
			AGCTCTCTCGGAAATA-5386STDY7537944	1242	Pcw5.1_WholeLimb_LowerLimb
			AGCTCTCTCGTCTGAA-5386STDY7537944	1703	Pcw5.1_WholeLimb_LowerLimb
			AGCTCTCTCTTGAGGT-5386STDY7537944	1087	Pcw5.1_WholeLimb_LowerLimb
			AGCTTGACAATGGAGC-5386STDY7537944	1588	Pcw5.1_WholeLimb_LowerLimb
			AGCTTGACACGCGAAA-5386STDY7537944	1494	Pcw5.1_WholeLimb_LowerLimb
			AGCTTGACATTAACCG-5386STDY7537944	797	Pcw5.1_WholeLimb_LowerLimb
			AGCTTGAGTCTCTTTA-5386STDY7537944	1522	Pcw5.1_WholeLimb_LowerLimb
			AGCTTGAGTGAGGGTT-5386STDY7537944	1806	Pcw5.1_WholeLimb_LowerLimb
			AGCTTGATCAGGCGAA-5386STDY7537944	1176	Pcw5.1_WholeLimb_LowerLimb
			AGCTTGATCATCGCTC-5386STDY7537944	1494	Pcw5.1_WholeLimb_LowerLimb
			AGCTTGATCGCATGAT-5386STDY7537944	1046	Pcw5.1_WholeLimb_LowerLimb
			AGGCCACAGCAGACTG-5386STDY7537944	1660	Pcw5.1_WholeLimb_LowerLimb
			AGGCCACAGTTAGCGG-5386STDY7537944	1757	Pcw5.1_WholeLimb_LowerLimb
			AGGCCACCACATTCGA-5386STDY7537944	1918	Pcw5.1_WholeLimb_LowerLimb
			AGGCCACCACGACTCG-5386STDY7537944	1780	Pcw5.1_WholeLimb_LowerLimb
			AGGCCACCATCACCCT-5386STDY7537944	1145	Pcw5.1_WholeLimb_LowerLimb
			AGGCCACCATCCGGGT-5386STDY7537944	1402	Pcw5.1_WholeLimb_LowerLimb
			AGGCCACCATGGAATA-5386STDY7537944	1752	Pcw5.1_WholeLimb_LowerLimb
			AGGCCACGTACAAGTA-5386STDY7537944	763	Pcw5.1_WholeLimb_LowerLimb
			AGGCCACGTATCAGTC-5386STDY7537944	1669	Pcw5.1_WholeLimb_LowerLimb
			AGGCCACGTGCCTTGG-5386STDY7537944	2829	Pcw5.1_WholeLimb_LowerLimb
			AGGCCACGTGTCGCTG-5386STDY7537944	1259	Pcw5.1_WholeLimb_LowerLimb
			AGGCCACTCAGGCCCA-5386STDY7537944	1369	Pcw5.1_WholeLimb_LowerLimb
			AGGCCACTCCAAACTG-5386STDY7537944	2454	Pcw5.1_WholeLimb_LowerLimb
			AGGCCACTCCAGATCA-5386STDY7537944	2596	Pcw5.1_WholeLimb_LowerLimb
			AGGCCACTCCTTGACC-5386STDY7537944	1297	Pcw5.1_WholeLimb_LowerLimb
			AGGCCACTCGGTGTTA-5386STDY7537944	1279	Pcw5.1_WholeLimb_LowerLimb
			AGGCCGTAGACCCACC-5386STDY7537944	1756	Pcw5.1_WholeLimb_LowerLimb
			AGGCCGTAGACTAGGC-5386STDY7537944	1333	Pcw5.1_WholeLimb_LowerLimb
			AGGCCGTCACCGCTAG-5386STDY7537944	1061	Pcw5.1_WholeLimb_LowerLimb
			AGGCCGTCATGGGAAC-5386STDY7537944	1251	Pcw5.1_WholeLimb_LowerLimb
			AGGCCGTGTCCGAATT-5386STDY7537944	1280	Pcw5.1_WholeLimb_LowerLimb
			AGGCCGTGTCTAACGT-5386STDY7537944	1254	Pcw5.1_WholeLimb_LowerLimb
			AGGCCGTGTGACAAAT-5386STDY7537944	1523	Pcw5.1_WholeLimb_LowerLimb
			AGGCCGTGTGACCAAG-5386STDY7537944	2280	Pcw5.1_WholeLimb_LowerLimb
			AGGCCGTTCTGTCTAT-5386STDY7537944	1735	Pcw5.1_WholeLimb_LowerLimb
			AGGGAGTAGCTGAAAT-5386STDY7537944	528	Pcw5.1_WholeLimb_LowerLimb
			AGGGAGTAGGCATGTG-5386STDY7537944	1536	Pcw5.1_WholeLimb_LowerLimb
			AGGGAGTAGGTGTTAA-5386STDY7537944	1347	Pcw5.1_WholeLimb_LowerLimb
			AGGGAGTAGTTCCACA-5386STDY7537944	2185	Pcw5.1_WholeLimb_LowerLimb
			AGGGAGTCAAGCGATG-5386STDY7537944	1242	Pcw5.1_WholeLimb_LowerLimb
			AGGGAGTCAGACTCGC-5386STDY7537944	1703	Pcw5.1_WholeLimb_LowerLimb
			AGGGAGTCAGGCTCAC-5386STDY7537944	2292	Pcw5.1_WholeLimb_LowerLimb
			AGGGAGTGTCGAATCT-5386STDY7537944	2136	Pcw5.1_WholeLimb_LowerLimb
			AGGGAGTGTCGCTTCT-5386STDY7537944	945	Pcw5.1_WholeLimb_LowerLimb
			AGGGAGTGTTATGTGC-5386STDY7537944	1473	Pcw5.1_WholeLimb_LowerLimb
			AGGGAGTTCAGTTAGC-5386STDY7537944	1739	Pcw5.1_WholeLimb_LowerLimb
			AGGGAGTTCCGCTGTT-5386STDY7537944	1931	Pcw5.1_WholeLimb_LowerLimb
			AGGGAGTTCTCAAGTG-5386STDY7537944	1056	Pcw5.1_WholeLimb_LowerLimb
			AGGGAGTTCTGATTCT-5386STDY7537944	1299	Pcw5.1_WholeLimb_LowerLimb
			AGGGATGAGGGATACC-5386STDY7537944	3312	Pcw5.1_WholeLimb_LowerLimb
			AGGGATGCACTTAACG-5386STDY7537944	1458	Pcw5.1_WholeLimb_LowerLimb
			AGGGATGCAGACAGGT-5386STDY7537944	1399	Pcw5.1_WholeLimb_LowerLimb
			AGGGATGCAGCTGTTA-5386STDY7537944	2296	Pcw5.1_WholeLimb_LowerLimb
			AGGGATGGTACTTGAC-5386STDY7537944	2283	Pcw5.1_WholeLimb_LowerLimb
			AGGGATGGTCGACTAT-5386STDY7537944	3108	Pcw5.1_WholeLimb_LowerLimb
			AGGGATGTCACCAGGC-5386STDY7537944	1709	Pcw5.1_WholeLimb_LowerLimb
			AGGGATGTCCCACTTG-5386STDY7537944	1280	Pcw5.1_WholeLimb_LowerLimb
			AGGGATGTCTTCAACT-5386STDY7537944	1414	Pcw5.1_WholeLimb_LowerLimb
			AGGGTGAAGCCACGCT-5386STDY7537944	2321	Pcw5.1_WholeLimb_LowerLimb
			AGGGTGAAGTACGTAA-5386STDY7537944	1533	Pcw5.1_WholeLimb_LowerLimb
			AGGGTGAAGTCGATAA-5386STDY7537944	1101	Pcw5.1_WholeLimb_LowerLimb
			AGGGTGACACTAAGTC-5386STDY7537944	1308	Pcw5.1_WholeLimb_LowerLimb
			AGGGTGACAGCGTTCG-5386STDY7537944	1952	Pcw5.1_WholeLimb_LowerLimb
			AGGGTGAGTCATACTG-5386STDY7537944	1432	Pcw5.1_WholeLimb_LowerLimb
			AGGGTGATCACATGCA-5386STDY7537944	2379	Pcw5.1_WholeLimb_LowerLimb
			AGGGTGATCAGTCAGT-5386STDY7537944	1746	Pcw5.1_WholeLimb_LowerLimb
			AGGGTGATCTAGCACA-5386STDY7537944	3025	Pcw5.1_WholeLimb_LowerLimb
			AGGGTGATCTGATACG-5386STDY7537944	1395	Pcw5.1_WholeLimb_LowerLimb
			AGGGTGATCTGCTGTC-5386STDY7537944	2159	Pcw5.1_WholeLimb_LowerLimb
			AGGGTGATCTTTAGTC-5386STDY7537944	1584	Pcw5.1_WholeLimb_LowerLimb
			AGGTCATAGCTAGCCC-5386STDY7537944	1165	Pcw5.1_WholeLimb_LowerLimb
			AGGTCATAGGCTCTTA-5386STDY7537944	1515	Pcw5.1_WholeLimb_LowerLimb
			AGGTCATCAAATCCGT-5386STDY7537944	1564	Pcw5.1_WholeLimb_LowerLimb
			AGGTCATCAGCTGCAC-5386STDY7537944	1700	Pcw5.1_WholeLimb_LowerLimb
			AGGTCATGTGATGTCT-5386STDY7537944	2221	Pcw5.1_WholeLimb_LowerLimb
			AGGTCATGTTCAGACT-5386STDY7537944	1103	Pcw5.1_WholeLimb_LowerLimb
			AGGTCATTCGTCCGTT-5386STDY7537944	2377	Pcw5.1_WholeLimb_LowerLimb
			AGGTCATTCTCAACTT-5386STDY7537944	1926	Pcw5.1_WholeLimb_LowerLimb
			AGGTCCGAGACAAAGG-5386STDY7537944	832	Pcw5.1_WholeLimb_LowerLimb
			AGGTCCGAGACTAGGC-5386STDY7537944	1749	Pcw5.1_WholeLimb_LowerLimb
			AGGTCCGAGATCGGGT-5386STDY7537944	1290	Pcw5.1_WholeLimb_LowerLimb
			AGGTCCGAGGAATCGC-5386STDY7537944	573	Pcw5.1_WholeLimb_LowerLimb
			AGGTCCGAGGCTAGGT-5386STDY7537944	2190	Pcw5.1_WholeLimb_LowerLimb
			AGGTCCGAGTGCTGCC-5386STDY7537944	2342	Pcw5.1_WholeLimb_LowerLimb
			AGGTCCGCACATTTCT-5386STDY7537944	2052	Pcw5.1_WholeLimb_LowerLimb
			AGGTCCGCATCCAACA-5386STDY7537944	1468	Pcw5.1_WholeLimb_LowerLimb
			AGGTCCGGTACATCCA-5386STDY7537944	1916	Pcw5.1_WholeLimb_LowerLimb
			AGGTCCGGTGCGATAG-5386STDY7537944	2257	Pcw5.1_WholeLimb_LowerLimb
			AGGTCCGGTTAGATGA-5386STDY7537944	2345	Pcw5.1_WholeLimb_LowerLimb
			AGGTCCGTCCTCATTA-5386STDY7537944	2297	Pcw5.1_WholeLimb_LowerLimb
			AGGTCCGTCTCAACTT-5386STDY7537944	2346	Pcw5.1_WholeLimb_LowerLimb
			AGTAGTCAGCAATCTC-5386STDY7537944	1899	Pcw5.1_WholeLimb_LowerLimb
			AGTAGTCAGCCAGAAC-5386STDY7537944	1908	Pcw5.1_WholeLimb_LowerLimb
			AGTAGTCAGCGCTCCA-5386STDY7537944	2018	Pcw5.1_WholeLimb_LowerLimb
			AGTAGTCAGTAAGTAC-5386STDY7537944	2054	Pcw5.1_WholeLimb_LowerLimb
			AGTAGTCAGTAATCCC-5386STDY7537944	1098	Pcw5.1_WholeLimb_LowerLimb
			AGTAGTCCACCAGATT-5386STDY7537944	1247	Pcw5.1_WholeLimb_LowerLimb
			AGTAGTCCAGGGTTAG-5386STDY7537944	3032	Pcw5.1_WholeLimb_LowerLimb
			AGTAGTCGTATTCGTG-5386STDY7537944	859	Pcw5.1_WholeLimb_LowerLimb
			AGTAGTCGTCCTGCTT-5386STDY7537944	1473	Pcw5.1_WholeLimb_LowerLimb
			AGTAGTCGTTCAGCGC-5386STDY7537944	1169	Pcw5.1_WholeLimb_LowerLimb
			AGTAGTCTCAAAGACA-5386STDY7537944	1761	Pcw5.1_WholeLimb_LowerLimb
			AGTAGTCTCAACGAAA-5386STDY7537944	1387	Pcw5.1_WholeLimb_LowerLimb
			AGTAGTCTCACGCGGT-5386STDY7537944	1343	Pcw5.1_WholeLimb_LowerLimb
			AGTAGTCTCCCTAACC-5386STDY7537944	1231	Pcw5.1_WholeLimb_LowerLimb
			AGTCTTTCAGCTATTG-5386STDY7537944	2424	Pcw5.1_WholeLimb_LowerLimb
			AGTCTTTGTAAACACA-5386STDY7537944	1793	Pcw5.1_WholeLimb_LowerLimb
			AGTCTTTGTACATGTC-5386STDY7537944	1681	Pcw5.1_WholeLimb_LowerLimb
			AGTCTTTGTCGGGTCT-5386STDY7537944	3005	Pcw5.1_WholeLimb_LowerLimb
			AGTCTTTGTCTCTCGT-5386STDY7537944	1058	Pcw5.1_WholeLimb_LowerLimb
			AGTCTTTGTCTGCCAG-5386STDY7537944	1191	Pcw5.1_WholeLimb_LowerLimb
			AGTCTTTTCACCATAG-5386STDY7537944	1395	Pcw5.1_WholeLimb_LowerLimb
			AGTCTTTTCACTCCTG-5386STDY7537944	1617	Pcw5.1_WholeLimb_LowerLimb
			AGTCTTTTCATACGGT-5386STDY7537944	1744	Pcw5.1_WholeLimb_LowerLimb
			AGTCTTTTCCCTAATT-5386STDY7537944	1395	Pcw5.1_WholeLimb_LowerLimb
			AGTGAGGAGAGTGACC-5386STDY7537944	1793	Pcw5.1_WholeLimb_LowerLimb
			AGTGAGGAGCTGAAAT-5386STDY7537944	1440	Pcw5.1_WholeLimb_LowerLimb
			AGTGAGGAGTGCGATG-5386STDY7537944	781	Pcw5.1_WholeLimb_LowerLimb
			AGTGAGGAGTTAACGA-5386STDY7537944	1128	Pcw5.1_WholeLimb_LowerLimb
			AGTGAGGGTCATGCAT-5386STDY7537944	2393	Pcw5.1_WholeLimb_LowerLimb
			AGTGAGGGTCTGCGGT-5386STDY7537944	2001	Pcw5.1_WholeLimb_LowerLimb
			AGTGAGGTCATCGATG-5386STDY7537944	1003	Pcw5.1_WholeLimb_LowerLimb
			AGTGAGGTCCTCCTAG-5386STDY7537944	1567	Pcw5.1_WholeLimb_LowerLimb
			AGTGGGAAGCTATGCT-5386STDY7537944	893	Pcw5.1_WholeLimb_LowerLimb
			AGTGGGAAGGCTCAGA-5386STDY7537944	2346	Pcw5.1_WholeLimb_LowerLimb
			AGTGGGACAAATTGCC-5386STDY7537944	1253	Pcw5.1_WholeLimb_LowerLimb
			AGTGGGACAATGAAAC-5386STDY7537944	1615	Pcw5.1_WholeLimb_LowerLimb
			AGTGGGACACCCAGTG-5386STDY7537944	1103	Pcw5.1_WholeLimb_LowerLimb
			AGTGGGACAGACAAGC-5386STDY7537944	1176	Pcw5.1_WholeLimb_LowerLimb
			AGTGGGACAGATCTGT-5386STDY7537944	1367	Pcw5.1_WholeLimb_LowerLimb
			AGTGGGAGTAGAGGAA-5386STDY7537944	1421	Pcw5.1_WholeLimb_LowerLimb
			AGTGGGAGTCGTTGTA-5386STDY7537944	1588	Pcw5.1_WholeLimb_LowerLimb
			AGTGGGAGTGTGGCTC-5386STDY7537944	1631	Pcw5.1_WholeLimb_LowerLimb
			AGTGGGATCCGTTGTC-5386STDY7537944	998	Pcw5.1_WholeLimb_LowerLimb
			AGTGGGATCTACTATC-5386STDY7537944	1907	Pcw5.1_WholeLimb_LowerLimb
			AGTGGGATCTGGAGCC-5386STDY7537944	1351	Pcw5.1_WholeLimb_LowerLimb
			AGTGGGATCTTCCTTC-5386STDY7537944	1523	Pcw5.1_WholeLimb_LowerLimb
			AGTGTCAAGCTGTCTA-5386STDY7537944	1531	Pcw5.1_WholeLimb_LowerLimb
			AGTGTCACAGCTCCGA-5386STDY7537944	526	Pcw5.1_WholeLimb_LowerLimb
			AGTGTCAGTCACTTCC-5386STDY7537944	1945	Pcw5.1_WholeLimb_LowerLimb
			AGTGTCATCACGCGGT-5386STDY7537944	1099	Pcw5.1_WholeLimb_LowerLimb
			AGTGTCATCTCCCTGA-5386STDY7537944	1940	Pcw5.1_WholeLimb_LowerLimb
			AGTTGGTAGAAGAAGC-5386STDY7537944	1224	Pcw5.1_WholeLimb_LowerLimb
			AGTTGGTAGAGCTGGT-5386STDY7537944	1592	Pcw5.1_WholeLimb_LowerLimb
			AGTTGGTAGGCAGTCA-5386STDY7537944	1458	Pcw5.1_WholeLimb_LowerLimb
			AGTTGGTAGGCCATAG-5386STDY7537944	2109	Pcw5.1_WholeLimb_LowerLimb
			AGTTGGTAGTACATGA-5386STDY7537944	1291	Pcw5.1_WholeLimb_LowerLimb
			AGTTGGTCAATGCCAT-5386STDY7537944	1472	Pcw5.1_WholeLimb_LowerLimb
			AGTTGGTCACTACAGT-5386STDY7537944	1678	Pcw5.1_WholeLimb_LowerLimb
			AGTTGGTCAGGGTACA-5386STDY7537944	724	Pcw5.1_WholeLimb_LowerLimb
			AGTTGGTCATGTCGAT-5386STDY7537944	1881	Pcw5.1_WholeLimb_LowerLimb
			AGTTGGTGTACAGCAG-5386STDY7537944	1196	Pcw5.1_WholeLimb_LowerLimb
			AGTTGGTGTTATGTGC-5386STDY7537944	1152	Pcw5.1_WholeLimb_LowerLimb
			AGTTGGTTCACGATGT-5386STDY7537944	1498	Pcw5.1_WholeLimb_LowerLimb
			AGTTGGTTCTGCAGTA-5386STDY7537944	1179	Pcw5.1_WholeLimb_LowerLimb
			AGTTGGTTCTGGAGCC-5386STDY7537944	3055	Pcw5.1_WholeLimb_LowerLimb
			AGTTGGTTCTGTTTGT-5386STDY7537944	1228	Pcw5.1_WholeLimb_LowerLimb
			ATAACGCAGAGATGAG-5386STDY7537944	2094	Pcw5.1_WholeLimb_LowerLimb
			ATAACGCAGATGCCAG-5386STDY7537944	2254	Pcw5.1_WholeLimb_LowerLimb
			ATAACGCAGTCTCCTC-5386STDY7537944	1125	Pcw5.1_WholeLimb_LowerLimb
			ATAACGCCAAAGGAAG-5386STDY7537944	289	Pcw5.1_WholeLimb_LowerLimb
			ATAACGCCAAGCTGTT-5386STDY7537944	1348	Pcw5.1_WholeLimb_LowerLimb
			ATAACGCCACGACGAA-5386STDY7537944	1398	Pcw5.1_WholeLimb_LowerLimb
			ATAACGCCACGGCGTT-5386STDY7537944	1135	Pcw5.1_WholeLimb_LowerLimb
			ATAACGCCATCCCATC-5386STDY7537944	1358	Pcw5.1_WholeLimb_LowerLimb
			ATAACGCCATCTATGG-5386STDY7537944	936	Pcw5.1_WholeLimb_LowerLimb
			ATAACGCGTCGGGTCT-5386STDY7537944	1692	Pcw5.1_WholeLimb_LowerLimb
			ATAACGCTCCAAACTG-5386STDY7537944	1077	Pcw5.1_WholeLimb_LowerLimb
			ATAACGCTCCGAACGC-5386STDY7537944	1385	Pcw5.1_WholeLimb_LowerLimb
			ATAAGAGAGAAACGCC-5386STDY7537944	1371	Pcw5.1_WholeLimb_LowerLimb
			ATAAGAGAGCGTCAAG-5386STDY7537944	1201	Pcw5.1_WholeLimb_LowerLimb
			ATAAGAGAGGGTCGAT-5386STDY7537944	902	Pcw5.1_WholeLimb_LowerLimb
			ATAAGAGAGTGGAGAA-5386STDY7537944	1590	Pcw5.1_WholeLimb_LowerLimb
			ATAAGAGCACGGCCAT-5386STDY7537944	1183	Pcw5.1_WholeLimb_LowerLimb
			ATAAGAGGTGCTAGCC-5386STDY7537944	1127	Pcw5.1_WholeLimb_LowerLimb
			ATAAGAGGTTTGCATG-5386STDY7537944	1421	Pcw5.1_WholeLimb_LowerLimb
			ATAAGAGTCAATAAGG-5386STDY7537944	1365	Pcw5.1_WholeLimb_LowerLimb
			ATAAGAGTCATCTGTT-5386STDY7537944	1366	Pcw5.1_WholeLimb_LowerLimb
			ATAAGAGTCTCCTATA-5386STDY7537944	645	Pcw5.1_WholeLimb_LowerLimb
			ATAGACCAGCTAACAA-5386STDY7537944	1453	Pcw5.1_WholeLimb_LowerLimb
			ATAGACCCAACTGCTA-5386STDY7537944	1285	Pcw5.1_WholeLimb_LowerLimb
			ATAGACCCAAGCTGTT-5386STDY7537944	1803	Pcw5.1_WholeLimb_LowerLimb
			ATAGACCCACGCTTTC-5386STDY7537944	1466	Pcw5.1_WholeLimb_LowerLimb
			ATAGACCGTCAGAAGC-5386STDY7537944	2615	Pcw5.1_WholeLimb_LowerLimb
			ATAGACCTCGATCCCT-5386STDY7537944	2267	Pcw5.1_WholeLimb_LowerLimb
			ATCACGAAGTTCGATC-5386STDY7537944	1361	Pcw5.1_WholeLimb_LowerLimb
			ATCACGACAGCTGTTA-5386STDY7537944	1670	Pcw5.1_WholeLimb_LowerLimb
			ATCACGACATATACGC-5386STDY7537944	862	Pcw5.1_WholeLimb_LowerLimb
			ATCACGACATCGGACC-5386STDY7537944	2857	Pcw5.1_WholeLimb_LowerLimb
			ATCACGACATGGTAGG-5386STDY7537944	2423	Pcw5.1_WholeLimb_LowerLimb
			ATCACGAGTACAGACG-5386STDY7537944	1685	Pcw5.1_WholeLimb_LowerLimb
			ATCACGAGTAGCGTAG-5386STDY7537944	2084	Pcw5.1_WholeLimb_LowerLimb
			ATCACGAGTCAAAGCG-5386STDY7537944	2166	Pcw5.1_WholeLimb_LowerLimb
			ATCACGATCATGCATG-5386STDY7537944	1415	Pcw5.1_WholeLimb_LowerLimb
			ATCATCTAGAAACCGC-5386STDY7537944	2587	Pcw5.1_WholeLimb_LowerLimb
			ATCATCTAGAGCTGCA-5386STDY7537944	1463	Pcw5.1_WholeLimb_LowerLimb
			ATCATCTAGATCCCGC-5386STDY7537944	1701	Pcw5.1_WholeLimb_LowerLimb
			ATCATCTAGTAGTGCG-5386STDY7537944	1449	Pcw5.1_WholeLimb_LowerLimb
			ATCATCTAGTCAATAG-5386STDY7537944	2085	Pcw5.1_WholeLimb_LowerLimb
			ATCATCTAGTTAACGA-5386STDY7537944	1226	Pcw5.1_WholeLimb_LowerLimb
			ATCATCTCAAAGCAAT-5386STDY7537944	1822	Pcw5.1_WholeLimb_LowerLimb
			ATCATCTCAATGGACG-5386STDY7537944	1733	Pcw5.1_WholeLimb_LowerLimb
			ATCATCTTCTTAGCCC-5386STDY7537944	1752	Pcw5.1_WholeLimb_LowerLimb
			ATCATGGAGGCTCTTA-5386STDY7537944	1035	Pcw5.1_WholeLimb_LowerLimb
			ATCATGGAGTCATGCT-5386STDY7537944	1362	Pcw5.1_WholeLimb_LowerLimb
			ATCATGGCAATCCGAT-5386STDY7537944	1018	Pcw5.1_WholeLimb_LowerLimb
			ATCATGGCAGCCAGAA-5386STDY7537944	1562	Pcw5.1_WholeLimb_LowerLimb
			ATCATGGCAGGAACGT-5386STDY7537944	1264	Pcw5.1_WholeLimb_LowerLimb
			ATCATGGGTCAGAGGT-5386STDY7537944	2006	Pcw5.1_WholeLimb_LowerLimb
			ATCATGGGTCTGGAGA-5386STDY7537944	871	Pcw5.1_WholeLimb_LowerLimb
			ATCATGGTCTGATACG-5386STDY7537944	1971	Pcw5.1_WholeLimb_LowerLimb
			ATCCACCAGTCAATAG-5386STDY7537944	2098	Pcw5.1_WholeLimb_LowerLimb
			ATCCACCCAAACGTGG-5386STDY7537944	1486	Pcw5.1_WholeLimb_LowerLimb
			ATCCACCCAGTAGAGC-5386STDY7537944	1452	Pcw5.1_WholeLimb_LowerLimb
			ATCCACCCATCAGTAC-5386STDY7537944	1675	Pcw5.1_WholeLimb_LowerLimb
			ATCCACCGTAAGGGAA-5386STDY7537944	1610	Pcw5.1_WholeLimb_LowerLimb
			ATCCACCGTCAATACC-5386STDY7537944	1962	Pcw5.1_WholeLimb_LowerLimb
			ATCCACCGTCCGTTAA-5386STDY7537944	1179	Pcw5.1_WholeLimb_LowerLimb
			ATCCACCTCACAGTAC-5386STDY7537944	3528	Pcw5.1_WholeLimb_LowerLimb
			ATCCACCTCATAAAGG-5386STDY7537944	2192	Pcw5.1_WholeLimb_LowerLimb
			ATCCACCTCCGAGCCA-5386STDY7537944	1661	Pcw5.1_WholeLimb_LowerLimb
			ATCCACCTCTGATACG-5386STDY7537944	1382	Pcw5.1_WholeLimb_LowerLimb
			ATCCGAAAGCTTATCG-5386STDY7537944	1277	Pcw5.1_WholeLimb_LowerLimb
			ATCCGAAAGGGTCGAT-5386STDY7537944	600	Pcw5.1_WholeLimb_LowerLimb
			ATCCGAAAGTCGCCGT-5386STDY7537944	1302	Pcw5.1_WholeLimb_LowerLimb
			ATCCGAAAGTCGTACT-5386STDY7537944	1827	Pcw5.1_WholeLimb_LowerLimb
			ATCCGAAAGTCTTGCA-5386STDY7537944	1337	Pcw5.1_WholeLimb_LowerLimb
			ATCCGAACACGGCCAT-5386STDY7537944	2403	Pcw5.1_WholeLimb_LowerLimb
			ATCCGAACAGTCGATT-5386STDY7537944	1105	Pcw5.1_WholeLimb_LowerLimb
			ATCCGAAGTCCGCTGA-5386STDY7537944	2377	Pcw5.1_WholeLimb_LowerLimb
			ATCCGAAGTGGCTCCA-5386STDY7537944	1144	Pcw5.1_WholeLimb_LowerLimb
			ATCCGAATCGTACGGC-5386STDY7537944	1547	Pcw5.1_WholeLimb_LowerLimb
			ATCGAGTCAAAGTCAA-5386STDY7537944	3110	Pcw5.1_WholeLimb_LowerLimb
			ATCGAGTCACGGACAA-5386STDY7537944	1125	Pcw5.1_WholeLimb_LowerLimb
			ATCGAGTCAGACAAAT-5386STDY7537944	1074	Pcw5.1_WholeLimb_LowerLimb
			ATCGAGTCAGGTCCAC-5386STDY7537944	2084	Pcw5.1_WholeLimb_LowerLimb
			ATCGAGTCATTGGCGC-5386STDY7537944	1748	Pcw5.1_WholeLimb_LowerLimb
			ATCGAGTCATTTCACT-5386STDY7537944	701	Pcw5.1_WholeLimb_LowerLimb
			ATCGAGTGTCCGAATT-5386STDY7537944	1204	Pcw5.1_WholeLimb_LowerLimb
			ATCGAGTTCTTCATGT-5386STDY7537944	2122	Pcw5.1_WholeLimb_LowerLimb
			ATCTACTAGACAAAGG-5386STDY7537944	2197	Pcw5.1_WholeLimb_LowerLimb
			ATCTACTAGACAAGCC-5386STDY7537944	1424	Pcw5.1_WholeLimb_LowerLimb
			ATCTACTAGCAACGGT-5386STDY7537944	1382	Pcw5.1_WholeLimb_LowerLimb
			ATCTACTAGGACCACA-5386STDY7537944	1313	Pcw5.1_WholeLimb_LowerLimb
			ATCTACTCAACGCACC-5386STDY7537944	1733	Pcw5.1_WholeLimb_LowerLimb
			ATCTACTGTCATATCG-5386STDY7537944	1543	Pcw5.1_WholeLimb_LowerLimb
			ATCTACTGTCTTTCAT-5386STDY7537944	909	Pcw5.1_WholeLimb_LowerLimb
			ATCTACTTCCAGAAGG-5386STDY7537944	1009	Pcw5.1_WholeLimb_LowerLimb
			ATCTACTTCCGCGGTA-5386STDY7537944	1341	Pcw5.1_WholeLimb_LowerLimb
			ATCTACTTCCTTGCCA-5386STDY7537944	1405	Pcw5.1_WholeLimb_LowerLimb
			ATCTACTTCCTTTCTC-5386STDY7537944	1907	Pcw5.1_WholeLimb_LowerLimb
			ATCTACTTCTTGAGAC-5386STDY7537944	1627	Pcw5.1_WholeLimb_LowerLimb
			ATCTGCCAGCTACCGC-5386STDY7537944	1096	Pcw5.1_WholeLimb_LowerLimb
			ATCTGCCAGTCCTCCT-5386STDY7537944	1707	Pcw5.1_WholeLimb_LowerLimb
			ATCTGCCAGTTTAGGA-5386STDY7537944	1876	Pcw5.1_WholeLimb_LowerLimb
			ATCTGCCCATAACCTG-5386STDY7537944	724	Pcw5.1_WholeLimb_LowerLimb
			ATCTGCCCATTAACCG-5386STDY7537944	1933	Pcw5.1_WholeLimb_LowerLimb
			ATCTGCCGTGTGACCC-5386STDY7537944	1191	Pcw5.1_WholeLimb_LowerLimb
			ATGAGGGAGCGATCCC-5386STDY7537944	1286	Pcw5.1_WholeLimb_LowerLimb
			ATGAGGGAGCTGTTCA-5386STDY7537944	2095	Pcw5.1_WholeLimb_LowerLimb
			ATGAGGGAGTCATCCA-5386STDY7537944	1408	Pcw5.1_WholeLimb_LowerLimb
			ATGAGGGCACAACTGT-5386STDY7537944	1556	Pcw5.1_WholeLimb_LowerLimb
			ATGAGGGGTATGAATG-5386STDY7537944	1726	Pcw5.1_WholeLimb_LowerLimb
			ATGAGGGGTATGGTTC-5386STDY7537944	1772	Pcw5.1_WholeLimb_LowerLimb
			ATGAGGGGTCAGAATA-5386STDY7537944	1546	Pcw5.1_WholeLimb_LowerLimb
			ATGAGGGGTCGCGGTT-5386STDY7537944	2132	Pcw5.1_WholeLimb_LowerLimb
			ATGAGGGGTCTAGCGC-5386STDY7537944	216	Pcw5.1_WholeLimb_LowerLimb
			ATGAGGGGTCTCTTTA-5386STDY7537944	1786	Pcw5.1_WholeLimb_LowerLimb
			ATGAGGGTCAGTTCGA-5386STDY7537944	1676	Pcw5.1_WholeLimb_LowerLimb
			ATGAGGGTCGGAAATA-5386STDY7537944	1846	Pcw5.1_WholeLimb_LowerLimb
			ATGCGATAGAGATGAG-5386STDY7537944	2300	Pcw5.1_WholeLimb_LowerLimb
			ATGCGATAGCGTTCCG-5386STDY7537944	1263	Pcw5.1_WholeLimb_LowerLimb
			ATGCGATCAGTCCTTC-5386STDY7537944	1681	Pcw5.1_WholeLimb_LowerLimb
			ATGCGATGTAAACGCG-5386STDY7537944	1540	Pcw5.1_WholeLimb_LowerLimb
			ATGCGATGTAGCCTCG-5386STDY7537944	2170	Pcw5.1_WholeLimb_LowerLimb
			ATGCGATGTTGGAGGT-5386STDY7537944	1235	Pcw5.1_WholeLimb_LowerLimb
			ATGCGATTCATTGCCC-5386STDY7537944	2166	Pcw5.1_WholeLimb_LowerLimb
			ATGCGATTCCCAAGTA-5386STDY7537944	2121	Pcw5.1_WholeLimb_LowerLimb
			ATGCGATTCGCACTCT-5386STDY7537944	1596	Pcw5.1_WholeLimb_LowerLimb
			ATGGGAGCAATGGACG-5386STDY7537944	1216	Pcw5.1_WholeLimb_LowerLimb
			ATGGGAGGTCCTCTTG-5386STDY7537944	2445	Pcw5.1_WholeLimb_LowerLimb
			ATGGGAGGTGACAAAT-5386STDY7537944	1647	Pcw5.1_WholeLimb_LowerLimb
			ATGGGAGTCAGCCTAA-5386STDY7537944	1252	Pcw5.1_WholeLimb_LowerLimb
			ATGGGAGTCCGCGTTT-5386STDY7537944	1635	Pcw5.1_WholeLimb_LowerLimb
			ATGGGAGTCTGATACG-5386STDY7537944	1449	Pcw5.1_WholeLimb_LowerLimb
			ATGGGAGTCTTACCGC-5386STDY7537944	1492	Pcw5.1_WholeLimb_LowerLimb
			ATGTGTGCAAGAAAGG-5386STDY7537944	1470	Pcw5.1_WholeLimb_LowerLimb
			ATGTGTGCACATCCGG-5386STDY7537944	1572	Pcw5.1_WholeLimb_LowerLimb
			ATGTGTGGTCTTGTCC-5386STDY7537944	1552	Pcw5.1_WholeLimb_LowerLimb
			ATGTGTGGTGCACCAC-5386STDY7537944	2608	Pcw5.1_WholeLimb_LowerLimb
			ATGTGTGGTTCAGTAC-5386STDY7537944	1010	Pcw5.1_WholeLimb_LowerLimb
			ATTACTCAGAATTCCC-5386STDY7537944	1083	Pcw5.1_WholeLimb_LowerLimb
			ATTACTCAGCCGATTT-5386STDY7537944	1997	Pcw5.1_WholeLimb_LowerLimb
			ATTACTCCACGGTAAG-5386STDY7537944	1241	Pcw5.1_WholeLimb_LowerLimb
			ATTACTCCACTATCTT-5386STDY7537944	1003	Pcw5.1_WholeLimb_LowerLimb
			ATTACTCGTAGCACGA-5386STDY7537944	1948	Pcw5.1_WholeLimb_LowerLimb
			ATTACTCGTATTCGTG-5386STDY7537944	1345	Pcw5.1_WholeLimb_LowerLimb
			ATTACTCGTCTGCGGT-5386STDY7537944	869	Pcw5.1_WholeLimb_LowerLimb
			ATTACTCGTGACGGTA-5386STDY7537944	2017	Pcw5.1_WholeLimb_LowerLimb
			ATTACTCGTGTATGGG-5386STDY7537944	1336	Pcw5.1_WholeLimb_LowerLimb
			ATTACTCTCCTTTACA-5386STDY7537944	1221	Pcw5.1_WholeLimb_LowerLimb
			ATTACTCTCTCATTCA-5386STDY7537944	2342	Pcw5.1_WholeLimb_LowerLimb
			ATTATCCAGTGATCGG-5386STDY7537944	1376	Pcw5.1_WholeLimb_LowerLimb
			ATTATCCCAAACCCAT-5386STDY7537944	1171	Pcw5.1_WholeLimb_LowerLimb
			ATTATCCCAAGAAGAG-5386STDY7537944	855	Pcw5.1_WholeLimb_LowerLimb
			ATTATCCCACTTCGAA-5386STDY7537944	2765	Pcw5.1_WholeLimb_LowerLimb
			ATTATCCCATCGGACC-5386STDY7537944	1541	Pcw5.1_WholeLimb_LowerLimb
			ATTATCCGTACGAAAT-5386STDY7537944	1365	Pcw5.1_WholeLimb_LowerLimb
			ATTATCCGTACTTAGC-5386STDY7537944	1643	Pcw5.1_WholeLimb_LowerLimb
			ATTCTACAGACACTAA-5386STDY7537944	2372	Pcw5.1_WholeLimb_LowerLimb
			ATTCTACAGCACCGTC-5386STDY7537944	1672	Pcw5.1_WholeLimb_LowerLimb
			ATTCTACCAAGCCTAT-5386STDY7537944	1550	Pcw5.1_WholeLimb_LowerLimb
			ATTCTACCACAACGCC-5386STDY7537944	2037	Pcw5.1_WholeLimb_LowerLimb
			ATTCTACCACAACGTT-5386STDY7537944	1385	Pcw5.1_WholeLimb_LowerLimb
			ATTCTACCACATGACT-5386STDY7537944	1319	Pcw5.1_WholeLimb_LowerLimb
			ATTCTACCAGAGCCAA-5386STDY7537944	1834	Pcw5.1_WholeLimb_LowerLimb
			ATTCTACCATGCCCGA-5386STDY7537944	1246	Pcw5.1_WholeLimb_LowerLimb
			ATTCTACTCACCTTAT-5386STDY7537944	1461	Pcw5.1_WholeLimb_LowerLimb
			ATTCTACTCAGGTTCA-5386STDY7537944	1392	Pcw5.1_WholeLimb_LowerLimb
			ATTCTACTCGCGTTTC-5386STDY7537944	1999	Pcw5.1_WholeLimb_LowerLimb
			ATTCTACTCGGACAAG-5386STDY7537944	1286	Pcw5.1_WholeLimb_LowerLimb
			ATTGGACAGGAGCGTT-5386STDY7537944	1193	Pcw5.1_WholeLimb_LowerLimb
			ATTGGACAGTAGGCCA-5386STDY7537944	1497	Pcw5.1_WholeLimb_LowerLimb
			ATTGGACCAAACTGTC-5386STDY7537944	1367	Pcw5.1_WholeLimb_LowerLimb
			ATTGGACCACATGACT-5386STDY7537944	1867	Pcw5.1_WholeLimb_LowerLimb
			ATTGGACGTAAGTGGC-5386STDY7537944	1163	Pcw5.1_WholeLimb_LowerLimb
			ATTGGACGTCAAGCGA-5386STDY7537944	2075	Pcw5.1_WholeLimb_LowerLimb
			ATTGGACGTCTGCGGT-5386STDY7537944	1007	Pcw5.1_WholeLimb_LowerLimb
			ATTGGACGTTCGTTGA-5386STDY7537944	2211	Pcw5.1_WholeLimb_LowerLimb
			ATTGGACTCAGTTTGG-5386STDY7537944	1276	Pcw5.1_WholeLimb_LowerLimb
			ATTGGACTCGTTACGA-5386STDY7537944	723	Pcw5.1_WholeLimb_LowerLimb
			ATTGGTGCACAGCGTC-5386STDY7537944	1387	Pcw5.1_WholeLimb_LowerLimb
			ATTGGTGCAGACTCGC-5386STDY7537944	574	Pcw5.1_WholeLimb_LowerLimb
			ATTGGTGCAGGAATCG-5386STDY7537944	1123	Pcw5.1_WholeLimb_LowerLimb
			ATTGGTGCATCCTAGA-5386STDY7537944	1692	Pcw5.1_WholeLimb_LowerLimb
			ATTGGTGGTACCGAGA-5386STDY7537944	1723	Pcw5.1_WholeLimb_LowerLimb
			ATTGGTGGTAGCTTGT-5386STDY7537944	1965	Pcw5.1_WholeLimb_LowerLimb
			ATTGGTGGTATAATGG-5386STDY7537944	1036	Pcw5.1_WholeLimb_LowerLimb
			ATTGGTGGTCCTGCTT-5386STDY7537944	1438	Pcw5.1_WholeLimb_LowerLimb
			ATTGGTGGTGACTCAT-5386STDY7537944	2029	Pcw5.1_WholeLimb_LowerLimb
			ATTGGTGGTTCCCTTG-5386STDY7537944	1342	Pcw5.1_WholeLimb_LowerLimb
			ATTGGTGTCACATGCA-5386STDY7537944	1476	Pcw5.1_WholeLimb_LowerLimb
			ATTGGTGTCATACGGT-5386STDY7537944	372	Pcw5.1_WholeLimb_LowerLimb
			ATTGGTGTCTGTTTGT-5386STDY7537944	1604	Pcw5.1_WholeLimb_LowerLimb
			ATTTCTGAGACTTTCG-5386STDY7537944	1168	Pcw5.1_WholeLimb_LowerLimb
			ATTTCTGCACCCAGTG-5386STDY7537944	1588	Pcw5.1_WholeLimb_LowerLimb
			ATTTCTGGTACACCGC-5386STDY7537944	1450	Pcw5.1_WholeLimb_LowerLimb
			ATTTCTGGTCGTTGTA-5386STDY7537944	1449	Pcw5.1_WholeLimb_LowerLimb
			ATTTCTGGTCTGATCA-5386STDY7537944	1283	Pcw5.1_WholeLimb_LowerLimb
			ATTTCTGTCCAAACAC-5386STDY7537944	1196	Pcw5.1_WholeLimb_LowerLimb
			ATTTCTGTCTTGTATC-5386STDY7537944	1674	Pcw5.1_WholeLimb_LowerLimb
			CAACCAAAGACTCGGA-5386STDY7537944	314	Pcw5.1_WholeLimb_LowerLimb
			CAACCAAAGAGTCGGT-5386STDY7537944	1387	Pcw5.1_WholeLimb_LowerLimb
			CAACCAACAATAAGCA-5386STDY7537944	969	Pcw5.1_WholeLimb_LowerLimb
			CAACCAACACAAGACG-5386STDY7537944	1419	Pcw5.1_WholeLimb_LowerLimb
			CAACCAACACATAACC-5386STDY7537944	2580	Pcw5.1_WholeLimb_LowerLimb
			CAACCAACATATACCG-5386STDY7537944	1343	Pcw5.1_WholeLimb_LowerLimb
			CAACCAACATGACATC-5386STDY7537944	1695	Pcw5.1_WholeLimb_LowerLimb
			CAACCAAGTAGCTTGT-5386STDY7537944	1896	Pcw5.1_WholeLimb_LowerLimb
			CAACCAATCAACGCTA-5386STDY7537944	1519	Pcw5.1_WholeLimb_LowerLimb
			CAACCAATCGGTTCGG-5386STDY7537944	1286	Pcw5.1_WholeLimb_LowerLimb
			CAACCAATCTAACTTC-5386STDY7537944	790	Pcw5.1_WholeLimb_LowerLimb
			CAACCAATCTACTATC-5386STDY7537944	1881	Pcw5.1_WholeLimb_LowerLimb
			CAACCTCAGCCACTAT-5386STDY7537944	1413	Pcw5.1_WholeLimb_LowerLimb
			CAACCTCAGCGATAGC-5386STDY7537944	1604	Pcw5.1_WholeLimb_LowerLimb
			CAACCTCAGCTTATCG-5386STDY7537944	1528	Pcw5.1_WholeLimb_LowerLimb
			CAACCTCAGGCATGGT-5386STDY7537944	1304	Pcw5.1_WholeLimb_LowerLimb
			CAACCTCAGGCTATCT-5386STDY7537944	1247	Pcw5.1_WholeLimb_LowerLimb
			CAACCTCGTAGCGATG-5386STDY7537944	1217	Pcw5.1_WholeLimb_LowerLimb
			CAACCTCGTCCAAGTT-5386STDY7537944	2162	Pcw5.1_WholeLimb_LowerLimb
			CAACCTCTCACAACGT-5386STDY7537944	1527	Pcw5.1_WholeLimb_LowerLimb
			CAACCTCTCGGTGTTA-5386STDY7537944	395	Pcw5.1_WholeLimb_LowerLimb
			CAACTAGAGCTAAGAT-5386STDY7537944	1087	Pcw5.1_WholeLimb_LowerLimb
			CAACTAGCACATTTCT-5386STDY7537944	1176	Pcw5.1_WholeLimb_LowerLimb
			CAACTAGCACGAGAGT-5386STDY7537944	2215	Pcw5.1_WholeLimb_LowerLimb
			CAACTAGTCAGGTTCA-5386STDY7537944	1676	Pcw5.1_WholeLimb_LowerLimb
			CAACTAGTCCACTGGG-5386STDY7537944	1294	Pcw5.1_WholeLimb_LowerLimb
			CAAGAAAAGCTAACAA-5386STDY7537944	2102	Pcw5.1_WholeLimb_LowerLimb
			CAAGAAAAGGATCGCA-5386STDY7537944	1330	Pcw5.1_WholeLimb_LowerLimb
			CAAGAAACACCTCGTT-5386STDY7537944	1694	Pcw5.1_WholeLimb_LowerLimb
			CAAGAAACAGATCTGT-5386STDY7537944	978	Pcw5.1_WholeLimb_LowerLimb
			CAAGAAACAGGACCCT-5386STDY7537944	917	Pcw5.1_WholeLimb_LowerLimb
			CAAGAAACAGGCTCAC-5386STDY7537944	2523	Pcw5.1_WholeLimb_LowerLimb
			CAAGAAATCAGCTTAG-5386STDY7537944	1734	Pcw5.1_WholeLimb_LowerLimb
			CAAGAAATCTATCGCC-5386STDY7537944	1325	Pcw5.1_WholeLimb_LowerLimb
			CAAGAAATCTGGTATG-5386STDY7537944	1961	Pcw5.1_WholeLimb_LowerLimb
			CAAGAAATCTGTCCGT-5386STDY7537944	968	Pcw5.1_WholeLimb_LowerLimb
			CAAGATCAGATAGCAT-5386STDY7537944	1732	Pcw5.1_WholeLimb_LowerLimb
			CAAGATCAGCCAGAAC-5386STDY7537944	2250	Pcw5.1_WholeLimb_LowerLimb
			CAAGATCAGGGCACTA-5386STDY7537944	1601	Pcw5.1_WholeLimb_LowerLimb
			CAAGATCCATGCCCGA-5386STDY7537944	1072	Pcw5.1_WholeLimb_LowerLimb
			CAAGATCGTCTAGCGC-5386STDY7537944	1304	Pcw5.1_WholeLimb_LowerLimb
			CAAGATCGTTCCACGG-5386STDY7537944	1395	Pcw5.1_WholeLimb_LowerLimb
			CAAGATCTCATTGCGA-5386STDY7537944	1524	Pcw5.1_WholeLimb_LowerLimb
			CAAGATCTCGGCTTGG-5386STDY7537944	1728	Pcw5.1_WholeLimb_LowerLimb
			CAAGGCCAGGGAAACA-5386STDY7537944	1109	Pcw5.1_WholeLimb_LowerLimb
			CAAGGCCCAAAGCAAT-5386STDY7537944	1364	Pcw5.1_WholeLimb_LowerLimb
			CAAGGCCCATGTCCTC-5386STDY7537944	1611	Pcw5.1_WholeLimb_LowerLimb
			CAAGGCCGTCCGTTAA-5386STDY7537944	1422	Pcw5.1_WholeLimb_LowerLimb
			CAAGGCCTCACAATGC-5386STDY7537944	1274	Pcw5.1_WholeLimb_LowerLimb
			CAAGGCCTCCAACCAA-5386STDY7537944	956	Pcw5.1_WholeLimb_LowerLimb
			CAAGGCCTCTCTGAGA-5386STDY7537944	1486	Pcw5.1_WholeLimb_LowerLimb
			CAAGGCCTCTGTACGA-5386STDY7537944	1162	Pcw5.1_WholeLimb_LowerLimb
			CAAGTTGAGAACTCGG-5386STDY7537944	2107	Pcw5.1_WholeLimb_LowerLimb
			CAAGTTGAGCCGCCTA-5386STDY7537944	961	Pcw5.1_WholeLimb_LowerLimb
			CAAGTTGCACAGCGTC-5386STDY7537944	1197	Pcw5.1_WholeLimb_LowerLimb
			CAAGTTGCATTACCTT-5386STDY7537944	789	Pcw5.1_WholeLimb_LowerLimb
			CAAGTTGGTAAACACA-5386STDY7537944	1020	Pcw5.1_WholeLimb_LowerLimb
			CAAGTTGGTGCAGGTA-5386STDY7537944	951	Pcw5.1_WholeLimb_LowerLimb
			CAAGTTGGTTACGACT-5386STDY7537944	1157	Pcw5.1_WholeLimb_LowerLimb
			CAAGTTGTCAGCCTAA-5386STDY7537944	764	Pcw5.1_WholeLimb_LowerLimb
			CAAGTTGTCTCCCTGA-5386STDY7537944	1915	Pcw5.1_WholeLimb_LowerLimb
			CACAAACAGATACACA-5386STDY7537944	1512	Pcw5.1_WholeLimb_LowerLimb
			CACAAACCAGGTCCAC-5386STDY7537944	3032	Pcw5.1_WholeLimb_LowerLimb
			CACAAACGTCGCATCG-5386STDY7537944	2243	Pcw5.1_WholeLimb_LowerLimb
			CACAAACGTTTGTGTG-5386STDY7537944	1008	Pcw5.1_WholeLimb_LowerLimb
			CACAAACTCAACACTG-5386STDY7537944	1506	Pcw5.1_WholeLimb_LowerLimb
			CACAAACTCGCAAACT-5386STDY7537944	1719	Pcw5.1_WholeLimb_LowerLimb
			CACACAAAGAGATGAG-5386STDY7537944	1389	Pcw5.1_WholeLimb_LowerLimb
			CACACAAAGTGACATA-5386STDY7537944	1508	Pcw5.1_WholeLimb_LowerLimb
			CACACAAGTTGGTTTG-5386STDY7537944	2557	Pcw5.1_WholeLimb_LowerLimb
			CACACAATCCTTAATC-5386STDY7537944	1447	Pcw5.1_WholeLimb_LowerLimb
			CACACCTAGCCTATGT-5386STDY7537944	1653	Pcw5.1_WholeLimb_LowerLimb
			CACACCTAGGAGCGTT-5386STDY7537944	2163	Pcw5.1_WholeLimb_LowerLimb
			CACACCTAGGCTAGGT-5386STDY7537944	1232	Pcw5.1_WholeLimb_LowerLimb
			CACACCTCAGACAAGC-5386STDY7537944	1676	Pcw5.1_WholeLimb_LowerLimb
			CACACCTCATTACCTT-5386STDY7537944	1513	Pcw5.1_WholeLimb_LowerLimb
			CACACCTGTCTAGGTT-5386STDY7537944	1835	Pcw5.1_WholeLimb_LowerLimb
			CACACCTGTGAACCTT-5386STDY7537944	1781	Pcw5.1_WholeLimb_LowerLimb
			CACACCTGTTCGAATC-5386STDY7537944	1484	Pcw5.1_WholeLimb_LowerLimb
			CACACCTTCGAACTGT-5386STDY7537944	746	Pcw5.1_WholeLimb_LowerLimb
			CACACCTTCGGTCTAA-5386STDY7537944	2551	Pcw5.1_WholeLimb_LowerLimb
			CACACTCAGAATTCCC-5386STDY7537944	860	Pcw5.1_WholeLimb_LowerLimb
			CACACTCAGCACGCCT-5386STDY7537944	2842	Pcw5.1_WholeLimb_LowerLimb
			CACACTCCATTGGTAC-5386STDY7537944	1670	Pcw5.1_WholeLimb_LowerLimb
			CACACTCGTCATATGC-5386STDY7537944	793	Pcw5.1_WholeLimb_LowerLimb
			CACACTCGTGTGTGCC-5386STDY7537944	1610	Pcw5.1_WholeLimb_LowerLimb
			CACACTCGTTAAGACA-5386STDY7537944	1884	Pcw5.1_WholeLimb_LowerLimb
			CACACTCGTTAGGGTG-5386STDY7537944	1270	Pcw5.1_WholeLimb_LowerLimb
			CACACTCTCTCGATGA-5386STDY7537944	635	Pcw5.1_WholeLimb_LowerLimb
			CACAGGCAGACAAGCC-5386STDY7537944	1575	Pcw5.1_WholeLimb_LowerLimb
			CACAGGCAGATGAGAG-5386STDY7537944	1320	Pcw5.1_WholeLimb_LowerLimb
			CACAGGCAGGAATGGA-5386STDY7537944	2498	Pcw5.1_WholeLimb_LowerLimb
			CACAGGCAGGTGATAT-5386STDY7537944	1469	Pcw5.1_WholeLimb_LowerLimb
			CACAGGCCAAGCGAGT-5386STDY7537944	1339	Pcw5.1_WholeLimb_LowerLimb
			CACAGGCCAATCGGTT-5386STDY7537944	956	Pcw5.1_WholeLimb_LowerLimb
			CACAGGCCATCGTCGG-5386STDY7537944	1426	Pcw5.1_WholeLimb_LowerLimb
			CACAGGCGTAAACGCG-5386STDY7537944	833	Pcw5.1_WholeLimb_LowerLimb
			CACAGGCTCCTCTAGC-5386STDY7537944	1549	Pcw5.1_WholeLimb_LowerLimb
			CACAGGCTCGCAAACT-5386STDY7537944	1489	Pcw5.1_WholeLimb_LowerLimb
			CACAGTAAGACTCGGA-5386STDY7537944	1158	Pcw5.1_WholeLimb_LowerLimb
			CACAGTAAGATGTTAG-5386STDY7537944	2595	Pcw5.1_WholeLimb_LowerLimb
			CACAGTAAGGGCATGT-5386STDY7537944	1866	Pcw5.1_WholeLimb_LowerLimb
			CACAGTAAGGTACTCT-5386STDY7537944	1275	Pcw5.1_WholeLimb_LowerLimb
			CACAGTACAAAGGAAG-5386STDY7537944	1587	Pcw5.1_WholeLimb_LowerLimb
			CACAGTACACGTAAGG-5386STDY7537944	1937	Pcw5.1_WholeLimb_LowerLimb
			CACAGTACATGTAGTC-5386STDY7537944	2185	Pcw5.1_WholeLimb_LowerLimb
			CACAGTAGTAACGTTC-5386STDY7537944	1606	Pcw5.1_WholeLimb_LowerLimb
			CACAGTAGTAGGGACT-5386STDY7537944	3330	Pcw5.1_WholeLimb_LowerLimb
			CACAGTAGTTGCGTTA-5386STDY7537944	2313	Pcw5.1_WholeLimb_LowerLimb
			CACAGTATCAAGCCTA-5386STDY7537944	1364	Pcw5.1_WholeLimb_LowerLimb
			CACAGTATCACAAACC-5386STDY7537944	1558	Pcw5.1_WholeLimb_LowerLimb
			CACAGTATCTCGATGA-5386STDY7537944	1405	Pcw5.1_WholeLimb_LowerLimb
			CACATAGAGCGTCTAT-5386STDY7537944	1541	Pcw5.1_WholeLimb_LowerLimb
			CACATAGAGTGTCTCA-5386STDY7537944	1038	Pcw5.1_WholeLimb_LowerLimb
			CACATAGCACACGCTG-5386STDY7537944	1448	Pcw5.1_WholeLimb_LowerLimb
			CACATAGCACCTGGTG-5386STDY7537944	2109	Pcw5.1_WholeLimb_LowerLimb
			CACATAGCATCCGGGT-5386STDY7537944	1455	Pcw5.1_WholeLimb_LowerLimb
			CACATTTAGACTAAGT-5386STDY7537944	1600	Pcw5.1_WholeLimb_LowerLimb
			CACATTTAGGCTCAGA-5386STDY7537944	1447	Pcw5.1_WholeLimb_LowerLimb
			CACATTTAGTACATGA-5386STDY7537944	2549	Pcw5.1_WholeLimb_LowerLimb
			CACATTTCAGTTCATG-5386STDY7537944	1069	Pcw5.1_WholeLimb_LowerLimb
			CACATTTGTCGGCACT-5386STDY7537944	1289	Pcw5.1_WholeLimb_LowerLimb
			CACATTTGTGCAACTT-5386STDY7537944	1541	Pcw5.1_WholeLimb_LowerLimb
			CACATTTTCAAGCCTA-5386STDY7537944	1462	Pcw5.1_WholeLimb_LowerLimb
			CACATTTTCATTGCCC-5386STDY7537944	1499	Pcw5.1_WholeLimb_LowerLimb
			CACCACTAGCTAGCCC-5386STDY7537944	1465	Pcw5.1_WholeLimb_LowerLimb
			CACCACTCACAGGAGT-5386STDY7537944	1677	Pcw5.1_WholeLimb_LowerLimb
			CACCACTGTCCAGTTA-5386STDY7537944	3354	Pcw5.1_WholeLimb_LowerLimb
			CACCACTTCAGCACAT-5386STDY7537944	1625	Pcw5.1_WholeLimb_LowerLimb
			CACCACTTCAGTTCGA-5386STDY7537944	1735	Pcw5.1_WholeLimb_LowerLimb
			CACCACTTCATCGGAT-5386STDY7537944	1418	Pcw5.1_WholeLimb_LowerLimb
			CACCACTTCCGTCATC-5386STDY7537944	2370	Pcw5.1_WholeLimb_LowerLimb
			CACCACTTCCTTGCCA-5386STDY7537944	3090	Pcw5.1_WholeLimb_LowerLimb
			CACCACTTCGGCCGAT-5386STDY7537944	2107	Pcw5.1_WholeLimb_LowerLimb
			CACCAGGAGACTACAA-5386STDY7537944	1316	Pcw5.1_WholeLimb_LowerLimb
			CACCAGGAGCGTGAGT-5386STDY7537944	1053	Pcw5.1_WholeLimb_LowerLimb
			CACCAGGAGTCCTCCT-5386STDY7537944	1391	Pcw5.1_WholeLimb_LowerLimb
			CACCAGGAGTCTTGCA-5386STDY7537944	1378	Pcw5.1_WholeLimb_LowerLimb
			CACCAGGCATTCTCAT-5386STDY7537944	3101	Pcw5.1_WholeLimb_LowerLimb
			CACCAGGGTAAGAGAG-5386STDY7537944	1297	Pcw5.1_WholeLimb_LowerLimb
			CACCAGGGTACAGTTC-5386STDY7537944	1535	Pcw5.1_WholeLimb_LowerLimb
			CACCAGGGTATAGGGC-5386STDY7537944	1472	Pcw5.1_WholeLimb_LowerLimb
			CACCAGGGTCGTTGTA-5386STDY7537944	867	Pcw5.1_WholeLimb_LowerLimb
			CACCAGGGTGCAGACA-5386STDY7537944	728	Pcw5.1_WholeLimb_LowerLimb
			CACCAGGGTGCGAAAC-5386STDY7537944	814	Pcw5.1_WholeLimb_LowerLimb
			CACCAGGGTGTGAAAT-5386STDY7537944	867	Pcw5.1_WholeLimb_LowerLimb
			CACCAGGTCACGCATA-5386STDY7537944	1832	Pcw5.1_WholeLimb_LowerLimb
			CACCAGGTCCACTCCA-5386STDY7537944	2013	Pcw5.1_WholeLimb_LowerLimb
			CACCAGGTCGTTTAGG-5386STDY7537944	1869	Pcw5.1_WholeLimb_LowerLimb
			CACCAGGTCTGGTTCC-5386STDY7537944	1441	Pcw5.1_WholeLimb_LowerLimb
			CACCTTGAGCGATAGC-5386STDY7537944	1775	Pcw5.1_WholeLimb_LowerLimb
			CACCTTGGTCGGCATC-5386STDY7537944	1745	Pcw5.1_WholeLimb_LowerLimb
			CACCTTGGTGGGTCAA-5386STDY7537944	2807	Pcw5.1_WholeLimb_LowerLimb
			CACCTTGGTTAAGACA-5386STDY7537944	2625	Pcw5.1_WholeLimb_LowerLimb
			CACCTTGGTTTGTGTG-5386STDY7537944	1041	Pcw5.1_WholeLimb_LowerLimb
			CACCTTGTCAAGGTAA-5386STDY7537944	1337	Pcw5.1_WholeLimb_LowerLimb
			CACCTTGTCCTTGCCA-5386STDY7537944	3019	Pcw5.1_WholeLimb_LowerLimb
			CACCTTGTCTCACATT-5386STDY7537944	2965	Pcw5.1_WholeLimb_LowerLimb
			CACCTTGTCTGTCTCG-5386STDY7537944	1663	Pcw5.1_WholeLimb_LowerLimb
			CACTCCAAGACTAGGC-5386STDY7537944	1992	Pcw5.1_WholeLimb_LowerLimb
			CACTCCAAGATAGGAG-5386STDY7537944	1361	Pcw5.1_WholeLimb_LowerLimb
			CACTCCACACTATCTT-5386STDY7537944	1924	Pcw5.1_WholeLimb_LowerLimb
			CACTCCACAGGGTATG-5386STDY7537944	2146	Pcw5.1_WholeLimb_LowerLimb
			CACTCCACATTCTCAT-5386STDY7537944	1462	Pcw5.1_WholeLimb_LowerLimb
			CACTCCAGTAAACCTC-5386STDY7537944	2368	Pcw5.1_WholeLimb_LowerLimb
			CACTCCATCGCGCCAA-5386STDY7537944	1245	Pcw5.1_WholeLimb_LowerLimb
			CACTCCATCTATCGCC-5386STDY7537944	1238	Pcw5.1_WholeLimb_LowerLimb
			CACTCCATCTTGTACT-5386STDY7537944	2736	Pcw5.1_WholeLimb_LowerLimb
			CAGAATCCACGCCAGT-5386STDY7537944	1588	Pcw5.1_WholeLimb_LowerLimb
			CAGAATCGTCATCCCT-5386STDY7537944	1153	Pcw5.1_WholeLimb_LowerLimb
			CAGAATCGTCTAACGT-5386STDY7537944	1389	Pcw5.1_WholeLimb_LowerLimb
			CAGAATCGTTGGAGGT-5386STDY7537944	954	Pcw5.1_WholeLimb_LowerLimb
			CAGAATCTCACAGTAC-5386STDY7537944	1639	Pcw5.1_WholeLimb_LowerLimb
			CAGAATCTCCTCTAGC-5386STDY7537944	1173	Pcw5.1_WholeLimb_LowerLimb
			CAGAATCTCGTCTGCT-5386STDY7537944	1483	Pcw5.1_WholeLimb_LowerLimb
			CAGAATCTCTGGTATG-5386STDY7537944	1450	Pcw5.1_WholeLimb_LowerLimb
			CAGAGAGAGCTGAACG-5386STDY7537944	1447	Pcw5.1_WholeLimb_LowerLimb
			CAGAGAGAGGCAATTA-5386STDY7537944	1085	Pcw5.1_WholeLimb_LowerLimb
			CAGAGAGCAATCTACG-5386STDY7537944	1404	Pcw5.1_WholeLimb_LowerLimb
			CAGAGAGCAGATTGCT-5386STDY7537944	1718	Pcw5.1_WholeLimb_LowerLimb
			CAGAGAGCAGGGTACA-5386STDY7537944	1359	Pcw5.1_WholeLimb_LowerLimb
			CAGAGAGCATATGGTC-5386STDY7537944	1693	Pcw5.1_WholeLimb_LowerLimb
			CAGAGAGGTCGGCATC-5386STDY7537944	1683	Pcw5.1_WholeLimb_LowerLimb
			CAGAGAGGTTACGCGC-5386STDY7537944	1383	Pcw5.1_WholeLimb_LowerLimb
			CAGAGAGGTTCCACGG-5386STDY7537944	900	Pcw5.1_WholeLimb_LowerLimb
			CAGAGAGTCTACCAGA-5386STDY7537944	2324	Pcw5.1_WholeLimb_LowerLimb
			CAGATCAAGAATGTTG-5386STDY7537944	1087	Pcw5.1_WholeLimb_LowerLimb
			CAGATCAAGAGTCTGG-5386STDY7537944	1567	Pcw5.1_WholeLimb_LowerLimb
			CAGATCAAGGATTCGG-5386STDY7537944	1302	Pcw5.1_WholeLimb_LowerLimb
			CAGATCAAGGGTCTCC-5386STDY7537944	1061	Pcw5.1_WholeLimb_LowerLimb
			CAGATCAAGTCGAGTG-5386STDY7537944	1433	Pcw5.1_WholeLimb_LowerLimb
			CAGATCAAGTGTGAAT-5386STDY7537944	1348	Pcw5.1_WholeLimb_LowerLimb
			CAGATCACAATGGTCT-5386STDY7537944	2003	Pcw5.1_WholeLimb_LowerLimb
			CAGATCACACAGCGTC-5386STDY7537944	1403	Pcw5.1_WholeLimb_LowerLimb
			CAGATCACAGCCTTGG-5386STDY7537944	1120	Pcw5.1_WholeLimb_LowerLimb
			CAGATCAGTCATATCG-5386STDY7537944	369	Pcw5.1_WholeLimb_LowerLimb
			CAGATCAGTCTGCCAG-5386STDY7537944	1101	Pcw5.1_WholeLimb_LowerLimb
			CAGATCAGTGTAATGA-5386STDY7537944	1570	Pcw5.1_WholeLimb_LowerLimb
			CAGATCATCCTTCAAT-5386STDY7537944	1759	Pcw5.1_WholeLimb_LowerLimb
			CAGATCATCTCAACTT-5386STDY7537944	1578	Pcw5.1_WholeLimb_LowerLimb
			CAGCAGCAGCCCAGCT-5386STDY7537944	2109	Pcw5.1_WholeLimb_LowerLimb
			CAGCAGCAGGTGTGGT-5386STDY7537944	1575	Pcw5.1_WholeLimb_LowerLimb
			CAGCAGCGTACAGCAG-5386STDY7537944	1651	Pcw5.1_WholeLimb_LowerLimb
			CAGCAGCGTTACGTCA-5386STDY7537944	1081	Pcw5.1_WholeLimb_LowerLimb
			CAGCAGCTCAATCTCT-5386STDY7537944	1101	Pcw5.1_WholeLimb_LowerLimb
			CAGCAGCTCTGCGGCA-5386STDY7537944	2017	Pcw5.1_WholeLimb_LowerLimb
			CAGCATAAGATCGGGT-5386STDY7537944	1540	Pcw5.1_WholeLimb_LowerLimb
			CAGCATAAGCTAAGAT-5386STDY7537944	1695	Pcw5.1_WholeLimb_LowerLimb
			CAGCATAAGGATGGTC-5386STDY7537944	1729	Pcw5.1_WholeLimb_LowerLimb
			CAGCATAAGGGATGGG-5386STDY7537944	1013	Pcw5.1_WholeLimb_LowerLimb
			CAGCATAAGGTGCAAC-5386STDY7537944	813	Pcw5.1_WholeLimb_LowerLimb
			CAGCATAAGTCTTGCA-5386STDY7537944	2480	Pcw5.1_WholeLimb_LowerLimb
			CAGCATACACCAACCG-5386STDY7537944	2432	Pcw5.1_WholeLimb_LowerLimb
			CAGCATACACGAAGCA-5386STDY7537944	1286	Pcw5.1_WholeLimb_LowerLimb
			CAGCATACAGTGAGTG-5386STDY7537944	2329	Pcw5.1_WholeLimb_LowerLimb
			CAGCATACATGCCTAA-5386STDY7537944	1143	Pcw5.1_WholeLimb_LowerLimb
			CAGCATACATTTGCCC-5386STDY7537944	3636	Pcw5.1_WholeLimb_LowerLimb
			CAGCATAGTAACGCGA-5386STDY7537944	1720	Pcw5.1_WholeLimb_LowerLimb
			CAGCATAGTAGATTAG-5386STDY7537944	2786	Pcw5.1_WholeLimb_LowerLimb
			CAGCATAGTGTTTGGT-5386STDY7537944	1512	Pcw5.1_WholeLimb_LowerLimb
			CAGCATATCAGCGATT-5386STDY7537944	1374	Pcw5.1_WholeLimb_LowerLimb
			CAGCATATCTCTGTCG-5386STDY7537944	1288	Pcw5.1_WholeLimb_LowerLimb
			CAGCCGAAGCCAACAG-5386STDY7537944	1272	Pcw5.1_WholeLimb_LowerLimb
			CAGCCGAAGGCGACAT-5386STDY7537944	1364	Pcw5.1_WholeLimb_LowerLimb
			CAGCCGAAGTACGTAA-5386STDY7537944	1365	Pcw5.1_WholeLimb_LowerLimb
			CAGCCGACAAGAGGCT-5386STDY7537944	1419	Pcw5.1_WholeLimb_LowerLimb
			CAGCCGACAATGTTGC-5386STDY7537944	1814	Pcw5.1_WholeLimb_LowerLimb
			CAGCCGACATACTCTT-5386STDY7537944	2462	Pcw5.1_WholeLimb_LowerLimb
			CAGCCGACATATGAGA-5386STDY7537944	1095	Pcw5.1_WholeLimb_LowerLimb
			CAGCCGACATTGAGCT-5386STDY7537944	891	Pcw5.1_WholeLimb_LowerLimb
			CAGCCGAGTCACCTAA-5386STDY7537944	1862	Pcw5.1_WholeLimb_LowerLimb
			CAGCCGAGTCGTCTTC-5386STDY7537944	3162	Pcw5.1_WholeLimb_LowerLimb
			CAGCCGAGTGTATGGG-5386STDY7537944	1260	Pcw5.1_WholeLimb_LowerLimb
			CAGCCGAGTTAAAGTG-5386STDY7537944	1905	Pcw5.1_WholeLimb_LowerLimb
			CAGCCGAGTTAAGGGC-5386STDY7537944	2468	Pcw5.1_WholeLimb_LowerLimb
			CAGCCGATCATTTGGG-5386STDY7537944	1704	Pcw5.1_WholeLimb_LowerLimb
			CAGCCGATCCCTCAGT-5386STDY7537944	1931	Pcw5.1_WholeLimb_LowerLimb
			CAGCCGATCGAATGCT-5386STDY7537944	680	Pcw5.1_WholeLimb_LowerLimb
			CAGCGACAGCGATAGC-5386STDY7537944	1480	Pcw5.1_WholeLimb_LowerLimb
			CAGCGACAGGCATGGT-5386STDY7537944	1339	Pcw5.1_WholeLimb_LowerLimb
			CAGCGACAGTACGCCC-5386STDY7537944	1330	Pcw5.1_WholeLimb_LowerLimb
			CAGCGACAGTGGTAGC-5386STDY7537944	1371	Pcw5.1_WholeLimb_LowerLimb
			CAGCGACTCATCTGTT-5386STDY7537944	1440	Pcw5.1_WholeLimb_LowerLimb
			CAGCGACTCTTGTCAT-5386STDY7537944	2487	Pcw5.1_WholeLimb_LowerLimb
			CAGCTAAAGACCCACC-5386STDY7537944	2865	Pcw5.1_WholeLimb_LowerLimb
			CAGCTAAAGATATACG-5386STDY7537944	1445	Pcw5.1_WholeLimb_LowerLimb
			CAGCTAACAAGGCTCC-5386STDY7537944	2102	Pcw5.1_WholeLimb_LowerLimb
			CAGCTAACAGCCTGTG-5386STDY7537944	1063	Pcw5.1_WholeLimb_LowerLimb
			CAGCTAACAGGGTACA-5386STDY7537944	2469	Pcw5.1_WholeLimb_LowerLimb
			CAGCTAACAGTCGATT-5386STDY7537944	1178	Pcw5.1_WholeLimb_LowerLimb
			CAGCTAACATTCTCAT-5386STDY7537944	1741	Pcw5.1_WholeLimb_LowerLimb
			CAGCTAAGTAAGTGGC-5386STDY7537944	1671	Pcw5.1_WholeLimb_LowerLimb
			CAGCTAAGTCTCCATC-5386STDY7537944	1696	Pcw5.1_WholeLimb_LowerLimb
			CAGCTAAGTGGTACAG-5386STDY7537944	1890	Pcw5.1_WholeLimb_LowerLimb
			CAGCTAAGTTTCGCTC-5386STDY7537944	1859	Pcw5.1_WholeLimb_LowerLimb
			CAGCTAATCGCAAACT-5386STDY7537944	3225	Pcw5.1_WholeLimb_LowerLimb
			CAGCTGGAGTGAAGTT-5386STDY7537944	1496	Pcw5.1_WholeLimb_LowerLimb
			CAGCTGGAGTGCGATG-5386STDY7537944	1795	Pcw5.1_WholeLimb_LowerLimb
			CAGCTGGAGTGGCACA-5386STDY7537944	1927	Pcw5.1_WholeLimb_LowerLimb
			CAGCTGGCAAGTACCT-5386STDY7537944	2824	Pcw5.1_WholeLimb_LowerLimb
			CAGCTGGGTGTGAAAT-5386STDY7537944	1890	Pcw5.1_WholeLimb_LowerLimb
			CAGCTGGGTTCTGTTT-5386STDY7537944	1639	Pcw5.1_WholeLimb_LowerLimb
			CAGCTGGTCCTGCTTG-5386STDY7537944	660	Pcw5.1_WholeLimb_LowerLimb
			CAGCTGGTCGAATCCA-5386STDY7537944	1386	Pcw5.1_WholeLimb_LowerLimb
			CAGCTGGTCTTGCATT-5386STDY7537944	1414	Pcw5.1_WholeLimb_LowerLimb
			CAGGTGCAGACAAGCC-5386STDY7537944	1072	Pcw5.1_WholeLimb_LowerLimb
			CAGGTGCAGATATGCA-5386STDY7537944	1353	Pcw5.1_WholeLimb_LowerLimb
			CAGGTGCAGCCAGAAC-5386STDY7537944	1615	Pcw5.1_WholeLimb_LowerLimb
			CAGGTGCAGGCCATAG-5386STDY7537944	1290	Pcw5.1_WholeLimb_LowerLimb
			CAGGTGCCAATGGATA-5386STDY7537944	1399	Pcw5.1_WholeLimb_LowerLimb
			CAGGTGCCAGGATTGG-5386STDY7537944	1719	Pcw5.1_WholeLimb_LowerLimb
			CAGGTGCGTAAATACG-5386STDY7537944	2679	Pcw5.1_WholeLimb_LowerLimb
			CAGGTGCGTCAGAGGT-5386STDY7537944	658	Pcw5.1_WholeLimb_LowerLimb
			CAGGTGCTCACAACGT-5386STDY7537944	1116	Pcw5.1_WholeLimb_LowerLimb
			CAGGTGCTCACCATAG-5386STDY7537944	1607	Pcw5.1_WholeLimb_LowerLimb
			CAGGTGCTCCTTTCTC-5386STDY7537944	1662	Pcw5.1_WholeLimb_LowerLimb
			CAGGTGCTCTCCCTGA-5386STDY7537944	3336	Pcw5.1_WholeLimb_LowerLimb
			CAGTAACAGCGTTCCG-5386STDY7537944	1389	Pcw5.1_WholeLimb_LowerLimb
			CAGTAACAGCTTTGGT-5386STDY7537944	1109	Pcw5.1_WholeLimb_LowerLimb
			CAGTAACAGGACAGAA-5386STDY7537944	1331	Pcw5.1_WholeLimb_LowerLimb
			CAGTAACAGGCGTACA-5386STDY7537944	1270	Pcw5.1_WholeLimb_LowerLimb
			CAGTAACAGTAGATGT-5386STDY7537944	1515	Pcw5.1_WholeLimb_LowerLimb
			CAGTAACAGTTGAGTA-5386STDY7537944	1306	Pcw5.1_WholeLimb_LowerLimb
			CAGTAACCAAGTTGTC-5386STDY7537944	2238	Pcw5.1_WholeLimb_LowerLimb
			CAGTAACCAGGTTTCA-5386STDY7537944	1011	Pcw5.1_WholeLimb_LowerLimb
			CAGTAACCATACAGCT-5386STDY7537944	2060	Pcw5.1_WholeLimb_LowerLimb
			CAGTAACGTTCGTTGA-5386STDY7537944	1289	Pcw5.1_WholeLimb_LowerLimb
			CAGTAACTCGTGACAT-5386STDY7537944	1092	Pcw5.1_WholeLimb_LowerLimb
			CAGTCCTAGGCTCATT-5386STDY7537944	2004	Pcw5.1_WholeLimb_LowerLimb
			CAGTCCTAGTACGACG-5386STDY7537944	1299	Pcw5.1_WholeLimb_LowerLimb
			CAGTCCTCAATCTACG-5386STDY7537944	1687	Pcw5.1_WholeLimb_LowerLimb
			CAGTCCTCATTTGCCC-5386STDY7537944	1200	Pcw5.1_WholeLimb_LowerLimb
			CAGTCCTGTTCTGTTT-5386STDY7537944	1542	Pcw5.1_WholeLimb_LowerLimb
			CAGTCCTGTTGTACAC-5386STDY7537944	1403	Pcw5.1_WholeLimb_LowerLimb
			CAGTCCTTCCGCAAGC-5386STDY7537944	1377	Pcw5.1_WholeLimb_LowerLimb
			CAGTCCTTCCTGCTTG-5386STDY7537944	2244	Pcw5.1_WholeLimb_LowerLimb
			CATATGGAGAGGTTGC-5386STDY7537944	2540	Pcw5.1_WholeLimb_LowerLimb
			CATATGGAGGGATGGG-5386STDY7537944	900	Pcw5.1_WholeLimb_LowerLimb
			CATATGGCACAACGTT-5386STDY7537944	1893	Pcw5.1_WholeLimb_LowerLimb
			CATATGGCAGCGTTCG-5386STDY7537944	1323	Pcw5.1_WholeLimb_LowerLimb
			CATATGGTCACCAGGC-5386STDY7537944	1515	Pcw5.1_WholeLimb_LowerLimb
			CATATGGTCGATAGAA-5386STDY7537944	2203	Pcw5.1_WholeLimb_LowerLimb
			CATATGGTCGTCTGAA-5386STDY7537944	1610	Pcw5.1_WholeLimb_LowerLimb
			CATATGGTCTAACTGG-5386STDY7537944	1560	Pcw5.1_WholeLimb_LowerLimb
			CATATGGTCTCGATGA-5386STDY7537944	1268	Pcw5.1_WholeLimb_LowerLimb
			CATATTCAGAGCTATA-5386STDY7537944	1932	Pcw5.1_WholeLimb_LowerLimb
			CATATTCAGGCGTACA-5386STDY7537944	1536	Pcw5.1_WholeLimb_LowerLimb
			CATATTCAGGTGACCA-5386STDY7537944	1088	Pcw5.1_WholeLimb_LowerLimb
			CATATTCCAATCTACG-5386STDY7537944	1448	Pcw5.1_WholeLimb_LowerLimb
			CATATTCGTCCATCCT-5386STDY7537944	2664	Pcw5.1_WholeLimb_LowerLimb
			CATATTCGTTGACGTT-5386STDY7537944	1270	Pcw5.1_WholeLimb_LowerLimb
			CATATTCTCTTAGCCC-5386STDY7537944	1725	Pcw5.1_WholeLimb_LowerLimb
			CATATTCTCTTATCTG-5386STDY7537944	2384	Pcw5.1_WholeLimb_LowerLimb
			CATCAAGAGAAGATTC-5386STDY7537944	1921	Pcw5.1_WholeLimb_LowerLimb
			CATCAAGAGACGCACA-5386STDY7537944	922	Pcw5.1_WholeLimb_LowerLimb
			CATCAAGAGCTGCCCA-5386STDY7537944	1184	Pcw5.1_WholeLimb_LowerLimb
			CATCAAGAGGTGCACA-5386STDY7537944	989	Pcw5.1_WholeLimb_LowerLimb
			CATCAAGCACGAAACG-5386STDY7537944	2131	Pcw5.1_WholeLimb_LowerLimb
			CATCAAGCATTCTTAC-5386STDY7537944	981	Pcw5.1_WholeLimb_LowerLimb
			CATCAAGGTAGAAGGA-5386STDY7537944	1107	Pcw5.1_WholeLimb_LowerLimb
			CATCAAGGTCGGATCC-5386STDY7537944	1190	Pcw5.1_WholeLimb_LowerLimb
			CATCAAGGTTCCACAA-5386STDY7537944	1428	Pcw5.1_WholeLimb_LowerLimb
			CATCAAGGTTGTACAC-5386STDY7537944	1565	Pcw5.1_WholeLimb_LowerLimb
			CATCAAGTCAACGAAA-5386STDY7537944	1687	Pcw5.1_WholeLimb_LowerLimb
			CATCAAGTCTATCCTA-5386STDY7537944	1369	Pcw5.1_WholeLimb_LowerLimb
			CATCAAGTCTGGCGTG-5386STDY7537944	1586	Pcw5.1_WholeLimb_LowerLimb
			CATCAGAAGGATGGAA-5386STDY7537944	1695	Pcw5.1_WholeLimb_LowerLimb
			CATCAGAAGGGAGTAA-5386STDY7537944	2013	Pcw5.1_WholeLimb_LowerLimb
			CATCAGAAGTCTCGGC-5386STDY7537944	2150	Pcw5.1_WholeLimb_LowerLimb
			CATCAGACAATCGAAA-5386STDY7537944	886	Pcw5.1_WholeLimb_LowerLimb
			CATCAGACAGCATGAG-5386STDY7537944	1902	Pcw5.1_WholeLimb_LowerLimb
			CATCAGACAGCTGCTG-5386STDY7537944	1200	Pcw5.1_WholeLimb_LowerLimb
			CATCAGACAGTAAGCG-5386STDY7537944	1614	Pcw5.1_WholeLimb_LowerLimb
			CATCAGAGTGCCTGTG-5386STDY7537944	1785	Pcw5.1_WholeLimb_LowerLimb
			CATCAGATCGTACCGG-5386STDY7537944	431	Pcw5.1_WholeLimb_LowerLimb
			CATCCACAGACGACGT-5386STDY7537944	821	Pcw5.1_WholeLimb_LowerLimb
			CATCCACAGCTGTTCA-5386STDY7537944	1643	Pcw5.1_WholeLimb_LowerLimb
			CATCCACCAATCCAAC-5386STDY7537944	3198	Pcw5.1_WholeLimb_LowerLimb
			CATCCACCATTAACCG-5386STDY7537944	2264	Pcw5.1_WholeLimb_LowerLimb
			CATCCACGTCCCTACT-5386STDY7537944	2893	Pcw5.1_WholeLimb_LowerLimb
			CATCCACTCAGCTCGG-5386STDY7537944	1089	Pcw5.1_WholeLimb_LowerLimb
			CATCCACTCGGCTACG-5386STDY7537944	986	Pcw5.1_WholeLimb_LowerLimb
			CATCCACTCTCAAACG-5386STDY7537944	1203	Pcw5.1_WholeLimb_LowerLimb
			CATCGAAAGAAAGTGG-5386STDY7537944	3059	Pcw5.1_WholeLimb_LowerLimb
			CATCGAAAGATGTAAC-5386STDY7537944	1670	Pcw5.1_WholeLimb_LowerLimb
			CATCGAAAGGGCACTA-5386STDY7537944	1510	Pcw5.1_WholeLimb_LowerLimb
			CATCGAAAGTGGTAAT-5386STDY7537944	1587	Pcw5.1_WholeLimb_LowerLimb
			CATCGAACAAAGTGCG-5386STDY7537944	1163	Pcw5.1_WholeLimb_LowerLimb
			CATCGAACAATCCGAT-5386STDY7537944	2169	Pcw5.1_WholeLimb_LowerLimb
			CATCGAACACGACTCG-5386STDY7537944	1325	Pcw5.1_WholeLimb_LowerLimb
			CATCGAAGTAGCGCAA-5386STDY7537944	1503	Pcw5.1_WholeLimb_LowerLimb
			CATCGAAGTGCACCAC-5386STDY7537944	1441	Pcw5.1_WholeLimb_LowerLimb
			CATCGAAGTTTGGGCC-5386STDY7537944	1143	Pcw5.1_WholeLimb_LowerLimb
			CATCGAATCATATCGG-5386STDY7537944	1408	Pcw5.1_WholeLimb_LowerLimb
			CATCGGGAGACTTGAA-5386STDY7537944	1535	Pcw5.1_WholeLimb_LowerLimb
			CATCGGGCAAGTACCT-5386STDY7537944	1464	Pcw5.1_WholeLimb_LowerLimb
			CATCGGGCACAAGTAA-5386STDY7537944	1527	Pcw5.1_WholeLimb_LowerLimb
			CATCGGGCACCAGATT-5386STDY7537944	1901	Pcw5.1_WholeLimb_LowerLimb
			CATCGGGGTCATATGC-5386STDY7537944	1235	Pcw5.1_WholeLimb_LowerLimb
			CATCGGGGTCTCTCTG-5386STDY7537944	1392	Pcw5.1_WholeLimb_LowerLimb
			CATCGGGTCACTCCTG-5386STDY7537944	1717	Pcw5.1_WholeLimb_LowerLimb
			CATCGGGTCCTTTCGG-5386STDY7537944	995	Pcw5.1_WholeLimb_LowerLimb
			CATCGGGTCTATCCCG-5386STDY7537944	1695	Pcw5.1_WholeLimb_LowerLimb
			CATCGGGTCTGTGCAA-5386STDY7537944	1879	Pcw5.1_WholeLimb_LowerLimb
			CATCGGGTCTTGCAAG-5386STDY7537944	1277	Pcw5.1_WholeLimb_LowerLimb
			CATGACAAGAAACCGC-5386STDY7537944	1404	Pcw5.1_WholeLimb_LowerLimb
			CATGACAAGAAGGCCT-5386STDY7537944	1965	Pcw5.1_WholeLimb_LowerLimb
			CATGACAAGCTAGTCT-5386STDY7537944	1174	Pcw5.1_WholeLimb_LowerLimb
			CATGACACAGACTCGC-5386STDY7537944	2365	Pcw5.1_WholeLimb_LowerLimb
			CATGACAGTAACGTTC-5386STDY7537944	1412	Pcw5.1_WholeLimb_LowerLimb
			CATGACAGTAGCGCTC-5386STDY7537944	2051	Pcw5.1_WholeLimb_LowerLimb
			CATGACAGTCTCATCC-5386STDY7537944	3458	Pcw5.1_WholeLimb_LowerLimb
			CATGACAGTGTTTGGT-5386STDY7537944	1330	Pcw5.1_WholeLimb_LowerLimb
			CATGACATCCAAGCCG-5386STDY7537944	1456	Pcw5.1_WholeLimb_LowerLimb
			CATGACATCGGTTAAC-5386STDY7537944	2600	Pcw5.1_WholeLimb_LowerLimb
			CATGACATCTGTCAAG-5386STDY7537944	1534	Pcw5.1_WholeLimb_LowerLimb
			CATGCCTAGGCACATG-5386STDY7537944	1005	Pcw5.1_WholeLimb_LowerLimb
			CATGCCTCATCACAAC-5386STDY7537944	1285	Pcw5.1_WholeLimb_LowerLimb
			CATGCCTGTCTAGCGC-5386STDY7537944	1375	Pcw5.1_WholeLimb_LowerLimb
			CATGCCTGTTGTACAC-5386STDY7537944	1343	Pcw5.1_WholeLimb_LowerLimb
			CATGCCTTCATGCAAC-5386STDY7537944	906	Pcw5.1_WholeLimb_LowerLimb
			CATGGCGAGAAACCTA-5386STDY7537944	1603	Pcw5.1_WholeLimb_LowerLimb
			CATGGCGAGAAGGTTT-5386STDY7537944	1649	Pcw5.1_WholeLimb_LowerLimb
			CATGGCGAGAGTAATC-5386STDY7537944	2759	Pcw5.1_WholeLimb_LowerLimb
			CATGGCGCAGACGCCT-5386STDY7537944	1791	Pcw5.1_WholeLimb_LowerLimb
			CATGGCGGTAGCGCTC-5386STDY7537944	1236	Pcw5.1_WholeLimb_LowerLimb
			CATGGCGGTTAAAGAC-5386STDY7537944	1271	Pcw5.1_WholeLimb_LowerLimb
			CATGGCGGTTGTCTTT-5386STDY7537944	1237	Pcw5.1_WholeLimb_LowerLimb
			CATGGCGTCGACAGCC-5386STDY7537944	2328	Pcw5.1_WholeLimb_LowerLimb
			CATGGCGTCGCCGTGA-5386STDY7537944	1115	Pcw5.1_WholeLimb_LowerLimb
			CATGGCGTCTGGTGTA-5386STDY7537944	1332	Pcw5.1_WholeLimb_LowerLimb
			CATTATCAGGTAGCTG-5386STDY7537944	971	Pcw5.1_WholeLimb_LowerLimb
			CATTATCCAGGCTGAA-5386STDY7537944	1965	Pcw5.1_WholeLimb_LowerLimb
			CATTATCCAGTTCCCT-5386STDY7537944	1590	Pcw5.1_WholeLimb_LowerLimb
			CATTATCCATGGGAAC-5386STDY7537944	1065	Pcw5.1_WholeLimb_LowerLimb
			CATTATCCATGGTAGG-5386STDY7537944	1441	Pcw5.1_WholeLimb_LowerLimb
			CATTATCGTACGCTGC-5386STDY7537944	1436	Pcw5.1_WholeLimb_LowerLimb
			CATTATCGTCGGATCC-5386STDY7537944	1574	Pcw5.1_WholeLimb_LowerLimb
			CATTATCGTTCCACTC-5386STDY7537944	1917	Pcw5.1_WholeLimb_LowerLimb
			CATTATCTCTGGTTCC-5386STDY7537944	1299	Pcw5.1_WholeLimb_LowerLimb
			CATTATCTCTGTCCGT-5386STDY7537944	933	Pcw5.1_WholeLimb_LowerLimb
			CATTCGCAGAGTAAGG-5386STDY7537944	2428	Pcw5.1_WholeLimb_LowerLimb
			CATTCGCAGTTAAGTG-5386STDY7537944	1342	Pcw5.1_WholeLimb_LowerLimb
			CATTCGCCAACTGCGC-5386STDY7537944	1695	Pcw5.1_WholeLimb_LowerLimb
			CATTCGCCACCGAATT-5386STDY7537944	796	Pcw5.1_WholeLimb_LowerLimb
			CATTCGCCAGACACTT-5386STDY7537944	1923	Pcw5.1_WholeLimb_LowerLimb
			CATTCGCCAGGGAGAG-5386STDY7537944	1504	Pcw5.1_WholeLimb_LowerLimb
			CATTCGCCAGTATAAG-5386STDY7537944	1462	Pcw5.1_WholeLimb_LowerLimb
			CATTCGCCATCTCGCT-5386STDY7537944	2045	Pcw5.1_WholeLimb_LowerLimb
			CATTCGCGTAGTACCT-5386STDY7537944	1867	Pcw5.1_WholeLimb_LowerLimb
			CATTCGCGTCATATCG-5386STDY7537944	226	Pcw5.1_WholeLimb_LowerLimb
			CATTCGCGTGGTGTAG-5386STDY7537944	1396	Pcw5.1_WholeLimb_LowerLimb
			CATTCGCGTGTCCTCT-5386STDY7537944	1135	Pcw5.1_WholeLimb_LowerLimb
			CATTCGCTCACTATTC-5386STDY7537944	1558	Pcw5.1_WholeLimb_LowerLimb
			CATTCGCTCCCACTTG-5386STDY7537944	1664	Pcw5.1_WholeLimb_LowerLimb
			CATTCGCTCGTGGGAA-5386STDY7537944	1128	Pcw5.1_WholeLimb_LowerLimb
			CCAATCCAGGAATGGA-5386STDY7537944	1138	Pcw5.1_WholeLimb_LowerLimb
			CCAATCCCAGACGCAA-5386STDY7537944	1351	Pcw5.1_WholeLimb_LowerLimb
			CCAATCCCAGGTGGAT-5386STDY7537944	1192	Pcw5.1_WholeLimb_LowerLimb
			CCAATCCGTCGACTAT-5386STDY7537944	889	Pcw5.1_WholeLimb_LowerLimb
			CCAATCCGTTCGGGCT-5386STDY7537944	3045	Pcw5.1_WholeLimb_LowerLimb
			CCAATCCTCACCAGGC-5386STDY7537944	1407	Pcw5.1_WholeLimb_LowerLimb
			CCAATCCTCGTCTGAA-5386STDY7537944	1141	Pcw5.1_WholeLimb_LowerLimb
			CCAATCCTCTGTCTCG-5386STDY7537944	2459	Pcw5.1_WholeLimb_LowerLimb
			CCACCTACAGTCTTCC-5386STDY7537944	1398	Pcw5.1_WholeLimb_LowerLimb
			CCACCTAGTCCTCCAT-5386STDY7537944	1816	Pcw5.1_WholeLimb_LowerLimb
			CCACCTAGTCGCATCG-5386STDY7537944	2512	Pcw5.1_WholeLimb_LowerLimb
			CCACCTAGTGGCCCTA-5386STDY7537944	1274	Pcw5.1_WholeLimb_LowerLimb
			CCACCTATCTAACTTC-5386STDY7537944	2064	Pcw5.1_WholeLimb_LowerLimb
			CCACGGAAGATCACGG-5386STDY7537944	1208	Pcw5.1_WholeLimb_LowerLimb
			CCACGGACACCTCGGA-5386STDY7537944	1060	Pcw5.1_WholeLimb_LowerLimb
			CCACGGACACTATCTT-5386STDY7537944	1931	Pcw5.1_WholeLimb_LowerLimb
			CCACGGAGTGTAATGA-5386STDY7537944	1406	Pcw5.1_WholeLimb_LowerLimb
			CCACGGATCACTTATC-5386STDY7537944	1419	Pcw5.1_WholeLimb_LowerLimb
			CCACTACAGCGCTTAT-5386STDY7537944	1445	Pcw5.1_WholeLimb_LowerLimb
			CCACTACAGTCTTGCA-5386STDY7537944	1413	Pcw5.1_WholeLimb_LowerLimb
			CCACTACAGTGCCAGA-5386STDY7537944	1396	Pcw5.1_WholeLimb_LowerLimb
			CCACTACCACGGTTTA-5386STDY7537944	2522	Pcw5.1_WholeLimb_LowerLimb
			CCACTACCACTTGGAT-5386STDY7537944	1632	Pcw5.1_WholeLimb_LowerLimb
			CCACTACCATCCAACA-5386STDY7537944	1976	Pcw5.1_WholeLimb_LowerLimb
			CCACTACGTACGCTGC-5386STDY7537944	1280	Pcw5.1_WholeLimb_LowerLimb
			CCACTACGTATTCTCT-5386STDY7537944	2060	Pcw5.1_WholeLimb_LowerLimb
			CCACTACGTCGATTGT-5386STDY7537944	1409	Pcw5.1_WholeLimb_LowerLimb
			CCACTACGTCGCTTCT-5386STDY7537944	3549	Pcw5.1_WholeLimb_LowerLimb
			CCACTACGTGACGGTA-5386STDY7537944	1480	Pcw5.1_WholeLimb_LowerLimb
			CCACTACGTGCAGGTA-5386STDY7537944	2821	Pcw5.1_WholeLimb_LowerLimb
			CCACTACTCCACGTGG-5386STDY7537944	2055	Pcw5.1_WholeLimb_LowerLimb
			CCACTACTCCGCAAGC-5386STDY7537944	920	Pcw5.1_WholeLimb_LowerLimb
			CCACTACTCCGCGTTT-5386STDY7537944	1183	Pcw5.1_WholeLimb_LowerLimb
			CCAGCGAAGCGCTCCA-5386STDY7537944	2835	Pcw5.1_WholeLimb_LowerLimb
			CCAGCGAAGGACATTA-5386STDY7537944	1872	Pcw5.1_WholeLimb_LowerLimb
			CCAGCGAAGGCGTACA-5386STDY7537944	1298	Pcw5.1_WholeLimb_LowerLimb
			CCAGCGACACATTAGC-5386STDY7537944	1365	Pcw5.1_WholeLimb_LowerLimb
			CCAGCGACACGTTGGC-5386STDY7537944	1146	Pcw5.1_WholeLimb_LowerLimb
			CCAGCGACAGCCAATT-5386STDY7537944	645	Pcw5.1_WholeLimb_LowerLimb
			CCAGCGACAGGAATCG-5386STDY7537944	1533	Pcw5.1_WholeLimb_LowerLimb
			CCAGCGACAGTGAGTG-5386STDY7537944	1489	Pcw5.1_WholeLimb_LowerLimb
			CCAGCGAGTGGTGTAG-5386STDY7537944	1052	Pcw5.1_WholeLimb_LowerLimb
			CCAGCGAGTGTTTGGT-5386STDY7537944	1289	Pcw5.1_WholeLimb_LowerLimb
			CCAGCGAGTTACGACT-5386STDY7537944	1043	Pcw5.1_WholeLimb_LowerLimb
			CCAGCGATCAACGAAA-5386STDY7537944	1079	Pcw5.1_WholeLimb_LowerLimb
			CCAGCGATCTAACGGT-5386STDY7537944	1473	Pcw5.1_WholeLimb_LowerLimb
			CCATGTCAGCGGCTTC-5386STDY7537944	417	Pcw5.1_WholeLimb_LowerLimb
			CCATGTCCAAAGGTGC-5386STDY7537944	1941	Pcw5.1_WholeLimb_LowerLimb
			CCATGTCGTGCTAGCC-5386STDY7537944	1088	Pcw5.1_WholeLimb_LowerLimb
			CCATGTCGTGCTTCTC-5386STDY7537944	1288	Pcw5.1_WholeLimb_LowerLimb
			CCATGTCGTGGTCTCG-5386STDY7537944	1030	Pcw5.1_WholeLimb_LowerLimb
			CCATGTCGTTCCACGG-5386STDY7537944	1236	Pcw5.1_WholeLimb_LowerLimb
			CCATGTCTCCAAATGC-5386STDY7537944	1914	Pcw5.1_WholeLimb_LowerLimb
			CCATGTCTCGCGCCAA-5386STDY7537944	1893	Pcw5.1_WholeLimb_LowerLimb
			CCATTCGAGAAGGCCT-5386STDY7537944	1846	Pcw5.1_WholeLimb_LowerLimb
			CCATTCGAGCTAAACA-5386STDY7537944	1519	Pcw5.1_WholeLimb_LowerLimb
			CCATTCGCAAGCTGGA-5386STDY7537944	1018	Pcw5.1_WholeLimb_LowerLimb
			CCATTCGCAATAGCAA-5386STDY7537944	1282	Pcw5.1_WholeLimb_LowerLimb
			CCATTCGCACTCAGGC-5386STDY7537944	939	Pcw5.1_WholeLimb_LowerLimb
			CCATTCGCAGACGCTC-5386STDY7537944	1576	Pcw5.1_WholeLimb_LowerLimb
			CCATTCGCATGTAGTC-5386STDY7537944	2563	Pcw5.1_WholeLimb_LowerLimb
			CCATTCGGTTCTGTTT-5386STDY7537944	4440	Pcw5.1_WholeLimb_LowerLimb
			CCATTCGTCACTGGGC-5386STDY7537944	2939	Pcw5.1_WholeLimb_LowerLimb
			CCCAATCAGACTGTAA-5386STDY7537944	1422	Pcw5.1_WholeLimb_LowerLimb
			CCCAATCAGTACGATA-5386STDY7537944	1198	Pcw5.1_WholeLimb_LowerLimb
			CCCAATCAGTGCTGCC-5386STDY7537944	2082	Pcw5.1_WholeLimb_LowerLimb
			CCCAATCCACTCAGGC-5386STDY7537944	1484	Pcw5.1_WholeLimb_LowerLimb
			CCCAATCGTCAGGACA-5386STDY7537944	1464	Pcw5.1_WholeLimb_LowerLimb
			CCCAATCGTCTCTTAT-5386STDY7537944	3002	Pcw5.1_WholeLimb_LowerLimb
			CCCAATCGTGTTGAGG-5386STDY7537944	2520	Pcw5.1_WholeLimb_LowerLimb
			CCCAATCTCCGCGCAA-5386STDY7537944	1830	Pcw5.1_WholeLimb_LowerLimb
			CCCAGTTAGGCGCTCT-5386STDY7537944	1459	Pcw5.1_WholeLimb_LowerLimb
			CCCAGTTCAATCCGAT-5386STDY7537944	2102	Pcw5.1_WholeLimb_LowerLimb
			CCCAGTTCACATCCGG-5386STDY7537944	1317	Pcw5.1_WholeLimb_LowerLimb
			CCCAGTTCACGACGAA-5386STDY7537944	1170	Pcw5.1_WholeLimb_LowerLimb
			CCCAGTTCACGGTGTC-5386STDY7537944	2444	Pcw5.1_WholeLimb_LowerLimb
			CCCAGTTCAGGTCCAC-5386STDY7537944	1232	Pcw5.1_WholeLimb_LowerLimb
			CCCAGTTCAGTCACTA-5386STDY7537944	1312	Pcw5.1_WholeLimb_LowerLimb
			CCCAGTTCATCGGTTA-5386STDY7537944	1520	Pcw5.1_WholeLimb_LowerLimb
			CCCAGTTGTAAACCTC-5386STDY7537944	1307	Pcw5.1_WholeLimb_LowerLimb
			CCCAGTTGTGAGGGAG-5386STDY7537944	1169	Pcw5.1_WholeLimb_LowerLimb
			CCCAGTTTCAGCGACC-5386STDY7537944	1323	Pcw5.1_WholeLimb_LowerLimb
			CCCAGTTTCGGAAACG-5386STDY7537944	253	Pcw5.1_WholeLimb_LowerLimb
			CCCAGTTTCTGCCAGG-5386STDY7537944	2741	Pcw5.1_WholeLimb_LowerLimb
			CCCATACAGCAATATG-5386STDY7537944	1522	Pcw5.1_WholeLimb_LowerLimb
			CCCATACAGCTATGCT-5386STDY7537944	2197	Pcw5.1_WholeLimb_LowerLimb
			CCCATACAGGGTTTCT-5386STDY7537944	1025	Pcw5.1_WholeLimb_LowerLimb
			CCCATACCACAAGACG-5386STDY7537944	2691	Pcw5.1_WholeLimb_LowerLimb
			CCCATACGTATTAGCC-5386STDY7537944	1189	Pcw5.1_WholeLimb_LowerLimb
			CCCATACGTCACACGC-5386STDY7537944	1773	Pcw5.1_WholeLimb_LowerLimb
			CCCATACGTCTCTCTG-5386STDY7537944	2137	Pcw5.1_WholeLimb_LowerLimb
			CCCATACGTGTGCCTG-5386STDY7537944	1086	Pcw5.1_WholeLimb_LowerLimb
			CCCATACTCTACTTAC-5386STDY7537944	1824	Pcw5.1_WholeLimb_LowerLimb
			CCCATACTCTTGAGAC-5386STDY7537944	2332	Pcw5.1_WholeLimb_LowerLimb
			CCCTCCTAGAATCTCC-5386STDY7537944	1725	Pcw5.1_WholeLimb_LowerLimb
			CCCTCCTAGATGCCAG-5386STDY7537944	1346	Pcw5.1_WholeLimb_LowerLimb
			CCCTCCTAGGGTTTCT-5386STDY7537944	1434	Pcw5.1_WholeLimb_LowerLimb
			CCCTCCTAGTTCCACA-5386STDY7537944	1534	Pcw5.1_WholeLimb_LowerLimb
			CCCTCCTCAAAGCGGT-5386STDY7537944	969	Pcw5.1_WholeLimb_LowerLimb
			CCCTCCTCACGAGAGT-5386STDY7537944	1365	Pcw5.1_WholeLimb_LowerLimb
			CCCTCCTCAGCATACT-5386STDY7537944	1723	Pcw5.1_WholeLimb_LowerLimb
			CCCTCCTCAGTATAAG-5386STDY7537944	1692	Pcw5.1_WholeLimb_LowerLimb
			CCCTCCTGTCTAGAGG-5386STDY7537944	1242	Pcw5.1_WholeLimb_LowerLimb
			CCCTCCTGTTGAACTC-5386STDY7537944	755	Pcw5.1_WholeLimb_LowerLimb
			CCCTCCTGTTTACTCT-5386STDY7537944	1340	Pcw5.1_WholeLimb_LowerLimb
			CCCTCCTTCGTCTGAA-5386STDY7537944	2436	Pcw5.1_WholeLimb_LowerLimb
			CCCTCCTTCTAGCACA-5386STDY7537944	1485	Pcw5.1_WholeLimb_LowerLimb
			CCGGGATAGAGGTTGC-5386STDY7537944	947	Pcw5.1_WholeLimb_LowerLimb
			CCGGGATAGATAGTCA-5386STDY7537944	2241	Pcw5.1_WholeLimb_LowerLimb
			CCGGGATAGCTAACAA-5386STDY7537944	1748	Pcw5.1_WholeLimb_LowerLimb
			CCGGGATCAGGCTGAA-5386STDY7537944	1234	Pcw5.1_WholeLimb_LowerLimb
			CCGGGATCAGTCACTA-5386STDY7537944	1201	Pcw5.1_WholeLimb_LowerLimb
			CCGGGATCATGAAGTA-5386STDY7537944	1035	Pcw5.1_WholeLimb_LowerLimb
			CCGGGATGTAGAGTGC-5386STDY7537944	1222	Pcw5.1_WholeLimb_LowerLimb
			CCGGGATGTTCATGGT-5386STDY7537944	1531	Pcw5.1_WholeLimb_LowerLimb
			CCGGTAGAGACACTAA-5386STDY7537944	2017	Pcw5.1_WholeLimb_LowerLimb
			CCGGTAGAGACTAGGC-5386STDY7537944	1298	Pcw5.1_WholeLimb_LowerLimb
			CCGGTAGAGATATACG-5386STDY7537944	2337	Pcw5.1_WholeLimb_LowerLimb
			CCGGTAGAGATGGCGT-5386STDY7537944	2272	Pcw5.1_WholeLimb_LowerLimb
			CCGGTAGAGCACAGGT-5386STDY7537944	2131	Pcw5.1_WholeLimb_LowerLimb
			CCGGTAGAGGCATGTG-5386STDY7537944	1833	Pcw5.1_WholeLimb_LowerLimb
			CCGGTAGCATCCTAGA-5386STDY7537944	1213	Pcw5.1_WholeLimb_LowerLimb
			CCGGTAGGTACAGACG-5386STDY7537944	1522	Pcw5.1_WholeLimb_LowerLimb
			CCGGTAGGTCTTCAAG-5386STDY7537944	1282	Pcw5.1_WholeLimb_LowerLimb
			CCGGTAGTCATTGCCC-5386STDY7537944	1159	Pcw5.1_WholeLimb_LowerLimb
			CCGGTAGTCGGTGTTA-5386STDY7537944	2116	Pcw5.1_WholeLimb_LowerLimb
			CCGGTAGTCGTTACAG-5386STDY7537944	1333	Pcw5.1_WholeLimb_LowerLimb
			CCGGTAGTCTCCAACC-5386STDY7537944	2032	Pcw5.1_WholeLimb_LowerLimb
			CCGTACTAGCGATTCT-5386STDY7537944	1326	Pcw5.1_WholeLimb_LowerLimb
			CCGTACTAGTCCGTAT-5386STDY7537944	1753	Pcw5.1_WholeLimb_LowerLimb
			CCGTACTAGTTTAGGA-5386STDY7537944	1654	Pcw5.1_WholeLimb_LowerLimb
			CCGTACTCAATAACGA-5386STDY7537944	1602	Pcw5.1_WholeLimb_LowerLimb
			CCGTACTGTAGCGCTC-5386STDY7537944	1599	Pcw5.1_WholeLimb_LowerLimb
			CCGTACTGTCACACGC-5386STDY7537944	1995	Pcw5.1_WholeLimb_LowerLimb
			CCGTACTGTCGAGATG-5386STDY7537944	1251	Pcw5.1_WholeLimb_LowerLimb
			CCGTACTGTCTAAAGA-5386STDY7537944	2515	Pcw5.1_WholeLimb_LowerLimb
			CCGTACTGTGACCAAG-5386STDY7537944	1687	Pcw5.1_WholeLimb_LowerLimb
			CCGTACTGTTGTGGAG-5386STDY7537944	2478	Pcw5.1_WholeLimb_LowerLimb
			CCGTACTTCATCGCTC-5386STDY7537944	2013	Pcw5.1_WholeLimb_LowerLimb
			CCGTACTTCATTTGGG-5386STDY7537944	1453	Pcw5.1_WholeLimb_LowerLimb
			CCGTACTTCGGTGTCG-5386STDY7537944	2058	Pcw5.1_WholeLimb_LowerLimb
			CCGTACTTCTAACCGA-5386STDY7537944	1274	Pcw5.1_WholeLimb_LowerLimb
			CCGTGGAAGACTCGGA-5386STDY7537944	1431	Pcw5.1_WholeLimb_LowerLimb
			CCGTGGAAGCAGACTG-5386STDY7537944	1355	Pcw5.1_WholeLimb_LowerLimb
			CCGTGGAAGCCACCTG-5386STDY7537944	1171	Pcw5.1_WholeLimb_LowerLimb
			CCGTGGAGTAACGACG-5386STDY7537944	1002	Pcw5.1_WholeLimb_LowerLimb
			CCGTGGAGTACTTCTT-5386STDY7537944	1120	Pcw5.1_WholeLimb_LowerLimb
			CCGTGGAGTCGTGGCT-5386STDY7537944	707	Pcw5.1_WholeLimb_LowerLimb
			CCGTGGAGTGCACCAC-5386STDY7537944	1227	Pcw5.1_WholeLimb_LowerLimb
			CCGTGGAGTGGAAAGA-5386STDY7537944	2072	Pcw5.1_WholeLimb_LowerLimb
			CCGTGGATCCCGACTT-5386STDY7537944	1538	Pcw5.1_WholeLimb_LowerLimb
			CCGTGGATCCCTAACC-5386STDY7537944	1186	Pcw5.1_WholeLimb_LowerLimb
			CCGTTCAAGGGATGGG-5386STDY7537944	2367	Pcw5.1_WholeLimb_LowerLimb
			CCGTTCACAAGCGTAG-5386STDY7537944	1546	Pcw5.1_WholeLimb_LowerLimb
			CCGTTCACACATTCGA-5386STDY7537944	2481	Pcw5.1_WholeLimb_LowerLimb
			CCGTTCACAGTCTTCC-5386STDY7537944	1681	Pcw5.1_WholeLimb_LowerLimb
			CCGTTCAGTATGGTTC-5386STDY7537944	939	Pcw5.1_WholeLimb_LowerLimb
			CCGTTCAGTCGCGAAA-5386STDY7537944	802	Pcw5.1_WholeLimb_LowerLimb
			CCGTTCATCCTTCAAT-5386STDY7537944	925	Pcw5.1_WholeLimb_LowerLimb
			CCGTTCATCGGATGTT-5386STDY7537944	2402	Pcw5.1_WholeLimb_LowerLimb
			CCTAAAGAGAAACCAT-5386STDY7537944	1386	Pcw5.1_WholeLimb_LowerLimb
			CCTAAAGAGAATGTTG-5386STDY7537944	1443	Pcw5.1_WholeLimb_LowerLimb
			CCTAAAGAGACGACGT-5386STDY7537944	1663	Pcw5.1_WholeLimb_LowerLimb
			CCTAAAGAGCTGCAAG-5386STDY7537944	1118	Pcw5.1_WholeLimb_LowerLimb
			CCTAAAGAGGCAGGTT-5386STDY7537944	1437	Pcw5.1_WholeLimb_LowerLimb
			CCTAAAGAGTCGTTTG-5386STDY7537944	1253	Pcw5.1_WholeLimb_LowerLimb
			CCTAAAGCAGGATCGA-5386STDY7537944	1629	Pcw5.1_WholeLimb_LowerLimb
			CCTAAAGGTACACCGC-5386STDY7537944	1243	Pcw5.1_WholeLimb_LowerLimb
			CCTAAAGGTCATACTG-5386STDY7537944	2341	Pcw5.1_WholeLimb_LowerLimb
			CCTAAAGGTCGTCTTC-5386STDY7537944	1816	Pcw5.1_WholeLimb_LowerLimb
			CCTAAAGTCCGAACGC-5386STDY7537944	1159	Pcw5.1_WholeLimb_LowerLimb
			CCTAAAGTCTTCCTTC-5386STDY7537944	1700	Pcw5.1_WholeLimb_LowerLimb
			CCTACACAGAGCCCAA-5386STDY7537944	2622	Pcw5.1_WholeLimb_LowerLimb
			CCTACACAGAGGACGG-5386STDY7537944	1199	Pcw5.1_WholeLimb_LowerLimb
			CCTACACAGATCACGG-5386STDY7537944	1608	Pcw5.1_WholeLimb_LowerLimb
			CCTACACAGCCGGTAA-5386STDY7537944	1781	Pcw5.1_WholeLimb_LowerLimb
			CCTACACAGTATCTCG-5386STDY7537944	1994	Pcw5.1_WholeLimb_LowerLimb
			CCTACACCAGCCTTGG-5386STDY7537944	1111	Pcw5.1_WholeLimb_LowerLimb
			CCTACACGTAGGGTAC-5386STDY7537944	1626	Pcw5.1_WholeLimb_LowerLimb
			CCTACACTCCGTAGTA-5386STDY7537944	2069	Pcw5.1_WholeLimb_LowerLimb
			CCTACACTCTTCTGGC-5386STDY7537944	1427	Pcw5.1_WholeLimb_LowerLimb
			CCTACCAAGCAATATG-5386STDY7537944	1547	Pcw5.1_WholeLimb_LowerLimb
			CCTACCAAGCCTATGT-5386STDY7537944	1360	Pcw5.1_WholeLimb_LowerLimb
			CCTACCAAGTAGCGGT-5386STDY7537944	1431	Pcw5.1_WholeLimb_LowerLimb
			CCTACCAGTCACCCAG-5386STDY7537944	1092	Pcw5.1_WholeLimb_LowerLimb
			CCTACCAGTCGTTGTA-5386STDY7537944	1214	Pcw5.1_WholeLimb_LowerLimb
			CCTACCAGTCTTCGTC-5386STDY7537944	2186	Pcw5.1_WholeLimb_LowerLimb
			CCTACCATCGCCCTTA-5386STDY7537944	1759	Pcw5.1_WholeLimb_LowerLimb
			CCTACCATCTGCCAGG-5386STDY7537944	2474	Pcw5.1_WholeLimb_LowerLimb
			CCTACCATCTTGCCGT-5386STDY7537944	2029	Pcw5.1_WholeLimb_LowerLimb
			CCTAGCTCAGATAATG-5386STDY7537944	900	Pcw5.1_WholeLimb_LowerLimb
			CCTAGCTCAGCCTTTC-5386STDY7537944	1841	Pcw5.1_WholeLimb_LowerLimb
			CCTAGCTCAGTAAGCG-5386STDY7537944	1236	Pcw5.1_WholeLimb_LowerLimb
			CCTAGCTGTCGCTTTC-5386STDY7537944	1809	Pcw5.1_WholeLimb_LowerLimb
			CCTAGCTGTCTAGTGT-5386STDY7537944	1588	Pcw5.1_WholeLimb_LowerLimb
			CCTAGCTGTGATGCCC-5386STDY7537944	2648	Pcw5.1_WholeLimb_LowerLimb
			CCTAGCTGTGCGAAAC-5386STDY7537944	1570	Pcw5.1_WholeLimb_LowerLimb
			CCTAGCTGTTCGAATC-5386STDY7537944	2571	Pcw5.1_WholeLimb_LowerLimb
			CCTAGCTGTTTAGGAA-5386STDY7537944	1436	Pcw5.1_WholeLimb_LowerLimb
			CCTAGCTTCAGTTCGA-5386STDY7537944	1119	Pcw5.1_WholeLimb_LowerLimb
			CCTAGCTTCGGCTACG-5386STDY7537944	1388	Pcw5.1_WholeLimb_LowerLimb
			CCTAGCTTCTGGCGAC-5386STDY7537944	2364	Pcw5.1_WholeLimb_LowerLimb
			CCTATTAAGAGCCTAG-5386STDY7537944	1409	Pcw5.1_WholeLimb_LowerLimb
			CCTATTAAGCGTGAGT-5386STDY7537944	616	Pcw5.1_WholeLimb_LowerLimb
			CCTATTAAGCTACCTA-5386STDY7537944	2000	Pcw5.1_WholeLimb_LowerLimb
			CCTATTAAGCTAGTGG-5386STDY7537944	991	Pcw5.1_WholeLimb_LowerLimb
			CCTATTAAGGAGTCTG-5386STDY7537944	1639	Pcw5.1_WholeLimb_LowerLimb
			CCTATTACACGTGAGA-5386STDY7537944	1223	Pcw5.1_WholeLimb_LowerLimb
			CCTATTAGTTAGGGTG-5386STDY7537944	1602	Pcw5.1_WholeLimb_LowerLimb
			CCTATTAGTTTAGGAA-5386STDY7537944	1357	Pcw5.1_WholeLimb_LowerLimb
			CCTATTATCTAACGGT-5386STDY7537944	1257	Pcw5.1_WholeLimb_LowerLimb
			CCTCAGTAGCGTGTCC-5386STDY7537944	1246	Pcw5.1_WholeLimb_LowerLimb
			CCTCAGTAGTACGTAA-5386STDY7537944	1939	Pcw5.1_WholeLimb_LowerLimb
			CCTCAGTCACTGTCGG-5386STDY7537944	1011	Pcw5.1_WholeLimb_LowerLimb
			CCTCAGTCAGGAATCG-5386STDY7537944	1459	Pcw5.1_WholeLimb_LowerLimb
			CCTCAGTCAGTTCCCT-5386STDY7537944	1652	Pcw5.1_WholeLimb_LowerLimb
			CCTCAGTGTCACTGGC-5386STDY7537944	1329	Pcw5.1_WholeLimb_LowerLimb
			CCTCAGTGTCCGAATT-5386STDY7537944	1885	Pcw5.1_WholeLimb_LowerLimb
			CCTCAGTGTTCCCGAG-5386STDY7537944	1511	Pcw5.1_WholeLimb_LowerLimb
			CCTCAGTTCATTCACT-5386STDY7537944	1735	Pcw5.1_WholeLimb_LowerLimb
			CCTCTGAAGAAGATTC-5386STDY7537944	2190	Pcw5.1_WholeLimb_LowerLimb
			CCTCTGAAGACCGGAT-5386STDY7537944	1017	Pcw5.1_WholeLimb_LowerLimb
			CCTCTGAAGCCATCGC-5386STDY7537944	2868	Pcw5.1_WholeLimb_LowerLimb
			CCTCTGAAGTCATGCT-5386STDY7537944	1181	Pcw5.1_WholeLimb_LowerLimb
			CCTCTGACACAACGCC-5386STDY7537944	1920	Pcw5.1_WholeLimb_LowerLimb
			CCTCTGACAGAGTGTG-5386STDY7537944	1628	Pcw5.1_WholeLimb_LowerLimb
			CCTCTGAGTATAGTAG-5386STDY7537944	1253	Pcw5.1_WholeLimb_LowerLimb
			CCTCTGAGTTGGACCC-5386STDY7537944	1923	Pcw5.1_WholeLimb_LowerLimb
			CCTCTGATCAAAGTAG-5386STDY7537944	1311	Pcw5.1_WholeLimb_LowerLimb
			CCTCTGATCCTGTAGA-5386STDY7537944	1259	Pcw5.1_WholeLimb_LowerLimb
			CCTCTGATCTGGTGTA-5386STDY7537944	1732	Pcw5.1_WholeLimb_LowerLimb
			CCTTACGAGACTGTAA-5386STDY7537944	1360	Pcw5.1_WholeLimb_LowerLimb
			CCTTACGAGTTGAGAT-5386STDY7537944	1260	Pcw5.1_WholeLimb_LowerLimb
			CCTTACGCAAGCGCTC-5386STDY7537944	2512	Pcw5.1_WholeLimb_LowerLimb
			CCTTACGCACCAACCG-5386STDY7537944	1352	Pcw5.1_WholeLimb_LowerLimb
			CCTTACGCACGGACAA-5386STDY7537944	2423	Pcw5.1_WholeLimb_LowerLimb
			CCTTACGCACGGCGTT-5386STDY7537944	1371	Pcw5.1_WholeLimb_LowerLimb
			CCTTACGGTAGAGCTG-5386STDY7537944	2621	Pcw5.1_WholeLimb_LowerLimb
			CCTTACGGTTCCCGAG-5386STDY7537944	1463	Pcw5.1_WholeLimb_LowerLimb
			CCTTCCCAGATGTGTA-5386STDY7537944	1305	Pcw5.1_WholeLimb_LowerLimb
			CCTTCCCAGCCCTAAT-5386STDY7537944	1492	Pcw5.1_WholeLimb_LowerLimb
			CCTTCCCAGGCCGAAT-5386STDY7537944	2477	Pcw5.1_WholeLimb_LowerLimb
			CCTTCCCCAATTGCTG-5386STDY7537944	1801	Pcw5.1_WholeLimb_LowerLimb
			CCTTCCCCATCACCCT-5386STDY7537944	1942	Pcw5.1_WholeLimb_LowerLimb
			CCTTCCCCATTACGAC-5386STDY7537944	1811	Pcw5.1_WholeLimb_LowerLimb
			CCTTCCCGTCTAGGTT-5386STDY7537944	2434	Pcw5.1_WholeLimb_LowerLimb
			CCTTCCCTCAATCACG-5386STDY7537944	1399	Pcw5.1_WholeLimb_LowerLimb
			CCTTCCCTCATGTAGC-5386STDY7537944	2285	Pcw5.1_WholeLimb_LowerLimb
			CCTTCCCTCCCTAACC-5386STDY7537944	1637	Pcw5.1_WholeLimb_LowerLimb
			CCTTCCCTCGCGATCG-5386STDY7537944	2109	Pcw5.1_WholeLimb_LowerLimb
			CCTTCCCTCGTACGGC-5386STDY7537944	2733	Pcw5.1_WholeLimb_LowerLimb
			CCTTCGAAGTGAACAT-5386STDY7537944	1594	Pcw5.1_WholeLimb_LowerLimb
			CCTTCGAAGTGCCATT-5386STDY7537944	1466	Pcw5.1_WholeLimb_LowerLimb
			CCTTCGACAAGTCTGT-5386STDY7537944	1610	Pcw5.1_WholeLimb_LowerLimb
			CCTTCGAGTCTTTCAT-5386STDY7537944	1197	Pcw5.1_WholeLimb_LowerLimb
			CCTTTCTAGCACGCCT-5386STDY7537944	1655	Pcw5.1_WholeLimb_LowerLimb
			CCTTTCTAGCTATGCT-5386STDY7537944	1435	Pcw5.1_WholeLimb_LowerLimb
			CCTTTCTAGTGGTAGC-5386STDY7537944	2699	Pcw5.1_WholeLimb_LowerLimb
			CCTTTCTGTACCGGCT-5386STDY7537944	1541	Pcw5.1_WholeLimb_LowerLimb
			CCTTTCTTCCAACCAA-5386STDY7537944	1514	Pcw5.1_WholeLimb_LowerLimb
			CCTTTCTTCCAAGTAC-5386STDY7537944	2721	Pcw5.1_WholeLimb_LowerLimb
			CCTTTCTTCTTGCAAG-5386STDY7537944	1192	Pcw5.1_WholeLimb_LowerLimb
			CGAACATAGATGGCGT-5386STDY7537944	1512	Pcw5.1_WholeLimb_LowerLimb
			CGAACATAGTTTAGGA-5386STDY7537944	1425	Pcw5.1_WholeLimb_LowerLimb
			CGAACATCAGGGTACA-5386STDY7537944	2479	Pcw5.1_WholeLimb_LowerLimb
			CGAACATGTACAAGTA-5386STDY7537944	1396	Pcw5.1_WholeLimb_LowerLimb
			CGAACATTCACGGTTA-5386STDY7537944	730	Pcw5.1_WholeLimb_LowerLimb
			CGAACATTCCAAACTG-5386STDY7537944	2142	Pcw5.1_WholeLimb_LowerLimb
			CGAACATTCGCTAGCG-5386STDY7537944	1458	Pcw5.1_WholeLimb_LowerLimb
			CGAATGTAGGACACCA-5386STDY7537944	3052	Pcw5.1_WholeLimb_LowerLimb
			CGAATGTCAAGGCTCC-5386STDY7537944	1623	Pcw5.1_WholeLimb_LowerLimb
			CGAATGTGTAGCGTGA-5386STDY7537944	1231	Pcw5.1_WholeLimb_LowerLimb
			CGAATGTGTCTAGTGT-5386STDY7537944	1053	Pcw5.1_WholeLimb_LowerLimb
			CGAATGTGTCTTTCAT-5386STDY7537944	1234	Pcw5.1_WholeLimb_LowerLimb
			CGACCTTAGTGGAGTC-5386STDY7537944	1457	Pcw5.1_WholeLimb_LowerLimb
			CGACCTTCAGTTCCCT-5386STDY7537944	1508	Pcw5.1_WholeLimb_LowerLimb
			CGACCTTGTAAGGATT-5386STDY7537944	2519	Pcw5.1_WholeLimb_LowerLimb
			CGACCTTGTCCCTTGT-5386STDY7537944	1508	Pcw5.1_WholeLimb_LowerLimb
			CGACCTTTCTGGTTCC-5386STDY7537944	1661	Pcw5.1_WholeLimb_LowerLimb
			CGACTTCAGACTACAA-5386STDY7537944	2151	Pcw5.1_WholeLimb_LowerLimb
			CGACTTCAGATCCTGT-5386STDY7537944	1675	Pcw5.1_WholeLimb_LowerLimb
			CGACTTCAGTAGCCGA-5386STDY7537944	1646	Pcw5.1_WholeLimb_LowerLimb
			CGACTTCCAAAGGTGC-5386STDY7537944	1496	Pcw5.1_WholeLimb_LowerLimb
			CGACTTCCAAGAAGAG-5386STDY7537944	2169	Pcw5.1_WholeLimb_LowerLimb
			CGACTTCCACACTGCG-5386STDY7537944	1716	Pcw5.1_WholeLimb_LowerLimb
			CGACTTCCAGTAACGG-5386STDY7537944	1861	Pcw5.1_WholeLimb_LowerLimb
			CGACTTCCAGTGGAGT-5386STDY7537944	1180	Pcw5.1_WholeLimb_LowerLimb
			CGACTTCGTACTCTCC-5386STDY7537944	1722	Pcw5.1_WholeLimb_LowerLimb
			CGACTTCGTCGGCACT-5386STDY7537944	1861	Pcw5.1_WholeLimb_LowerLimb
			CGACTTCGTGACCAAG-5386STDY7537944	1257	Pcw5.1_WholeLimb_LowerLimb
			CGACTTCGTGTAATGA-5386STDY7537944	1388	Pcw5.1_WholeLimb_LowerLimb
			CGACTTCGTTATTCTC-5386STDY7537944	913	Pcw5.1_WholeLimb_LowerLimb
			CGACTTCGTTCGAATC-5386STDY7537944	2089	Pcw5.1_WholeLimb_LowerLimb
			CGAGAAGAGGACGAAA-5386STDY7537944	1270	Pcw5.1_WholeLimb_LowerLimb
			CGAGAAGCACAAGTAA-5386STDY7537944	1368	Pcw5.1_WholeLimb_LowerLimb
			CGAGAAGCAGTGGAGT-5386STDY7537944	1808	Pcw5.1_WholeLimb_LowerLimb
			CGAGAAGCATTAACCG-5386STDY7537944	1394	Pcw5.1_WholeLimb_LowerLimb
			CGAGAAGTCCAATGGT-5386STDY7537944	1339	Pcw5.1_WholeLimb_LowerLimb
			CGAGAAGTCGGCTACG-5386STDY7537944	1106	Pcw5.1_WholeLimb_LowerLimb
			CGAGAAGTCTTGCAAG-5386STDY7537944	915	Pcw5.1_WholeLimb_LowerLimb
			CGAGCACAGACAGACC-5386STDY7537944	1739	Pcw5.1_WholeLimb_LowerLimb
			CGAGCACAGCTAGTCT-5386STDY7537944	1510	Pcw5.1_WholeLimb_LowerLimb
			CGAGCACAGCTGCGAA-5386STDY7537944	1888	Pcw5.1_WholeLimb_LowerLimb
			CGAGCACAGTAGGCCA-5386STDY7537944	1315	Pcw5.1_WholeLimb_LowerLimb
			CGAGCACCAGCCTTTC-5386STDY7537944	794	Pcw5.1_WholeLimb_LowerLimb
			CGAGCACTCAACCAAC-5386STDY7537944	1984	Pcw5.1_WholeLimb_LowerLimb
			CGAGCACTCACCACCT-5386STDY7537944	2016	Pcw5.1_WholeLimb_LowerLimb
			CGAGCACTCCGCAAGC-5386STDY7537944	1055	Pcw5.1_WholeLimb_LowerLimb
			CGAGCACTCGTGGTCG-5386STDY7537944	1054	Pcw5.1_WholeLimb_LowerLimb
			CGAGCACTCTGGCGAC-5386STDY7537944	1258	Pcw5.1_WholeLimb_LowerLimb
			CGAGCCAAGAAGGCCT-5386STDY7537944	1288	Pcw5.1_WholeLimb_LowerLimb
			CGAGCCAAGAGTACCG-5386STDY7537944	1773	Pcw5.1_WholeLimb_LowerLimb
			CGAGCCAAGCCCTAAT-5386STDY7537944	1422	Pcw5.1_WholeLimb_LowerLimb
			CGAGCCAAGCTAGCCC-5386STDY7537944	1889	Pcw5.1_WholeLimb_LowerLimb
			CGAGCCAAGGGAAACA-5386STDY7537944	1316	Pcw5.1_WholeLimb_LowerLimb
			CGAGCCACACGTTGGC-5386STDY7537944	1589	Pcw5.1_WholeLimb_LowerLimb
			CGAGCCACAGCTGCAC-5386STDY7537944	1742	Pcw5.1_WholeLimb_LowerLimb
			CGAGCCAGTCTCATCC-5386STDY7537944	2063	Pcw5.1_WholeLimb_LowerLimb
			CGAGCCATCAATCTCT-5386STDY7537944	1637	Pcw5.1_WholeLimb_LowerLimb
			CGAGCCATCCTGTACC-5386STDY7537944	1495	Pcw5.1_WholeLimb_LowerLimb
			CGATCGGAGAAGAAGC-5386STDY7537944	1809	Pcw5.1_WholeLimb_LowerLimb
			CGATCGGAGTCGCCGT-5386STDY7537944	1898	Pcw5.1_WholeLimb_LowerLimb
			CGATCGGCAGCCTTGG-5386STDY7537944	1937	Pcw5.1_WholeLimb_LowerLimb
			CGATCGGCAGGACGTA-5386STDY7537944	2231	Pcw5.1_WholeLimb_LowerLimb
			CGATCGGCAGTCAGAG-5386STDY7537944	1367	Pcw5.1_WholeLimb_LowerLimb
			CGATCGGCATTCTTAC-5386STDY7537944	1707	Pcw5.1_WholeLimb_LowerLimb
			CGATCGGGTACGAAAT-5386STDY7537944	1400	Pcw5.1_WholeLimb_LowerLimb
			CGATCGGTCCCAGGTG-5386STDY7537944	1784	Pcw5.1_WholeLimb_LowerLimb
			CGATCGGTCCCTAACC-5386STDY7537944	2654	Pcw5.1_WholeLimb_LowerLimb
			CGATCGGTCCGTCATC-5386STDY7537944	1607	Pcw5.1_WholeLimb_LowerLimb
			CGATCGGTCGATCCCT-5386STDY7537944	1871	Pcw5.1_WholeLimb_LowerLimb
			CGATCGGTCGGTCTAA-5386STDY7537944	1024	Pcw5.1_WholeLimb_LowerLimb
			CGATCGGTCTGTCTAT-5386STDY7537944	1933	Pcw5.1_WholeLimb_LowerLimb
			CGATGGCAGGCATTGG-5386STDY7537944	1197	Pcw5.1_WholeLimb_LowerLimb
			CGATGGCAGGCCCTCA-5386STDY7537944	1311	Pcw5.1_WholeLimb_LowerLimb
			CGATGGCAGTGATCGG-5386STDY7537944	1528	Pcw5.1_WholeLimb_LowerLimb
			CGATGGCAGTTGAGTA-5386STDY7537944	1107	Pcw5.1_WholeLimb_LowerLimb
			CGATGGCCAAGCCCAC-5386STDY7537944	1722	Pcw5.1_WholeLimb_LowerLimb
			CGATGGCCAGCTCGCA-5386STDY7537944	1442	Pcw5.1_WholeLimb_LowerLimb
			CGATGGCCAGGGTTAG-5386STDY7537944	1047	Pcw5.1_WholeLimb_LowerLimb
			CGATGGCCATTACGAC-5386STDY7537944	1742	Pcw5.1_WholeLimb_LowerLimb
			CGATGGCTCCAAACTG-5386STDY7537944	1620	Pcw5.1_WholeLimb_LowerLimb
			CGATGGCTCCAAATGC-5386STDY7537944	1090	Pcw5.1_WholeLimb_LowerLimb
			CGATGGCTCGTAGGTT-5386STDY7537944	1020	Pcw5.1_WholeLimb_LowerLimb
			CGATGTAAGAGCTATA-5386STDY7537944	1678	Pcw5.1_WholeLimb_LowerLimb
			CGATGTAAGATCGATA-5386STDY7537944	1031	Pcw5.1_WholeLimb_LowerLimb
			CGATGTAAGCTCAACT-5386STDY7537944	1270	Pcw5.1_WholeLimb_LowerLimb
			CGATGTACAATCCGAT-5386STDY7537944	2271	Pcw5.1_WholeLimb_LowerLimb
			CGATGTACACAGGAGT-5386STDY7537944	1685	Pcw5.1_WholeLimb_LowerLimb
			CGATGTACACCATCCT-5386STDY7537944	2162	Pcw5.1_WholeLimb_LowerLimb
			CGATGTACACCGATAT-5386STDY7537944	1522	Pcw5.1_WholeLimb_LowerLimb
			CGATGTACACTGCCAG-5386STDY7537944	2041	Pcw5.1_WholeLimb_LowerLimb
			CGATGTACAGGCAGTA-5386STDY7537944	1805	Pcw5.1_WholeLimb_LowerLimb
			CGATGTACATTGGGCC-5386STDY7537944	1644	Pcw5.1_WholeLimb_LowerLimb
			CGATGTAGTTCGGGCT-5386STDY7537944	1175	Pcw5.1_WholeLimb_LowerLimb
			CGATGTATCCGTCAAA-5386STDY7537944	1159	Pcw5.1_WholeLimb_LowerLimb
			CGATGTATCTACTATC-5386STDY7537944	1530	Pcw5.1_WholeLimb_LowerLimb
			CGATGTATCTGACCTC-5386STDY7537944	1599	Pcw5.1_WholeLimb_LowerLimb
			CGATTGAAGCACCGCT-5386STDY7537944	2349	Pcw5.1_WholeLimb_LowerLimb
			CGATTGAAGTACGACG-5386STDY7537944	796	Pcw5.1_WholeLimb_LowerLimb
			CGATTGACAGGACCCT-5386STDY7537944	2315	Pcw5.1_WholeLimb_LowerLimb
			CGATTGACAGGTTTCA-5386STDY7537944	2023	Pcw5.1_WholeLimb_LowerLimb
			CGATTGAGTCTCTCGT-5386STDY7537944	890	Pcw5.1_WholeLimb_LowerLimb
			CGATTGAGTGTAATGA-5386STDY7537944	1817	Pcw5.1_WholeLimb_LowerLimb
			CGATTGAGTTACGACT-5386STDY7537944	2409	Pcw5.1_WholeLimb_LowerLimb
			CGATTGAGTTCCATGA-5386STDY7537944	1575	Pcw5.1_WholeLimb_LowerLimb
			CGATTGATCTGCCCTA-5386STDY7537944	1309	Pcw5.1_WholeLimb_LowerLimb
			CGCCAAGAGATGCCAG-5386STDY7537944	766	Pcw5.1_WholeLimb_LowerLimb
			CGCCAAGAGCTGGAAC-5386STDY7537944	1340	Pcw5.1_WholeLimb_LowerLimb
			CGCCAAGCATGATCCA-5386STDY7537944	1579	Pcw5.1_WholeLimb_LowerLimb
			CGCCAAGCATGTCTCC-5386STDY7537944	1218	Pcw5.1_WholeLimb_LowerLimb
			CGCCAAGGTCGAACAG-5386STDY7537944	1171	Pcw5.1_WholeLimb_LowerLimb
			CGCCAAGGTTACGCGC-5386STDY7537944	1638	Pcw5.1_WholeLimb_LowerLimb
			CGCCAAGTCACCATAG-5386STDY7537944	2005	Pcw5.1_WholeLimb_LowerLimb
			CGCCAAGTCATTCACT-5386STDY7537944	2363	Pcw5.1_WholeLimb_LowerLimb
			CGCCAAGTCGCAGGCT-5386STDY7537944	1122	Pcw5.1_WholeLimb_LowerLimb
			CGCCAAGTCGGAGGTA-5386STDY7537944	1958	Pcw5.1_WholeLimb_LowerLimb
			CGCCAAGTCTGGCGAC-5386STDY7537944	1497	Pcw5.1_WholeLimb_LowerLimb
			CGCCAAGTCTTGTTTG-5386STDY7537944	2368	Pcw5.1_WholeLimb_LowerLimb
			CGCGGTAAGCATCATC-5386STDY7537944	1679	Pcw5.1_WholeLimb_LowerLimb
			CGCGGTAAGCCACCTG-5386STDY7537944	1363	Pcw5.1_WholeLimb_LowerLimb
			CGCGGTAAGCGACGTA-5386STDY7537944	1848	Pcw5.1_WholeLimb_LowerLimb
			CGCGGTAAGGCTAGAC-5386STDY7537944	2093	Pcw5.1_WholeLimb_LowerLimb
			CGCGGTACACGTGAGA-5386STDY7537944	1384	Pcw5.1_WholeLimb_LowerLimb
			CGCGGTACAGAGTGTG-5386STDY7537944	1553	Pcw5.1_WholeLimb_LowerLimb
			CGCGGTACATGGTCTA-5386STDY7537944	719	Pcw5.1_WholeLimb_LowerLimb
			CGCGGTATCACAGGCC-5386STDY7537944	1771	Pcw5.1_WholeLimb_LowerLimb
			CGCGGTATCAGGCCCA-5386STDY7537944	992	Pcw5.1_WholeLimb_LowerLimb
			CGCGGTATCCAGAGGA-5386STDY7537944	1374	Pcw5.1_WholeLimb_LowerLimb
			CGCGGTATCCATGAGT-5386STDY7537944	1274	Pcw5.1_WholeLimb_LowerLimb
			CGCGGTATCCCTCAGT-5386STDY7537944	1208	Pcw5.1_WholeLimb_LowerLimb
			CGCGGTATCGTTGCCT-5386STDY7537944	1445	Pcw5.1_WholeLimb_LowerLimb
			CGCGTTTAGTGTACGG-5386STDY7537944	1691	Pcw5.1_WholeLimb_LowerLimb
			CGCGTTTCAATAGCAA-5386STDY7537944	679	Pcw5.1_WholeLimb_LowerLimb
			CGCGTTTCACACCGAC-5386STDY7537944	2287	Pcw5.1_WholeLimb_LowerLimb
			CGCGTTTCACGGTGTC-5386STDY7537944	2048	Pcw5.1_WholeLimb_LowerLimb
			CGCGTTTCAGGATTGG-5386STDY7537944	2250	Pcw5.1_WholeLimb_LowerLimb
			CGCGTTTCATCTATGG-5386STDY7537944	1695	Pcw5.1_WholeLimb_LowerLimb
			CGCGTTTGTCAACATC-5386STDY7537944	1736	Pcw5.1_WholeLimb_LowerLimb
			CGCGTTTGTCGCGAAA-5386STDY7537944	1895	Pcw5.1_WholeLimb_LowerLimb
			CGCGTTTGTTTGTTTC-5386STDY7537944	1122	Pcw5.1_WholeLimb_LowerLimb
			CGCGTTTTCGACCAGC-5386STDY7537944	1223	Pcw5.1_WholeLimb_LowerLimb
			CGCGTTTTCGGACAAG-5386STDY7537944	1293	Pcw5.1_WholeLimb_LowerLimb
			CGCTATCAGAGACTAT-5386STDY7537944	2141	Pcw5.1_WholeLimb_LowerLimb
			CGCTATCCACCCATTC-5386STDY7537944	1790	Pcw5.1_WholeLimb_LowerLimb
			CGCTATCCACGCGAAA-5386STDY7537944	1442	Pcw5.1_WholeLimb_LowerLimb
			CGCTATCCAGACGCCT-5386STDY7537944	1293	Pcw5.1_WholeLimb_LowerLimb
			CGCTATCGTAAACACA-5386STDY7537944	1175	Pcw5.1_WholeLimb_LowerLimb
			CGCTATCGTAAGGATT-5386STDY7537944	2115	Pcw5.1_WholeLimb_LowerLimb
			CGCTATCGTCCTCTTG-5386STDY7537944	2555	Pcw5.1_WholeLimb_LowerLimb
			CGCTATCGTTCGTGAT-5386STDY7537944	1388	Pcw5.1_WholeLimb_LowerLimb
			CGCTATCTCAACCATG-5386STDY7537944	1284	Pcw5.1_WholeLimb_LowerLimb
			CGCTATCTCTCCAACC-5386STDY7537944	2863	Pcw5.1_WholeLimb_LowerLimb
			CGCTATCTCTGTCTAT-5386STDY7537944	461	Pcw5.1_WholeLimb_LowerLimb
			CGCTGGAAGGTGATTA-5386STDY7537944	1176	Pcw5.1_WholeLimb_LowerLimb
			CGCTGGAAGTCTCCTC-5386STDY7537944	1907	Pcw5.1_WholeLimb_LowerLimb
			CGCTGGACAACGATGG-5386STDY7537944	1278	Pcw5.1_WholeLimb_LowerLimb
			CGCTGGACAACTGCGC-5386STDY7537944	1097	Pcw5.1_WholeLimb_LowerLimb
			CGCTGGACAAGTTAAG-5386STDY7537944	1574	Pcw5.1_WholeLimb_LowerLimb
			CGCTGGACACCTCGTT-5386STDY7537944	1630	Pcw5.1_WholeLimb_LowerLimb
			CGCTGGAGTGAGGCTA-5386STDY7537944	1739	Pcw5.1_WholeLimb_LowerLimb
			CGCTGGAGTGTTAAGA-5386STDY7537944	838	Pcw5.1_WholeLimb_LowerLimb
			CGCTGGAGTTCCCTTG-5386STDY7537944	1523	Pcw5.1_WholeLimb_LowerLimb
			CGCTGGATCACAATGC-5386STDY7537944	1747	Pcw5.1_WholeLimb_LowerLimb
			CGCTTCACAGCTGGCT-5386STDY7537944	1545	Pcw5.1_WholeLimb_LowerLimb
			CGCTTCAGTCAACATC-5386STDY7537944	1246	Pcw5.1_WholeLimb_LowerLimb
			CGCTTCAGTCTCCCTA-5386STDY7537944	1897	Pcw5.1_WholeLimb_LowerLimb
			CGCTTCATCCTCAATT-5386STDY7537944	2422	Pcw5.1_WholeLimb_LowerLimb
			CGGACACAGGGAAACA-5386STDY7537944	1678	Pcw5.1_WholeLimb_LowerLimb
			CGGACACCATTCTCAT-5386STDY7537944	1519	Pcw5.1_WholeLimb_LowerLimb
			CGGACACTCTTCTGGC-5386STDY7537944	1314	Pcw5.1_WholeLimb_LowerLimb
			CGGACGTAGAGGTTGC-5386STDY7537944	1629	Pcw5.1_WholeLimb_LowerLimb
			CGGACGTAGCGATCCC-5386STDY7537944	1137	Pcw5.1_WholeLimb_LowerLimb
			CGGACGTAGTCGATAA-5386STDY7537944	675	Pcw5.1_WholeLimb_LowerLimb
			CGGACGTCAAGCTGGA-5386STDY7537944	830	Pcw5.1_WholeLimb_LowerLimb
			CGGACGTCACGTCTCT-5386STDY7537944	1144	Pcw5.1_WholeLimb_LowerLimb
			CGGACGTCAGCAGTTT-5386STDY7537944	1289	Pcw5.1_WholeLimb_LowerLimb
			CGGACGTGTCTCGTTC-5386STDY7537944	2351	Pcw5.1_WholeLimb_LowerLimb
			CGGACGTGTGATGATA-5386STDY7537944	1664	Pcw5.1_WholeLimb_LowerLimb
			CGGACGTGTTAAAGTG-5386STDY7537944	1571	Pcw5.1_WholeLimb_LowerLimb
			CGGACGTGTTCCGTCT-5386STDY7537944	1270	Pcw5.1_WholeLimb_LowerLimb
			CGGACGTTCGTATCAG-5386STDY7537944	699	Pcw5.1_WholeLimb_LowerLimb
			CGGACTGAGTATTGGA-5386STDY7537944	1269	Pcw5.1_WholeLimb_LowerLimb
			CGGACTGCACGCTTTC-5386STDY7537944	1237	Pcw5.1_WholeLimb_LowerLimb
			CGGAGCTAGATGGCGT-5386STDY7537944	2372	Pcw5.1_WholeLimb_LowerLimb
			CGGAGCTCACTAGTAC-5386STDY7537944	1452	Pcw5.1_WholeLimb_LowerLimb
			CGGAGCTCAGGCAGTA-5386STDY7537944	2279	Pcw5.1_WholeLimb_LowerLimb
			CGGAGCTCATTAACCG-5386STDY7537944	1742	Pcw5.1_WholeLimb_LowerLimb
			CGGAGCTGTGAAGGCT-5386STDY7537944	1543	Pcw5.1_WholeLimb_LowerLimb
			CGGAGCTTCCCTAACC-5386STDY7537944	1423	Pcw5.1_WholeLimb_LowerLimb
			CGGAGTCAGGACAGAA-5386STDY7537944	2407	Pcw5.1_WholeLimb_LowerLimb
			CGGAGTCCAAGGACAC-5386STDY7537944	1423	Pcw5.1_WholeLimb_LowerLimb
			CGGAGTCCACCACGTG-5386STDY7537944	335	Pcw5.1_WholeLimb_LowerLimb
			CGGAGTCCACTTGGAT-5386STDY7537944	1207	Pcw5.1_WholeLimb_LowerLimb
			CGGAGTCCAGGGCATA-5386STDY7537944	1556	Pcw5.1_WholeLimb_LowerLimb
			CGGAGTCCAGTACACT-5386STDY7537944	2570	Pcw5.1_WholeLimb_LowerLimb
			CGGAGTCCATACTCTT-5386STDY7537944	1502	Pcw5.1_WholeLimb_LowerLimb
			CGGAGTCGTGAGGGTT-5386STDY7537944	1970	Pcw5.1_WholeLimb_LowerLimb
			CGGAGTCGTTCGAATC-5386STDY7537944	2220	Pcw5.1_WholeLimb_LowerLimb
			CGGAGTCTCCCAACGG-5386STDY7537944	1140	Pcw5.1_WholeLimb_LowerLimb
			CGGCTAGAGTCAATAG-5386STDY7537944	1280	Pcw5.1_WholeLimb_LowerLimb
			CGGCTAGAGTGCGTGA-5386STDY7537944	2344	Pcw5.1_WholeLimb_LowerLimb
			CGGCTAGAGTGGGCTA-5386STDY7537944	2421	Pcw5.1_WholeLimb_LowerLimb
			CGGCTAGAGTTCCACA-5386STDY7537944	2299	Pcw5.1_WholeLimb_LowerLimb
			CGGCTAGCAACAACCT-5386STDY7537944	1194	Pcw5.1_WholeLimb_LowerLimb
			CGGCTAGCAAGAGGCT-5386STDY7537944	1509	Pcw5.1_WholeLimb_LowerLimb
			CGGCTAGCAGACGCTC-5386STDY7537944	1139	Pcw5.1_WholeLimb_LowerLimb
			CGGCTAGGTAGTGAAT-5386STDY7537944	945	Pcw5.1_WholeLimb_LowerLimb
			CGGCTAGGTTCCACAA-5386STDY7537944	1313	Pcw5.1_WholeLimb_LowerLimb
			CGGCTAGGTTGCGTTA-5386STDY7537944	1959	Pcw5.1_WholeLimb_LowerLimb
			CGGCTAGTCAAACCAC-5386STDY7537944	2210	Pcw5.1_WholeLimb_LowerLimb
			CGGCTAGTCCGAATGT-5386STDY7537944	1829	Pcw5.1_WholeLimb_LowerLimb
			CGGGTCAAGACCTTTG-5386STDY7537944	1648	Pcw5.1_WholeLimb_LowerLimb
			CGGGTCAAGGAATGGA-5386STDY7537944	2419	Pcw5.1_WholeLimb_LowerLimb
			CGGGTCACACAACGTT-5386STDY7537944	1765	Pcw5.1_WholeLimb_LowerLimb
			CGGGTCAGTATGAAAC-5386STDY7537944	1156	Pcw5.1_WholeLimb_LowerLimb
			CGGGTCAGTCTCGTTC-5386STDY7537944	1484	Pcw5.1_WholeLimb_LowerLimb
			CGGGTCAGTTGGTAAA-5386STDY7537944	1539	Pcw5.1_WholeLimb_LowerLimb
			CGGGTCATCAAGCCTA-5386STDY7537944	1399	Pcw5.1_WholeLimb_LowerLimb
			CGGGTCATCTTGACGA-5386STDY7537944	1305	Pcw5.1_WholeLimb_LowerLimb
			CGGTTAAAGACGCACA-5386STDY7537944	406	Pcw5.1_WholeLimb_LowerLimb
			CGGTTAAAGCTAAACA-5386STDY7537944	793	Pcw5.1_WholeLimb_LowerLimb
			CGGTTAAAGTCTCGGC-5386STDY7537944	1319	Pcw5.1_WholeLimb_LowerLimb
			CGGTTAAAGTGGTAGC-5386STDY7537944	1758	Pcw5.1_WholeLimb_LowerLimb
			CGGTTAACAGCTCGCA-5386STDY7537944	1522	Pcw5.1_WholeLimb_LowerLimb
			CGGTTAACAGGAATGC-5386STDY7537944	1421	Pcw5.1_WholeLimb_LowerLimb
			CGGTTAACAGGATTGG-5386STDY7537944	1493	Pcw5.1_WholeLimb_LowerLimb
			CGGTTAAGTCAGAATA-5386STDY7537944	1044	Pcw5.1_WholeLimb_LowerLimb
			CGGTTAAGTCTTGCGG-5386STDY7537944	1936	Pcw5.1_WholeLimb_LowerLimb
			CGGTTAAGTGGTAACG-5386STDY7537944	3337	Pcw5.1_WholeLimb_LowerLimb
			CGGTTAAGTTCCCGAG-5386STDY7537944	2409	Pcw5.1_WholeLimb_LowerLimb
			CGGTTAATCCAAACAC-5386STDY7537944	2932	Pcw5.1_WholeLimb_LowerLimb
			CGTAGCGAGAAGGGTA-5386STDY7537944	1818	Pcw5.1_WholeLimb_LowerLimb
			CGTAGCGAGACACTAA-5386STDY7537944	1194	Pcw5.1_WholeLimb_LowerLimb
			CGTAGCGAGTAGTGCG-5386STDY7537944	3162	Pcw5.1_WholeLimb_LowerLimb
			CGTAGCGAGTTTAGGA-5386STDY7537944	2201	Pcw5.1_WholeLimb_LowerLimb
			CGTAGCGCAAGTTCTG-5386STDY7537944	1272	Pcw5.1_WholeLimb_LowerLimb
			CGTAGCGCACAGATTC-5386STDY7537944	2345	Pcw5.1_WholeLimb_LowerLimb
			CGTAGCGGTCTCGTTC-5386STDY7537944	1714	Pcw5.1_WholeLimb_LowerLimb
			CGTAGCGGTTGATTCG-5386STDY7537944	892	Pcw5.1_WholeLimb_LowerLimb
			CGTAGCGTCGACGGAA-5386STDY7537944	2433	Pcw5.1_WholeLimb_LowerLimb
			CGTAGCGTCGATGAGG-5386STDY7537944	1669	Pcw5.1_WholeLimb_LowerLimb
			CGTAGCGTCTATCCCG-5386STDY7537944	1525	Pcw5.1_WholeLimb_LowerLimb
			CGTAGGCAGGTGGGTT-5386STDY7537944	1443	Pcw5.1_WholeLimb_LowerLimb
			CGTAGGCCACAGACAG-5386STDY7537944	2086	Pcw5.1_WholeLimb_LowerLimb
			CGTAGGCCAGTATCTG-5386STDY7537944	2474	Pcw5.1_WholeLimb_LowerLimb
			CGTAGGCGTCGGCATC-5386STDY7537944	1059	Pcw5.1_WholeLimb_LowerLimb
			CGTAGGCGTGAAGGCT-5386STDY7537944	1566	Pcw5.1_WholeLimb_LowerLimb
			CGTAGGCGTGATGCCC-5386STDY7537944	1708	Pcw5.1_WholeLimb_LowerLimb
			CGTAGGCTCAATCTCT-5386STDY7537944	699	Pcw5.1_WholeLimb_LowerLimb
			CGTAGGCTCCGTTGTC-5386STDY7537944	1459	Pcw5.1_WholeLimb_LowerLimb
			CGTCACTAGCTGGAAC-5386STDY7537944	2086	Pcw5.1_WholeLimb_LowerLimb
			CGTCACTCACGCTTTC-5386STDY7537944	1698	Pcw5.1_WholeLimb_LowerLimb
			CGTCACTCATCACGTA-5386STDY7537944	1344	Pcw5.1_WholeLimb_LowerLimb
			CGTCACTTCGTCACGG-5386STDY7537944	755	Pcw5.1_WholeLimb_LowerLimb
			CGTCAGGAGCCCAGCT-5386STDY7537944	1435	Pcw5.1_WholeLimb_LowerLimb
			CGTCAGGAGGGAAACA-5386STDY7537944	1065	Pcw5.1_WholeLimb_LowerLimb
			CGTCAGGAGTCCGTAT-5386STDY7537944	1560	Pcw5.1_WholeLimb_LowerLimb
			CGTCAGGCACGACTCG-5386STDY7537944	2256	Pcw5.1_WholeLimb_LowerLimb
			CGTCAGGGTACCTACA-5386STDY7537944	1790	Pcw5.1_WholeLimb_LowerLimb
			CGTCAGGGTCAAAGAT-5386STDY7537944	1194	Pcw5.1_WholeLimb_LowerLimb
			CGTCAGGGTTACGTCA-5386STDY7537944	1380	Pcw5.1_WholeLimb_LowerLimb
			CGTCAGGTCAGTTGAC-5386STDY7537944	1218	Pcw5.1_WholeLimb_LowerLimb
			CGTCAGGTCATCGATG-5386STDY7537944	1712	Pcw5.1_WholeLimb_LowerLimb
			CGTCAGGTCATGTGGT-5386STDY7537944	1921	Pcw5.1_WholeLimb_LowerLimb
			CGTCAGGTCATTATCC-5386STDY7537944	2320	Pcw5.1_WholeLimb_LowerLimb
			CGTCAGGTCATTGCCC-5386STDY7537944	1277	Pcw5.1_WholeLimb_LowerLimb
			CGTCAGGTCCGCTGTT-5386STDY7537944	2706	Pcw5.1_WholeLimb_LowerLimb
			CGTCAGGTCCGTACAA-5386STDY7537944	2100	Pcw5.1_WholeLimb_LowerLimb
			CGTCAGGTCGGAGGTA-5386STDY7537944	1248	Pcw5.1_WholeLimb_LowerLimb
			CGTCAGGTCGTCTGCT-5386STDY7537944	1402	Pcw5.1_WholeLimb_LowerLimb
			CGTCAGGTCTACCTGC-5386STDY7537944	1594	Pcw5.1_WholeLimb_LowerLimb
			CGTCCATAGACCACGA-5386STDY7537944	1207	Pcw5.1_WholeLimb_LowerLimb
			CGTCCATAGAGACGAA-5386STDY7537944	1389	Pcw5.1_WholeLimb_LowerLimb
			CGTCCATAGTACCGGA-5386STDY7537944	1358	Pcw5.1_WholeLimb_LowerLimb
			CGTCCATAGTGGACGT-5386STDY7537944	1592	Pcw5.1_WholeLimb_LowerLimb
			CGTCCATCAAAGTCAA-5386STDY7537944	905	Pcw5.1_WholeLimb_LowerLimb
			CGTCCATCATGTAAGA-5386STDY7537944	1569	Pcw5.1_WholeLimb_LowerLimb
			CGTCCATCATGTCTCC-5386STDY7537944	1593	Pcw5.1_WholeLimb_LowerLimb
			CGTCCATGTCCTCCAT-5386STDY7537944	2480	Pcw5.1_WholeLimb_LowerLimb
			CGTCCATGTCTTGATG-5386STDY7537944	1140	Pcw5.1_WholeLimb_LowerLimb
			CGTCCATGTGTTCTTT-5386STDY7537944	1504	Pcw5.1_WholeLimb_LowerLimb
			CGTCCATTCTTTAGTC-5386STDY7537944	1498	Pcw5.1_WholeLimb_LowerLimb
			CGTCTACAGCACAGGT-5386STDY7537944	1206	Pcw5.1_WholeLimb_LowerLimb
			CGTCTACAGCCCTAAT-5386STDY7537944	1616	Pcw5.1_WholeLimb_LowerLimb
			CGTCTACAGCTGAACG-5386STDY7537944	1379	Pcw5.1_WholeLimb_LowerLimb
			CGTCTACCAGTTTACG-5386STDY7537944	3622	Pcw5.1_WholeLimb_LowerLimb
			CGTCTACGTAAAGGAG-5386STDY7537944	754	Pcw5.1_WholeLimb_LowerLimb
			CGTCTACGTGCAGACA-5386STDY7537944	1474	Pcw5.1_WholeLimb_LowerLimb
			CGTCTACGTGGGTATG-5386STDY7537944	1372	Pcw5.1_WholeLimb_LowerLimb
			CGTCTACGTTCGGGCT-5386STDY7537944	1199	Pcw5.1_WholeLimb_LowerLimb
			CGTCTACGTTTGACAC-5386STDY7537944	1045	Pcw5.1_WholeLimb_LowerLimb
			CGTCTACTCACCTCGT-5386STDY7537944	1378	Pcw5.1_WholeLimb_LowerLimb
			CGTCTACTCACTCCTG-5386STDY7537944	3117	Pcw5.1_WholeLimb_LowerLimb
			CGTCTACTCCCTAATT-5386STDY7537944	1661	Pcw5.1_WholeLimb_LowerLimb
			CGTCTACTCTCGTTTA-5386STDY7537944	1331	Pcw5.1_WholeLimb_LowerLimb
			CGTGAGCAGACTAAGT-5386STDY7537944	1502	Pcw5.1_WholeLimb_LowerLimb
			CGTGAGCAGATGTGGC-5386STDY7537944	1337	Pcw5.1_WholeLimb_LowerLimb
			CGTGAGCCAGGCTGAA-5386STDY7537944	1485	Pcw5.1_WholeLimb_LowerLimb
			CGTGAGCCAGGGTTAG-5386STDY7537944	817	Pcw5.1_WholeLimb_LowerLimb
			CGTGAGCGTAATCACC-5386STDY7537944	1290	Pcw5.1_WholeLimb_LowerLimb
			CGTGAGCGTCACAAGG-5386STDY7537944	1105	Pcw5.1_WholeLimb_LowerLimb
			CGTGAGCGTTCAGGCC-5386STDY7537944	1565	Pcw5.1_WholeLimb_LowerLimb
			CGTGAGCGTTGCGTTA-5386STDY7537944	1387	Pcw5.1_WholeLimb_LowerLimb
			CGTGAGCTCAACCATG-5386STDY7537944	1374	Pcw5.1_WholeLimb_LowerLimb
			CGTGAGCTCCCATTAT-5386STDY7537944	1006	Pcw5.1_WholeLimb_LowerLimb
			CGTGAGCTCCGTCAAA-5386STDY7537944	1307	Pcw5.1_WholeLimb_LowerLimb
			CGTGAGCTCTTGGGTA-5386STDY7537944	1280	Pcw5.1_WholeLimb_LowerLimb
			CGTGTAAAGTGTGAAT-5386STDY7537944	1895	Pcw5.1_WholeLimb_LowerLimb
			CGTGTAACAATAGCGG-5386STDY7537944	1265	Pcw5.1_WholeLimb_LowerLimb
			CGTGTAAGTACCCAAT-5386STDY7537944	1590	Pcw5.1_WholeLimb_LowerLimb
			CGTGTAAGTAGCGATG-5386STDY7537944	1739	Pcw5.1_WholeLimb_LowerLimb
			CGTGTAAGTCATGCAT-5386STDY7537944	1704	Pcw5.1_WholeLimb_LowerLimb
			CGTGTAAGTCCGCTGA-5386STDY7537944	1602	Pcw5.1_WholeLimb_LowerLimb
			CGTGTAATCAGAGCTT-5386STDY7537944	1501	Pcw5.1_WholeLimb_LowerLimb
			CGTGTAATCCTATGTT-5386STDY7537944	1493	Pcw5.1_WholeLimb_LowerLimb
			CGTGTCTAGAAACCTA-5386STDY7537944	897	Pcw5.1_WholeLimb_LowerLimb
			CGTGTCTAGGTGCAAC-5386STDY7537944	1179	Pcw5.1_WholeLimb_LowerLimb
			CGTGTCTAGGTGTGGT-5386STDY7537944	1773	Pcw5.1_WholeLimb_LowerLimb
			CGTGTCTCAAACGTGG-5386STDY7537944	2444	Pcw5.1_WholeLimb_LowerLimb
[truncated: 123,956 more rows]

## Sheet: panel_b
index	WT1	MEIS2	IGF2-1	CITED1	PRAC1	ISL1	IRX1	RDH10	LHX2	PAX9	POMC	GDF5	WWP2	UCMA	MATN4	IHH	COL10A1	THBS2	SP7	PRG4	SCX	KERA	GCG	PAX3	PAX7	FST	KRT31	TTN	RGR	MYH3	MYL3	CKM	ADH1B	STMN2	MFAP5	HOXC5	F10	TWIST2	PTCH2	PLN	KCNJ8	PI16	SST	HOXB9	LAMP5	COL20A1	MLANA	KRT4	GJB6
AAACCTGCACATTTCT-5386STDY7537944	0	1.46839	0	0	0	1.46839	0	0	0	0	0	0	0	0	0	0	0	0	0	0	1.46839	0	0	0	0	0	0	0	0	0	0	0	0	0	0	0	0	0	0	0	0	0	0	0	0	0	0	0	0
AAACCTGCAGGGATTG-5386STDY7537944	0	0	0	0	0	0	0	0	0	0	0	1.48218	1.48218	0	0	0	0	0	0	0	1.48218	0	0	0	0	0	0	0	0	0	0	0	0	0	0	0	0	0	0	0	0	0	0	0	0	0	0	0	0
AAACCTGCATCGGGTC-5386STDY7537944	0	1.36526	0	0	0	0	0	0	0	0	0	0	0	0	0	0	0	0	0	0	0.899496	0	0	0	0	0	0	0	0	0	0	0	0	0	0	0.899496	0	0	0	0	0	0	0	0	0	0	0	0	0
AAACCTGCATGGGACA-5386STDY7537944	0	1.03762	0	0	0	0	0	0	0	0	0	0	0	0	0	0	0	0	0	0	0.647755	0	0	0	0	0	0	0	0	0	0	0	0	0	0	0	0	1.03762	0	0	0	0	0	0	0	0	0	0	0
AAACCTGGTGATGCCC-5386STDY7537944	0	0	0	0	0	0	0	0	0	0	0	0	0	0	0	0	0	0	0	0	0	0	0	0	0	0	0	0	0	0	0	0	0	0	0	0	0	0	0	0	0	0	0	0	0	0	0	0	0
AAACCTGGTTGATTGC-5386STDY7537944	0	0	0	0	0	0	0	0	0	0	0	0	1.2891	0	0	0	0	0	0	0	1.2891	0	0	0	0	0	0	0	0	0	0	0	0	0	0	0	0	0	0	0	0	0	0	0	0	0	0	0	0
AAACCTGTCCTTTACA-5386STDY7537944	0	1.74604	0	0	0	1.42421	0	0	0	0	0	0	0	0	0.946737	0	0	0	0	0	0	0	0	0	0	0	0	0	0	0	0	0	0	0	0	0	0	0	0	0	0	0	0	0	0	0	0	0	0
AAACCTGTCTAACTCT-5386STDY7537944	0	0.980309	0	0	0	0	0	0	0	0	0.980309	0	0	0	0	0	0	0	0	0	1.4657	0	0	0	0	0	0	0	0	0	0	0	0	0	0	0	0	0	0	0	0	0	0	0	0	0	0	0	0
AAACCTGTCTCCAGGG-5386STDY7537944	0	0	0	1.10424	0	0	0	0	0	0	0	0	0	0	0	0	0	0	0	0	0	0	0	0	0	0	0	0	0	0	0	0	0	0	0	0	0	0	0	0	0	0	0	0	0	0	0	0	0
AAACGGGAGGCCATAG-5386STDY7537944	0	1.69351	0	0	0	0	0	0	0	0	0	0	1.16915	0	0	0	0	0	0	0	0	0	0	0	0	0	0	0	0	0	0	0	0	0	0	0	0	1.16915	0	0	0	0	0	0	0	0	0	0	0
AAACGGGAGGTTCCTA-5386STDY7537944	0	2.51059	0	0	0	0	0	0	0	0	0	0	0	0	0	0	0	0	0	0	0	0	0	0	0	0	0	0	0	0	0	0	0	0	0	0	0	0	0	0	0	0	0	0	0	0	0	0	0
AAACGGGCAACACCCG-5386STDY7537944	0	1.6653	0	0	0	1.14538	0	0	0	0	0	1.14538	0	0	0	0	0	0	0	0	1.14538	0	0	0	0	0	0	0	0	0	0	0	0	0	0	0	0	0	0	0	0	0	0	0	0	0	0	0	0
AAACGGGGTCACCCAG-5386STDY7537944	0	1.7052	0	0	0	0	0	0	0	0	1.7052	0	0	0	0	0	0	0	0	0	1.17904	0	0	0	0	0	0	0	0	0	0	0	0	0	0	0	0	0	0	0	0	0	0	0	0	0	0	0	0
AAACGGGGTGTGAAAT-5386STDY7537944	0	1.73503	0	0	0	0	0	0	0	0	0	0	0	0	0	0	0	0	0	0	1.50448	0	0	0	0	0	0	0	0	0	0	0	0	0	0	0	0	0	0	0	0	0	0	0	0	0	0	0	0
AAACGGGTCGTGGACC-5386STDY7537944	0	1.22934	0	0	0	0	0	0	0	0	0	0	0	0	0	0	0	0	0	0	1.22934	0	0	0	0	0	0	0	0	0	0	0	0	0	0	0	0	0	0	0	0	0	0	0	0	0	0	0	0
AAACGGGTCTCCAGGG-5386STDY7537944	0	2.42625	0	0	0	0	0	0	0	0	0	0	0	0	0	0	0	0	0	0	0	0	0	0	0	0	0	0	0	0	0	0	0	0	0	0	0	0	0	0	0	0	0	0	0	0	0	0	0
AAACGGGTCTCTAAGG-5386STDY7537944	0	1.62269	0	1.10967	0	0	0	0	0	0	0	0	0	0	0	0	0	0	0	0	2.41294	0	0	0	0	0	0	0	0	0	0	0	0	0	0	0	0	0	0	0	0	0	0	0	0	0	0	0	0
AAAGATGAGGCTAGCA-5386STDY7537944	0	0	0	0	0	0	0	0	0	0	0	0	0	0	0	0	0	0	0	0	2.13963	0	0	0	0	0	0	0	0	0	0	0	0	0	0	0	0	0	0	0	0	0	0	0	0	0	0	0	0
AAAGATGCACGCCAGT-5386STDY7537944	0	0	0	0	0	0	0	0	0	0	0	0	0	0	0	0	0	0	0	0	0	0	0	0	0	0	0	0	0	0	0	0	0	0	0	0	0	0	0	0	0	0	0	0	0	0	0	0	0
AAAGATGCAGCCTATA-5386STDY7537944	0	1.81785	0	0	0	0	0	0	0	0	0	1.81785	0	0	0	0	0	0	0	0	0	0	0	0	0	0	0	0	0	0	0	0	0	0	0	0	0	0	0	0	0	0	0	0	0	0	0	0	0
AAAGATGTCCGAGCCA-5386STDY7537944	0	0	0	0	0	0	0	0	0	0	0	0	0	0	0	0	0	0	0	0	1.20051	0	0	0	0	0	0	0	0	0	0	0	0	0	0	0	0	0	0	0	0	0	0	0	0	0	0	0	0
AAAGATGTCCGCGTTT-5386STDY7537944	0	0	0	0	0	0	0	0	0	0	0	0	0	0	0	0	0	0	0	0	0	0	0	0	0	0	0	0	0	0	0	0	0	0	0	0	0	0	0	0	0	0	0	0	0	0	0	0	0
AAAGCAAAGACTTTCG-5386STDY7537944	0	1.59207	0	0	0	0	0	0	0	0	0	0	0	0	1.59207	0	0	0	0	0	0	0	0	0	0	0	0	0	0	0	0	0	0	0	0	0	0	0	0	0	0	0	0	0	0	0	0	0	0
AAAGCAAAGGAGTTTA-5386STDY7537944	0	1.64105	0	0	0	1.12503	0	0	0	0	0	0	0	0	0	0	0	0	0	0	0	0	0	0	0	0	0	0	0	0	0	0	0	0	0	0	0	1.12503	0	0	0	0	0	0	0	0	0	0	0
AAAGCAAAGGCATGTG-5386STDY7537944	0	0	0	0	0	0	0	0	0	0	0	0	0	0	0	0	0	0	0	0	0	0	0	0	0	0	0	0	0	0	0	0	0	0	0	0	0	1.37456	0	0	0	0	0	0	0	0	0	0	0
AAAGCAACACTGTGTA-5386STDY7537944	0	0	0	0	0	0	0	0	0	0	0	0	0	0	0	0	0	0	0	0	0	0	0	0	0	0	0	0	0	0	0	0	0	0	0	0	0	0	0	0	0	0	0	0	0	0	0	0	0
AAAGCAACAGGGCATA-5386STDY7537944	0	1.83853	0	0	0	1.50958	1.01611	0	0	0	0	0	0	0	0	0	0	0	0	0	0	0	0	0	0	1.01611	0	0	0	0	0	0	0	0	0	0	0	0	0	0	0	0	0	0	0	0	0	0	0
AAAGCAAGTAGCGTGA-5386STDY7537944	0	0	0	0	0	0	0	0	0	0	0	0	0	0	0	0	0	0	0	0	0	0	0	0	0	0	0	0	0	0	0	0	0	0	0	0	0	0	0	0	0	0	0	0	0	0	0	0	0
AAAGCAAGTATATGAG-5386STDY7537944	0	2.61013	0	0	0	0	0	1.25851	0	0	0	0	0	0	0	0	0	0	0	0	0	0	0	0	0	0	0	0	0	0	0	0	0	0	0	0	0	0	0	0	0	0	0	0	0	0	0	0	0
AAAGCAAGTCGAGTTT-5386STDY7537944	0	0	0	0	0	0	0	0	0	0	0	0	0	0	0	0	0	0	0	0	0	0	0	0	0	0	0	0	0	0	0	0	0	0	0	0	0	0	0	0	0	0	0	0	0	0	0	0	0
AAAGCAAGTCTCAACA-5386STDY7537944	0	0	0	0	0	0	0	0	0	0	0	0	0	0	0	0	0	0	0	0	0	0	0	0	0	0	0	0	0	0	0	0	0	0	0	0	0	0	0	0	0	0	0	0	0	0	0	0	0
AAAGCAAGTGAGTGAC-5386STDY7537944	0	1.71746	0	0	0	0	0	0	0	0	0	1.71746	0	0	0	0	0	0	0	0	0	0	0	0	0	0	0	0	0	0	0	0	0	0	0	0	0	0	0	0	0	0	0	0	0	0	0	0	0
AAAGTAGAGAGTACCG-5386STDY7537944	0	1.69714	0	0	0	0	0	0	1.17222	0	0	0	0	0	0	0	0	0	0	0	1.17222	0	0	0	0	0	0	0	0	0	0	0	0	0	0	0	0	0	0	0	0	0	0	0	0	0	0	0	0
AAAGTAGAGATCCCGC-5386STDY7537944	0	2.38348	0	0	0	0	0	0	0	0	0	0	0	0	1.24145	0	0	0	0	0	0	0	0	0	0	0	0	0	0	0	0	0	0	0	0	0	0	0	0	0	0	0	0	0	0	0	0	0	0
AAAGTAGAGCTAACTC-5386STDY7537944	0	2.37106	0	0	0	0	0	0	0	0	0	0	0	0	0	0	0	0	0	0	1.079	0	0	0	0	0	0	0	0	0	0	0	0	0	0	0	0	0	0	0	0	0	0	0	0	0	0	0	0
AAAGTAGAGGATGGAA-5386STDY7537944	0	1.88693	0	0	0	0	0	0	0	0	0	0	0	0	0	0	0	0	0	0	0	0	0	0	0	0	0	0	0	0	0	0	0	0	0	1.33488	0	0	0	0	0	0	0	0	0	0	0	0	0
AAAGTAGGTCTGCAAT-5386STDY7537944	0	1.50931	0	0	0	0	0	0	0	0	0	0	0	0	0	0	0	0	0	0	1.01588	0	0	0	0	0	0	0	0	0	0	0	0	0	0	0	0	0	0	0	0	0	0	0	0	0	0	0	0
AAAGTAGGTTAGATGA-5386STDY7537944	0	2.03979	0	0	0	0	0	0	0	0	0	0	0	0	0	0	0	0	0	0	1.46891	0	0	0	0	0	0	0	0	0	0	0	0	0	0	0	0	0	0	0	0	0	0	0	0	0	0	0	0
AAAGTAGGTTGAGGTG-5386STDY7537944	0	0	0	0	0	1.29081	0	0	0	0	0	1.29081	0	0	0	0	0	0	0	0	1.29081	0	0	0	0	0	0	0	0	0	0	0	0	0	0	0	0	0	0	0	0	0	0	0	0	0	0	0	0
AAAGTAGTCATCATTC-5386STDY7537944	0	2.07308	0	0	0	0	0	0	0	0	0	0.689517	0.689517	0	0	0	0	0	0	0	0	0	0	0	0	0	0	0	0	0	0	0	0	0	0	0	0	0	0	0	0	0	0	0	0	0	0	0	0
AAAGTAGTCGTGGACC-5386STDY7537944	0	1.19102	0	0	0	0	0	0	0	0	0	0	0	0	0	0	0	0	0	0	0	0	0	0	0	0	0	0	0	0	0	0	0	0	0	0	0	0	0	0	0	0	0	0	0	0	0	0	0
AAAGTAGTCTTGTACT-5386STDY7537944	0	2.46463	0	0	0	0	0	0	0	0	0.78639	0	0	0	0	0	0	0	0	0	0	0	0	0	0	1.52309	0	0	0	0	0	0	0	0	0	0	0	1.2211	0	0	0	0	0	0	0	0	0	0	0
AAATGCCAGAAGGTGA-5386STDY7537944	0	1.35567	0	0	0	0	0	0	0	0	0	0	0	0.891866	0	0	0	0	0	0	0.891866	0	0	0	0	0	0	0	0	0	0	0	0	0	0	0	0	0	0	0	0	0	0	0	0	0	0	0	0
AAATGCCAGACCTTTG-5386STDY7537944	0	1.97207	0	0	0	0	0	0	0	0	0	0	0	0	0	0	0	0	0	0	0.708493	0	0	0	0	0	0	0	0	0	0	0	0	0	0	0	0	0	0	0	0	0	0	0	0	0	0	0	0
AAATGCCAGCACCGTC-5386STDY7537944	0	0	0	0	0	0	0	0	0	0	0	0	1.99049	0	0	0	0	0	0	0	1.99049	0	0	0	0	0	0	0	0	0	0	0	0	0	0	0	0	0	0	0	0	0	0	0	0	0	0	0	0
AAATGCCAGTAACCCT-5386STDY7537944	0	2.19486	0	0	0	0	0	0	0	0	0	0	1.29735	0	1.29735	0	0	0	0	0	2.19486	0	0	0	0	0	0	0	0	0	0	0	0	0	0	0	0	0	0	0	0	0	0	0	0	0	0	0	0
AAATGCCCAAAGGCGT-5386STDY7537944	0	1.48879	0	0	0	0	0	0	0	0	0	0	0	0	0	0	0	0	0	0	1.48879	0	0	0	0	0	0	0	0	0	0	0	0	0	0	0	0	0	0	0	0	0	0	0	0	0	0	0	0
AAATGCCCACGTGAGA-5386STDY7537944	0	0	0	0	0	0	0	0	0	0	0	0	0	0	0	0	0	0	0	0	1.52038	0	0	0	0	0	0	0	0	0	0	0	0	0	0	0	0	0	0	0	0	0	0	0	0	0	0	0	0
AAATGCCCATCGATGT-5386STDY7537944	0	1.91699	0	0	0	0	0	0	0	0	0	0	0	0	0	0	0	0	0	0	0	0	0	0	0	0	0	0	0	0	0	0	0	0	0	0	0	0	0	0	0	0	0	0	0	0	0	0	0
AAATGCCCATTCTTAC-5386STDY7537944	0	2.19014	0	0	0	1.29349	0	0	0	0	0	0	0	0	0	0	0	0	0	0	0	0	0	0	0	0	0	0	0	0	0	0	0	0	0	0	0	0.842752	0	0	0	0	0	0	0	0	0	0	0
AACACGTAGTGAATTG-5386STDY7537944	0	1.44072	0	0	0	0	0	0	0	0	0	0	0.960064	0	0	0	0	0	0	0	0	0	0	0	0	0	0	0	0	0	0	0	0	0	0	0.960064	0	0	0	0	0.960064	0	0	0	0	0	0	0	0
AACACGTCAATACGCT-5386STDY7537944	0	1.46916	0	0	0	0	0	0	0	0	0	1.46916	0	0	0	0	0	0	0	0	0	0	0	0	0	0	0	0	0	0	0	0	0	0	0	0	0	0	0	0	0	0	0	0	0	0	0	0	0
AACACGTCAGATCCAT-5386STDY7537944	0	2.21531	0	0	0	0	0	0	0	0	0	0	0	0	0	0	0	0	0	0	0	0	0	0	0	0	0	0	0	0	0	0	0	0	0	0	0	0	0	0	0	0	0	0	0	0	0	0	0
AACACGTCATCGACGC-5386STDY7537944	0	1.2533	0	0	0	0	0	0	0	0	0	1.79238	0	0	0	0	0	0	0	0	0	0	0	0	0	0	0	0	0	0	0	0	0	0	0	0	0	0	0	0	0	0	0	0	0	0	0	0	0
AACACGTGTATTCGTG-5386STDY7537944	0	0	0	0	0	0	0	0	0	0	0	0	0	0	0	0	0	0	0	0	0	0	0	0	0	0	0	0	0	0	0	0	0	0	0	0	0	0	0	0	0	0	0	0	0	0	0	0	0
AACACGTGTCAGAAGC-5386STDY7537944	0	0	0	0.567022	0	0.567022	0	0	0	0	0	0	0	0	0	0	0	0	0	0	0	0	0	1.39922	0	0	0	0	0	0	0	0	0	0	0	0	0	0	0	0	0	0	0	0	0	0	0	0	0
AACACGTGTCCGAAGA-5386STDY7537944	0	1.6797	0	0	0	0	0	0	0	0	0	0	1.1575	0	0	0	0	0	0	0	1.1575	0	0	0	0	0	0	0	0	0	0	0	0	0	0	0	0	0	0	0	0	0	0	0	0	0	0	0	0
AACACGTGTCCGTCAG-5386STDY7537944	0	0	0	0.832638	0	0.832638	0	0	0	0	0	0	0	0	0	0	0	0	0	0	0.832638	0	0	0	0	0	0	0	0	0	0	0	0	0	0	0	0	0	0	0	0	0	0	0	0	0	0	0	0
AACACGTGTCCTCTTG-5386STDY7537944	0	2.24135	0	0	0	0	0	0.718206	0	0	0	0	0	0	0	0	0	0	0	0	0	0	0	0	0	0	0	0	0	0	0	0	0	0	0	0	0	0	0	0	0.718206	0	0	0	0	0	0	0	0
AACACGTGTCGAAAGC-5386STDY7537944	0	0	0	0	0	0	0	0	0	0	0	0	0	0	0	0	0	0	0	0	0	0	0	0	0	0	0	0	0	0	1.1781	0	0	0	0	0	0	0	0	0	0	0	0	0	0	0	0	0	0
AACACGTGTGACGCCT-5386STDY7537944	0	2.38473	0	0	0	0	0	0	0	0	0	0	0	0	0	0	0	0	0	0	0	0	0	0	0	0	0	0	0	0	0	0	0	0	0	0	0	0	0	0	0	0	0	0	0	0	0	0	0
AACACGTGTGAGTATA-5386STDY7537944	0	0	0	0	0	0	0	0	0	0	0	1.21866	1.21866	0	0	0	0	0	0	0	0	0	0	0	0	0	0	0	0	0	0	0	0	0	0	1.75186	0	0	0	0	0	0	0	0	0	0	0	0	0
AACACGTGTGTGAATA-5386STDY7537944	0	2.68871	0	0	0	0	0	0	0	0	0	0	0	0	0	0	0	0	0	0	0	0	0	0	0	0	0	0	0	0	0	0	0	0	0	0	0	0	0	0	0	0	0	0	0	0	0	0	0
AACACGTGTTACGACT-5386STDY7537944	0	0	0	0	0	0	0	0	0	0	0	0	0	0	0	0	0	0	0	0	1.81312	0	0	0	0	0	0	0	0	0	0	0	0	0	0	0	0	1.2711	0	0	0	0	0	0	0	0	0	0	0
AACACGTTCAGAGACG-5386STDY7537944	0	0.878654	0	0	0	0	0	0	0	0	0	0	1.33902	0	0	0	0	0	0	0	0.878654	0	0	0	0	0	0	0	0	0	0	0	0	0	0	0	0	0	0	0	0	0	0	0	0	0	0	0	0
AACACGTTCTCACATT-5386STDY7537944	0	2.86819	0	0	0	0	0	0	0	0	0	1.04557	0	0	0	0	0	0	0	0	1.54544	0	0	0	0	0	0	0	0	0	0	0	0	0	0	0	0	0	0	0	0	0	0	0	0	0	0	0	0
AACACGTTCTCTGAGA-5386STDY7537944	0	1.53222	0	0	0	0	0	0.64559	0	0	0	0.64559	0	0	0	0	0	0.64559	0	0	0	0	0	0	0	0	0	0	0	0	0	0	0	0	0	0	0	0	0	0	0	0	0	0	0	0	0	0	0
AACCATGCAAGTACCT-5386STDY7537944	0	1.42445	0	0	0	0	0	0	0	0	0	0	1.9894	0	0	0	0	0	0	0	0	0	0	0	0	0	0	0	0	0	0	0	0	0	0	0	0	0	0	0	0	0	0	0	0	0	0	0	0
AACCATGGTACCGTAT-5386STDY7537944	0	0	0	0	0	0	0	0	0	0	0	0	1.80225	0	0	0	0	0	0	0	2.78439	0	0	0	0	0	0	0	0	0	0	0	0	0	0	0	0	0	0	0	0	0	0	0	0	0	0	0	0
AACCATGGTAGGACAC-5386STDY7537944	0	1.90012	0	0	0	0	0	0	0	0	0	0	0	0	0	0	0	0	0	0	0	0	0	0	0	0	0	0	0	0	0	0	0	0	0	0	0	0	0	0	0	0	0	0	0	0	0	0	0
AACCATGGTCTTCGTC-5386STDY7537944	0	2.71696	0	0	0	0	0	0	0	0	0	0	0	0	0	0	0	0	0	0	0	0	0	0	0	0	0	0	0	0	0	0	0	0	0	0	0	0	0	0	0	0	0	0	0	0	0	0	0
AACCATGGTTGTGGCC-5386STDY7537944	0	0.844111	0	0	0	0	0	1.29522	0	0	0	0.844111	0	0	0	0	0	0	0	0	1.29522	0	0	0	0	0	0	0	0	0	0	0	0	0	0	0	0	0	0	0	0	0	0	0	0	0	0	0	0
AACCATGGTTTGGGCC-5386STDY7537944	0	2.05092	0	0	0	0	0	0	0	0	0	0	0	0	0	0	0	0	0	0	0	0	0	0	0	0	0	0	0	0	0	0	0	0	0	0	0	0	0	0	0	0	0	0	0	0	0	0	0
AACCATGTCACTCCTG-5386STDY7537944	0	1.31362	0	0	0	0	0	0	0	0	0	0	0	0	0	0	0	0	0	0	1.31362	0	0	0	0	0	0	0	0	0	0	0	0	0	0	0	0	0	0	0	0	0	0	0	0	0	0	0	0
AACCATGTCAGGCGAA-5386STDY7537944	0	1.23088	0	0	0	0	0	0	0	0	0	0	0	0	0	0	0	0	0	0	0	0	0	0	0	0	0	0	0	0	0	0	0	0	0	0	0	0	0	0	0	0	0	0	0	0	0	0	0
AACCATGTCCAGTATG-5386STDY7537944	0	0	0	0	0	0	0	0	0	0	0	0	0	0	0	1.57484	0	0	0	0	0	0	0	0	0	0	0	0	0	0	0	0	0	0	0	0	0	0	0	0	0	0	0	0	0	0	0	0	0
AACCATGTCCCGGATG-5386STDY7537944	0	1.30709	0	0	0	0	0	0	0	0	0	0	0	0	0	0	0	0	0	0	0	0	0	0	0	0	0	0	0	0	0	0	0	0	0	0	0	0.85344	0	0	0	0	0	0	0	0	0	0	0
AACCGCGCAGATTGCT-5386STDY7537944	0	0	0	0	0	0	0	0	0	0	0.954135	0	0	0	0	0	0	0	0	0	0.954135	0	0	0	0	0	0	0	0	0	0	0	0	0	0	0	0	0.954135	0	0	0	0	0	0	0	0	0	0	0
AACCGCGCATCCAACA-5386STDY7537944	0	1.85541	0	0	0	0	0	0	0.731822	0	0	0.731822	0	0	0	0	0	0	0	0	0.731822	0	0	0	0	0	0	0	0	0	0	0	0	0	0	0	0	0	0	0	0	0	0	0	0	0	0	0	0
AACCGCGGTCTTTCAT-5386STDY7537944	0	1.26925	0	0	0	0	0	0	0	0	0	0	0	0	0	0	0	0	0	0	0	0	0	0.82378	0	1.57636	0	0	0	0	0	0	0	0	0	0	0	0	0	0	0	0	0	0	0	0	0	0	0
AACGTTGAGTGCCAGA-5386STDY7537944	0	2.55796	0	0	0	0	0	0	0	0	0	0	0	0	0	0	0	0	0	0	0	0	0	0	0	0	0	0	0	0	0	0	0	0	0	0	0	0	0	0	0	0	0	0	0	0	0	0	0
AACGTTGCAGCAGTTT-5386STDY7537944	0	0.887724	0	0	0	0	0	0	0	0	0	0	0	0	0	0	0	0	0	0	0	0	0	0	0	0	0	0	0	0	0	0	0	0	0	0	0	0	0	0	0	0	0	0	0	0	0	0	0
AACGTTGCATACCATG-5386STDY7537944	0	1.28331	0	0	0	0	0	0.834773	0	0	0	0	0	0	0	0	0	0	0	0	0	0	0	0	0	0	0	0	0	0	0	0	0	0	0	0	0	0	0	0	0	0	0	0	0	0	0	0	0
AACGTTGCATTAACCG-5386STDY7537944	0	1.62106	0	0	0	0	0	0	0	0	0	0	2.57835	0	2.21013	0	0	0	0	0	0	0	0	0	0	0	0	0	0	0	0	0	0	0	0	0	0	0	0	0	0	0	0	0	0	0	0	0	0
AACGTTGGTAGATTAG-5386STDY7537944	0	0	0	0	0	0	0	0	0	0	0	0	0	0	1.08937	0	0	0	0	0	1.08937	0	0	0	0	0	0	0	0	0	0	0	0	0	0	0	0	0	0	0	0	0	0	0	0	0	0	0	0
AACGTTGGTGAAGGCT-5386STDY7537944	0	2.53356	0	0	0	0	0	0	0	0	0	0	0	0	0	0	0	0	0	0	0	0	0	0	0	0	0	0	0	0	0	0	0	0	0	0	0	0	0	0	0	0	0	0	0	0	0	0	0
AACGTTGGTGCACCAC-5386STDY7537944	0	0	0	0	0	0	0	0	0	0	0	0	2.12586	0	0	0	0	0	0	0	0	0	0	0	0	0	0	0	0	0	0	0	0	0	0	0	0	0	0	0	0	0	0	0	0	0	0	0	0
AACGTTGGTTATCCGA-5386STDY7537944	0	1.79426	0	0	0	0	0	0	0	0	0	0	0	0	0	0	0	0	0	0	1.79426	0	0	0	0	0	0	0	0	0	0	0	0	0	0	0	0	0	0	0	0	0	0	0	0	0	0	0	0
AACGTTGGTTCGTTGA-5386STDY7537944	0	0.921148	0.921148	1.39236	0	0	0	0	0	0	0	0	0	0	0	0	0	0	0	0	0	0	0	0	0	0	0	0	0	0	0	0	0	0	0	0	0	0	0	0	0	0	0	0	0	0	0	0	0
AACGTTGGTTGACGTT-5386STDY7537944	0	2.04915	0	0	0	0	0	0	0	0	0	0	0	0	0	0	0	0	0	0	1.4772	0	0	0	0	0	0	0	0	0	0	0	0	0	0	0	0	0	0	0	0	0	0	0	0	0	0	0	0
AACGTTGTCACCTCGT-5386STDY7537944	0	2.88212	0	0	0	0	0	0	0	0	0	0	0	0	0	0	0	0	0	0	0	0	0	0	0	0	0	0	0	0	0	0	0	0	0	0	0	0	0	0	0	0	0	0	0	0	0	0	0
AACTCAGAGTATCGAA-5386STDY7537944	0	1.0817	0	0	0	0	0	0	0	0	0	0	0	0	0	0	0	0	0	0	1.58911	0	0	0	0	0	0	0	0	0	0	0	0	0	0	0	0	0	0	0	0	0	0	0	0	0	0	0	0
AACTCAGGTGTTCGAT-5386STDY7537944	0	0	0	0	0	0	0	0	0	0	0	1.2853	2.18011	0	0	0	0	0	0	0	1.2853	0	0	0	0	0	0	0	0	0	0	0	0	0	0	0	0	0	0	0	0	0	0	0	0	0	0	0	0
AACTCAGTCGGAAATA-5386STDY7537944	0	1.54806	2.12879	0	0	0	0	0	0	0	0	0	0	0	0	0	0	0	0	0	0	0	0	0	0	0	0	0	0	0	0	0	0	0	0	0	0	0	0	0	0	0	0	0	0	0	0	0	0
AACTCAGTCTAGCACA-5386STDY7537944	0	2.2895	0	0	0	0	0	0	0	0	0	0	0	0	0	0	0	0	0	0	0	0	0	0	0	0	0	0	0	0	0	0	0	0	0	0	0	0	0	0	0	0	0	0	0	0	0	0	0
AACTCCCAGCTGAAAT-5386STDY7537944	0	1.92645	1.36929	0	0	0	0	0	0	0	0	0	0	0	0	0	0	0	0	0	1.36929	0	0	0	0	0	0	0	0	0	0	0	0	0	0	0	0	0	1.36929	0	0	0	0	0	0	0	0	0	0
AACTCCCAGTCACGCC-5386STDY7537944	0	2.3458	0	0	0	0	0	0	0	0	0	0	0	0	0	0	0	0	0	0	0	0	0	0	0	0	0	0	0	0	0	0	0	0	0	0	0	0	0	0	0	0	0	0	0	0	0	0	0
AACTCCCCACGTTGGC-5386STDY7537944	0	2.42939	0	0	0	0	0	0	0	0	0	0	0	0	0	0	0	0	0	0	1.12181	0	0	0	0	0	0	0	0	0	0	0	0	0	0	0	0	0	0	0	1.12181	0	0	0	0	0	0	0	0
AACTCCCTCATTTGGG-5386STDY7537944	0	1.49172	1.49172	0	0	0	0	0	0	0	0	0	0	0	0	0	0	0	0	0	1.49172	0	0	0	0	0	0	0	0	0	0	0	0	0	0	0	0	0	0	0	0	0	0	0	0	0	0	0	0
AACTCCCTCCTGTACC-5386STDY7537944	0	2.88955	0	0	0	0	0	0	0	0	0	0	1.65752	0	0	0	0	0	0	0	0	0	0	0	0	0	0	0	0	0	0	0	0	0	0	0	0	0	0	0	0	0	0	0	0	0	0	0	0
AACTCCCTCGCAAACT-5386STDY7537944	0	2.2471	0	0	0	0	0	0	0	0	0	1.34027	0	0	0	0	0	0	0	0	0	0	0	0	0	0	0	0	0	0	0	0	0	0	0	0	0	0	0	0	0	0	0	0	0	0	0	0	0
AACTCCCTCTCTGTCG-5386STDY7537944	0	3.25638	0	0	0	0	0	0	1.51843	0	0	0	0	0	0	0	0	0	0	0	0	0	0	0	0	0	0	0	0	0	0	0	0	0	0	0	0	0	0	0	0	0	0	0	0	0	0	0	0
AACTCCCTCTGACCTC-5386STDY7537944	0	0.974314	0	0	0	0	0	0	0	0	0	0	0	0	0.974314	0	0	0	0	0	0	0	0	0	0	0	0	0	0	0	0	0	0	0	0	0	0	0	0	0	0	0	0	0	0	0	0	0	0
AACTCCCTCTGGCGAC-5386STDY7537944	0	1.35996	0	0	0	0	0	0	0	0	0	0	0	0	0	0	0	0	0	0	0	0	0	0	0	0	0	0	0	0	0	0	0	0	0	0	0	0	0	0	0	0	0	0	0	0	0	0	0
AACTCTTAGAGTCTGG-5386STDY7537944	0	2.48031	0	0	0	0	0	0	0	0	0	0	0	0	0	0	0	0	0	0	1.5365	0	0	0	0	0	0	0	0	0	0	0	0	0	0	0	0	0	0	0	0	0	0	0	0	0	0	0	0
AACTCTTCAACACCTA-5386STDY7537944	0	1.10129	0	0	0	0	0	0	0	0	0	0	0	0	0	0	0	0	0	0	1.10129	0	0	0	0	0	0	0	0	0	0	0	0	0	0	0	0	1.61265	0	0	0	0	0	0	0	0	0	0	0
AACTCTTCAATGGAAT-5386STDY7537944	0	1.60896	0	0	0	1.09821	0	0	0	0	0	1.09821	0	0	0	0	0	0	0	0	1.09821	0	0	0	0	0	0	0	0	0	0	0	0	0	0	0	0	0	0	0	0	0	0	0	0	0	0	0	0
AACTCTTCACAACGTT-5386STDY7537944	0	1.78142	0	0	0	0	0	0	0	0	0	0	0	0	0	0	0	0	0	0	1.24391	0	0	0	0	0	0	0	0	0	0	0	0	0	0	0	0	0	0	0	0	0	0	0	0	0	0	0	0
AACTCTTCAGTGAGTG-5386STDY7537944	0	1.26376	0	0	0	0	0	0	0	0	0	0	0	0	0	0	0	0	0	0	1.80458	0	0	0	0	0	0	0	0	0	0	0	0	0	0	0	0	0	0	0	0	0	0	0	0	0	0	0	0
AACTCTTGTAGAAAGG-5386STDY7537944	0	0	0	0	0	0	0	0	0	0	0	0	0	0	0	0	0	0	0	0	1.27036	0	0	0	0	1.27036	0	0	0	0	0	0	0	0	0	1.27036	0	0	0	0	0	0	0	0	0	0	0	0	0
AACTCTTGTAGCTAAA-5386STDY7537944	0	1.47162	0	0	0	0	0	0	0	0	0	0.609258	0	0	0	0	0	0	0	0	0.98512	0	0	0	0	0	0	0	0	0	0	0	0	0	0	0	0	0	0	0	0	0	0	0	0	0	0	0	0
AACTCTTGTGCCTTGG-5386STDY7537944	0	2.47722	0	0.860149	0	0	0	0	0	0	0	0.860149	0	0	0	0	0	0	0	0	0.860149	0	0	0	0	0	0	0	0	0	0	0	0	0	0	0	0	0	0	0	0	0	0	0	0	0	0	0	0
AACTCTTTCCAAAGTC-5386STDY7537944	0	0	0	0	0	0	0	0	0	0	0	0	0	0	0	0	0	0	0	0	0	0	0	0	0	0	0	0	0	0	0	0	0	0	0	0	0	0	0	0	0	0	0	0	0	0	0	0	0
AACTCTTTCGACGGAA-5386STDY7537944	0	0	0	0	0	0	0	0	1.03562	0	0	0	0	0	0	0	0	0	0	0	1.03562	0	0	0	0	0	0	0	0	0	0	0	0	0	0	0	0	0	0	0	0	0	0	0	0	0	0	0	0
AACTCTTTCGCTTAGA-5386STDY7537944	0	1.09015	0	0	0	0	0	0	0	0	0	0	1.59928	0	1.59928	0	0	0	0	0	0	0	0	0	0	0	0	0	0	0	0	0	0	0	0	0	0	0	0	0	0	0	0	0	0	0	0	0	0
AACTCTTTCGTTGCCT-5386STDY7537944	0	1.16277	1.16277	0	0	0	0	0	0	0	0	0	0	0	0	0	0	0	0	0	0	0	0	0	0	0	0	0	0	0	0	0	0	0	0	0	0	0	0	0	0	0	0	0	0	0	0	0	0
AACTGGTAGTAGCGGT-5386STDY7537944	0	1.04366	0	0	0	1.04366	0	0	0	0	0	0	0	0	0	0	0	0	0	0	0	0	0	0	0	0	0	0	0	0	0	0	0	0	0	0	0	0	0	0	1.04366	0	0	0	0	0	0	0	0
AACTGGTCAGACACTT-5386STDY7537944	0	1.4363	0	0	0	0	0	0	0	0	0	0	0	0	0	0	0	0	0	0	1.4363	0	0	0	0	0	0	0	0	0	0	0	0	0	0	0	0	0	0	0	0	0	0	0	0	0	0	0	0
AACTGGTCATCCGCGA-5386STDY7537944	0	0	1.04605	1.04605	0	0	0	0	0	0	0	0	0	0	0	0	0	0	0	0	0	0	0	1.04605	0	0	0	0	0	0	0	0	0	0	0	0	0	1.04605	0	0	0	0	0	0	0	0	0	0	0
AACTGGTGTCGACTAT-5386STDY7537944	0	0	0	0	0	0	0	0	0	0	0	0	0	0	0	0	0	0	0	0	0	0	0	0	0	0	0	0	0	0	0	0	0	0	0	0	0	0	0	0	0	0	0	0	0	0	0	0	0
AACTGGTGTGTTGAGG-5386STDY7537944	0	1.6589	0	0	0	0	0	0	0	0	0	0	0	0	0	0	0	0	0	0	0	0	0	0	0	0	0	0	0	0	0	0	0	0	0	0	0	0	0	0	0	0	0	0	0	0	0	0	0
AACTGGTTCGCTTGTC-5386STDY7537944	0	1.84658	0	0	0	0	0	0	0	0	0	0	0	0	0	0	0	0	0	0	1.02222	0	1.02222	0	0	0	0	0	0	0	0	0	0	0	0	0	0	0	0	0	0	0	0	0	0	0	0	0	0
AACTGGTTCTGTTGAG-5386STDY7537944	0	0	0	0	0	0	0	0	0	0	1.18468	0	0	0	0	0	0	0	0	0	0	0	0	0	0	0	0	0	0	0	0	0	0	0	0	0	0	0	0	0	0	0	0	0	0	0	0	0	0
AACTTTCAGAGACTTA-5386STDY7537944	0	2.17272	0	0	0	0	0	0	0	0	0	0	1.58741	0	1.58741	0	0	0	0	0	0	0	0	0	0	0	0	0	0	0	0	0	0	0	0	0	0	0	0	0	0	0	0	0	0	0	0	0	0
AACTTTCCAGCTCCGA-5386STDY7537944	0	1.98695	0	0	0	0	0	0	0	0	0	0	0	0	0	0	0	0	0	0	1.13068	0	0	0	0	0	0	0	0	0	0	0	0	0	0	0	0	0	0	0	0	0	0	0	0	0	0	0	0
AACTTTCTCATGTAGC-5386STDY7537944	0	0	0	0	0	0	0	0	0	0	0	0	0	0	0	0	0	0	0	0	0	0	0	0	0	0	0	0	0	0	0	0	0	0	0	0	0	0	0	0	0	0	0	0	0	0	0	0	0
AACTTTCTCCAAACTG-5386STDY7537944	0	0	0	0	0	0	0	0	0	0	0	0	0	0	0	0	0	0	0	0	0	0	0	0	0	0	0	0	0	0	0	0	0	0	0	0	0	0	0	0	0	0	0	0	0	0	0	0	0
AACTTTCTCCGCGTTT-5386STDY7537944	0	2.07959	1.20409	0	0	0	0	0	0	0	0	0	0	0	0	0	0	0	0	0	0	0	0	0	0	0	0	0	0	0	0	0	0	0	0	0	0	0	0	0	0	0	0	0	0	0	0	0	0
AAGACCTAGCTGGAAC-5386STDY7537944	0	1.24373	0	0	0	0	0	0	0	0	0	0	0	0	0	0	0	0	0	0	2.1289	0	0	0	0	0	0	0	0	0	0	0	0	0	0	0	0	0	0	0	0	0	0	0	0	0	0	0	0
AAGACCTAGGACGAAA-5386STDY7537944	0	0	0	0	0	0	0	0	0	0	0	0	0	0	0	0	0	0	0	0	0	0	0	0	0	0	0	0	0	0	0	0	0	0	0	0	0	0	0	0	0	0	0	0	0	0	0	0	0
AAGACCTAGTAACCCT-5386STDY7537944	0	2.64342	0.967992	0	0	0	0	0	0	0	0	0	0	0	0	0	0	0	0	0	0	0	0	0	0	0	0	0	0	0	0	0	0	0	0	0	0	0	0	0	0	0	0	0	0	0	0	0	0
AAGACCTAGTACGATA-5386STDY7537944	0	1.54269	0	1.54269	0	1.0433	0	0	0	0	0	0	0	0	0	0	0	0	0	0	0	0	0	0	0	0	0	0	0	0	0	0	0	0	0	0	0	0	0	0	0	0	0	0	0	0	0	0	0
AAGACCTCACAGGAGT-5386STDY7537944	0	2.07247	0	0	0	0	0	0	0	0	0	0	0	0	0	0	0	0	0	0	0	0	0	0	0	0	0	0	0	0	1.00654	0	0	0	0	0	0	0	0	0	0	0	0	0	0	0	0	0	0
AAGACCTCACCGCTAG-5386STDY7537944	0	1.38716	0	0	0	0	0	0	0	0	0	0	0	0	0	0	0	0	0	0	0	0	0	0	0	0	0	0	0	0	0	0	0	0	0	0.560109	0	0	0	0	0	0	0	0	0	0	0	0	0.560109
AAGACCTCAGCGATCC-5386STDY7537944	0	1.03305	0	0	0	0	1.03305	0	0	0	0	0	1.03305	0	0	0	0	0	0	0	1.03305	0	0	0	0	0	0	0	0	0	0	0	0	0	0	0	0	0	0	0	0	0	0	0	0	0	0	0	0
AAGACCTCATAGACTC-5386STDY7537944	0	1.3512	0	0	0	0	0	0	1.3512	0	0	0	0	0	0	0	0	0	0	0	0	0	0	0	0	0	0	0	0	0	0	0	0	0	0	0	0	0	0	0	0	0	0	0	0	0	0	0	0
AAGACCTGTAACGCGA-5386STDY7537944	0	1.66931	0	0	0	0	0	0	0	0	0	0	0	0	0	0	0	0	0	0	0	0	0	0	0	0	0	0	0	0	0	0	0	0	0	0	0	0	0	0	0	0	0	0	0	0	0	0	0
AAGCCGCAGGAGTACC-5386STDY7537944	0	1.74832	0	0	0	0	0	0	0	0	0	0	1.21565	0	0	0	0	0	0	0	0	0	0	0	0	0	0	0	0	0	0	0	0	0	0	0	0	0	0	0	0	0	0	0	0	0	0	0	0
AAGCCGCAGTGAAGAG-5386STDY7537944	0	0	0	0	0	0	0	0	0	0	0	0	0	0	0	0	0	0	0	0	0	0	0	0	0	0	0	0	0	0	0	0	0	0	0	0	0	0	0	0	0	0	0	0	0	0	0	0	0
AAGCCGCCACATGTGT-5386STDY7537944	0	2.3141	0	0	0	0	0	0	0	0	0	0	0	0	0	0	0	0	0	0	0	0	0	0	0	0	0	0	0	0	0	0	0	0	0	0	0	0	0	0	0	0	0	0	0	0	0	0	0
AAGCCGCCAGGTCTCG-5386STDY7537944	0	1.30592	0	0	0	0	0	0	0	0	0	0	0	0	0	0	0	0	0	0	0	0	0	0	0	0	0	0	0	0	0	0	0	0	0	0	0	0	0	0	0	0	0	0	0	0	0	0	0
AAGCCGCCATGGTCAT-5386STDY7537944	0	1.80862	0	0	0	0	0	0	0	0	0	0	0	0	0	0	0	0	0	0	2.41628	0	0	0	0	0	0	0	0	0	0	0	0	0	0	0	0	0	0	0	0	0	0	0	0	0	0	0	0
AAGCCGCGTCGATTGT-5386STDY7537944	0	0	0	1.26104	0	1.26104	0	0	0	0	0	0	0	0	0	0	0	0	0	0	0	0	0	0	0	0	0	0	0	0	0	0	0	0	0	0	0	0	0	0	0	0	0	0	0	0	0	0	0
AAGCCGCGTGTGCGTC-5386STDY7537944	0	0	0	0	0	0	0	0	0	0	0	0	0	0	0	0	0	0	0	0	0	0	0	0	0	0	0	0	0	0	0	0	0	0	0	0	0	0	0	0	0	0	0	0	0	0	0	0	0
AAGCCGCTCCGTTGCT-5386STDY7537944	0	3.03536	1.45895	0	0	0	0	0	0	0	0	0	0	0	0	0	0	0	0	0	2.02852	0	0	0	0	0	0	0	0	0	0	0	0	0	0	0	0	0	0	0	0	0	0	0	0	0	0	0	0
AAGGAGCAGAACAACT-5386STDY7537944	0	0	0	0	0	0	0	0	0	0	0	0	1.21799	0	0	0	0	0	0	0	0	0	0	0	0	0	0	0	0	0	1.21799	0	0	0	0	0	0	0	0	0	0	0	0	0	0	0	0	0	0
AAGGAGCAGTGATCGG-5386STDY7537944	0	0	0	0	0	0	0	0	0	0	0	0	0	0	0	0	0	0	0	0	0	0	0	0	0	0	0	0	0	0	0	0	0	0	0	0	0	0	0	0	0	0	0	0	0	0	0	0	0
AAGGAGCCAATAGCAA-5386STDY7537944	0	1.83204	0	0	0	0	0	0	0	0	0	0	0	0	0	0	0	0	0	0	0	0	0	0	0	0	0	0	0	0	0	0	0	0	0	0	0	0	0	0	0	0	0	0	0	0	0	0	0
AAGGAGCCACGTCAGC-5386STDY7537944	0	2.37784	0	0	0	0	0	1.44939	0	0	0	0	0	0	0	0	0	0	0	0	0	0	0	0	0	0	0	0	0	0	0	0	0	0	0	0	0	0	0	0	0	0	0	0	0	0	0	0	0
AAGGAGCCATTCACTT-5386STDY7537944	0	1.67088	0	0	0	0	0	0	0	0	0	0	0	0	0	0	0	0	0	0	0	0	0	0	0	0	0	0	0	0	0	0	0	0	0	0	0	0	0	0	0	0	0	0	0	0	0	0	0
AAGGAGCGTAGAGCTG-5386STDY7537944	0	1.54428	0	0	0	0	0	0	0	0	0	0	2.48938	0	0	0	0	0	0	0	0	0	0	0	0	0	0	0	0	0	0	0	0	0	0	0	0	0	0	0	0	0	0	0	0	0	0	0	0
AAGGAGCTCCACGTTC-5386STDY7537944	0	2.04657	0.853672	0	0	0.853672	0	0	0	0	0	0	0	0	0	0	0	0	0	0	0	0	0	0	0	0	0	0	0	0	0	0	0	0	0	0	0	0.853672	0.853672	0	0	0	0	0	0	0	0	0	0
AAGGAGCTCGACCAGC-5386STDY7537944	0	1.34739	0	0	0	0	0	0	0	0	0	0	0	0	0	0	0	0	0	0	1.90133	0	0	0	0	0	0	0	0	0	0	0	0	0	0	0	0	0	0	0	0	0	0	0	0	0	0	0	0
AAGGCAGAGAGTGACC-5386STDY7537944	0	2.48047	0	0	0	0	0	0	0	0	0	0	0	0	0	0	0	0	0	0	1.31821	0	0	0	0	0	0	0	0	0	0	0	0	0	0	0	0	0	0	0	0	0	0	0	0	0	0	0	0
AAGGCAGAGATGAGAG-5386STDY7537944	0	1.27815	0	0	0	0	0	0	0	0	0	0	0	0	0	0	0	0	0	0	0	0	0	0	0	0	0	0	0	0	0	0	0	0	0	0	0	1.27815	0	0	0	0	0	0	0	0	0	0	0
AAGGCAGAGTGCGATG-5386STDY7537944	0	1.67775	0	0	0	0	0	0	0	0	0	0	0	0	0	0	0	0	0	0	0	0	0	0	0	0	0	0	0	0	0	0	0	0	0	0.736387	0	0.736387	0	0	0	0	0	0	0	0	0	0	0
AAGGCAGAGTTAGCGG-5386STDY7537944	0	1.98668	0	0	0	0	0	0	0	0	0	0	0	0	0	0	0	0	0	0	0	0	0	0	0	0	0	0	0	0	0	0	0	0	0	0	0	0	0	0	0	0	0	0	0	0	0	0	0
AAGGCAGAGTTTAGGA-5386STDY7537944	0	1.47903	0	0	0	0	0	0	0	0	0	1.47903	1.47903	0	0	0	0	0	0	0	0	0	0	0	0	0	0	0	0	0	1.47903	0	0	0	0	0	0	0	0	0	0	0	0	0	0	0	0	0	0
AAGGCAGCAAACCTAC-5386STDY7537944	0	2.25684	0.997159	0	0	0	0	0	0	0	0	1.81347	0	0	0	0	0	0	0	0	1.4864	0	0	0	0	0	0	0	0	0	0	0	0	0	0	0	0	0	0	0	0	0	0	0	0	0	0	0	0
AAGGCAGCAAAGGTGC-5386STDY7537944	0	1.09357	0	0	0	0	0	0	0	0	0	0	1.09357	0	0	0	0	0	0	0	1.09357	0	0	0	0	0	0	0	0	0	0	0	0	0	0	0	0	0	0	0	0	0	0	0	0	0	0	0	0
AAGGCAGCAATTCCTT-5386STDY7537944	0	0	0	0	0	0	0	0	0	0	0	0	0	0	0	0	0	0	0	0	1.27778	0	0	0	0	0	0	0	0	0	0	0	0	0	0	0	0	0	0	0	0	0	0	0	0	0	0	0	0
AAGGCAGGTATTACCG-5386STDY7537944	0	0	1.05524	1.55716	0	0	0	0	0	0	0	0	0	0	0	0	0	0	0	0	0	0	0	0	0	0	0	0	0	0	0	0	0	0	0	0	0	0	0	0	0	0	0	0	0	0	0	0	0
AAGGCAGGTCTAGTCA-5386STDY7537944	0	2.02862	0	0	0	0	0	0	0	0	0	1.16352	0	0	0	0	0	0	0	0	1.16352	0	0	0	0	0	0	0	0	0	0	0	0	0	0	0	0	0	0	0	0	0	0	0	0	0	0	0	0
AAGGCAGTCAATACCG-5386STDY7537944	0	2.03428	0	0	0	0	0	1.46403	0	0	0	0	0	0	0	0	0	0	0	0	0	0	0	0	0	0	0	0	0	0	0	0	0	0	0	0	0	0	0	0	0	0	0	0	0	0	0	0	0
AAGGCAGTCATGGTCA-5386STDY7537944	0	0	0	0	0	0	0	0	0	0	0.672459	0	0	0	0	0	0	0	0	0	0	0	0	0	0	0	0	0	0	0	0	0	0	0	0	0	0	0	0	0	0	0	0	0	0	0	0	0	0
AAGGCAGTCCCAAGAT-5386STDY7537944	0	1.40326	0	0	0	0	0	0	0	0	0	0	0	0	0	0	0	0	0	0	0	0	0	0	0	0	0	0	0	0	0	0	0	0	0	0	0	0	0	0	0	0	0	0	0	0	0	0	0
AAGGCAGTCCTCTAGC-5386STDY7537944	0	1.59723	0	0	0	0	0	0	0	0	0	0	0	0	0	0	0	0	0	0	1.59723	0	0	0	0	0	0	0	0	0	0	0	0	0	0	0	0	1.08845	0	0	0	0	0	0	0	0	0	0	0
AAGGTTCAGCTGTCTA-5386STDY7537944	0	1.52543	0	0	0	0	0	0	0	0	0	0	1.52543	0	0	0	0	0	0	0	1.52543	0	0	0	0	0	0	0	0	0	0	0	0	0	0	0	0	1.52543	0	0	0	0	0	0	0	0	0	0	0
AAGGTTCAGGCAGGTT-5386STDY7537944	0	0	0	0	0	0	0	0	0	0	0	0	0	0	0	0	0	0	0	0	0	0	0	0	1.01735	2.45058	0	0	0	0	0	0	0	0	0	0	0	0	0	0	0	0	0	0	0	0	0	0	0
AAGGTTCCAAGTAATG-5386STDY7537944	0	0	0	0	0	0	0	0	0	0	0	0	0	0	0	0	0	0	0	0	0	0	0	0	0	0	0	0	0	0	0	0	0	0	0	0	0	0	0	0	0	0	0	0	0	0	0	0	0
AAGGTTCCAGACAAAT-5386STDY7537944	0	0	0	0	0	1.98858	0	0	0	0	0	0	0	0	0	0	0	0	0	0	0	0	0	0	0	0	0	0	0	0	0	0	0	0	0	0	0	1.98858	0	0	0	0	0	0	0	0	0	0	0
AAGGTTCGTCCGTTAA-5386STDY7537944	0	0	0	0	0	0	0	0	0	0	0	0	0	0	0	0	0	0	0	0	0	0	0	0	0	1.5176	0	0	0	0	0	0	0	0	0	0	0	0	0	0	0	0	0	0	0	0	0	0	0
AAGGTTCTCCGTTGTC-5386STDY7537944	0	0	1.35845	0	0	0	0	0	0	0	0	1.91403	0	0	0	0	0	0	0	0	0	0	0	0	0	0	0	0	0	0	0	0	0	0	0	0	0	0	0	0	0	0	0	0	0	0	0	0	0
AAGTCTGAGGTGCACA-5386STDY7537944	0	2.29248	0	0	0	0	0	0	0	0	0	0	0	0	0	0	0	0	0	0	1.37788	0	0	0	0	0	0	0	0	0	0	0	0	0	0	0	0	0	0	0	0	0	0	0	0	0	0	0	0
AAGTCTGAGTCTCAAC-5386STDY7537944	0	1.74422	0	0	0	0	0	0	0	0	0	0	0	0	0	0	0	0	0	0	0	0	0	0	0	0	0	0	0	0	0	0	0	0	0	0	0	0	0	0	0	0	0	0	0	0	0	0	0
AAGTCTGCAAGTCTGT-5386STDY7537944	0	2.34081	0	0	0	0	0	0	0	0	0	0	0	0	0	0	0	0	0	0	0	0	0	0	0	0	0	0	0	0	0	0	0	0	0	0	0	0	0	0	0	0	0	0	0	0	0	0	0
AAGTCTGCACAAGCCC-5386STDY7537944	0	1.31521	0.859834	0	0	0	0	0	0	0	0	0	0	0	0	0	0	0	0	0	0	0	0	0	0	0	0	0	0	0	0	0	0	0	0	0	0	0	0	0	0	0	0	0	0	0	0	0	0
AAGTCTGGTCCCTTGT-5386STDY7537944	0	0	0	0	0	0	0	0	0	0	0	0	0	0	0	0	0	0	0	0	0	0	0	0	0	0	0	0	0	0	0	0	0	0	0	0	0	0	0	0	0	0	0	0	0	0	0	0	0
AAGTCTGGTCTCTTTA-5386STDY7537944	0	0	1.47668	1.47668	0	0	0	0	0	0	0	0	0	0	0	0	0	0	0	0	0	0	0	0	0	0	0	0	0	0	0	0	0	0	0	0	0	0	0	0	0	0	0	0	0	0	0	0	0
AAGTCTGTCAAAGACA-5386STDY7537944	0	2.02549	0	0	0	0	0	0	0	0	0	0	0	0	0	0	0	0	0	0	0.839825	0	0	0	0	0	0	0	0	0	0	0	0	0	0	0	0	0	0	0	0	0	0	0	0	0	0	0	0
AAGTCTGTCCGGCACA-5386STDY7537944	0	0	0	0	0	0	0	0	0	0	0	0	1.31084	0	0	0	0	0	0	0	0	0	0	0	0	0	0	0	0	0	0	0	0	0	0	0	0	0	0	0	0	0	0	0	0	0	0	0	0
AAGTCTGTCGATCCCT-5386STDY7537944	0	1.79667	0	0	0	1.25698	0	0	0	0	0	0	0	0	0	0	0	0	0	0	0	0	0	0	0	0	0	0	0	0	0	0	0	0	0	0	0	0	0	0	0	0	0	0	0	0	0	0	0
AATCCAGAGGCGACAT-5386STDY7537944	0	0	0	0	0	0	0	0	0	0	0	1.98505	0	0	0	0	0	0	0	0	0	0	0	0	0	0	0	0	0	0	0	0	0	0	0	0	0	0	0	0	0	0	0	0	0	0	0	0	0
AATCCAGAGTCTTGCA-5386STDY7537944	0	1.11625	0	0	0	0	0	0	0	0	0	0	0	0	0	0	0	0	0	0	0	0	0	0	0	0	0	0	0	0	0	0	0	0	0	0	0	0	0	0	0	0	0	0	0	0	0	0	0
AATCCAGCAAGGTGTG-5386STDY7537944	0	0	0	0.924529	0	0	0	0	0	0	0	0	0	0	0	0	0	0	0	0	0	0	0	0.924529	0	2.45486	0	0	0	0	0	0	0	0	0	0	0	0	0	0	0	0	0	0	0	0	0	0	0
AATCCAGCACAGGTTT-5386STDY7537944	0	2.50258	0	0	0	1.33592	0	0	0	0	0	0	2.24182	0	1.33592	0	0	0	0	0	0	0	0	0	0	0	0	0	0	0	0	0	0	0	0	0	0	0	0	0	0	0	0	0	0	0	0	0	0
AATCCAGCATCACGAT-5386STDY7537944	0	1.19856	1.19856	0	0	0	0	0	0	0	0	0	0	0	0	0	0	0	0	0	0	0	0	0	0	0	0	0	0	0	0	0	0	0	0	0	0	0	0	0	0	0	0	0	0	0	0	0	0
AATCCAGCATCGGACC-5386STDY7537944	0	0	0	1.92245	0	0	0	0	0	0	0	0	0	0	0	0	0	0	0	0	0	0	0	0	0	0	0	0	0	0	0	0	0	0	0	0	0	0	0	0	0	0	0	0	0	0	0	0	0
AATCCAGGTATGCTTG-5386STDY7537944	0	0	0	1.16352	0	0	0	0	0	0	0	0	0	0	0	0	0	0	0	0	0	0	0	0	1.16352	0	0	0	0	0	0	0	0	0	0	0	0	0	0	0	0	0	0	0	0	0	0	0	0
AATCCAGGTGCCTGTG-5386STDY7537944	0	0	0	0	0	0	0	0	0	0	0	0	0	0	0	0	0	0	0	0	0	0	0	0	0	0	0	0	0	0	0	0	0	0	0	0	0	0	0	0	1.54893	0	0	0	0	0	0	0	0
AATCCAGGTGCGAAAC-5386STDY7537944	0	1.49368	0	0	0	0	0	0	0	0	0	0	0	0	0	0	0	0	0	0	0	0	0	0	0	0	0	0	0	0	0	0	0	0	0	0	0	0.766	0	0	0	0	0	0	0	0	0	0	0
AATCCAGTCAAACCGT-5386STDY7537944	0	3.07588	0	0	0	0	0	0	0	0	0	1.05744	0	0	0	0	0	0	0	0	0	0	0	0	0	0	0	0	0	0	0	0	0	0	0	0	0	0	0	0	0	0	0	0	0	0	0	0	0
AATCCAGTCCAATGGT-5386STDY7537944	0	1.37732	0	0	0	0	0	0	0	0	0	0	0	0	0	0	0	0	0	0	0	0	0	0	0	0	0	0	0	0	0	0	0	0	0	0	0	0.909121	0	0	0	0	0	0	0	0	0	0	0
AATCCAGTCCTTTACA-5386STDY7537944	0	1.54748	1.04725	0	0	0	0	0	0	0	0	0	0	0	0	0	0	0	0	0	1.04725	0	0	0	0	0	0	0	0	0	0	0	0	0	0	0	0	0	0	0	0	0	0	0	0	0	0	0	0
AATCCAGTCGTTACGA-5386STDY7537944	0	2.20604	0	0	0	0	0	0	0	0	0	0	0	0	0	0	0	0	0	0	1.85418	0	0	0	0	0	0	0	0	0	0	0	0	0	0	0	0	0	0	0	0	0	0	0	0	0	0	0	0
AATCCAGTCGTTGCCT-5386STDY7537944	0	0	1.2432	0	0	0	0	0	0	0	0	0	0	0	0	0	0	0	0	0	1.2432	0	0	0	0	0	0	0	0	0	0	0	0	0	0	0	0	0	0	0	0	0	0	0	0	0	0	0	0
AATCCAGTCTCGCTTG-5386STDY7537944	0	0	0	0	0	0	0	0	0	0	0	0	0	0	0	0	0	0	0	0	1.1602	0	0	0	0	0	0	0	0	0	0	0	0	0	0	0	0	0	0	0	0	0	0	0	0	0	0	0	0
AATCGGTAGCCTATGT-5386STDY7537944	0	0	0	0	0	0	0	0	0	0	0	0	0	0	0	0	0	0	0	0	1.39498	0	0	0	0	0	0	0	0	0	0	0	0	0	0	0	0	0	0	0	0	0	0	0	0	0	0	0	0
AATCGGTAGCTCTCGG-5386STDY7537944	0	2.54538	0	0	0	1.20885	0	0	0	0	0	0	0	0	0	0	0	0	0	0	1.20885	0	0	0	0	0	0	0	0	0	0	0	0	0	0	0	0	0	0	0	1.20885	0	0	0	0	0	0	0	0
AATCGGTAGTTGAGAT-5386STDY7537944	0	2.65887	0	0	0	1.46327	0	0	0	0	0	1.46327	1.46327	0	1.46327	0	0	0	0	0	0	0	0	0	0	0	0	0	0	0	0	0	0	0	0	0	0	0	0	0	0	0	0	0	0	0	0	0	0
AATCGGTCAATCGGTT-5386STDY7537944	0	1.21415	0	0	0	0	0	0	0	0	0	0	0	0	0	0	0	0	0	0	1.74656	0	0	0	0	0	0	0	0	0	0	0	0	0	0	0	0	0	0	0	0	0	0	0	0	0	0	0	0
AATCGGTCACGACTCG-5386STDY7537944	0	0	1.53108	0	0	0	0	0	0	0	0	2.10977	0	0	0	0	0	0	0	0	0	0	0	0	0	0	0	0	0	0	0	0	0	0	0	0	0	0	0	0	0	0	0	0	0	0	0	0	0
AATCGGTGTAGCGCAA-5386STDY7537944	0	1.63471	0	0	0	0	0	0	0	0	0	0	0	0	0	0	0	0	0	0	0	0	0	0	0	0	0	0	0	0	0	0	0	0	0	0	0	0	0	0	0	0	0	0	0	0	0	0	0
AATCGGTGTCTTCAAG-5386STDY7537944	0	1.8973	1.06101	0	0	0	0	0	0	0	0	0	0	0	0	0	0	0	0	0	0	0	0	0	0	0	0	0	0	0	0	0	0	0	0	0	0	0	0	0	0	0	0	0	0	0	0	0	0
ACACCAAAGAGCTGGT-5386STDY7537944	0	0	0	0	0	0	0	0	0	0	0	0	0	0	0	0	0	0	0	0	1.42541	0	0	0	0	0	0	0	0	0	0	0	0	0	0	0	0	0	0	0	0	0	0	0	0	0	0	0	0
ACACCAAAGTTTAGGA-5386STDY7537944	0	2.03824	0	1.17115	0	1.17115	0	0	0	0	0	0	0	0	0	0	0	0	0	0	0	0	0	0	0	0	0	0	0	0	0	0	0	0	0	0	0	0	0	0	1.17115	0	0	0	0	0	0	0	0
ACACCAACACCGAATT-5386STDY7537944	0	2.01639	0	0	0	0	0	0	0	0	0	0	0	0	0	0	0	0	0	0	1.44823	0	0	0	0	0.734859	0	0	0	0	0	0	0	0	0	0	0	0	0	0	0	0	0	0	0	0	0	0	0
ACACCAAGTAAAGGAG-5386STDY7537944	0	1.59739	0	0	0	1.08858	0	0	0	0	0	0	0	0	0	0	0	0	0	0	1.59739	0	0	0	0	0	0	0	0	0	0	0	0	0	0	0	0	0	0	0	0	0	0	0	0	0	0	0	0
ACACCAAGTGTCGCTG-5386STDY7537944	0	1.33799	0	0	0	0	0	0	0	0	0	0	0	0	0	0	0	0	0	0	0	0	0	0	0	0	0	0	0	0	0	0	0	0	0	0	0	0	0	0	0	0	0	0	0	0	0	0	0
ACACCAATCGAGAGCA-5386STDY7537944	0	2.78951	1.57241	0	0	0	0	0	0	0	0	1.57241	1.57241	0	0	0	0	0	0	0	0	0	0	0	0	0	0	0	0	0	0	0	0	0	0	0	0	0	0	0	0	0	0	0	0	0	0	0	0
ACACCAATCTGAGGGA-5386STDY7537944	0	1.18295	0	0	0	0	0	0	0	0	0	0	0	0	0	0	0	0	0	0	2.05309	0	0	0	0	0	0	0	0	0	0	0	0	0	0	0	0	0	0	0	0	0	0	0	0	0	0	0	0
ACACCCTAGATGGGTC-5386STDY7537944	0	1.11965	0	0	0	0	0	0	0	0	0	0	0	0	0	0	0	0	0	0	0	0	0	0	0	0	0	0	0	0	0	0	0	0	0	0	0.708964	0	0	0	0	0	0	0	0	0	0	0	0
ACACCCTAGCGATTCT-5386STDY7537944	0	0.888861	0	0	0	0	0	0	0	0	0	0	0	0	0	0	0	0	0	0	0	0	0	0	0	0.5401	0	0	0	0	0	0	0	0	0	0	0	0	0	0	0	0	0	0	0	0	0	0	0
ACACCCTAGGGATACC-5386STDY7537944	0	1.35685	0	0	0	0	0	0	0	0	0	0	0	0	0	0	0	0	0	0	0	0	0	0	0	0	0	0	0	0	0	0	0	0	0	0	0	0	0	0	0	0	0	0	0	0	0	0	0
ACACCCTAGTGATCGG-5386STDY7537944	0	2.59692	0	0	0	0	0	0	0	0	0	0	0	0	0	0	0	0	0	0	1.63721	0	0	0	0	0	0	0	0	0	0	0	0	0	0	0	0	0	0	0	0	0	0	0	0	0	0	0	0
ACACCCTAGTTACGGG-5386STDY7537944	0	0	0	0	0	0	0	0	0	0	0	0	0	0	0	0	0	0	0	0	0	0	0	0	0	1.34634	0	0	0	0	0	0	0	0	0	0	0	0	0	0	0	0	0	0	0	0	0	0	0
ACACCCTCAAGGACAC-5386STDY7537944	0	1.26705	0	0	0	0	0	0	0	0	0	0	0	0	0	0	0	0	0	0	0	0	0	0	0	0	0	0	0	0	0	0	0	0	0	0	0	0	0	0	0	0	0	0	0	0	0	0	0
ACACCCTCACATCCAA-5386STDY7537944	0	1.3476	0	0	0	0	0	0	0	0	0	1.3476	0	0	1.3476	0	0	0	0	0	0	0	0	0	0	0	0	0	0	0	0	0	0	0	0	0	0	0	0	0	0	0	0	0	0	0	0	0	0
ACACCCTCACGAAATA-5386STDY7537944	0	0	0	0	0	0	0	0	0	0	0	0	0	0	0	0	0	0	0	0	0	0	0	0	0	0	0	0	0	0	0	0	0	0	0	0	0	0	0	0	0	0	0	0	0	0	0	0	0
ACACCCTCACTAAGTC-5386STDY7537944	0	2.04037	0	0	0	0	0	0	0	0	0	0	1.46942	0	0	0	0	0	0	0	1.46942	0	0	0	0	0	0	0	0	0	0	0	0	0	0	0	0	0	0	0	0	0	0	0	0	0	0	0	0
ACACCCTCAGTATAAG-5386STDY7537944	0	2.35935	0	0	0	0	0	0	0	0	0	0	0	0	1.07049	0	0	0	0	0	0	0	0	0	0	0	0	0	0	0	0	0	0	0	0	0	0	0	0	0	0	0	0	0	0	0	0	0	0
ACACCCTGTTCCATGA-5386STDY7537944	0	2.74672	0	0	0	0	0	0	0	0	0	1.7688	0	0	0	0	0	0	0	0	0	0	0	0	0	0	0	0	0	0	0	0	0	0	0	0	0	0	0	0	0	0	0	0	0	0	0	0	0
ACACCCTTCATTTGGG-5386STDY7537944	0	1.91378	0	1.35824	0	0	0	0	0	0	0	0	0	0	0	0	0	0	0	0	1.35824	0	0	0	0	0	0	0	0	0	0	0	0	0	0	0	0	0	0	0	0	0	0	0	0	0	0	0	0
ACACCGGAGCCAGAAC-5386STDY7537944	0	2.08266	0	0	0	0	0	0	0	0	0	0	0	0	0	0	0	0	0	0	2.71148	0	0	0	0	0	0	0	0	0	0	0	0	0	0	0	0	0	0	0	0	0	0	0	0	0	0	0	0
ACACCGGAGTGTGAAT-5386STDY7537944	0	2.09339	0	0	0	0	0	0	0	0	0	0	0	0	0	0	0	0	0	0	0	0	0	0	0	0	0	0	0	0	0	0	0	0	0	0	0	0	0	0	0	0	0	0	0	0	0	0	0
ACACCGGCAAACGTGG-5386STDY7537944	0	1.10519	0	0	0	0	0	0	0	0	0	0	0	0	0	0	0	0	0	0	0	0	0	0	0	0	0	0	0	0	0	0	0	0	0	0	0	0	0	0	0	0	0	0	0	0	0	0	0
ACACCGGCAAAGTCAA-5386STDY7537944	0	1.54864	0	0	0	0	0	0	0	0	0	0	0	0	0	0	0	0	0	0	0	0	0	0	0	0	0	0	0	0	0	0	0	0	0	0	0	0	0	0	0	0	0	0	0	0	0	0	0
ACACCGGCACTGAAGG-5386STDY7537944	0	0	1.2852	0	0	0.836252	0	0	0	0	0	0	1.2852	0	0	0	0	0	0	0	0.836252	0	0	0	0	0	0	0	0	0	0	0	0	0	0	0	0	0	0	0	0	0	0	0	0	0	0	0	0
ACACCGGCAGCGATCC-5386STDY7537944	0	0	0	0	0	0	0	0	0	0	0	0	0	0	0	0	0	0	0	0	0	0	0	0	0	0	0	0	0	0	0	0	0	0	0	0	0	0	0	0	0	0	0	0	0	0	0	0	0
ACACCGGGTATAAACG-5386STDY7537944	0	2.10575	0	0	0	0	0	0	0	0	0	0	0	0	0	0	0	0	0	0	1.22508	0	0	0	0	0	0	0	0	0	0	0	0	0	0	0	0	0	0	0	0	0	0	0	0	0	0	0	0
ACACCGGGTTCCATGA-5386STDY7537944	0	2.31849	0	0	0	0	0	0	0	0	0	0	0	0	0	0	0	0	0	0	0	0	0	0	0	0	0	0	0	0	0	0	0	0	0	0	0	0	0	0	0	0	0	0	0	0	0	0	0
ACACTGAAGAAACCGC-5386STDY7537944	0	2.36696	0	0	0	2.36696	0	0	0	0	0	0	0	0	0	0	0	0	0	0	0	0	0	0	0	0	0	0	0	0	0	0	0	0	0	0	0	0	0	0	0	0	0	0	0	0	0	0	0
ACACTGAAGTACCGGA-5386STDY7537944	0	0.999757	0	0	0	1.81692	0	0	0	0	0	0	0	0	0	0	0	0	0	0	0	0	0	0	0	0	0	0	0	0	0	0	0	0	0	0	0	0.999757	0	0	0	0	0	0	0	0	0	0	0
ACACTGACACATCTTT-5386STDY7537944	0	0	0	0	0	0	0	0	0	0	0	0	1.09107	0	0	0	0	0	0	0	0	0	0	0	0	0	0	0	0	0	0	0	0	0	0	0	0	0	0	0	0	0	0	0	0	0	0	0	0
ACACTGACATGCCTTC-5386STDY7537944	0	2.61964	1.43095	0	0	0	0	0	0	0	0	0	0	0	0	0	0	0	0	0	0	0	0	0	0	0	0	0	0	0	0	0	0	0	0	0	0	0	0	0	0	0	0	0	0	0	0	0	0
ACACTGATCGCTGATA-5386STDY7537944	0	2.4098	0	0	0	0	0	0	0	0	0	0	0	0	0	0	0	0	0	0	1.80268	0	0	0	0	0	0	0	0	0	0	0	0	0	0	0	0	0	0	0	0	0	0	0	0	0	0	0	0
ACACTGATCTCACATT-5386STDY7537944	0	0	0	0	0	0	0	0	0	0	0	0	0	0	0	0	0	0	0	0	0	0	0	0	0	0	0	0	0	0	0	0	0	0	0	0	0	0	0	0	0	0	0	0	0	0	0	0	0
ACAGCCGAGCGTGAAC-5386STDY7537944	0	0	0	0	0	0	0	0	0	0	0	0	0	0	0	0	0	0	0	0	1.48113	0	0	0	0	0	0	0	0	0	0	0	0	0	0	0	0	0	0	0	0	0	0	0	0	0	0	0	0
ACAGCCGCAAGGACTG-5386STDY7537944	0	1.62793	1.11405	0	0	0	0	0	0	0	0	0	0	0	0	0	0	0	0	0	0	0	0	0	0	0	0	0	0	0	0	0	0	0	0	0	0	0	0	0	0	0	0	0	0	0	0	0	0
ACAGCCGTCCATGAAC-5386STDY7537944	0	1.28922	0.629491	0	0	0	0	0	0.629491	0	0	0	0	0	0	0	0	0	0	0	0	0	0	0	0	0	0	0	0	0	0	0	0	0	0	0	0	0.629491	0	0	0	0	0	0	0	0.629491	0	0	0
ACAGCCGTCCTGCTTG-5386STDY7537944	0	1.22423	0	0	0	0	0	0	0	0	0	0	1.22423	0	0	0	0	0	0	0	1.22423	0	0	0	0	0	0	0	0	0	0	0	0	0	0	1.22423	0	0	0	0	0	0	0	0	0	0	0	0	0
ACAGCCGTCGATGAGG-5386STDY7537944	0	0.982917	0	0	0	0	0	0	0	0	0	0	0	0	0	0	0	0	0	0	0	0	0	0	0	0	0	0	0	0	0	0	0	0	0	0	0	0	0	0	0	0	0	0	0	0	0	0	0
ACAGCTAAGCCAGGAT-5386STDY7537944	0	1.62662	1.62662	0	0	0	0	0	0	0	0	1.62662	0	0	0	0	0	0	0	0	0	0	0	0	0	0	0	0	0	0	0	0	0	0	0	0	0	0	0	0	0	0	0	0	0	0	0	0	0
ACAGCTACAATCCAAC-5386STDY7537944	0	3.16507	0	0	0	0	0	0	0	0	0	0	0	0	0	0	0	0	0	0	0	0	0	0	0	0	0	0	0	0	0	0	0	0	0	0	0	1.44491	0	0	0	0	0	0	0	0	0	0	0
ACAGCTACACGAAAGC-5386STDY7537944	0	2.21327	0	0	0	0	0	0	0	0	0	0	0	0	0	0	0	0	0	0	0	0	0	0	0	0	0	0	0	0	0	0	0	0	0	0	0	0	0	0	0	0	0	0	0	0	0	0	0
ACAGCTAGTAAGGGAA-5386STDY7537944	0	2.94573	0	0	0	0	0	0	0	0	0	0	0	0	0	0	0	0	0	0	1.52712	0	0	0	0	0	0	0	0	0	0	0	0	0	0	0	0	0	0	0	0	0	0	0	0	0	0	0	0
ACAGCTAGTATTCGTG-5386STDY7537944	0	0	0	0	0	0	0	0	0	0	0	0	0	0	0	0	0	0	0	0	0	0	0	0	0	0	0	0	0	0	0	0	0	0	0	0	0	0	0	0	0	0	0	0	0	0	0	0	0
ACAGCTATCATAGCAC-5386STDY7537944	0	1.5176	1.02268	0	0	0	0	0	0	0	1.02268	0	0	0	0	0	0	0	0	0	0	0	0	0	0	0	0	0	0	0	0	0	0	1.02268	0	0	0	0	0	0	0	0	0	0	0	0	0	0	0
ACATACGTCGCCTGAG-5386STDY7537944	0	1.57544	0	0	0	0	0	0	0	0	0	0	0	0	0	0	0	0	0	0	0	0	0	0	0	0	0	0	0	0	0	0	0	0	0	0	0	0	0	0	0	0	0	0	0	0	0	0	0
ACATACGTCGGATGTT-5386STDY7537944	0	2.86698	0	0	0	0	0	0	0	0	0	2.03255	0	0	0	0	0	0	0	0	0	0	0	0	0	0	0	0	0	0	0	0	0	0	0	0	0	0	0	0	0	0	0	0	0	0	0	0	0
ACATCAGAGCTGATAA-5386STDY7537944	0	0.840274	0	1.29034	0	0	0	0	0	0	0	0	0	0	0	0	0	0	0	0	0	0	0	0.840274	0	0	0	0	0	0	0	0	0	0	0	0	0	0	0	0	0	0	0	0	0	0	0	0	0
ACATCAGAGGATTCGG-5386STDY7537944	0	1.90472	0	0	0	0	0	0	0	0	0	0	0	0	0	0	0	0	0	0	0	0	0	0	0	1.90472	0	0	0	0	0	0	0	0	0	0	0	0	0	0	0	0	0	0	0	0	0	0	0
ACATCAGAGGTAAACT-5386STDY7537944	0	1.69714	0	1.69714	0	0	0	0	0	0	0	0	0	0	0	0	0	0	0	0	0	0	0	0	0	0	0	0	0	0	0	0	0	0	0	0	0	0	0	0	0	0	0	0	0	0	0	0	0
ACATCAGCATGCAACT-5386STDY7537944	0	0.724618	0	0	0	0	0	0	0.724618	0	0	0	0	0	0	0	0	0	0	0	0	0	0	0	0	0	0	0	0	0	0	0	0	0	0	0	0	0	0	0	0	0	0	0	0	0	0	0	0
ACATCAGTCAGTTCGA-5386STDY7537944	0	1.79636	0	0	0	1.79636	0	0	1.25671	0	0	0	0	0	0	0	0	0	0	0	0	0	0	0	0	0	0	0	0	0	0	0	0	0	0	0	0	0	0	0	0	0	0	0	0	0	0	0	0
ACATCAGTCCGTAGGC-5386STDY7537944	0	0	0	0	0	0	0	0	0	0	0	0	0	0	0	0	0	0	0	0	1.72368	0	0	0	0	0	0	0	0	0	0	0	0	0	0	0	0	0	0	0	0	0	0	0	0	0	0	0	0
ACATCAGTCGATGAGG-5386STDY7537944	0	1.99377	0	0	0	0	0	0	0	0	0	0	1.4283	0	0	0	0	0	0	0	0	0	0	0	0	0	0	0	0	0	0	0	0	0	0	0	0	0	0	0	0	0	0	0	0	0	0	0	0
ACATCAGTCGTGGGAA-5386STDY7537944	0	1.27685	0	0	0	0	0	0	0	0	0	0	0	0	0	0	0	0	0	0	0	0	0	0	0	0	0	0	0	0	0	0	0	0	0	0	0	0	0	0	0	0	0	0	0	0	0	0	0
ACATGGTAGAAGGTTT-5386STDY7537944	0	0	0	0	0	0	0	0	0	0	0	0	0	0	0	0	0	0	0	0	0	0	0	0	1.00237	0	0	0	0	0	0	0	0	0	0	0	0	0	0	0	0	0	0	0	0	0	0	0	0
ACATGGTCAAACTGTC-5386STDY7537944	0	1.7568	0	0	0	0	0	0	0	0	0	0	0	0	0	0	0	0	0	0	1.43411	0	0	0	0	0	0	0	0	0	0	0	0	0	0	0	0	0	0	0	0	0	0	0	0	0	0	0	0
ACATGGTCATACGCTA-5386STDY7537944	0	2.31966	0	0	0	0	0	0	0	0	0	0	0	0	0	0	0	0	0	0	0	0	0	0	0	0	0	0	0	0	0	0	0	0	0	0	0	0	0	0	0	0	0	0	0	0	0	0	0
ACATGGTCATGTAGTC-5386STDY7537944	0	2.23932	0	0	0	0	0	0	0	0	0	0	0	0	0	0	0	0	0	0	0	0	0	0	0	0	0	0	0	0	0	0	0	0	0	0	0	0	0	0	0	0	0	0	0	0	0	0	0
ACATGGTGTTAAGATG-5386STDY7537944	0	2.47075	1.31045	0	0	0	0	0	0	0	0	0	0	0	1.31045	0	0	0	0	0	0	0	0	0	0	0	0	0	0	0	0	0	0	0	0	0	0	0	0	0	0	0	0	0	0	0	0	0	0
ACATGGTTCCCTCTTT-5386STDY7537944	0	1.45039	0	0	0	0	0	0	0	0	0	1.45039	0	0	0	0	0	0	0	0	0	0	0	0	0	0	0	0	0	0	0	0	0	0	0	0	0	0	0	0	0	0	0	0	0	0	0	0	0
ACATGGTTCCGCAAGC-5386STDY7537944	0	2.83434	0	0	0	0	0	0	0	0	0	0	0	0	0	0	0	0	0	0	1.6104	0	0	0	0	0	0	0	0	0	0	0	0	0	0	0	0	0	0	0	0	0	0	0	0	0	0	0	0
ACATGGTTCTAGAGTC-5386STDY7537944	0	2.80098	0	0	0	0	0	0	0	0	0	0	0	0	0	0	0	0	0	0	0	0	0	0	0	0	0	0	0	0	0	0	0	0	0	0	0	0	0	0	0	0	0	0	0	0	0	0	0
ACATGGTTCTCGAGTA-5386STDY7537944	0	0	0	0	0	0	0	0	0	0	0	0	0	0	0	0	0	0	0	0	1.24443	0	0	0	0	0	0	0	0	0	0	0	0	0	0	0	0	0	0	0	0	0	0	0	0	0	0	0	0
ACCAGTAAGAGGTAGA-5386STDY7537944	0	1.62629	0	0	0	0	0	0	0	0	0	0	0	0	0	0	0	0	0	0	1.62629	0	0	0	0	0	0	0	0	0	0	0	0	0	0	0	0	0	0	0	0	0	0	0	0	0	0	0	0
ACCAGTAAGATGAGAG-5386STDY7537944	0	1.81677	0	1.27424	0	0	0	0	0	0	0	0	0	0	0	0	0	0	0	0	0	0	0	0	0	0	0	0	0	0	0	0	0	0	0	0	0	0	0	0	0	0	0	0	0	0	0	0	0
ACCAGTAAGGAGTCTG-5386STDY7537944	0	2.02852	0	0	0	1.45895	0	0	0	0	0	2.02852	0	0	0	0	0	0	0	0	1.45895	0	0	0	0	0	0	0	0	0	0	0	0	0	0	0	0	0	0	0	0	0	0	0	0	0	0	0	0
ACCAGTAAGTGGCACA-5386STDY7537944	0	0	0	0	0	0	0	0	0	0	0	0	0	0	0	0	0	0	0	0	1.13367	0	0	0	0	0	0	0	0	0	0	0	0	0	0	0	0	0	0	0	0	0	0	0	0	0	0	0	0
ACCAGTAAGTGTACTC-5386STDY7537944	0	0	0	0	0	0	0	0	0	0	0	0	0	0	0	0	0	0	0	0	0	0	0	0	0	0	0	0	0	0	0	0	0	0	0	0	0	0	0	0	1.31025	0	0	0	0	0	0	0	0
ACCAGTACAAGTCATC-5386STDY7537944	0	0	0	0	0	0	0	0	0	0	0	0	0	0	0	0	0	0	0	0	2.3558	0	0	0	0	0	0	0	0	0	0	0	0	0	0	0	0	0	0	0	0	0	0	0	0	0	0	0	0
ACCAGTACACAGCCCA-5386STDY7537944	0	0	0	1.30946	0	0	0	0	0	0	0	0	0	0	0	0	0	0	0	0	0	0	0	0	0	0	0	0	0	0	0	0	0	0	0	0	0	0	0	0	0	0	0	0	0	0	0	0	0
ACCAGTACAGATTGCT-5386STDY7537944	0	0	0	0	0	0	0	0	0	0	0	0	1.29234	0	0	0	0	0	0	0	0	0	0	0	0	0	0	0	0	0	0	0	0	0	0	0	0	0	0	0	0	0	0	0	0	0	0	0	0
ACCAGTAGTGATGATA-5386STDY7537944	0	0	0	0	0	0	0	0.935304	0	0	0	0	0.935304	0	0.935304	0	0	0	0	0	1.73059	0	0	0	0	0	0	0	0	0	0	0	0	0	0	0	0	0	0	0	0	0	0	0	0	0	0	0	0
ACCAGTAGTTGGACCC-5386STDY7537944	0	0	0	0	0	0	0	0	0	0	0	0	0	0	0	0	0	0	0	0	0	0	0	0	0	0	0	0	0	0	0	0	0	0	0	0	0	0	0	0	0	0	0	0	0	0	0	0	0
ACCAGTATCAGGATCT-5386STDY7537944	0	1.41282	0	0	0	0	0	0	1.41282	0	0	0	0	0	0	0	0	0	0	0	1.41282	0	0	0	0	0	0	0	0	0	0	0	0	0	0	0	0	0	0	0	0	0	0	0	0	0	0	0	0
ACCCACTAGACATAAC-5386STDY7537944	0	2.41969	0	0	0	0	0	0	0	0	0	0	0	0	0	0	0	0	0	0	0	0	0	0	0	1.48481	0	0	0	0	0	0	0	0	0	0	0	0	0	0	0	0	0	0	0	0	0	0	0
ACCCACTAGAGTACAT-5386STDY7537944	0	1.90863	0.599137	0	0	0.971193	0	0	0	0	0.599137	0	0.599137	0	0	0	0	0	0	0	1.45446	0	0	0	0	0	0	0	0	0	0.599137	0	0	0	0	0	0	0	0	0	0	0	0	0	0	0	0	0	0
ACCCACTAGGATGTAT-5386STDY7537944	0	1.24584	1.24584	0	0	0	0	0	0	0	0	0	1.78368	0	1.24584	0	0	0	0	0	0	0	0	0	0	0	0	0	0	0	0	0	0	0	0	0	0	0	0	0	0	0	0	0	0	0	0	0	0
ACCCACTAGTCTTGCA-5386STDY7537944	0	1.85464	1.3069	0	0	0	0	0	0	0	0	0	0	0	0	0	0	0	0	0	1.3069	0	0	0	0	0	0	0	0	0	0	0	0	0	0	0	0	0	0	0	0	0	0	0	0	0	0	0	0
ACCCACTCAAAGTCAA-5386STDY7537944	0	3.0477	0	0	0	0	0	0	0	0	0	0	0	0	0	0	0	0	0	0	0	0	0	0	0	0	0	0	0	0	0	0	0	0	0	0	0	0	0	0	0	0	0	0	0	0	0	0	0
ACCCACTCAACACCCG-5386STDY7537944	0	1.39738	0.925172	0	0	0	0	0	0	0	0	0	0	0	0	0	0	0	0	0	0.925172	0	0	0	0	0	0	0	0	0	0	0	0	0	0	0	0	0	0	0	0	0	0	0	0	0	0	0	0
ACCCACTGTCTCTTAT-5386STDY7537944	0	1.75068	0	0	0	0	1.21765	0	0	0	0	0	0	0	0	0	0	0	0	0	2.09651	0	0	0	0	0	0	0	0	0	0	0	0	0	0	0	0	0	0	0	0	0	0	0	0	0	0	0	0
ACCCACTGTTCAACCA-5386STDY7537944	0	1.81204	0	0	0	0	0	0	0	0	0	0	1.81204	0	0	0	0	0	0	0	0	0	0	0	0	0	0	0	0	0	0	0	0	0	0	0	0	0	0	0	0	0	0	0	0	0	0	0	0
ACCCACTTCAGCTCGG-5386STDY7537944	0	2.33806	0	0	0	0	0	0	0	0	0	0	0	0	0	0	0	0	0	0	0	0	0	0	0	0	0	0	0	0	0	0	0	0	0	0	0	0	0	0	0	0	0	0	0	0	0	0	0
ACCCACTTCTGTTGAG-5386STDY7537944	0	0	0	0	0	0	0	0	0	0	0	0	1.49762	0	0	0	0	0	0	0	0	0	0	0	0	0	0	0	0	0	0	0	0	0	0	0	0	0	0	0	0	0	0	0	0	0	0	0	0
ACCGTAAAGGGTGTGT-5386STDY7537944	0	1.45064	0	0	0	0	0	0	0	0	0	0	2.01912	0	0	0	0	0	0	0	0	0	0	0	0	0	0	0	0	0	1.45064	0	0	0	0	0	0	0	0	0	0	0	0	0	0	0	0	0	0
ACCGTAACACGAAATA-5386STDY7537944	0	1.88078	0	0	0	0	0	0	0	0	0	0	0	0	1.32954	0	0	0	0	0	0	0	0	0	0	0	0	0	0	0	0	0	0	0	0	0	0	0	0	0	0	0	0	0	0	0	0	0	0
ACCGTAACACGCATCG-5386STDY7537944	0	0	0	0	0	0	0	0	0	0	0	0	0	0	0	0	0	0	0	0	1.4759	0	0	0	0	0	0	0	0	0	0	0	0	0	0	0	0	0	0	0	0	0	0	0	0	0	0	0	0
ACCGTAAGTCTAAAGA-5386STDY7537944	0	0	0	0	0	1.70189	0	0	0	0	0	0	0	0	0	0	0	0	0	0	0	0	0	0	0	0	0	1.17624	0	0	0	0	0	0	0	0	0	1.17624	0	0	0	0	0	0	0	0	0	0	0
ACCGTAAGTGGCGAAT-5386STDY7537944	0	2.61278	0	0	0	0	0	0	0	0	0	0	0	0	0	0	0	0	0	0	0	0	0	0	0	0	0	0	0	0	0	0	0	0	0	0	0	0	0	0	0	0	0	0	0	0	0	0	0
ACCGTAATCAGAAATG-5386STDY7537944	0	0	0	0	0	0	0	0	0	0	0	0	2.05171	0	0	0	0	0	0	0	0	0	0	0	0	0	0	0	0	0	0	0	0	0	0	0	0	0	0	0	0	0	0	0	0	0	0	0	0
ACCGTAATCTTGTACT-5386STDY7537944	0	1.20819	0	0	0	0	0	0	0	0	0	0	1.20819	0	0	0	0	0	0	0	0	0	0	0	0	0	0	0	0	0	0	0	0	0	0	0	0	0	0	0	0	0	0	0	0	0	0	0	0
ACCTTTAAGATGTCGG-5386STDY7537944	0	1.26834	0	0	0	0	0	0	1.26834	0	0	0	0	0	0	0	0	0	0	0	1.8099	0	0	0	0	0	0	0	0	0	0	0	0	0	0	0	0	0	0	0	0	0	0	0	0	0	0	0	0
ACCTTTAAGCCTATGT-5386STDY7537944	0	1.66045	1.66045	0	0	0	0	0	0	0	0	0	0	0	0	0	0	0	0	0	1.1413	0	0	0	0	0	0	0	0	0	0	0	0	0	0	0	0	1.1413	0	0	0	0	0	0	0	0	0	0	0
ACCTTTAAGCGCTCCA-5386STDY7537944	0	2.2152	0	0	0	0	0	0	0	0	0	0	0	0	0	0	0	0	0	0	2.58361	0	0	0	0	0	0	0	0	0	0	0	0	0	0	0	0	1.62563	0	0	0	0	0	0	0	0	0	0	0
ACCTTTAAGTAGATGT-5386STDY7537944	0	1.56984	0	0	0	0	0	0	0	0	0	0	0	0	0	0	0	0	0	0	1.90343	0	0	0	0	0	0	0	0	0	0	0	0	0	0	0	0	0	0	0	0	0	0	0	0	0	0	0	0
ACCTTTACAGGCGATA-5386STDY7537944	0	1.61286	0	0	0	0	0	0	0	0	0	1.30239	0	0	1.30239	0	0	0	0	0	0	0	0	0	0	0	0	0	0	0	0.849743	0	0	0	0	0	0	0	0	0	0	0	0	0	0	0	0	0	0
ACCTTTACATGACGGA-5386STDY7537944	0	1.35674	0	0	0	0	0	0	0	0	0	0	0	0	0	0	0	0	0	0	1.35674	0	0	0	0	0	0	0	0	0	0	0	0	0	0	0	0	0	0	0	0	0	0	0	0	0	0	0	0
ACCTTTACATGCCTTC-5386STDY7537944	0	1.57347	0.493004	0	0	0	0	0	0	0	0	0.82174	0	0	0	0	0	0	0	0	0	0	0	0	0	0	0	0	0	0	0	0	0	0	0	0	0	0	0	0	0	0	0	0	0	0	0	0	0
ACCTTTAGTATATCCG-5386STDY7537944	0	0	0	0	0	0	0	0	0	0	0.53111	0	0	0	0	0	0	0	0	0	0	0	0	0	0	0	0	0	0	0	0	0	0	0	0	0	0	0	0	0	0	0	0	0	0	0	0	0	0
ACCTTTAGTCAAACTC-5386STDY7537944	0	2.22822	1.12195	0	0	0	0	0	0	0	0	0	0	0	0	0	0	0	0	0	0	0	0	0	0	0	0	0	0	0	0	0	0	0	0	0	0	1.12195	0	0	0	0	0	0	0	0	0	0	0
ACCTTTAGTGGTGTAG-5386STDY7537944	0	0	0	0	0	0	0	0	0	0	0	0	1.45415	0	0	0	0	0	0	0	0	0	0	0	0	0	0	0	0	0	0	0	0	0	0	0	0	0	0	0	0	0	0	0	0	0	0	0	0
ACGAGCCAGGGTCGAT-5386STDY7537944	0	2.5598	0	0	0	0	0	0	0	0	0	0	0	0	0	0	0	0	0	0	1.94113	0	0	0	0	0	0	0	0	0	0	0	0	0	0	0	0	0	0	0	0	0	0	0	0	0	0	0	0
ACGAGCCAGTATGACA-5386STDY7537944	0	1.31382	0	0	0	0	0	0	0	0	0	0	0	0	0	0	0	0	0	0	0	0	0	0	0	0	0	0	0	0	0	0	0	0	0	0	0	0	0	0	0	0	0	0	0	0	0	0	0
ACGAGCCAGTGATCGG-5386STDY7537944	0	1.71013	0	0	0	0.920239	0	0	0	0	0	0	0	0	0	0	0	0	0	0	0	0	0	0	0	0	0	0	0	0	0	0	0	0	0	0	0.920239	0.920239	0	0	0	0	0	0	0	0	0	0	0
ACGAGCCCAAGTTAAG-5386STDY7537944	0	1.97939	0	0	0	0	0	0	0	0	0	0	0	0	0	0	0	0	0	0	0	0	0	0	0	0	0	0	0	0	0	0	0	0	0	0	0	0	0	0	0	0	0	0	0	0	0	0	0
ACGAGCCCACGAAGCA-5386STDY7537944	0	2.20868	0	0	0	0	0	0	0	0	1.61976	0	1.61976	0	0	0	0	0	0	0	0	0	0	0	0	0	0	0	0	0	0	0	0	0	0	0	0	0	0	0	0	0	0	0	0	0	0	0	0
ACGAGCCCACTGCCAG-5386STDY7537944	0	1.39842	0	0	0	0	0	0	0	0	0	0	2.31711	0	1.95975	0	0	0	0	0	0	0	0	0	0	0	0	0	0	0	0	0	0	0	0	0	0	0	0	0	0	0	0	0	0	0	0	0	0
ACGAGCCCATGCCACG-5386STDY7537944	0	1.64932	0	0	0	0	0	0	0	0	0	1.64932	0	0	0	0	0	0	0	0	0	0	0	0	0	0	0	0	0	0	0	0	0	0	0	0	0	0	0	0	0	0	0	0	0	0	0	0	0
ACGAGCCGTCTCGTTC-5386STDY7537944	0	1.97136	0	0	0	0	0	0	0	0	0	0	0	0	0	0	0	0	0	0	0	0	0	0	0	0	0	0	0	0	0	0	0	0	0	0	0	0	0	0	0	0	0	0	0	0	0	0	0
ACGAGCCGTTACAGAA-5386STDY7537944	0	2.81769	0	0	0	0	0	0	0	0	0	0	0	0	0	0	0	0	0	0	0	0	0	0	0	0	0	0	0	0	0	0	0	0	0	0	0	1.42254	0	0	0	0	0	0	0	0	0	0	0
ACGAGGAAGCTGATAA-5386STDY7537944	0	2.32097	0	0	0	0	0	0	0	0	0	0	0	0	0	0	0	0	0	0	1.40164	0	0	0	0	0	0	0	0	0	0	0	0	0	0	0	0	0	0	0	0	0	0	0	0	0	0	0	0
ACGAGGACACTTGGAT-5386STDY7537944	0	1.16292	0	0	0	0	0	0	0	0	0	0	1.16292	0	0	0	0	0	0	0	0	0	0	0	0	0	0	0	0	0	0	0	0	0	0	0	0	0	0	0	0	0	0	0	0	0	0	0	0
ACGAGGACATACAGCT-5386STDY7537944	0	1.27147	0	0	0	0	0	0	0	0	1.27147	0	0	0	0	0	0	0	0	0	1.27147	0	0	0	0	0	0	0	0	0	0	0	0	0	0	0	0	1.27147	0	0	0	0	0	0	0	0	0	0	0
ACGAGGAGTAAGAGAG-5386STDY7537944	0	1.06948	0	0	0	0	0	0	0	0	0	0	0	0	0	0	0	0	0	0	0	0	0	0	0	0	0	0	0	0	0	0	0	0	0	0	0	0	0	0	0	0	0	0	0	0	0	0	0
ACGAGGAGTCCTCCAT-5386STDY7537944	0	2.33405	0	0	0	0	0	0	0	0	1.41258	0	0	0	0	0	0	0	0	0	1.9759	0	0	0	0	0	0	0	0	0	0	0	0	0	0	0	0	0	0	0	0	0	0	0	0	0	0	0	0
ACGAGGAGTCTACCTC-5386STDY7537944	0	0	0	0.744767	0	0	0	0	0	0	0	0	0.744767	0	0	0	0	0	0	0	0	0	0	0	0	1.87637	0	0	0	0	0	0	0	0	0	0	0	0	0	0	0	0	0	0	0	0	0	0	0
ACGAGGAGTGCAGACA-5386STDY7537944	0	2.67697	0	0	0	0	0	0	0	0	1.18075	1.18075	0	0	0	0	0	0	0	0	0	0	0	0	0	1.18075	0	0	0	0	0	0	0	0	0	0	0	0	0	0	0	0	0	0	0	0	0	0	0
ACGAGGAGTTCAGACT-5386STDY7537944	0	1.9868	0	0	0	0	0	0	0	0	0	0	0	0	0	0	0	0	0	0	0.641262	0	0	0	0	0	0	0	0	0	0	0	0	0	0	0	0	0	0	0	0	0	0	0	0	0	0	0	0
ACGAGGATCTGCAGTA-5386STDY7537944	0	2.01657	0	0	0	0	0	0	0	0	0	0	2.01657	0	0	0	0	0	0	0	0	0	0	0	0	0	0	0	0	0	0	0	0	0	0	0	0	0	0	0	0	0	0	0	0	0	0	0	0
ACGAGGATCTGGTATG-5386STDY7537944	0	1.54893	0	0	0	0	0	0	0	0	0	0	0	0	0	0	0	0	0	0	0	0	0	0	0	0	0	0	0	0	0	0	0	0	0	0	0	0	0	0	0	0	0	0	0	0	0	0	0
ACGAGGATCTTAACCT-5386STDY7537944	0	0	0	0	0	0	0	0	0	0	0	0	0	0	0	0	0	0	0	0	0	0	0	0	0	0	0	0	0	0	0	0	0	0	0	0	0	0	0	0	0	0	0	0	0	0	0	0	0
ACGATACAGAAGAAGC-5386STDY7537944	0	1.81333	0	0	0	0	0	0	0	0	0	0	0	0	0	0	0	0	0	0	0	0	0	0	0	0	0	0	0	0	0	0	0	0	0	0	0	1.81333	0	0	0	0	0	0	0	0	0	0	0
ACGATACAGCCACCTG-5386STDY7537944	0	2.39949	0	0	0	0	0	0	0	0	0	0	0	0	0	0	0	0	0	0	0	0	0	0	0	0	0	0	0	0	0	0	0	0	0	0	0	0	0	0	0	0	0	0	0	0	0	0	0
ACGATACAGGCCCTTG-5386STDY7537944	0	0	0	0	0	0	0	0	0	0	0	0	0	0	0	0	0	0	0	0	0	0	0	0	0	0	0	0	0	0	0	0	0	0	0	0	0	0	0	0	0	0	0	0	0	0	0	0	0
ACGATACCAAGCTGAG-5386STDY7537944	0	0	0	0	0	0	0	0	0	0	0	0	0	0	0	0	0	0	0	0	0	0	0	0	0	0	0	0	0	0	0	0	0	0	0	0	0	0	0	0	0	0	0	0	0	0	0	0	0
ACGATACCAAGTCATC-5386STDY7537944	0	2.20079	0	0	0	0	0	0	0	0	0	0	0	0	0	0	0	0	0	0	2.4604	0	0	0	0	0	0	0	0	0	0	0	0	0	0	0	0	0	0	0	0	0	0	0	0	0	0	0	0
ACGATACCACAGTCGC-5386STDY7537944	0	1.3839	0	0	0	0	0	0	0	0	0	1.3839	1.3839	0	0	0	0	0	0	0	1.94317	0	0	0	0	0	0	0	0	0	0	0	0	0	0	0	0	0	0	0	0	0	0	0	0	0	0	0	0
ACGATACCATGACATC-5386STDY7537944	0	0	0	0	0	0	0	0	0	0	0	0	0	0	0	0	0	0	0	0	1.3682	0	0	0	0	0	0	0	0	0	0	0	0	0	0	0	0	0	0	0	0	0	0	0	0	0	0	0	0
ACGATACGTATAAACG-5386STDY7537944	0	2.37084	0	0	0	0	0	0	0	0	0	0	0	0	0	0	0	0	0	0	0	0	0	0	0	0	0	0	0	0	0	0	0	0	0	0	0	0	0	0	0	0	0	0	0	0	0	0	0
ACGATACGTGTGGCTC-5386STDY7537944	0	0	1.33406	0	0	0	0	0	0	0	0	0	0	0	0	0	0	0	0	0	0	0	0	0	0	0	0	0	0	0	0	0	0	0	0	0	0	0	0	0	0	0	0	0	0	0	0	0	0
ACGATACTCATGGTCA-5386STDY7537944	0	0	0	0	0	0	0	0	0	0	0	0	0	0	0	0	0	0	0	0	1.35867	0	0	0	0	0	0	0	0	0	0	0	0	0	0	0	0	0	0	0	0	0	0	0	0	0	0	0	0
ACGATGTAGTCTCGGC-5386STDY7537944	0	0	0	0	0	0	0	0	0	0	0	0	0	0	0	0	0	0	0	0	0	0	0	0	0	1.63654	0	0	0	0	0	0	0	0	0	0	0	1.97492	0	0	0	0	0	0	0	0	0	0	0
ACGATGTAGTGGGATC-5386STDY7537944	0	1.32873	0	0	0	1.32873	0	0	0	0	0	0	0	0	0	0	0	0	0	0	2.2331	0	0	0	0	0	0	0	0	0	0	0	0	0	0	0	0	0	0	0	0	0	0	0	0	0	0	0	0
ACGATGTAGTTAGGTA-5386STDY7537944	0	1.6429	0	0	0	0	0	0	0	0	0	0	0	0	0	0	0	0	0	0	1.6429	0	0	0	0	0	0	0	0	0	0	0	0	0	0	0	0	0	0	0	0	0	0	0	0	0	0	0	0
ACGATGTCACCTCGTT-5386STDY7537944	0	1.20786	1.20786	1.20786	0	1.20786	0	0	0	0	0	0	0	0	0	0	0	0	0	0	2.0843	0	0	0	0	0	0	0	0	0	0	0	0	0	0	0	0	0	0	0	0	0	0	0	0	0	0	0	0
ACGATGTCACGGATAG-5386STDY7537944	0	0.937378	0	0	0	0.937378	0	0	0	0	0	0	0	0	0	0	0	0	0	0	0	0	0	0	0	0	0	0	0	0	0	0	0	0	0	0	0	0	0	0	0.937378	0	0	0	0	0	0	0	0
ACGATGTCAGACGCCT-5386STDY7537944	0	0	0	0	0	0	0	0	0	0	0	0	0	0	0	0	0	0	0	0	1.36385	0	0	0	0	0	0	0	0	0	0	0	0	0	0	0	0	0	0	0	0	0	0	0	0	0	0	0	0
ACGATGTGTCACAAGG-5386STDY7537944	0	1.57864	0	0	0	0	0	0	0	0	0	0	0	0	0	0	0	0	0	0	1.07302	0	0	0	0	0	0	0	0	0	0	0	0	0	0	0	0	1.07302	0	0	0	0	0	0	0	0	0	0	0
ACGATGTTCAGATAAG-5386STDY7537944	0	1.99322	0	0	0	0	0	0	0	0	0	0	1.42781	0	1.42781	0	0	0	0	0	0	0	0	0	0	0	0	0	0	0	0	0	0	0	0	0	0	0	0	0	0	0	0	0	0	0	0	0	0
ACGATGTTCTTTACAC-5386STDY7537944	0	1.496	0	0	0	0	0	0	0	0	0	0	0	0	0	0	0	0	0	0	1.496	0	0	0	0	0	0	0	0	0	0	0	0	0	0	0	0	0	0	0	0	0	0	0	0	0	0	0	0
ACGCAGCAGAGTGACC-5386STDY7537944	0	0	0	0	0	0	0	0	0	0	1.07594	0	0	0	0	0	0	0	0	0	0	0	0	0	0	0	0	0	0	0	0	0	0	0	0	0	0	0	0	0	0	0	0	0	0	0	0	0	0
ACGCAGCAGTCAAGGC-5386STDY7537944	0	2.65795	0	0	0	0	0	0	0	0	0	0	0	0	0	0	0	0	0	0	0	0	0	0	0	0	0	0	0	0	0	0	0	0	0	0	0	0	0	0	0	0	0	0	0	0	0	0	0
ACGCAGCCACACCGCA-5386STDY7537944	0	3.18089	0	0	0	0	0	0	0	0	0	0	0	0	0	0	0	0	0	0	0	0	0	0	0	0	0	0	0	0	0	0	0	0	0	0	0	0	0	0	0	0	0	0	0	0	0	0	0
ACGCAGCGTAACGCGA-5386STDY7537944	0	1.2278	0	0	0	0	0	0	0	0	0	0	0	0	0	0	0	0	0	0	0	0	0	0	0	0	0	0	0	0	0	0	0	0	0	0	0	0	0	0	0	0	0	0	0	0	0	0	0
ACGCAGCGTAGCTTGT-5386STDY7537944	0	0	0	0	0	0	0	0	0	0	0	1.45039	0	0	0	0	0	0	0	0	2.01883	0	0	0	0	0	0	0	0	0	0	0	0	0	0	0	0	0	0	0	0	0	0	0	0	0	0	0	0
ACGCAGCTCAAACAAG-5386STDY7537944	0	0	0	0	0	0	0	0	0	0	0	0	0	0	0	0	0	0	0	0	0	0	0	0	0	0	0	0	0	0	0	0	0	0	0	0	0	0	0	0	0	0	0	0	0	0	0	0	0
ACGCAGCTCATGCAAC-5386STDY7537944	0	2.04251	1.17453	1.17453	0	0	0	0	0	0	1.17453	0	0	0	0	0	0	0	0	0	1.17453	0	0	0	0	0	0	0	0	0	0	0	0	0	0	0	0	0	0	0	0	0	0	0	0	0	0	0	0
ACGCAGCTCCGCATAA-5386STDY7537944	0	2.34535	0	0	0	0	0	0	0	0	0	0	0	1.42206	1.42206	0	0	0	0	0	0	0	0	0	0	0	0	0	0	0	0	0	0	0	0	0	0	0	0	0	0	0	0	0	0	0	0	0	0
ACGCAGCTCTTCATGT-5386STDY7537944	0	2.13633	0	0	0	0	0	0	0	0	0	1.24974	0	0	0	0	0	0	0	0	1.78823	0	0	0	0	0	0	0	0	0	0	0	0	0	0	1.24974	0	1.24974	0	0	0	0	0	0	0	0	0	0	0
ACGCCAGAGACCCACC-5386STDY7537944	0	1.78101	0	0	0	0	0	0	0	0	0	0	0	0	0	0	0	0	0	0	1.78101	0	0	0	0	0	0	0	0	0	0	0	0	0	0	0	0	0	0	0	0	0	0	0	0	0	0	0	0
ACGCCAGAGCCTTGAT-5386STDY7537944	0	1.4549	0	0	0	0	0	0	0	0	0	0	0	0	0	0	0	0	0	0	1.4549	0	0	0	0	0	0	0	0	0	0	0	0	0	0	0	0	0	0	0	0	0	0	0	0	0	0	0	0
ACGCCAGAGGCGACAT-5386STDY7537944	0	0	0	1.95401	0	0	0	0	0	0	0	0	0	0	0	0	0	0	0	0	1.39339	0	0	0	0	0	0	0	0	0	0	0	0	0	0	0	0	0	0	0	0	0	0	0	0	0	0	0	0
ACGCCAGAGGGCTTCC-5386STDY7537944	0	0	0	0	0	0	0	0	0	0	0	0	0	0	0	0	0	0	0	0	1.10505	0	0	0	0	0	0	0	0	0	0	0	0	0	0	0	0	0	0	0	0	0	0	0	0	0	0	0	0
ACGCCAGGTAGGAGTC-5386STDY7537944	0	0	0	0	0	0	0	0	0	0	0	0	0	0	0	0	0	0	0	0	0	0	0	0	0	0	0	0	0	0	0	0	0	0	0	0	0	0	0	0	0	0	0	0	0	0	0	0	0
ACGCCAGGTGATGTGG-5386STDY7537944	0	1.47045	0	0	0	0	0	0	0	0	0	0	1.47045	0	0	0	0	0	0	0	1.47045	0	0	0	0	0	0	0	0	0	0	0	0	0	0	0	0	0	0	0	0	0	0	0	0	0	0	0	0
ACGCCAGGTGGTGTAG-5386STDY7537944	0	0	0	1.21916	0	0	0	0	0	0	0	0	0	0	0	0	0	0	0	0	1.75245	0	0	0	0	0	0	0	0	0	0	0	0	0	0	0	0	0	0	0	0	0	0	0	0	0	0	0	0
ACGCCAGGTGGTTTCA-5386STDY7537944	0	0	0	0	0	0	0	0	0	0	0	0	0	0	0	0	0	0	0	0	0	0	0	0	0	0	0	0	0	0	0	0	0	0	0	0	0	0	0	0	0	0	0	0	0	0	0	0	0
ACGCCAGTCTACCAGA-5386STDY7537944	0	2.25413	0	0	0	1.14159	0	0	0	0	0	0	0	0	0	0	0	0	0	0	1.14159	0	0	0	0	1.66079	0	0	0	0	0	0	0	0	0	0	0	0	0	0	0	0	0	0	0	0	0	0	0
ACGCCGAAGATCACGG-5386STDY7537944	0	1.09582	0	0	0	0	0	0	0	0	0	0	0	0	0	0	0	0	0	0	1.09582	0	0	0	0	0	0	0	0	0	0	0	0	0	0	0	0	0	0	0	0	0	0	0	0	0	0	0	0
ACGCCGAAGATGTCGG-5386STDY7537944	0	2.70755	0	0	0	0	0	0	0	0	0	0	0	0	0	0	0	0	0	0	0	0	0	0	0	0	0	0	0	0	0	0	0	0	0	0	0	1.2036	0	0	0	0	0	0	0	0	0	0	0
ACGCCGAAGATGTTAG-5386STDY7537944	0	0.906123	0	0	0	0	0	0	0	0	0	0	0	0	0	0	0	0	0	0	0	0	0	0	0	0	0	0	0	0	0	0	0	0	0	0	0	0.906123	0	0	0	0	0	0	0	0	0	0	0
ACGCCGAAGGATATAC-5386STDY7537944	0	1.31382	0	0	0	0	0	0	0	0	0	0	0	0	0	0	0	0	0	0	1.86264	0	0	0	0	0	0	0	0	0	0	0	0	0	0	0	0	0	0	0	0	0	0	0	0	0	0	0	0
ACGCCGAAGGGAGTAA-5386STDY7537944	0	0	0	0	0	0	0	0	0	0	0	0	1.15526	0	0	0	0	0	0	0	0	0	0	0	0	0	0	0	0	0	0	0	0	0	0	0	0	0	0	0	0	0	0	0	0	0	0	0	0
ACGCCGACACCTCGGA-5386STDY7537944	0	1.97203	0	0	0	0	0	0.934646	0	0	0	0	0	0	0	0	0	0	0	0	0.934646	0	0	0	0	0.934646	0	0	0	0	0	0	0	0	0	0	0	1.40919	0	0	0	0	0	0	0	0	0	0	0
ACGCCGACACGAGAGT-5386STDY7537944	0	1.84224	0	0	0	0	0	0	0	0	0	1.84224	0	0	0	0	0	0	0	0	1.29619	0	0	0	0	0	0	0	0	0	0	0	0	0	0	0	0	0	0	0	0	0	0	0	0	0	0	0	0
ACGCCGAGTCGGCTCA-5386STDY7537944	0	2.20904	0	0	0	0	0	0	0	0	0	2.20904	1.62008	0	1.62008	0	0	0	0	0	0	0	0	0	0	0	0	0	0	0	0	0	0	0	0	0	0	0	0	0	0	0	0	0	0	0	0	0	0
ACGCCGAGTCTGCGGT-5386STDY7537944	0	0	0	0	0	0	0	0	0	0	0	0	0	0	0	0	0	0	0	0	0	0	0	0	0	0	0	0	0	0	0	0	0	0	0	0	0	0	0	0	0	0	0	0	0	0	0	0	0
ACGCCGATCAATCTCT-5386STDY7537944	0	2.6457	0	0	0	0	0	0	0	0	0	2.0211	0	0	0	0	0	0	0	0	0	0	0	0	0	0	0	0	0	0	0	0	0	0	0	0	0	0	0	0	0	0	0	0	0	0	0	0	0
ACGCCGATCACAGTAC-5386STDY7537944	0	1.20523	0	0	0	0	0	0	0	0	0	0	0	0	0	0	0	0	0	0	0	0	0	0	0	0	0	0	0	0	0	0	0	0	0	1.20523	0	0	0	0	0	0	0	0	0	0	0	0	0
ACGCCGATCAGCATGT-5386STDY7537944	0	1.94909	0	0	0	0	0	0	0	0	0	0	0	0	0	0	0	0	0	0	0	0	0	0	0	0	0	0	0	0	0	0	0	0	0	0	0	0	0	0	0	0	0	0	0	0	0	0	0
ACGCCGATCTAGCACA-5386STDY7537944	0	1.28986	0	0	0	0	0	0	0	0	0	0	1.28986	0	0	0	0	0	0	0	1.28986	0	0	0	0	0	0	0	0	0	0	0	0	0	0	0	0	0	0	0	0	0	0	0	0	0	0	0	0
ACGCCGATCTTAGCCC-5386STDY7537944	0	0	1.74033	0	0	0	0	0	0	0	0	0	0	0	0	0	0	0	0	0	0	0	0	0	0	0	0	0	0	0	0	0	0	0	0	0	0	0	0	0	0	0	0	0	0	0	0	0	0
ACGCCGATCTTGTTTG-5386STDY7537944	0	0	0	0	0	0	0	0	0	0	0	0	1.25599	0	0	0	0	0	0	0	0	0	0	0	0	1.79552	0	0	0	0	0	0	0	0	0	0	0	0	0	0	0	0	0	0	0	0	0	0	0
ACGGAGAAGCGTCTAT-5386STDY7537944	0	0	0	0	0	0	0	0	0	0	0	0	0	0	2.40063	0	0	0	0	0	0	0	0	0	0	0	0	0	0	0	0	0	0	0	0	0	0	0	0	0	0	0	0	0	0	0	0	0	0
ACGGAGAAGCTAGTCT-5386STDY7537944	0	1.86725	0	0	0	0	0	0	0	0	0	0	0	0	1.86725	0	0	0	0	0	0	0	0	0	0	0	0	0	0	0	0	0	0	0	0	0	0	0	0	0	0	0	0	0	0	0	0	0	0
ACGGAGAAGGCCCTTG-5386STDY7537944	0	1.84023	0	0	0	0	0	1.29445	0	0	0	0	0	0	0	0	0	0	0	0	0	0	0	0	0	0	0	0	0	0	0	0	0	0	0	0.843506	0	1.29445	0	0	0	0	0	0	0	0	0	0	0
ACGGAGACAGTATAAG-5386STDY7537944	0	1.92345	0	0	0	0	0	0	0	0	0	0	0	0	0	0	0	0	0	0	1.08119	0	0	0	0	0	0	0	0	0	0	0	0	0	0	0	0	0	0	0	0	0	0	0	0	0	0	0	0
ACGGAGACATTGGTAC-5386STDY7537944	0	0	0	0	0	0	0	0	0	0	0	0	1.76558	0	0	0	0	0	0	0	1.23037	0	0	0	0	0	0	0	0	0	0	0	0	0	0	0	0	0	0	0	0	0	0	0	0	0	0	0	0
ACGGAGAGTCCGCTGA-5386STDY7537944	0	1.47149	0	0	0	0	0	0	0	0	0	1.47149	0	0	1.47149	0	0	0	0	0	0	0	0	0	0	0	0	0	0	0	0	0	0	0	0	0	0	0	0	0	0	0	0	0	0	0	0	0	0
ACGGAGAGTCTCTTTA-5386STDY7537944	0	0	0	0	0	0	0	0	0	0	0	0	0	0	0	0	0	0	0	0	0	0	0	0	0	0	0	0	0	0	0	0	0	0	0	0	0	0	0	0	0	0	0	0	0	0	0	0	0
ACGGAGAGTCTTCGTC-5386STDY7537944	0	0	0	0	0	0	0	0	0	0	0	0	0	0	0	0	0	0	0	0	0	0	0	0	0	0	0	0	0	0	0	0	0	0	0	0	0	0	0	0	0	0	0	0	0	0	0	0	0
ACGGAGAGTCTTTCAT-5386STDY7537944	0	1.32852	0	0	0	0	0	0	0	0	0	0	0	0	0	0	0	0	0	0	0.870344	0	0	0	0	0	0	0	0	0	0	0	0	0	0	0	0	0	0	0	0.870344	0	0	0	0	0	0	0	0
ACGGAGAGTGCGGTAA-5386STDY7537944	0	1.43168	0	0	0	0	0	0	0	0	0	0	0	0	0	0	0	0	0	0	0	0	0	0	0	0	0	0	0	0	0	0	0	0	0	0	0	0	0	0	0	0	0	0	0	0	0	0	0
ACGGAGAGTTATGCGT-5386STDY7537944	0	1.39865	0.926184	0	0	0	0	0	0	0	0.926184	0	0	0	0	0	0	0	0	0	0	0	0	0	0	0	0	0	0	0	0	0	0	0	0	0	0	0.926184	0	0	0	0	0	0	0	0	0	0	0
ACGGAGATCAGGCCCA-5386STDY7537944	0	0	0	0	0	0	0	0	0	0	0	0	1.3848	0	0	0	0	0	0	0	1.9442	0	0	0	0	0	0	0	0	0	0	0	0	0	0	0	0	0	0	0	0	0	0	0	0	0	0	0	0
ACGGAGATCCACGCAG-5386STDY7537944	0	1.68308	1.68308	0	0	0	0	0	0	0	0	0	2.64946	0	0	0	0	0	0	0	0	0	0	0	0	0	0	0	0	0	0	0	0	0	0	0	0	0	0	0	0	0	0	0	0	0	0	0	0
ACGGCCAAGACAGACC-5386STDY7537944	0	1.20819	1.20819	0	0	0	0	0	0	0	0	0	0	0	0	0	0	0	0	0	0	0	0	0	0	0	0	0	0	0	0	0	0	0	0	0	0	0	0	0	0	0	0	0	0	0	0	0	0
ACGGCCAAGCCAACAG-5386STDY7537944	0	0	1.17577	0	0	0	0	0	0	0	0	1.17577	1.70134	0	0	0	0	0	0	0	0	0	0	0	0	0	0	0	0	0	0	0	0	0	0	0	0	0	0	0	0	0	0	0	0	0	0	0	0
ACGGCCAAGTACATGA-5386STDY7537944	0	2.31109	0	0	0	0	0	0	0	0	0	0	1.39339	0	1.39339	0	0	0	0	0	0	0	0	0	0	0	0	0	0	0	0	0	0	0	0	0	0	0	0	0	0	0	0	0	0	0	0	0	0
ACGGCCACAAGTCATC-5386STDY7537944	0	2.41837	0	0	0	0	0	0	0	0	0	0	0	0	0	0	0	0	0	0	0	0	0	0	0	0	0	0	0	0	0	0	0	0	0	0	0	0	0	0	0	0	0	0	0	0	0	0	0
ACGGCCACACACATGT-5386STDY7537944	0	1.94703	0	0	0	0	0	0	0.917071	0	0	0	0	0	0	0	0	0	0	0	0	0	0	0	0	0.917071	0	0	0	0	0	0	0	2.14121	0	0.917071	0	0	0	0	0.917071	0	0	0	0	0	0	0	0
ACGGCCACAGACAGGT-5386STDY7537944	0	0	0	0	0	0	0	0	0	0	0	1.52178	0	1.52178	0	0	0	0	0	0	0	0	0	0	0	0	0	0	0	0	0	0	0	0	0	0	0	0	0	0	0	0	0	0	0	0	0	0	0
ACGGCCACATAAAGGT-5386STDY7537944	0	1.81319	0	0	0	0	0	0	0.996944	0	0	0	0.996944	0	0	0	0	0	0	0	0	0	0	0	0	0	0	0	0	0	0	0	0	0	0	0	0	0	0	0	0	0	0	0	0	0	0	0	0
ACGGCCAGTACAGTGG-5386STDY7537944	0	0.857874	0	0	0	0	0	0	0	0	0	0	0	0	0	0	0	0	0	0	0	0	0	0	0	0	0	0	0	0	0	0	0	0	0	0	0	1.31272	0	0	0	0	0	0	0	0	0	0	0
ACGGCCAGTCTTCTCG-5386STDY7537944	0	1.31701	1.31701	0	0	0	0	0	0	0	0	0	0	0	0	0	0	0	0	0	1.86632	0	0	0	0	0	0	0	0	0	0	0	0	0	0	0	0	0	0	0	0	0	0	0	0	0	0	0	0
ACGGCCAGTTAAGTAG-5386STDY7537944	0	0	0	0	0	0	0	0	0	0	0	0	0	0	0	0	0	0	0	0	0	0	0	0	0	0	0	0	0	0	0	0	0	0	0	0	0	0	0	0	0	0	0	0	0	0	0	0	0
ACGGCCAGTTCAACCA-5386STDY7537944	0	2.75026	0	0	0	0	0	0	0	0	0	0	0	0	0	0	0	0	0	0	0	0	0	0	0	0	0	0	0	0	0	0	0	0	0	0	0	0	0	0	0	0	0	0	0	0	0	0	0
ACGGGCTAGACCACGA-5386STDY7537944	0	1.56669	0	0	0	0	0	0	0	0	0	0.666643	0	0	0	0	0	0	0	0	1.34627	0	0	0	0	0	0	0	0	0	0	0	0	0	0	0	0	0	0	0	0	0	0	0	0	0	0	0	0
ACGGGCTAGCCAACAG-5386STDY7537944	0	0	0	0	0	0	0	0	0	0	0	0	0	0	0	0	0	0	0	0	0	0	0	0	0	0.787564	0	0	0	0	0	0	0	0	0	0	0	0	0	0	0	0	0	0	0	0	0	0	0
ACGGGCTAGGGAACGG-5386STDY7537944	0	1.42878	0	0	0	0	0	0	0	0	0	0	0	0	0	0	0	0	0	0	0	0	0	0	0	0	0	0	0	0	0	0	0	0	0	0	0	0	0	0	0	0	0	0	0	0	0	0	0
ACGGGCTAGTACACCT-5386STDY7537944	0	2.13676	0	0	0	0	0	0	0	0	0	0	0	0	0	0	0	0	0	0	0	0	0	0	0	0	0	0	0	0	0	0	0	0	0	0	0	0	0	0	0	0	0	0	0	0	0	0	0
ACGGGCTCACATCCGG-5386STDY7537944	0	0	0	0	0	0	0	0	0	0	0	0	0	0	0	0	0	0	0	0	0	0	0	0	0	0	0	0	0	0	0	0	0	0	0	0	0	0	0	0	0	0	0	0	0	0	0	0	0
ACGGGCTCAGAGTGTG-5386STDY7537944	0	0	0.534863	0	0	0	0	0	0	0	0	0	0	0	0	0	0	0	0	0	0	0	0	0	0	0	0	0	0	0	0	0	0	0	0	0	0	0	0	0	0	0	0	0	0	0	0	0	0
ACGGGCTGTACCGTTA-5386STDY7537944	0	0.852513	0.852513	0	0	0	0	0	0	0	0	0	0	0	0	0	0	0	0	0	1.30592	0	0	0	0	0	0	0	0	0	0	0	0	0	0	0	0	0	0	0	0	0	0	0	0	0	0	0	0
ACGGGCTGTAGGCTGA-5386STDY7537944	0	1.38693	0	0	0	0	0.916801	0	0.916801	0	0	0	0	0	0	0	0	0	0	0	1.70544	0	0	0	0	0	0	0	0	0	0	0	0	0	0	0	0	0	0	0	0	0	0	0	0	0	0	0	0
ACGGGCTGTCTCCCTA-5386STDY7537944	0	1.54399	0	0	0	0	0	0	0	0	0	0	0	0	0	0	0	0	0	0	0	0	0	0	0	0	0	0	0	0	0	0	0	0	0	0	0	0	0	0	0	0	0	0	0	0	0	0	0
ACGGGCTGTGGTTTCA-5386STDY7537944	0	0	0	1.41423	0	0	0	0	0	0	0	0	0	0	1.41423	0	0	0	0	0	2.33602	0	0	0	0	0	0	0	0	0	0	0	0	0	0	0	0	0	0	0	0	0	0	0	0	0	0	0	0
ACGGGCTTCGTACGGC-5386STDY7537944	0	1.95818	0	0	0	0	0	0	0	0	0	0	0	0	1.39704	0	0	0	0	0	0	0	0	0	0	0	0	0	0	0	0	0	0	0	0	0	0	0	0	0	0	0	0	0	0	0	0	0	0
ACGGGTCAGATCCTGT-5386STDY7537944	0	2.24634	0	0	0	0	0	0	0	0	0	0	0	0	0	0	0	0	0	0	0	0	0	0	0	0	0	0	0	0	0	0	0	0	0	0	0	0	0	0	0	0	0	0	0	0	0	0	0
ACGGGTCAGCCCAATT-5386STDY7537944	0	1.2397	1.2397	0	0	0	0	0	0	0	1.2397	0	0	0	1.2397	0	0	0	0	0	0	0	0	0	0	0	0	0	0	0	0	0	0	0	0	0	0	0	0	0	0	0	0	0	0	0	0	0	0
ACGGGTCAGGCTCTTA-5386STDY7537944	0	1.07062	0	0	0	0	0	0	0	0	0	0	0	0	0	0	0	0	0	0	0	0	0	0	0	0	0	0	0	0	0	0	0	0	0	0	0	0	0	0	0	0	0	0	0	0	0	0	0
ACGGGTCAGTCTCCTC-5386STDY7537944	0	2.18909	0	0	0	0	0	0	0	0	0	0	0	0	0	0	0	0	0	0	0	0	0	0	0	0	0	0	0	0	0	0	0	0	0	0	0	0	0	0	0	0	0	0	0	0	0	0	0
ACGGGTCCAGATTGCT-5386STDY7537944	0	1.6558	0	0	0	0	0	0	0	0	0	0	1.6558	0	1.1374	0	0	0	0	0	1.6558	0	0	0	0	0	0	0	0	0	0	0	0	0	0	0	0	0	0	0	0	0	0	0	0	0	0	0	0
ACGGGTCGTCGTGGCT-5386STDY7537944	0	1.04869	0	0	0	0	0	0	0	0	0	0	0	0	0	0	0	0	0	0	0	0	0	0	0	0	0	0	0	0	0	0	0	0	0	0	0	0	0	0	0	0	0	0	0	0	0	0	0
ACGGGTCGTGTAACGG-5386STDY7537944	0	0	0	0	0	0	0	0	0	0	0.858971	0	0	0	0	0	0	0	0	0	0	0	0	0	0	0	0	0	0	0	0	0	0	0	0	0	0	0	0	0	0	0	0	0	0	0	0	0	0
ACGGGTCGTTGGGACA-5386STDY7537944	0	2.41257	0	0	0	0	0	0	0	0	0	0	2.41257	0	0	0	0	0	0	0	0	0	0	0	0	0	0	0	0	0	0	0	0	0	0	0	0	0	0	0	0	0	0	0	0	0	0	0	0
ACGGGTCTCACTTATC-5386STDY7537944	0	1.47733	0	0.989771	0	0	0	0	0	0	0	0	0	0	0	0	0	0	0	0	0	0	0	0	0	0.989771	0	0	0	0	0	0	0	0	0	0	0	1.80366	0	0	0	0	0	0	0	0	0	0	0
ACGGGTCTCATAGCAC-5386STDY7537944	0	1.49359	0	0	0	0	0	0	0	0	0	0	0	0	1.49359	0	0	0	0	0	0	0	0	0	0	0	0	0	0	0	0	0	0	0	0	0	0	0	0	0	0	0	0	0	0	0	0	0	0
ACGGGTCTCATCTGCC-5386STDY7537944	0	0	0	0	0	0	0	0	0	0	0	0	0	0	0	0	0	0	0	0	0	0	0	0	0	0	0	0	0	0	0	0	0	0	0	0	0	0	0	0	0	0	0	0	0	0	0	0	0
ACGGGTCTCCAAACAC-5386STDY7537944	0	0	0	0	0	0	0	0	0	0	0	0	0	0	0	0	0	0	0	0	0	0	0	0	0	0	0	0	0	0	0	0	0	0	0	0	0	0	0	0	0	0	0	0	0	0	0	0	0
ACGGGTCTCGTTTGCC-5386STDY7537944	0	2.00425	0	0	0	0	0	0	0	0	0	0	0	0	0	0	0	0	0	0	1.43753	0	0	0	0	0	0	0	0	0	0	0	0	0	0	0	0	0	0	0	0	0	0	0	0	0	0	0	0
ACGTCAAAGACCTTTG-5386STDY7537944	0	1.84853	0	0	0	0	0	0	0	0	0	0	0	0	0	0	0	0	0	0	0	0	0	0	0	0	0	0	0	0	0	0	0	0	0	0	0	0	0	0	0	0	0	0	0	0	0	0	0
ACGTCAACAAGCGAGT-5386STDY7537944	0	2.5668	0	0	0	1.09995	0	0	0	0	0	0	0	0	0	0	0	0	0	0	0	0	0	0	0	0	0	0	0	0	0	0	0	0	0	0	0	1.09995	0	0	0	0	0	0	0	0	0	0	0
ACGTCAAGTGACGCCT-5386STDY7537944	0	1.93249	0	0	0	0	0	0	0	0	0	0	0	0	0	0	0	0	0	0	0	0	0	0	0	0	0	0	0	0	0	0	0	0	0	0	0	0	0	0	0	0	0	0	0	0	0	0	0
ACGTCAATCATGTCTT-5386STDY7537944	0	0	0	0	0	0	0	0	0	0	0	0	0	0	0	0	0	0	0	0	0.952959	0	0	0	0	0.952959	0	0	0	0	0	0	0	0	0	0	0	0	0	0	0	0	0	0	0	0	0	0	0
ACGTCAATCCGAGCCA-5386STDY7537944	0	1.72179	0	0	0	0	0	0	0	0	0	0	0	0	0	0	0	0	0	0	1.19309	0	0	0	0	0	0	0	0	0	0	0	0	0	0	0	0	0	0	0	0	0	0	0	0	0	0	0	0
ACGTCAATCCGATATG-5386STDY7537944	0	1.94249	0	0	0	1.09595	0	0	0	0	0	1.60625	0	0	0	0	0	0	0	0	0	0	0	0	0	0	0	0	0	0	0	0	0	0	0	0	0	0	0	0	0	0	0	0	0	0	0	0	0
ACGTCAATCTACTATC-5386STDY7537944	0	1.33128	0	0	0	0	0	0	0	0	0	0	0	0	0	0	0	0	0	0	0	0	0	0	0	0.872528	0	0	0	0	0	0	0	0	0	0	0	0	0	0	0	0	0	0	0	0	0	0	0
ACTATCTAGAATGTTG-5386STDY7537944	0	2.5456	0	0	0	0	0	0	0	0	0	0	0	0	0	0	0	0	0	0	0	0	0	0	0	0	0	0	0	0	0	0	0	0	0	0	0	0	0	0	0	0	0	0	0	0	0	0	0
ACTATCTAGAATTGTG-5386STDY7537944	0	1.91304	0	0	0	1.3576	0	0	0	0	0	0	0	0	0	0	0	0	0	0	0	0	0	0	0	0	0	0	0	0	0	0	0	0	0	0	0	0	0	0	0	0	0	0	0	0	0	0	0
ACTATCTAGAGTACAT-5386STDY7537944	0	0	0	0	0	0	0	0	0	0	0	0	0	0	0	0	0	0	0	0	0	0	0	0	0	0	0	0	0	0	0	0	0	0	0	0	0	0	0	0	0	0	0	0	0	0	0	0	0
ACTATCTAGCAGGCTA-5386STDY7537944	0	1.09238	0	0	0	1.09238	0	0	0	0	0	0	0	0	0	0	0	0	0	0	0	0	0	0	0	1.60196	0	0	0	0	0	0	0	0	0	0	0	0	0	0	0	0	0	0	0	0	0	0	0
ACTATCTAGTCGTTTG-5386STDY7537944	0	0	1.37744	0	0	0	0	0	0	0	0	0	0	0	0	0	0	0	0	0	0	0	0	0	0	0	0	0	0	0	0	0	0	0	0	0	0	0	0	0	0	0	0	0	0	0	0	0	0
ACTATCTGTCGACTGC-5386STDY7537944	0	2.08194	0	0	0	0	0	0	0	0	0	0	0	0	0	0	0	0	0	0	0	0	0	0	0	0	0	0	0	0	0	0	0	0	0	0	0	0	0	0	0	0	0	0	0	0	0	0	0
ACTATCTGTGATGTCT-5386STDY7537944	0	2.77247	0	0	0	0	0	0	0	0	0	2.13996	0	0	1.55805	0	0	0	0	0	0	0	0	0	0	0	0	0	0	0	0	0	0	0	0	0	0	0	0	0	0	0	0	0	0	0	0	0	0
ACTATCTGTGTCTGAT-5386STDY7537944	0	1.66733	0	0	0	0	0	0	0	0	0	0.888987	0	0	0	0	0	0	0	0	0	0	0	0	0	0	0	0	0	0	0	0	0	0	0	0	0	0	0	0	0	0	0	0	0	0	0	0	0
ACTATCTGTTAAGACA-5386STDY7537944	0	0	0	0	0	0	0	0	0	0	0	0	0	0	0	0	0	0	0	0	0	0	0	0	0	2.00157	0	0	0	0	0	0	0	0	0	0	0	0	0	0	0	0	0	0	0	0	0	0	0
ACTATCTGTTTACTCT-5386STDY7537944	0	2.76791	0	0	0	0	0	0	0	0	0	0	0	0	0	0	0	0	0	0	1.55421	0	0	0	0	0	0	0	0	0	0	0	0	0	0	0	0	0	0	0	0	0	0	0	0	0	0	0	0
ACTATCTTCAAGGTAA-5386STDY7537944	0	1.80197	0	0	0	0	0	0	0	0	0	0	0	0	0	0	0	0	0	0	0	0	0	0	0	0	0	0	0	0	0	0	0	0	0	0	0	0	0	0	0	0	0	0	0	0	0	0	0
ACTATCTTCTCACATT-5386STDY7537944	0	0	0	0	0	0	0	0	0	0	0	0	0	0	1.05463	0	0	0	0	0	0	0	0	0	0	0	0	0	0	0	0	0	0	0	0	0	0	0	0	0	0	0	0	0	0	0	0	0	0
ACTGAACCACAGGCCT-5386STDY7537944	0	2.37003	0	0	0	0	0	0	0	0	0	0.961758	0	0	0	0	0	0	0	0	0	0	0	0	0	0	0	0	0	0	0	0	0	0	0	0	0	0.961758	0	0	0	0	0	0	0	0	0	0	0
ACTGAACCACCGAATT-5386STDY7537944	0	1.72387	0	0	0	0	0	0	0	0	0	0	0	0	0	0	0	0	0	0	0	0	0	0	0	0	0	0	0	0	0	0	0	0	0	0	0	0	0	0	0	0	0	0	0	0	0	0	0
ACTGAACCATACTACG-5386STDY7537944	0	1.88693	1.05305	0	0	0	0	0	0	0	0	1.05305	0	0	0	0	0	0	0	0	0	0	0	0	0	0	0	0	0	0	0	0	0	0	0	0	0	1.05305	0	0	0	0	0	0	0	0	0	0	0
ACTGAACGTAGCCTAT-5386STDY7537944	0	1.37126	0	0	0	0	0	0	0	0	0	1.37126	1.37126	0	1.37126	0	0	0	0	0	0	0	0	0	0	0	0	0	0	0	0	0	0	0	0	0	0	0	0	0	0	0	0	0	0	0	0	0	0
ACTGAACTCAGAAATG-5386STDY7537944	0	0	0	0	0	0	0	0	0	0	0	0	0	0	0	0	0	0	0	0	0	0	0	0.958971	0	0.958971	0	0	0	0	0	0	0	2.73962	0	0	0	0	0	0	0	0	0	0	0	0	0	0	0
ACTGAACTCGCCAGCA-5386STDY7537944	0	2.0527	0	0	0	0	0	0	0	0	1.18263	0	0	0	0	0	0	0	0	0	1.18263	0	0	0	0	0	0	0	0	0	0	0	0	0	0	0	0	0	0	0	0	0	0	0	0	0	0	0	0
ACTGAACTCTAACGGT-5386STDY7537944	0	1.53393	0	0	0	0	0	0	0	0	0	0	0	0	0	0	0	0	0	0	1.03609	0	0	0	0	0	0	0	0	0	0	0	0	0	0	0	0	1.03609	0	0	0	0	0	0	0	0	0	0	0
ACTGAGTAGTTCGATC-5386STDY7537944	0	1.80373	1.26304	0	0	0	0	0	0	0	0	0	0	0	0	0	0	0	0	0	1.26304	0	0	0	0	0	0	0	0	0	0	0	0	0	0	0	0	0	0	0	0	0	0	0	0	0	0	0	0
ACTGAGTCATCGACGC-5386STDY7537944	0	1.48666	0	0	0	0	0	0	0	0	0	0	0	0	0	0	0	0	0	0	0	0	0	0	0	0	0	0	0	0	0	0	0	0	0	0	0	0	0	0	0	0	0	0	0	0	0	0	0
ACTGAGTGTAAGGGCT-5386STDY7537944	0	0	0	0	0	0	0	0	0	0	1.64122	2.23248	0	0	0	0	0	0	0	0	0	0	0	0	0	0	0	0	0	0	0	0	0	0	0	0	0	0	0	0	0	0	0	0	0	0	0	0	0
ACTGAGTGTACCGAGA-5386STDY7537944	0	0.86212	1.31811	0	0	0	0	0	0	0	0.86212	0	0	0	0	0	0	0	0	0	0.86212	0	0	0	0	0	0	0	0	0	0	0	0	0	0	0	0	0	0	0	0	0	0	0	0	0	0	0	0
ACTGAGTGTCTCAACA-5386STDY7537944	0	0.950032	0	0	0	0	0	0	0	0	0	0	0.950032	0	0	0	0	0	0	0	0	0	0	0	0	0	0	0	0	0	0	0	0	0	0	0	0	0	0	0	0	0	0	0	0	0	0	0	0
ACTGAGTTCTAACTTC-5386STDY7537944	0	2.79699	0.997159	0	0	0	0	0	0	0	0	0	0	0	0	0	0	0	0	0	0.997159	0	0	0	0	0.997159	0	0	0	0	0	0	0	0	0	0	0	0	0	0	0	0	0	0	0	0	0	0	0
ACTGATGAGGGTCTCC-5386STDY7537944	0	2.73384	0	0	0	0	0	0	0	0	0	0	0	0	0	0	0	0	0	0	0	0	0	0	0	0	0	0	0	0	0	0	0	0	0	0	0	0	0	0	0	0	0	0	0	0	0	0	0
ACTGATGAGTGTACCT-5386STDY7537944	0	1.39945	0.926829	0	0	0	0	0	0.926829	0	0	0	0	0	0	0	0	0	0	0	1.71909	0	0	0	0	0.926829	0	0	0	0	0	0	0	0	0	0	0	0	0	0	0	0	0	0	0	0	0	0	0
ACTGATGCAGATAATG-5386STDY7537944	0	0	0	0	0	0	0	0	0	0	0	0	0	0	0	0	0	0	0	0	0	0	0	0	0	0	0	0	0	0	0	0	0	0	0	0	0	0	0	0	0	0	0	0	0	0	0	0	0
ACTGATGCAGCCTTTC-5386STDY7537944	0	0	0	0	0	0	0	0	0	0	0	0	0	0	0	0	0	0	0	0	0	0	0	0	0	0	0	0	0	0	0	0	0	0	0	0	0	0	0	0	0	0	0	0	0	0	0	0	0
ACTGATGGTAGAAGGA-5386STDY7537944	0	1.8822	0	0	0	0	0	0	0	0	0	0	0	0	0	0	0	0	0	0	0	0	0	0	0	0	0	0	0	0	0	0	0	0	0	0	0	0	0	0	0	0	0	0	0	0	0	0	0
ACTGATGGTAGTGAAT-5386STDY7537944	0	2.36784	0	1.44096	0	0	0	0	0	0	0	0	0	0	0	0	0	0	0	0	2.00815	0	0	0	0	0	0	0	0	0	0	0	0	0	0	0	0	0	0	0	0	0	0	0	0	0	0	0	0
ACTGATGGTCAGAATA-5386STDY7537944	0	2.37791	0	0	0	0	0	0	0	0	0	0	0	0	0	0	0	0	0	0	0	0	0	0	0	0	0	0	0	0	0	0	0	0	0	0	0	0	0	0	0	0	0	0	0	0	0	0	0
ACTGATGGTGGCCCTA-5386STDY7537944	0	0	0	0	0	0	0	0	0	0	0	0	0	0	0	0	0	0	0	0	0	0	0	0	0	0	0	0	0	0	0	0	0	0	0	0	0	0	0	0	0	0	0	0	0	0	0	0	0
ACTGATGTCCGAAGAG-5386STDY7537944	0	2.55925	0	0	0	0	0	0	0	0	0	0	1.38166	0	0	0	0	0	0	0	0	0	0	0	0	0	0	0	0	0	0	0	0	0	0	0	0	0	0	0	0	0	0	0	0	0	0	0	0
ACTGATGTCGCGTAGC-5386STDY7537944	0	1.59331	0	0	0	0	0	0	0	0	0	1.59331	1.59331	0	0	0	0	0	0	0	0	0	0	0	0	0	0	0	0	0	0	0	0	0	0	0	0	1.59331	0	0	0	0	0	0	0	0	0	0	0
ACTGATGTCGGCGCAT-5386STDY7537944	0	2.46251	0	0	0	0	0	0	0	0	0	0	0	0	0	0	0	0	0	0	1.1464	0	0	0	0	0	0	0	0	0	0	0	0	0	0	0	0	0	0	0	0	0	0	0	0	0	0	0	0
ACTGATGTCTATGTGG-5386STDY7537944	0	0	0	0	0	1.38829	0	0	0	0	0	0	0.917884	0	0	0	0	0	0	0	0	0	0	0	0	0	0	0	0	0	0	0	0	0	0	0	0	0.917884	0	0	0	0	0	0	0	0	0	0	0
ACTGCTCAGACATAAC-5386STDY7537944	0	1.10021	0	0	0	0	0	0	0	0	0	1.10021	0	0	1.10021	0	0	0	0	0	0	0	0	0	0	0	0	0	0	0	0	0	0	0	0	0	0	1.10021	0	0	0	0	0	0	0	0	0	0	0
ACTGCTCAGACCGGAT-5386STDY7537944	0	2.57088	0	0	0	1.39111	0	0	0	0	0	0	0	0	0	0	0	0	0	0	0	0	0	0	0	0	0	0	0	0	0	0	0	0	0	0	0	1.39111	0	0	0	0	0	0	0	0	0	0	0
ACTGCTCAGCTTTGGT-5386STDY7537944	0	0	0	0	0	0	0	0	0	0	0	0	0	0	0	0	0	0	0	0	0	0	0	0	0	0	0	0	0	0	0	0	0	0	0	0	0	1.13139	0	0	0	0	0	0	0	0	0	0	0
ACTGCTCCAGGGAGAG-5386STDY7537944	0	1.45114	1.45114	0	0	0	0	0	0	0	0	0	0	0	0	0	0	0	0	0	2.01968	0	0	0	0	0	0	0	0	0	0	0	0	0	0	0	0	0	0	0	0	0	0	0	0	0	0	0	0
ACTGCTCTCACAAACC-5386STDY7537944	0	1.98695	0	0	0	0	0	0	0	0	1.4223	0	0	0	0	0	0	0	0	0	0	0	0	0	0	0	0	0	0	0	0	0	0	0	0	0	0	0	0	0	0	0	0	0	0	0	0	0	0
ACTGCTCTCGCCGTGA-5386STDY7537944	0	1.70778	0	0	0	0	0	0	0	0	0	0	0	0	0	0	0	0	0	0	0	0	0	0	0	0	0	0	0	0	0	0	0	0	0	0	0	0	0	0	0	0	0	0	0	0	0	0	0
ACTGCTCTCGGAGGTA-5386STDY7537944	0	1.76458	0	0	0	0	0	0	0	0	0	0	0	0	0	0	0	0	0	0	1.76458	0	0	0	0	0	0	0	0	0	0	0	0	0	0	0	0	0	0	0	0	0	0	0	0	0	0	0	0
ACTGTCCAGATGCGAC-5386STDY7537944	0	0.995543	0	0	0	0	0	0	0	0	0	0	0.995543	0	0	0	0	0	0	0	0	0	0	0	0	0.995543	0	0	0	0	0	0	0	0	0	0	0	1.48442	0	0	0	0	0	0	0	0	0	0	0
ACTGTCCCACAACGCC-5386STDY7537944	0	1.16382	0	0	0	0.742451	0	0	0	0	1.16382	0	0.742451	0	0.742451	0	0	0	0	0	0	0	0	0.742451	0	2.16419	0	0	0	0	0	0	0	0.742451	0	0	0	0	0	0	0	0	0	0	0	0	0	0	0
ACTGTCCCACATAACC-5386STDY7537944	0	2.43698	0	0	0	0	0	0	0	0	0	0	0	0	0	0	0	0	0	0	0	0	0	0	0	0	0	0	0	0	0	0	0	0	0	0	0	0	0	0	0	0	0	0	0	0	0	0	0
ACTGTCCCAGGGATTG-5386STDY7537944	0	0	0	0	0	0	0	0	0	0	0	1.39567	0	0	0	0	0	0	0	0	1.39567	0	0	0	0	0	0	0	0	0	0	0	0	0	0	0	0	0	0	0	0	0	0	0	0	0	0	0	0
ACTGTCCGTACATGTC-5386STDY7537944	0	2.36799	0	0	0	0	0	0	0	0	0	0	0	0	0	0	0	0	0	0	0	0	0	0	0	0	0	0	0	0	0	0	0	0	0	0	0	0	0	0	0	0	0	0	0	0	0	0	0
ACTGTCCGTCAAAGAT-5386STDY7537944	0	1.66183	1.14246	0	0	1.66183	0	0	0	0	0	0	0	0	0	0	0	0	0	0	0	0	0	0	0	0	0	0	0	0	0	0	0	0	0	0	0	0	0	0	0	0	0	0	0	0	0	0	0
ACTGTCCGTTCGAATC-5386STDY7537944	0	0	0	0	0	0	0	0	0	0	0	0	0	0	0	0	0	0	0	0	1.02945	0	0	0	0	0	0	0	0	0	0	0	0	0	0	0	0	0	0	0	0	0	0	0	0	0	0	0	0
ACTGTCCTCGGCGCAT-5386STDY7537944	0	2.25891	0	0	0	0	0	0	1.14523	0	0	0	0	0	0	0	0	0	0	0	0	0	0	0	0	0	0	0	0	0	0	0	0	0	0	0	0	0	0	0	0	0	0	0	0	0	0	0	0
ACTGTCCTCTCCTATA-5386STDY7537944	0	1.45177	1.23924	0	0	0	0	0	0	0	0	0	0	0	0	0	0	0	0	0	0.969006	0	0	0	0	0	0	0	0	0	0	0	0	0	0	0.597551	0	0	0	0	0	0	0	0	0	0	0	0	0
ACTTACTAGAGCAATT-5386STDY7537944	0	2.05141	0	0	0	0	0	0	0	0	0	0	0	0	0	0	0	0	0	0	0.756035	0	0	0	0	0	0	0	0	0	0	0	0	1.70824	0	0	0	0	0	0	0.756035	0	0	0	0	0	0	0	0
ACTTACTAGGAGCGTT-5386STDY7537944	0	2.80834	0	0	0	0	0	0	0	0	0	2.54056	0	0	0	0	0	0	0	0	2.17375	0	0	0	0	0	0	0	0	0	0	0	0	0	0	0	0	0	0	0	0	0	0	0	0	0	0	0	0
ACTTACTCAAGGACAC-5386STDY7537944	0	2.48298	0	0	0	0	0	0	0	0	0	0	0	0	0	0	0	0	0	0	0	0	0	0	0	0	0	0	0	0	0	0	0	0	0	0	0	0	0	0	0	0	0	0	0	0	0	0	0
ACTTACTCAGCCTATA-5386STDY7537944	0	0	0	0	0	0	0	0	0	0	0	0	0	0	0	0	0	0	0	0	0	0	0	0	0	0	0	0	0	0	0	0	0	0	0	0	0	0	0	0	0	0	0	0	0	0	0	0	0
ACTTACTTCGTAGATC-5386STDY7537944	0	0	0	0	0	0	1.02222	0	1.02222	0	0	0	0	0	0	0	0	0	0	0	0	0	0	0	0	0	0	0	0	0	0	0	0	0	0	0	0	0	0	0	0	0	0	0	0	0	0	0	0
ACTTGTTAGAAGGGTA-5386STDY7537944	0	1.37522	0	0	0	0	0	0	0	0	0	0	0	0	1.37522	0	0	0	0	0	0	0	0	0	0	0	0	0	0	0	0	0	0	0	0	0	0	0	0	0	0	0	0	0	0	0	0	0	0
ACTTGTTAGAGGTTGC-5386STDY7537944	0	1.15646	0	0	0	0	0	0	0	0	0	0	0	0	0	0	0	0	0	0	0	0	0	0	0	0	0	0	0	0	0	0	0	0	0	0	0	1.15646	0	0	1.15646	0	0	0	0	0	0	0	0
ACTTGTTAGCTTATCG-5386STDY7537944	0	0	0	0	0	0	0	0	0	0	0	1.43533	0	0	0	0	0	0	0	0	1.43533	0	0	0	0	0	0	0	0	0	0	0	0	0	0	0	0	0	0	0	0	0	0	0	0	0	0	0	0
ACTTGTTAGTATTGGA-5386STDY7537944	0	2.37326	0	0	0	0	0	0	0	0	0	1.23346	0	0	0	0	0	0	0	0	0	0	0	0	0	0	0	0	0	0	0	0	0	0	0	0	0	0	0	0	0	0	0	0	0	0	0	0	0
ACTTGTTAGTTCCACA-5386STDY7537944	0	0	0	0	0	0	0	0	1.33036	0	0	0	0	0	0	0	0	0	0	0	0	0	0	0	0	0	0	0	0	0	0	0	0	0	0	0	0	0	0	0	0	0	0	0	0	0	0	0	0
ACTTGTTCAGTATGCT-5386STDY7537944	0	0	0	0	0	0	0	0	0	0	0	0	0	0	0	0	0	0	0	0	0	0	0	0	0	0	0	0	0	0	0	0	0	0	0	0	0	0	0	0	0	0	0	0	0	0	0	0	0
ACTTGTTGTCGCTTTC-5386STDY7537944	0	1.40372	0	0	0	0	0	0	1.40372	0	0	0	0	0	0	0	0	0	0	0	1.40372	0	0	0	0	0	0	0	0	0	0	0	0	0	0	0	0	0	0	0	0	0	0	0	0	0	0	0	0
ACTTGTTTCTCTTGAT-5386STDY7537944	0	2.20772	0	0	0	0	0	0	0	0	0	0	0	0	0	0	0	0	0	0	0	0	0	0	0	0	0	0	0	0	0	0	0	0	0	0	0	0	0	0	0	0	0	0	0	0	0	0	0
ACTTTCAAGAAGGCCT-5386STDY7537944	0	2.14782	0	0	0	0	0	0	0.815822	0	0	0	0	0	0	0	0	0	0	0	1.25905	0	0	0	0	0	0	0	0	0	0	0	0	0	0	0	0	0	0	0	0	0	0	0	0	0	0	0	0
ACTTTCAAGGCCCTTG-5386STDY7537944	0	1.06936	0	0	0	0	0	0	0	0	0	0	0	0	0	0	0	0	0	0	0	0	0	0	0	0	0	0	0	0	0	0	0	0	0	0	0	0	0	0	0	0	0	0	0	0	0	0	0
ACTTTCACAAAGCAAT-5386STDY7537944	0	2.45869	0	0	0	0	1.30084	0	0	0	0	1.30084	0	0	0	0	0	0	0	0	1.30084	0	0	0	0	0	0	0	0	0	0	0	0	0	0	0	0	0	0	0	0	0	0	0	0	0	0	0	0
ACTTTCACAGGTGGAT-5386STDY7537944	0	1.25977	0	0	0	0	0	0	0	0	0	0	1.25977	0	1.25977	0	0	0	0	0	1.25977	0	0	0	0	0	0	0	0	0	0	0	0	0	0	0	0	0	0	0	0	0	0	0	0	0	0	0	0
ACTTTCACATCGGAAG-5386STDY7537944	0	1.00997	0	1.00997	0	0	0	0	0	0	0	1.00997	0	0	0	0	0	0	0	0	1.50208	0	0	0	0	0	0	0	0	0	0	0	0	0	0	0	0	0	0	0	0	0	0	0	0	0	0	0	0
ACTTTCAGTCGAAAGC-5386STDY7537944	0	1.8691	0	0	0	0.863149	0	0	0	0	0.863149	0	0	0	0	0	0	0	0	0	0	0	0	0	0	0	0	0	0	0	0	0	0	0	0	0.863149	0	0.863149	0	0	0	0	0	0	0	0	0	0	0
ACTTTCAGTCTTTCAT-5386STDY7537944	0	0	0	0	0	0	0	0	0	0	0.599507	0	0	0	0	0	0	0	0	0	0	0	0	0	0	0	0	0	0	0	0	0	0	0	0	0	0	0	0	0	0	0	0	0	0	0	0	0	0
ACTTTCAGTTAAGATG-5386STDY7537944	0	1.52206	0	0	0	0	0	0	0	0	0	0	0	0	1.52206	0	0	0	0	0	0	0	0	0	0	0	0	0	0	0	0	0	0	0	0	0	0	0	0	0	0	0	0	0	0	0	0	0	0
ACTTTCATCACATAGC-5386STDY7537944	0	1.81462	0	0	0	0	0	0	0	0	0	0	0	0	0	0	0	0	0	0	1.27239	0	0	0	0	0	0	0	0	0	0	0	0	0	0	0	0	0	0	0	0	0	0	0	0	0	0	0	0
ACTTTCATCAGGTTCA-5386STDY7537944	0	0	0	0	0	0	0	0	0	0	0	0	0	0	0	0	0	0	0	0	0	0	0	0	0	0	0	0	0	0	0	0	0	0	0	0	0	0	0	0	0	0	0	0	0	0	0	0	0
ACTTTCATCGAATGGG-5386STDY7537944	0	0	1.74422	0	0	0	0	0	0	0	0	0	0	0	0	0	0	0	0	0	0	0	0	0	0	0	0	0	0	0	0	0	0	0	0	0	0	0	0	0	0	0	0	0	0	0	0	0	0
ACTTTCATCGTAGGTT-5386STDY7537944	0	1.52698	0	0	0	0	0	0	0	0	1.03038	0	0	0	0	0	0	0	0	0	1.85729	0	0	0	0	0	0	0	0	0	0	0	0	0	0	0	0	1.52698	0	0	0	0	0	0	0	0	0	0	0
AGAATAGAGACCCACC-5386STDY7537944	0	1.07734	0	0	0	0	0	0	0	0	0	0	0	0	0	0	0	0	0	0	0	0	0	0	0	0	0	0	0	0	0	0	0	0	0	0	0	0	0	0	0	0	0	0	0	0	0	0	0
AGAATAGAGAGCTGGT-5386STDY7537944	0	0	0	0	0	0	0	0	0	0	0	0	0	0	0	0	0	0	0	0	0	0	0	0	0	0	0	0	0	0	0	0	0	0	0	0	0	0	0	0	0	0	0	0	0	0	0	0	0
AGAATAGAGCGTCAAG-5386STDY7537944	0	1.50821	0	0	0	0	0	0	0	0	0	1.50821	0	0	2.08409	0	0	0	0	0	0	0	0	0	0	0	0	0	0	0	0	0	0	0	0	0	0	0	0	0	0	0	0	0	0	0	0	0	0
AGAATAGAGGCTAGAC-5386STDY7537944	0	1.94883	1.94883	0	0	0	0	0	0	0	0	0	1.38885	0	1.38885	0	0	0	0	0	0	0	0	0	0	0	0	0	0	0	0	0	0	0	0	0	0	0	0	0	0	0	0	0	0	0	0	0	0
AGAATAGAGTTACCCA-5386STDY7537944	0	1.46021	0	0	0	0	0	0	0	0	0	0	0	0	0	0	0	0	0	0	0	0	0	0	0	0.975857	0	0	0	0	0	0	0	0	0	0	0	0	0	0	0.975857	0	0	0	0	0	0	0	0
AGAATAGCACAGCCCA-5386STDY7537944	0	1.1658	0	0	0	0	0	0	0	0	0	0	0	0	0	0	0	0	0	0	0	0	0	0	0	0	0	0	0	0	0	0	0	0	0	0	0	0	0	0	0	0	0	0	0	0	0	0	0
AGAATAGCATGCCTAA-5386STDY7537944	0	2.24332	0	0	0	0	0	0	0	0	0	0	0	0	0	0	0	0	0	0	0	0	0	0	0	0	0	0	0	0	0	0	0	0	0	0	0	0	0	0	0	0	0	0	0	0	0	0	0
AGAATAGGTATTACCG-5386STDY7537944	0	3.17978	0	0	0	0	0	0	0	0	0	2.02595	0	0	0	0	0	0	0	0	2.02595	0	0	0	0	0	0	0	0	0	0	0	0	0	0	0	0	0	0	0	0	0	0	0	0	0	0	0	0
AGAATAGGTGCACTTA-5386STDY7537944	0	1.74695	0	0	0	0	0	0	0	0	0	0	0	0	0	0	0	0	0	0	0	0	0	0	0	0	0	0	0	0	0	0	0	0	0	0	0	0	0	0	0	0	0	0	0	0	0	0	0
AGAATAGGTTGATTGC-5386STDY7537944	0	0	0	0	0	0.867211	0	0	0	0	0	0	0	0	0	0	0	0	0	0	0	0	0	0	0	0	0	0	0	0	0	0	0	0	0	0	0	0	0	0	0	0	0	0	0	0	0	0	0
AGAATAGTCCCAAGAT-5386STDY7537944	0	2.12564	0	0	0	0	0	0	0	0	0	0	0	0	0	0	0	0	0	0	0	0	0	0	0	1.2411	0	0	0	0	0	0	0	0	0	0	0	0	0	0	0	0	0	0	0	0	0	0	0
AGAATAGTCGGTTAAC-5386STDY7537944	0	1.62432	0	0	0	0	0	0	0	0	0	0	0	0	1.62432	0	0	0	0	0	0	0	0	0	0	0	0	0	0	0	0	0	0	0	0	0	0	0	0	0	0	0	0	0	0	0	0	0	0
AGAATAGTCTTACCGC-5386STDY7537944	0	0	0	0	0	0	0	0	0	0	0	0	0	0	0	0	0	0	0	0	2.06342	0	0	0	0	0	0	0	0	0	0	0	0	0	0	0	0	0	0	0	0	0	0	0	0	0	0	0	0
AGACGTTAGGTGATTA-5386STDY7537944	0	0	1.46352	0	0	0	0	0	0	0	0	0	0	0	0	0	0	0	0	0	0	0	0	0	0	0	0	0	0	0	0	0	0	0	0	0	0	0	0	0	0	0	0	0	0	0	0	0	0
AGACGTTCATGCCACG-5386STDY7537944	0	0	0	0	0	0	0	0	0	0	0	0	0	0	0	0	0	0	0	0	0	0	0	0	0	0	0	0	0	0	1.26104	0	0	0	0	0	0	0	0	0	0	0	0	0	0	0	0	0	0
AGACGTTGTAAGTGGC-5386STDY7537944	0	1.38278	0	0	0	0	0	0	0	0	0	0	0	0	0	0	0	0	0	0	1.38278	0	0	0	0	0	0	0	0	0	0	0	0	0	0	0	0	0	0	0	0	0	0	0	0	0	0	0	0
AGACGTTGTTAGTGGG-5386STDY7537944	0	0	0	0	0	0	0	0	0	0	0	0	0	0	0	0	0	0	0	0	0	0	0	0	0	0	0	0	0	0	0	0	0	0	0	0	0	0	0	0	0	0	0	0	0	0	0	0	0
AGACGTTTCACGACTA-5386STDY7537944	0	0	0	1.52938	0	0	0	0	0	0	0	0	0	0	0	0	0	0	0	0	0	0	0	1.03235	0	0	0	0	0	0	0	0	0	0	0	0	0	0	0	0	0	0	0	0	0	0	0	0	0
AGACGTTTCATGCATG-5386STDY7537944	0	1.97545	0	0	0	0	0	0	0	0	0	0	0	0	0	0	0	0	0	0	0	0	0	0	0	0	0	0	0	0	0	0	0	0	0	0	0	0	0	0	0	0	0	0	0	0	0	0	0
AGACGTTTCCTGTACC-5386STDY7537944	0	2.37813	0	0	0	0.798899	0.798899	0	0	0	0	0	0	0	0	0	0	0	0	0	0.798899	0	0	0	0	0	0	0	0	0	0	0	0	0	0	0	0	0	0	0	0	0	0	0	0	0	0	0	0
AGACGTTTCTATCCCG-5386STDY7537944	0	0.967891	1.45039	0	0	0	0	0	0	0	0.967891	0	0	0	0	0	0	0	0	0	1.45039	0	0	0	0	0	0	0	0	0	0	0	0	0	0	0	0	0	0	0	0	0	0	0	0	0	0	0	0
AGAGCGAAGCTAGTCT-5386STDY7537944	0	1.5955	0	0	0	0	0	0	0	0	0	0	0	0	0	0	0	0	0	0	0	0	0	0	0	0	0	0	0	0	0	0	0	0	0	0	0	0	0	0	0	0	0	0	0	0	0	0	0
AGAGCGAAGTTAGGTA-5386STDY7537944	0	1.91666	0	1.07594	0	0	0	0	0	0	0	0	0	0	0	0	0	0	0	0	0	0	0	0	0	0	0	0	0	0	0	0	0	0	0	0	0	0	0	0	0	0	0	0	0	0	0	0	0
AGAGCGATCACCGTAA-5386STDY7537944	0	0	0	0	0	0	0	0	0	0	0	0	0	0	0	0	0	0	0	0	0	0	0	0	0	0	0	0	0	0	0	0	0	0	0	0	0	0	0	0	0	0	0	0	0	0	0	0	0
AGAGCGATCTCTAGGA-5386STDY7537944	0	2.86167	0	0	0	1.45819	0	0	0	0	0	0	0	0	0	0	0	0	0	0	1.45819	0	0	0	0	0	0	0	0	0	0	0	0	0	0	0	0	0	0	0	0	0	0	0	0	0	0	0	0
AGAGCTTAGACTGTAA-5386STDY7537944	0	1.302	0	0	0	0	0	0	0	0	0	0	0	0	0	0	0	0	0	0	0	0	0	0	0	0	0	0	0	0	0	0	0	0	0	0	0	0	0	0	0	0	0	0	0	0	0	0	0
AGAGCTTAGGGAGTAA-5386STDY7537944	0	1.25995	0	0	0	0	0	0	0	0	0	0	0	0	0	0	0	0	0	0	0.816526	0	0	0	0	0	0	0	0	0	0	0	0	0	0	0	0	0	0	0	0	0	0	0	0	0	0	0	0
AGAGCTTAGTGTCCCG-5386STDY7537944	0	1.84718	0	0	0	0	0	0	0	0	0	1.84718	1.84718	0	0	0	0	0	0	0	0	0	0	0	0	0	0	0	0	0	0	0	0	0	0	0	0	0	0	0	0	0	0	0	0	0	0	0	0
AGAGTGGAGAGGTACC-5386STDY7537944	0	2.39926	0	0	0	0	0	0	0	0	0	0	0	0	0	0	0	0	0	0	0	0	0	0	0	0	0	0	0	0	0	0	0	3.71504	0	0	0	1.25384	0	0	0	0	0	0	0	0	0	0	0
AGAGTGGAGCCAGTAG-5386STDY7537944	0	2.02652	0	0	0	0	0	0	0	0	0	0	0	0	0	0	0	0	0	0	1.45717	0	0	0	0	0	0	0	0	0	0	0	0	0	0	0	0	0	0	0	0	0	0	0	0	0	0	0	0
AGAGTGGAGTGGCACA-5386STDY7537944	0	0	0	0	0	0	0	0	0	0	0	1.36406	1.36406	0	0	0	0	0	0	0	1.36406	0	0	0	0	0	0	0	0	0	0	0	0	0	0	0	0	0	0	0	0	0	0	0	0	0	0	0	0
AGAGTGGCATGCTAGT-5386STDY7537944	0	2.93647	0	0	0	0	0	0	0	0	0	1.69787	0	0	0	0	0	0	0	0	1.69787	0	0	0	0	0	0	0	0	0	0	0	0	0	0	0	0	0	0	0	0	0	0	0	0	0	0	0	0
AGAGTGGCATGGTCTA-5386STDY7537944	0	2.90062	0	0	0	0	0	1.06798	0	0	0	0	0	0	0	0	0	0	0	0	1.06798	0	0	0	0	0	0	0	0	0	0	0	0	0	0	0	0	1.06798	0	0	0	0	0	0	0	0	0	0	0
AGAGTGGCATTGCGGC-5386STDY7537944	0	0	1.76078	0	0	0	0	0	0	0	0	1.76078	0	0	0	0	0	0	0	0	0	0	0	0	0	0	0	0	0	0	0	0	0	0	0	0	0	0	0	0	0	0	0	0	0	0	0	0	0
AGAGTGGGTAAACGCG-5386STDY7537944	0	2.13452	0	0	0	0	0	0	0	0	0	1.05195	0	0	0	0	0	0	0	0	2.13452	0	0	0	0	0	0	0	0	0	0	0	0	0	0	0	0	0	0	0	0	0	0	0	0	0	0	0	0
AGAGTGGGTCCGACGT-5386STDY7537944	0	2.07673	0	0	0	0	0	0	0	0	0	1.50167	0	0	0	0	0	0	0	0	0	0	0	0	0	0	0	0	0	0	0	0	0	0	0	0	0	0	0	0	0	0	0	0	0	0	0	0	0
AGAGTGGGTTCCATGA-5386STDY7537944	0	1.03305	0	0	0	0	0	0	0	0	0	0	0	0	0	0	0	0	0	0	0	0	0	0	0	0	0	0	0	0	0	0	0	0	0	0	0	0	0	0	0	0	0	0	0	0	0	0	0
AGAGTGGGTTGGTGGA-5386STDY7537944	0	1.30513	0	0	0	0	0	0	0	0	0	0	0	0	0	0	0	0	0	0	1.30513	0	0	0	0	0	0	0	0	0	0	0	0	0	0	0	0	0	0	0	0	0	0	0	0	0	0	0	0
AGATCTGAGACACGAC-5386STDY7537944	0	1.27666	0	0	0	0	0	0	0	0	0	0	0	0	0	0	0	0	0	0	1.27666	0	0	0	0	0	0	0	0	0	0	0	0	0	0	0	0	0	0	0	0	0	0	0	0	0	0	0	0
AGATCTGAGACGACGT-5386STDY7537944	0	0	0	0	0	0	0	0	0	0	0	0	0	0	0	0	0	0	0	0	0	0	0	0	0	0	0	0	0	0	0	0	0	0	0	0	0	0	0	0	0	0	0	0	0	0	0	0	0
AGATCTGAGGAGTAGA-5386STDY7537944	0	1.43753	0	0	0	0	0	0	0	0	0	0	0	0	0	0	0	0	0	0	0	0	0	0	0	1.43753	0	0	0	0	2.00425	0	0	0	0	0	0	0	0	0	0	0	0	0	0	0	0	0	0
AGATCTGAGGTCATCT-5386STDY7537944	0	0	0	0	0	0	0	0	0	0	0	0	0	0	0	0	0	0	0	0	0	0	0	0	0	0	0	0	0	0	0	0	0	0	0	0	0	0	0	0	0	0	0	0	0	0	0	0	0
AGATCTGCACGGACAA-5386STDY7537944	0	0.798966	0	0	0	0	0	0	0.798966	0	0.798966	0	0	0	0	0	0	0	0	0	0	0	0.798966	0	0	0.798966	0	0	0	0	0	0	0	0	0	0	0	0	0	0	0	0	0	0	0	0	0	0	0
AGATCTGCAGCTGCTG-5386STDY7537944	0	1.54748	0	0	0	1.24312	0	0	0	0	0	0.803435	0	0	0	0	0	0	0	0	1.78049	0	0	0	0	0	0	0	0	0	0	0	0	0	0	0	0	0	0	0	0	0	0	0	0	0	0	0	0
AGATCTGGTGCAACGA-5386STDY7537944	0	2.01291	0	0	0	0	0	0	0	0	0	0	0	0	0	0	0	0	0	0	0	0	0	0	0	1.44516	0	0	0	0	0	0	0	0	0	0	0	0	0	0	0	0	0	0	0	0	0	0	0
AGATCTGGTGTTGGGA-5386STDY7537944	0	1.5955	0	0	0	0	0	0	0	0	0	0	0	0	0	0	0	0	0	0	0	0	0	0	0	0	0	0	0	0	0	0	0	0	0	0	0	1.5955	0	0	0	0	0	0	0	0	0	0	0
AGATCTGTCAACGGCC-5386STDY7537944	0	0	0	0	0	0	0	0	0	0	0	0	0	0	0	0	0	0	0	0	0	0	0	0	0	1.09476	0	0	0	0	0	0	0	0	0	0	0	0	0	0	0	0	0	0	0	0	0	0	0
AGATCTGTCACAACGT-5386STDY7537944	0	2.37238	0	0	0	0	1.7684	0	0	0	0	0	0	0	0	0	0	0	0	0	0	0	0	0	0	0	0	0	0	0	0	0	0	0	0	0	0	0	0	0	0	0	0	0	0	0	0	0	0
AGATTGCAGCGTTGCC-5386STDY7537944	0	1.89258	0.662383	0	0	0	0	0	0	0	0	0	0	0	0	0	0	0	0	0	0	0	0	1.05738	0	1.33979	0	0	0	0	0	0	0	0	0	0	0	0	0	0	0	0	0	0	0	0	0	0	0
AGATTGCAGCTCTCGG-5386STDY7537944	0	0	0	0	0	0	0	0	0	0	0	0	0	0	0	0	0	0	0	0	1.70797	0	0	0	0	0	0	0	0	0	0	0	0	0	0	0	0	0	0	0	0	0	0	0	0	0	0	0	0
AGATTGCAGGGCATGT-5386STDY7537944	0	0	0	0	0	0	0	0	0	0	0	0	0	0	0	0	0	0	0	0	0	0	0	0	0	0	0	0	0	0	0	0	0	0	0	0	0	0	0	0	0	0	0	0	0	0	0	0	0
AGATTGCCAAGTAGTA-5386STDY7537944	0	0	0	0	0	0	0	0	0	0	0	0	0	0	0	0	0	0	0	0	1.39727	0	0	0	0	0	0	0	0	0	0	0	0	0	0	0	0	0	0	0	0	0	0	0	0	0	0	0	0
AGATTGCCAAGTTGTC-5386STDY7537944	0	0	0	1.48861	0	0	0	0	0	0	0	0	0.762506	0	0	0	0	0	0	0	0	0	0	0	0	1.48861	0	0	0	0	0	0	0	0	0	0	0	0	0	0	0	0	0	0	0	0	0	0	0
AGATTGCCAGGCTCAC-5386STDY7537944	0	0.576255	0	0	0	0.939509	0	0	0	0	0	0	0	0	0	0	0	0	0	0	0.939509	0	0	0	0	1.41523	0	0	0	0	0	0	0	0	0	0	0	1.58858	0	0	0	0	0	0	0	0	0	0	0
AGATTGCCATCGACGC-5386STDY7537944	0	2.41954	0	0	0	0	0	0	0	0	0	0	0	0	0	0	0	0	0	0	0	0	0	0	0	0	0	0	0	0	0	0	0	0	0	0	0	0	0	0	0	0	0	0	0	0	0	0	0
AGATTGCGTCAGAAGC-5386STDY7537944	0	1.9267	0	0	0	0	0	0	0	0	0	0	0	0	0	0	0	0	0	0	0	0	0	0	0	0	0	0	0	0	0	0	0	0	0	0	0	0	0	0	0	0	0	0	0	0	0	0	0
AGATTGCGTCGGCACT-5386STDY7537944	0	1.25098	0	0	0	0	0	0	0	0	0	0	0	0	0	0	0	0	0	0	0	0	0	0	0	0	0	0	0	0	0	0	0	0	0	1.25098	0	0	0	0	0	0	0	0	0	0	0	0	0
AGATTGCGTGCACTTA-5386STDY7537944	0	0	0	0	0	1.21967	0	0	0	0	0	1.21967	0	0	0	0	0	0	0	0	1.21967	0	0	0	0	0	0	0	0	0	0	0	0	0	0	0	0	0	0	0	0	0	0	0	0	0	0	0	0
AGATTGCGTGTGGCTC-5386STDY7537944	0	1.84977	0	0	0	0	0	0	0	0	0	0.849973	0	0	0	0	0	0	0	0	0.849973	0	0	0	0	0	0	0	0	0	0	0	0	0	0	0	0	0	0	0	0	0	0	0	0	0	0	0	0
AGATTGCGTTCCCTTG-5386STDY7537944	0	1.83527	0	0	0	0	0	0	0	0	0	0	0	0	0	0	0	0	0	0	0	0	0	0	0	0	0	0	0	0	0	0	0	0	0	0	0	0	0	0	0	0	0	0	0	0	0	0	0
AGATTGCTCAGCTGGC-5386STDY7537944	0	1.3529	0	0	0	0	0	0	0	0	0	0	0	0	0	0	0	0	0	0	0	0	0	0	0	0	0	0	0	0	0	0	0	0	0	0	0	0	0	0	0	0	0	0	0	0	0	0	0
AGATTGCTCTCGCATC-5386STDY7537944	0	1.44491	0	0	0	0	0	0	0	0	0	0	0	0	0	0	0	0	0	0	0	0	0	0	0	0	0	0	0	0	0	0	0	0	0	0	0	0	0	0	0	0	0	0	0	0	0	0	0
AGATTGCTCTTGTTTG-5386STDY7537944	0	0.962658	0	0	0	0	0	0	0	0	0.962658	0	0	0	0	0	0	0	0	0	0	0	0	0	0	0	0	0	0	0	0	0	0	0	0	0	0	0.962658	0	0	0	0	0	0	0	0	0	0	0
AGCAGCCAGCGATCCC-5386STDY7537944	0	1.61265	0	0	0	0	0	0	0	0	0	2.20079	0	0	2.20079	0	0	0	0	0	0	0	0	0	0	0	0	0	0	0	0	0	0	0	0	0	0	0	1.61265	0	0	0	0	0	0	0	0	0	0
AGCAGCCAGGATGGAA-5386STDY7537944	0	2.68419	1.31621	0	0	0	0	0	0	0	0	0	0	0	0	0	0	0	0	0	0	0	0	0	0	0	0	0	0	0	0	0	0	0	0	0	0	0	0	0	0	0	0	0	0	0	0	0	0
AGCAGCCAGGGCATGT-5386STDY7537944	0	1.45516	0	0	0	0	0	0	0	0	0	1.45516	1.45516	0	0	0	0	0	0	0	2.02423	0	0	0	0	0	0	0	0	0	0	0	0	0	0	0	0	0	0	0	0	0	0	0	0	0	0	0	0
AGCAGCCCACACTGCG-5386STDY7537944	0	0	1.38278	0	0	0	0	0	0	0	1.38278	0	0	0	0	0	0	0	0	0	0	0	0	0	0	0	0	0	0	0	0	0	0	0	0	0	0	0	0	0	0	0	0	0	0	0	0	0	0
AGCAGCCCAGCAGTTT-5386STDY7537944	0	2.15791	0	0	0	0	0	1.26723	0	0	0	0	1.26723	0	1.26723	0	0	0	0	0	0	0	0	0	0	0	0	0	0	0	0	0	0	0	0	0	0	0	0	0	0	0	0	0	0	0	0	0	0
AGCAGCCCAGCTCCGA-5386STDY7537944	0	1.19006	0	0	0	0	0	0	0	0	0	1.19006	1.19006	0	1.19006	0	0	0	0	0	1.19006	0	0	0	0	0	0	0	0	0	0	0	0	0	0	1.19006	0	0	0	0	0	0	0	0	0	0	0	0	0
AGCAGCCGTAAACGCG-5386STDY7537944	0	1.87585	0	0	0	0	0	0	0	0	1.32527	1.87585	0	0	0	0	0	0	0	0	1.32527	0	0	0	0	0	0	0	0	0	0	0	0	0	0	0	0	0	0	0	0	0	0	0	0	0	0	0	0
AGCAGCCGTGTGAATA-5386STDY7537944	0	1.16156	0	0	0	0	0	0	1.16156	0	1.16156	0	0	0	0	0	0	0	0	0	0	0	0	0	0	0	0	0	0	0	0	0	0	0	0	0	0	0	0	0	0	0	0	0	0	0	0	0	0
AGCAGCCTCACATGCA-5386STDY7537944	0	2.72505	0	0	0	0	0	0	0	0	0	0	0	0	0	0	0	0	0	0	0	0	0	0	0	0	0	0	0	0	0	0	0	2.89639	0	0	0	0	0	0	0	0	0	0	0	0	0	0	0
AGCAGCCTCATCGGAT-5386STDY7537944	0	1.06361	1.06361	0	0	0	0	0	0	0	0	0	0	0	0	0	0	0	0	0	1.06361	0	0	0	0	0	0	0	0	0	0	0	0	0	0	0	0	0	0	0	1.06361	0	0	0	0	0	0	0	0
AGCAGCCTCCCAACGG-5386STDY7537944	0	1.65068	1.65068	0	0	0	0	0	0	0	0	0	0	0	0	0	0	0	0	0	1.65068	0	0	0	0	0	0	1.65068	0	0	0	0	0	0	0	0	0	0	0	0	0	0	0	0	0	0	0	0	0
AGCAGCCTCCGTTGCT-5386STDY7537944	0	1.70409	0	0	0	0	0	0	0	0	0	0	0	0	0	0	0	0	0	0	1.70409	0	0	0	0	0	0	0	0	0	0	0	0	0	0	0	0	0	0	0	0	0	0	0	0	0	0	0	0
AGCAGCCTCGCCTGTT-5386STDY7537944	0	0	0	0	0	0	0	0.940317	0	0	0	0	0	0	0	0	0	0	0	0	0	0	0	0	0	1.73737	0	0	0	0	0	0	0	0	0	0	0	0	0	0	0	0	0	0	0	0	0	0	0
AGCAGCCTCGGACAAG-5386STDY7537944	0	1.32995	0	1.32995	0	0	0	0	0	0	1.32995	0	0	0	1.32995	0	0	0	0	0	0	0	0	0	0	0	0	0	0	0	0	0	0	0	0	0	0	1.32995	0	0	0	0	0	0	0	0	0	0	0
AGCATACAGATCCCGC-5386STDY7537944	0	1.17376	0	0	0	0	0	0	0	0	0	0	0	0	0	0	0	0	0	0	0	0	0	0	0	0	0	0	0	0	0	0	0	0	0	0	0	0	0	0	0	0	0	0	0	0	0	0	0
AGCATACAGCGTCAAG-5386STDY7537944	0	1.11715	0	0	0	0	0	0	0	0	0.707083	0	0	0	0.707083	0	0	0	0	0	1.11715	0	0	0	0	0	0	0	0	0	0	0	0	0	0	0	0	0	0	0	0	0	0	0	0	0	0	0	0
AGCATACAGCTGGAAC-5386STDY7537944	0	0	0	0	0	0	0	0	0	0	0	0	0	0	0	0	0	0	0	0	0	0	0	0	0	0	0	0	0	0	0	0	0	0	0	0	0	0	0	0	0	0	0	0	0	0	0	0	0
AGCATACAGTGAATTG-5386STDY7537944	0	2.08966	1.51316	0	0	0	0	0	0	0	0	0	0	0	0	0	0	0	0	0	0	0	0	0	0	0	0	0	0	0	0	0	0	0	0	1.51316	0	0	0	0	0	0	0	0	0	0	0	0	0
AGCATACCAATCCGAT-5386STDY7537944	0	2.3911	0	0	0	0	0	0	0	0	0	1.78554	0	0	0	0	0	0	0	0	0	0	0	0	0	0	0	0	0	0	0	0	0	0	0	0	0	0	0	0	0	0	0	0	0	0	0	0	0
AGCATACCATTTGCTT-5386STDY7537944	0	1.76217	0	0	0	0	0	0	0	0	0	0	0	0	0	0	0	0	0	0	2.10871	0	0	0	0	0	0	0	0	0	0	0	0	0	0	0	0	0	0	0	0	0	0	0	0	0	0	0	0
AGCATACTCATCTGCC-5386STDY7537944	0	1.82589	0	0	0	0	0	0	0	0	0	0	0	0	0	0	0	0	0	0	0	0	0	0	0	0	0	0	0	0	0	0	0	0	0	0	0	0	0	0	0	0	0	0	0	0	0	0	0
AGCATACTCCAGAAGG-5386STDY7537944	0	0	0	0	0	0	0	0	0	0	0	0	0	0	0	0	0	0	0	0	0	0	0	0	0	0	0	0	0	0	0	0	0	0	0	0	0	0	0	0	0	0	0	0	0	0	0	0	0
AGCCTAAAGTGTTAGA-5386STDY7537944	0	1.81591	0	0	0	0	0	0	0	0	0	0	0	0	0	0	0	0	0	0	2.62949	0	0	0	0	0	0	0	0	0	0	0	0	0	0	0	0	0	0	0	0	0	0	0	0	0	0	0	0
AGCCTAAGTAGATTAG-5386STDY7537944	0	1.05317	0	1.05317	0	0	0	0	0	0	1.05317	0	0	0	0	0	0	0	0	0	1.05317	0	0	0	0	0	0	0	0	0	0	0	0	0	0	0	0	0	0	0	0	0	0	0	0	0	0	0	0
AGCCTAAGTAGGCTGA-5386STDY7537944	0	0	0	0	0	1.33344	0	0	0	0	0	0	0	0	0	0	0	0	0	0	0	0	0	0	0	0	0	0	0	0	0	0	0	0	0	0	0	0	0	0	0	0	0	0	0	0	0	0	0
AGCCTAAGTCTTGCGG-5386STDY7537944	0	1.60688	0	0	0	0	0	0	0	0	0	0	0	0	0	0	0	0	0	0	0	0	0	0	0	0	0	0	0	0	0	0	0	0	0	0	0	0	0	0	0	0	0	0	0	0	0	0	0
AGCCTAAGTGCTCTTC-5386STDY7537944	0	0	0	0	0	0	0	0	0	0	0	0	0	0	0	0	0	0	0	0	0	0	0	0	0	0	0	0	0	0	0	0	0	0	0	0	0	0	0	0	1.37943	0	0	0	0	0	0	0	0
AGCCTAATCCCAAGTA-5386STDY7537944	0	0	1.14021	0	0	0	0	0	0	0	0	0	0	0	0	0	0	0	0	0	1.14021	0	0	0.724509	0	1.43298	0	0	0	0	0	0	0	0	0	0	0	0	0	0	0	0	0	0	0	0	0	0	0
AGCCTAATCGAATGCT-5386STDY7537944	0	0	0	0	0	0	0	0	0	0	0	0	0	0	0	0	0	0	0	0	1.41541	0	0	0	0	0	0	0	0	0	0	0	0	0	0	0	0	0	0	0	0	0	0	0	0	0	0	0	0
AGCCTAATCGCTAGCG-5386STDY7537944	0	0	0	0	0	0	0	0	0	0	0	0	0	0	0	0	0	0	0	0	0	0	0	1.23432	0	1.77021	0	0	0	0	0	0	0	0	0	0	0	0	0	0	0	0	0	0	0	0	0	0	0
AGCCTAATCGTCACGG-5386STDY7537944	0	0	1.3411	0	0	0	0	0	0	0	0	0	2.24811	0	0	0	0	0	0	0	0	0	0	0	0	0	0	0	0	0	0	0	0	0	0	0	0	0	0	0	0	0	0	0	0	0	0	0	0
AGCCTAATCGTCGTTC-5386STDY7537944	0	0.810514	0.810514	0	0	0	0	0	0	0	0	0	0	0	0	0	0	0	0	0	0.810514	0	0	0	0	0	0	0	0	0	0	0	0	0	0	0	0	0	0	0	0	0	0	0	0	0	0	0	0
AGCCTAATCTACCTGC-5386STDY7537944	0	1.28929	0	0	0	0	0	0	0	0	0	0	0	0	0	0	0	0	0	0	2.18499	0	0	0	0	0	0	0	0	0	0	0	0	0	0	0	0	0	0	0	0	0	0	0	0	0	0	0	0
AGCGGTCAGCGATCCC-5386STDY7537944	0	2.11617	0	0	0	0	0	0	0	0	0	0	0	0	0	0	0	0	0	0	2.11617	0	0	0	0	0	0	0	0	0	0	0	0	0	0	0	0	0	0	0	0	0	0	0	0	0	0	0	0
AGCGGTCAGGAACTGC-5386STDY7537944	0	2.06924	0	0	0	0	0	0	0	0	0	0	0	0	0	0	0	0	0	0	1.725	0	0	0	0	0	0	0	0	0	0	0	0	0	0	0	0	1.19582	0	0	0	0	0	0	0	0	0	0	0
AGCGGTCAGTACGATA-5386STDY7537944	0	0	0	0	0	0	0	0	0	0	0	0	0	0	1.37788	0	0	0	0	0	0	0	0	0	0	0	0	0	0	0	0	0	0	0	0	0	0	0	0	0	0	0	0	0	0	0	0	0	0
AGCGGTCAGTAGCCGA-5386STDY7537944	0	1.52613	0	0	0	0	0	0	0	0	0	0	0	0	0	0	0	0	0	0	1.52613	0	0	0	0	0	0	0	0	0	0	0	0	0	0	0	0	0	0	0	0	0	0	0	0	0	0	0	0
AGCGGTCCAACGCACC-5386STDY7537944	0	2.36442	0	0	0	0	0	0	0.865772	0	0	0	0	0	0	0	0	0	0	0	0	0	0	0	0	0	0	0	0	0	0	0	0	0	0	0	0	0.865772	0	0	0	0	0	0	0	0	0	0	0
AGCGGTCTCCCACTTG-5386STDY7537944	0	2.16329	0	0	0	0	0	0	0	0	0	0	0	0	0	0	0	0	0	0	0	0	0	0	0	0	0	0	0	0	0	0	0	0	0	0	0	1.07327	0	0	0	0	0	0	0	0	0	0	0
AGCGGTCTCGAACGGA-5386STDY7537944	0	1.87961	0	0	0	0	0	0	0	0	0	0	0	0	0	0	0	0	0	0	0	0	0	0	0	0	0	0	0	0	0	0	0	0	0	0	0	0	0	0	0	0	0	0	0	0	0	0	0
AGCGGTCTCTACTCAT-5386STDY7537944	0	1.58309	0	0	0	0	0	0	0	0	1.27536	0	0	0	0	0	0	0	0	0	0	0	0	0	0	0	0	0	0	0	0	0	0	0	0	0.828547	0	0	0	0	0	0	0	0	0	0	0	0	0
AGCGTATAGCAGCGTA-5386STDY7537944	0	0	0	0	0	0	0	0	0	0	0	1.3576	0	0	0	0	0	0	0	0	1.3576	0	0	0	0	0	0	0	0	0	0	0	0	0	0	0	0	0	0	0	0	0	0	0	0	0	0	0	0
AGCGTATCACAAGACG-5386STDY7537944	0	2.77388	0	0	0	0	0	0	0	0	0	0	0	0	0	0	0	0	0	0	2.14128	0	0	0	0	0	0	0	0	0	0	0	0	0	0	0	0	0	0	0	0	0	0	0	0	0	0	0	0
AGCGTATCATCGACGC-5386STDY7537944	0	1.44715	0	0	0	0	0	0	0	0	0	0	1.44715	0	0	0	0	0	0	0	1.44715	0	0	0	0	0	0	0	0	0	0	0	0	0	0	0	0	0	0	0	0	0	0	0	0	0	0	0	0
AGCGTATCATGCTAGT-5386STDY7537944	0	1.63156	0	0	0	0	0	0	0.863149	0	0	0	0	0	0	0	0	0	0	0	0.863149	0	0	0	0	0	0	0	0	0	0	0	0	0	0	0	0	0	0	0	0	0	0	0	0	0	0	0	0
AGCGTATGTCTGATCA-5386STDY7537944	0	1.94317	0	1.09648	0	1.09648	0	0	0	0	0	0	0	0	0	0	0	0	0	0	1.09648	0	0	0	0	0	0	0	0	0	0	0	0	0	0	0	0	0	0	0	0	0	0	0	0	0	0	0	0
AGCGTATTCCCTTGCA-5386STDY7537944	0	1.86783	0	0	0	0.862278	0	0	0	0	0	0.862278	0	0	0	0	0	0	0	0	1.31831	0	0	0	0	0	0	0	0	0	0	0	0	0	0	0	0	0	0	0	0	0	0	0	0	0	0	0	0
AGCGTATTCTAGAGTC-5386STDY7537944	0	0	0	0	0	0	0	0	0	0	0	0	0	0	0	0	0	0	0	0	1.73647	0	0	0	0	0	0	0	0	0	0	0	0	0	0	0	0	0	0	0	0	0	0	0	0	0	0	0	0
AGCGTCGAGAATGTGT-5386STDY7537944	0	1.7141	0	0	0	0	0	0	0	0	0	0	0	0	0	0	0	0	0	0	1.7141	0	0	0	0	0	0	0	0	0	0	0	0	0	0	0	0	0	0	0	0	0	0	0	0	0	0	0	0
AGCGTCGAGCCAGAAC-5386STDY7537944	0	1.07378	0	0	0	1.07378	0	0	0	0	0	0	0	0	0	0	0	0	0	0	0	0	0	0	0	0	0	0	0	0	0	0	0	0	0	0	0	0	0	0	0	0	0	0	0	0	0	0	0
AGCGTCGAGCGTAATA-5386STDY7537944	0	1.43875	0	0	0	0	0	0	0	0	0	0	0	0	0	0	0	0	0	0	0	0	0	0	0	0	0	0	0	0	0	0	0	0	0	0	0	0	0	0	0	0	0	0	0	0	0	0	0
AGCGTCGAGCGTGTCC-5386STDY7537944	0	0	0	0	0	0	0	0	0	0	0	0	0	0	0	0	0	0	0	0	0	0	0	0	0	0	0	0	0	0	0	0	0	0	0	0	0	0	0	0	0	0	0	0	0	0	0	0	0
AGCGTCGAGGCAAAGA-5386STDY7537944	0	1.67176	0	0	0	0	0	0	0	0	0	0	1.15081	0	0	0	0	0	0	0	1.15081	0	0	0	0	0	0	0	0	0	0	0	0	0	0	0	0	0	0	0	0	0	0	0	0	0	0	0	0
AGCGTCGCATCAGTAC-5386STDY7537944	0	0	0	0	0	0	0	0	0	0	0	0	0	0	0	0	0	0	0	0	1.17484	0	0	0	0	0	0	0	0	0	0	0	0	0	0	0	0	0	0	0	0	0	0	0	0	0	0	0	0
AGCGTCGCATCCGTGG-5386STDY7537944	0	1.4827	0	0	0	0	0	0	0	0	0	1.4827	0	0	0	0	0	0	0	0	1.4827	0	0	0	0	0	0	0	0	0	0	0	0	0	0	0	0	0	0	0	0	0	0	0	0	0	0	0	0
AGCGTCGGTAAGAGAG-5386STDY7537944	0	3.14511	0	0	0	0	0	0	0	0	0	0	0	0	0	0	0	0	0	0	1.88031	0	0	0	0	0	0	0	0	0	0	0	0	0	0	0	0	0	0	0	0	0	0	0	0	0	0	0	0
AGCGTCGGTCATATGC-5386STDY7537944	0	1.30298	0	0	0	1.85011	0	0	0	0	1.30298	0	0	0	0	0	0	0	0	0	1.30298	0	0	0	0	0	0	0	0	0	0	0	0	0	0	0	0	0	0	0	0	0	0	0	0	0	0	0	0
AGCGTCGGTCTACCTC-5386STDY7537944	0	1.5229	0	0	0	0	0	0	0	0	1.5229	1.5229	0	0	0	0	0	0	0	0	0	0	0	0	0	1.5229	0	0	0	0	0	0	0	0	0	0	0	0	0	0	0	0	0	0	0	0	0	0	0
AGCGTCGGTGCAGGTA-5386STDY7537944	0	1.69823	0	0	0	0	0	0	0	0	0	0	0	0	1.17315	0	0	0	0	0	0	0	0	0	0	0	0	0	0	0	0	0	0	0	0	0	0	0	0	0	0	0	0	0	0	0	0	0	0
AGCGTCGTCAGCAACT-5386STDY7537944	0	1.49118	0	0	0	0	0	0	0	0	0	0	0	0	0	0	0	0	0	0	0	0	0	0	0	0	0	0	0	0	0	0	0	0	0	0	0	0	0	0	0	0	0	0	0	0	0	0	0
AGCGTCGTCTAAGCCA-5386STDY7537944	0	2.12132	0	0	0	0	0	0	0	0	1.54139	0	0	0	0	0	0	0	0	0	1.54139	0	0	0	0	0	0	0	0	0	0	0	0	0	0	0	0	0	0	0	0	0	0	0	0	0	0	0	0
AGCTCCTCAAACGTGG-5386STDY7537944	0	1.07568	0	0	0	1.07568	0	0	0	0	0	0	0	0	0	0	0	0	0	0	0	0	0	0	0	0	0	0	0	0	0	0	0	0	0	0	0	1.91633	0	0	0	0	0	0	0	0	0	0	0
AGCTCCTCACGTCTCT-5386STDY7537944	0	2.26263	0	0	0	0	0	0	0	0	0	1.35311	0	0	0	0	0	0	0	0	0	0	0	0	0	0	0	0	0	0	0	0	0	0	0	0	0	0	0	0	0	0	0	0	0	0	0	0	0
AGCTCCTCAGGGCATA-5386STDY7537944	0	1.31262	0	0	0	0	0	0	0	0	0	0	0	0	0	0	0	0	0	0	0	0	0	0	0	0	0	0	0	0	0	0	0	0	0	0	0	0	0	0	0	0	0	0	0	0	0	0	0
AGCTCCTGTAGCCTAT-5386STDY7537944	0	2.00398	0	0	0	1.43728	0	0	0	0	0	0	0	0	0	0	0	0	0	0	2.36347	0	0	0	0	0	0	0	0	0	0	0	0	0	0	0	0	0	0	0	0	0	0	0	0	0	0	0	0
AGCTCCTGTTATCACG-5386STDY7537944	0	0	0	0	0	0	0	0	0	0	0	0	0	0	0	0	0	0	0	0	1.44244	0	0	0	0	0	0	0	0	0	0	0	0	0	0	0	0	0	0	0	0	0	0	0	0	0	0	0	0
AGCTCCTGTTCATGGT-5386STDY7537944	0	1.13054	0	0	0	0	0	0	0	0	0	1.13054	1.13054	0	0	0	0	0	0	0	0	0	0	0	0	0	0	0	0	0	0	0	0	0	0	0	0	0	0	0	0	0	0	0	0	0	0	0	0
AGCTCCTTCCTTTCGG-5386STDY7537944	0	2.56965	0	0	0	0	0	0	0	0	0	0.791239	0.791239	0	0	0	0	0	0	0	1.95028	0	0	0	0	0	0	0	0	0	0	0	0	0	0	0	0	0	0	0	0	0	0	0	0	0	0	0	0
AGCTCCTTCTGGCGTG-5386STDY7537944	0	0.830733	0	0	0	0	0	0	0	0	0	0	0	0	0	0	0	0	0	0	0	0.830733	0	0	0	0	0	0	0	0	0	0	0	0	0	0	0	0	0	0	0	0	0	0	0	0	0	0	0
AGCTCTCCAATAAGCA-5386STDY7537944	0	0	0	0	0	0	0	0	0	0	0	0	0	0	0	0	0	0	0	0	1.04116	0	0	0	0	0	0	0	0	0	0	0	0	0	0	0	0	0	0	0	0	0	0	0	0	0	0	0	0
AGCTCTCCAGCTGCTG-5386STDY7537944	0	3.24108	0	0	0	0	0	0	0	0	0	0	0	0	0	0	0	0	0	0	0	0	0	0	0	0	0	0	0	0	0	0	0	0	0	0	0	0	0	0	0	0	0	0	0	0	0	0	0
AGCTCTCCATCTACGA-5386STDY7537944	0	1.05744	0	0	0	0	0	0	0	0	1.05744	0	0	0	0	0	0	0	0	0	0	0	0	0	0	0	0	0	0	0	0	0	0	0	0	0	0	0	0	0	0	0	0	0	0	0	0	0	0
AGCTCTCCATGGTCTA-5386STDY7537944	0	2.86791	0	0	0	0	0	0	0	0	0	1.46327	0	0	1.46327	0	0	0	0	0	1.46327	0	0	0	0	0	0	0	0	0	0	0	0	0	0	0	0	0	0	0	0	0	0	0	0	0	0	0	0
AGCTCTCTCAACACCA-5386STDY7537944	0	0	0	0	0	1.58125	0	0	0	0	0	0	0	0	0	0	0	0	0	0	0	1.07517	0	0	0	0	0	0	0	0	0	0	0	0	0	0	0	1.58125	0	0	0	0	0	0	0	0	0	0	0
AGCTCTCTCAGCCTAA-5386STDY7537944	0	1.38885	1.38885	0	0	0	0	0	0	0	0	0	0	0	0	0	0	0	0	0	1.70754	0	0	0	0	0.918336	0	0	0	0	0	0	0	0	0	0	0	0	0	0	0	0	0	0	0	0	0	0	0
AGCTCTCTCCATGAGT-5386STDY7537944	0	2.04739	0	0	0	0	0	0	0	0	0	0	0	0	0	0	0	0	0	0	0	0	0	0	0	0	0	0	0	0	0	0	0	0	0	0	0	0	0	0	0	0	0	0	0	0	0	0	0
AGCTCTCTCCTACAGA-5386STDY7537944	0	2.57647	0	0	0	0	0	0	0	0	0	0	0	0	0	0	0	0	0	0	1.95661	0	0	0	0	0	0	0	0	0	0	0	0	0	0	0	0	1.39567	0	0	0	0	0	0	0	0	0	0	0
AGCTCTCTCGAACGGA-5386STDY7537944	0	2.54047	0	0	0	0.679963	0	0	0	0	0	0	0	0	0	0	0	0	0	0	0.679963	0	0	0	0	0	0	0	0	0	0	0	0	0	0	0	0	0.679963	0	0	0.679963	0	0	0	0	0	0	0	0
AGCTCTCTCGGAAATA-5386STDY7537944	0	2.42594	0	0	0	0	0	0	0	0	0	0	0	0	0	0	0	0	0	0	1.49012	0	0	0	0	0	0	0	0	0	0	0	0	0	0	0	0	0	0	0	0	0	0	0	0	0	0	0	0
AGCTCTCTCGTCTGAA-5386STDY7537944	0	0	0	0	0	0	0	0	0	0	0	0	0	0	0	0	0	0	0	0	1.17562	0	0	0	0	0	0	0	0	0	0	0	0	0	0	0	0	0	0	0	0	0	0	0	0	0	0	0	0
AGCTCTCTCTTGAGGT-5386STDY7537944	0	0	0	0	0	0	0	0	0	0	0	0	0	0	0	0	0	0	0	0	1.61976	0	0	0	0	0	0	0	0	0	0	0	0	0	0	0	0	0	0	0	0	0	0	0	0	0	0	0	0
AGCTTGACAATGGAGC-5386STDY7537944	0	0	1.1907	0	0	0	0	0	0	0	0	0	0	0	0	0	0	0	0	0	1.1907	0	0	0	0	0	0	0	0	0	0	0	0	0	0	0	0	0	0	0	0	0	0	0	0	0	0	0	0
AGCTTGACACGCGAAA-5386STDY7537944	0	1.22338	0	0	0	1.22338	0	0	0	0	0	0	0	0	0	0	0	0	0	0	1.75739	0	0	0	0	0	0	0	0	0	0	0	0	0	0	0	0	0	0	0	0	0	0	0	0	0	0	0	0
AGCTTGACATTAACCG-5386STDY7537944	0	0	0	0	0	0	0	0	0	0	0	0	0	0	0	0	0	0	0	0	0	0	0	0	0	0	0	0	0	0	0	0	0	0	0	0	0	0	0	0	0	0	0	0	0	0	0	0	0
AGCTTGAGTCTCTTTA-5386STDY7537944	0	2.24458	1.33819	0	0	0	0	0	0	0	0	0	0	0	0	0	0	0	0	0	1.33819	0	0	0	0	0	0	0	0	0	0	0	0	0	0	0	0	0	0	0	0	0	0	0	0	0	0	0	0
AGCTTGAGTGAGGGTT-5386STDY7537944	0	0	0	0	0	0	0	0	0	0	0	0	1.05074	0	0	0	0	0	0	0	0	0	0	0	0	0	0	0	0	0	0	0	0	0	0	1.05074	0	1.05074	0	0	0	0	0	0	0	0	0	0	0
AGCTTGATCAGGCGAA-5386STDY7537944	0	0	0	0	0	0	0	0	0	0	1.50521	2.08071	1.50521	0	0	0	0	0	0	0	0	0	0	0	0	0	0	0	0	0	0	0	0	0	0	0	0	0	0	0	0	0	0	0	0	0	0	0	0
AGCTTGATCATCGCTC-5386STDY7537944	0	0	0	0	0	0	0	0	0	0	0	0	1.33716	0	0	0	0	0	0	0	0	0	0	0	0	0	0	0	0	0	0	0	0	0	0	1.33716	0	0	0	0	0	0	0	0	0	0	0	0	0
AGCTTGATCGCATGAT-5386STDY7537944	0	0	0	0	0	0	0	0	0	0	0	0	0	0	0	0	0	0	0	0	0	0	0	0	0	0	0	0	0	0	0	0	0	0	0	0	0	0	0	0	0	0	0	0	0	0	0	0	0
AGGCCACAGCAGACTG-5386STDY7537944	0	0	0	0	0	0	0	0	0	0	0	1.64005	0	0	0	0	0	0	0	0	0	0	0	0	0	0	0	0	0	0	0	0	0	0	0	0	0	0	0	0	0	0	0	0	0	0	0	0	0
AGGCCACAGTTAGCGG-5386STDY7537944	0	1.17299	0	0	0	0	0	0	0	0	0	0	2.04056	0	0	0	0	0	0	0	0	0	0	0	0	0	0	0	0	0	1.17299	0	0	0	0	0	0	1.17299	0	0	0	0	0	0	0	0	0	0	0
AGGCCACCACATTCGA-5386STDY7537944	0	1.54341	0	0	0	0	0	0	0	0	0	0	0	0	0	0	0	0	0	0	1.0439	0	0	0	0	0	0	0	0	0	0	0	0	0	0	0	0	0	0	0	0	0	0	0	0	0	0	0	0
AGGCCACCACGACTCG-5386STDY7537944	0	1.0895	0	0	0	0	0	0	0	0	0	0	1.0895	0	0	0	0	0	0	0	1.59849	0	0	0	0	0	0	0	0	0	0	0	0	0	0	0	0	0	0	0	0	0	0	0	0	0	0	0	0
AGGCCACCATCACCCT-5386STDY7537944	0	1.41211	0	0	0	0	0	0	0	0	0	0	1.97537	0	0	0	0	0	0	0	0	0	0	0	0	0	0	0	0	0	0	0	0	0	0	0	0	0	0	0	0	0	0	0	0	0	0	0	0
AGGCCACCATCCGGGT-5386STDY7537944	0	2.69313	0	0	0	0	0	0	0	0	0	0	1.32324	0	1.32324	0	0	0	0	0	0	0	0	0	0	0	0	0	0	0	0	0	0	0	0	0	0	0	0	0	0	0	0	0	0	0	0	0	0
AGGCCACCATGGAATA-5386STDY7537944	0	0	0	0	0	0	0	0	0	0	0	0	0	0	0	0	0	0	0	0	0	0	0	0	0	0	0	0	0	0	0	0	0	0	0	0	0	0	0	0	0	0	0	0	0	0	0	0	0
AGGCCACGTACAAGTA-5386STDY7537944	0	3.11953	0	0	0	0	0	0	0	0	0	0	0	0	0	0	0	0	0	0	0	0	0	0	0	0	0	0	0	0	0	0	0	0	0	0	0	0	0	0	0	0	0	0	0	0	0	0	0
AGGCCACGTATCAGTC-5386STDY7537944	0	0	0	0	0	0	0	0	0	0	0	0	0	0	0	0	0	0	0	0	1.17795	0	0	0	0	0	0	0	0	0	0	0	0	0	0	0	0	0	0	0	0	0	0	0	0	0	0	0	0
AGGCCACGTGCCTTGG-5386STDY7537944	0	2.12879	0	0	0	0.803843	0	0	0	0	0	0.803843	0	0	0	0	0	0	0	0	1.24364	0	0	0	0	0	0	0	0	0	0	0	0	0	0	0	0	0	0	0	0	0	0	0	0	0	0	0	0
AGGCCACGTGTCGCTG-5386STDY7537944	0	0	0	0	0	0	0	0	0	0	0	0	0	0	0	0	0	0	0	0	0	0	0	0	0	0	0	0	0	0	0	0	0	0	0	0	0	0	0	0	0	0	0	0	0	0	0	0	0
AGGCCACTCAGGCCCA-5386STDY7537944	0	0	0	0	0	0	0	0	0	0	0	0	0	0	0	0	0	0	0	0	0	0	0	0	0	0	0	0	0	0	0	0	0	0	0	0	0	1.3739	0	0	0	0	0	0	0	0	0	0	0
AGGCCACTCCAAACTG-5386STDY7537944	0	1.30847	0	0	0	0	0	0	0.854525	0	0	0	0.854525	0	0	0	0	0	0	0	0.854525	0	0	0	0	0	0	0	0	0	0	0	0	0	0	0	0	0	0	0	0	0	0	0	0	0	0	0	0
AGGCCACTCCAGATCA-5386STDY7537944	0	2.58324	0.799303	0	0	0	0	0	0	0	0.799303	0	0.799303	0	0	0	0	0	0	0	1.23779	0	0	0	0	0	0	0	0	0	0.799303	0	0	0	0	0	0	0	0	0	0	0	0	0	0	0	0	0	0
AGGCCACTCCTTGACC-5386STDY7537944	0	1.37346	0	0	0	0	0	0	0	0	0	1.93123	0	0	0	0	0	0	0	0	0	0	0	0	0	0	0	0	0	0	0	0	0	0	0	0	0	0	0	0	0	0	0	0	0	0	0	0	0
AGGCCACTCGGTGTTA-5386STDY7537944	0	2.62437	0	0	0	2.0012	0	0	0	0	0	0	0	0	0	0	0	0	0	0	1.43484	0	0	0	0	0	0	0	0	0	0	0	0	0	0	0	0	0	0	0	0	0	0	0	0	0	0	0	0
AGGCCGTAGACCCACC-5386STDY7537944	0	0	0	0	0	0	0	0	0	0	0	1.03352	1.03352	0	1.03352	0	0	0	0	0	1.03352	0	0	0	0	0	0	0	0	0	0	0	0	0	0	0	0	0	0	0	0	0	0	0	0	0	0	0	0
AGGCCGTAGACTAGGC-5386STDY7537944	0	0	0	0	0	0	0	0	0	0	0	0	1.33139	0	1.33139	0	0	0	0	0	0	0	0	0	0	0	0	0	0	0	0	0	0	0	0	0	0	0	0	0	0	0	0	0	0	0	0	0	0
AGGCCGTCACCGCTAG-5386STDY7537944	0	1.59865	0	0	0	0	0	1.59865	0	0	0	0	0	0	1.59865	0	0	0	0	0	0	0	0	0	0	0	0	0	0	0	0	0	0	0	0	0	0	0	0	0	0	0	0	0	0	0	0	0	0
AGGCCGTCATGGGAAC-5386STDY7537944	0	1.38122	0	0	0	0	0	0	0	0	0	1.38122	0	0	1.38122	0	0	0	0	0	0	0	0	0	0	0	0	0	0	0	0	0	0	0	0	0	0	0	0	0	0	0	0	0	0	0	0	0	0
AGGCCGTGTCCGAATT-5386STDY7537944	0	1.3067	0	0	0	0	0	0	0	0	0	0	0	0	0	0	0	0	0	0	1.3067	0	0	0	0	0	0	0	0	0	0	0	0	0	0	0	0	0	0	0	0	0	0	0	0	0	0	0	0
AGGCCGTGTCTAACGT-5386STDY7537944	0	1.46301	0	0	0	0	0	0	0	0	0	0	0	0	0	0	0	0	0	0	1.46301	0	0	0	0	0	0	0	0	0	0	0	0	0	0	0	0	0	0	0	0	0	0	0	0	0	0	0	0
AGGCCGTGTGACAAAT-5386STDY7537944	0	0	0	0	0	0	0	0	0	0	0	0	0	0	0	0	0	0	0	0	1.68451	0	0	0	0	0	0	0	0	0	0	0	0	0	0	0	0	0	0	0	0	0	0	0	0	0	0	0	0
AGGCCGTGTGACCAAG-5386STDY7537944	0	1.94728	0	0	0	0	0	0	0	0	0	0	0	0	0	0	0	0	0	0	0.917252	0	0	0	0	0	0	0	0	0	0	0	0	0	0	0	0	0	0	0	0	0	0	0	0	0	0	0	0
AGGCCGTTCTGTCTAT-5386STDY7537944	0	0	0	0	0	0	0	0	0	0	0	0	0	0	0	0	0	0	0	0	0	0	0	0	0	0	0	0	0	0	1.02188	0	0	0	0	0	0	1.02188	0	0	0	0	0	0	0	0	0	0	0
AGGGAGTAGCTGAAAT-5386STDY7537944	0	0	0	0	0	0	0	0	0	0	0	0	0	0	0	0	0	0	0	0	0	0	0	0	0	0	0	0	0	0	0	0	0	0	0	0	0	0	0	0	0	0	0	0	0	0	0	0	0
AGGGAGTAGGCATGTG-5386STDY7537944	0	2.61881	0	0	0	0	0	0	0	0	0	0	0	0	0	0	0	0	0	0	1.26522	0	0	0	0	0	0	0	0	0	0	0	0	0	0	0	0	0	0	0	0	0	0	0	0	0	0	0	0
AGGGAGTAGGTGTTAA-5386STDY7537944	0	1.85714	0	0	0	0	0	0	0	0	0	0	0	0	0	0	0	0	0	0	0	0	0	0	0	0	0	0	0	0	0	0	0	0	0	0	0	0	0	0	0	0	0	0	0	0	0	0	0
AGGGAGTAGTTCCACA-5386STDY7537944	0	1.36093	0	0	0	0	0	0	0	0	0	0	0	0	0	0	0	0	0	0	2.11016	0	0	0	0	0	0	0	0	0	0	0	0	0	0	0	0	0.89605	0	0	0	0	0	0	0	0	0	0	0
AGGGAGTCAAGCGATG-5386STDY7537944	0	0	1.41047	0	0	0	0	0	0	0	0	0	0	0	1.41047	0	0	0	0	0	1.9735	0	0	0	0	0	0	0	0	0	0	0	0	0	0	0	0	0	0	0	0	0	0	0	0	0	0	0	0
AGGGAGTCAGACTCGC-5386STDY7537944	0	1.09901	1.09901	0	0	0	0	0	0	0	0	0	0	0	0	0	0	0	0	0	1.09901	0	0	0	0	0	0	0	0	0	0	0	0	0	0	0	0	0	0	0	0	0	0	0	0	0	0	0	0
AGGGAGTCAGGCTCAC-5386STDY7537944	0	1.31025	0	0.855923	0	0	0	0	0	0	0	0	0.855923	0	0	0	0	0	0	0	0	0	0	0	0	0	0	0	0	0	0	0	0	0	0	0	0	0	0	0	0	0	0	0	0	0	0	0	0
AGGGAGTGTCGAATCT-5386STDY7537944	0	1.41778	0	0	0	0	0	0	0	0	0	0	0	0	1.41778	0	0	0	0	0	1.41778	0	0	0	0	0	0	0	0	0	0	0	0	0	0	0	0	0	0	0	0	0	0	0	0	0	0	0	0
AGGGAGTGTCGCTTCT-5386STDY7537944	0	0	0	0	0	0	0	0	0	0	0	0	0	0	0	0	0	0	0	0	0	0	0	0	0	0	0	1.52543	0	0	0	0	0	0	0	0	0	0	0	0	0	0	0	0	0	0	0	0	0
AGGGAGTGTTATGTGC-5386STDY7537944	0	1.26925	0	0	0	0	0	0	0	0	1.26925	0	0	0	1.26925	0	0	0	0	0	0	0	0	0	0	0	0	0	0	0	0	0	0	0	0	0	0	0	0	0	0	0	0	0	0	0	0	0	0
AGGGAGTTCAGTTAGC-5386STDY7537944	0	0	0	0	0	0	0	0	0	0	0	0	0	0	0	0	0	0	0	0	0	0	0	0	0	0	0	0	0	0	0	0	0	0	0	0	0	0	0	0	0	0	0	0	0	0	0	0	0
AGGGAGTTCCGCTGTT-5386STDY7537944	0	1.8538	0	0	0	0	0	0	0	0	1.02772	1.02772	0	0	0	0	0	0	0	0	1.02772	0	0	0	0	0	0	0	0	0	0	0	0	0	0	0	0	0	0	0	0	0	0	0	0	0	0	0	0
AGGGAGTTCTCAAGTG-5386STDY7537944	0	1.55568	0	0	0	0	0	0	0	0	0	2.13731	0	0	0	0	0	0	0	0	0	0	0	0	0	0	0	0	0	0	0	0	0	0	0	1.55568	0	0	0	0	0	0	0	0	0	0	0	0	0
AGGGAGTTCTGATTCT-5386STDY7537944	0	0	0	0	0	0	0	0	0	0	0	0	0	0	0	0	0	0	0	0	0	0	0	0	0	0	0	0	0	0	0	0	0	0	0	0	0	0	0	0	0	0	0	0	0	0	0	0	0
AGGGATGAGGGATACC-5386STDY7537944	0	1.95038	1.00182	0	0	0	0	0	0	0	0	0	0	0	0	0	0	0	0	0	0.621449	0	0	0	0	0	0	0	0	0	0	0	0	0	0	0	0	0	0	0	0	0	0	0	0	0	0	0	0
AGGGATGCACTTAACG-5386STDY7537944	0	1.33757	0	0	0	1.33757	0	0	0	0	0	0	0	1.33757	0	0	0	0	0	0	1.33757	0	0	0	0	1.33757	0	0	0	0	0	0	0	0	0	0	0	0	0	0	0	0	0	0	0	0	0	0	0
AGGGATGCAGACAGGT-5386STDY7537944	0	2.22569	0	0	0	0	0	0	0	0	0	0	0	0	0	0	0	0	0	0	1.32264	0	0	0	0	0	0	0	0	0	0	0	0	0	0	0	0	0	0	0	0	0	0	0	0	0	0	0	0
AGGGATGCAGCTGTTA-5386STDY7537944	0	1.6734	0	0	0	1.3576	0	0	0	0	0	0	0	0	0	0	0	0	0	0	0	0	0	0	0	0	0	0	0	0	0	0	0	0	0	0	0	1.3576	0	0	0	0	0	0	0	0	0	0	0
AGGGATGGTACTTGAC-5386STDY7537944	0	0	0	1.30837	0	0	0	0	0	0	0	0	0	0	0	0	0	0	0	0	0	0	0	1.85634	0	1.30837	0	0	0	0.854447	0	0	0	0	0	0	0	0	0	0	0	0	0	0	0	0	0	0	0
AGGGATGGTCGACTAT-5386STDY7537944	0	1.0237	0	0	0	0	0	0	0.637498	0	0	0	0	0	0	0	0	0	0	0	1.30161	0	0	0	0	0	0	0	0	0	0	0	0	0	0	0	0	0	0	0	0	0	0	0	0	0	0	0	0
AGGGATGTCACCAGGC-5386STDY7537944	0	1.59347	0	0	0	0	0	0	0	0	0	0	0	0	0	0	0	0	0	0	1.08532	0	0	0	0	0	0	0	0	0	0	0	0	0	0	0	0	0	0	0	0	0	0	0	0	0	0	0	0
AGGGATGTCCCACTTG-5386STDY7537944	0	0	0	0	0	0	0	0	0	0	0	0	0	0	0	0	0	0	0	0	0	0	0	0	0	0	0	0	0	0	0	0	0	0	0	0	0	1.29812	0	0	0	0	0	0	0	0	0	0	0
AGGGATGTCTTCAACT-5386STDY7537944	0	0	0	0	0	0	0	0	0	0	0	0	0	0	0	0	0	0	0	0	0	0	0	0	0	1.40954	0	0	0	0	0	0	0	0	0	0	0	0	0	0	0	0	0	0	0	0	0	0	0
AGGGTGAAGCCACGCT-5386STDY7537944	0	1.23476	0	0.796953	0	0	0	0	0	0	0	0	0	0	0	0	0	0	0	0	0	0	0	0	0	0	0	0	0	0	0	0	0	0	0	0	0	0	0	0	0	0	0	0	0	0	0	0	0
AGGGTGAAGTACGTAA-5386STDY7537944	0	1.21582	0	0	0	0	0	0	0	0	0	0	0	0	0	0	0	0	0	0	1.21582	0	0	0	0	0	0	0	0	0	0	0	0	0	0	0	0	1.21582	0	0	0	0	0	0	0	0	0	0	0
AGGGTGAAGTCGATAA-5386STDY7537944	0	0	0	0	0	0	0	0	0	0	2.16688	0	0	0	0	0	0	0	0	0	1.58217	0	0	0	0	0	0	0	0	0	0	0	0	0	0	0	0	0	0	0	0	0	0	0	0	0	0	0	0
AGGGTGACACTAAGTC-5386STDY7537944	0	0	0	0	0	0	0	0	0	0	0	1.43411	0	0	0	0	0	0	0	0	0	0	0	0	0	0	0	0	0	0	0	0	0	0	0	0	0	0	0	0	0	0	0	0	0	0	0	0	0
AGGGTGACAGCGTTCG-5386STDY7537944	0	0	0	0	0	0	0	0	0	0	0.910096	0	0	0	0	0	0	0	0	0	1.37854	0	0	0	0	0	0	0	0	0	0	0	0	0	0	0	0	0	0	0	0	0	0	0	0	0	0	0	0
AGGGTGAGTCATACTG-5386STDY7537944	0	0	0	0	0	0	0	0	0	0	0	0	0	0	0	0	0	0	0	0	1.41825	0	0	0	0	0	0	0	0	0	0	0	0	0	0	0	0	1.41825	0	0	0	0	0	0	0	0	0	0	0
AGGGTGATCACATGCA-5386STDY7537944	0	1.90545	0	0	0	0	0	0	0.888144	0	0	0	0	0	0	0	0	0	0	0	0	0	0	0	0	0	0	0	0	0	0	0	0	0	0	0	0	0	0	0	0	0	0	0	0	0	0	0	0
AGGGTGATCAGTCAGT-5386STDY7537944	0	0	0	0	0	1.02818	0	0	0	0	0	0	0	0	0	0	0	0	0	0	1.02818	0	0	0	0	1.02818	0	0	0	0	0	0	0	0	0	0	0	2.10217	0	0	0	0	0	0	0	0	0	0	0
AGGGTGATCTAGCACA-5386STDY7537944	0	1.33262	0	0	0	0	0	0	0.657685	0	0	0	0	0	0	0	0	0	0	0	0	0	0	0	0	0.657685	0	0	0	0	0	0	0	0	0	0	0	0	0	0	0	0	0	0	0	0	0	0	0
AGGGTGATCTGATACG-5386STDY7537944	0	0	0	0	0	0	0	0	0	0	1.20099	0	0	0	0	0	0	0	0	0	2.07572	0	0	0	0	0	0	0	0	0	0	0	0	0	0	0	0	0	0	0	0	0	0	0	0	0	0	0	0
AGGGTGATCTGCTGTC-5386STDY7537944	0	0.958475	0	0	0	0	0	0	0	0	0	0	0	0	0	0	0	0	0	0	0	0	0	0	0	0	0	0	0	0	0	0	0	0	0	0	0	0	0	0	0	0	0	0	0	0	0	0	0
AGGGTGATCTTTAGTC-5386STDY7537944	0	1.75087	0	0	0	0	0	0	0	0	0	0	0	0	0	0	0	0	0	0	1.21782	0	0	0	0	0	0	0	0	0	0	0	0	0	0	0	0	0	0	0	0	0	0	0	0	0	0	0	0
AGGTCATAGCTAGCCC-5386STDY7537944	0	0	0	0	0	0	0	0	0	0	0	0	0	0	0	0	0	0	0	0	0	0	0	0	0	0	0	0	0	0	0	0	0	0	0	0	0	0	0	0	0	0	0	0	0	0	0	0	0
AGGTCATAGGCTCTTA-5386STDY7537944	0	0	1.19438	0	0	0	1.19438	0	0	0	0	0	0	0	0	0	0	0	0	0	0	0	0	0	0	0	0	0	0	0	0	0	0	0	0	0	0	0	0	0	0	0	0	0	0	0	0	0	0
AGGTCATCAAATCCGT-5386STDY7537944	0	1.6975	1.17253	0	0	0	0	0	0	0	0	0	0	0	0	0	0	0	0	0	1.17253	0	0	0	0	0	0	0	0	0	0	0	0	0	0	0	0	0	0	0	0	0	0	0	0	0	0	0	0
AGGTCATCAGCTGCAC-5386STDY7537944	0	1.67775	0	0	0	0	0	0	0	0	0	0	0	0	0	0	0	0	0	0	0	0	0	0	0	0	0	0	0	0	0	0	0	0	0	0	0	0	0	0	0	0	0	0	0	0	0	0	0
AGGTCATGTGATGTCT-5386STDY7537944	0	0	1.37225	0	0	0	0	0	1.37225	0	0	0	0	0	0	0	0	0	0	0	0	0	0	0	0	0	0	0	0	0	0	0	0	0	0	0	0	0	0	0	0	0	0	0	0	0	0	0	0
AGGTCATGTTCAGACT-5386STDY7537944	0	2.18383	0	0	0	0	0	0	0	0	0	0	0	0	0	0	0	0	0	0	0	0	0	0	0	0	0	0	0	0	0	0	0	0	0	0	0	0	0	0	0	0	0	0	0	0	0	0	0
AGGTCATTCGTCCGTT-5386STDY7537944	0	0.897769	0.897769	0	0	0	0	0	0	0	0	1.36309	0	0	0	0	0	0	0	0	1.36309	0	0	0	0	0	0	0	0	0	0	0	0	0	0	0	0	0	0	0	0	0	0	0	0	0	0	0	0
AGGTCATTCTCAACTT-5386STDY7537944	0	0.984595	0	0	0	0	0	0	0	0	0	0	0	0	0	0	0	0	0	0	2.04212	0	0	0	0	0	0	0	0	0	0	0	0	0	0	0	0	0	0	0	0	0	0	0	0	0	0	0	0
AGGTCCGAGACAAAGG-5386STDY7537944	0	1.91157	0	0	0	0	0	0	0	0	0	1.91157	0	0	0	0	0	0	0	0	0	0	0	0	0	0	0	0	0	0	0	0	0	0	0	0	0	0	0	0	0	0	0	0	0	0	0	0	0
AGGTCCGAGACTAGGC-5386STDY7537944	0	2.24691	0	0	0	0	0	0	0	0	0	0	0	0	0	0	0	0	0	0	1.65426	0	0	0	0	0	0	0	0	0	0	0	0	0	0	0	0	0	0	0	0	0	0	0	0	0	0	0	0
AGGTCCGAGATCGGGT-5386STDY7537944	0	0	0	0	0	1.45164	0	0	0	0	1.45164	0	0	0	0	0	0	0	0	0	1.45164	0	0	0	0	0	0	0	0	0	0	0	0	0	0	0	0	0	0	0	0	0	0	0	0	0	0	0	0
AGGTCCGAGGAATCGC-5386STDY7537944	0	0	0	1.34298	0	0	0	0	0	0	0	0	0	0	0	0	0	0	0	0	0	0	0	0	0	0	0	0	0	0	0	0	0	0	0	0	0	0	0	0	0	0	0	0	0	0	0	0	0
AGGTCCGAGGCTAGGT-5386STDY7537944	0	1.9731	0	0	0	0	0	0	1.41012	0	0	0	0	0	0	0	0	0	0	0	0.935398	0	0	0	0	0	0	0	0	0	0	0	0	0	0	0	0	0	0	0	0	0	0	0	0	0	0	0	0
AGGTCCGAGTGCTGCC-5386STDY7537944	0	1.26004	0.816597	0	0	0	0	0	0	0	0	0	0	0	0	0	0	0	0	0	0.816597	0	0	0	0	0.816597	0	0	0	0	0	0	0	0	0	0	0	0	0	0	0	0	0	0	0	0	0	0	0
AGGTCCGCACATTTCT-5386STDY7537944	0	2.43397	0	0	0	0	0	0	0	0	0	0	0	0	0	0	0	0	0	0	0	0	0	0	0	0	0	0	0	0	0	0	0	0	0	0	0	1.00577	0	0	0	0	0	0	0	0	0	0	0
AGGTCCGCATCCAACA-5386STDY7537944	0	2.13304	0	0	0	0	0	0	0	0	0	0	0	0	0	0	0	0	0	0	1.78512	0	0	0	0	0	0	0	0	0	0	0	0	0	0	0	0	0	0	0	0	0	0	0	0	0	0	0	0
AGGTCCGGTACATCCA-5386STDY7537944	0	3.07355	0	0	0	0	0	0	0	0	0	0	0	0	0	0	0	0	0	0	1.11902	0	1.11902	0	0	0	0	0	0	0	0	0	0	0	0	0	0	1.11902	0	0	0	0	0	0	0	0	0	0	0
AGGTCCGGTGCGATAG-5386STDY7537944	0	2.11271	0	0	0	0	0	0	0	0.897769	0.897769	0	0	0	0	0	0	0	0	0	1.67941	0	0	0	0	0.897769	0	0	0	0	0	0	0	0	0	0	0	0	0	0	0	0	0	0	0	0	0	0	0
AGGTCCGGTTAGATGA-5386STDY7537944	0	0	0	0	0	0	0	0	0	0	0	0	0	0	0	0	0	0	0	0	1.6975	0	0	0	0	0	0	0	0	0	0	0	0	0	0	0	0	0	0	0	0	0	0	0	0	0	0	0	0
AGGTCCGTCCTCATTA-5386STDY7537944	0	1.33695	0	0	0	0.877012	0	0	0	0	0	0	0.877012	0	0	0	0	0	0	0	0.877012	0	0	0	0	0	0	0	0	0	0	0	0	0	0	0	0	0	0	0	0	0	0	0	0	0	0	0	0
AGGTCCGTCTCAACTT-5386STDY7537944	0	2.09177	0	0	0	0.883705	0	0	0	0	0	0	0	0	0	0	0	0	0	0	0	0	0	0	0	0	0	0	0	0	0	0	0	0	0	0	0	0	0	0	0	0	0	0	0	0	0	0	0
AGTAGTCAGCAATCTC-5386STDY7537944	0	1.07683	1.07683	0	0	0	0	0	0	0	0	0	0	0	0	0	0	0	0	0	0	0	0	0	0	0	0	0	0	0	0	0	0	0	0	0	0	0	0	0	0	0	0	0	0	0	0	0	0
AGTAGTCAGCCAGAAC-5386STDY7537944	0	1.0767	0	0	0	0	0	0	1.0767	0	0	0	1.0767	0	0	0	0	0	0	0	1.0767	0	0	0	0	0	0	0	0	0	0	0	0	0	0	1.0767	0	0	0	0	0	0	0	0	0	0	0	0	0
AGTAGTCAGCGCTCCA-5386STDY7537944	0	1.05487	1.05487	0	0	0	0	0	0	0	0	0	0	0	0	0	0	0	0	0	0	0	0	0	0	0	0	0	0	0	0	0	0	0	0	0	0	0	0	0	0	0	0	0	0	0	0	0	0
AGTAGTCAGTAAGTAC-5386STDY7537944	0	2.31065	0	0	0	0	0	0	0	0	0	0	0	0	0	0	0	0	0	0	2.4763	0	0	0	0	0	0	0	0	0	0	0	0	0	0	0	0	0	0	0	0	0	0	0	0	0	0	0	0
AGTAGTCAGTAATCCC-5386STDY7537944	0	2.76698	1.78678	0	0	0	0	0	0	0	1.78678	0	0	0	0	0	0	0	0	0	0	0	0	0	0	0	0	0	0	0	0	0	0	0	0	0	0	0	0	0	0	0	0	0	0	0	0	0	0
AGTAGTCCACCAGATT-5386STDY7537944	0	2.07734	0	0	0	0	0	0	0	0	0	1.50221	1.50221	0	1.50221	0	0	0	0	0	0	0	0	0	0	0	0	0	0	0	0	0	0	0	0	0	0	0	0	0	0	0	0	0	0	0	0	0	0
AGTAGTCCAGGGTTAG-5386STDY7537944	0	0	0	0	0	0	0	0	0	0	0	0	0	0	0	0	0	0	0	0	1.36197	0	0	0	0	0	0	0	0	0	0	0	0	0	0	0	0	0	0	0	0	0	0	0	0	0	0	0	0
AGTAGTCGTATTCGTG-5386STDY7537944	0	0	0	0	0	0	0	0	0	0	0	0	0	0	0	0	0	0	0	0	0	0	0	0	0	0	0	0	0	0	0	0	0	0	0	0	0	0	0	0	0	0	0	0	0	0	0	0	0
AGTAGTCGTCCTGCTT-5386STDY7537944	0	2.16471	0	0	0	0	0	0	0	0	0	1.27276	0	0	0	0	0	0	0	0	0	0	0	0	0	0	0	0	0	0	0	0	0	0	0	0	0	0	0	0	0	0	0	0	0	0	0	0	0
AGTAGTCGTTCAGCGC-5386STDY7537944	0	0	0	0	0	0	0	0	0	0	0	0	1.43192	0	0	0	0	0	0	0	1.43192	0	0	0	0	0	0	0	0	0	0	0	0	0	0	0	0	0	0	0	0	0	0	0	0	0	0	0	0
AGTAGTCTCAAAGACA-5386STDY7537944	0	1.72009	0	0	0	1.19166	0	0	0	0	0	0	0	0	0	0	0	0	0	0	0	0	0	0	0	0	0	0	0	0	0	0	0	0	0	0	0	0	0	0	0	0	0	0	0	0	0	0	0
AGTAGTCTCAACGAAA-5386STDY7537944	0	1.35974	0	0	0	0	0	0	0	0	0	0	0	0	0	0	0	0	0	0	0	0	0	0	0	0	0	0	0	0	0	0	0	0	0	0	0	0	0	0	0	0	0	0	0	0	0	0	0
AGTAGTCTCACGCGGT-5386STDY7537944	0	0	0	0	0	0	0	0	1.31501	0	0	0	0	0	1.31501	0	0	0	0	0	0	0	0	0	0	0	0	0	0	0	0	0	0	0	0	0	0	0	0	0	0	0	0	0	0	0	0	0	0
AGTAGTCTCCCTAACC-5386STDY7537944	0	2.0749	0	0	0	0	0	0	1.50005	0	0	0	0	0	0	0	0	0	0	0	1.50005	0	0	0	0	0	0	0	0	0	0	0	0	0	0	0	0	0	0	0	0	0	0	0	0	0	0	0	0
AGTCTTTCAGCTATTG-5386STDY7537944	0	2.04904	0	0	0	0	0	0	0	0	0	0	0	0	0	0	0	0	0	0	0.855301	0	0	0	0	0	0	0	0	0	0.855301	0	0	0	0	0	0	0	0	0	0	0	0	0	0	0	0	0	0
AGTCTTTGTAAACACA-5386STDY7537944	0	1.15022	0	0	0	0	0	0	0	0	0	0	0	0	0	0	0	0	0	0	0	0	0	0	0	0	0	0	0	0	0	0	0	0	0	0	0	0	0	0	0	0	0	0	0	0	0	0	0
AGTCTTTGTACATGTC-5386STDY7537944	0	0	0	0	0	0	0	0	0	0	0	0	0	0	1.19373	0	0	0	0	0	1.72254	0	0	0	0	0	0	0	0	0	0	0	0	0	0	0	0	0	0	0	0	0	0	0	0	0	0	0	0
AGTCTTTGTCGGGTCT-5386STDY7537944	0	1.99441	0	0	0	0	0	0.721723	0	0	0	0	0	0	0	0	0	0	0	0	0.721723	0	0	1.13654	0	0	0	0	0	0	0	0	0	0	0	0	0	0	0	0	0	0	0	0	0	0	0	0	0
AGTCTTTGTCTCTCGT-5386STDY7537944	0	2.19014	0	0	0	0	0	0	0	0	0	0	0	0	0	0	0	0	0	0	1.60307	0	0	0	0	0	0	0	0	0	0	0	0	0	0	0	0	0	0	0	0	0	0	0	0	0	0	0	0
AGTCTTTGTCTGCCAG-5386STDY7537944	0	1.51482	0	0	0	0	0	0	0	0	0	0	0	0	0	0	0	0	0	0	0	0	0	0	0	0	0	0	0	0	0	0	0	0	0	0	0	0	0	0	0	0	0	0	0	0	0	0	0
AGTCTTTTCACCATAG-5386STDY7537944	0	2.508	0	0	0	0	0	0	0	0	0	0	0	0	0	0	0	0	0	0	0	0	0	0	0	0	0	0	0	0	0	0	0	0	0	0	0	0	0	0	0	0	0	0	0	0	0	0	0
AGTCTTTTCACTCCTG-5386STDY7537944	0	0	0	0	0	1.17919	0	0	0	0	0	0	0	0	0	0	0	0	0	0	0	0	0	1.70538	0	1.17919	0	0	0	0	0	0	0	0	0	0	0	0	0	0	0	0	0	0	0	0	0	0	0
AGTCTTTTCATACGGT-5386STDY7537944	0	0	0	0	0	0	0	0	0	0	0	0	0	0	0	0	0	0	0	0	0	0	0	1.17299	0	0	0	0	0	0	0	0	0	0	0	0	0	0	0	0	0	0	0	0	0	0	0	0	0
AGTCTTTTCCCTAATT-5386STDY7537944	0	1.97912	1.41541	0	0	0	0	0	0	0	0	0	0	0	0	0	0	0	0	0	1.41541	0	0	0	0	1.41541	0	0	0	0	0	0	0	0	0	0	0	0	0	0	0	0	0	0	0	0	0	0	0
AGTGAGGAGAGTGACC-5386STDY7537944	0	2.26411	0	0	0	0	0	0	0	0	0	0	0	0	0	0	0	0	0	0	0	0	0	0	0	0	0	0	0	0	0	0	0	0	0	0	0	0	0	0	0	0	0	0	0	0	0	0	0
AGTGAGGAGCTGAAAT-5386STDY7537944	0	1.45844	0	0	0	0	0	0	0	0	0	0	0	0	0	0	0	0	0	0	2.02795	0	0	0	0	0	0	0	0	0	0	0	0	0	0	0	0	0	0	0	0	0	0	0	0	0	0	0	0
AGTGAGGAGTGCGATG-5386STDY7537944	0	0	0	0	0	0	0	0	0	0	0	0	0	0	0	0	0	0	0	0	0	0	0	0	0	0	0	0	0	0	0	0	0	0	0	0	0	0	0	0	0	0	0	0	0	0	0	0	0
AGTGAGGAGTTAACGA-5386STDY7537944	0	1.49816	0	0	0	0	0	0	0	0	0	0	0	0	0	0	0	0	0	0	0	0	0	0	0	0	0	0	0	0	0	0	0	0	0	0	0	0	0	0	0	0	0	0	0	0	0	0	0
AGTGAGGGTCATGCAT-5386STDY7537944	0	2.10736	0	0	0	0	0	0.894166	0	0	1.35856	0	0	0	0	0	0	0	0	0	0	0	0	0	0	0	0	0	0	0	0	0	0	0	0	0	0	0	0	0	0	0	0	0	0	0	0	0	0
AGTGAGGGTCTGCGGT-5386STDY7537944	0	0.996189	0	0	0	0	0	0	0	0	0	0	0	0	0	0	0	0	0	0	0.996189	0	0	0	0	0	0	0	0	0	0	0	0	0	0	0	0	0	0	0	0	0	0	0	0	0	0	0	0
AGTGAGGTCATCGATG-5386STDY7537944	0	2.28386	0	0	0	0	0	0	0	0	0	2.28386	1.68774	0	0	0	0	0	0	0	0	0	0	0	0	0	0	0	0	0	0	0	0	0	0	0	0	0	0	0	0	0	0	0	0	0	0	0	0
AGTGAGGTCCTCCTAG-5386STDY7537944	0	0	0	0	0	0	0	0	0	0	0	0	0	0	0	0	0	0	0	0	1.72085	0	0	0	0	0	0	0	0	0	0	0	0	0	0	0	0	0	0	0	0	0	0	0	0	0	0	0	0
AGTGGGAAGCTATGCT-5386STDY7537944	0	2.3715	0	0	0	0	0	0	0	0	0	0	1.76759	0	1.76759	0	0	0	0	0	0	0	0	0	0	1.76759	0	0	0	0	0	0	0	0	0	0	0	0	0	0	0	0	0	0	0	0	0	0	0
AGTGGGAAGGCTCAGA-5386STDY7537944	0	2.05317	0	0	0	0	0	0	0	0	0	0	0	0	0	0	0	0	0	0	0	0	0	0	0	0	0	0	0	0	0	0	0	0	0	0	0	0	0	0	0	0	0	0	0	0	0	0	0
AGTGGGACAAATTGCC-5386STDY7537944	0	1.88741	0	0	0	0	0	0	0	0	0	0	0	0	0	0	0	0	0	0	1.3353	0	0	0	0	0	0	0	0	0	0	0	0	0	0	0	0	0	0	0	0	0	0	0	0	0	0	0	0
AGTGGGACAATGAAAC-5386STDY7537944	0	1.6908	0	0	0	0	0	0	0	0	0	0	0	0	0	0	0	0	0	0	0	0	0	0	0	0	0	0	0	0	0	0	0	0	0	0	0	1.16686	0	0	0	0	0	0	0	0	0	0	0
AGTGGGACACCCAGTG-5386STDY7537944	0	0	0	0	0	0	0	0	0	0	0	0	0	0	0	0	0	0	0	0	1.58217	0	0	0	0	0	0	0	0	0	0	0	0	0	0	0	0	0	0	0	0	0	0	0	0	0	0	0	0
AGTGGGACAGACAAGC-5386STDY7537944	0	2.9258	1.51068	0	0	0	0	0	0	0	0	0	0	0	0	0	0	0	0	0	2.08687	0	0	0	0	0	0	0	0	0	0	0	0	0	0	0	0	0	0	0	0	0	0	0	0	0	0	0	0
AGTGGGACAGATCTGT-5386STDY7537944	0	1.30103	0	0	0	0	0	0	0	0	0	0	0	0	0	0	0	0	0	0	1.30103	0	0	0	0	0	0	0	0	0	0	0	0	0	1.30103	0	0	0	0	0	0	0	0	0	0	0	0	0	0
AGTGGGAGTAGAGGAA-5386STDY7537944	0	0	0	1.49681	0	0	0	0	0	0	0	0	1.49681	0	0	0	0	0	0	0	0	0	0	1.49681	0	1.49681	0	0	0	0	0	0	0	0	0	0	0	0	0	0	0	0	0	0	0	0	0	0	0
AGTGGGAGTCGTTGTA-5386STDY7537944	0	0	0	0	0	0	0	0	0	0	0	0	0	0	0	0	0	0	0	0	0	0	0	0	0	0	0	0	0	0	0	0	0	0	0	0	0	0	0	0	0	0	0	0	0	0	0	0	0
AGTGGGAGTGTGGCTC-5386STDY7537944	0	0	0	1.12827	0	0	0	0	0	0	0	0	0	0	0	0	0	0	0	0	1.12827	0	0	0	0	0	0	0	0	0	0	0	0	0	0	0	0	0	0	0	0	0	0	0	0	0	0	0	0
AGTGGGATCCGTTGTC-5386STDY7537944	0	0	0	0	0	0	0	0	0	0	0	0	0	0	0	0	0	0	0	0	0	0	0	0	0	0	0	0	0	0	0	0	0	0	0	0	0	0	0	0	0	0	0	0	0	0	0	0	0
AGTGGGATCTACTATC-5386STDY7537944	0	1.00632	0	0	0	0	0	0	0	0	0	0	0	0	0	0	0	0	0	0	0	0	0	0	1.00632	1.49762	0	0	0	0	0	0	0	0	0	0	0	0	0	0	0	0	0	0	0	0	0	0	0
AGTGGGATCTGGAGCC-5386STDY7537944	0	3.01639	0	0	0	0	0	0	0	0	0	0	0	0	0	0	0	0	0	0	0	0	0	0	0	0	0	0	0	0	0	0	0	0	0	0	0	0	0	0	0	0	0	0	0	0	0	0	0
AGTGGGATCTTCCTTC-5386STDY7537944	0	0	0	0	0	0	0	0	0	0	0	0	0	0	0	0	0	0	0	0	1.63057	0	0	0	0	0	0	0	0	0	0	0	0	0	0	0	0	0	0	0	0	0	0	0	0	0	0	0	0
AGTGTCAAGCTGTCTA-5386STDY7537944	0	1.22661	0	0	0	0	0	0	0	0	0	0	0	0	0	0	0	0	0	0	0	0	0	0	0	0	0	0	0	0	0	0	0	0	0	0	0	0	0	0	0	0	0	0	0	0	0	0	0
AGTGTCACAGCTCCGA-5386STDY7537944	0	0	0	0	0	0	0	0	0	0	0	0	0	0	0	0	0	0	0	0	0	0	0	0	0	0	0	0	0	0	0	0	0	0	0	0	0	0	0	0	0	0	0	0	0	0	0	0	0
AGTGTCAGTCACTTCC-5386STDY7537944	0	1.88646	0	0	0	0	0	0	0	0	0	0	0	0	0	0	0	0	0	0	0	0	0	0	0	0	0	0	0	0	1.05268	0	0	0	0	0	0	1.05268	0	0	0	0	0	0	0	0	0	0	0
AGTGTCATCACGCGGT-5386STDY7537944	0	0	0	0	0	0	0	0	0	0	0	1.57758	0	0	0	0	0	0	0	0	0	0	0	0	0	0	0	0	0	0	0	0	0	0	0	0	0	0	0	0	0	0	0	0	0	0	0	0	0
AGTGTCATCTCCCTGA-5386STDY7537944	0	1.04665	1.04665	0	0	0	0	0	1.04665	0	0	0	0	0	0	0	0	0	0	0	1.87859	0	0	0	0	0	0	0	0	0	0	0	0	0	0	0	0	0	0	0	0	0	0	0	0	0	0	0	0
AGTTGGTAGAAGAAGC-5386STDY7537944	0	2.35364	0	0	0	0	0	0	0	0	0	0	0	0	0	0	0	0	0	0	0	0	0	0	0	0	0	0	0	0	0	0	0	0	0	0	0	0	0	0	0	0	0	0	0	0	0	0	0
AGTTGGTAGAGCTGGT-5386STDY7537944	0	0	1.18958	1.71765	0	0	0	0	0	0	0	0	0	0	0	0	0	0	0	0	0	0	0	0	0	1.71765	0	1.18958	0	0	0	0	0	0	0	0	0	0	0	0	0	0	0	0	0	0	0	0	0
AGTTGGTAGGCAGTCA-5386STDY7537944	0	1.29522	1.29522	0	0	0	0	0	0	0	0	0	0	0	0	0	0	0	0	0	0	0	0	0	0	0	0	0	0	0	0	0	0	0	0	0	0	0	0	0	0	0	0	0	0	0	0	0	0
AGTTGGTAGGCCATAG-5386STDY7537944	0	2.41643	1.48205	0.993611	0	0	0	0	0	0	0	0	0	0	0	0	0	0	0	0	0.993611	0	0	0	0	0.993611	0	0	0	0	0	0	0	0	0	0	0	0	0	0	0	0	0	0	0	0	0	0	0
AGTTGGTAGTACATGA-5386STDY7537944	0	2.43476	0	0	0	1.49762	0	0	0	0	0	0	0	0	0	0	0	0	0	0	0	0	0	0	0	0	0	0	0	0	0	0	0	0	0	0	0	0	0	0	0	0	0	0	0	0	0	0	0
AGTTGGTCAATGCCAT-5386STDY7537944	0	1.26104	0	0	0	0	0	0	0	0	0	0	0	0	0	0	0	0	0	0	0	0	0	0	0	0	0	0	0	0	0	0	0	0	0	0	0	0	0	0	0	0	0	0	0	0	0	0	0
AGTTGGTCACTACAGT-5386STDY7537944	0	1.10586	0	0	0	0	0	0	0	0	0	0	0	0	1.10586	0	0	0	0	0	0	0	0	0	0	1.10586	0	0	0	0	0	0	0	0	0	0	0	1.10586	0	0	0	0	0	0	0	0	0	0	0
AGTTGGTCAGGGTACA-5386STDY7537944	0	0	0	0	0	0	0	0	0	0	2.12132	0	0	0	0	0	0	0	0	0	0	0	0	0	0	0	0	0	0	0	0	0	0	0	0	0	0	0	0	0	0	0	0	0	0	0	0	0	0
AGTTGGTCATGTCGAT-5386STDY7537944	0	0	0	0	0	0	0	0	0	0	0	0	0	0	0	0	0	0	0	0	0	0	0	0	0	0.97493	0	0	0	0	0	0	0	0	0	0	0	0	0	0	0	0	0	0	0	0	0	0	0
AGTTGGTGTACAGCAG-5386STDY7537944	0	2.00815	0	0	0	0	0	0	0	0	0	0	1.44096	0	1.44096	0	0	0	0	0	2.00815	0	0	0	0	0	0	0	0	0	0	0	0	0	0	0	0	0	0	0	0	0	0	0	0	0	0	0	0
AGTTGGTGTTATGTGC-5386STDY7537944	0	1.54254	0	0	0	0	0	0	0	0	0	0	1.54254	0	0	0	0	0	0	0	0	0	0	0	0	0	0	0	0	0	0	0	0	0	0	0	0	0	0	0	0	0	0	0	0	0	0	0	0
AGTTGGTTCACGATGT-5386STDY7537944	0	1.25617	0	0	0	0	0	0	0	0	0	1.25617	0	0	1.25617	0	0	0	0	0	0	0	0	0	0	0	0	0	0	0	0	0	0	0	0	0	0	0	0	0	0	0	0	0	0	0	0	0	0
AGTTGGTTCTGCAGTA-5386STDY7537944	0	1.53137	0	0	0	0	0	0	0	0	0	0	0	0	0	0	0	0	0	0	0	0	0	0	0	0	0	0	0	0	0	0	0	0	0	0	0	0	0	0	0	0	0	0	0	0	0	0	0
AGTTGGTTCTGGAGCC-5386STDY7537944	0	1.55149	0	0	0	0	0	0	0	0	0.657327	0.657327	0	0	0	0	0	0	0	0	1.05056	0	0	0	0	0	0	0	0	0	0	0	0	0	0	0	0	0.657327	0	0	0	0	0	0	0	0	0	0	0
AGTTGGTTCTGTTTGT-5386STDY7537944	0	2.57928	0	0	0	0	0	0	0	0	0	0	0	0	0	0	0	0	0	0	0	0	0	0	0	0	0	0	0	0	0	0	0	0	0	0	0	0	0	0	0	0	0	0	0	0	0	0	0
ATAACGCAGAGATGAG-5386STDY7537944	0	1.69933	0	0	0	0.912319	0	0	0	0	0	0	0	0	0	0	0	0	0	0	0.912319	0	0	0	0	0	0	0	0	0	0	0	0	0	0	0	0	0	0	0	0	0	0	0	0	0	0	0	0
ATAACGCAGATGCCAG-5386STDY7537944	0	1.3433	0.882042	0	0	0	0	0	0	0	0	0	0.882042	0	0	0	0	0	0	0	0	0	0	0	0	0	0	0	0	0	0	0	0	0	0	0	0	0	0	0	0	0	0	0	0	0	0	0	0
ATAACGCAGTCTCCTC-5386STDY7537944	0	0	0	0	0	0	0	0	0	0	0	2.24823	0	0	0	0	0	0	0	0	0	0	0	0	0	0	0	0	0	0	0	0	0	0	0	0	0	0	0	0	0	0	0	0	0	0	0	0	0
ATAACGCCAAAGGAAG-5386STDY7537944	0	0	0	0	0	0	0	0	0	0	0	0	0	0	0	0	0	0	0	0	0	0	0	0	0	0	0	0	0	0	0	0	0	0	0	0	0	2.40428	0	0	0	0	0	0	0	0	0	0	0
ATAACGCCAAGCTGTT-5386STDY7537944	0	1.3069	0	0	0	0	0	0	0	0	0	0	0	0	1.3069	0	0	0	0	0	2.20652	0	0	0	0	0	0	0	0	0	0	0	0	0	0	0	0	0	0	0	0	0	0	0	0	0	0	0	0
ATAACGCCACGACGAA-5386STDY7537944	0	1.82371	0	0	0	0	0	0	0	0	0	0	0	0	0	0	0	0	0	0	0	0	0	0	0	0	0	1.28021	0	0	0	0	0	0	0	0	0	0	0	0	0	0	0	0	0	0	0	0	0
ATAACGCCACGGCGTT-5386STDY7537944	0	1.5229	0	0	0	0	0	0	0	0	0	0	0	0	0	0	0	0	0	0	0	0	0	0	0	0	0	0	0	0	0	0	0	0	0	0	0	0	0	0	0	0	0	0	0	0	0	0	0
ATAACGCCATCCCATC-5386STDY7537944	0	0	0	0	0	0	0	0	0	0	0	0	2.207	0	0	0	0	0	0	0	0	0	0	0	0	0	0	0	0	0	0	0	0	0	0	0	0	0	0	0	0	0	0	0	0	0	0	0	0
ATAACGCCATCTATGG-5386STDY7537944	0	0	0	0	0	0	0	0	0	0	0	0	0	0	0	0	0	0	0	0	0	0	0	0	0	0	0	0	0	0	0	0	0	0	0	0	0	0	0	0	0	0	0	0	0	0	0	0	0
ATAACGCGTCGGGTCT-5386STDY7537944	0	1.1186	0	0	0	0	0	0	0	0	0	0	0	0	0	0	0	0	0	0	1.1186	0	0	0	0	0	0	0	0	0	0	0	0	0	0	0	0	0	0	0	0	0	0	0	0	0	0	0	0
ATAACGCTCCAAACTG-5386STDY7537944	0	0	0	0	0	0	0	0	0	0	0.705108	0	0	0	0	0	0	0	0	0	0	0	0	0	0	0	0	0	0	0	0	0	0	0	0	0	0	0	0	0	0	0	0	0	0	0	0	0	0
ATAACGCTCCGAACGC-5386STDY7537944	0	1.92871	0	0	0	0	0	0	0	0	0	1.37126	0	0	0	0	0	0	0	0	1.92871	0	0	0	0	0	0	0	0	0	0	0	0	0	0	0	0	0	0	0	0	0	0	0	0	0	0	0	0
ATAAGAGAGAAACGCC-5386STDY7537944	0	1.94754	0	0	0	0	0	0	0	0	0	0	0	0	0	0	0	0	0	0	0	0	0	0	0	0	0	0	0	0	0	0	0	0	0	1.38772	0	0	0	0	0	0	0	0	0	0	0	0	0
ATAAGAGAGCGTCAAG-5386STDY7537944	0	2.79815	0	0	0	0	0	0	0	0	0	0	0	0	0	0	0	0	0	0	0	0	0	0	0	0	0	0	0	0	0	0	0	0	0	0	0	0	0	0	0	0	0	0	0	0	0	0	0
ATAAGAGAGGGTCGAT-5386STDY7537944	0	1.83116	0	0	0	0	0	0	0	0	0	1.83116	1.83116	0	2.4408	0	0	0	0	0	0	0	0	0	0	0	0	0	0	0	0	0	0	0	0	0	0	0	0	0	0	0	0	0	0	0	0	0	0
ATAAGAGAGTGGAGAA-5386STDY7537944	0	1.74989	0	0	0	0	0	0	0	0	0	0	0	0	0	0	0	0	0	0	1.74989	0	0	0	0	0	0	0	0	0	0	0	0	0	0	1.21698	0	0	0	0	0	0	0	0	0	0	0	0	0
ATAAGAGCACGGCCAT-5386STDY7537944	0	2.39547	0	0	0	0	0	0	0	0	0	0	0	0	1.46429	0	0	0	0	0	2.03457	0	0	0	0	0	0	0	0	0	0	0	0	0	0	0	0	0	0	0	0	0	0	0	0	0	0	0	0
ATAAGAGGTGCTAGCC-5386STDY7537944	0	0	0	0	0	0	0	0	0	0	0	0	0	0	0	0	0	0	0	0	0	0	0	0	0	0	0	0	0	0	0	0	0	0	0	0	0	0	0	0	0	0	0	0	0	0	0	0	0
ATAAGAGGTTTGCATG-5386STDY7537944	0	1.32324	0	0	0	0	0	0	0	0	0	0	0	0	0	0	0	0	0	0	0	0	0	0	0	0	0	0	0	0	0	0	0	0	0	0	0	0	0	0	0	0	0	0	0	0	0	0	0
ATAAGAGTCAATAAGG-5386STDY7537944	0	1.85828	1.85828	0	0	0	0	0	0	0	0	0	0	0	0	0	0	0	0	0	1.85828	0	0	0	0	0	0	0	0	0	0	0	0	0	0	0	0	0	0	0	0	0	0	0	0	0	0	0	0
ATAAGAGTCATCTGTT-5386STDY7537944	0	0	0	0	0	0	0	0	1.3975	0	0	0	0	0	0	0	0	0	0	0	0	0	0	0	0	0	0	0	0	0	0	0	0	0	0	0	0	0	0	0	0	0	0	0	0	0	0	0	0
ATAAGAGTCTCCTATA-5386STDY7537944	0	0	0	0	0	0	0	0	0	0	0	0	0	0	0	0	0	0	0	0	0	0	0	0	0	0	0	0	0	0	0	0	0	0	0	0	0	0	0	0	0	0	0	0	0	0	0	0	0
ATAGACCAGCTAACAA-5386STDY7537944	0	2.21351	0	0	0	0	0	0	0	0	0	0	0	0	0	0	0	0	0	0	1.86126	0	0	0	0	0	0	0	0	0	0	0	0	0	0	0	0	0	0	0	0	0	0	0	0	0	0	0	0
ATAGACCCAACTGCTA-5386STDY7537944	0	0	0	0	0	0	0	0	0	0	0	0	2.01291	0	0	0	0	0	0	0	0	0	0	0	0	0	0	0	0	0	0	0	0	0	0	0	0	0	0	0	0	0	0	0	0	0	0	0	0
ATAGACCCAAGCTGTT-5386STDY7537944	0	1.06961	0	0	0	0	0	0	0	0	0	0	1.06961	0	0	0	0	0	0	0	0	0	0	0	0	0	0	0	0	0	1.06961	0	0	0	0	0	0	1.90846	0	0	0	0	0	0	0	0	0	0	0
ATAGACCCACGCTTTC-5386STDY7537944	0	0	0	0	0	0	0	0	0	0	0	0	1.8789	0	1.32791	0	0	0	0	0	0	0	0	0	0	0	0	0	0	0	0	0	0	0	0	0	0	0	0	0	0	0	0	0	0	0	0	0	0
ATAGACCGTCAGAAGC-5386STDY7537944	0	1.49145	0	0	0	0	0	0	0	0	0	0.764464	0	0	0	0	0	0	0	0	0	0	0	0	0	1.19261	0	0	0	0	0	0	0	0	0	0	0	0	0	0	0	0	0	0	0	0	0	0	0
ATAGACCTCGATCCCT-5386STDY7537944	0	0	0	0	0	0	0	0	0	0	0	0	0.891866	0	0	0	0	0	0	0	0	0	0	0.891866	0.891866	1.35567	0	0	0	0	0	0	0	0	0	0	0	0	0	0	0	0	0	0	0	0	0	0	0
ATCACGAAGTTCGATC-5386STDY7537944	0	1.34845	0	0	0	0	0	0	0	0	0	0	2.72505	0	0	0	0	0	0	0	0	0	0	0	0	0	0	0	0	0	0	0	0	0	0	0	0	0	0	0	0	0	0	0	0	0	0	0	0
ATCACGACAGCTGTTA-5386STDY7537944	0	1.74422	0	0	0	0	0	0	0	0	0	0	0	0	0	0	0	0	0	0	2.08966	0	0	0	0	0	0	0	0	0	0	0	0	0	0	0	0	0	0	0	0	0	0	0	0	0	0	0	0
ATCACGACATATACGC-5386STDY7537944	0	0	0	0	0	0	0	0	0	0	0	0	0	0	0	0	0	0	0	0	0	0	0	0	0	0	0	0	0	1.01499	0	0	0	0	0	0	0	0	0	0	0	0	0	0	0	0	0	0	0
ATCACGACATCGGACC-5386STDY7537944	0	1.73081	0	0	0	0	0	0	0.770712	0	0.770712	0.770712	1.20075	0	0	0	0	0	0	0	1.20075	0	0	0	0	0	0	0	0	0	0	0	0	0	0	0	0	0	0	0	0	0	0	0	0	0	0	0	0
ATCACGACATGGTAGG-5386STDY7537944	0	2.13685	0	0	0	0	0	0	0	0	0	0	0	0	0	0	0	0	0	0	0	0	0	0	0	0	0	0	0	0	0	0	0	0	0	0	0	0	0	0	0	0	0	0	0	0	0	0	0
ATCACGAGTACAGACG-5386STDY7537944	0	1.98514	0	0	0	0	0	0	0	0	0	0	0	0	0	0	0	0	0	0	0	0	0	0	0	0	0	0	0	0	0	0	0	0	0	0	0	0	0	0	0	0	0	0	0	0	0	0	0
ATCACGAGTAGCGTAG-5386STDY7537944	0	2.20509	0	0	0	0	0	0	0	0	0	0	0	0	0	0	0	0	0	0	0.96096	0	0	0	0	0	0	0	0	0	0	0	0	0	0	0	0.96096	0	0	0	0	0	0	0	0	0	0	0	0
ATCACGAGTCAAAGCG-5386STDY7537944	0	0.92033	0	0	0	0	0	0	0	0	0	0	0	0	0	0	0	0	0	0	0.92033	0	0	0	0	0	0	0	0	0	0	0	0	0	0	0	0	0	0	0	0	0	0	0	0	0	0	0	0
ATCACGATCATGCATG-5386STDY7537944	0	1.23174	0	0	0	0	0	0	0	0	0	0	0	0	2.11403	0	0	0	0	0	1.23174	0	0	0	0	0	0	0	0	0	0	0	0	0	0	0	0	0	0	0	0	0	0	0	0	0	0	0	0
ATCATCTAGAAACCGC-5386STDY7537944	0	0.832565	0	0	0	0	0	0	0	0	0.832565	0	0	0	0	0	0	0	0	0	1.58875	0	0	0	0	0	0	0	0	0	0	0	0	0	0	0	0	0	0	0	0	0	0	0	0	0	0	0	0
ATCATCTAGAGCTGCA-5386STDY7537944	0	1.77998	0	0	0	0	0	0	0	0	0	0	0	0	0	0	0	0	0	0	0	0	0	0	0	0	0	0	0	0	0	0	0	0	0	0	0	0	0	0	0	0	0	0	0	0	0	0	0
ATCATCTAGATCCCGC-5386STDY7537944	0	0	0	1.84628	0	0	0	0	0	0	0	0	0	0	0	0	0	0	0	0	0	0	0	0	0	2.0937	0	1.84628	0	0	0	0	0	0	0	0	0	0	0	0	0	0	0	0	0	0	0	0	0
ATCATCTAGTAGTGCG-5386STDY7537944	0	0	0	0	0	0	0	0	0	0	0	0	1.1947	0	0	0	0	0	0	0	0	0	0	0	0	0	0	0	0	0	0	0	0	0	0	0	0	0	0	0	0	0	0	0	0	0	0	0	0
ATCATCTAGTCAATAG-5386STDY7537944	0	1.79037	0	0	0	0.979789	0	0	0	0	0.979789	0	0	0	0	0	0	0	0	0	0.979789	0	0	0	0	0	0	0	0	0	0	0	0	0	0	0.979789	0	0	0	0	0	0	0	0	0	0	0	0	0
ATCATCTAGTTAACGA-5386STDY7537944	0	2.68712	0	0	0	0	0	0	0	0	0	0	0	0	0	0	0	0	0	0	0	0	0	0	0	0	0	0	0	0	0	0	0	0	0	0	0	1.48666	0	0	0	0	0	0	0	0	0	0	0
ATCATCTCAAAGCAAT-5386STDY7537944	0	1.94694	0	0	0	0	0	0	0	0	0	1.09941	0	0	0	0	0	0	0	0	0	0	0	0	0	1.09941	0	0	0	0	0	0	0	0	0	0	0	1.6104	0	0	0	0	0	0	0	0	0	0	0
ATCATCTCAATGGACG-5386STDY7537944	0	1.13725	0	0	0	0	0	0	0	0	0	0	0	0	0	0	0	0	0	0	1.99532	0	0	0	0	0	0	0	0	0	0	0	0	0	0	0	0	0	0	0	0	0	0	0	0	0	0	0	0
ATCATCTTCTTAGCCC-5386STDY7537944	0	2.25489	1.14217	0	0	0	0	0	0	0	0	0	0	0	0	0	0	0	0	0	1.14217	0	0	0	0	0	0	0	0	0	0	0	0	0	0	0	0	0	0	0	0	0	0	0	0	0	0	0	0
ATCATGGAGGCTCTTA-5386STDY7537944	0	1.5548	1.5548	0	0	0	0	0	0	0	0	0	0	0	0	0	0	0	0	0	0	0	0	0	0	0	0	0	0	0	0	0	0	0	0	0	0	0	0	0	0	0	0	0	0	0	0	0	0
ATCATGGAGTCATGCT-5386STDY7537944	0	1.38502	0	0	0	0	0	0	0	0	0	0	0	0	0	0	0	0	0	0	0	0	0	0	0	0	0	0	0	0	0	0	0	0	0	0	0	0	0	0	0	0	0	0	0	0	0	0	0
ATCATGGCAATCCGAT-5386STDY7537944	0	0	0	0	0	0	0	0	0	0	0	0	0	0	0	0	0	0	0	0	2.6519	0	0	0	0	0	0	0	0	0	0	0	0	0	0	0	0	0	0	0	0	0	0	0	0	0	0	0	0
ATCATGGCAGCCAGAA-5386STDY7537944	0	2.73519	0	0	0	0	0	0	0	0	0	0	0	0	0	0	0	0	0	0	0	0	0	0	0	0	0	0	0	0	0	0	0	0	0	0	0	0	0	0	0	0	0	0	0	0	0	0	0
ATCATGGCAGGAACGT-5386STDY7537944	0	0	0	1.38077	0	0	0	0	0	0	0	0	0	0	0	0	0	0	0	0	1.38077	0	0	1.38077	0	1.38077	0	0	0	0	0	0	0	0	0	0	0	0	0	0	0	0	0	0	0	0	0	0	0
ATCATGGGTCAGAGGT-5386STDY7537944	0	1.49065	0	0	0	0	0	0	0	0	0	0	1.00063	0	0	0	0	0	0	0	0	0	0	0	0	0	0	0	0	0	1.00063	0	0	0	0	0	0	1.00063	0	0	0	0	0	0	0	0	0	0	0
ATCATGGGTCTGGAGA-5386STDY7537944	0	2.51947	0	0	0	0	0	0	0	0	0	0	0	0	0	0	0	0	0	0	1.90375	0	0	0	0	0	0	0	0	0	0	0	0	0	0	0	0	0	0	0	0	0	0	0	0	0	0	0	0
ATCATGGTCTGATACG-5386STDY7537944	0	1.76746	0	0	0	0	0	0	0	0	1.44392	0	0	0	0	0	0	0	0	0	0	0	0	0	0	0	0	0	0	0	0	0	0	0	0	0	0	0	0	0	0	0	0	0	0	0	0	0	0
ATCCACCAGTCAATAG-5386STDY7537944	0	1.69327	0	0	0	0	0	0	0	0	0	0	0	0	0	0	0	0	0	0	0	0	0	0	0	0	0	0	0	0	0	0	0	0	0	0	0	2.28995	0	0	0	0	0	0	0	0	0	0	0
ATCCACCCAAACGTGG-5386STDY7537944	0	2.3837	0	0	0	0	0	0	0	0	0	0	0	0	0	0	0	0	0	0	0	0	0	0	0	0	0	0	0	0	0	0	0	0	0	0	0	0	0	0	0	0	0	0	0	0	0	0	0
ATCCACCCAGTAGAGC-5386STDY7537944	0	1.22831	1.22831	0	0	0	0	0	0	0	0	1.22831	0	0	0	0	0	0	0	0	2.36667	0	0	0	0	0	0	0	0	0	0	0	0	0	0	0	0	0	0	0	0	0	0	0	0	0	0	0	0
ATCCACCCATCAGTAC-5386STDY7537944	0	2.23081	0	0	0	0	0	1.1239	0	0	0	0	0	0	0	0	0	0	0	0	1.1239	0	0	0	0	0	0	0	0	0	0	0	0	0	0	0	0	1.1239	0	0	0	0	0	0	0	0	0	0	0
ATCCACCGTAAGGGAA-5386STDY7537944	0	1.14523	0	0	0	0	0	0	0	0	0	0	0	0	0	0	0	0	0	0	0	0	0	0	0	0	0	0	0	0	0	0	0	0	0	0	0	0	0	0	0	0	0	0	0	0	0	0	0
ATCCACCGTCAATACC-5386STDY7537944	0	1.45277	0	0	0	0.969818	0	0	0	0	0	0.969818	0	0	0	0	0	0	0	0	0	0	0	0	0	0	0	0	0	0	0	0	0	0	0	0	0	0.969818	0	0	0	0	0	0	0	0	0	0	0
ATCCACCGTCCGTTAA-5386STDY7537944	0	1.5201	0	0	0	0	0	0	0	0	0	0	0	0	0	0	0	0	0	0	2.09745	0	0	0	0	0	0	0	0	0	0	0	0	0	0	0	0	0	0	0	0	0	0	0	0	0	0	0	0
ATCCACCTCACAGTAC-5386STDY7537944	0	1.41518	0.939462	0	0	0	0	0	0	0	0	0	0	0	0	0	0	0	0	0	1.41518	0	0	0	0	0	0	0	0	0	0	0	0	0	0	0	0	0	0	0	0	0	0	0	0	0	0	0	0
ATCCACCTCATAAAGG-5386STDY7537944	0	1.81462	0	0	0	0	0	0	0	0	0	0.998024	0.998024	0	0	0	0	0	0	0	1.81462	0	0	0	0	0	0	0	0	0	0	0	0	0	0	0	0	0	0	0	0	0	0	0	0	0	0	0	0
ATCCACCTCCGAGCCA-5386STDY7537944	0	2.05883	0	0	0	0	0	0	0	0	0	0	0	0	0	0	0	0	0	0	0	0	0	0	0	0	0	0	0	0	0	0	0	0	0	0	0	0	0	0	0	0	0	0	0	0	0	0	0
ATCCACCTCTGATACG-5386STDY7537944	0	1.28587	0	0	0	0	0	0	0	0	0	0	0	0	0	0	0	0	0	0	0	0	0	0	0	0	0	0	0	0	0	0	0	0	0	0	0	0	0	0	0	0	0	0	0	0	0	0	0
ATCCGAAAGCTTATCG-5386STDY7537944	0	2.37429	0	0	0	0	0	0	0	0	0	0	0	0	0	0	0	0	0	0	0	0	0	0	0	0	0	0	0	0	0	0	0	0	0	0	0	0	0	0	0	0	0	0	0	0	0	0	0
ATCCGAAAGGGTCGAT-5386STDY7537944	0	0	0	0	0	0	0	0	0	0	0	0	1.2508	0	0	0	0	0	0	0	0	0	0	0	0	0	0	0	0	0	0	0	0	0	0	0	0	0	0	0	0	0	0	0	0	0	0	0	0
ATCCGAAAGTCGCCGT-5386STDY7537944	0	0	1.39865	0	0	0	0	0	0	0	0	0	0	0	0	0	0	0	0	0	1.39865	0	0	0	0	0	0	0	0	0	0	0	0	0	0	0	0	0	0	0	0	0	0	0	0	0	0	0	0
ATCCGAAAGTCGTACT-5386STDY7537944	0	1.70336	0	0	0	0	0	0	1.17748	0	0	0	0	0	0	0	0	0	0	0	0	0	0	0	0	0	0	0	0	0	0	0	0	0	0	0	0	0	0	0	0	0	0	0	0	0	0	0	0
ATCCGAAAGTCTTGCA-5386STDY7537944	0	1.33778	0	0	0	0	0	0	0	0	0	0	1.33778	0	0	0	0	0	0	0	0	0	0	0	0	0	0	0	0	0	0	0	0	0	0	0	0	0	0	0	0	0	0	0	0	0	0	0	0
ATCCGAACACGGCCAT-5386STDY7537944	0	0	0	0	0	0	0	0	0	0	0	0	0	0	0	0	0	0	0	0	1.1947	0	0	0.766062	0	0	0	0	0	0	0	0	0	0	0	0	0	0	0	0	0	0	0	0	0	0	0	0	0
ATCCGAACAGTCGATT-5386STDY7537944	0	0	0	0	0	0	0	0	0	0	0	0	0	0	0	0	0	0	0	0	1.5291	0	0	0	0	0	0	0	0	0	0	0	0	0	0	0	0	0	0	0	0	0	0	0	0	0	0	0	0
ATCCGAAGTCCGCTGA-5386STDY7537944	0	1.94497	0	0	0	0	0	0	0	0	0	0	0	0	0	0	0	0	0	0	0	0	0	0	0	0	0	0	0	0	0	0	0	0	0	0	0	1.38547	0	0	0	0	0	0	0	0	0	0	0
ATCCGAAGTGGCTCCA-5386STDY7537944	0	2.78593	0	0	0	0	0	0	0	0	0	0	1.56939	0	0	0	0	0	0	0	1.56939	0	0	0	0	0	0	0	0	0	0	0	0	0	0	0	0	0	0	0	0	0	0	0	0	0	0	0	0
ATCCGAATCGTACGGC-5386STDY7537944	0	2.38348	0	0	0	0	0	0	0	0	0	0	0	0	0	0	0	0	0	0	0	0	0	0	0	0	0	0	0	0	0	0	0	0	0	0	0	0	0	0	0	0	0	0	0	0	0	0	0
ATCGAGTCAAAGTCAA-5386STDY7537944	0	0.665814	0	0	0	1.34501	0	0	0	0	0.665814	0	0	0	0	0	0	0	0	0	1.062	0	0	0	0	0	0	0	0	0	0	0	0	0	0	0	0	0.665814	0	0	0	0	0	0	0	0	0	0	0
ATCGAGTCACGGACAA-5386STDY7537944	0	1.52346	0	0	0	0	0	0	0	0	0	0	0	0	0	0	0	0	0	0	0	0	0	0	0	0	0	0	0	0	0	0	0	0	0	0	0	0	0	0	0	0	0	0	0	0	0	0	0
ATCGAGTCAGACAAAT-5386STDY7537944	0	1.56789	0	0	0	0	0	0	0	0	0	0	2.15095	0	1.56789	0	0	0	0	0	0	0	0	0	0	0	0	0	0	0	0	0	0	0	0	0	0	0	0	0	0	0	0	0	0	0	0	0	0
ATCGAGTCAGGTCCAC-5386STDY7537944	0	0	0	0	0	0	0	0	0	0	0	0	0	0	0	0	0	0	0	0	0	0	0	0.97927	0	0	0	0	0	0	0	0	0	0	0	0	0	0	0	0	0	0	0	1.46442	0	0	0	0	0
ATCGAGTCATTGGCGC-5386STDY7537944	0	1.11103	0	0	0	0	0	0	0	0	0	0	1.11103	0	0	0	0	0	0	0	0	0	0	0	0	0	0	0	0	0	0	0	0	0	0	0	0	1.11103	0	0	0	0	0	0	0	0	0	0	0
ATCGAGTCATTTCACT-5386STDY7537944	0	0	0	0	0	0	0	0	0	0	0	0	0	0	0	0	0	0	0	0	0	0	0	0	0	0	0	0	0	0	0	0	0	0	0	0	0	0	0	0	0	0	0	0	0	0	0	0	0
ATCGAGTGTCCGAATT-5386STDY7537944	0	2.01404	0	0	0	0	0	0	0	0	0	0	0	0	0	0	0	0	0	0	0	0	0	0	0	0	0	0	0	0	0	0	0	0	0	0	0	0	0	0	0	0	0	0	0	0	0	0	0
ATCGAGTTCTTCATGT-5386STDY7537944	0	2.00773	0	0	0	0	0	0	0	0	0	0	1.76384	0	0	0	0	0	0	0	0	0	0	0	0	0	0	0	0	0	0	0	0	0	0	0	0	0	0	0	0	0	0	0	0	0	0	0	0
ATCTACTAGACAAAGG-5386STDY7537944	0	0.606818	0	0	0	0.606818	0	0	0	0	0.606818	0	0	0	0	0	0	0	0	0	0.981768	0	0	0	0	0	0	0	0	0	0	0	0	0	0	0	0	0	0	0	0	0	0	0	0	0	0	0	0
ATCTACTAGACAAGCC-5386STDY7537944	0	0	1.24075	0	0	0	0	0	0	0	0	0	0	0	0	0	0	0	0	0	1.24075	0	0	0	0	0	0	0	0	0	0	0	0	1.24075	0	0	0	0	0	0	0	0	0	0	0	0	0	0	0
ATCTACTAGCAACGGT-5386STDY7537944	0	0	0	0	0	0	0	0	0	0	0	1.3728	1.3728	0	0	0	0	0	0	0	0	0	0	0	0	0	0	0	0	0	0	0	0	0	0	0	0	0	0	0	0	0	0	0	0	0	0	0	0
ATCTACTAGGACCACA-5386STDY7537944	0	0	0	0	0	1.4544	0	0	0	0	0	0	0	0	0	0	0	0	0	0	2.38377	0	0	0	0	0	0	0	0	0	0	0	0	0	0	0	0	0	0	0	0	0	0	0	0	0	0	0	0
ATCTACTCAACGCACC-5386STDY7537944	0	1.18847	0	1.71634	0	0	0	0	0	0	1.18847	0	0	0	0	0	0	0	0	0	1.18847	0	0	0	0	1.71634	0	0	0	0	0	0	0	0	0	0	0	1.18847	0	0	0	0	0	0	0	0	0	0	0
ATCTACTGTCATATCG-5386STDY7537944	0	0	0	0	0	0	0	0	0	0	0	0	0	1.2508	0	0	0	0	0	0	0	0	0	0	0	0	0	0	0	0	0	0	0	0	0	0	0	0	0	0	0	0	0	0	0	0	0	0	0
ATCTACTGTCTTTCAT-5386STDY7537944	0	0	0	0	0	0	0	0	0	0	0	0	0	0	0	0	0	0	0	0	0	0	0	0	0	0	0	0	0	0	0	0	0	0	0	0	0	0	0	0	0	0	0	0	0	0	0	0	0
ATCTACTTCCAGAAGG-5386STDY7537944	0	0	0	0	0	0	0	0	0	0	0	0	0	0	0	0	0	0	0	0	0	0	0	0	0	0	0	0	0	0	0	0	0	0	0	0	0	0	0	0	0	0	0	0	0	0	0	0	0
ATCTACTTCCGCGGTA-5386STDY7537944	0	2.5327	0	0	0	0	0	0	0	0	0	1.36017	0	0	0	0	0	0	0	0	0	0	0	0	0	0	0	0	0	0	0	0	0	0	0	0	0	0	0	0	0	0	0	0	0	0	0	0	0
ATCTACTTCCTTGCCA-5386STDY7537944	0	2.28955	0	0	0	0	0	0	0	0	0	1.37544	1.37544	0	0	0	0	0	0	0	0	0	0	0	0	0	0	0	0	0	0	0	0	0	0	0	0	0	0	0	1.37544	0	0	0	0	0	0	0	0
ATCTACTTCCTTTCTC-5386STDY7537944	0	1.50684	0	0	0	0	0	0	0	0	1.01387	0	0	0	0	0	0	0	0	0	0	0	0	0	0	0	0	0	0	0	0	0	0	0	0	0	0	0	0	0	0	0	0	0	0	0	0	0	0
ATCTACTTCTTGAGAC-5386STDY7537944	0	2.89998	0	0	0	0	0	1.23936	0	0	0	0	0	0	0	0	0	0	0	0	0	0	0	0	0	0	0	0	0	0	0	0	0	0	0	1.23936	0	0	0	0	0	0	0	0	0	0	0	0	0
ATCTGCCAGCTACCGC-5386STDY7537944	0	0	1.49305	0	0	0	0	0	0	0	0	1.49305	1.49305	0	0	0	0	0	0	0	0	0	0	0	0	0	0	0	0	0	0	0	0	0	0	0	0	0	0	0	0	0	0	0	0	0	0	0	0
ATCTGCCAGTCCTCCT-5386STDY7537944	0	2.08759	0	0	0	0	0	0	0	0	0	0	0	0	0	0	0	0	0	0	0	0	0	0	0	0	0	0	0	0	0	0	0	0	0	0	0	0	0	0	0	0	0	0	0	0	0	0	0
ATCTGCCAGTTTAGGA-5386STDY7537944	0	1.05244	0	0	0	0	0	0	0	0	0	0	0	0	0	0	0	0	0	0	1.55377	0	0	0	0	1.05244	0	0	0	0	0	0	0	0	0	0	0	0	0	0	0	0	0	0	0	0	0	0	0
ATCTGCCCATAACCTG-5386STDY7537944	0	2.01799	0	0	0	0	0	0	2.01799	0	0	0	0	0	0	0	0	0	0	0	2.01799	0	0	0	0	0	0	0	0	0	0	0	0	0	0	0	0	0	0	0	0	0	0	0	0	0	0	0	0
ATCTGCCCATTAACCG-5386STDY7537944	0	2.15397	0	0	0	0	0	0	0	0	0	0	0	0	0	0	0	0	0	0	0	0	0	0	0	0	0	0	0	0	0	0	0	0	0	0	0	1.06635	0	0	0	0	0	0	0	0	0	0	0
ATCTGCCGTGTGACCC-5386STDY7537944	0	1.88031	0	0	0	0	0	0	0	0	0	1.32914	0	0	1.32914	0	0	0	0	0	1.32914	0	0	0	0	0	0	0	0	0	0	0	0	0	0	0	0	0	0	0	0	0	0	0	0	0	0	0	0
ATGAGGGAGCGATCCC-5386STDY7537944	0	1.94113	1.38211	0	0	1.38211	0	0	0	0	0	0	0	0	0	0	0	0	0	0	0	0	0	0	0	0	0	0	0	0	0	0	0	0	0	0	0	0	0	0	0	0	0	0	0	0	0	0	0
ATGAGGGAGCTGTTCA-5386STDY7537944	0	1.79888	0	0	0	0	0	0	0	0	0	0.986173	0	0	0	0	0	0	0	0	0.986173	0	0	0	0	0	0	0	0	0	0	0	0	0	0	0	0	0	0	0	0	0	0	0	0	0	0	0	0
ATGAGGGAGTCATCCA-5386STDY7537944	0	1.81076	0	0	0	0	0	0	0	0	0	0	0	0	0	0	0	0	0	0	1.81076	0	0	0	0	0	0	0	0	0	0	0	0	0	0	0	0	0	0	0	0	0	0	0	0	0	0	0	0
ATGAGGGCACAACTGT-5386STDY7537944	0	0	0	0	0	0	0	0	0	0	0	0	0	0	0	0	0	0	0	0	0	0	0	0	0	0	0	0	0	0	0	0	0	0	0	0	0	0	0	0	0	0	0	0	0	0	0	0	0
ATGAGGGGTATGAATG-5386STDY7537944	0	1.13927	0	0	0	0	0	0	0	0	0	0	0	0	0	0	0	0	0	0	1.65804	0	0	0	0	0	0	0	0	0	0	0	0	0	0	0	0	0	0	0	0	0	0	0	0	0	0	0	0
ATGAGGGGTATGGTTC-5386STDY7537944	0	1.11158	0	0	0	0	0	0	0	0	0	0	0	0	0	0	0	0	0	0	0	0	0	0	0	0	0	0	0	0	0	0	0	0	0	0	0	0	0	0	0	0	0	0	0	0	0	0	0
ATGAGGGGTCAGAATA-5386STDY7537944	0	2.24729	0	0	0	0	0	0	0	0	0	0	0	0	0	0	0	0	0	0	1.13639	0	0	0	0	0	0	0	0	0	0	0	0	0	0	0	0	1.13639	0	0	0	0	0	0	0	0	0	0	0
ATGAGGGGTCGCGGTT-5386STDY7537944	0	0	0	0	0	0	0	0	0	0	0	0	0	0	0	0	0	0	0	0	0	0	0	0	0	0.84517	0	0	0	0	0	0	0	0	0	0	0	0	0	0	0	0	0	0	0	0	0	0	0
ATGAGGGGTCTAGCGC-5386STDY7537944	0	0	0	0	0	0	0	0	0	0	0	0	0	0	0	0	0	0	0	0	0	0	0	0	0	0	0	0	0	0	0	0	0	0	0	0	0	0	0	0	0	0	0	0	0	0	0	0	0
ATGAGGGGTCTCTTTA-5386STDY7537944	0	1.98478	0	0	0	0	0	0	0	0	0	0	0	0	0	0	0	0	0	0	0	0	0	0	0	0	0	0	0	0	1.12898	0	0	0	0	0	0	0	0	0	0	0	0	0	0	0	0	0	0
ATGAGGGTCAGTTCGA-5386STDY7537944	0	1.71093	0	0	0	0	0	0	0	0	0	0	0	0	0	0	0	0	0	0	0	0	0	0	0	0	0	0	0	0	0	0	0	0	0	0	0	0	0	0	0	0	0	0	0	0	0	0	0
ATGAGGGTCGGAAATA-5386STDY7537944	0	0	1.03621	0	0	0	0	0	0	0	0	0	1.03621	0	0	0	0	0	0	0	0	0	0	0	0	0	0	0	0	0	0	0	0	0	0	0	0	0	0	0	0	0	0	0	0	0	0	0	0
ATGCGATAGAGATGAG-5386STDY7537944	0	1.29244	0.841925	0	0	0	0	0	0	0	0.841925	0	0	0	0	0	0	0	0	0	0	0	0	0	0	0.841925	0	0	0	0	0	0	0	0	0	0	0	0	0	0	0	0	0	0	0	0	0	0	0
ATGCGATAGCGTTCCG-5386STDY7537944	0	1.33571	0	0	0	0	0	0	0	0	0	0	0	0	0	0	0	0	0	0	0	0	0	0	0	0	0	0	0	0	0	0	0	0	0	0	0	0	0	0	0	0	0	0	0	0	0	0	0
ATGCGATCAGTCCTTC-5386STDY7537944	0	1.57423	0	0	0	0	0	0	0	0	0	1.57423	1.06936	0	0	0	0	0	0	0	0	0	0	0	0	0	0	0	0	0	0	0	0	0	0	0	0	0	0	0	0	0	0	0	0	0	0	0	0
ATGCGATGTAAACGCG-5386STDY7537944	0	2.16244	0	0	0	0	0	0	0	0	0	0	1.8129	0	0	0	0	0	0	0	0	0	0	0	0	0	0	0	0	1.27091	0	0	0	0	0	0	0	0	0	0	0	0	0	0	0	0	0	0	0
ATGCGATGTAGCCTCG-5386STDY7537944	0	1.43747	0	0	0	0	0	0	0	0	0	0	0	0	0	0	0	0	0	0	0	0	0	0	0	0	0	0	0	0	0	0	0	0	0	0	0	0	0	0	0	0	0	0	0	0	0	0	0
ATGCGATGTTGGAGGT-5386STDY7537944	0	1.44343	0	0	0	0	0	0	0	0	1.44343	0	0	0	0	0	0	0	0	0	0	0	0	0	0	0	0	0	0	0	0	0	0	0	0	0	0	0	0	0	0	0	0	0	0	0	0	0	0
ATGCGATTCATTGCCC-5386STDY7537944	0	1.45427	1.45427	0.97104	0	0	0	0	0	0	0	0	0	0	0	0	0	0	0	0	0	0	0	0	0	0	0	0	0	0	0	0	0	0	0	0	0	0.97104	0	0	0	0	0	0	0	0	0	0	0
ATGCGATTCCCAAGTA-5386STDY7537944	0	0	0	0	0	0	0	0	0	0	0	0	0	0	0	0	0	0	0	0	0	0	0	0	0	0	0	0	0	0	0	0	0	0	0	0	0	1.01331	0	0	0	0	0	0	0	0	0	0	0
ATGCGATTCGCACTCT-5386STDY7537944	0	2.05625	0	0	0	1.18547	0	0	0	0	0	0	0	0	0	0	0	0	0	0	1.18547	0	0	0	0	0	0	0	0	0	0	0	0	0	0	0	0	0	0	0	0	0	0	0	0	0	0	0	0
ATGGGAGCAATGGACG-5386STDY7537944	0	2.3979	0	0	0	0	0	0	0	0	0	0	0	0	0	0	0	0	0	0	0	0	0	0	0	0	0	0	0	0	0	0	0	0	0	0	0	0	0	0	0	0	0	0	0	0	0	0	0
ATGGGAGGTCCTCTTG-5386STDY7537944	0	2.49885	0	0	0	0	0	0	0	0	0	1.33293	0	0	0	0	0	0	0	0	1.64638	0	0	0	0	0	0	0	0	0	0	0	0	0	0	0	0	0	0	0	0	0	0	0	0	0	0	0	0
ATGGGAGGTGACAAAT-5386STDY7537944	0	2.24729	0	0	0	0	0	0	0	0	0	0	0	0	0	0	0	0	0	0	1.13639	0	0	0	0	0	0	0	0	0	0	0	0	0	0	0	0	0	0	0	0	0	0	0	0	0	0	0	0
ATGGGAGTCAGCCTAA-5386STDY7537944	0	1.4422	0	0	0	1.4422	0	0	0	0	0	0	0	0	0	0	0	0	0	0	1.4422	0	0	0	0	0	0	0	0	0	0	0	0	0	0	0	0	0	0	0	0	0	0	0	0	0	0	0	0
ATGGGAGTCCGCGTTT-5386STDY7537944	0	1.18657	0	0	0	0	0	0	0	0	1.7141	0	0	0	0	0	0	0	0	0	1.18657	0	0	0	0	0	0	0	0	0	0	0	0	0	0	0	0	0	0	0	0	0	0	0	0	0	0	0	0
ATGGGAGTCTGATACG-5386STDY7537944	0	0	0	0	0	0	0	0	0	0	1.32425	0	0	0	0	0	0	0	0	0	1.32425	0	0	0	0	0	0	0	0	0	0	0	0	0	0	0	0	0	0	0	0	0	0	0	0	0	0	0	0
ATGGGAGTCTTACCGC-5386STDY7537944	0	2.17318	0	0	0	1.27965	0	0	0	0	0	1.27965	0	0	0	0	0	0	0	0	0	0	0	0	0	0	0	0	0	0	0	0	0	0	0	0	0	0	0	0	0	0	0	0	0	0	0	0	0
ATGTGTGCAAGAAAGG-5386STDY7537944	0	0	0	0	0	0	0	0	0	0	0	0	0	0	0	0	0	0	0	0	0	0	0	0	0	0	0	0	0	0	0	0	0	0	0	0	0	0	0	0	0	0	0	0	0	0	0	0	0
ATGTGTGCACATCCGG-5386STDY7537944	0	1.23605	0	0	0	0	0	0	0	0	0	1.77224	0	0	0	0	0	0	0	0	2.37658	0	0	0	0	0	0	0	0	0	0	0	0	0	0	0	0	0	0	0	0	0	0	0	0	0	0	0	0
ATGTGTGGTCTTGTCC-5386STDY7537944	0	2.1505	0	0	0	0	0	0	0	0	0	0	0	0	0	0	0	0	0	0	0	0	0	0	0	0	0	0	0	0	0	0	0	0	0	0	0	1.26122	0	0	0	0	0	0	0	0	0	0	0
ATGTGTGGTGCACCAC-5386STDY7537944	0	0	0.817302	0	0	0	0	0	0	0	0	0	0	0	0	0	0	0	0	0	0	0	0	0	0	0	0	0	0	0	0	0	0	0	0	0	0	0	0	0	0	0	0	0	0	0	0	0	0
ATGTGTGGTTCAGTAC-5386STDY7537944	0	2.21921	0	0	0	0	1.62925	0	0	0	0	0	0	0	1.62925	0	0	0	0	0	0	0	0	1.62925	0	0	0	0	0	0	0	0	0	0	0	0	0	0	0	0	0	0	0	0	0	0	0	0	0
ATTACTCAGAATTCCC-5386STDY7537944	0	2.11456	0	0	0	0	0	0	0	0	0	1.53536	0	0	0	0	0	0	0	0	1.53536	0	0	0	0	0	0	0	0	0	0	0	0	0	0	0	0	0	0	0	0	0	0	0	0	0	0	0	0
ATTACTCAGCCGATTT-5386STDY7537944	0	1.49278	0	0	0	1.49278	0	0	0	0	0	0	0	0	0	0	0	0	0	0	1.00237	0	0	0	0	1.00237	0	0	0	0	1.00237	0	0	0	0	0	0	1.49278	0	0	0	0	0	0	0	0	0	0	0
ATTACTCCACGGTAAG-5386STDY7537944	0	1.44269	0	0	0	0	0	0	0	0	0	0	0	0	0	0	0	0	0	0	0	0	0	0	0	0	0	0	0	0	0	0	0	0	0	0	0	0	0	0	0	0	0	0	0	0	0	0	0
ATTACTCCACTATCTT-5386STDY7537944	0	3.46063	0	0	0	0	0	0	0	0	0	0	0	0	0	0	0	0	0	0	0	0	0	0	0	0	0	0	0	0	0	0	0	0	0	0	0	0	0	0	0	0	0	0	0	0	0	0	0
ATTACTCGTAGCACGA-5386STDY7537944	0	1.95592	0	0	0	0	0	0	0	0	1.10641	0	0	0	0	0	0	0	0	0	0	0	0	0	0	1.10641	0	0	0	0	0	0	0	0	0	0	0	1.10641	0	0	0	0	0	0	0	0	0	0	0
ATTACTCGTATTCGTG-5386STDY7537944	0	2.91024	0	0	0	0	0	0	0	0	0	0	0	0	0	0	0	0	0	0	0	0	0	0	0	0	0	0	0	0	0	0	0	0	0	0	0	0	0	0	0	0	0	0	0	0	0	0	0
ATTACTCGTCTGCGGT-5386STDY7537944	0	0	0	0	0	0	0	0	0	0	0	0	0	0	0	0	0	0	0	0	0	0	0	0	0	0	0	0	0	0	0	0	0	0	0	0	0	0	0	0	0	0	0	0	0	0	0	0	0
ATTACTCGTGACGGTA-5386STDY7537944	0	1.4868	0	0	0	0	0	0	0	0	0	0	0	0	0	0	0	0	0	0	0.997483	0	0	0	0	0	0	0	0	0	0.997483	0	0	0	0	0	0	0	0	0	0	0	0	0	0	0	0	0	0
ATTACTCGTGTATGGG-5386STDY7537944	0	0	0	0	0	0	0	0	0	0	0	0	0	0	1.30611	0	0	0	0	0	0	0	0	0	0	0	0	0	0	0	0	0	0	0	0	0	0	0	0	0	0	0	0	0	0	0	0	0	0
ATTACTCTCCTTTACA-5386STDY7537944	0	1.48587	0	0	0	0	0	0	0	0	0	0	0	0	0	0	0	0	0	0	0	0	0	0	0	0	0	0	0	0	0	0	0	0	0	0	0	0	0	0	0	0	0	0	0	0	0	0	0
ATTACTCTCTCATTCA-5386STDY7537944	0	1.62541	0	0	0	0	0	0	0	0	0	0	0	0	0	0	0	0	0	0	2.05424	0	0	0	0	0.858735	0	0	0	0	0	0	0	0	0	0	0	0	0	0	0	0	0	0	0	0	0	0	0
ATTATCCAGTGATCGG-5386STDY7537944	0	0	1.30357	0	0	0	0	0	0	0	0	0	0	0	0	0	0	0	0	0	1.85078	0	0	0	0	0	0	0	0	0	0	0	0	0	0	0	0	0	0	0	0	0	0	0	0	0	0	0	0
ATTATCCCAAACCCAT-5386STDY7537944	0	1.44491	0	0	0	1.44491	0	0	0	0	0	0	0	0	0	0	0	0	0	0	2.37253	0	0	0	0	0	0	0	0	0	0	0	0	0	0	0	0	0	0	0	0	0	0	0	0	0	0	0	0
ATTATCCCAAGAAGAG-5386STDY7537944	0	0	0	0	0	0	0	0	0	0	1.08897	0	0	0	0	0	0	0	0	0	0	0	0	0	0	0	0	0	0	0	0	0	0	0	0	0	0	0	0	0	0	0	0	0	0	0	0	0	0
ATTATCCCACTTCGAA-5386STDY7537944	0	0.793421	0	0	0	0	0	0	0	0	0	0	0	0	0	0	0	0	0	0	0	0	0	0	0	0	0	0	0	0	1.23019	0	0	0	0	0.793421	0	0.793421	0	0	0	0	0	0	0	0	0	0	0
ATTATCCCATCGGACC-5386STDY7537944	0	0	0	0	0	0	0	0	0	0	0	0	0	0	0	0	0	0	0	0	0	0	0	0	0	0	0	0	0	0	0	0	1.24991	0	0	0	0	0	0	0	0	0	0	0	0	0	0	0	0
ATTATCCGTACGAAAT-5386STDY7537944	0	0	0	0	0	2.27012	0	0	0	0	0	0	0	0	0	0	0	0	0	0	0	0	0	0	0	0	0	0	0	0	0	0	0	0	0	0	0	0	0	0	0	0	0	0	0	0	0	0	0
ATTATCCGTACTTAGC-5386STDY7537944	0	2.32339	0	0	0	0	0	0	0	0	0	1.1947	1.1947	0	0	0	0	0	0	0	0	0	0	0	0	0	0	0	0	0	0	0	0	0	0	1.1947	0	0	0	0	0	0	0	0	0	0	0	0	0
ATTCTACAGACACTAA-5386STDY7537944	0	0	0	0	0	0	0.728978	0	0	0	0	0	0	0	0	0	0	0	0	0	0	0	0	0	0	1.85078	0	0	0	0	0	0	0	0	0	0	0	0	0	0	0	0	0	0	0	0	0	0	0
ATTCTACAGCACCGTC-5386STDY7537944	0	2.06542	0	0	0	0	0	0	0	0	0	0	0	0	0	0	0	0	0	0	1.19277	0	0	0	0	0	0	0	0	0	0	0	0	0	0	0	0	0	0	0	0	0	0	0	0	0	0	0	0
ATTCTACCAAGCCTAT-5386STDY7537944	0	0	0	0	0	0	0	0	0	0	0	0	1.21448	0	1.74695	0	0	0	0	0	0	0	0	0	0	0	0	0	0	0	0	0	0	0	0	0	0	0	0	0	0	0	0	0	0	0	0	0	0
ATTCTACCACAACGCC-5386STDY7537944	0	2.05804	0.996081	0	0	0	0	0	0	0	0	0	0	0	0	0	0	0	0	0	0	0	0	0	0	0	0	0	0	0	0	0	0	0	0	0	0	1.81204	0	0	0	0	0	0	0	0	0	0	0
ATTCTACCACAACGTT-5386STDY7537944	0	2.61317	0	0	0	0	0	0	0	0	0	0	0	0	0	0	0	0	0	0	0	0	0	0	0	0	0	0	0	0	0	0	0	0	0	0	0	0	0	0	0	0	0	0	0	0	0	0	0
ATTCTACCACATGACT-5386STDY7537944	0	1.39111	0	0	0	0	0	0	0	0	0	0	2.30837	0	1.39111	0	0	0	0	0	1.39111	0	0	0	0	0	0	0	0	0	0	0	0	0	0	0	0	0	0	0	0	0	0	0	0	0	0	0	0
ATTCTACCAGAGCCAA-5386STDY7537944	0	1.5579	1.05585	0	0	0	0	1.05585	0	0	0	1.05585	0	0	0	0	0	0	0	0	0	0	0	0	0	0	0	0	0	0	0	0	0	0	0	0	0	0	0	0	0	0	0	0	0	0	0	0	0
ATTCTACCATGCCCGA-5386STDY7537944	0	1.98994	0	0	0	0	0	0	0	0	0	0	1.42493	0	0	0	0	0	0	0	0	0	0	0	0	0	0	0	0	0	0	0	0	0	0	0	0	0	0	0	0	0	0	0	0	0	0	0	0
ATTCTACTCACCTTAT-5386STDY7537944	0	1.82175	0	0	0	0	0	0	0	0	0	1.82175	0	0	0	0	0	0	0	0	1.27853	0	0	0	0	0	0	0	0	0	0	0	0	0	0	0	0	0	0	0	0	0	0	0	0	0	0	0	0
ATTCTACTCAGGTTCA-5386STDY7537944	0	1.34529	0	0	0	0	0	0	0	0	0	0	0	0	0	0	0	0	0	0	0	0	0	0	0	0	0	0	0	0	0	0	0	0	0	0	0	0	0	0	0	0	0	0	0	0	0	0	0
ATTCTACTCGCGTTTC-5386STDY7537944	0	1.06861	0	1.06861	0	0	0	0	0	0	0	0	0	0	0	0	0	0	0	0	1.06861	0	0	0	0	0	0	0	0	0	0	0	0	0	0	0	0	0	0	0	0	0	0	0	0	0	0	0	0
ATTCTACTCGGACAAG-5386STDY7537944	0	1.52066	0	0	0	0	0	0	0	0	0	0	0	0	0	0	0	0	0	0	0	0	0	0	0	0	0	0	0	0	0	0	0	0	0	0	0	0	0	0	0	0	0	0	0	0	0	0	0
ATTGGACAGGAGCGTT-5386STDY7537944	0	0	0	0	0	0	0	0	0	0	0	0	0	0	0	0	0	0	0	0	0	0	0	0	0	1.64526	0	0	0	0	0	0	0	0	0	0	0	0	0	0	0	0	0	0	0	0	0	0	0
ATTGGACAGTAGGCCA-5386STDY7537944	0	2.09173	0	0	0	0	0	0	0	0	0	1.21382	0	0	0	0	0	0	0	0	0	0	0	0	0	0	0	0	0	0	0	0	0	0	0	0	0	0	0	0	0	0	0	0	0	0	0	0	0
ATTGGACCAAACTGTC-5386STDY7537944	0	1.8698	0	0	0	0	0	0	0	0	0	0	0	0	0	0	0	0	0	0	0	0	0	0	0	0	0	0	0	0	0	0	0	0	0	0	0	0	0	0	0	0	0	0	0	0	0	0	0
ATTGGACCACATGACT-5386STDY7537944	0	0	0	0	0	0	0	0	0	0	0	0	0	0	0	0	0	0	0	0	0	0	0	0	0	0.957287	0	0.957287	0	0	0	0	0	0	0	0	0	1.43728	0	0	0	0	0	0	0	0	0	0	0
ATTGGACGTAAGTGGC-5386STDY7537944	0	1.55568	0	0	0	0	0	0	0	0	0	0	1.55568	0	0	0	0	0	0	0	0	0	0	0	0	0	0	0	0	0	0	0	0	0	0	0	0	0	0	0	0	0	0	0	0	0	0	0	0
ATTGGACGTCAAGCGA-5386STDY7537944	0	0.961359	0	0	0	0	0	0	0	0	0	0	0	0	0	0	0	0	0	0	0.961359	0	0	0	0	0	0	0	0	0	0	0	0	0	0	0	0	0	0	0	0	0	0	0	0	0	0	0	0
ATTGGACGTCTGCGGT-5386STDY7537944	0	0	0	0	0	0	0	0	0	0	0	0	0	0	0	0	0	0	0	0	0	0	0	0	0	0	0	0	0	0	0	0	0	0	0	0	0	0	0	0	0	0	0	0	0	0	0	0	0
ATTGGACGTTCGTTGA-5386STDY7537944	0	0.892801	0	0	0	0	0	0	0	0	0	0	0	0	0	0	0	0	0	0	0.892801	0	0	0	0	0	0	0	0	0	0	0	0	0	0	0	0	0	0	0	0	0	0	0	0	0	0	0	0
ATTGGACTCAGTTTGG-5386STDY7537944	0	2.1085	0	0	0	0	0	0	0	0	0	0	0	0	0	0	0	0	0	0	1.52995	0	0	0	0	0	0	0	0	0	0	0	0	0	0	0	0	0	0	0	0	0	0	0	0	0	0	0	0
ATTGGACTCGTTACGA-5386STDY7537944	0	0	0	0	0	0	0	0	0	0	0	0	0	0	0	0	0	0	0	0	0	0	0	0	0	0	0	0	0	0	0	0	0	0	0	0	0	0	0	0	0	0	0	0	0	0	0	0	0
ATTGGTGCACAGCGTC-5386STDY7537944	0	1.82546	0	0	0	0	0	0	0	0	0	0	1.28171	0	0	0	0	0	0	0	1.28171	0	0	0	0	0	0	0	0	0	0	0	0	0	0	0	0	0	0	0	0	0	0	0	0	0	0	0	0
ATTGGTGCAGACTCGC-5386STDY7537944	0	2.26314	0	0	0	0	0	0	0	0	0	0	0	0	0	0	0	0	0	0	0	0	0	0	0	0	0	0	0	0	0	0	0	0	0	0	0	0	0	0	0	0	0	0	0	0	0	0	0
ATTGGTGCAGGAATCG-5386STDY7537944	0	0	0	0	0	0	0	0	0	0	0	0	0	0	0	0	0	0	0	0	1.56161	0	0	0	0	0	0	0	0	0	0	0	0	0	0	0	0	0	0	0	0	0	0	0	0	0	0	0	0
ATTGGTGCATCCTAGA-5386STDY7537944	0	2.76025	0	0	0	0	0	0	0	0	0	0	0	0	0	0	0	0	0	0	0	0	0	0	0	0	0	0	0	0	0	0	0	0	0	0	0	0	0	0	0	0	0	0	0	0	0	0	0
ATTGGTGGTACCGAGA-5386STDY7537944	0	0	0	0	0	0	0	0	0	0	0	0	0	0	0	0	0	0	0	0	1.06873	0	0	0	0	0	0	0	0	0	0	0	0	0	0	0	0	0	0	0	0	0	0	0	0	0	0	0	0
ATTGGTGGTAGCTTGT-5386STDY7537944	0	1.49991	0	0	0	0	0	0	0	0	1.00819	0	0	0	0	0	0	0	0	0	1.49991	0	0	0	0	0	0	0	0	0	0	0	0	0	0	0	0	0	0	0	0	0	0	0	0	0	0	0	0
ATTGGTGGTATAATGG-5386STDY7537944	0	1.65034	0	0	0	0	0	0	0	0	0	0	1.65034	0	0	0	0	0	0	0	0	0	0	0	0	0	0	0	0	0	0	0	0	0	0	0	0	0	0	0	0	0	0	0	0	0	0	0	0
ATTGGTGGTCCTGCTT-5386STDY7537944	0	1.98532	0	0	0	0	0	0	0	0	1.42087	0	0	0	0	0	0	0	0	0	0	0	0	0	0	0	0	0	0	0	0	0	0	0	0	0	0	0	0	0	0	0	0	0	0	0	0	0	0
ATTGGTGGTGACTCAT-5386STDY7537944	0	1.52304	0	1.52304	0	0	0	0	0	0	0	0	0	0	0	0	0	0	0	0	0	0	0	0	0	0	0	0	0	0	0	0	0	0	0	0	0	1.02714	0	0	0	0	0	0	0	0	0	0	0
ATTGGTGGTTCCCTTG-5386STDY7537944	0	1.35931	1.91501	0	0	0	0	0	1.35931	0	0	1.35931	0	0	0	0	0	0	0	0	1.35931	0	0	0	0	0	0	0	0	0	0	0	0	0	0	0	0	0	0	0	0	0	0	0	0	0	0	0	0
ATTGGTGTCACATGCA-5386STDY7537944	0	1.1872	0	0	0	0	0	0	0	0	0	0	0	0	0	0	0	0	0	0	0	0	0	0	0	0	0	0	0	0	0	0	0	0	0	0	0	0	0	0	0	0	0	0	0	0	0	0	0
ATTGGTGTCATACGGT-5386STDY7537944	0	0	0	0	0	0	0	0	0	0	0	0	0	0	0	0	0	0	0	0	0	0	0	0	0	0	0	0	0	0	0	0	0	0	0	0	0	0	0	0	0	0	0	0	0	0	0	0	0
ATTGGTGTCTGTTTGT-5386STDY7537944	0	1.84358	0	0	0	0	0	0	0	0	0	1.29735	0	0	0	0	0	0	0	0	0	0	0	0	0	0	0	0	0	0	0	0	0	0	0	0	0	0	0	0	0	0	0	0	0	0	0	0	0
ATTTCTGAGACTTTCG-5386STDY7537944	0	1.3875	0	0	0	0	0	0	0	0	0	1.94728	1.3875	0	0	0	0	0	0	0	0	0	0	0	0	0	0	0	0	0	0	0	0	0	0	0	0	0	0	0	0	0	0	0	0	0	0	0	0
ATTTCTGCACCCAGTG-5386STDY7537944	0	2.32173	0	0	0	0	0	0	0	0	0	0	1.19341	0	0	0	0	0	0	0	0	0	0	0	0	0	0	0	0	0	0	0	0	0	0	0	0	0	0	0	0	0	0	0	0	0	0	0	0
ATTTCTGGTACACCGC-5386STDY7537944	0	0	0	0	0	0	0	0	0	0	0	0	0	0	0	0	0	0	0	0	0	0	0	0	0	0	0	0	0	0	0	0	0	0	0	0	0	0	0	0	0	0	0	0	0	0	0	0	0
ATTTCTGGTCGTTGTA-5386STDY7537944	0	1.74208	0	1.21033	0	0	0	0	0	0	0	0	0	0	0	0	0	0	0	0	0	0	0	0	0	0	0	0	0	0	0	0	0	0	0	0	0	1.21033	0	0	0	0	0	0	0	0	0	0	0
ATTTCTGGTCTGATCA-5386STDY7537944	0	0	0	0	0	0	0	0	0	0	1.4173	0	0	0	0	0	0	0	0	0	0	0	0	0	0	0	0	0	0	0	0	0	0	0	0	0	0	0	0	0	0	0	0	0	0	0	0	0	0
ATTTCTGTCCAAACAC-5386STDY7537944	0	0	0	0	0	0	0	0	0	0	0	0	1.53564	0	1.53564	0	0	0	0	0	1.53564	0	0	0	0	0	0	0	0	0	0	0	0	0	0	0	0	0	0	0	0	0	0	0	0	0	0	0	0
ATTTCTGTCTTGTATC-5386STDY7537944	0	2.06803	0	0	0	0	0	0	0	0	0	0	1.19486	0	0	0	0	0	0	0	0	0	0	0	0	0	0	0	0	0	0	0	0	0	0	0	0	0	0	0	0	0	0	0	0	0	0	0	0
CAACCAAAGACTCGGA-5386STDY7537944	0	0	0	0	0	0	0	0	0	0	0	0	0	0	0	0	0	0	0	0	0	0	0	0	0	0	0	0	0	0	0	0	0	0	0	0	0	0	0	0	0	0	0	0	0	0	0	0	0
CAACCAAAGAGTCGGT-5386STDY7537944	0	0	0	0	0	0	0	0	0	0	0	1.38368	1.38368	0	0	0	0	0	0	0	1.38368	0	0	0	0	0	0	0	0	0	0	0	0	0	0	0	0	0	0	0	0	0	0	0	0	0	0	0	0
CAACCAACAATAAGCA-5386STDY7537944	0	0	0	0	0	0	0	0	0	0	0	0	0	0	0	0	0	0	0	0	0	0	0	0	0	0	0	0	0	0	0	0	0	0	0	0	0	0	0	0	0	0	0	0	0	0	0	0	0
CAACCAACACAAGACG-5386STDY7537944	0	1.17624	0	0	0	0	0	0	0	0	1.17624	0	0	0	0	0	0	0	0	0	2.04465	0	0	0	0	0	0	0	0	0	0	0	0	0	0	0	0	0	0	0	0	0	0	0	0	0	0	0	0
CAACCAACACATAACC-5386STDY7537944	0	1.99382	0	0	0	0	0	0	0	0	0	0	0	0	0	0	0	0	0	0	0.819213	0	0	0	0	0	0	0	0	0	0	0	0	0	0	0	0	0	0	0	0	0	0	0	0	0	0	0	0
CAACCAACATATACCG-5386STDY7537944	0	1.82764	0	0	0	0	0	0	0	0	1.2836	0	0	0	0	0	0	0	0	0	0	0	0	0	0	0	0	0	0	0	0	0	0	0	0	0	0	0	1.2836	0	0	0	0	0	0	0	0	0	0
CAACCAACATGACATC-5386STDY7537944	0	2.16756	0	0	0	0	0	0	0	0	0	0	0	0	0	0	0	0	0	0	1.58278	0	0	0	0	0	0	0	0	0	0	0	0	0	0	0	0	0	0	0	0	0	0	0	0	0	0	0	0
CAACCAAGTAGCTTGT-5386STDY7537944	0	2.38724	0	0	0	0	0	0	0	0	0	0	0	0	0	0	0	0	0	0	0	0	0	0	0	0	0	0	0	0	0	0	0	0	0	0	0	1.09081	0	0	0	0	0	0	0	0	0	0	0
CAACCAATCAACGCTA-5386STDY7537944	0	1.34676	0	1.34676	0	0	0	0	0	0	1.34676	0	0	0	0	0	0	0	0	0	1.34676	0	0	0	0	1.34676	0	0	0	0	0	0	0	0	0	0	0	0	0	0	0	0	0	0	0	0	0	0	0
CAACCAATCGGTTCGG-5386STDY7537944	0	0	0	0	0	0	0	0	0	0	0	0	1.3875	0	0	0	0	0	0	0	0	0	0	0	0	0	0	0	0	0	0	0	0	0	0	0	0	0	0	0	0	0	0	0	0	0	0	0	0
CAACCAATCTAACTTC-5386STDY7537944	0	0	0	0	0	0	0	0	0	0	0	0	0	0	0	0	0	0	0	0	0	0	0	0	0	0	0	0	0	0	0	0	0	0	0	0	0	0	0	0	0	0	0	0	0	0	0	0	0
CAACCAATCTACTATC-5386STDY7537944	0	1.98659	0	0	0	0	0	0	0	0	0	1.13039	0	0	0	0	0	0	0	0	0	0	0	0	0	0	0	0	0	0	0	0	0	0	0	0	0	0	0	0	0	0	0	0	0	0	0	0	0
CAACCTCAGCCACTAT-5386STDY7537944	0	1.40395	0	0	0	0	0	0	0	0	0	1.40395	1.96606	0	0	0	0	0	0	0	1.96606	0	0	0	0	0	0	0	0	0	0	0	0	0	0	0	0	0	0	0	0	0	0	0	0	0	0	0	0
CAACCTCAGCGATAGC-5386STDY7537944	0	2.12154	0	0	0	0	1.23779	0	0	0	1.23779	0	0	0	0	0	0	0	0	0	0	0	0	0	0	0	0	0	0	0	0	0	0	0	0	0	0	0	0	0	0	0	0	0	0	0	0	0	0
CAACCTCAGCTTATCG-5386STDY7537944	0	1.27276	0	0	0	0	0	0	0	0	0	1.27276	0	0	0	0	0	0	0	0	0	0	0	0	0	0	0	0	0	0	0	0	0	0	0	0	0	0	0	0	0	0	0	0	0	0	0	0	0
CAACCTCAGGCATGGT-5386STDY7537944	0	1.39316	0	0	0	0	0	0	0	0	0	1.39316	0	0	0	0	0	0	0	0	0	0	0	0	0	0	0	0	0	0	0	0	0	0	0	0	0	0	0	0	0	0	0	0	0	0	0	0	0
CAACCTCAGGCTATCT-5386STDY7537944	0	2.42218	0	0	0	0	0	0	0	0	0	1.48693	1.48693	0	0	0	0	0	0	0	0	0	0	0	0	0	0	0	0	0	0	0	0	0	0	0	0	0	1.48693	0	0	0	0	0	0	0	0	0	0
CAACCTCGTAGCGATG-5386STDY7537944	0	0	0	0	0	0	0	0	0	0	0	0	0	0	0	0	0	0	0	0	0	0	0	0	0	0	0	0	0	0	0	0	0	0	0	0	0	0	0	0	0	0	0	0	0	0	0	0	0
CAACCTCGTCCAAGTT-5386STDY7537944	0	1.94317	0	0	0	0	0	0	0	0	0	0	0	0	0	0	0	0	0	0	1.70213	0	0	0	0	0	0	0	0	0	0	0	0	0	0	0	0	0	0	0	0	0	0	0	0	0	0	0	0
CAACCTCTCACAACGT-5386STDY7537944	0	0	0	0	0	0	0	0	0	0	1.21332	0	0	0	0	0	0	0	0	0	0	0	0	0	0	0	0	0	0	0	0	0	0	0	0	0	0	0	0	0	0	0	0	0	0	0	0	0	0
CAACCTCTCGGTGTTA-5386STDY7537944	0	0	0	0	0	0	0	0	0	0	0	0	0	0	0	0	0	0	0	0	0	0	0	0	0	0	0	0	0	0	0	0	0	0	0	0	0	0	0	0	0	0	0	0	0	0	0	0	0
CAACTAGAGCTAAGAT-5386STDY7537944	0	0	0	0	0	0	0	0	0	0	0	0	1.53222	0	0	0	0	0	0	0	0	0	0	0	0	0	0	0	0	0	0	0	0	0	0	0	0	0	0	0	0	0	0	0	0	0	0	0	0
CAACTAGCACATTTCT-5386STDY7537944	0	2.21411	0	0	0	0	0	0	0	0	0	0	0	0	0	0	0	0	0	0	0	0	0	0	0	0	0	0	0	0	0	0	0	0	0	0	0	0	0	0	0	0	0	0	0	0	0	0	0
CAACTAGCACGAGAGT-5386STDY7537944	0	1.69921	0	0	0	0	0	0	0	0	0	0	0	0	0	0	0	0	0	0	0	0	0	0	0	0	0	0	0	0	0	0	0	0	0	0	0	0	0	0	0	0	0	0	0	0	0	0	0
CAACTAGTCAGGTTCA-5386STDY7537944	0	0	1.63687	0	0	0	0	0	0	0	0	0	0	0	0	0	0	0	0	0	1.63687	0	0	0	0	0	0	0	0	0	0	0	0	0	0	0	0	0	0	0	0	0	0	0	0	0	0	0	0
CAACTAGTCCACTGGG-5386STDY7537944	0	2.31904	0	0	0	0	0	0	0	0	0	0	0	0	0	0	0	0	0	0	1.40002	0	0	0	0	0	0	0	0	0	0	0	0	0	0	0	0	0	0	0	0	0	0	0	0	0	0	0	0
CAAGAAAAGCTAACAA-5386STDY7537944	0	1.98343	0	0	0	0.942702	0	0	0	0	0	0	0	0	0	0	0	0	0	0	0.942702	0	0	0	0	0	0	0	0	0	0	0	0	0	0	0	0	0	0	0	0	0	0	0	0	0	0	0	0
CAAGAAAAGGATCGCA-5386STDY7537944	0	0	1.38998	0	0	0	0	0	0	0	0	0	0	0	0	0	0	0	0	0	0	0	0	0	0	0	0	0	0	0	0	0	0	0	0	1.38998	0	0	0	0	0	0	0	0	0	0	0	0	0
CAAGAAACACCTCGTT-5386STDY7537944	0	2.31883	1.19118	0	0	0	0	0	0	0	0	0	0	0	0	0	0	0	0	0	0	0	0	0	0	0	0	0	0	0	0	0	0	0	0	0	0	0	0	0	0	0	0	0	0	0	0	0	0
CAAGAAACAGATCTGT-5386STDY7537944	0	2.33237	0	0	0	0	0	0	0	0	0	1.73186	2.33237	0	0	0	0	0	0	0	0	0	0	0	0	0	0	0	0	0	0	0	0	0	0	0	0	0	0	0	0	0	0	0	0	0	0	0	0
CAAGAAACAGGACCCT-5386STDY7537944	0	0	0	0	0	0	0	0	0	0	0	0	0	0	0	0	0	0	0	0	0	0	0	0	0	0	0	0	0	0	0	0	0	0	0	0	0	0	0	0	0	0	0	0	0	0	0	0	0
CAAGAAACAGGCTCAC-5386STDY7537944	0	1.80798	0	0	0	0	0	0	0	0	0	0	0	0	0	0	0	0	0	0	0.821776	0	0	0	0	0	0	0	0	0	0	0	0	0	0	0	0	0	0	0	0	0	0	0	0	0	0	0	0
CAAGAAATCAGCTTAG-5386STDY7537944	0	0	0	1.19389	0	0	0	0	0	0	0	0	0	0	0	0	0	0	0	0	0	0	0	1.72273	0	0	0	0	0	0	0	0	0	0	0	0	0	0	0	0	0	0	0	0	0	0	0	0	0
CAAGAAATCTATCGCC-5386STDY7537944	0	2.93689	0	1.51983	0	0	0	0	0	0	0	0	0	0	0	0	0	0	0	0	1.51983	0	0	0	0	0	0	0	0	0	0	0	0	0	0	0	0	0	0	0	0	0	0	0	0	0	0	0	0
CAAGAAATCTGGTATG-5386STDY7537944	0	1.00643	0	0	0	0	0	0	0	0	0	0	0	0	1.00643	0	0	0	0	0	0	0	0	0	0	0	0	0	0	0	0	0	0	0	0	0	0	0	0	0	0	0	0	0	0	0	0	0	0
CAAGAAATCTGTCCGT-5386STDY7537944	0	0	0	0	0	0	0	0	0	0	0	0	0	0	0	0	0	0	0	0	0	0	0	0	0	0	0	0	0	0	0	0	0	0	0	0	0	0	0	0	0	0	0	0	0	0	0	0	0
CAAGATCAGATAGCAT-5386STDY7537944	0	1.14014	0	0	0	0	0	0	0	0	1.14014	1.14014	1.14014	0	0	0	0	0	0	0	1.14014	0	0	0	0	0	0	0	0	0	0	0	0	0	0	1.14014	0	0	0	0	0	0	0	0	0	0	0	0	0
CAAGATCAGCCAGAAC-5386STDY7537944	0	2.12677	0	0	0	1.69242	0.907267	0	0	0	0	0.907267	0	0	0	0	0	0	0	0	0.907267	0	0	0	0	0	0	0	0	0	0	0	0	0	0	0	0	0	0	0	0	0	0	0	0	0	0	0	0
CAAGATCAGGGCACTA-5386STDY7537944	0	1.69769	0	0	0	0	0	0	0	0	0	0	0	0	0	0	0	0	0	0	0	0	0	0	0	0	0	0	0	0	0	0	0	0	0	0	0	0	0	0	0	0	0	0	0	0	0	0	0
CAAGATCCATGCCCGA-5386STDY7537944	0	0	0	0	0	0	0	0	0	0	0	0	0	0	0	0	0	0	0	0	0	0	0	0	0	0	0	0	0	0	0	0	0	0	0	0	0	0	0	0	0	0	0	0	0	0	0	0	0
CAAGATCGTCTAGCGC-5386STDY7537944	0	0	0	0	0	0	0	0	0	0	0	1.31982	2.22226	0	1.86956	0	0	0	0	0	0	0	0	0	0	0	0	0	0	0	0	0	0	0	0	0	0	0	0	0	0	0	0	0	0	0	0	0	0
CAAGATCGTTCCACGG-5386STDY7537944	0	2.5576	0	0	0	0	0	0	0	0	0	0	0	0	0	0	0	0	0	0	1.38032	0	0	0	0	0	0	0	0	0	0	0	0	0	0	0	0	0	0	0	0	0	0	0	0	0	0	0	0
CAAGATCTCATTGCGA-5386STDY7537944	0	0	0	0	0	0	0	0	0	0	0	0	0	0	0	0	0	0	0	0	1.94651	0	0	0	0	0	0	0	0	0	0	0	0	0	0	0	0	0	0	0	0	0	0	0	0	0	0	0	0
CAAGATCTCGGCTTGG-5386STDY7537944	0	2.18874	0	0	0	1.09225	0	0	0	0	0	0	0	0	0	0	0	0	0	0	0	0	0	0	0	0	0	0	0	0	0	0	0	0	0	0	0	0	0	0	0	0	0	0	0	0	0	0	0
CAAGGCCAGGGAAACA-5386STDY7537944	0	1.59176	2.17756	0	0	0	0	0	0	0	0	0	0	0	0	0	0	0	0	0	0	0	0	0	0	0	0	0	0	0	0	0	0	0	0	0	0	0	0	0	0	0	0	0	0	0	0	0	0
CAAGGCCCAAAGCAAT-5386STDY7537944	0	1.27666	0	0	0	0	0	0	0	0	0	0	1.27666	0	0	0	0	0	0	0	0	0	0	0	0	0	0	0	0	0	0	0	0	0	0	0	0	0	0	0	0	0	0	0	0	0	0	0	0
CAAGGCCCATGTCCTC-5386STDY7537944	0	0	0	0	0	0	0	0	0	0	0	0	0	0	0	0	0	0	0	0	0	0	0	0	0	0	0	0	0	0	0	0	0	0	0	0	0	0	0	0	0	0	0	0	0	0	0	0	0
CAAGGCCGTCCGTTAA-5386STDY7537944	0	1.35183	1.35183	0	0	0	1.35183	0	0	0	0	0	0	0	0	0	0	0	0	0	0	0	0	0	0	0	0	0	0	0	0	0	0	0	0	0	0	0	0	0	0	0	0	0	0	0	0	0	0
CAAGGCCTCACAATGC-5386STDY7537944	0	1.89722	0	1.89722	0	0	0	0	0	0	0	0	0	0	0	0	0	0	0	0	0	0	0	0	0	0	0	0	0	0	0	0	0	0	0	0	0	0	0	0	0	0	0	0	0	0	0	0	0
CAAGGCCTCCAACCAA-5386STDY7537944	0	0	0	0	0	0	0	0	0	0	0	0	1.70116	0	0	0	0	0	0	0	1.70116	0	0	0	0	0	0	0	0	0	0	0	0	0	0	0	0	0	0	0	0	0	0	0	0	0	0	0	0
CAAGGCCTCTCTGAGA-5386STDY7537944	0	0	0	0	0	0	0	0	0	0	0	0	2.19486	0	1.29735	0	0	0	0	0	0	0	0	0	0	0	0	0	0	0	0	0	0	0	0	0	0	0	0	0	0	0	0	0	0	0	0	0	0
CAAGGCCTCTGTACGA-5386STDY7537944	0	0	0	0	0	0	0	0	0	0	0	0	0	0	0	0	0	0	0	0	0	0	0	0	0	0	0	0	0	0	0	0	0	0	0	0	0	0	0	0	0	0	0	0	0	0	0	0	0
CAAGTTGAGAACTCGG-5386STDY7537944	0	1.5365	0	0	0	0	0	0	0	0	0	0	1.03821	0	0	0	0	0	0	0	0	0	0	0	0	0	0	0	0	0	0	0	0	0	0	0	0	0	0	0	0	0	0	0	0	0	0	0	0
CAAGTTGAGCCGCCTA-5386STDY7537944	0	0	0	0	0	0	0	0	0	0	1.01431	0	0	0	0	0	0	0	0	0	0	0	0	0	0	0	0	0	0	0	0	0	0	0	0	0	0	0	0	0	0	0	0	0	0	0	0	0	0
CAAGTTGCACAGCGTC-5386STDY7537944	0	0	0	0	0	0	0	0	0	0	0	1.49012	1.49012	0	0	0	0	0	0	0	0	0	0	0	0	0	0	0	0	0	0	0	0	0	0	0	0	0	0	0	0	0	0	0	0	0	0	0	0
CAAGTTGCATTACCTT-5386STDY7537944	0	1.8535	0	0	0	0	0	0	0	0	0	0	1.8535	0	0	0	0	0	0	0	0	0	0	0	0	0	0	0	0	0	0	0	0	0	0	0	0	0	0	0	0	0	0	0	0	0	0	0	0
CAAGTTGGTAAACACA-5386STDY7537944	0	2.24672	0	0	0	0	0	0	0	0	0	0	0	0	0	0	0	0	0	0	0	0	0	0	0	0	0	0	0	0	0	0	0	0	0	0	0	0	0	0	0	0	0	0	0	0	0	0	0
CAAGTTGGTGCAGGTA-5386STDY7537944	0	0	0	0	0	0	0	0	0	0	0	0	0	0	0	0	0	0	0	0	0	0	0	0	0	0	0	0	0	0	0	0	0	0	0	0	0	0	0	0	0	0	0	0	0	0	0	0	0
CAAGTTGGTTACGACT-5386STDY7537944	0	1.4211	0	0	0	0	0	0	0	0	0	1.4211	0	0	0	0	0	0	0	0	1.4211	0	0	0	0	0	0	0	0	0	0	0	0	0	0	0	0	0	0	0	0	0	0	0	0	0	0	0	0
CAAGTTGTCAGCCTAA-5386STDY7537944	0	0	0	0	0	0	0	0	0	0	0.922881	0	0	0	0	0	0	0	0	0	0	0	0	0	0	0	0	0	0	0	0	0	0	0	0	0	0	0	0	0	0	0	0	0	0	0	0	0	0
CAAGTTGTCTCCCTGA-5386STDY7537944	0	0	1.57666	0	0	0	0	0	0	0	0	0	0	0	0	0	0	0	0	0	0	0	0	0	0	0	0	0	0	0	0	0	0	0	0	0	0	0	0	0	0	0	0	0	0	0	0	0	0
CACAAACAGATACACA-5386STDY7537944	0	1.88836	0	0	0	0	0	0	1.33612	0	0	0	1.88836	0	0	0	0	0	0	0	1.33612	0	0	0	0	0	0	0	0	0	0	0	0	0	0	0	0	0	0	0	0	0	0	0	0	0	0	0	0
CACAAACCAGGTCCAC-5386STDY7537944	0	0.696211	0	0.696211	0	0	0	0.696211	0	0	0	0	0	0	0	0	0	0	0	0	0	0	0	0.696211	0	2.49052	0	0	0	0	0	0	0	0	0	0	0	0	0	0	0	0	0	0	0	0	0	0	0
CACAAACGTCGCATCG-5386STDY7537944	0	0.889916	0	0	0	0	0	0	0.889916	0	0	0	0	0	0.889916	0	0	0	0	0	0	0	0	0	0	0	0	0	0	0	0	0	0	0	0	0	0	0	0	0	0	0	0	0	0	0	0	0	0
CACAAACGTTTGTGTG-5386STDY7537944	0	0	0	0	0	0	0	0	0	0	0	0	0	0	0	0	0	0	0	0	0	0	0	0	0	0	0	0	0	0	0	0	0	0	0	0	0	0	0	0	0	0	0	0	0	0	0	0	0
CACAAACTCAACACTG-5386STDY7537944	0	1.82502	0	0	0	0	0	1.28134	0	0	0	1.28134	0	0	1.82502	0	0	0	0	0	0	0	0	0	0	0	0	0	0	0	0	0	0	0	0	0	0	0	0	0	0	0	0	0	0	0	0	0	0
CACAAACTCGCAAACT-5386STDY7537944	0	0	0	0	0	0	0	0	0	0	0	1.11763	0	0	0	0	0	0	0	0	1.11763	0	0	0	0	0	0	0	0	0	0	0	0	0	0	0	0	0	0	0	0	0	0	0	0	0	0	0	0
CACACAAAGAGATGAG-5386STDY7537944	0	1.92545	0	0	0	0	0	0	0	0	0	1.36841	0	0	0	0	0	0	0	0	0	0	0	0	0	0	0	0	0	0	0	0	0	0	0	0	0	0	0	0	0	0	0	0	0	0	0	0	0
CACACAAAGTGACATA-5386STDY7537944	0	0	0	0	0	0	0	0	0	0	0	0	0	0	0	0	0	0	0	0	1.34215	0	0	0	0	0	0	0	0	0	0	0	0	0	0	0	0	0	0	0	0	0	0	0	0	0	0	0	0
CACACAAGTTGGTTTG-5386STDY7537944	0	1.22253	1.22253	0	0	0	0	0	0	0	0	0	0	0	0	0	0	0	0	0	2.10259	0	0	0	0	0	0	0	0	0	0	0	0	0	0	0	0	0	0	0	0	0	0	0	0	0	0	0	0
CACACAATCCTTAATC-5386STDY7537944	0	1.88125	0	0	0	0	0	0	0	0	0	0	1.32995	0	0	0	0	0	0	0	0	0	0	0	0	0	0	0	0	0	0	0	0	0	0	0	0	0	0	0	0	0	0	0	0	0	0	0	0
CACACCTAGCCTATGT-5386STDY7537944	0	0	0	0	0	1.18075	0	0	0	0	0	0	0	0	0	0	0	0	0	0	0	0	0	0	0	0	0	0	0	0	0	0	0	0	0	0	0	2.50831	0	0	0	0	0	0	0	0	0	0	0
CACACCTAGGAGCGTT-5386STDY7537944	0	1.9747	0	0	0	0	0	0	0	0	0	0	0	0	0	0	0	0	0	0	0.936528	0	0	0	0	0	0	0	0	0	0	0	0	0	0	0	0	0	0	0	0	0	0	0	0	0	0	0	0
CACACCTAGGCTAGGT-5386STDY7537944	0	1.92146	0	0	0	0	0	0	0	0	0	0	0	0	0	0	0	0	0	0	0	0	0	0	0	0	0	0	0	0	0	0	0	0	0	0	0	0	0	0	0	0	0	0	0	0	0	0	0
CACACCTCAGACAAGC-5386STDY7537944	0	2.05625	0	0	0	0	0	0	0	0	0	0	0	0	0	0	0	0	0	0	0	0	0	0	0	0	0	0	0	0	0	0	0	0	0	0	0	0	0	0	0	0	0	0	0	0	0	0	0
CACACCTCATTACCTT-5386STDY7537944	0	1.19454	0	0	0	0	0	0	0	0	0	0	0	0	0	0	0	0	0	0	1.72349	0	0	0	0	0	0	0	0	0	0	0	0	0	0	0	0	0	0	0	0	0	0	0	0	0	0	0	0
CACACCTGTCTAGGTT-5386STDY7537944	0	0	0	0	0	0	0	0	1.05818	0	0	0	0	0	0	0	0	0	0	0	1.56072	0	0	0	0	0	0	0	0	0	0	0	0	0	0	0	0	0	0	0	0	0	0	0	0	0	0	0	0
CACACCTGTGAACCTT-5386STDY7537944	0	0	0	0	0	0	0	0	0	0	0	0	0	0	0	0	0	0	0	0	1.66495	0	0	0	0	0	0	0	0	0	0	0	0	0	0	0	0	0	0	0	0	0	0	0	0	0	0	0	0
CACACCTGTTCGAATC-5386STDY7537944	0	1.27165	0	0	0	0	0	0	0	0	0	1.81376	0	0	0	0	0	0	0	0	0	0	0	0	0	0	0	0	0	0	0	0	0	0	0	0	0	0	0	0	0	0	0	0	0	0	0	0	0
CACACCTTCGAACTGT-5386STDY7537944	0	0	0	0	0	0	0	0	0	0	1.87282	0	1.87282	0	0	0	0	0	0	0	0	0	0	0	0	0	0	0	0	0	0	0	0	0	0	0	0	0	0	0	0	0	0	0	0	0	0	0	0
CACACCTTCGGTCTAA-5386STDY7537944	0	1.79113	0	0	0	0	0	0	0	0	0	0	0	0	0	0	0	0	0	0	1.55755	0	0	0	0	0	0	0	0	0	0	0	0	0	0	0	0	0	0	0	0	0	0	0	0	0	0	0	0
CACACTCAGAATTCCC-5386STDY7537944	0	3.6458	0	0	0	0	0	0	0	0	0	0	0	0	0	0	0	0	0	0	0	0	0	0	0	0	0	0	0	0	0	0	0	0	0	0	0	0	0	0	0	0	0	0	0	0	0	0	0
CACACTCAGCACGCCT-5386STDY7537944	0	1.71056	0	0	0	1.48139	0	0	0	0	0	0	0	0	0	0	0	0	0	0	0	0	0	0	0	0	0	0	0	0	0	0	0	0	0	0	0	0.757537	0	0	0	0	0	0	0	0	0	0	0
CACACTCCATTGGTAC-5386STDY7537944	0	2.95989	0	0	0	0	0	0	0	0	0	0	0	0	0	0	0	0	0	0	0	0	0	0	0	0	0	0	0	0	0	0	0	0	0	0	0	1.28473	0	0	0	0	0	0	0	0	0	0	0
CACACTCGTCATATGC-5386STDY7537944	0	1.89891	0	0	0	0	0	0	0	0	0	0	0	0	0	0	0	0	0	0	0	0	0	0	0	0	0	0	0	0	0	0	0	0	0	0	0	0	0	0	0	0	0	0	0	0	0	0	0
CACACTCGTGTGTGCC-5386STDY7537944	0	2.03766	0	0	0	0	0	0	0	0	0	0	0	0	0	0	0	0	0	0	2.03766	0	0	0	0	0	0	0	0	0	0	0	0	0	0	0	0	0	0	0	0	0	0	0	0	0	0	0	0
CACACTCGTTAAGACA-5386STDY7537944	0	1.56116	1.05855	0	0	0	0	0	0	0	0	0	1.05855	0	0	0	0	0	0	0	1.56116	0	0	0	0	0	0	0	0	0	0	0	0	0	0	0	0	0	0	0	0	0	0	0	0	0	0	0	0
CACACTCGTTAGGGTG-5386STDY7537944	0	1.74266	0	0	0	0	0	0	0	0	0	0	0	0	0	0	0	0	0	0	0	0	0	0	0	0	0	0	0	0	0	0	0	0	0	0	0	0	0	0	0	0	0	0	0	0	0	0	0
CACACTCTCTCGATGA-5386STDY7537944	0	2.44559	0	0	0	0	0	0	0	0	0	0	0	0	0	0	0	0	0	0	0	0	0	2.44559	0	0	0	0	0	0	0	0	0	0	0	0	0	0	0	0	0	0	0	0	0	0	0	0	0
CACAGGCAGACAAGCC-5386STDY7537944	0	1.24233	0	0	0	1.24233	0	0	0	0	0	0	0	0	0	0	0	0	0	0	1.24233	0	0	0	0	0	0	0	0	0	0	0	0	0	0	0	0	0	0	0	0	0	0	0	0	0	0	0	0
CACAGGCAGATGAGAG-5386STDY7537944	0	1.43582	0	0	0	0	0	0	0	0	0	0	0	0	0	0	0	0	0	0	1.43582	0	0	0	0	0	0	0	0	0	0	0	0	0	0	0	0	0	0	0	0	0	0	0	0	0	0	0	0
CACAGGCAGGAATGGA-5386STDY7537944	0	0	0.761166	0	0	0	0	0	0	0	0	0	0	0	0	0	0	0	0	0	0	0	0	1.48666	0	1.90268	0	0.761166	0	0	0	0	0	1.71615	0	0	0	0	0	0	0	0	0	0	0	0	0	0	0
CACAGGCAGGTGATAT-5386STDY7537944	0	0	0	0	0	0	0	0	0	0	0	0	0	0	0	0	0	0	0	0	1.13082	0	0	0	0	0	0	0	0	0	0	0	0	0	0	0	0	0	0	0	0	0	0	0	0	0	0	0	0
CACAGGCCAAGCGAGT-5386STDY7537944	0	2.22717	1.32385	0	0	0	0	0	0	0	0	0	1.32385	0	0	0	0	0	0	0	0	0	0	0	0	0	0	0	0	0	0	0	0	0	0	0	0	0	0	0	0	0	0	0	0	0	0	0	0
CACAGGCCAATCGGTT-5386STDY7537944	0	0	0	0	0	0	0	0	0	0	0	1.6881	0	0	1.6881	0	0	0	0	0	0	0	0	0	0	0	0	0	0	0	0	0	0	0	0	0	0	1.6881	0	0	0	0	0	0	0	0	0	0	0
CACAGGCCATCGTCGG-5386STDY7537944	0	1.35674	0	0	0	0	0	0	0	0	0	0	1.91206	0	0	0	0	0	0	0	1.35674	0	0	0	0	0	0	0	0	0	0	0	0	0	0	0	0	0	0	0	0	0	0	0	0	0	0	0	0
CACAGGCGTAAACGCG-5386STDY7537944	0	0	0	0	0	1.95557	0	0	1.95557	0	0	0	0	0	0	0	0	0	0	0	0	0	0	0	0	0	0	0	0	0	0	0	0	0	0	0	0	0	0	0	0	0	0	0	0	0	0	0	0
CACAGGCTCCTCTAGC-5386STDY7537944	0	1.23796	0	0	0	0	0	0	0	0	0	0	0	0	0	0	0	0	0	0	2.12175	0	0	0	0	0	0	0	0	0	0	0	0	0	0	0	0	0	0	0	0	0	0	0	0	0	0	0	0
CACAGGCTCGCAAACT-5386STDY7537944	0	0	0	0	0	0	0	0	0	0	0	1.8631	0	0	0	0	0	0	0	0	0	0	0	0	0	0	0	0	0	0	0	0	0	0	0	0	0	0	0	0	0	0	0	0	0	0	0	0	0
CACAGTAAGACTCGGA-5386STDY7537944	0	0	0	0	0	0	0	0	0	0	0	0	0	0	1.54457	0	0	0	0	0	0	0	0	0	0	0	0	0	0	0	0	0	0	0	0	0	0	0	0	0	0	0	0	0	0	0	0	0	0
CACAGTAAGATGTTAG-5386STDY7537944	0	1.27666	0	0	0	0	0	0	0.829566	0	0	0	0	0	0	0	0	0	0	0	1.27666	0	0	0	0	0	0	0	0	0	0	0	0	0	0	0	0	0	0	0	0	0	0	0	0	0	0	0	0
CACAGTAAGGGCATGT-5386STDY7537944	0	0	0	1.04581	0	0	0	0	0	0	0	0	0	0	0	0	0	0	0	0	0	0	0	0	0	1.54573	0	0	0	0	0	0	0	0	0	0	0	0	0	0	0	0	0	0	0	0	0	0	0
CACAGTAAGGTACTCT-5386STDY7537944	0	0.607274	0	0	0	0	0	0	0	0	0	0	0	0	0	0	0	0	0	0	0.607274	0	0	0	0	0	0	0	0	0	0	0	0	0	0	0	0	0	0	0	0	0	0	0	0	0	0	0	0
CACAGTACAAAGGAAG-5386STDY7537944	0	1.76458	0	0	0	0	0	1.22951	0	0	0	0	0	0	0	0	0	0	0	0	0	0	0	0	0	0	0	0	0	0	0	0	0	0	0	0	0	0	0	0	0	0	0	0	0	0	0	0	0
CACAGTACACGTAAGG-5386STDY7537944	0	0	0	0	0	0.967688	0	0	0	0	0	0	0	0	0	0	0	0	0	0	0	0	0	0	0	0	0	0	0	0	0	0	0	0	0	0	0	0	0	0	0	0	0	0	0	0	0	0	0
CACAGTACATGTAGTC-5386STDY7537944	0	0.947414	0	0	0	0	0	0.947414	0	0	0	0	0	0	0	0	0	0	0	0	1.74695	0	0	0	0	0	0	0	0	0	0	0	0	0	0	0	0	0	0	0	0	0	0	0	0	0	0	0	0
CACAGTAGTAACGTTC-5386STDY7537944	0	0	0	0	0	0	0	0	0	0	0	0	0	0	0	0	0	0	0	0	1.67687	0	0	0	0	0	0	0	0	0	0	0	0	0	0	0	0	0	0	0	0	0	0	0	0	0	0	0	0
CACAGTAGTAGGGACT-5386STDY7537944	0	1.9587	0	0	0	1.00797	0	0	0	0	0.625949	0	0.625949	0	0	0	0	0	0	0	0	0	0	0	0	0	0	0	0	0	0	0	0	0	0	0	0	0	0	0	0.625949	0	0	0	0	0	0	0	0
CACAGTAGTTGCGTTA-5386STDY7537944	0	1.31441	0.859206	0	0	0.859206	0	0	0	0	0.859206	0	0.859206	0	0	0	0	0	0	0	0	0	0	0	0	0	0	0	0	0	0	0	0	0	0	0	0	0	0	0	0	0	0	0	0	0	0	0	0
CACAGTATCAAGCCTA-5386STDY7537944	0	1.332	0	0	0	0	0	0	0	0	0	0	0	0	0	0	0	0	0	0	0	0	0	0	0	0	0	0	0	0	0	0	0	0	0	0	0	0	0	0	0	0	0	0	0	0	0	0	0
CACAGTATCACAAACC-5386STDY7537944	0	2.93931	0	0	0	0	0	0	0	0	0	1.26907	0	0	0	0	0	0	0	0	0	0	0	0	0	0	0	0	0	0	0	0	0	0	0	0	0	0	0	0	0	0	0	0	0	0	0	0	0
CACAGTATCTCGATGA-5386STDY7537944	0	1.20934	0	0	0	0	0	0	0	0	0	0	0	0	0	0	0	0	0	0	1.20934	0	0	0	0	0	0	0	0	0	0	0	0	0	0	0	0	0	0	0	0	0	0	0	0	0	0	0	0
CACATAGAGCGTCTAT-5386STDY7537944	0	2.43128	1.27909	0	0	0	0	0	0	0	0	0	0	0	0	0	0	0	0	0	0	0	0	0	0	0	0	0	0	0	0	0	0	0	0	0	0	1.27909	0	0	0	0	0	0	0	0	0	0	0
CACATAGAGTGTCTCA-5386STDY7537944	0	0	0	0	0	0	0	0	0	0	0	1.61652	1.61652	0	0	0	0	0	0	0	0	0	0	0	0	0	0	0	0	0	0	0	0	0	0	0	0	0	0	0	0	0	0	0	0	0	0	0	0
CACATAGCACACGCTG-5386STDY7537944	0	2.29488	0	0	0	0	0	0	0	0	0	0	0	0	0	0	0	0	0	0	1.37988	0	0	0	0	0	0	0	0	0	0	0	0	0	0	0	0	0	0	0	0	0	0	0	0	0	0	0	0
CACATAGCACCTGGTG-5386STDY7537944	0	0	0	0.907267	0	0	0	0	0	0	0	0	0	0	0	0	0	0	0	0	0	0	0	0.907267	0	0	0	0	0	0	0	0	0	0	0	0	0	0	0	0	0	0	0	0	0	0	0	0	0
CACATAGCATCCGGGT-5386STDY7537944	0	2.09506	0	0	0	0	0	0	0	0	0	0	0	0	0	0	0	0	0	0	0	0	0	0	0	0	0	0	0	0	0	0	0	0	0	0	0	0	0	0	0	0	0	0	0	0	0	0	0
CACATTTAGACTAAGT-5386STDY7537944	0	0	0	0	0	0	0	0	0	0	0	0	0	0	0	0	0	0	0	0	0	0	0	0	0	0	0	0	0	0	0	0	0	0	0	0	0	0	0	0	0	0	0	0	0	0	0	0	0
CACATTTAGGCTCAGA-5386STDY7537944	0	2.26237	1.3529	0	0	0	0	0	0	0	0	0	0	0	0	0	0	0	0	0	1.3529	0	0	0	0	0	0	0	0	0	0	0	0	0	0	0	0	0	0	0	0	0	0	0	0	0	0	0	0
CACATTTAGTACATGA-5386STDY7537944	0	0.809336	0	0	0	0	0	0	0	0	0	0	0	0	0	0	0	0	0	0	0	0	0	0	0	0	0	0	0	0	0	0	0	0	0	0	0	0	0	0	0	0	0	0	0	0	0	0	0
CACATTTCAGTTCATG-5386STDY7537944	0	2.6976	0	0	0	0	0	0	0	0	0	0	0	0	0	0	0	0	0	0	0	0	0	0	0	0	0	0	0	0	0	0	0	0	0	0	0	0	0	0	0	0	0	0	0	0	0	0	0
CACATTTGTCGGCACT-5386STDY7537944	0	2.85548	0	0	0	0	0	0	0	0	0	0	0	0	0	0	0	0	0	0	1.45314	0	0	0	0	0	0	0	0	0	0	0	0	0	0	0	0	0	0	0	0	0	0	0	0	0	0	0	0
CACATTTGTGCAACTT-5386STDY7537944	0	2.76048	0	0	0	0	0	0	1.24355	0	0	1.24355	0	0	0	0	0	0	0	0	0	0	0	0	0	0	0	0	0	0	0	0	0	0	0	0	0	0	0	0	0	0	0	0	0	0	0	0	0
CACATTTTCAAGCCTA-5386STDY7537944	0	0	0	0	0	0	0	0	0	0	0	0	0	0	1.84965	0	0	0	0	0	0	0	0	0	0	0	0	0	0	0	0	0	0	0	0	0	0	0	0	0	0	0	0	0	0	0	0	0	0
CACATTTTCATTGCCC-5386STDY7537944	0	0	0	0	0	0	0	0	0	0	0	0	0	0	0	0	0	0	0	0	1.92495	0	0	0	0	0	0	0	0	0	0	0	0	0	0	0	0	0	0	0	0	0	0	0	0	0	0	0	0
CACCACTAGCTAGCCC-5386STDY7537944	0	2.20796	0	1.30808	0	0	0	0	0	0	0	0	0	0	0	0	0	0	0	0	0	0	0	0	0	0	0	0	0	0	0	0	0	0	0	0	0	0	0	0	0	0	0	0	0	0	0	0	0
CACCACTCACAGGAGT-5386STDY7537944	0	1.58911	0	0	0	0	0	0	0	0	0	0	0	0	0	0	0	0	0	0	1.0817	0	0	0	0	0	0	0	0	0	0	0	0	0	0	0	0	0	0	0	0	0	0	0	0	0	0	0	0
CACCACTGTCCAGTTA-5386STDY7537944	0	2.08225	0.576768	1.58952	0	0.576768	0	0	0	0	1.20622	0.576768	0	0	0	0	0	0	0	0	0.940222	0	0	0	0	0	0	0	0	0	0	0	0	0	0	0	0	0.940222	0	0	0	0	0	0	0	0	0	0	0
CACCACTTCAGCACAT-5386STDY7537944	0	0	0	0	0	0	0	0	0	0	0	0	0	0	0	0	0	0	0	0	0	0	0	0	0	0	0	0	0	0	0	0	0	0	0	0	0	0	0	0	0	0	0	0	0	0	0	0	0
CACCACTTCAGTTCGA-5386STDY7537944	0	1.12083	0	0	0	0	0	0	0	0	0	0	0	0	0	0	0	0	0	0	0	0	0	0	0	1.12083	0	0	0	0	0	0	0	0	0	0	0	0	0	0	0	0	0	0	0	0	0	0	0
CACCACTTCATCGGAT-5386STDY7537944	0	1.90692	0	0	0	0	0	0	0	0	0	0	0	0	0	0	0	0	0	0	0	0	0	0	0	0	0	0	0	0	0	0	0	0	0	0	0	0	0	0	0	0	0	0	0	0	0	0	0
CACCACTTCCGTCATC-5386STDY7537944	0	2.65764	0	0	0	0	0	0	0	0	0	0	0	0	0	0	0	0	0	0	0	0	0	0	0	0	0	0	0	0	0	0	0	0	0	0	0	0	0	0	0	0	0	0	0	0	0	0	0
CACCACTTCCTTGCCA-5386STDY7537944	0	1.30683	0.64088	0	0	0	0	0	0.64088	0	0	0.64088	0	0	0	0	0	0	0	0	1.0283	0	0	0	0	0	0	0	0	0	0	0	0	0	0	0.64088	0	0	0	0	0	0	0	0	0	0	0	0	0
CACCACTTCGGCCGAT-5386STDY7537944	0	1.77149	0.965669	0	0	0.965669	0	0	0	0	0	0	0	0	0	0	0	0	0	0	0	0	0	0	0	0	0	0	0	0	0	0	0	0	0	0	0	0	0	0	0	0	0	0	0	0	0	0	0
CACCAGGAGACTACAA-5386STDY7537944	0	1.33447	0	0	0	0	0	0	0	0	0	0	1.33447	0	0	0	0	0	0	0	0	0	0	0	0	0	0	0	0	0	0	0	0	0	0	0	0	0	0	0	0	0	0	0	0	0	0	0	0
CACCAGGAGCGTGAGT-5386STDY7537944	0	0	0	0	0	0	0	0	0	0	0	0	0	0	0	0	0	0	0	0	1.61361	0	0	0	0	0	0	0	0	0	0	0	0	0	0	0	0	0	0	0	0	0	0	0	0	0	0	0	0
CACCAGGAGTCCTCCT-5386STDY7537944	0	2.29088	0	0	0	0	0	0	0	0	0	0	0	0	0	0	0	0	0	0	2.29088	0	0	0	0	0	0	0	0	0	0	0	0	0	0	0	0	0	0	0	0	0	0	0	0	0	0	0	0
CACCAGGAGTCTTGCA-5386STDY7537944	0	1.25653	0	0	0	0	0	0	0	0	0	0	0	0	0	0	0	0	0	0	1.25653	0	0	0	0	0	0	0	0	0	0	0	0	0	0	0	0	0	0	0	0	0	0	0	0	0	0	0	0
CACCAGGCATTCTCAT-5386STDY7537944	0	0.705782	0	0	0	0	0	0	0	0	0	0	0	0	0	0	0	0	0	0	1.81273	0	0	0	0	0	0	0	0	0	0	0	0	0	0	0	0	0	0	0	0	0	0	0	0	0	0	0	0
CACCAGGGTAAGAGAG-5386STDY7537944	0	1.93985	0	0	0	0	0	1.38099	0	0	0	0	0	0	0	0	0	0	0	0	0	0	0	0	0	0	0	0	0	0	0	0	0	0	0	0	0	0	0	0	0	0	0	0	0	0	0	0	0
CACCAGGGTACAGTTC-5386STDY7537944	0	0	0.940983	0	0	0	0	0	0	0	0	0	0	0	0	0	0	0	0	0	0	0	0	0	0	0	0	0	0	0	0	0	0	0	0	0	0	0	0	0	0	0	0	0	0	0	0	0.940983	0
CACCAGGGTATAGGGC-5386STDY7537944	0	2.86932	0	2.49183	0	0	0	0	0	0	0	1.3273	0	0	0	0	0	0	0	0	0	0	0	0	0	0	0	0	0	0	0	0	0	0	0	0	0	0	0	0	0	0	0	0	0	0	0	0	0
CACCAGGGTCGTTGTA-5386STDY7537944	0	2.44319	0	0	0	0	0	0	0	0	0	0	0	0	0	0	0	0	0	0	0	0	0	0	0	0	0	0	0	0	0	0	0	0	0	0	0	0	0	0	0	0	0	0	0	0	0	0	0
CACCAGGGTGCAGACA-5386STDY7537944	0	0	0	0	0	0	0	0	0	0	2.07673	0	0	0	0	0	0	0	0	0	0	0	0	0	0	0	0	0	0	0	0	0	0	0	0	0	0	0	0	0	0	0	0	0	0	0	0	0	0
CACCAGGGTGCGAAAC-5386STDY7537944	0	0	0	0	0	0	0	0	0	0	1.37611	0	0	0	0	0	0	0	0	0	0	0	0	0	0	0	0	0	0	0	0	0	0	0	0	0	0	0	0	0	0	0	0	0	0	0	0	0	0
CACCAGGGTGTGAAAT-5386STDY7537944	0	0	0	0	0	0	0	0	0	0	0	0	0	0	0	0	0	0	0	0	0	0	0	0	0	0	0	0	0	0	0	0	0	0	0	0	0	0	0	0	0	0	0	0	0	0	0	0	0
CACCAGGTCACGCATA-5386STDY7537944	0	0	0	0	0	0	0	0	0	0	0	0	0	0	0	0	0	0	0	0	0	0	0	0	0	0	0	0	0	0	0	0	0	0	0	0	0	0	0	0	0	0	0	0	0	0	0	0	0
CACCAGGTCCACTCCA-5386STDY7537944	0	2.05492	0	0	0	0	0	0	0	0	0	0	0	0	0	0	0	0	0	0	0	0.993825	0	0	0	0	0	0	0	0	0	0	0	0	0	0	0	1.48231	0	0	0	0	0	0	0	0	0	0	0
CACCAGGTCGTTTAGG-5386STDY7537944	0	0.937472	0	0	0	0	0	0	0	0	0	0	0	0	0	0	0	0	0	0	0	0	0	0	0	0	0	0	0	0	0	0	0	0	0	0	0	0	0	0	0	0	0	0	0	0	0	0	0
CACCAGGTCTGGTTCC-5386STDY7537944	0	1.39658	0	0	0	0	0	0	0	0	0	0	0	0	0	0	0	0	0	0	0	0	0	0	0	1.95766	0	0	0	0	0	0	0	1.39658	0	0	0	1.39658	0	0	0	0	0	0	0	0	0	0	0
CACCTTGAGCGATAGC-5386STDY7537944	0	1.96028	0	0	0	0	0	0	0	0	0	0	0	0	0	0	0	0	0	0	0	0	0	0	0	0	0	0	0	0	0	0	0	0	0	0	0	0	0	0	0	0	0	0	0	0	0	0	0
CACCTTGGTCGGCATC-5386STDY7537944	0	1.05891	0	0	0	1.05891	0	0	0	0	0	0	0	0	0	0	0	0	0	0	1.05891	0	0	0	0	0	0	0	0	0	0	0	0	0	0	0	0	0	0	0	0	0	0	0	0	0	0	0	0
CACCTTGGTGGGTCAA-5386STDY7537944	0	2.72682	0	0	0	0	0	0.741356	0	0	0	0	0	0	0	0	0	0	0	0	0	0	0	0	0	0	0	0	0	0	0	0	0	0	0	0	0	0	0	0	0	0	0	0	0	0	0	0	0
CACCTTGGTTAAGACA-5386STDY7537944	0	0.77745	0	0	0	0	0	0	0	0	0	0	0	0	0	0	0	0	0	0	0	0	0	0	0	0.77745	0	0	0	0	0	0	0	0	0	0	0	1.51023	0	0	0	0	0	0	0	0	0	0	0
CACCTTGGTTTGTGTG-5386STDY7537944	0	0	0	0	0	0	0	0	0	0	0	0	0	0	0	0	0	0	0	0	0	0	0	0	0	0	0	0	0	0	0	0	0	0	0	0	0	0	0	0	0	0	0	0	0	0	0	0	0
CACCTTGTCAAGGTAA-5386STDY7537944	0	1.37899	0	0	0	0	0	0	0	0	0	0	1.37899	0	0	0	0	0	0	0	0	0	0	0	0	0	0	0	0	0	0	0	0	0	0	0	0	0	0	0	0	0	0	0	0	0	0	0	0
CACCTTGTCCTTGCCA-5386STDY7537944	0	2.71783	0	0	0	0	0	0	0	0	0.73633	0	0	0	0	0	0	0	0	0	0	0	0	0	0	0	0	0	0	0	0	0	0	0	0	0	0	0	0	0	0	0	0	0	0	0	0	0	0
CACCTTGTCTCACATT-5386STDY7537944	0	2.36833	0.730202	0	0	0	0	0	0.730202	0	0	1.14772	0	0	0	0	0	0	0	0	0	0	0	0	0	0	0	0	0	0	0	0	0	0	0	0	0	0	0	0	0	0	0	0	0	0	0	0	0
CACCTTGTCTGTCTCG-5386STDY7537944	0	1.11309	0	0	0	0	0	0	0	0	0	0	0	0	0	0	0	0	0	0	0	0	0	0	0	0	0	0	0	0	0	0	0	0	0	0	0	0	0	0	1.11309	0	0	0	0	0	0	0	0
CACTCCAAGACTAGGC-5386STDY7537944	0	0	0	0	0	0	0	0	0	0	0	0	1.54952	0	1.04893	0	0	0	0	0	0	0	0	0	0	0	0	0	0	0	0	0	0	0	0	0	0	0	0	0	0	0	0	0	0	0	0	0	0
CACTCCAAGATAGGAG-5386STDY7537944	0	1.31262	0	0	0	0	0	0	0	0	0	0	0	0	0	0	0	0	0	0	0	0	0	0	0	0	0	0	0	0	0	0	0	0	0	0	0	0	0	0	0	0	0	0	0	0	0	0	0
CACTCCACACTATCTT-5386STDY7537944	0	1.00997	0	0	0	0	0	0	1.00997	0	0	0	0	0	0	0	0	0	0	0	0	0	0	0	0	0	0	0	0	0	0	0	0	2.27496	0	0	0	0	0	0	0	0	0	0	0	0	0	0	0
CACTCCACAGGGTATG-5386STDY7537944	0	0.95247	0	0	0	0	0	0	0	0	0	0	0	0	0	0	0	0	0	0	0	0	0	0	0	0	0	0	0	0	0	0	0	0	0	0	0	0	0	0	0	0	0	0	0	0	0	0	0
CACTCCACATTCTCAT-5386STDY7537944	0	1.28303	0	0	0	0	0	0	0	0	0	1.28303	0	0	0	0	0	0	0	0	0	0	0	0	0	0	0	0	0	0	0	0	0	0	0	0	0	0	0	0	0	0	0	0	0	0	0	0	0
CACTCCAGTAAACCTC-5386STDY7537944	0	2.82098	0	0	0	0	0	0	0	0	0	0	0	0	0	0	0	0	0	0	0	0	0	0	0	0	0	0	0	0	0	0	0	0	0	0	0	0.890255	0	0	0	0	0	0	0	0	0	0	0
CACTCCATCGCGCCAA-5386STDY7537944	0	2.485	0	0	0	0	0	0	0	0	1.54052	0	0	0	0	0	0	0	0	0	0	0	0	0	0	0	0	0	0	0	0	0	0	0	0	0	0	0	0	0	0	0	0	0	0	0	0	0	0
CACTCCATCTATCGCC-5386STDY7537944	0	0	0	0	0	0	0	0	0	0	0	1.98749	0	0	0	0	0	0	0	0	0	0	0	0	0	0	0	0	0	0	0	0	0	0	0	0	0	0	0	0	0	0	0	0	0	0	0	0	0
CACTCCATCTTGTACT-5386STDY7537944	0	1.46106	0.743607	0	0	0	0	0	0	0	0	1.46106	0.743607	0	0	0	0	0	0	0	0.743607	0	0	0	0	0	0	0	0	0	0	0	0	0	0	0	0	0	0	0	0	0	0	0	0	0	0	0	0
CAGAATCCACGCCAGT-5386STDY7537944	0	1.67687	0	0	0	0	0	0	0	0	0	0	1.67687	0	0	0	0	0	0	0	0	0	0	0	0	0	0	0	0	0	0	0	0	0	0	0	0	0	0	0	0	0	0	0	0	0	0	0	0
CAGAATCGTCATCCCT-5386STDY7537944	0	1.43387	0	0	0	0	0	0	0	0	0	0	1.43387	0	0	0	0	0	0	0	0	0	0	0	0	0	0	0	0	0	0	0	0	0	0	0	0	0	0	0	0	0	0	0	0	0	0	0	0
CAGAATCGTCTAACGT-5386STDY7537944	0	2.30187	0	0	0	0	0	0	0	0	0	1.38569	1.94522	0	0	0	0	0	0	0	1.38569	0	0	0	0	0	0	0	0	0	0	0	0	0	0	0	0	0	0	0	0	0	0	0	0	0	0	0	0
CAGAATCGTTGGAGGT-5386STDY7537944	0	2.29582	0	0	0	0	0	0	0	0	0	0	1.6986	0	0	0	0	0	0	0	0	0	0	0	0	0	0	0	0	0	0	0	0	0	0	0	0	0	0	0	0	0	0	0	0	0	0	0	0
CAGAATCTCACAGTAC-5386STDY7537944	0	1.96906	0	0	0	0	1.11667	0	0	0	0	0	0	0	0	0	0	0	0	0	1.11667	0	0	0	0	0	0	0	0	0	0	0	0	0	0	0	0	0	0	0	0	0	0	0	0	0	0	0	0
CAGAATCTCCTCTAGC-5386STDY7537944	0	2.66135	1.69351	0	0	0	0	0	0	0	0	0	0	0	0	0	0	0	0	0	0	0	0	0	0	0	0	0	0	0	0	0	0	0	0	0	0	0	0	0	0	0	0	0	0	0	0	0	0
CAGAATCTCGTCTGCT-5386STDY7537944	0	1.31761	0	0	0	0	0	0	0	0	0	0	0	0	0	0	0	0	0	0	1.31761	0	0	0	0	0	0	0	0	0	0	0	0	0	0	0	0	0	0	0	0	0	0	0	0	0	0	0	0
CAGAATCTCTGGTATG-5386STDY7537944	0	2.69108	0	0	0	0	0	0	0	0	0	0	0	0	0	0	0	0	0	0	0	0	0	0	0	0	0	0	0	0	0	0	0	0	0	0	0	0	0	0	0	0	0	0	0	0	0	0	0
CAGAGAGAGCTGAACG-5386STDY7537944	0	2.65469	0	0	0	0	0	0	0	0	0	1.29311	0	0	0	0	0	0	0	0	1.83868	0	0	0	0	0	0	0	0	0	0	0	0	0	0	0	0	0	0	0	0	0	0	0	0	0	0	0	0
CAGAGAGAGGCAATTA-5386STDY7537944	0	1.6104	0	0	0	0	0	0	0	0	0	1.6104	0	0	0	0	0	0	0	0	1.6104	0	0	0	0	0	0	0	0	0	0	0	0	0	0	0	0	0	0	0	0	0	0	0	0	0	0	0	0
CAGAGAGCAATCTACG-5386STDY7537944	0	1.95219	0	0	0	0	0	0	0	0	0	2.57171	1.95219	0	0	0	0	0	0	0	0	0	0	0	0	0	0	0	0	0	0	0	0	0	0	0	0	0	0	0	0	0	0	0	0	0	0	0	0
CAGAGAGCAGATTGCT-5386STDY7537944	0	2.09199	0	0	0	0	0	0	0	0	0	0	0	0	0	0	0	0	0	0	1.51524	0	0	0	0	1.02074	0	0	0	0	0	0	0	0	0	0	0	1.51524	0	0	0	0	0	0	0	0	0	0	0
CAGAGAGCAGGGTACA-5386STDY7537944	0	2.49489	0	0	0	0	0	0	0	0	0	0	0	0	0	0	0	0	0	0	0	0	0	0	0	0	0	0	0	0	0	0	0	0	0	1.32975	0	0	0	0	0	0	0	0	0	0	0	0	0
CAGAGAGCATATGGTC-5386STDY7537944	0	1.21665	0	0	0	1.21665	0	0	0	0	0	0	1.21665	0	0	0	0	0	0	0	0	0	0	0	0	0	0	0	0	0	0	0	0	0	0	0	0	0	0	0	0	0	0	0	0	0	0	0	0
CAGAGAGGTCGGCATC-5386STDY7537944	0	1.51206	0	1.01814	0	0	0	0	0	0	0	0	0	0	0	0	0	0	0	0	0	0	0	0	0	0	0	0	0	0	0	0	0	0	0	1.01814	0	0	0	0	0	0	0	0	0	0	0	0	0
CAGAGAGGTTACGCGC-5386STDY7537944	0	2.31191	0	0	0	0	0	0	0	0	1.39407	0	0	0	0	0	0	0	0	0	0	0	0	0	0	0	0	0	0	0	0	0	0	0	0	0	0	1.39407	0	0	0	0	0	0	0	0	0	0	0
CAGAGAGGTTCCACGG-5386STDY7537944	0	0	0	0	0	0	0	0	0	0	0	0	0	0	0	0	0	0	0	0	0	0	0	0	0	0	0	0	0	0	0	0	0	0	0	0	0	0	0	0	0	0	0	0	0	0	0	0	0
CAGAGAGTCTACCAGA-5386STDY7537944	0	1.83039	0	0	0	0	0	0	0.836846	0	0.836846	0	0	0	0	0	0	0	0	0	0	0	0	0	0	0	0	0	0	0	0	0	0	0	0	0	0	0	0	0	0	0	0	0	0	0	0	0	0
CAGATCAAGAATGTTG-5386STDY7537944	0	1.53908	0	0	0	0	0	0	0	0	0	0	0	0	0	0	0	0	0	0	0	0	0	0	0	0	0	0	0	0	0	0	0	0	0	0	0	0	0	0	0	0	0	0	0	0	0	0	0
CAGATCAAGAGTCTGG-5386STDY7537944	0	2.59853	0	0	0	0	0	0	0	0	0	0	0	0	0	0	0	0	0	0	1.24956	0	0	0	0	0	0	0	0	0	0	0	0	0	0	0	0	0	0	0	0	0	0	0	0	0	0	0	0
CAGATCAAGGATTCGG-5386STDY7537944	0	1.42015	0	0	0	0	0	0	0	0	0	0	0	0	0	0	0	0	0	0	0	0	0	0	0	0	0	0	0	0	0	0	0	0	0	0	0	1.42015	0	0	0	0	0	0	0	0	0	0	0
CAGATCAAGGGTCTCC-5386STDY7537944	0	2.60617	0	0	0	0	0	0	0	0	0	0	1.64526	0	1.64526	0	0	0	0	0	0	0	0	0	0	0	0	0	0	0	0	0	0	0	0	0	0	0	0	0	0	0	0	0	0	0	0	0	0
CAGATCAAGTCGAGTG-5386STDY7537944	0	0	0	0	0	0	0	0	0	0	0	0	0	0	0	0	0	0	0	0	1.30337	0	0	0	0	0	0	0	0	0	0	0	0	0	0	0	0	0	0	0	0	0	0	0	0	0	0	0	0
CAGATCAAGTGTGAAT-5386STDY7537944	0	1.8822	1.33077	0	0	0	0	0	0	0	0	0	0	0	0	0	0	0	0	0	0	0	0	0	0	0	0	0	0	0	0	0	0	0	0	0	0	0	0	0	0	0	0	0	0	0	0	0	0
CAGATCACAATGGTCT-5386STDY7537944	0	1.0348	0	0	0	0	0	0	0	0	0	0	0	0	1.0348	0	0	0	0	0	0	0	0	0	0	0	0	0	0	0	0	0	0	0	0	0	0	0	0	0	0	0	0	0	0	0	0	0	0
CAGATCACACAGCGTC-5386STDY7537944	0	2.27925	0	0	0	0	0	1.36689	0	0	0	0	0	0	0	0	0	0	0	0	1.9237	0	0	0	0	0	0	0	0	0	0	0	0	0	0	0	0	0	0	0	0	0	0	0	0	0	0	0	0
CAGATCACAGCCTTGG-5386STDY7537944	0	2.20868	0	0	0	0	0	0	0	0	0	0	1.61976	0	0	0	0	0	0	0	0	0	0	0	0	0	0	0	0	0	0	0	0	0	0	0	0	0	0	0	0	0	0	0	0	0	0	0	0
CAGATCAGTCATATCG-5386STDY7537944	0	0	0	0	0	0	0	0	0	0	2.28584	0	0	0	0	0	0	0	0	0	0	0	0	0	0	0	0	0	0	0	0	0	0	0	0	0	0	0	0	0	0	0	0	0	0	0	0	0	0
CAGATCAGTCTGCCAG-5386STDY7537944	0	1.49038	0	0	0	0	0	0	0	0	0	0	0	0	0	0	0	0	0	0	1.49038	0	0	0	0	0	0	0	0	0	0	0	0	0	0	0	0	0	0	0	0	0	0	0	0	0	0	0	0
CAGATCAGTGTAATGA-5386STDY7537944	0	0	0	0	0	0	0	0	0	0	0	0	0	0	0	0	0	0	0	0	1.17176	0	0	0	0	0	0	0	0	0	0	0	0	0	0	0	0	0	0	0	0	0	0	0	0	0	0	0	0
CAGATCATCCTTCAAT-5386STDY7537944	0	0	0	0	0	0	0	0	0	0	0	0	0	0	1.17966	0	0	0	0	0	0	0	0	0	0	0	0	0	0	0	0	0	0	0	0	0	0	0	0	0	0	0	0	0	0	0	0	0	0
CAGATCATCTCAACTT-5386STDY7537944	0	1.27443	0	0	0	0	0	0	0	0	0	0	0	0	0	0	0	0	0	0	0	0	0	0	0	0	0	0	0	0	0	0	0	0	0	0	0	0	0	0	0	0	0	0	0	0	0	0	0
CAGCAGCAGCCCAGCT-5386STDY7537944	0	1.47538	0	0	0	0	0	0	0	0	0	0	0	0	0	0	0	0	0	0	0	0	0	0	0	0	0	0	0	0	0	0	0	0	0	0	0	0	0	0	0	0	0	0	0	0	0	0	0
CAGCAGCAGGTGTGGT-5386STDY7537944	0	1.23105	0	0	0	0	0	0	0	0	0	0	0	0	0	0	0	0	0	0	0	0	0	0	0	0	0	0	0	0	0	0	0	0	0	0	0	0	0	0	0	0	0	0	0	0	0	0	0
CAGCAGCGTACAGCAG-5386STDY7537944	0	1.51801	0	0	0	0	0	0	0	0	0	0	0	0	0	0	0	0	0	0	2.09511	0	0	0	0	0	0	0	0	0	0	0	0	0	0	0	0	0	0	0	0	0	0	0	0	0	0	0	0
CAGCAGCGTTACGTCA-5386STDY7537944	0	1.57758	0	0	0	0	0	0	0	0	0	0	0	0	0	0	0	0	0	0	0	0	0	0	0	0	0	0	0	0	0	0	0	0	0	0	0	0	0	0	0	0	0	0	0	0	0	0	0
CAGCAGCTCAATCTCT-5386STDY7537944	0	2.52986	0	0	0	0	0	0	0	0	0	1.5791	2.16346	0	0	0	0	0	0	0	0	0	0	0	0	0	0	0	0	0	0	0	0	0	0	0	0	0	0	0	0	0	0	0	0	0	0	0	0
CAGCAGCTCTGCGGCA-5386STDY7537944	0	2.60153	0	0	0	0	0	0	0	0	0	0	0	0	0	0	0	0	0	0	0	0	0	0	0	0	0	0	0	0	0	0	0	0	0	0	0	0	0	0	0	0	0	0	0	0	0	0	0
CAGCATAAGATCGGGT-5386STDY7537944	0	1.6183	1.106	0	0	0	0	0	0	0	0	0	0	0	0	0	0	0	0	0	1.106	0	0	0	0	0	0	0	0	0	0	0	0	0	0	0	0	0	0	0	0	0	0	0	0	0	0	0	0
CAGCATAAGCTAAGAT-5386STDY7537944	0	1.14669	0	0	0	0	0	0	0	0	0	0	0	0	0	0	0	0	0	0	0	0	0	0	0	0	0	0	0	0	0	0	0	0	0	0	0	0	1.14669	0	1.14669	0	0	0	0	0	0	0	0
CAGCATAAGGATGGTC-5386STDY7537944	0	0	0	1.05634	0	0	0	1.05634	0	0	0	0	0	0	0	0	0	0	0	0	0	0	0	0	0	0	0	0	0	0	0	0	0	0	0	0	0	0	0	0	0	0	0	0	0	0	0	0	0
CAGCATAAGGGATGGG-5386STDY7537944	0	0	0	0	0	0	0	0	0	0	0	0	0	0	0	0	0	0	0	0	1.69278	0	0	0	0	0	0	0	0	0	0	0	0	0	0	0	0	0	0	0	0	0	0	0	0	0	0	0	0
CAGCATAAGGTGCAAC-5386STDY7537944	0	2.76025	0	0	0	0	0	0	0	0	0	0	0	0	0	0	0	0	0	0	0	0	0	0	0	0	0	0	0	0	0	0	0	0	0	0	0	0	0	0	0	0	0	0	0	0	0	0	0
CAGCATAAGTCTTGCA-5386STDY7537944	0	0	0	0.87456	0	0	0	0	0	0	0	0	0	0	0	0	0	0	0	0	0	0	0	0.87456	0	0	0	0.87456	0	0	0	0	0	0	0	0	0	0	0	0	0	0	0	0	0	0	0	0	0
CAGCATACACCAACCG-5386STDY7537944	0	2.16585	0.827241	1.27369	0	0.827241	0	0	0	0	0	0	0	0	0	0	0	0	0	0	0	0	0	0.827241	0	1.58125	0	0	0	0	0	0	0	0	0	0	0	0	0	0	0	0	0	0	0	0	0	0	0
CAGCATACACGAAGCA-5386STDY7537944	0	0	0	0	0	0	0	0	0	0	0	0	0	0	1.3801	0	0	0	0	0	0	0	0	0	0	0	0	0	0	0	0	0	0	0	0	0	0	0	0	0	0	0	0	0	0	0	0	0	0
CAGCATACAGTGAGTG-5386STDY7537944	0	0.848672	0	0	0	0	0	0	0	0	0	0	0	0	0	0	0	0	0	0	0	0	0	0	0	0	0	0	0	0	0	0	0	0	0	0	0	0.848672	0	0	0	0	0	0	0	0	0	0	0
CAGCATACATGCCTAA-5386STDY7537944	0	0	0	0	0	0	0	0	0	0	0	0	2.10628	0	2.10628	0	0	0	0	0	0	0	0	0	0	0	0	0	0	0	0	0	0	0	0	0	0	0	0	0	0	0	0	0	0	0	0	0	0
CAGCATACATTTGCCC-5386STDY7537944	0	1.80352	0.989664	0	0	0	0	0.612569	0	0	0.612569	0	0	0	0	0	0	0	0	0	0	0	0	0	0	0	0	0	0	0	0	0	0	0	0	0	0	0	0	0	0	0	0	0	0	0	0	0	0
CAGCATAGTAACGCGA-5386STDY7537944	0	2.04994	0	0	0	0	0	0	0	0	0	0	0	0	0	0	0	0	0	0	0	0	0	0	0	0	0	0	0	0	0	0	0	0	0	0	0	0	0	0	0	0	0	0	0	0	0	0	0
CAGCATAGTAGATTAG-5386STDY7537944	0	1.11805	0.707761	0	0	0	0	0	0	0	0	0	0	0	0	0	0	0	0	0	0	0	0	0	0	0	0	0	0	0	0	0	0	0	0	0	0	0	0	0	0	0	0	0	0	0	0	0	0
CAGCATAGTGTTTGGT-5386STDY7537944	0	1.29005	0	0	0	0	0	0	0	0	0	0	0	0	0	0	0	0	0	0	1.29005	0	0	0	0	0	0	0	0	0	0	0	0	0	0	0	0	0	0	0	0	0	0	0	0	0	0	0	0
CAGCATATCAGCGATT-5386STDY7537944	0	1.88836	0	0	0	0	0	0	0	0	0	1.33612	0	0	0	0	0	0	0	0	0	0	0	0	0	0	0	0	0	0	0	0	0	0	0	0	0	1.33612	0	0	0	0	0	0	0	0	0	0	0
CAGCATATCTCTGTCG-5386STDY7537944	0	2.01544	0	0	0	0	0	0	0	0	0	0	2.01544	0	0	0	0	0	0	0	0	0	0	0	0	0	0	0	0	0	0	0	0	0	0	0	0	0	0	0	0	0	0	0	0	0	0	0	0
CAGCCGAAGCCAACAG-5386STDY7537944	0	1.48218	1.48218	0	0	0	0	0	0	0	0	1.48218	0	0	0	0	0	0	0	0	0	0	0	0	0	0	0	0	0	0	0	0	0	0	0	0	0	0	0	0	0	0	0	0	0	0	0	0	0
CAGCCGAAGGCGACAT-5386STDY7537944	0	0	0	0	0	0	0	0	0	0	0	0	0	0	0	0	0	0	0	0	0	0	0	0	0	0	0	0	0	0	0	0	0	0	0	0	0	0	0	0	0	0	0	0	0	0	0	0	0
CAGCCGAAGTACGTAA-5386STDY7537944	0	1.7495	0	0	0	0	0	0	0	0	0	0	0	0	0	0	0	0	0	0	0	0	0	0	0	0	0	0	0	0	0	0	0	0	0	0	0	0	1.21665	0	0	0	0	0	0	0	0	0	0
CAGCCGACAAGAGGCT-5386STDY7537944	0	0	0	0	0	0	0	0	0	0	0	0	0	0	0	0	0	0	0	0	0	0	0	0	0	0	0	0	0	0	0	0	0	0	0	0	0	0	0	0	0	0	0	0	0	0	0	0	0
CAGCCGACAATGTTGC-5386STDY7537944	0	1.97599	0	0	0	0	0	0	0	0	0	0	0	0	0	0	0	0	0	0	0	0	0	0	0	0	0	0	0	0	0	0	0	0	0	0	0	0	0	0	0	0	0	0	0	0	0	0	0
CAGCCGACATACTCTT-5386STDY7537944	0	1.55608	0	0	0	0	0	0	0	0	0	0	0	0	0	0	0	0	0	0	1.25089	0	0	0	0	0	0	0	0	0	0	0	0	0	0	0	0	0	0	0	0	0	0	0	0	0	0	0	0
CAGCCGACATATGAGA-5386STDY7537944	0	2.19262	0	0	0	0	0	0	0	0	0	1.60529	0	0	0	0	0	0	0	0	0	0	0	0	0	0	0	0	0	0	0	0	0	0	0	0	0	0	0	0	0	0	0	0	0	0	0	0	0
CAGCCGACATTGAGCT-5386STDY7537944	0	2.38885	0	0	0	0	0	0	0	0	0	1.78347	1.78347	0	0	0	0	0	0	0	0	0	0	0	0	0	0	0	0	0	0	0	0	0	0	0	0	0	0	0	0	0	0	0	0	0	0	0	0
CAGCCGAGTCACCTAA-5386STDY7537944	0	1.06648	0	0	0	0	0	0	0	0	0	0	0	0	0	0	0	0	0	0	0	0	0	0	0	0	0	0	0	0	0	0	0	0	0	0	0	0	0	0	0	0	0	0	0	0	0	0	0
CAGCCGAGTCGTCTTC-5386STDY7537944	0	1.6609	0.995328	0	0	0.616701	0	0	0	0	0	0	0	0	0	0	0	0	0	0	0.995328	0	0	0	0	0	0	0	0	0	0	0	0	0	0	0	0	0	0	0	0	0	0	0	0	0	0	0	0
CAGCCGAGTGTATGGG-5386STDY7537944	0	0	0	0	0	0	0	0	0	0	0	0	2.0427	0	1.47149	0	0	0	0	0	0	0	0	0	0	0	0	0	0	0	0	0	0	0	0	0	0	0	0	0	0	0	0	0	0	0	0	0	0
CAGCCGAGTTAAAGTG-5386STDY7537944	0	0	0	0	0	0	0	0	0	0	0	0	0	0	0	0	0	0	0	0	0	0	0	0	0	2.21157	0	0	0	0	0	0	0	0	0	0	0	0	0	0	0	0	0	0	0	0	0	0	0
CAGCCGAGTTAAGGGC-5386STDY7537944	0	2.44711	0	0	0	0	0	0	0	0	0	0	0	0	0	0	0	0	0	0	0	0	0	0	0	0	0	0	0	0	0.919422	0	0	0	0	0	0	0	0	0	0	0	0	0	0	0	0	0	0
CAGCCGATCATTTGGG-5386STDY7537944	0	1.92879	0	0	0	0	0	0	0	0	0	0	0	0	0	0	0	0	0	0	1.59347	0	0	0	0	0	0	0	0	0	0	0	0	0	0	0	0	0	0	0	0	0	0	0	0	0	0	0	0
CAGCCGATCCCTCAGT-5386STDY7537944	0	1.84075	1.0178	0	0	0	0	0	0	0	0	0	1.0178	0	0	0	0	0	0	0	1.0178	0	0	0	0	0	0	0	0	0	0	0	0	0	0	0	0	0	0	0	0	0	0	0	0	0	0	0	0
CAGCCGATCGAATGCT-5386STDY7537944	0	0	0	0	0	0	0	0	0	0	0	0	0	0	0	0	0	0	0	0	0	0	0	0	0	0	0	0	0	0	0	0	0	0	0	0	0	0	0	0	0	0	0	0	0	0	0	0	0
CAGCGACAGCGATAGC-5386STDY7537944	0	1.30533	0	0	0	0	0	0	0	0	0	0	0	0	0	0	0	0	0	0	0	0	0	0	0	0	0	0	0	0	0	0	0	0	0	0	0	0	0	0	0	0	0	0	0	0	0	0	0
CAGCGACAGGCATGGT-5386STDY7537944	0	1.82023	0	0	0	0	0	0	0	0	0	1.27722	0	0	0	0	0	0	0	0	0	0	0	0	0	0	0	0	0	0	0	0	0	0	0	0	0	0	0	0	0	0	0	0	0	0	0	0	0
CAGCGACAGTACGCCC-5386STDY7537944	0	1.34887	0	0	0	0	0	0	0	0	0	1.34887	1.90302	0	1.34887	0	0	0	0	0	1.34887	0	0	0	0	0	0	0	0	0	0	0	0	0	0	0	0	0	0	0	0	0	0	0	0	0	0	0	0
CAGCGACAGTGGTAGC-5386STDY7537944	0	1.33262	0	0	0	0	0	0	0	0	0	1.88433	0	0	0	0	0	0	0	0	2.70503	0	0	0	0	0	0	0	0	0	0	0	0	0	0	0	0	0	0	0	0	0	0	0	0	0	0	0	0
CAGCGACTCATCTGTT-5386STDY7537944	0	1.23415	0	0	0	0	0	0	0	0	0	0	0	0	1.77001	0	0	0	0	0	0	1.23415	0	0	0	0	0	0	0	0	0	0	0	0	0	0	0	0	0	0	0	0	0	0	0	0	0	0	0
CAGCGACTCTTGTCAT-5386STDY7537944	0	1.61222	0	0	0	0	0	0	0	0	0	0	0	0	0	0	0	0	0	0	1.61222	0	0	0	0	0	0	0	0	0	0	0	0	0	0	0	0	0	0	0	0	0	0	0	0	0	0	0	0
CAGCTAAAGACCCACC-5386STDY7537944	0	1.46523	0	0	0	0	0	0	0	0	0	0.746455	0	0	0	0	0	0	0	0	1.46523	0	0	0	0	0	0	0	0	0	0	0	0	0	0	0	0	0.746455	0	0	0	0	0	0	0	0	0	0	0
CAGCTAAAGATATACG-5386STDY7537944	0	1.3801	0	0	0	0	0	0	0	0	0	0	1.93883	0	0	0	0	0	0	0	0	0	0	0	0	0	0	0	0	0	0	0	0	0	0	0	0	0	0	0	0	0	0	0	0	0	0	0	0
CAGCTAACAAGGCTCC-5386STDY7537944	0	0	0	0	0	0	0	0	0	0	0	0	0	0	0	0	0	0	0	0	0	0	0	0	0	0	0	0	0	0	0	0	0	0	0	0	0	0	0	0	0	0	0	0	0	0	0	0	0
CAGCTAACAGCCTGTG-5386STDY7537944	0	2.04066	0	0	0	0	0	0	0	0	0	2.04066	0	0	0	0	0	0	0	0	1.46968	0	0	0	0	0	0	0	0	0	0	0	0	0	0	0	0	0	0	0	0	0	0	0	0	0	0	0	0
CAGCTAACAGGGTACA-5386STDY7537944	0	0.924805	0	0	0	0	0	0	0	0	1.39693	0	0	0	0	0	0	0	0	0	1.39693	0	0	0	0	0	0	0	0	0	0	0	0	0	0	0	0	0	0	0	0	0	0	0	0	0	0	0	0
CAGCTAACAGTCGATT-5386STDY7537944	0	2.17652	0	0	0	0	0	0	0	0	0	0	1.59082	0	0	0	0	0	0	0	0	0	0	0	0	0	0	0	0	0	0	0	0	0	0	0	0	0	0	0	0	0	0	0	0	0	0	0	0
CAGCTAACATTCTCAT-5386STDY7537944	0	2.26759	0	0	0	0	0	0	0	0	0	0	0	0	0	0	0	0	0	0	0	0	0	0	0	0	0	0	0	0	0	0	0	0	0	0	0	0	0	0	0	0	0	0	0	0	0	0	0
CAGCTAAGTAAGTGGC-5386STDY7537944	0	1.96889	1.6309	0	0	0	0	0	0	0	0	0	1.11653	0	0	0	0	0	0	0	0	0	0	0	0	0	0	0	0	0	0	0	0	0	0	0	0	0	0	0	0	0	0	0	0	0	0	0	0
CAGCTAAGTCTCCATC-5386STDY7537944	0	0	0	1.10129	0	0	0	0	0	0	0	0	0	0	0	0	0	0	0	0	0	0	0	0	0	1.10129	0	0	0	0	0	0	0	0	0	0	0	0	0	0	0	0	0	0	0	0	0	0	0
CAGCTAAGTGGTACAG-5386STDY7537944	0	1.93993	0	0	0	0	0	0	0	0	0	0	0	0	0	0	0	0	0	0	0	0	0	0	0	0	0	0	0	0	0	0	0	0	0	1.09397	0	0	0	0	0	0	0	0	0	0	0	0	0
CAGCTAAGTTTCGCTC-5386STDY7537944	0	0	0	0	0	0	0	0	0	0	0	0	0	0	0	0	0	0	0	0	0	0	0	0	0	1.0615	0	0	0	0	0	0	0	0	0	0	0	0	0	0	0	0	0	0	0	0	0	0	0
CAGCTAATCGCAAACT-5386STDY7537944	0	0.57011	0	0	0	0	0	0	0	0	0	0	0	0	0	0	0	0	0	0	0	0	0	0	0	0	0	0	0	0	0	0	0	0	0	0	0.57011	0.57011	0	0	0	0	0	0	0	0	0	0	0
CAGCTGGAGTGAAGTT-5386STDY7537944	0	0	0	0	0	0	0	1.26031	0	0	0	0	0	0	0	0	0	0	0	0	0	0	0	0	0	0	0	0	0	0	0	0	0	0	0	0	0	0	0	0	0	0	0	0	0	0	0	0	0
CAGCTGGAGTGCGATG-5386STDY7537944	0	0	0	0	0	0	0	0	0	0	0	0	0	0	0	0	0	0	0	0	0	0	0	1.05904	0	0	0	0	0	0	0	0	0	0	0	0	0	0	0	0	0	0	0	0	0	0	0	0	0
CAGCTGGAGTGGCACA-5386STDY7537944	0	1.5111	0	0	0	0	0	0	0	0	0	0	0	0	0	0	0	0	0	0	0	0	0	0	0	0	0	0	0	0	0	0	0	0	0	0	0	0	0	0	0	0	0	0	0	0	0	0	0
CAGCTGGCAAGTACCT-5386STDY7537944	0	1.64189	0	0	0	0	0	0	0	0	0	0	1.12573	0	0	0	0	0	0	0	0.713554	0	0	0	0	0	0	0	0	0	0	0	0	0	0	0	0	0	0	0	0	0	0	0	0	0	0	0	0
CAGCTGGGTGTGAAAT-5386STDY7537944	0	0	0.850895	0	0	0	0	0	0	0	0.850895	0	0	0	0	0	0	0	0	0	0	0	0	0	0	0	0	0	0	0	0	0	0	0	0	0	0	0	0	0	0	0	0	0	0	0	0	0	0
CAGCTGGGTTCTGTTT-5386STDY7537944	0	1.35888	0	0	0	0	0	0	0	0	0	0	0	0	0	0	0	0	0	0	0	0	0	0	0	0	0	0	0	0	0	0	0	0	0	0	0	0	0	0	0	0	0	0	0	0	0	0	0
CAGCTGGTCCTGCTTG-5386STDY7537944	0	2.36405	0	0	0	0	0	0	0	0	0	0	0	0	0	0	0	0	0	0	0	0	0	0	0	0	0	0	0	0	0	0	0	0	0	0	0	0	0	0	0	0	0	0	0	0	0	0	0
CAGCTGGTCGAATCCA-5386STDY7537944	0	0	1.16976	0	0	0	0	0	0	0	0	0	0	0	0	0	0	0	0	0	0	0	0	0	0	0	0	0	0	0	0	0	0	0	0	0	0	0	0	0	0	0	0	0	0	0	0	0	0
CAGCTGGTCTTGCATT-5386STDY7537944	0	2.7903	0	0	0	0	0	0	0	0	0	1.40049	0	0	0	0	0	0	0	0	0	0	0	0	0	0	0	0	0	0	0	0	0	0	0	0	0	0	0	0	0	0	0	0	0	0	0	0	0
CAGGTGCAGACAAGCC-5386STDY7537944	0	1.7311	0	0	0	0	0	0	0	0	0	0	0	0	0	0	0	0	0	0	1.7311	0	0	0	0	0	0	0	0	0	0	0	0	0	0	0	0	0	0	0	0	0	0	0	0	0	0	0	0
CAGGTGCAGATATGCA-5386STDY7537944	0	1.90912	0	0	0	0	0	0	0	0	0	1.35417	0	0	1.35417	0	0	0	0	0	0	0	0	0	0	0	0	0	0	0	0	0	0	0	0	0	0	0	0	0	0	0	0	0	0	0	0	0	0
CAGGTGCAGCCAGAAC-5386STDY7537944	0	0	0	0	0	0	0	0	0	0	0	0	1.71934	0	0	0	0	0	0	0	1.71934	0	0	0	0	0	0	0	0	0	0	0	0	0	0	0	0	0	0	0	0	0	0	0	0	0	0	0	0
CAGGTGCAGGCCATAG-5386STDY7537944	0	0	0	0	0	0	0	0	0	0	0	0	0	0	0	0	0	0	0	0	0	0	0	0	0	0	0	0	0	0	0	0	0	0	0	0	0	0	0	0	0	0	0	0	0	0	0	0	0
CAGGTGCCAATGGATA-5386STDY7537944	0	2.18429	0	0	0	0	0	0	0	0	0	1.28871	0	0	0	0	0	0	0	0	1.28871	0	0	0	0	0	0	0	0	0	0	0	0	0	0	0	0	0	0	0	0	0	0	0	0	0	0	0	0
CAGGTGCCAGGATTGG-5386STDY7537944	0	2.22951	0	0	0	0	0	0	0	0	0	1.12292	0	0	0	0	0	0	0	0	1.12292	0	0	0	0	0	0	0	0	0	0	0	0	0	0	0	0	0	0	0	0	0	0	0	0	0	0	0	0
CAGGTGCGTAAATACG-5386STDY7537944	0	0.757778	0	0	0	0	0	0	0	0	0	0	0	0	0	0	0	0	0	0	0.757778	0	0	0	0	0	0	0	0	0	0	0	0	0	0	0	0	0	0	0	0.757778	0	0	0	0	0	0	0	0
CAGGTGCGTCAGAGGT-5386STDY7537944	0	0	0	0	0	0	0	0	0	0	0	0	0	0	0	0	0	0	0	0	0	0	0	0	0	0	0	0	0	0	0	0	0	0	0	0	0	0	0	0	0	0	0	0	0	0	0	0	0
CAGGTGCTCACAACGT-5386STDY7537944	0	3.23632	0	0	0	0	0	0	0	0	0	0	0	0	0	0	0	0	0	0	0	0	0	0	0	0	0	0	0	0	0	0	0	0	0	0	0	0	0	0	0	0	0	0	0	0	0	0	0
CAGGTGCTCACCATAG-5386STDY7537944	0	1.78101	0	0	0	0	0	0	0	0	0	0	0	0	0	0	0	0	0	0	0	0	0	0	0	1.24355	0	0	0	0	1.24355	0	0	0	0	0	0	0	0	0	0	0	0	0	0	0	0	0	0
CAGGTGCTCCTTTCTC-5386STDY7537944	0	2.99382	0	0	0	1.21498	0	0	0	0	0	0	0	0	0	0	0	0	0	0	0	0	0	0	0	0	0	0	0	0	0	0	0	0	0	0	0	0	0	0	0	0	0	0	0	0	0	0	0
CAGGTGCTCTCCCTGA-5386STDY7537944	0	0	0.541298	0	0	0	0	0	0	0	0	0	0	0	0	0	0	0	0	0	0	0	0	1.1489	0	1.79636	0	0	0	0	0	0	0	0	0	0	0	0	0	0	0	0	0	0	0	0	0	0	0
CAGTAACAGCGTTCCG-5386STDY7537944	0	1.90936	0	0	0	0	0	0	0	0	0	1.90936	1.35439	0	1.35439	0	0	0	0	0	0	0	0	0	0	0	0	0	0	0	0	0	0	0	0	0	0	0	0	0	0	0	0	0	0	0	0	0	0
CAGTAACAGCTTTGGT-5386STDY7537944	0	0	0	0	0	0	0	0	0	0	0	0	0	0	0	0	0	0	0	0	0	0	0	0	0	0	0	0	0	0	0	0	0	0	0	0	0	0	0	0	0	0	0	0	0	0	0	0	0
CAGTAACAGGACAGAA-5386STDY7537944	1.45642	2.38616	0	0	0	0	0	0	1.45642	0	0	0	0	0	0	0	0	0	0	0	0	0	0	0	0	0	0	0	0	0	0	0	0	0	0	0	0	0	0	0	0	0	0	0	0	0	0	0	0
CAGTAACAGGCGTACA-5386STDY7537944	0	1.88338	0	0	0	0	0	0	0	0	0	0	0	0	0	0	0	0	0	0	0	0	0	0	0	0	0	0	0	0	0	0	0	0	0	0	0	0	0	0	0	0	0	0	0	0	0	0	0
CAGTAACAGTAGATGT-5386STDY7537944	0	1.12912	0	0	0	0	0	0	0	0	0	0	0	0	0	0	0	0	0	0	0	0	0	0	0	0	0	0	0	0	0	0	0	0	0	0	0	0	0	0	0	0	0	0	0	0	0	0	0
CAGTAACAGTTGAGTA-5386STDY7537944	0	1.33139	0	0	0	0	0	0	0	0	0	1.33139	0	0	0	0	0	0	0	0	0	0	0	0	0	0	0	0	0	0	0	0	0	0	0	0	0	0	0	0	0	0	0	0	0	0	0	0	0
CAGTAACCAAGTTGTC-5386STDY7537944	0.823135	0.823135	0.823135	0	0	0	0	0	0	0	0	0	0	0	0	0	0	0	0	0	0	0	0	0	0	0	0	0	0	0	0	0	0	0	0	0	0	0.823135	0	0	0	0	0	0	0	0	0	0	0
CAGTAACCAGGTTTCA-5386STDY7537944	0	2.39972	0	0	0	0	0	0	0	0	0	0	0	0	0	0	0	0	0	0	0	0	0	0	0	0	0	0	0	0	0	0	0	0	0	0	0	0	0	0	0	0	0	0	0	0	0	0	0
CAGTAACCATACAGCT-5386STDY7537944	0	0	0	0	0	0	0	0	0	0	0	0	0	0	0	0	0	0	0	0	0	0	0	0	0	0	0	0	0	0	0	0	0	0	0	0	0	0	0	0	0	0	0	0	0	0	0	0	0
CAGTAACGTTCGTTGA-5386STDY7537944	0	2.61522	0	0	0	0	0	0	0	0	0	0	0	0	0	0	0	0	0	0	1.42733	0	0	0	0	0	0	0	0	0	0	0	0	0	0	0	0	0	0	0	0	0	0	0	0	0	0	0	0
CAGTAACTCGTGACAT-5386STDY7537944	0	2.25546	1.662	0	0	0	0	0	0	0	0	0	0	0	0	0	0	0	0	0	0	0	0	0	0	0	0	0	0	0	0	0	0	0	0	0	0	0	0	0	0	0	0	0	0	0	0	0	0
CAGTCCTAGGCTCATT-5386STDY7537944	0	0	0	0	0	0	0	0	0	0	0	0	0	0	0	0	0	0	0	0	0.98428	0	0	0	0	0	0	0	0	0	0	0	0	0	0	0	0	0.98428	0	0	0	0	0	0	0	0	0	0	0
CAGTCCTAGTACGACG-5386STDY7537944	0	2.71039	0	0	0	0	0	0	0	0	0	0	0	0	0	0	0	0	0	0	0	0	0	0	0	0	0	0	0	0	0	0	0	0	0	0	0	0	0	0	0	0	0	0	0	0	0	0	0
CAGTCCTCAATCTACG-5386STDY7537944	0	2.48864	0	0	0	1.16595	0	0	0	0	0	0	0	0	0	0	0	0	0	0	1.16595	0	0	0	0	0	0	0	0	0	0	0	0	0	0	0	0	0	0	0	0	0	0	0	0	0	0	0	0
CAGTCCTCATTTGCCC-5386STDY7537944	0	2.10438	0	0	0	0	0	0	0	0	0	1.52628	0	0	0	0	0	0	0	0	0	0	0	0	0	0	0	0	0	0	0	0	0	0	0	0	0	0	0	0	0	0	0	0	0	0	0	0	0
CAGTCCTGTTCTGTTT-5386STDY7537944	0	0	0	0	0	0	0	0	0	0	0	0	0	0	0	0	0	0	0	0	1.25384	0	0	0	0	0	0	0	0	0	0	0	0	0	0	0	0	0	0	0	0	0	0	0	0	0	0	0	0
CAGTCCTGTTGTACAC-5386STDY7537944	0	0	0	0	0	0	0	1.40627	0	0	0	0	1.40627	0	0	0	0	0	0	0	1.96871	0	0	0	0	1.40627	0	0	0	0	0	0	0	0	0	0	0	0	0	0	0	0	0	0	0	0	0	0	0
CAGTCCTTCCGCAAGC-5386STDY7537944	0	2.40276	0	0	0	1.47045	0	0	0	0	0	0	0	0	0	0	0	0	0	0	0	0	0	0	0	0	0	0	0	0	0	0	0	0	0	0	0	0	0	0	0	0	0	0	0	0	0	0	0
CAGTCCTTCCTGCTTG-5386STDY7537944	0	1.89134	0	0	0	0	0	0	0	0	0	0	0	0	0	0	0	0	0	0	0	0	0	0	0	0	0	0	0	0	0	0	0	0	0	0	0	0	0	0	0	0	0	0	0	0	0	0	0
CATATGGAGAGGTTGC-5386STDY7537944	0	1.97009	0.803912	0	0	0	0	0	0	0	1.24373	0.803912	0	0	0	0	0	0	0	0	0	0	0	0	0	0	0	0	0	0	0	0	0	0	0	0	0	0	0	0	0	0	0	0	0	0	0	0	0
CATATGGAGGGATGGG-5386STDY7537944	0	2.46065	0	0	0	0	0	0	0	0	0	0	0	0	0	0	0	0	0	0	0	0	0	0	0	0	0	0	0	0	0	0	0	0	0	0	0	0	0	0	0	0	0	0	0	0	0	0	0
CATATGGCACAACGTT-5386STDY7537944	0	0	0	0	0	0	0	0	0	0	0	0	0	0	0	0	0	0	0	0	0	0	0	0	0	1.47538	0	0	0	0	0	0	0	0	0	0	0	0	0	0	0	0	0	0	0	0	0	0	0
CATATGGCAGCGTTCG-5386STDY7537944	0	1.97751	0	0	0	0	0	0	0	0	0	0	0	0	0	0	0	0	0	0	1.414	0	0	0	0	0	0	0	0	0	0	0	0	0	0	0	0	0	0	0	0	0	0	0	0	0	0	0	0
CATATGGTCACCAGGC-5386STDY7537944	0	2.58732	1.24093	0	0	0	0	0	0	0	0	0	0	0	0	0	0	0	0	0	0	0	0	0	0	0	0	0	0	0	0	0	0	0	0	0	0	0	0	0	0	0	0	0	0	0	0	0	0
CATATGGTCGATAGAA-5386STDY7537944	0	0	0	0.956497	0	0	0	0	0	0	0	0	1.4363	0	0	0	0	0	0	0	0	0	0	0.956497	0	0	0	0	0	0	0	0	0	0	0	0	0	0	0	0	0	0	0	0	0	0	0	0	0
CATATGGTCGTCTGAA-5386STDY7537944	0	2.41017	0	0	0	0	0	0	0	0	0	0	0	0	0	0	0	0	0	0	0	0	0	0	0	0	0	0	0	0	0	0	0	0	0	0	0	0	0	0	0	0	0	0	0	0	0	0	0
CATATGGTCTAACTGG-5386STDY7537944	0	2.49514	0	0	0	0	0	0	0	0	0	0	0	0	0	0	0	0	0	0	0	0	0	0	0	0	0	0	0	0	0	0	0	0	0	0	0	0	0	0	0	0	0	0	0	0	0	0	0
CATATGGTCTCGATGA-5386STDY7537944	0	1.51927	0	0	0	0	0	0	0	0	0	0	0	0	0	0	0	0	0	0	1.51927	0	0	0	0	0	0	0	0	0	0	0	0	0	0	0	0	0	0	0	0	0	0	0	0	0	0	0	0
CATATTCAGAGCTATA-5386STDY7537944	0	0	0	0	0	0	0	0	0	0	0	0	0	0	0	0	0	0	0	0	1.14465	0	0	0	0	0	0	0	0	0	1.14465	0	0	0	0	0	0	0	0	0	0	0	0	0	0	0	0	0	0
CATATTCAGGCGTACA-5386STDY7537944	0	0	0	0	0	0	0	0	0	0	0	0	0	0	0	0	0	0	0	0	0	0	0	0	0	1.07568	0	0	0	0	0	0	0	0	0	0	0	1.07568	0	0	0	0	0	0	0	0	0	0	0
CATATTCAGGTGACCA-5386STDY7537944	0	1.5229	0	0	0	0	0	0	0	0	0	0	0	0	1.5229	0	0	0	0	0	0	0	0	0	0	0	0	0	0	0	0	0	0	0	0	0	0	0	0	0	0	0	0	0	0	0	0	0	0
CATATTCCAATCTACG-5386STDY7537944	0	1.33654	1.33654	0	0	0	0	0	0	0	1.33654	0	1.33654	0	1.33654	0	0	0	0	0	0	0	0	0	0	0	0	0	0	0	0	0	0	0	0	0	0	0	0	0	0	0	0	0	0	0	0	0	0
CATATTCGTCCATCCT-5386STDY7537944	0	2.07979	0	0	0	0	0	0	0	0	0	0	0.773405	0	0	0	0	0	0	0	0	0	0	0	0	0	0	0	0	0	0	0	0	0	0	0	0	0	0	0	0	0	0	0	0	0	0	0	0
CATATTCGTTGACGTT-5386STDY7537944	0	1.84113	0	0	0	0	0	0	0	0	0	0	0	0	0	0	0	0	0	0	1.29522	0	0	0	0	0	0	0	0	0	0	0	0	0	0	0	0	0	0	0	0	0	0	0	0	0	0	0	0
CATATTCTCTTAGCCC-5386STDY7537944	0	1.12883	0	0	0	0	0	0	0	0	0	0	1.12883	0	1.9846	0	0	0	0	0	0	0	0	0	0	0	0	0	0	0	0	0	0	0	0	0	0	0	0	0	0	0	0	0	0	0	0	0	0
CATATTCTCTTATCTG-5386STDY7537944	0	1.74591	0	0	0	0.946641	0	0	0	0	0.946641	0	0	0	0	0	0	0	0	0	0	0	0	0	0	0	0	0	0	0	0	0	0	0	0	0	0	0	0	0	0	0	0	0	0	0	0	0	0
CATCAAGAGAAGATTC-5386STDY7537944	0	1.81505	0	0	0	0	0	0	0	0	0	0.998348	0	0	0	0	0	0	0	0	0.998348	0	0	0	0	0.998348	0	0	0	0	0	0	0	0	0	0	0	0	0	0	0	0	0	0	0	0	0	0	0
CATCAAGAGACGCACA-5386STDY7537944	0	2.62973	0	0	0	0	0	0	0	0	0	0	0	0	0	0	0	0	0	0	0	0	0	0	0	0	0	0	0	0	0	0	0	0	0	0	0	0	0	0	0	0	0	0	0	0	0	0	0
CATCAAGAGCTGCCCA-5386STDY7537944	0	0	1.46942	0	0	0	0	0	0	0	0	0	1.46942	0	1.46942	0	0	0	0	0	0	0	0	0	0	0	0	0	0	0	0	0	0	0	0	0	0	0	0	0	0	0	0	0	0	0	0	0	0
CATCAAGAGGTGCACA-5386STDY7537944	0	0	0	0	0	0	0	0	0	0	0	0	0	0	0	0	0	0	0	0	0	0	0	0	0	0	0	0	0	0	0	0	0	0	0	0	0	0	0	0	0	0	0	0	0	0	0	0	0
CATCAAGCACGAAACG-5386STDY7537944	0	1.36417	0	0	0	0	0	0	0	0	0	0	0	0	0	0	0	0	0	0	0	0	0	0	0	0	0	0	0	0	0	0	0	0	0	0	0	1.36417	0	0	0	0	0	0	0	0	0	0	0
CATCAAGCATTCTTAC-5386STDY7537944	0	2.42609	0	0	0	0	0	0	0	0	0	1.81764	0	0	0	0	0	0	0	0	1.81764	0	0	0	0	0	0	0	0	0	0	0	0	0	0	0	0	0	0	0	0	0	0	0	0	0	0	0	0
CATCAAGGTAGAAGGA-5386STDY7537944	0	0	0	0	0	0	0	0	0	0	0	0	0	0	0	0	0	0	0	0	1.65238	0	0	0	0	0	0	0	0	0	0	0	0	0	0	0	0	0	0	0	0	0	0	0	0	0	0	0	0
CATCAAGGTCGGATCC-5386STDY7537944	0	0	0	0	0	0	0	0	0	0	0	2.44688	0	0	2.44688	0	0	0	0	0	0	0	0	0	0	0	0	0	0	0	0	0	0	0	0	0	0	0	0	0	0	0	0	0	0	0	0	0	0
CATCAAGGTTCCACAA-5386STDY7537944	0	2.29756	0	0	0	0	0	0	0	0	0	0	0	0	0	0	0	0	0	0	0	0	0	0	0	0	0	0	0	0	0	0	0	0	0	0	0	0	0	0	0	0	0	0	0	0	0	0	0
CATCAAGGTTGTACAC-5386STDY7537944	0	0	0	0	0	0	0	0	0	0	1.19953	0	0	0	0	0	0	0	0	0	0	0	0	0	0	0	0	0	0	0	1.19953	0	0	0	0	0	0	0	0	0	0	0	0	0	0	0	0	0	0
CATCAAGTCAACGAAA-5386STDY7537944	0	1.67281	0	0	0	0	0	0	1.1517	0	0	0	0	0	0	0	0	0	0	0	0	0	0	0	0	0	0	0	0	0	0	0	0	0	0	0	0	0	0	0	0	0	0	0	0	0	0	0	0
CATCAAGTCTATCCTA-5386STDY7537944	0	2.03979	0	1.46891	0	0	0	0	0	0	0	2.03979	0	0	0	0	0	0	0	0	0	0	0	0	0	0	0	0	0	0	0	0	0	0	0	0	0	0	0	0	0	0	0	0	0	0	0	0	0
CATCAAGTCTGGCGTG-5386STDY7537944	0	1.68702	0	0	0	0	0	0	0	0	0	0	0	0	0	0	0	0	0	0	1.16367	0	0	0	0	0	0	0	0	0	0	0	0	0	0	0	0	0	0	0	0	0	0	0	0	0	0	0	0
CATCAGAAGGATGGAA-5386STDY7537944	0	1.13697	0	0	0	1.13697	0	0	0	0	0	0	0	0	0	0	0	0	0	0	0	0	0	0	0	0	0	0	0	0	0	0	0	0	0	0	0	0	0	0	0	0	0	0	0	0	0	0	0
CATCAGAAGGGAGTAA-5386STDY7537944	0	0	0	0	0	0	0	0	0	0	1.00314	0	1.00314	0	0	0	0	0	0	0	0	0	0	0	0	0	0	0	0	0	0	0	0	0	0	0	0	0	0	0	1.00314	0	0	0	0	0	0	0	0
CATCAGAAGTCTCGGC-5386STDY7537944	0	0	0	0	0	0	0	0	0	0	0	0	0	0	0	0	0	0	0	0	0	0	0	0	0	0	0	0	0	0	0	0	0	0	0	0	0	0	0	0	0	0	0	0	0	0	0	0	0
CATCAGACAATCGAAA-5386STDY7537944	0	1.75759	0	0	0	0	0	0	0	0	0	0	1.75759	0	0	0	0	0	0	0	1.75759	0	0	0	0	0	0	0	0	0	0	0	0	0	0	0	0	0	0	0	0	0	0	0	0	0	0	0	0
CATCAGACAGCATGAG-5386STDY7537944	0	0	0	0	0	0	0	0	0	0	0	0	0	0	1.05074	0	0	0	0	0	0	0	0	0	0	0	0	0	0	0	0	0	0	0	0	0	0	0	0	0	0	0	0	0	0	0	0	0	0
CATCAGACAGCTGCTG-5386STDY7537944	0	0	0	0	0	0	0	0	0	0	0	0	0	0	0	0	0	0	0	0	0	0	0	0	1.40164	0	0	0	0	0	0	0	0	0	0	0	0	0	0	0	0	0	0	1.40164	0	0	0	0	0
CATCAGACAGTAAGCG-5386STDY7537944	0	0	0	0	0	0	0	0	0	0	0	0	0	0	0	0	0	0	0	0	1.17484	0	0	0	0	0	0	0	0	0	0	0	0	0	0	0	0	0	0	0	0	0	0	0	0	0	0	0	0
CATCAGAGTGCCTGTG-5386STDY7537944	0	0	0	0	0	0	0	0	0	0	0	0	0	0	0	0	0	0	0	0	2.10596	0	0	0	0	0	0	0	0	0	0	0	0	0	0	0	0	0	0	0	0	0	0	0	0	0	0	0	0
CATCAGATCGTACCGG-5386STDY7537944	0	0	0	0	0	0	0	0	0	0	0	0	0	0	0	0	0	0	0	0	0	0	0	0	0	0	0	0	0	0	0	0	0	0	0	0	0	0	0	0	0	0	0	0	0	0	0	0	0
CATCCACAGACGACGT-5386STDY7537944	0	1.02256	0	0	0	0	0	0	0	0	0	0	0	0	0	0	0	0	0	0	0	0	0	0	0	0	0	0	0	0	0	0	0	0	0	0	0	0	0	0	0	0	0	0	0	0	0	0	0
CATCCACAGCTGTTCA-5386STDY7537944	0	0	0	1.15631	0	0	0	0	0	0	0	0	0	0	0	0	0	0	0	0	0	0	0	0	0	0	0	0	0	0	0	0	0	0	0	0	0	0	0	0	0	0	0	0	0	0	0	0	0
CATCCACCAATCCAAC-5386STDY7537944	0	1.63871	0	0.711542	0	0	0	0	0.711542	0	0	0	0	0	0	0	0	0	0	0	0	0	0	0	0	0	0	0	0	0	0	0	0	0	0	0	0	0	0	0	0	0	0	0	0	0	0	0	0
CATCCACCATTAACCG-5386STDY7537944	0	2.43034	0	0	0	0	0	0	0	0	0.908414	0.908414	0	0	0	0	0	0	0	0	0	0	0	0	0	0	0	0	0	0	0	0	0	0	0	0	0	0.908414	0	0	0	0	0	0	0	0	0	0	0
CATCCACGTCCCTACT-5386STDY7537944	0	1.1027	0.696211	1.1027	0	0	0	0	0	0	0	0	0	0	0	0	0	0	0	0	0.696211	0	0	0.696211	0	0	0	0	0	0	0	0	0	0	0	0	0	0	0	0	0	0	0	0	0	0	0	0	0
CATCCACTCAGCTCGG-5386STDY7537944	0	2.45625	0	0	0	0	0	0	0	0	0	1.51593	1.51593	0	0	0	0	0	0	0	0	0	0	0	0	0	0	0	0	0	0	0	0	0	0	0	0	0	0	0	0	0	0	0	0	0	0	0	0
CATCCACTCGGCTACG-5386STDY7537944	0	2.64824	0	0	0	0	0	0	0	0	0	0	0	0	0	0	0	0	0	0	1.68201	0	0	0	0	0	0	0	0	0	0	0	0	0	0	0	0	0	0	0	0	0	0	0	0	0	0	0	0
CATCCACTCTCAAACG-5386STDY7537944	0	1.45214	0	0	0	0	0	0	0	0	0	1.45214	0	0	0	0	0	0	0	0	0	0	0	0	0	0	0	0	0	0	0	0	0	0	0	0	0	0	0	0	0	0	0	0	0	0	0	0	0
CATCGAAAGAAAGTGG-5386STDY7537944	0	2.12683	0.654163	0	0	0.654163	0	0	0	0	0	0.654163	0	0	0	0	0	0	0	0	0.654163	0	0	0	0	0	0	0	0	0	0	0	0	0	0	0	0	0.654163	0	0	0	0	0	0	0	0	0	0	0
CATCGAAAGATGTAAC-5386STDY7537944	0	1.76538	0	0	0	0	0	0	0	0	0	0	0	0	0	0	0	0	0	0	0	0	0	0	0	0	0	0	0	0	0	0	0	0	0	0	0	0	0	0	0	0	0	0	0	0	0	0	0
CATCGAAAGGGCACTA-5386STDY7537944	0	1.79657	0	0	0	0	0	0	0	0	0	0	0	0	0	0	0	0	0	0	0	0	0	0	0	0	0	0	0	0	0	0	0	0	0	0	0	1.25689	0	0	0	0	0	0	0	0	0	0	0
CATCGAAAGTGGTAAT-5386STDY7537944	0	0	0	0	0	0	0	0	0	0	0	0	0	0	0	0	0	0	0	0	1.64442	0	0	0	0	0	0	0	0	0	0	0	0	0	0	0	0	0	0	0	0	0	0	0	0	0	0	0	0
CATCGAACAAAGTGCG-5386STDY7537944	0	0	0	0	0	0	0	0	0	0	0	0	0	0	0	0	0	0	0	0	1.6517	0	0	0	0	0	0	0	0	0	0	0	0	0	0	0	0	0	0	0	0	0	0	0	0	0	0	0	0
CATCGAACAATCCGAT-5386STDY7537944	0	0.914823	0	0	0	0	0	0	0	0	0	0	0	0	0	0	0	0	0	0	0	0	0	0	0	0	0	0	0	0	0.914823	0	0	0	0	0	0	0	0	0	0	0	0	0	0	0	0	0	0
CATCGAACACGACTCG-5386STDY7537944	0	1.38795	0	0	0	0	0	0	0	0	0	0	0	0	0	0	0	0	0	0	0	0	0	0	0	0	0	0	0	0	0	0	0	0	0	0	0	0	0	0	0	0	0	0	0	0	0	0	0
CATCGAAGTAGCGCAA-5386STDY7537944	0	1.77386	0	0	0	0	0	0	0	0	0	0	0	0	0	0	0	0	0	0	2.12111	0	0	0	0	0	0	0	0	0	0	0	0	0	0	0	0	1.23744	0	0	0	0	0	0	0	0	0	0	0
CATCGAAGTGCACCAC-5386STDY7537944	0	1.82284	0	0	0	0	0	0	0	0	0	1.27946	0	0	0	0	0	0	0	0	1.27946	0	0	0	0	0	0	0	0	0	0	0	0	0	0	0	0	0	0	0	0	0	0	0	0	0	0	0	0
CATCGAAGTTTGGGCC-5386STDY7537944	0	0	0	0	0	0	0	0	0	0	0	0	0	0	0	0	0	0	0	0	0	0	0	0	0	0	0	0	0	0	0	0	0	0	0	0	0	0	0	0	0	0	0	0	0	0	0	0	0
CATCGAATCATATCGG-5386STDY7537944	0	1.33509	0	0	0	0	0	0	0	0	0	1.33509	0	0	0	0	0	0	0	0	0	0	0	0	0	0	0	0	0	0	0	0	0	0	0	0	0	0	0	0	0	0	0	0	0	0	0	0	0
CATCGGGAGACTTGAA-5386STDY7537944	0	1.31741	0	0	0	0	0	0	0	0	0	0	0	0	0	0	0	0	0	0	1.31741	0	0	0	0	0	0	0	0	0	0	0	0	0	0	0	0	0	0	0	0	0	0	0	0	0	0	0	0
CATCGGGCAAGTACCT-5386STDY7537944	0	1.36341	1.36341	0	0	0	0	0	0	0	0	0	0	0	0	0	0	0	0	0	0	0	0	0	0	0	0	0	0	0	0	0	0	0	0	0	0	1.36341	0	0	0	0	0	0	0	0	0	0	0
CATCGGGCACAAGTAA-5386STDY7537944	0	0	0	0	0	0	0	0	0	0	0	0	0	0	0	0	0	0	0	0	0	0	0	0	0	0	0	0	0	0	0	0	0	0	0	0	0	0	0	0	0	0	0	0	0	0	0	0	0
CATCGGGCACCAGATT-5386STDY7537944	0	2.00936	0	0	0	0	0	0	0	0	0	0	0	0	0	0	0	0	0	0	0	0	0	0	0	0	0	0	0	0	0	0	0	0	1.14831	0	0	0	0	0	0	0	0	0	0	0	0	0	0
CATCGGGGTCATATGC-5386STDY7537944	0	1.85237	0	0	0	0	0	0	0	0	0	0	0	0	0	0	0	0	0	0	0	0	0	0	0	0	0	0	0	0	0	0	0	0	0	0	0	0	0	0	0	0	0	0	0	0	0	0	0
CATCGGGGTCTCTCTG-5386STDY7537944	0	0	0	0	0	0	0	0	0	0	0	1.31223	0	0	0	0	0	0	0	0	0	0	0	0	0	2.21302	0	0	0	0	0	0	0	0	0	0	0	0	0	0	0	0	0	1.31223	0	0	0	0	0
CATCGGGTCACTCCTG-5386STDY7537944	0	2.40502	0	1.10384	0	0	0	0	0	0	0	0	0	0	0	0	0	0	0	0	1.10384	0	0	0	0	0	0	0	0	0	0	0	0	0	0	0	0	0	0	0	0	0	0	0	0	0	0	0	0
CATCGGGTCCTTTCGG-5386STDY7537944	0	0	0	0	0	0	0	0	0	0	0	0	0	0	0	0	0	0	0	0	0	0	0	0	0	0	0	0	0	0	0	0	0	0	0	0	0	0	0	0	0	0	0	0	0	0	0	0	0
CATCGGGTCTATCCCG-5386STDY7537944	0	0	0	0	0	0	0	0	0	0	0	0	0	0	0	0	0	0	0	0	0.982499	0	0	0	0	0	0	0	0	0	0	0	0	0	0	0	0	0	0	0	0	0	0	0	0	0	0	0	0
CATCGGGTCTGTGCAA-5386STDY7537944	0	2.3082	1.53094	0	0	0	0	0	0	0	0	0	0	0	0	0	0	0	0	0	0	0	0	0	0	0	0	0	0	0	0	0	0	0	0	1.03363	0	1.03363	0	0	0	0	0	0	0	0	0	0	0
CATCGGGTCTTGCAAG-5386STDY7537944	0	1.43144	0	0	0	0	0	0	0	0	0	1.99734	0	0	0	0	0	0	0	0	0	0	0	0	0	0	0	0	0	0	0	0	0	0	0	0	0	0	0	0	0	0	0	0	0	0	0	0	0
CATGACAAGAAACCGC-5386STDY7537944	0	2.94852	0	0	0	0	0	0	0	0	0	0	0	0	0	0	0	0	0	0	1.38953	0	0	0	0	0	0	0	0	0	0	0	0	0	0	0	0	0	0	0	0	0	0	0	0	0	0	0	0
CATGACAAGAAGGCCT-5386STDY7537944	0	1.5222	0	0	0	0	0	0	0	0	0	0	0	0	0	0	0	0	0	0	1.02645	0	0	0	0	1.02645	0	0	0	0	0	0	0	0	0	0	0	0	0	0	0	0	0	0	0	0	0	0	0
CATGACAAGCTAGTCT-5386STDY7537944	0	1.48349	0	0	0	0	0	0	0	0	0	0	0	0	0	0	0	0	0	0	0	0	0	0	0	0	0	0	0	0	0	0	0	0	0	0	0	0	0	0	0	0	0	0	0	0	0	0	0
CATGACACAGACTCGC-5386STDY7537944	0	1.36602	0	0	0	0	0	0	0	0	0.900102	0	0	0	0	0	0	0	0	0	0.900102	0	0	0	0	0	0	0	0	0	0	0	0	0	0	0	0	0	0	0	0	0	0	0	0	0	0	0	0
CATGACAGTAACGTTC-5386STDY7537944	0	2.19912	0	0	0	0	0	0	0	0	0	0	0	0	1.30084	0	0	0	0	0	0	0	0	0	0	0	0	0	0	0	0	0	0	0	0	0	0	0	0	0	0	0	0	0	0	0	0	0	0
CATGACAGTAGCGCTC-5386STDY7537944	0	1.83292	0	0	0	0	0	0	0	0	0	0	0	0	0	0	0	0	0	0	1.50439	0	0	0	0	0	0	0	0	0	0	0	0	0	0	0	0	0	0	0	0	0	0	0	0	0	0	0	0
CATGACAGTCTCATCC-5386STDY7537944	0	0.935069	0	1.73027	0	0	0	0	0	0	0	0	0	0	0	0	0	0	0	0	0	0	0	0.573065	0.573065	0.935069	0	0	0	0	0	0	0	0	0	0	0	0	0	0	0	0	0	0	0	0	0	0	0
CATGACAGTGTTTGGT-5386STDY7537944	0	0	0	0	0	0	0	0	0	0	0	0	0	0	1.79573	0	0	0	0	0	1.25617	0	0	0	0	0	0	0	0	0	0	0	0	0	0	0	0	0	0	0	0	0	0	0	0	0	0	0	0
CATGACATCCAAGCCG-5386STDY7537944	0	1.87961	0	0	0	0	0	0	0	0	1.32852	0	0	0	0	0	0	0	0	0	0	0	0	0	0	0	0	0	0	0	0	0	0	0	0	0	0	0	0	0	0	0	0	0	0	0	0	0	0
CATGACATCGGTTAAC-5386STDY7537944	0	0.796217	0	0	0	0	0	0	0	0	0	0	0	0	0	0	0	0	0	0	1.23381	0	0	0	0	0	0	0	0	0	0	0	0	0	0	0	0	0	0	0	0	0	0	0	0	0	0	0	0
CATGACATCTGTCAAG-5386STDY7537944	0	0	1.127	0	0	0	0	0	0	0	0	0	0	0	0	0	0	0	0	0	1.127	0	0	0	0	0	0	0	0	0	0	0	0	0	0	0	0	0	0	0	0	0	0	0	0	0	0	0	0
CATGCCTAGGCACATG-5386STDY7537944	0	2.57237	0	0	0	0	0	0	0	0	0	0	1.61587	0	0	0	0	0	0	0	0	0	0	0	0	0	0	0	0	0	0	0	0	0	0	0	0	0	0	0	0	0	0	0	0	0	0	0	0
CATGCCTCATCACAAC-5386STDY7537944	0	1.44964	0	0	0	0	0	0	0	0	0	0	1.44964	0	0	0	0	0	0	0	0	0	0	0	0	0	0	0	0	0	0	0	0	0	0	0	0	1.44964	0	0	0	0	0	0	0	0	0	0	0
CATGCCTGTCTAGCGC-5386STDY7537944	0	0	0	0	0	0	0	0	0	0	0	0	0	0	0	0	0	0	0	0	1.9442	0	0	0	0	0	0	0	0	0	0	0	0	0	0	0	0	0	0	0	0	0	0	0	0	0	0	0	0
CATGCCTGTTGTACAC-5386STDY7537944	0	1.28719	0	0	0	0	0	0	0	0	0	0	0	0	0	0	0	0	0	0	1.28719	0	0	0	0	0	0	0	0	0	0	0	0	0	0	0	0	0	0	0	0	0	0	0	0	0	0	0	0
CATGCCTTCATGCAAC-5386STDY7537944	0	0	0	0	0	0	0	0	0	0	0	0	0	0	0	0	0	0	0	0	2.41257	0	0	0	0	0	0	0	0	0	0	0	0	0	0	0	0	0	0	0	0	0	0	0	0	0	0	0	0
CATGGCGAGAAACCTA-5386STDY7537944	0	1.03656	0	0	0	0	0	0	0	0	0	0	0	0	0	0	0	0	0	0	1.5345	0	0	0	0	0	0	0	0	0	0	0	0	0	0	0	0	0	0	0	0	0	0	0	0	0	0	0	0
CATGGCGAGAAGGTTT-5386STDY7537944	0	1.25312	1.25312	0	0	0	0	0	0	0	0	0	1.25312	0	0	0	0	0	0	0	1.25312	0	0	0	0	0	0	0	0	0	0	0	0	0	0	0	0	0	0	0	0	0	0	0	0	0	0	0	0
CATGGCGAGAGTAATC-5386STDY7537944	0	0	0	0	0	0	0	0	0	0	0	0	0	0	0	0	0	0	0	0	0	0	0	0	0	0	0	0	0	0	0	0	0	0	0	0	0	0	0	0	0	0	0	1.48244	0	0	0	0	0
CATGGCGCAGACGCCT-5386STDY7537944	0	1.62432	1.11103	0	0	0	0	0	0	0	0	0	0	0	0	0	0	0	0	0	1.62432	0	0	0	0	0	0	0	0	0	0	0	0	0	0	0	0	0	0	0	0	0	0	0	0	0	0	0	0
CATGGCGGTAGCGCTC-5386STDY7537944	0	2.35738	0	0	0	0	0	0	0	0	0	0	0	0	0	0	0	0	0	0	1.43217	0	0	0	0	0	0	0	0	0	0	0	0	0	0	0	0	0	0	0	0	0	0	0	0	0	0	0	0
CATGGCGGTTAAAGAC-5386STDY7537944	0	1.43875	0	0	0	0	0	0	0	0	0	0	0	0	1.43875	0	0	0	0	0	0	0	0	0	0	0	0	0	0	0	0	0	0	0	0	0	0	0	0	0	0	0	0	0	0	0	0	0	0
CATGGCGGTTGTCTTT-5386STDY7537944	0	0	0	0	0	0	0	0	0	0	0	0	0	0	0	0	0	0	0	0	0	0	0	0	0	0	0	0	0	0	0	0	0	0	0	0	0	0	0	0	0	0	0	0	0	0	0	0	0
CATGGCGTCGACAGCC-5386STDY7537944	0	1.55933	0	0	0	0	0	0	0	0	0	0	0	0	0	0	0	0	0	0	1.25384	0	0	0	0	0	0	0	0	0	0	0	0	0	0	0	0	0	0	0	0	0	0	0	0	0	0	0	0
CATGGCGTCGCCGTGA-5386STDY7537944	0	1.59676	0	0	0	0	0	0	0	0	0	0	2.18313	0	1.59676	0	0	0	0	0	0	0	0	0	0	0	0	0	0	0	0	0	0	0	0	0	0	0	0	0	0	0	0	0	0	0	0	0	0
CATGGCGTCTGGTGTA-5386STDY7537944	0	2.7208	0	0	0	0	0	0	0	0	0	0	0	0	0	0	0	0	0	0	1.34508	0	0	0	0	0	0	0	0	0	0	0	0	0	0	0	0	0	0	0	0	0	0	0	0	0	0	0	0
CATTATCAGGTAGCTG-5386STDY7537944	0	0	0	0	0	0	0	0	0	0	0	0	0	0	0	0	0	0	0	0	0	0	0	0	0	0	0	0	0	0	0	0	0	0	0	0	0	0	0	0	0	0	0	0	0	0	0	0	0
CATTATCCAGGCTGAA-5386STDY7537944	0	1.44306	0.961958	0	0	0	0	0	0	0	1.44306	1.76652	0.961958	0	0	0	0	0	0	0	0.961958	0	0	0	0	0	0	0	0	0	0	0	0	0	0	0	0	0	0	0	0	0	0	0	0	0	0	0	0
CATTATCCAGTTCCCT-5386STDY7537944	0	0	0	0	0	0	0	0	0	0	0	0	1.219	0	0	0	0	0	0	0	1.219	0	0	0	0	0	0	0	0	0	0	0	0	0	0	0	0	1.219	0	0	0	0	0	0	0	0	0	0	0
CATTATCCATGGGAAC-5386STDY7537944	0	0	0	0	0	0	0	0	0	0	0	0	0	0	0	0	0	0	0	0	0	0	0	1.47955	1.47955	0	0	0	0	0	0	0	0	0	0	0	0	0	0	0	0	0	0	0	0	0	0	0	0
CATTATCCATGGTAGG-5386STDY7537944	0	1.3781	0	0	0	0	0	0	0	0	0	1.3781	1.3781	0	0	0	0	0	0	0	0	0	0	0	0	0	0	0	0	0	0	0	0	0	0	0	0	0	0	0	0	0	0	0	0	0	0	0	0
CATTATCGTACGCTGC-5386STDY7537944	0	1.87375	0	0	0	0	0	0	0	0	0	0	1.32344	0	0	0	0	0	0	0	2.22668	0	0	0	0	1.32344	0	0	0	0	0	0	0	0	0	0	0	0	0	0	0	0	0	0	0	0	0	0	0
CATTATCGTCGGATCC-5386STDY7537944	0	2.37946	0	0	0	0	0	0	0	0	0	1.77488	0	0	0	0	0	0	0	0	0	0	0	0	0	0	0	0	0	0	1.23831	0	0	0	0	0	0	0	0	0	0	0	0	0	0	0	0	0	0
CATTATCGTTCCACTC-5386STDY7537944	0	2.52862	1.07251	0	0	0	0	0	1.07251	0	0	0	0	0	0	0	0	0	0	0	0	0	0	0	0	0	0	0	0	0	0	0	0	0	0	0	0	0	0	0	0	0	0	0	0	0	0	0	0
CATTATCTCTGGTTCC-5386STDY7537944	0	0	0	0	0	0	0	0	0	0	0	0	0	0	0	0	0	0	0	0	0	0	0	0	0	0	0	0	0	0	0	0	0	0	0	0	0	0	0	0	0	0	0	0	0	0	0	0	0
CATTATCTCTGTCCGT-5386STDY7537944	0	0	0	0	0	0	0	0	0	0	0	0	0	0	0	0	0	0	0	0	0	0	0	0	0	0	0	0	0	0	0	0	0	0	0	0	0	0	0	0	0	0	0	0	0	0	0	0	0
CATTCGCAGAGTAAGG-5386STDY7537944	0	0.812391	0	0	0	0	0	0	0	0	0.812391	0	0	0	0	0	0	0	0	0	1.79395	0	0	0	0	0	0	0	0	0	0	0	0	0	0	0	0	0	0	0	0	0	0	0	0	0	0	0	0
CATTCGCAGTTAAGTG-5386STDY7537944	0	1.88788	0	0	0	0	0	0	0	0	1.33571	0	0	0	0	0	0	0	0	0	0	0	0	0	0	0	0	0	0	0	0	0	0	0	0	0	0	0	0	0	0	0	0	0	0	0	0	0	0
CATTCGCCAACTGCGC-5386STDY7537944	0	2.3921	1.09436	0	0	0	0	0	0	0	0	0	0	0	0	0	0	0	0	0	1.09436	0	0	0	0	0	0	0	0	0	0	0	0	0	0	0	0	0	0	0	0	0	0	0	0	0	0	0	0
CATTCGCCACCGAATT-5386STDY7537944	0	3.38497	0	0	0	0	0	0	0	0	0	0	0	0	0	0	0	0	0	0	0	0	0	0	0	0	0	0	0	0	0	0	0	0	0	0	0	0	0	0	0	0	0	0	0	0	0	0	0
CATTCGCCAGACACTT-5386STDY7537944	0	0.933427	0	0	0	0	0	0	0	0	0	0	0	0	0	0	0	0	0	0	0	0	0	0	0	0.933427	0	0	0	0	0	0	0	0	0	0	0.933427	0	0	0	0	0	0	0	0	0	0	0	0
CATTCGCCAGGGAGAG-5386STDY7537944	0	1.71298	1.18562	0	0	0	0	0	0	0	0	0	0	0	0	0	0	0	0	0	0	0	0	0	0	0	0	0	0	0	0	0	0	0	0	0	0	0	0	0	0	0	0	0	0	0	0	0	0
CATTCGCCAGTATAAG-5386STDY7537944	0	0	0	0	0	0	0	0	0	0	0	0	0	0	0	0	0	0	0	0	0	0	0	0	0	1.21199	0	0	0	0	0	0	0	0	0	0	0	0	0	0	0	0	0	0	0	0	0	0	0
CATTCGCCATCTCGCT-5386STDY7537944	0	1.49105	0	0	0	1.49105	0	0	0	0	0	0	0	0	0	0	0	0	0	0	0	0	0	0	0	0	0	0	0	0	0	0	0	0	0	0	0	0	0	0	0	0	0	0	0	0	0	0	0
CATTCGCGTAGTACCT-5386STDY7537944	0	0	0	0	0	0	0	0	0	0	0	0	0	0	0	0	0	0	0	0	2.35407	0	0	0	0	0	0	0	0	0	0	0	0	0	0	0	0	0	0	0	0	0	0	0	0	0	0	0	0
CATTCGCGTCATATCG-5386STDY7537944	0	0	0	0	0	0	0	0	0	0	0	0	0	0	0	0	0	0	0	0	0	0	0	0	0	0	0	0	0	0	0	0	0	0	0	0	0	0	0	0	0	0	0	0	0	0	0	0	0
CATTCGCGTGGTGTAG-5386STDY7537944	0	0	1.21	0	0	0	0	0	0	0	0	0	0	0	0	0	0	0	0	0	1.21	0	0	0	0	0	0	0	0	0	0	0	0	0	0	0	0	0	0	0	0	0	0	0	0	0	0	0	0
CATTCGCGTGTCCTCT-5386STDY7537944	0	1.46582	1.46582	0	0	0	0	0	0	0	0	0	0	0	0	0	0	0	0	0	1.46582	0	0	0	0	0	0	0	0	0	0	0	0	0	0	0	0	1.46582	0	0	0	0	0	0	0	0	0	0	0
CATTCGCTCACTATTC-5386STDY7537944	0	0	0	0	0	0	0	0	0	0	0	0	1.25509	0	0	0	0	0	0	0	1.25509	0	0	0	0	0	0	0	0	0	0	0	0	0	0	0	0	0	0	0	0	0	0	0	0	0	0	0	0
CATTCGCTCCCACTTG-5386STDY7537944	0	2.29301	0	0	0	0	0	0	0	0	0	0	0	0	0	0	0	0	0	0	1.69605	0	0	0	0	0	0	0	0	0	0	0	0	0	0	0	0	0	0	0	0	0	0	0	0	0	0	0	0
CATTCGCTCGTGGGAA-5386STDY7537944	0	0	0	0	0	0	0	0	0	0	0	0	0	0	0	0	0	0	0	0	0	0	0	0	0	0	0	0	0	0	0	0	0	0	0	0	0	0	0	0	0	0	0	0	0	0	0	0	0
CCAATCCAGGAATGGA-5386STDY7537944	0	1.4469	0	0	0	0	0	0	0	0	0	0	0	0	0	0	0	0	0	0	0	0	0	0	0	0	0	0	0	0	0	0	0	0	0	0	0	0	0	0	0	0	0	0	0	0	0	0	0
CCAATCCCAGACGCAA-5386STDY7537944	0	0	0	0	0	0	0	0	0	0	0	0	0	0	0	0	0	0	0	0	1.29967	0	0	0	0	0	0	0	0	0	0	0	0	0	0	0	0	0	0	0	0	0	0	0	0	0	0	0	0
CCAATCCCAGGTGGAT-5386STDY7537944	0	2.07734	0	0	0	0	0	0	0	0	0	0	1.50221	0	0	0	0	0	0	0	0	0	0	0	0	0	0	0	0	0	0	0	0	0	0	0	0	0	0	0	0	0	0	0	0	0	0	0	0
CCAATCCGTCGACTAT-5386STDY7537944	0	0	0	0	0	0	0	0	0	0	0	1.88173	0	0	0	0	0	0	0	0	0	0	0	0	0	0	0	0	0	0	0	0	0	0	0	0	0	0	0	0	0	0	0	0	0	0	0	0	0
CCAATCCGTTCGGGCT-5386STDY7537944	0	1.31761	0	0	0	0	0	0	0.647885	0	0	0.647885	0	0	0	0	0	0	0	0	0	0	0	0	0	0	0	0	0	0	0	0	0	0	0	0	0	0	0	0	0.647885	0	0	0	0	0	0	0	0
CCAATCCTCACCAGGC-5386STDY7537944	0	1.14904	0	0	0	1.14904	0	0	0	0	0	0	0	0	0	0	0	0	0	0	1.14904	0	0	0	0	0	0	0	0	0	0	0	0	0	0	0	0	0	0	0	0	0	0	0	0	0	0	0	0
CCAATCCTCGTCTGAA-5386STDY7537944	0	2.63013	0	0	0	0	0	0	0	0	0	2.26006	0	0	0	0	0	0	0	0	0	0	0	0	0	0	0	0	0	0	0	0	0	0	0	0	0	0	0	0	0	0	0	0	0	0	0	0	0
CCAATCCTCTGTCTCG-5386STDY7537944	0	2.31316	0	0	0	0.833299	0	0	0	0	0	1.28143	0.833299	0	0.833299	0	0	0	0	0	0.833299	0	0	0	0	0	0	0	0	0	0	0	0	0	0	0	0	0	0	0	0	0	0	0	0	0	0	0	0
CCACCTACAGTCTTCC-5386STDY7537944	0	0	0	0	0	0	0	0	0	0	0	0	0	0	0	0	0	0	0	0	0	0	0	0	0	0	0	0	0	0	0	0	0	0	0	0	0	0	0	0	0	0	0	0	0	0	0	0	0
CCACCTAGTCCTCCAT-5386STDY7537944	0	1.83483	0	0	0	0	0	0	0	0	0	0	0	0	0	0	0	0	0	0	1.50616	0	0	0	0	0	0	0	0	0	0	0	0	0	0	0	0	0	0	0	0	0	0	0	0	0	0	0	0
CCACCTAGTCGCATCG-5386STDY7537944	0	0.760862	0	0	0	0	0	0	0	0	0	0	0	0	0	0	0	0	0	0	0	0	0	0	0.760862	2.31461	0	0	0	0.760862	0	0	0	0	0	0	0	0	0	0	0	0	0	0	0	0	0	0	0
CCACCTAGTGGCCCTA-5386STDY7537944	0	0	0	0	0	0	0	0	0	0	0	0	0	0	0	0	0	0	0	0	1.74558	0	0	0	0	1.21332	0	0	0	0	0	0	0	0	0	0	0	0	0	0	0	0	0	0	0	0	0	0	0
CCACCTATCTAACTTC-5386STDY7537944	0	1.84224	0	0	0	1.01893	0	0	0	0	0	0	0	0	0	0	0	0	0	0	1.01893	0	0	0	0	0	0	0	0	0	0	0	0	0	0	0	0	0	0	0	0	0	0	0	0	0	0	0	0
CCACGGAAGATCACGG-5386STDY7537944	0	1.35802	0	0	0	0	0	0	0	0	0	1.35802	0	0	0	0	0	0	0	0	1.91354	0	0	0	0	0	0	0	0	0	0	0	0	0	0	0	0	0	0	0	0	0	0	0	0	0	0	0	0
CCACGGACACCTCGGA-5386STDY7537944	0	3.20485	0	0	0	0	0	0	0	0	0	0	0	0	0	0	0	0	0	0	0	0	0	0	0	0	0	0	0	0	0	0	0	0	0	0	0	1.74578	0	0	0	0	0	0	0	0	0	0	0
CCACGGACACTATCTT-5386STDY7537944	0	0	0.52841	0	0	0	0	0	0	0	0	0	0	0	0	0	0	0	0	0	0	0	0	0	0	0	0	0	0	0	0	0	0	0	0	0	0	0	0	0	0	0	0	0	0	0	0	0	0
CCACGGAGTGTAATGA-5386STDY7537944	0	0	0	0	0	0	0	0	0	0	0	0	0	0	0	0	0	0	0	0	0	0	0	0	0	0	0	0	0	0	0	0	0	0	0	0	0	0	0	0	0	0	0	0	0	0	0	0	0
CCACGGATCACTTATC-5386STDY7537944	0	1.85623	0	0	0	0	0	0	0	0	0	0	0	0	0	0	0	0	0	0	1.30827	0	0	0	0	0	0	0	0	0	0	0	0	0	0	0	0	0	0	0	0	0	0	0	0	0	0	0	0
CCACTACAGCGCTTAT-5386STDY7537944	0	1.2958	0	0	0	0	0	0	0	0	0	0	0	0	0	0	0	0	0	0	1.2958	0	0	0	0	0	0	0	0	0	0	0	0	0	0	0	0	0	0	0	0	0	0	0	0	0	0	0	0
CCACTACAGTCTTGCA-5386STDY7537944	0	1.33923	0	0	0	0	0	0	0	0	0	0	0	0	0	0	0	0	0	0	1.33923	0	0	0	0	0	0	0	0	0	0	0	0	0	0	0	0	0	0	0	0	0	0	0	0	0	0	0	0
CCACTACAGTGCCAGA-5386STDY7537944	0	1.83668	0	0	0	1.29139	0	0	0	0	0	0	0	0	0	0	0	0	0	0	1.83668	0	0	0	0	0	0	0	0	0	0	0	0	0	0	0	0	0	0	0	0	0	0	0	0	0	0	0	0
CCACTACCACGGTTTA-5386STDY7537944	0	1.90266	0.886212	0	0	0	0	0	0	0	0	0	0	0	0	0	0	0	0	0	0	0	0	0	0	0	0	0	0	0	0	0	0	0	0	0	0	0.886212	0	0	0	0	0	0	0	0	0	0	0
CCACTACCACTTGGAT-5386STDY7537944	0	2.35493	0	0	0	0	0	0	0	0	0	0	0	0	0	0	0	0	0	0	0	0	0	0	0	0	0	0	0	0	0	0	0	0	0	0	0	0	0	0	0	0	0	0	0	0	0	0	0
CCACTACCATCCAACA-5386STDY7537944	0	1.47824	0.990515	0	0	0	0	0	0	0	0	0	0	0	0	0	0	0	0	0	0	0	0	0	0	0	0	0	0	0	0	0	0	0	0	0	0	0	0	0	0	0	0	0	0	0	0	0	0
CCACTACGTACGCTGC-5386STDY7537944	0	2.63843	0	0	0	0	0	0	0	0	0	0	0	0	0	0	0	0	0	0	0	0	0	0	0	0	0	0	0	0	0	0	0	0	0	0	0	0	0	0	0	0	0	0	0	0	0	0	0
CCACTACGTATTCTCT-5386STDY7537944	0	2.13206	0	0	0	0	0	0	0	0	0	0	0	0	0	0	0	0	0	0	1.05014	0	0	0	0	0	0	0	0	0	0	0	0	0	0	0	0	0	0	0	1.05014	0	0	0	0	0	0	0	0
CCACTACGTCGATTGT-5386STDY7537944	0	0	0	0	0	0	0	0	0	0	0	0	1.35546	0	0	0	0	0	0	0	1.91059	0	0	0	0	0	0	0	0	0	0	0	0	0	0	0	0	0	0	0	0	0	0	0	0	0	0	0	0
CCACTACGTCGCTTCT-5386STDY7537944	0	2.13271	0	0	0	0.55605	0	0	0	0	0.55605	0	0.911295	0	0.55605	0	0	0	0	0	1.38005	0	0	0	0	0.55605	0	0	0	0	0.55605	0	0	0	0	0.55605	0	0	0	0	0	0	0	0	0	0	0	0	0
CCACTACGTGACGGTA-5386STDY7537944	0	2.47622	0	0	0	0	0	0	0	0	0	1.31481	0	0	1.31481	0	0	0	0	0	0	0	0	0	0	0	0	0	0	0	0	0	0	0	0	1.31481	0	0	0	0	0	0	0	0	0	0	0	0	0
CCACTACGTGCAGGTA-5386STDY7537944	0	0	0	0	0	0.735028	0	0	0	0	0	0	0.735028	0	0	0	0	0	0	0	0	0	0	0	0	0	0	0	0	0	0	0	0	0	0	0	0	0	0	0	0	0	0	0	0	0	0	0	0
CCACTACTCCACGTGG-5386STDY7537944	0	1.01859	0	0	0	0	0	0	0	0	0	0	0	0	0	0	0	0	0	0	0	0	0	0	0	0	0	0	0	0	0	0	0	0	0	1.01859	0	1.01859	0	0	0	0	0	0	0	0	0	0	0
CCACTACTCCGCAAGC-5386STDY7537944	0	1.73301	0	0	0	0	0	0	0	0	0	0	0	0	0	0	0	0	0	0	0	0	0	0	0	0	0	0	0	0	0	0	0	0	0	0	0	0	0	0	0	0	0	0	0	0	0	0	0
CCACTACTCCGCGTTT-5386STDY7537944	0	1.54864	0	0	0	0	0	0	0	0	0	0	1.54864	0	0	0	0	0	0	0	0	0	0	0	0	0	0	0	0	0	0	0	0	0	0	0	0	0	0	0	0	0	0	0	0	0	0	0	0
CCAGCGAAGCGCTCCA-5386STDY7537944	0	2.50676	0	0	0	0	0	0	0	0	0	0.754481	0	0	0.754481	0	0	0	0	0	1.70584	0	0	0	0	0	0	0	0	0	0	0	0	0	0	0	0	0.754481	0	0	0	0	0	0	0	0	0	0	0
CCAGCGAAGGACATTA-5386STDY7537944	0	1.59457	0	0	0	0	0	0	0	0	0	0	0	0	0	0	0	0	0	0	0	0	0	0	0	0	0	0	0	0	0	0	0	0	0	1.08623	0	0	0	0	0	0	0	0	0	0	0	0	0
CCAGCGAAGGCGTACA-5386STDY7537944	0	2.0268	0	0	0	0	0	0	0	0	0	2.0268	0	0	0	0	0	0	0	0	1.45743	0	0	0	0	0	0	0	0	0	1.45743	0	0	0	0	0	0	0	0	0	0	0	0	0	0	0	0	0	0
CCAGCGACACATTAGC-5386STDY7537944	0	1.74637	0	0	0	0	0	0	0	0	0	0	0	0	0	0	0	0	0	0	0	0	0	0	0	0	0	0	0	0	0	0	0	0	0	1.21398	0	0	0	0	0	0	0	0	0	0	0	0	0
CCAGCGACACGTTGGC-5386STDY7537944	0	2.72525	0	0	0	0	0	0	0	0	0	2.09558	1.51843	0	0	0	0	0	0	0	0	0	0	0	0	0	0	0	0	0	0	0	0	0	0	0	0	0	0	0	0	0	0	0	0	0	0	0	0
CCAGCGACAGCCAATT-5386STDY7537944	0	2.43507	0	0	0	0	0	0	0	0	0	0	0	0	0	0	0	0	0	0	0	0	0	0	0	0	0	0	0	0	0	0	0	0	0	0	0	0	0	0	0	0	0	0	0	0	0	0	0
CCAGCGACAGGAATCG-5386STDY7537944	0	0	0	1.33923	0	0	0	0	0	0	0	0	0	0	0	0	0	0	0	0	1.33923	0	0	0	0	0	0	0	0	0	0	0	0	0	0	0	0	1.33923	0	0	0	0	0	0	0	0	0	0	0
CCAGCGACAGTGAGTG-5386STDY7537944	0	1.7806	0	0	0	0	0	0	1.2432	0	0	0	0	0	0	0	0	0	0	0	0	0	0	0	0	0	0	0	0	0	0	0	0	0	0	0	0	0	0	0	0	0	0	0	0	0	0	0	0
CCAGCGAGTGGTGTAG-5386STDY7537944	0	0	0	0	0	0	0	0	0	0	0	0	0	0	0	0	0	0	0	0	0	0	0	0	0	0	0	0	0	0	0	0	0	0	0	0	0	0	0	0	0	0	0	0	0	0	0	0	0
CCAGCGAGTGTTTGGT-5386STDY7537944	0	0	0	0	0	1.33385	0	0	0	0	0	0	0	0	0	0	0	0	0	0	0	0	0	0	0	0	0	0	0	0	0	0	0	0	0	0	0	1.88575	0	0	0	0	0	0	0	0	0	0	0
CCAGCGAGTTACGACT-5386STDY7537944	0	0	0	0	0	0	0	0	0	0	0	1.57636	0	0	0	0	0	0	0	0	0	0	0	0	0	0	0	0	0	0	0	0	0	0	0	0	0	0	0	0	0	0	0	0	0	0	0	0	0
CCAGCGATCAACGAAA-5386STDY7537944	0	2.63092	0	0	0	0	0	0	0	0	0	0	0	0	0	0	0	0	0	0	1.66686	0	0	0	0	0	0	0	0	0	0	0	0	0	0	0	0	0	0	0	0	0	0	0	0	0	0	0	0
CCAGCGATCTAACGGT-5386STDY7537944	0	1.79155	0	0	0	0	0	0	0	0	0	0	0	0	0	0	0	0	0	0	1.25258	0	0	0	0	0	0	0	0	0	0	0	0	0	0	0	0	0	0	0	0	0	0	0	0	0	0	0	0
CCATGTCAGCGGCTTC-5386STDY7537944	0	0	0	0	0	0	0	0	0	0	0	0	0	0	0	0	0	0	0	0	0	0	0	0	0	0	0	0	0	0	0	0	0	0	0	0	0	0	0	0	0	0	0	0	0	0	0	0	0
CCATGTCCAAAGGTGC-5386STDY7537944	0	1.87515	1.04402	0	0	0	0	0	0	0	0	0	0	0	0	0	0	0	0	0	1.04402	0	0	0	0	1.04402	0	0	0	0	0	0	0	0	0	0	0	0	0	0	0	0	0	0	0	0	0	0	0
CCATGTCGTGCTAGCC-5386STDY7537944	0	1.60497	0	0	0	0	0	0	0	0	0	1.60497	1.60497	0	0	0	0	0	0	0	0	0	0	0	0	0	0	0	0	0	0	0	0	0	0	0	0	0	0	0	0	0	0	0	0	0	0	0	0
CCATGTCGTGCTTCTC-5386STDY7537944	0	1.81915	0	0	0	0	0	0	0	0	1.27629	0	0	0	0	0	0	0	0	0	1.81915	0	0	0	0	0	0	0	0	0	0	0	0	0	0	0	0	1.27629	0	0	0	0	0	0	0	0	0	0	0
CCATGTCGTGGTCTCG-5386STDY7537944	0	0	0	0	0	0	0	0	0	0	0	1.67422	2.26895	0	0	0	0	0	0	0	1.67422	0	0	0	0	0	0	0	0	0	0	0	0	0	0	0	0	0	0	0	0	0	0	0	0	0	0	0	0
CCATGTCGTTCCACGG-5386STDY7537944	0	2.41597	0	0	0	0	0	0	0	0	0	0	0	0	0	0	0	0	0	0	0	0	0	0	0	0	0	0	0	0	0	0	0	0	0	0	0	0	0	0	0	0	0	0	0	0	0	0	0
CCATGTCTCCAAATGC-5386STDY7537944	0	0	0	0.933989	0	0	0	0	0	0	0	0	0	0	0	0	0	0	0	0	0	0	0	1.40837	0	0.933989	0	0	0	0	0	0	0	0	0	0	0	0.933989	0	0	0	0	0	0	0	0	0	0	0
CCATGTCTCGCGCCAA-5386STDY7537944	0	0	0	0	0	0	0	0	0	0	0	0	1.02336	0	0	0	0	0	0	0	0	0	0	0	0	0	0	0	0	0	0	0	0	0	0	0	0	0	0	0	0	0	0	0	0	0	0	0	0
CCATTCGAGAAGGCCT-5386STDY7537944	0	0.972163	0	0	0	0	0	0	0	0	0	0	0.972163	0	0	0	0	0	0	0	0.972163	0	0	0	0	0	0	0	0	0	0	0	0	0	0	0	0	0	0	0	0.972163	0	0	0	0	0	0	0	0
CCATTCGAGCTAAACA-5386STDY7537944	0	0	0	0	0	0	0	0	0	0	0	0	1.20034	0	0	0	0	0	0	0	0	0	0	0	0	0	0	0	0	0	0	0	0	0	0	0	0	0	0	0	0	0	0	0	0	0	0	0	0
CCATTCGCAAGCTGGA-5386STDY7537944	0	2.25585	0	0	0	0	0	0	0	0	0	0	1.66235	0	0	0	0	0	0	0	0	0	0	0	0	0	0	0	0	0	0	0	0	0	0	0	0	0	0	0	0	0	0	0	0	0	0	0	0
CCATTCGCAATAGCAA-5386STDY7537944	0	1.3658	0	0	0	0	0	0	0	0	0	0	0	0	0	0	0	0	0	0	1.3658	0	0	0	0	0	0	0	0	0	0	0	0	0	0	0	0	0	0	0	0	0	0	0	0	0	0	0	0
CCATTCGCACTCAGGC-5386STDY7537944	0	2.77965	0	0	0	0	0	0	0	0	0	0	0	0	0	0	0	0	0	0	0	0	0	0	0	0	0	0	0	0	0	0	0	0	0	0	0	0	0	0	0	0	0	0	0	0	0	0	0
CCATTCGCAGACGCTC-5386STDY7537944	0	1.76981	0	0	0	0	0	0	0	0	0	0	0	0	0	0	0	0	0	0	0	0	0	0	0	0	0	0	0	0	0	0	0	0	0	0	0	0	0	0	0	0	0	0	0	0	0	0	0
CCATTCGCATGTAGTC-5386STDY7537944	0	1.5309	0	0	0	0	0	0	0	0	0	0	0	0	0	0	0	0	0	0	2.10956	0	0	0	0	0	0	0	0	0	0	0	0	0	0	0	0	0	0	0	0	0	0	0	0	0	0	0	0
CCATTCGGTTCTGTTT-5386STDY7537944	0	1.86706	0	0	0	0	0	0	0.43627	0	0.43627	0	0.43627	0	0.43627	0	0	0	0	0	0.739006	0	0	0	0	0	0	0	0	0	0	0	0	0	0	0	0	0	0	0	0	0	0	0	0	0	0	0	0
CCATTCGTCACTGGGC-5386STDY7537944	0	1.11302	0	0	0	0	0	0	0	0	0	0	0.70397	0	0	0	0	0	0	0	0.70397	0	0	0	0	0.70397	0	0	0	0	0	0	0	0	0	0	0	0	0	0	0	0	0	0	0	0	0	0	0
CCCAATCAGACTGTAA-5386STDY7537944	0	0	0	0	0	0	0	0	0	0	0	0	0	0	0	0	0	0	0	0	0	0	0	0	0	0	0	0	0	0	1.36689	0	0	0	0	0	0	0	0	0	0	0	0	0	0	0	0	0	0
CCCAATCAGTACGATA-5386STDY7537944	0	0	0	0	0	0	0	0	0	0	0	0	0	0	0	0	0	0	0	0	0	0	0	0	0	0	0	0	0	0	0	0	0	0	0	0	0	0	0	0	0	0	0	0	0	0	0	0	0
CCCAATCAGTGCTGCC-5386STDY7537944	0	1.9703	0.933427	0	0	0	0	0	0	0	0	0	0	0	0	0	0	0	0	0	1.40767	0	0	0	0	0	0	0	0	0	0	0	0	0	0	0	0	0	0	0	0	0	0	0	0	0	0	0	0
CCCAATCCACTCAGGC-5386STDY7537944	0	1.09556	0	0	0	0	0	0	0	0	0	1.09556	1.09556	0	1.09556	0	0	0	0	0	0	0	0	0	0	0	0	0	0	0	0	0	0	0	0	0	0	0	1.09556	0	0	0	0	0	0	0	0	0	0
CCCAATCGTCAGGACA-5386STDY7537944	0	0	1.38862	0	0	0	0	0	0	0	1.38862	1.38862	0	0	0	0	0	0	0	0	0	0	0	0	0	0	0	0	0	0	0	0	0	0	0	0	0	0	0	0	0	0	0	0	0	0	0	0	0
CCCAATCGTCTCTTAT-5386STDY7537944	0	0	0	0	0	0	0	0	0.715952	0	0.715952	0.715952	0	0	0	0	0	0	0	0	1.82948	0	0	0	0	0	0	0	0	0	0	0	0	0	0	0	0	0	0	0	0	0	0	0	0	0	0	0	0
CCCAATCGTGTTGAGG-5386STDY7537944	0	2.06438	0	0	0	0	0.865454	0.865454	0	0	0	1.32233	0.865454	0	0	0	0	0	0	0	0	0	0	0	0	0	0	0	0	0	0	0	0	0	0	0.865454	0	0	0.865454	0	0	0	0	0	0	0	0	0	0
CCCAATCTCCGCGCAA-5386STDY7537944	0	0	0	0	0	0	0	0	0	0	0	0	0	0	0	0	0	0	0	0	2.15095	0	0	0	0	0	0	0	0	0	0	0	0	0	0	0	0	0	0	0	0	0	0	0	0	0	0	0	0
CCCAGTTAGGCGCTCT-5386STDY7537944	0	1.28416	0	0	0	0	0	0	0	0	0	0	1.28416	0	0	0	0	0	0	0	1.28416	0	0	0	0	0	0	0	0	0	0	0	0	0	0	0	0	0	0	0	0	0	0	0	0	0	0	0	0
CCCAGTTCAATCCGAT-5386STDY7537944	0	1.43265	0	0	0	0.953547	0	0	0	0	0	0	0	0	0	0	0	0	0	0	0	0	0	0	0	0	0	0	0	0	0	0	0	0	0	0	0.953547	0.953547	0	0	0	0	0	0	0	0	0	0	0
CCCAGTTCACATCCGG-5386STDY7537944	0	0	0	0	0	0	0	0	0	0	0	0	0	0	0	0	0	0	0	0	1.41778	0	0	0	0	0	0	0	0	0	0	0	0	0	0	0	0	0	0	0	0	0	0	0	0	0	0	0	0
CCCAGTTCACGACGAA-5386STDY7537944	0	1.47123	1.47123	0	0	0	0	0	0	0	0	0	0	0	0	0	0	0	0	0	0	0	0	0	0	0	0	0	0	0	0	0	0	0	0	0	0	0	0	0	0	0	0	0	0	0	0	0	0
CCCAGTTCACGGTGTC-5386STDY7537944	0	2.14216	0	0	0	0	0	0	0	0	0	0	0	0	0	0	0	0	0	0	0	0	0	0	0	0	0	0	0	0	0	0	0	0	0	0	0	0	0	0	0	0	0	0	0	0	0	0	0
CCCAGTTCAGGTCCAC-5386STDY7537944	0	1.46685	0	0	0	0	0	0	0	0	0	0	0	0	0	0	0	0	0	0	0	0	0	0	0	0	0	0	0	0	0	0	0	0	0	0	0	0	0	0	0	0	0	0	0	0	0	0	0
CCCAGTTCAGTCACTA-5386STDY7537944	0	1.93832	0	0	0	0	0	0	0	0	0	0	0	0	0	0	0	0	0	0	0	0	0	0	0	0	0	0	0	0	0	0	0	0	0	0	0	0	0	0	0	0	0	0	0	0	0	0	0
CCCAGTTCATCGGTTA-5386STDY7537944	0	2.7522	1.77366	0	0	0	0	0	0	0	0	0	1.23727	0	0	0	0	0	0	0	2.12089	0	0	0	0	0	0	0	0	0	0	0	0	0	0	0	0	0	0	0	0	0	0	0	0	0	0	0	0
CCCAGTTGTAAACCTC-5386STDY7537944	0	2.77015	0	0	0	0	0	0	0	0	0	0	0	0	0	0	0	0	0	0	0	0	0	0	0	0	0	0	0	0	0	0	0	0	0	0	0	0	0	0	0	0	0	0	0	0	0	0	0
CCCAGTTGTGAGGGAG-5386STDY7537944	0	0	0	0	0	0	0	0	0	0	0	0	0	0	0	0	0	0	0	0	0	0	0	0	0	0	0	0	0	0	0	0	0	0	0	0	0	0	0	0	0	0	0	0	0	0	0	0	0
CCCAGTTTCAGCGACC-5386STDY7537944	0	2.68114	0	0	0	0	0	0	0	0	1.31382	0	0	0	0	0	0	0	0	0	1.86264	0	0	0	0	0	0	0	0	0	0	0	0	0	0	0	0	1.31382	0	0	0	0	0	0	0	0	0	0	0
CCCAGTTTCGGAAACG-5386STDY7537944	0	0	0	0	0	0	0	0	0	0	0	0	0	0	0	0	0	0	0	0	0	0	0	0	0	0	0	0	0	0	0	0	0	0	0	0	0	0	0	0	0	0	0	0	0	0	0	0	0
CCCAGTTTCTGCCAGG-5386STDY7537944	0	1.69687	0	0	0	0	0	0	0	0	0	0	0	0	0	0	0	0	0	0	0	0	0	0	0	0	0	0	0	0	0	0	0	0	0	0	0	0.748679	0	0	0	0	0	0	0	0	0	0	0
CCCATACAGCAATATG-5386STDY7537944	0	0	0	0	0	0	0	0	0	0	0	1.85101	1.85101	0	1.30376	0	0	0	0	0	1.30376	0	0	0	0	0	0	0	0	0	0	0	0	0	0	0	0	0	0	0	0	0	0	0	0	0	0	0	0
CCCATACAGCTATGCT-5386STDY7537944	0	0	0	0	0	0	0	0	0	0	0	0	0	0	0	0	0	0	0	0	0	0	0	0	0	0	0	0	0	0	0	0	0	0	0	0	0	0.935774	0	0	0	0	0	0	0	0	0	0	0
CCCATACAGGGTTTCT-5386STDY7537944	0	1.54981	0	0	0	0	0	0	0	0	0	0	0	0	0	0	0	0	0	0	2.49582	0	0	0	0	0	0	0	0	0	0	0	0	0	0	0	0	0	0	0	0	0	0	0	0	0	0	0	0
CCCATACCACAAGACG-5386STDY7537944	0	1.47685	0.754421	0	0	0	0	0.754421	0	0	0	0	0	0	0	0	0	0	0	0	0	0	0	0	0	0	0	0	0	0	0	0	0	0	0	0	0	0	0	0	0	0	0	0	0	0	0	0	0
CCCATACGTATTAGCC-5386STDY7537944	0	1.90327	0	1.34908	0	0	0	0	0	0	0	0	0	0	1.34908	0	0	0	0	0	2.25776	0	0	0	0	0	0	0	0	0	0	0	0	0	0	0	0	0	0	0	0	0	0	0	0	0	0	0	0
CCCATACGTCACACGC-5386STDY7537944	0	2.86008	0	0	0	0	0	0	0	0	0	0	0	0	0	0	0	0	0	0	1.20951	0	0	0	0	0	0	0	0	0	0	0	0	0	0	0	0	0	0	0	0	0	0	0	0	0	0	0	0
CCCATACGTCTCTCTG-5386STDY7537944	0	0.91054	0	0	0	0	0	0	0	0	0	0	0	0	0	0	0	0	0	0	0	0	0	0	0	0	0	0	0	0	0	0	0	0	0	0	0	0	0	0	0	0	0	0	0	0	0	0	0
CCCATACGTGTGCCTG-5386STDY7537944	0	1.48376	0	0	0	0	0	0	0	0	0	2.05655	0	0	0	0	0	0	0	0	0	0	0	0	0	0	0	0	0	0	0	0	0	0	0	0	0	0	0	0	0	0	0	0	0	0	0	0	0
CCCATACTCTACTTAC-5386STDY7537944	0	1.83468	0	0	0	0	1.01319	0	0	0	0	0	0	0	0	0	0	0	0	0	0	0	0	0	0	0	0	0	0	0	0	0	0	0	0	0	0	0	0	0	0	0	0	0	0	0	0	0	0
CCCATACTCTTGAGAC-5386STDY7537944	0	0.892972	0	0	0	0	0	0	0	0	0.892972	0	0	0	0	0	0	0	0	0	0.892972	0	0	0	0	0	0	0	0	0	0	0	0	0	0	0	0	0	0	0	0	0	0	0	0	0	0	0	0
CCCTCCTAGAATCTCC-5386STDY7537944	0	2.27853	0	1.1602	0	0	0	0	0	0	1.1602	0	0	0	0	0	0	0	0	0	0	0	0	0	0	0	0	0	0	0	0	0	0	0	0	0	0	2.02442	0	0	0	0	0	0	0	0	0	0	0
CCCTCCTAGATGCCAG-5386STDY7537944	0	1.78885	0	0	0	0	0	0	0	0	0	0	0	0	0	0	0	0	0	0	0	0	0	0	0	0	0	0	0	0	0	0	0	0	0	0	0	0	0	0	0	0	0	0	0	0	0	0	0
CCCTCCTAGGGTTTCT-5386STDY7537944	0	0	0	0	0	0	0	0	0	0	0	0	0	0	0	0	0	0	0	0	0	0	0	0	0	0	0	0	0	0	0	0	0	0	0	0	0	0	0	0	0	0	0	0	0	0	0	0	0
CCCTCCTAGTTCCACA-5386STDY7537944	0	2.00527	1.14508	0	0	0	0	0	0	0	0	0	0	0	0	0	0	0	0	0	0	0	0	0	0	0	0	0	0	0	0	0	0	0	0	0	0	0	0	0	0	0	0	0	0	0	0	0	0
CCCTCCTCAAAGCGGT-5386STDY7537944	0	1.65546	0	0	0	0	0	0	0	0	0	0	0	0	0	0	0	0	0	0	0	0	0	0	0	0	0	0	0	0	0	0	0	0	0	0	0	0	0	0	0	0	0	0	0	0	0	0	0
CCCTCCTCACGAGAGT-5386STDY7537944	0	1.97563	0	0	0	0	0	0	0	0	0	0	0	0	0	0	0	0	0	0	0	0	0	0	0	0	0	0	0	0	0	0	0	0	0	0	0	0	0	0	0	0	0	0	0	0	0	0	0
CCCTCCTCAGCATACT-5386STDY7537944	0	3.00903	0	0	0	0	0	0	0	0	0	0	1.32243	0	0	0	0	0	0	0	0	0	0	0	0	0	0	0	0	0	0	0	0	0	0	0	0	0	0	0	0	0	0	0	0	0	0	0	0
CCCTCCTCAGTATAAG-5386STDY7537944	0	1.15229	0	0	0	0	0	0	0	0	0	1.15229	0	0	0	0	0	0	0	0	0	0	0	0	0	0	0	0	0	0	0	0	0	0	0	0	0	0	0	0	0	0	0	0	0	0	0	0	0
CCCTCCTGTCTAGAGG-5386STDY7537944	0	0	0	0	0	0	0	0	0	0	0	0	0	0	0	0	0	0	0	0	0	0	0	0	0	0	0	0	0	0	0	0	0	0	0	0	0	0	0	0	0	0	0	0	0	0	0	0	0
CCCTCCTGTTGAACTC-5386STDY7537944	0	2.00065	0	0	0	0	0	0	0	0	0	0	0	0	0	0	0	0	0	0	0	0	0	0	0	0	0	0	0	0	0	0	0	0	0	0	0	0	0	0	0	0	0	0	0	0	0	0	0
CCCTCCTGTTTACTCT-5386STDY7537944	0	1.95897	0	0	0	0	0	0	0	0	0	1.95897	0	0	0	0	0	0	0	0	0	0	0	0	0	0	0	0	0	0	0	0	0	0	0	0	0	0	0	0	0	0	0	0	0	0	0	0	0
CCCTCCTTCGTCTGAA-5386STDY7537944	0	0	1.85282	0	0	0	0	0	0	0	1.30533	0	0	0	0	0	0	0	0	0	0	0	0	0.85205	0	1.85282	0	0	0	0	0	0	0	0	0	0	0	0	0	0	0	0	0	0	0	0	0	0	0
CCCTCCTTCTAGCACA-5386STDY7537944	0	1.26468	0	0	0	0	0	0	0	0	0	1.26468	0	0	1.26468	0	0	0	0	0	0	0	0	0	0	0	0	0	0	0	0	0	0	0	0	0	0	0	0	0	0	0	0	0	0	0	0	0	0
CCGGGATAGAGGTTGC-5386STDY7537944	0	0	0	0	0	0	0	0	0	0	0	0	0	0	0	0	0	0	0	0	0	0	0	0	0	0	0	0	0	0	0	0	0	0	0	0	0	0	0	0	0	0	0	0	0	0	0	0	0
CCGGGATAGATAGTCA-5386STDY7537944	0	0	0	0	0	0	0	0	0	0	0	0	0.819852	0	0	0	0	0	0	0	0	0	0	0	0	0	0	0	0	0	0	0	0	0	0	0	0	0	0	0	0	0	0	0	0	0	0	0	0
CCGGGATAGCTAACAA-5386STDY7537944	0	0	0	0	0	0.980829	0	0	0	0	0	0	0.980829	0	0	0	0	0	0	0	0.980829	0	0	0	0	1.46634	0	0	0	0	0	0	0	0	0	0	0	1.46634	0	0	0	0	0	0	0	0	0	0	0
CCGGGATCAGGCTGAA-5386STDY7537944	0	0	0	0	0	0	0	0	0	0	0	1.4021	0	0	0	0	0	0	0	0	0	0	0	0	0	0	0	0	0	0	0	0	0	0	0	0	0	0	0	0	0	0	0	0	0	0	0	0	0
CCGGGATCAGTCACTA-5386STDY7537944	0	1.38166	1.38166	0	0	0	0	0	0	0	0	0	0	0	0	0	0	0	0	0	0	0	0	0	0	0	0	0	0	0	0	0	0	0	0	0	0	0	0	0	0	0	0	0	0	0	0	0	0
CCGGGATCATGAAGTA-5386STDY7537944	0	0	0	0	0	0	0	0	0	0	0	0	0	0	0	0	0	0	0	0	0	0	0	0	0	0	0	0	0	0	0	0	0	0	0	0	0	0	0	0	0	0	0	0	0	0	0	0	0
CCGGGATGTAGAGTGC-5386STDY7537944	0	1.9509	0	0	0	0	0	0	0	0	0	1.39066	0	0	0	0	0	0	0	0	0	0	0	0	0	0	0	0	0	0	0	0	0	0	0	0	0	0	0	0	0	0	0	0	0	0	0	0	0
CCGGGATGTTCATGGT-5386STDY7537944	0	1.89529	0	0	0	0	0	0	0	0	0	0	0	0	0	0	0	0	0	0	0	0	0	0	0	0	0	0	0	0	0	0	0	0	0	0	0	0	0	0	0	0	0	0	0	0	0	0	0
CCGGTAGAGACACTAA-5386STDY7537944	0	1.40849	0	0	0	0.934083	0	0	0	0	0	0	0	0	0.934083	0	0	0	0	0	0	0	0	0	0	0	0	0	0	0	0.934083	0	0	0	0	0	0	0	0	0	0.934083	0	0	0	0	0	0	0	0
CCGGTAGAGACTAGGC-5386STDY7537944	0	1.82808	0	1.28398	0	0	0	0	0	0	0	0	0	0	0	0	0	0	0	0	1.82808	0	0	0	0	0	0	0	0	0	0	0	0	0	0	0	0	0	0	0	0	0	0	0	0	0	0	0	0
CCGGTAGAGATATACG-5386STDY7537944	0	0	0	0	0	0	0	0	0	0	0	0	0	0	0	0	0	0	0	0	0	0	0	0	0	0	0	0	0	0	0	0	0	0	0	0	0	0	0	0	0	0	0	0	0	0	0	0	0
CCGGTAGAGATGGCGT-5386STDY7537944	0	0.890763	0	0	0	0	0	0	0	0	1.35428	0	0	0	0	0	0	0	0	0	0	0	0	0	0	0	0	0	0	0	0	0	0	0	0	0	0	0	0	0	0	0	0	0	0	0	0	0	0
CCGGTAGAGCACAGGT-5386STDY7537944	0	1.40164	0.928585	0	0	0	0	0	0	0	0	0	0	0	0	0	0	0	0	0	0	0	0	0	0	0	0	0	0	0	0	0	0	0	0	0	0	0	0	0	0.928585	0	0	0	0	0	0	0	0
CCGGTAGAGGCATGTG-5386STDY7537944	0	1.67581	0	0	0	0	0	0	0	0	0	1.15422	0	0	0	0	0	0	0	0	1.15422	0	0	0	0	0	0	0	0	0	0	0	0	0	0	0	0	0	0	0	0	0	0	0	0	0	0	0	0
CCGGTAGCATCCTAGA-5386STDY7537944	0	0	0	0	0	0	0	0	0	0	1.47226	0	1.47226	0	0	0	0	0	0	0	0	0	0	0	0	0	0	0	0	0	0	0	0	0	0	0	0	0	0	0	0	0	0	0	0	0	0	0	0
CCGGTAGGTACAGACG-5386STDY7537944	0	1.30474	1.30474	0	0	1.30474	0	0	0	0	0	0	0	0	0	0	0	0	0	0	1.30474	0	0	0	0	0	0	0	0	0	0	0	0	0	0	0	0	0	0	0	0	0	0	0	0	0	0	0	0
CCGGTAGGTCTTCAAG-5386STDY7537944	0	0	0	0	0	0	0	0	0	0	0	0	0	0	0	0	0	0	0	0	1.36951	0	0	0	0	0	0	0	0	0	0	0	0	0	0	0	0	0	0	0	0	0	0	0	0	0	0	0	0
CCGGTAGTCATTGCCC-5386STDY7537944	0	0	0	0	0	0	0	0	0	0	0	0	0	0	0	0	0	0	0	0	1.54893	0	0	0	0	0	0	0	0	0	0	0	0	0	0	0	0	0	1.54893	0	0	0	0	0	0	0	0	0	0
CCGGTAGTCGGTGTTA-5386STDY7537944	0	0	0	0	0	0	0	0	0	0	0	0	0	0	0	0	0	0	0	0	0	0	0	0	0	0.978958	0	0	0	0	0	0	0	0	0	0	0	0	0	0	0	0	0	0	0	0	0	0	0
CCGGTAGTCGTTACAG-5386STDY7537944	0	2.3811	0	0	0	0	0	0	0	0	0	0	0	0	0	0	0	0	0	0	0	0	0	0	0	0	0	0	0	0	0	0	0	0	0	0	0	0	0	0	0	0	0	0	0	0	0	0	0
CCGGTAGTCTCCAACC-5386STDY7537944	0	1.43826	0	0	0	0	0	0	0	0	0	0	0	0	1.43826	0	0	0	0	0	0.958079	0	0	0	0	0	0	0	0	0	0	0	0	0	0	0	0	0	0	0	0	0	0	0	0	0	0	0	0
CCGTACTAGCGATTCT-5386STDY7537944	0	1.31441	0	0	0	0	0	0	0	0	0	0	0	0	0	0	0	0	0	0	1.31441	0	0	0	0	0	0	0	0	0	0	0	0	0	0	0	0	0	0	0	0	0	0	0	0	0	0	0	0
CCGTACTAGTCCGTAT-5386STDY7537944	0	1.59566	0	0	0	0	0	0	0	0	0	0	0	0	0	0	0	0	0	0	0	0	0	0	0	0	0	0	0	0	0	0	0	0	0	0	0	0	0	0	0	0	0	0	0	0	0	0	0
CCGTACTAGTTTAGGA-5386STDY7537944	0	1.70134	0	0	0	0	0	0	0	0	0	0	0	0	0	0	0	0	0	0	0	0	0	0	0	0	0	0	0	0	0	0	0	0	0	0	0	0	0	0	0	0	0	0	0	0	0	0	0
CCGTACTCAATAACGA-5386STDY7537944	0	0	0	0	0	1.15676	0	0	0	0	0	0	0	0	0	0	0	0	0	0	0	0	0	0	0	0	0	0	0	0	0	0	0	0	0	0	0	0	0	0	0	0	0	0	0	0	0	0	0
CCGTACTGTAGCGCTC-5386STDY7537944	0	1.76418	0	0	0	0	0	0	0	0	0	0	0	0	0	0	0	0	0	0	0	0	0	0	0	0	0	0	0	0	0	0	0	0	0	0	0	0	0	0	0	0	0	0	0	0	0	0	0
CCGTACTGTCACACGC-5386STDY7537944	0	0	0	0	0	0	0	0	0	0	0	0	0	0	0	0	0	0	0	0	0	0	0	1.0375	0	1.86663	0	0	0	0	0	0	0	0	0	0	0	0	0	0	0	0	0	0	0	0	0	0	0
CCGTACTGTCGAGATG-5386STDY7537944	0	0	1.40233	0	0	0	0	0	0	0	0	0	0	0	0	0	0	0	0	0	0	0	0	0	0	2.58465	0	0	0	0	0	0	0	0	0	0	0	0	0	0	0	0	0	0	0	0	0	0	0
CCGTACTGTCTAAAGA-5386STDY7537944	0	2.15337	0	0	0	0.925356	0	0	0	0	0	0	0	0	0	0	0	0	0	0	0	0	0	0	0	0	0	0	0	0	0	0	0	0	0	0	0	0	0	0	0	0	0	0	0	0	0	0	0
CCGTACTGTGACCAAG-5386STDY7537944	0	1.12799	0	0	0	0	0	0	0	0	0	0	0	0	0	0	0	0	0	0	1.64458	0	0	0	0	0	0	0	0	0	0	0	0	0	0	0	0	0	0	0	0	0	0	0	0	0	0	0	0
CCGTACTGTTGTGGAG-5386STDY7537944	0	1.58125	0	0	0	0	0	0	0	0	0	0	0	0	0	0	0	0	0	0	1.27369	0	0	0	0	0	0	0	0	0	0	0	0	0	0	0	0	0	0	0	0	0	0	0	0	0	0	0	0
CCGTACTTCATCGCTC-5386STDY7537944	0	2.24423	0	0	0	0	0	0	0	0	0	0	0	0	0	0	0	0	0	0	0	0	0	0	0	0	0	0	0	0	0	0	0	0	0	0	0	0	0	0	0	0	0	0	0	0	0	0	0
CCGTACTTCATTTGGG-5386STDY7537944	0	1.23002	0	0	0	0	0	0	0	0	0	0	0	0	0	0	0	0	0	0	0	0	0	0	0	0	0	0	0	0	0	0	0	0	0	0	0	0	0	0	0	0	0	0	0	0	0	0	0
CCGTACTTCGGTGTCG-5386STDY7537944	0	2.21389	0	0	0	0	0	0	0.967082	0	0	0	0	0	0	0	0	0	0	0	0.967082	0	0	0	0	0	0	0	0	0	0	0	0	0	0	0	0	0	0	0	0	0	0	0	0	0	0	0	0
CCGTACTTCTAACCGA-5386STDY7537944	0	2.1456	0	0	0	0	0	0	0	0	0	0	1.5631	0	0	0	0	0	0	0	0	0	0	0	0	0	0	0	0	0	0	0	0	0	0	1.5631	0	0	0	0	0	0	0	0	0	0	0	0	0
CCGTGGAAGACTCGGA-5386STDY7537944	0	0	0	0	0	0	0	0	0	0	0	0	0	0	0	0	0	0	0	0	1.22576	0	0	0	0	0	0	0	0	0	0	0	0	0	0	0	0	0	0	0	0	0	0	0	0	0	0	0	0
CCGTGGAAGCAGACTG-5386STDY7537944	0	1.33344	0	0	0	0	0	0	0	0	0	0	0	0	1.33344	0	0	0	0	0	0	0	0	0	0	1.33344	0	0	0	0	0	0	0	0	0	0	0	0	0	0	0	0	0	0	0	0	0	0	0
CCGTGGAAGCCACCTG-5386STDY7537944	0	1.45743	0	0	0	1.45743	0	0	0	0	0	2.0268	0	0	0	0	0	0	0	0	1.45743	0	0	0	0	1.45743	0	0	0	0	0	0	0	0	0	0	0	0	0	0	0	0	0	0	0	0	0	0	0
CCGTGGAGTAACGACG-5386STDY7537944	0	1.67775	0	0	0	0	0	0	0	0	1.67775	0	0	0	0	0	0	0	0	0	1.67775	0	0	0	0	0	0	0	0	0	0	0	0	0	0	0	0	0	0	0	0	0	0	0	0	0	0	0	0
CCGTGGAGTACTTCTT-5386STDY7537944	0	2.14593	0	0	0	0	0	0	0	0	0	0	0	0	0	0	0	0	0	0	0	0	0	0	0	0	0	0	0	0	0	0	0	0	0	0	0	0	0	0	0	0	0	0	0	0	0	0	0
CCGTGGAGTCGTGGCT-5386STDY7537944	0	0	0	0	0	0	0	0	0	0	0	0	0	0	0	0	0	0	0	0	0	0	0	0	0	0	0	0	0	0	0	0	0	0	0	0	0	0	0	0	0	0	0	0	0	0	0	0	0
CCGTGGAGTGCACCAC-5386STDY7537944	0	2.12164	0	0	0	0	0	0	0	0	0	0	0	0	0	0	0	0	0	0	2.12164	0	0	0	0	0	0	0	0	0	0	0	0	0	0	0	0	0	0	0	0	0	0	0	0	0	0	0	0
CCGTGGAGTGGAAAGA-5386STDY7537944	0	0.917974	0	0	0	0	0	0	0	0	0	0	0	0	0	0	0	0	0	0	1.70704	0	0	0	0	0	0	0	0	0	0	0	0	0	0	0	0	0	0	0	0	0	0	0	0	0	0	0	0
CCGTGGATCCCGACTT-5386STDY7537944	0	1.27928	0	0	0	0	0	0	0	0	0	0	1.27928	0	0	0	0	0	0	0	0	0	0	0	0	0	0	0	0	0	0	0	0	0	0	0	0	0	0	0	0	0	0	0	0	0	0	0	0
CCGTGGATCCCTAACC-5386STDY7537944	0	0	0	0	0	0	0	0	0	0	1.34613	0	0	0	0	0	0	0	0	0	1.89987	0	0	0	0	0	0	0	0	0	0	0	0	0	0	0	0	0	0	0	0	0	0	0	0	0	0	0	0
CCGTTCAAGGGATGGG-5386STDY7537944	0	1.29244	0	0	0	0	0	0	0	0	0	0	0	0	0	0	0	0	0	0	1.8379	0	0	0	0	0	0	0	0	0	0	0	0	0	0	0	0	0	0	0	0	0	0	0	0	0	0	0	0
CCGTTCACAAGCGTAG-5386STDY7537944	0	1.2364	0	0	0	0	0	0	0	0	0	1.2364	0	0	0	0	0	0	0	0	2.11981	0	0	0	0	0	0	0	0	0	0	0	0	0	0	0	0	0	0	0	0	0	0	0	0	0	0	0	0
CCGTTCACACATTCGA-5386STDY7537944	0	0	0.885877	0	0	0	0	0	0	0	0	0	0	0	0	0	0	0	0	0	0	0	0	1.34813	0	0	0	0	0	0	0	0	0	0	0	0	0	0.885877	0	0	0	0	0	0	0	0	0	0	0
CCGTTCACAGTCTTCC-5386STDY7537944	0	2.37238	1.7684	0	0	0	0	0	0	0	0	0	0	0	0	0	0	0	0	0	2.11531	0	0	0	0	0	0	0	0	0	0	0	0	0	0	0	0	0	0	0	0	0	0	0	0	0	0	0	0
CCGTTCAGTATGGTTC-5386STDY7537944	0	0	0	0	0	0	0	0	0	0	1.90036	0	1.90036	0	0	0	0	0	0	0	1.90036	0	0	0	0	0	0	0	0	0	0	0	0	0	0	0	0	0	0	0	0	0	0	0	0	0	0	0	0
CCGTTCAGTCGCGAAA-5386STDY7537944	0	1.93807	0	0	0	0	0	0	0	0	0	0	0	0	0	0	0	0	0	0	0	0	0	0	0	0	0	0	0	0	0	0	0	0	0	0	0	0	0	0	0	0	0	0	0	0	0	0	0
CCGTTCATCCTTCAAT-5386STDY7537944	0	0	0	0	0	0	0	0	0	0	0	0	0	0	1.80948	0	0	0	0	0	0	0	0	0	0	0	0	0	0	0	0	0	0	0	0	0	0	0	0	0	0	0	0	0	0	0	0	0	0
CCGTTCATCGGATGTT-5386STDY7537944	0	1.20433	0	0	0	0.773468	0	0	0	0	0	0	0	0	0	0	0	0	0	0	1.20433	0	0	0	0	0	0	0	0	0	0	0	0	0	0	0	0	0.773468	0	0	0.773468	0	0	0	0	0	0	0	0
CCTAAAGAGAAACCAT-5386STDY7537944	0	1.98831	0	0	0	0	0	0	0	0	0	0	0	0	0	0	0	0	0	0	0	0	0	0	0	0	0	0	0	0	0	0	0	0	0	0	0	0	0	0	0	0	0	0	0	0	0	0	0
CCTAAAGAGAATGTTG-5386STDY7537944	0	2.7227	0	0	0	0	0	0	0	0	0	1.21498	1.74754	0	0	0	0	0	0	0	1.21498	0	0	0	0	0	0	0	0	0	0	0	0	0	0	0	0	0	0	0	0	0	0	0	0	0	0	0	0
CCTAAAGAGACGACGT-5386STDY7537944	0	2.04994	0	0	0	0	0	0	0	0	0	0	0	0	0	0	0	0	0	0	1.70686	0	0	0	0	0	0	0	0	0	0	0	0	0	0	0	0	0	0	0	0	0	0	0	0	0	0	0	0
CCTAAAGAGCTGCAAG-5386STDY7537944	0	2.44624	0	0	0	0	0	0	0	0	0	2.08317	0	0	0	0	0	0	0	0	0	0	0	0	0	0	0	0	0	0	0	0	0	0	0	0	0	0	0	0	0	0	0	0	0	0	0	0	0
CCTAAAGAGGCAGGTT-5386STDY7537944	0	1.80373	0	1.26304	0	0	0	0	0	0	0	0	0	0	0	0	0	0	0	0	1.80373	0	0	0	0	0	0	0	0	0	0	0	0	0	0	0	0	0	0	0	0	0	0	0	0	0	0	0	0
CCTAAAGAGTCGTTTG-5386STDY7537944	0	1.95949	0	0	0	0	0	0	0	0	0	0	0	0	0	0	0	0	0	0	2.57957	0	0	0	0	0	0	0	0	0	0	0	0	0	0	0	0	0	0	0	0	0	0	0	0	0	0	0	0
CCTAAAGCAGGATCGA-5386STDY7537944	0	2.54582	0	0	0	0	0	0	0	0	0	0	0	0	0	0	0	0	0	0	0	0	0	0	0	0	0	0	0	0	0	0	0	0	0	0	1.20918	0	0	0	0	0	0	0	0	0	0	0	0
CCTAAAGGTACACCGC-5386STDY7537944	0	1.45717	0	0	0	0	0	0	0	0	0	1.45717	0	0	0	0	0	0	0	0	1.45717	0	0	0	0	0	0	0	0	0	0	0	0	0	0	0	0	0	0	0	0	0	0	0	0	0	0	0	0
CCTAAAGGTCATACTG-5386STDY7537944	0	0	0	0	0	0	0	0	0	0	0	0	0	0	0	0	0	0	0	0	0	0	0	0	0	0	0	0	0	0	0	0	0	0	0	0	0	0	0	0	0	0	0	0	0	0	0	0	0
CCTAAAGGTCGTCTTC-5386STDY7537944	0	0	0	0	0	0	0	0	0	0	0	0	0	0	0	0	0	0	0	0	0	0	0	0	0	1.03492	0	0	0	0	0	0	0	0	0	0	0	0	0	0	0	0	0	0	0	0	0	0	0
CCTAAAGTCCGAACGC-5386STDY7537944	0	2.68457	0	0	0	0	0	0	0	0	0	1.48455	0	0	0	0	0	0	0	0	0	0	0	0	0	0	0	0	0	0	0	0	0	0	0	0	0	0	0	0	0	0	0	0	0	0	0	0	0
CCTAAAGTCTTCCTTC-5386STDY7537944	0	1.67299	2.01385	0	0	0	0	0	0	0	0	0	0	0	0	0	0	0	0	0	1.67299	0	0	0	0	0	0	0	0	0	0	0	0	0	0	0	0	0	0	0	0	0	0	0	0	0	0	0	0
CCTACACAGAGCCCAA-5386STDY7537944	0	1.75009	0	0	0	0	0	0	0	0	0	0	0	0	0.783343	0	0	0	0	0	0.783343	0	0	0	0	0	0	0	0	0	0	0	0	0	0	0	0	0	0	0	0	0	0	0	0	0	0	0	0
CCTACACAGAGGACGG-5386STDY7537944	0	1.50466	1.50466	0	0	0	0	0	0	0	0	0	0	0	0	0	0	0	0	0	1.50466	0	0	0	0	0	0	0	0	0	0	0	0	0	0	0	0	1.50466	0	0	0	0	0	0	0	0	0	0	0
CCTACACAGATCACGG-5386STDY7537944	0	1.11611	0	0	0	1.11611	0	0	0	0	1.11611	0	1.11611	0	0	0	0	0	0	0	0	0	0	0	0	0	0	0	0	0	0	0	0	0	0	0	0	0	0	0	0	0	0	0	0	0	0	0	0
CCTACACAGCCGGTAA-5386STDY7537944	0	0	0	0	0	0	0	0	0	0	0	0	0	0	0	0	0	0	0	0	0	0	0	0	0	1.07952	0	0	0	0	0	0	0	0	0	0	0	0	0	0	0	0	0	0	0	0	0	0	0
CCTACACAGTATCTCG-5386STDY7537944	0	1.57803	0	0	0	0	0	0	0	0	0	1.07251	0	0	0	0	0	0	0	0	0	0	0	0	0	0	0	0	0	0	0	0	0	0	0	0	0	0	0	0	0	0	0	0	0	0	0	0	0
CCTACACCAGCCTTGG-5386STDY7537944	0	0	0	0	0	0	0	0	0	0	0	0	1.51676	0	0	0	0	0	0	0	0	0	0	0	0	0	0	0	0	0	0	0	0	0	0	0	0	0	0	0	0	0	0	0	0	0	0	0	0
CCTACACGTAGGGTAC-5386STDY7537944	0	1.20622	0	0	0	0	0	0	0	0	0	0	0	0	0	0	0	0	0	0	0	0	0	0	0	0	0	0	0	0	0	0	0	0	0	0	0	0	0	0	0	0	0	0	0	0	0	0	0
CCTACACTCCGTAGTA-5386STDY7537944	0	2.29847	0	0	0	0	0	0	0	0	0	0	0	0	0	0	0	0	0	0	0	0	0	0	0	0	0	0	0	0	0	0	0	0	0	0	0	0	0	0	0	0	0	0	0	0	0	0	0
CCTACACTCTTCTGGC-5386STDY7537944	0	1.40907	0	0	0	0	0	0	0	0	0	2.59291	0	0	0	0	0	0	0	0	0	0	0	0	0	0	0	0	0	0	0	0	0	0	0	0	0	0	0	0	0	0	0	0	0	0	0	0	0
CCTACCAAGCAATATG-5386STDY7537944	0	1.26213	1.26213	0	0	0	0	0	0	0	0	0	0	0	0	0	0	0	0	0	2.15162	0	0	0	0	0	0	0	0	0	0	0	0	0	0	0	0	1.26213	0	0	0	0	0	0	0	0	0	0	0
CCTACCAAGCCTATGT-5386STDY7537944	0	1.84853	0	0	0	0	0	0	0	0	0	0	1.30161	0	1.84853	0	0	0	0	0	0	0	0	0	0	0	0	0	0	0	0	0	0	0	0	0	0	0	0	0	0	0	0	0	0	0	0	0	0
CCTACCAAGTAGCGGT-5386STDY7537944	0	1.29773	0	0	0	0	0	0	0	0	0	0	0	0	0	0	0	0	0	0	0	0	0	0	0	1.29773	0	0	0	0	0	0	0	0	0	0	0	0	0	0	0	0	0	0	0	0	0	0	0
CCTACCAGTCACCCAG-5386STDY7537944	0	2.82422	0	0	0	0	0	0	0	0	0	0	0	0	0	0	0	0	0	0	0	0	0	0	0	0	0	0	0	0	0	0	0	0	0	0	0	0	0	0	0	0	0	0	0	0	0	0	0
CCTACCAGTCGTTGTA-5386STDY7537944	0	2.75232	0	0	0	0	0	0	0	0	0	0	0	0	0	0	0	0	0	0	0	0	0	0	0	0	0	0	0	0	0	0	0	0	0	0	0	0	0	0	0	0	0	0	0	0	0	0	0
CCTACCAGTCTTCGTC-5386STDY7537944	0	1.77841	0	0	0	0	0	0	0	0	0	0	0	0	0	0	0	0	0	0	0.970836	0	0	0	0	0	0	0	0	0	0	0	0	0	0	0	0	0	0	0	0	0	0	0	0	0	0	0	0
CCTACCATCGCCCTTA-5386STDY7537944	0	1.72104	0	0	0	0	0	0	0	0	0	0	0	0	0	0	0	0	0	0	0	0	0	0	0	0	0	0	0	0	0	0	0	0	0	0	0	0	0	0	0	0	0	0	0	0	0	0	0
CCTACCATCTGCCAGG-5386STDY7537944	0	1.23389	0.796284	0	0	0.796284	0	0	0	0	0	0	0	0	0	0	0	0	0	0	1.76971	0	0	0	0	0	0	0	0	0.796284	0	0	0	0	0	0	0	0	0	0	0	0	0	0	0	0	0	0	0
CCTACCATCTTGCCGT-5386STDY7537944	0	1.84793	0	0	0	0	0	0	0	0	0	0	0	0	0	0	0	0	0	0	1.02325	0	0	0	0	0	0	0	0	0	0	0	0	0	0	0	0	0	0	0	0	0	0	0	0	0	0	0	0
CCTAGCTCAGATAATG-5386STDY7537944	0	2.42094	0	0	0	0	0	0	0	0	0	0	0	0	0	0	0	0	0	0	0	0	0	0	0	0	0	0	0	0	0	0	0	0	0	0	0	0	0	0	0	0	0	0	0	0	0	0	0
CCTAGCTCAGCCTTTC-5386STDY7537944	0	2.15904	1.07011	0	0	1.07011	0	0	0	0	0	0	0	0	0	0	0	0	0	0	1.90912	0	0	0	0	0	0	0	0	0	0	0	0	0	0	0	0	0	0	0	0	0	0	0	0	0	0	0	0
CCTAGCTCAGTAAGCG-5386STDY7537944	0	2.18558	1.59896	0	0	0	0	0	0	0	0	0	0	0	0	0	0	0	0	0	0	0	0	0	0	0	0	0	0	0	0	0	0	0	0	0	0	0	0	0	0	0	0	0	0	0	0	0	0
CCTAGCTGTCGCTTTC-5386STDY7537944	0	0.973493	0	0	0	0	0	0	0	0	0	0	0	0	0	0	0	0	0	0	1.78197	0	0	0	0	0	0	0	0	0	0	0	0	0	0	0	0	0	0	0	0	0	0	0	0	0	0	0	0
CCTAGCTGTCTAGTGT-5386STDY7537944	0	1.18705	0	0	0	0	0	0	0	0	0	0	0	0	0	0	0	0	0	0	1.18705	0	0	0	0	0	0	0	0	0	0	0	0	0	0	0	0	0	0	0	0	0	0	0	0	0	0	0	0
CCTAGCTGTGATGCCC-5386STDY7537944	0	1.5366	1.23329	0	0	0	0	0	0	0	0.795816	0	0	0	0	0	0	0	0	0	0.795816	0	0	0	0	0	0	0	0	0	0	0	0	0	0	0	0	0	0	0	0	0	0	0	0	0	0	0	0
CCTAGCTGTGCGAAAC-5386STDY7537944	0	1.78989	0	0	0	0	0	0	0	0	0	0	0	0	0	0	0	0	0	0	1.25116	0	0	0	0	0	0	0	0	0	0	0	0	0	0	0	0	0	0	0	0	0	0	0	0	0	0	0	0
CCTAGCTGTTCGAATC-5386STDY7537944	0	0	0	0	0	0	0	0	0	0	0	0	0	0	0	0	0	0	0	0	0	0	0	0	0	1.87012	0	0.740896	0	0	0	0	0	0	0	0	0	0	0	0	0	0	0	0	0	0	0	0	0
CCTAGCTGTTTAGGAA-5386STDY7537944	0	1.2676	0	0	0	2.15836	0	0	0	0	0	0	0	0	0	0	0	0	0	0	0	0	0	0	0	1.2676	0	0	0	0	0	0	0	0	0	0	0	0	0	0	0	0	0	0	0	0	0	0	0
CCTAGCTTCAGTTCGA-5386STDY7537944	0	2.6833	0	0	0	0	0	0	0	0	0	0	0	0	0	0	0	0	0	0	0	0	0	0	0	0	0	0	0	0	0	0	0	0	0	0	0	0	0	0	0	0	0	0	0	0	0	0	0
CCTAGCTTCGGCTACG-5386STDY7537944	0	3.09257	0	0	0	0	0	0	0	0	0	0	0	0	0	0	0	0	0	0	1.3875	0	0	0	0	0	0	0	0	0	0	0	0	0	0	0	0	1.3875	0	0	0	0	0	0	0	0	0	0	0
CCTAGCTTCTGGCGAC-5386STDY7537944	0	0.868895	0.868895	0	0	0	0	0	0	0	0	0.868895	0	0	1.32669	0	0	0	0	0	0	0	0	0	0	0	0	0	0	0	0	0	0	0	0	0	0	0	0	0	0	0	0	0	0	0	0	0	0
CCTATTAAGAGCCTAG-5386STDY7537944	0	0	0	0	0	1.3455	0	0	0	0	0	2.25343	0	0	0	0	0	0	0	0	0	0	0	0	0	0	0	0	0	0	0	0	0	0	0	0	0	0	0	0	0	0	0	0	0	0	0	0	0
CCTATTAAGCGTGAGT-5386STDY7537944	0	0	0	0	0	0	0	0	0	0	0	0	0	0	0	0	0	0	0	0	0	0	0	2.2471	0	2.2471	0	0	0	0	0	0	0	0	0	0	0	0	0	0	0	0	0	0	0	0	0	0	0
CCTATTAAGCTACCTA-5386STDY7537944	0	2.00051	0	0.954823	0	1.43423	0	0	0	0	0	0	0	0	0	0	0	0	0	0	0	0	0	0	0	0.954823	0	0	0	0	0	0	0	0	0	0	0	1.75693	0	0	0	0	0	0	0	0	0	0	0
CCTATTAAGCTAGTGG-5386STDY7537944	0	0	1.66097	1.66097	0	0	0	0	0	0	0	0	0	0	0	0	0	0	0	0	0	0	0	0	0	2.25432	0	0	0	0	0	0	0	0	0	0	0	0	0	0	0	0	0	0	0	0	0	0	0
CCTATTAAGGAGTCTG-5386STDY7537944	0	1.12181	0	0	0	0	0	0	0	0	0	0	0	0	0	0	0	0	0	0	1.97563	0	0	0	0	0	0	0	0	0	0	0	0	0	0	0	0	0	0	0	0	0	0	0	0	0	0	0	0
CCTATTACACGTGAGA-5386STDY7537944	0	1.40767	0	0	0	0	0	0	0	0	0	0	0	0	0	0	0	0	0	0	0	0	0	0	0	0	0	0	0	0	0	0	0	0	0	0	0	0	0	0	0	0	0	0	0	0	0	0	0
CCTATTAGTTAGGGTG-5386STDY7537944	0	0	0	0	0	0	0	0	0	0	0	1.21866	1.75186	0	0	0	0	0	0	0	0	0	0	0	0	0	0	0	0	0	0	0	0	0	0	0	0	0	0	0	0	0	0	0	0	0	0	0	0
CCTATTAGTTTAGGAA-5386STDY7537944	0	2.26392	0	0	0	0	0	0	0	0	0	1.90912	1.35417	0	0	0	0	0	0	0	0	0	0	0	0	0	0	0	0	0	0	0	0	0	0	0	0	0	0	0	0	0	0	0	0	0	0	0	0
CCTATTATCTAACGGT-5386STDY7537944	0	2.00592	0	0	0	0	0	0	0	0	0	1.439	0	0	0	0	0	0	0	0	0	0	0	0	0	0	0	0	0	0	0	0	0	0	0	0	0	0	0	0	0	0	0	0	0	0	0	0	0
CCTCAGTAGCGTGTCC-5386STDY7537944	0	2.99811	0	0	0	0	0	0	0	0	0	0	0	0	1.42902	0	0	0	0	0	1.42902	0	0	0	0	0	0	0	0	0	0	0	0	0	0	0	0	0	0	0	1.42902	0	0	0	0	0	0	0	0
CCTCAGTAGTACGTAA-5386STDY7537944	0	2.70025	0	0	0	0	0	0	0	0	0	0	0	0	0	0	0	0	0	0	0	0	0	0	0	0	0	0	0	0	0	0	0	0	0	0	0	0	0	0	1.09304	0	0	0	0	0	0	0	0
CCTCAGTCACTGTCGG-5386STDY7537944	0	0	0	0	0	0	0	0	0	0	0	0	1.62859	0	0	0	0	0	0	0	0	0	0	0	0	0	0	0	0	0	0	0	0	0	0	0	0	0	0	0	0	0	0	0	0	0	0	0	0
CCTCAGTCAGGAATCG-5386STDY7537944	0	0	0	0	0	0	0	0	0	0	1.3561	0	0	0	0	0	0	0	0	0	0	0	0	0	0	0	0	0	0	0	0	0	0	0	0	0	0	0	0	0	0	0	0	0	0	0	0	0	0
CCTCAGTCAGTTCCCT-5386STDY7537944	0	0	0	0	0	0	0	0	0	0	0	1.2687	0	0	0	0	0	0	0	0	0	0	0	0	0	0	0	0	0	0	0	0	0	0	0	0	0	0	0	0	0	0	0	0	0	0	0	0	0
CCTCAGTGTCACTGGC-5386STDY7537944	0	1.93375	0	0	0	0	0	0	0	0	0	0	1.93375	0	0	0	0	0	0	0	0	0	0	0	0	0	0	0	0	0	0	0	0	0	0	0	0	0	0	0	0	0	0	0	0	0	0	0	0
CCTCAGTGTCCGAATT-5386STDY7537944	0	0	0	0	0	0	0	0	0	0	0	1.60561	0	0	0	0	0	0	0	0	1.60561	0	0	0	0	0	0	0	0	0	0	0	0	0	0	0	0	0	0	0	0	0	0	0	0	0	0	0	0
CCTCAGTGTTCCCGAG-5386STDY7537944	0	1.22712	0	0	0	0	0	0	0	0	0	0	1.22712	0	1.22712	0	0	0	0	0	1.76178	0	0	0	0	0	0	0	0	0	0	0	0	0	0	0	0	0	0	0	0	0	0	0	0	0	0	0	0
CCTCAGTTCATTCACT-5386STDY7537944	0	1.98244	0	0	0	1.12714	0	0	0	0	0	0	0	0	0	0	0	0	0	0	1.12714	0	0	0	0	0	0	0	0	0	0	0	0	0	0	0	0	0	0	0	0	0	0	0	0	0	0	0	0
CCTCTGAAGAAGATTC-5386STDY7537944	0	1.89086	0	0	0	0	0	0	0	0	0	0.878079	0	0	0	0	0	0	0	0	1.65227	0	0	0	0	0	0	0	0	0	0	0	0	0	0	0	0	0	0	0	0	0	0	0	0	0	0	0	0
CCTCTGAAGACCGGAT-5386STDY7537944	0	3.61913	0	0	0	0	0	0	0	0	0	1.61619	1.61619	0	0	0	0	0	0	0	0	0	0	0	0	0	0	0	0	0	0	0	0	0	0	0	0	0	0	0	0	0	0	0	0	0	0	0	0
CCTCTGAAGCCATCGC-5386STDY7537944	0	1.12341	0.711806	0	0	1.41415	0	0	0	0	0	0	0	0	0	0	0	0	0	0	0	0	0	0	0	0	0	0	0	0	0	0	0	0	0	0	0	1.63913	0	0	0	0	0	0	0	0	0	0	0
CCTCTGAAGTCATGCT-5386STDY7537944	0	2.45722	0	0	0	0	0	0	0	0	0	1.51676	0	0	0	0	0	0	0	0	0	0	0	0	0	0	0	0	0	0	0	0	0	0	0	0	0	0	0	0	0	0	0	0	0	0	0	0	0
CCTCTGACACAACGCC-5386STDY7537944	0	1.10088	1.10088	0	0	0	0	0	0	0	0	0	0	0	0	0	0	0	0	0	0	0	0	0	0	0	0	0	0	0	0	0	0	0	0	0	0	1.10088	0	0	0	0	0	0	0	0	0	0	0
CCTCTGACAGAGTGTG-5386STDY7537944	0	1.27759	0	0	0	0	0	0	0	0	0	0	0	0	2.17065	0	0	0	0	0	0	0	0	0	0	0	0	0	0	0	0	0	0	0	0	0	0	0	0	0	0	0	0	0	0	0	0	0	0
CCTCTGAGTATAGTAG-5386STDY7537944	0	1.51234	0	0	0	0	0	0	0	0	0	0	0	0	0	0	0	0	0	0	0	0	0	0	0	0	0	0	0	0	1.51234	0	0	0	0	0	0	0	0	0	0	0	0	0	0	0	0	0	0
CCTCTGAGTTGGACCC-5386STDY7537944	0	1.56384	1.06076	0	0	0	0	0	0	0	0	0	0	0	0	0	0	0	0	0	0	0	0	0	0	0	0	0	0	0	0	0	0	0	0	0	0	0	0	0	0	0	0	0	0	0	0	0	0
CCTCTGATCAAAGTAG-5386STDY7537944	0	0	0	0	0	0	0	0	0	0	0	0	0	0	0	0	0	0	0	0	0	0	0	0	0	0	0	0	0	0	0	0	0	0	0	0	0	0	0	0	0	0	0	0	0	0	0	0	0
CCTCTGATCCTGTAGA-5386STDY7537944	0	1.39544	0	0	0	0	0	0	0	0	0	0	0	0	0	0	0	0	0	0	1.39544	0	0	0	0	0	0	0	0	0	0	0	0	0	0	0	0	1.39544	0	0	0	0	0	0	0	0	0	0	0
CCTCTGATCTGGTGTA-5386STDY7537944	0	1.15705	0	0	0	0	0	0	0	0	0	0	1.67917	0	0	0	0	0	0	0	0	0	0	0	0	0	0	0	0	0	0	0	0	0	0	0	0	0	0	0	0	0	0	0	0	0	0	0	0
CCTTACGAGACTGTAA-5386STDY7537944	0	2.78858	0	0	0	0	0	0	0	0	0	0	0	0	0	0	0	0	0	0	0	0	0	0	0	0	0	0	0	0	0	0	0	0	0	0	0	0	0	0	0	0	0	0	0	0	0	0	0
CCTTACGAGTTGAGAT-5386STDY7537944	0	1.42301	0	0	0	0	0	0	0	0	0	0	1.42301	0	0	0	0	0	0	0	0	0	0	0	0	0	0	0	0	0	0	0	0	0	0	0	0	0	0	0	0	0	0	0	0	0	0	0	0
CCTTACGCAAGCGCTC-5386STDY7537944	0	1.77508	0	0	0	0	0	0	0	0	0	0.799842	0	0	0	0	0	0	0	0	0	0	0	0	0	0	0	0	0	0	0	0	0	0	0	0	0	0.799842	0	0	0	0	0	0	0	0	0	0	0
CCTTACGCACCAACCG-5386STDY7537944	0	1.3495	0	0	0	0	0	0	0	0	0	0	0	0	0	0	0	0	0	0	0	0	0	0	0	0	0	0	0	0	0	0	0	0	0	0	0	0	0	0	0	0	0	0	0	0	0	0	0
CCTTACGCACGGACAA-5386STDY7537944	0	2.01889	0	0	0	0	0	0	0	0	0	0	0	0	0	0	0	0	0	0	0	0	0	0	0	0	0	0	0	0	0	0	0	0	0	0	0	0	0	0	0.835512	0	0	0	0	0	0	0	0
CCTTACGCACGGCGTT-5386STDY7537944	0	0	0	0	0	0	0	0	0	0	0	0	1.35953	0	1.35953	0	0	0	0	0	0	0	0	0	0	0	0	0	0	0	0	0	0	0	0	0	0	0	0	0	0	0	0	0	0	0	0	0	0
CCTTACGGTAGAGCTG-5386STDY7537944	0	0.796083	0	0	0	0	0	0	0	0	0	0	0	0	0	0	0	0	0	0	1.76941	0	0	0	0	0	0	0	0	0	0	0	0	0	0	0	0	0	0	0	0	0	0	0	0	0	0	0	0
CCTTACGGTTCCCGAG-5386STDY7537944	0	2.16653	1.27424	0	0	0	0	0	0	0	0	0	0	0	0	0	0	0	0	0	2.16653	0	0	0	0	0	0	0	0	0	0	0	0	0	0	0	0	0	0	0	0	0	0	0	0	0	0	0	0
CCTTCCCAGATGTGTA-5386STDY7537944	0	1.4995	0	0	0	0	0	0	0	0	0	0	0	0	0	0	0	0	0	0	0	0	0	0	0	0	0	0	0	0	0	0	0	0	0	0	0	1.4995	0	0	0	0	0	0	0	0	0	0	0
CCTTCCCAGCCCTAAT-5386STDY7537944	0	1.19598	0	0	0	0	0	0	0	0	1.19598	0	1.19598	0	0	0	0	0	0	0	0	0	0	0	0	0	0	0	0	0	0	0	0	0	0	0	0	0	0	0	0	0	0	0	0	0	0	0	0
CCTTCCCAGGCCGAAT-5386STDY7537944	0	0.792361	0	0	0	0	0	0	0	0	0.792361	0	0	0	0.792361	0	0	0	0	0	0.792361	0	0	0	0	0	0	0	0	0	0	0	0	0	0	0	0	0	0	0	0.792361	0	0	0	0	0	0	0	0
CCTTCCCCAATTGCTG-5386STDY7537944	0	1.77841	0	0	0	0	0	0	0	0	0	0	0	0	0	0	0	0	0	0	0.970836	0	0	0	0	0	0	0	0	0	0.970836	0	0	0	0	0	0	0	0	0	0	0	0	0	0	0	0	0	0
CCTTCCCCATCACCCT-5386STDY7537944	0	1.53779	0	0	0	0	0	0	0	0	0	0	0	0	0	0	0	0	0	0	1.03927	0	0	0	0	0	0	0	0	0	0	0	0	0	0	0	0	0	0	0	0	0	0	0	0	0	0	0	0
CCTTCCCCATTACGAC-5386STDY7537944	0	1.54602	0	0	0	0	0	0	0	0	1.04605	0	0	0	0	0	0	0	0	0	0	0	0	0	0	0	0	0	0	0	0	0	0	0	0	0	0	0	0	0	0	0	0	0	0	0	0	0	0
CCTTCCCGTCTAGGTT-5386STDY7537944	0	1.59613	0.837812	0	0	0	0	0	0	0	0	0	0	0	0	0	0	0	0	0	0	0	0	0	0	0	0	0	0	0	0	0	0	0	0	0	0	0	0	0	0	0	0	0	0	0	0	0	0
CCTTCCCTCAATCACG-5386STDY7537944	0	1.38592	0	0	0	0	0	0	1.38592	0	0	1.38592	0	0	0	0	0	0	0	0	1.38592	0	0	0	0	0	0	0	0	0	0	0	0	0	0	0	0	0	0	0	0	0	0	0	0	0	0	0	0
CCTTCCCTCATGTAGC-5386STDY7537944	0	0.931465	0	0	0	0	0	0	0	0	0	0.931465	0	0	0	0	0	0	0	0	1.72538	0	0	0	0	0	0	0	0	0	0	0	0	0	0	0	0	0	0	0	0	0	0	0	0	0	0	0	0
CCTTCCCTCCCTAACC-5386STDY7537944	0	2.03824	0	0	0	0	0	0	0	0	0	0	0	0	0	0	0	0	0	0	0	0	0	0	0	0	0	0	0	0	0	0	0	0	0	0	0	0	0	0	0	0	0	0	0	0	0	0	0
CCTTCCCTCGCGATCG-5386STDY7537944	0	0	0	0	0	0	0	0	0	0	0	0	0	0	0	0	0	0	0	0	0	0	0	0	0	0	0	0	0	0	0	0	0	0	0	0	0	0	0	0	0	0	0	0	0	0	0	0	0
CCTTCCCTCGTACGGC-5386STDY7537944	0	0	0	0	0	0	0	0	0	0	1.16118	0	0	0	0	0	0	0	0	0	0	0	0	0	0	0	0	0	0	0	0	0	0	0	0	0	0	0	0	0	0	0	0	0	0	0	0	0	0
CCTTCGAAGTGAACAT-5386STDY7537944	0	1.1596	1.1596	0	0	0	0	0	0	0	0	0	0	0	0	0	0	0	0	0	0	0	0	0	0	0	0	0	0	0	0	0	0	0	0	0	0	0	0	0	0	0	0	0	0	0	0	0	0
CCTTCGAAGTGCCATT-5386STDY7537944	0	0	1.26614	0	0	0	0	0	0	0	0	0	0	0	0	0	0	0	0	0	0	0	0	0	0	0	0	0	0	0	0	0	0	0	0	0	0	0	0	0	0	0	0	0	0	0	0	0	0
CCTTCGACAAGTCTGT-5386STDY7537944	0	2.27598	0	0	0	0	0	0	0	0	0	0	0	0	0	0	0	0	0	0	0	0	0	0	0	0	0	0	0	0	0	0	0	0	0	0	0	0	0	0	0	0	0	0	0	0	0	0	0
CCTTCGAGTCTTTCAT-5386STDY7537944	0	0	0	0	0	0	0	0	0	0	0	0	0	0	0	0	0	0	0	0	0	0	0	0	0	1.50466	0	0	0	0	0	0	0	0	0	0	0	0	0	0	0	0	0	0	0	0	0	0	0
CCTTTCTAGCACGCCT-5386STDY7537944	0	1.07734	1.07734	0	0	0	0	0	0	0	0	0	0	0	0	0	0	0	0	0	1.07734	0	0	0	0	0	0	0	0	0	0	0	0	0	0	0	0	0	0	0	0	0	0	0	0	0	0	0	0
CCTTTCTAGCTATGCT-5386STDY7537944	0	1.8535	1.30592	0	0	0	0	0	0	0	0	0	0	0	0	0	0	0	0	0	1.30592	0	0	0	0	1.30592	0	0	0	0	0	0	0	0	0	0	0	0	0	0	0	0	0	0	0	0	0	0	0
CCTTTCTAGTGGTAGC-5386STDY7537944	0	2.22903	0	1.21456	0	0	0	0	0	0	0	0	0	0	0	0	0	0	0	0	1.21456	0	0	0	0.781347	0.781347	0	0	0	0	0	0	0	0	0	0	0	0	0	0	0	0	0	0	0	0	0	0	0
CCTTTCTGTACCGGCT-5386STDY7537944	0	1.28002	1.28002	0	0	0	0	0	0	0	0	0	0	0	0	0	0	0	0	0	0	0	0	0	0	0	0	0	0	0	0	0	0	0	0	0	0	0	0	0	0	0	0	0	0	0	0	0	0
CCTTTCTTCCAACCAA-5386STDY7537944	0	1.72406	0	0	0	1.19502	0	0	0	0	0	0	0	0	0	0	0	0	0	0	0	0	0	0	0	0	0	0	0	0	0	0	0	0	0	0	0	0	0	0	0	0	0	0	0	0	0	0	0
CCTTTCTTCCAAGTAC-5386STDY7537944	0	1.79395	0.812391	0	0	0	0	0	0	0	0	0	0	0	0	0	0	0	0	0	0.812391	0	0	0	0	0	0	0	0	0	0	0	0	0	0	0.812391	0	0	0	0	0	0	0	0	0	0	0	0	0
CCTTTCTTCTTGCAAG-5386STDY7537944	0	0	0	0	0	0	0	0	0	0	0	2.08625	0	0	0	0	0	0	0	0	0	0	0	0	0	0	0	0	0	0	0	0	0	0	0	0	0	0	0	0	0	0	0	0	0	0	0	0	0
CGAACATAGATGGCGT-5386STDY7537944	0	2.21885	0	0	0	0	0	0	0	0	0	0	0	0	0	0	0	0	0	0	0	0	0	0	0	0	0	0	0	0	0	0	0	0	0	0	0	0	0	0	1.31701	0	0	0	0	0	0	0	0
CGAACATAGTTTAGGA-5386STDY7537944	0	1.291	0	0	0	0	0	0	0	0	0	0	0	0	0	0	0	0	0	0	1.291	0	0	0	0	0	0	0	0	0	0	0	0	0	0	0	0	0	0	0	0	0	0	0	0	0	0	0	0
CGAACATCAGGGTACA-5386STDY7537944	0	0	0.731934	1.15	0	0	0	0	0	0	0	0	0.731934	0	0	0	0	0	0	0	0	0	0	0	0	0.731934	0	0	0	0	0	0	0	0	0	0	0	0	0	0	0	0	0	0	0	0	0	0	0
CGAACATGTACAAGTA-5386STDY7537944	0	2.81262	0	0	0	0	0	0	0	0	0	0	1.28341	0	0	0	0	0	0	0	1.82742	0	0	0	0	0	0	0	0	0	0	0	0	0	0	0	0	0	0	0	0	0	0	0	0	0	0	0	0
CGAACATTCACGGTTA-5386STDY7537944	0	0	0	0	0	0	0	0	0	0	0	0	0	0	0	0	0	0	0	0	0	0	0	0	0	0	0	0	0	0	0	0	0	0	0	0	0	0	0	0	0	0	0	0	0	0	0	0	0
CGAACATTCCAAACTG-5386STDY7537944	0	0.880056	0	0	0	0	0	0	0	0	0	0	0	0	0	0	0	0	0	0	0	0	0	0	0	0	0	0	0	0	0	0	0	0	0	0	0	0	0	0	0	0	0	0	0	0	0	0	0
CGAACATTCGCTAGCG-5386STDY7537944	0	1.83868	0	0	0	0	0	0	0	0	0	0	0	0	1.29311	0	0	0	0	0	0	0	0	0	0	0	0	0	0	0	0	0	0	0	0	0	0	0	0	0	0	0	0	0	0	0	0	0	0
CGAATGTAGGACACCA-5386STDY7537944	0	0	0.996782	0.617763	0	0.617763	0	0	0	0	0	0	0	0	0	0	0	0	0	0	0	0	0	0.617763	0	2.05901	0	0	0	0	0	0.617763	0	0	0	0	0	0	0	0	0	0	0	0	0	0	0	0	0
CGAATGTCAAGGCTCC-5386STDY7537944	0	1.18484	0	0	0	0	0	0	1.71205	0	0	0	0	0	0	0	0	0	0	0	0	0	0	0	0	0	0	0	0	0	0	0	0	0	0	0	0	0	0	0	0	0	0	0	0	0	0	0	0
CGAATGTGTAGCGTGA-5386STDY7537944	0	0	0	0	0	0	0	0	0	0	0	0	0	0	0	0	0	0	0	0	0	0	0	0	0	0	0	0	0	0	0	0	0	0	0	0	0	0	0	0	0	0	0	0	0	0	0	0	0
CGAATGTGTCTAGTGT-5386STDY7537944	0	1.58463	0	0	0	0	0	0	0	0	0	1.58463	0	0	0	0	0	0	0	0	2.53627	0	0	0	0	0	0	0	0	0	0	0	0	0	0	0	0	0	0	0	0	0	0	0	0	0	0	0	0
CGAATGTGTCTTTCAT-5386STDY7537944	0	1.50303	0	0	0	0	0	0	0	0	0	1.50303	1.50303	0	0	0	0	0	0	0	0	0	0	0	0	0	0	0	0	0	0	0	0	0	0	0	0	0	0	0	0	0	0	0	0	0	0	0	0
CGACCTTAGTGGAGTC-5386STDY7537944	0	1.72671	1.19727	0	0	0	0	0	0	0	0	0	0	0	0	0	0	0	0	0	1.19727	0	0	0	0	0	0	0	0	0	0	0	0	0	0	0	0	0	0	0	0	0	0	0	0	0	0	0	0
CGACCTTCAGTTCCCT-5386STDY7537944	0	2.39767	0	0	0	0	0	0	0	0	0	1.79155	0	0	0	0	0	0	0	0	1.25258	0	0	0	0	0	0	0	0	0	0	0	0	0	0	0	0	0	0	0	0	0	0	0	0	0	0	0	0
CGACCTTGTAAGGATT-5386STDY7537944	0	1.21573	0	0	0	0.782247	0	0	0	0	0	0	0	0	0	0	0	0	0	0	0.782247	0	0	0	0	0	0	0	0	0	0	0	0	0	0	0	0	0	0	0	0	0	0	0	0	0	0	0	0
CGACCTTGTCCCTTGT-5386STDY7537944	0	2.63934	0	0	0	0	0	0	0	0	0	0	1.28115	0	0	0	0	0	0	0	0	0	0	0	0	0	0	0	0	0	1.28115	0	0	0	0	1.28115	0	0	0	0	0	0	0	0	0	0	0	0	0
CGACCTTTCTGGTTCC-5386STDY7537944	0	1.13596	1.13596	0	0	0	0	0	0	0	0	0	0	0	0	0	0	0	0	0	1.99368	0	0	0	0	0	0	0	0	0	0	0	0	0	0	0	0	0	0	0	0	0	0	0	0	0	0	0	0
CGACTTCAGACTACAA-5386STDY7537944	0	0.892121	0	0	0	0	0	0	0	0	0	0	0	0	0	0	0	0	0	0	1.35599	0	0	0	0	0	0	0	0	0	0	0	0	0	0	0	0	0	0	0	0	0	0	0	0	0	0	0	0
CGACTTCAGATCCTGT-5386STDY7537944	0	1.57196	0	0	0	0	0	0	0	0	0	0	0	0	0	0	0	0	0	0	0	0	0	0	0	0	0	0	0	0	0	0	0	0	0	0	0	0	0	0	0	0	0	0	0	0	0	0	0
CGACTTCAGTAGCCGA-5386STDY7537944	0	1.67246	0	0	0	0	0	0	0	0	0	0	0	0	0	0	0	0	0	0	1.1514	0	0	0	0	0	0	0	0	0	0	0	0	0	0	0	0	0	0	0	0	0	0	0	0	0	0	0	0
CGACTTCCAAAGGTGC-5386STDY7537944	0	2.43545	0	0	0	0	0	0	0	0	1.12629	0	0	0	0	0	0	0	0	0	1.12629	0	0	0	0	0	0	0	0	0	0	0	0	0	0	0	0	0	0	0	0	0	0	0	0	0	0	0	0
CGACTTCCAAGAAGAG-5386STDY7537944	0	0	0	0	0	0.895535	0	0	0	0	0	0	0	0	0	0	0	0	0	0	0.895535	0	0	0.895535	0	1.67634	0	0	0	0	0	0	0	1.36028	0	0	0	0	0	0	0	0	0	0	0	0	0	0	0
CGACTTCCACACTGCG-5386STDY7537944	0	1.55849	0	0	0	0	0	0	1.05634	0	0	0	1.05634	0	0	0	0	0	0	0	0	0	0	0	0	0	0	0	0	0	0	0	0	0	0	0	0	0	0	0	0	0	0	0	0	0	0	0	0
CGACTTCCAGTAACGG-5386STDY7537944	0	1.39704	0	0	0	0	0	0	0	0	0	0	0	0	0.924896	0	0	0	0	0	0	0	0	0	0	0	0	0	0	0	0	0	0	0	0	0	0	0	0	0	0	0	0	0	0	0	0	0	0
CGACTTCCAGTGGAGT-5386STDY7537944	0	2.07521	0	0	0	0	0	0	0	0	0	0	1.50032	0	0	0	0	0	0	0	0	0	0	0	0	0	0	0	0	0	0	0	0	0	0	0	0	0	0	0	0	0	0	0	0	0	0	0	0
CGACTTCGTACTCTCC-5386STDY7537944	0	0	1.20262	0	0	0	0	0	0	0	0	0	0	0	0	0	0	0	0	0	0	0	0	0	0	0	0	0	0	0	0	0	0	0	0	0	0	0	0	0	0	0	0	0	0	0	0	0	0
CGACTTCGTCGGCACT-5386STDY7537944	0	0	0	0	0	0	0	0	0	0	0	0	0	0	0	0	0	0	0	0	0	0	0	0	0	1.04929	0	0	0	1.04929	0	0	0	0	0	0	0	0	0	0	0	0	0	0	0	0	0	0	0
CGACTTCGTGACCAAG-5386STDY7537944	0	1.50059	0	0	0	0	0	0	0	0	0	0	0	0	1.50059	0	0	0	0	0	0	0	0	0	0	0	0	0	0	0	0	0	0	0	0	0	0	0	0	0	0	0	0	0	0	0	0	0	0
CGACTTCGTGTAATGA-5386STDY7537944	0	0	0	0	0	0	0	0	0	0	0	0	0	0	0	0	0	0	0	0	0	0	0	0	0	0	0	0	0	0	0	0	0	0	0	0	0	0	0	0	0	0	0	0	0	0	0	0	0
CGACTTCGTTATTCTC-5386STDY7537944	0	0	0	0	0	0	0	0	0	0	0	0	0	0	0	0	0	0	0	0	0	0	0	0	0	0	0	0	0	0	0	0	0	0	0	0	0	0	0	0	0	0	0	0	0	0	0	0	0
CGACTTCGTTCGAATC-5386STDY7537944	0	0.956004	0	0	0	0	0	0	0	0	0	0	0	0	0	0	0	0	0	0	0.956004	0	0	0	0	0.956004	0	0	0	0	0	0	0	0	0	0	0.956004	0	0	0	0	0	0	0	0	0	0	0	0
CGAGAAGAGGACGAAA-5386STDY7537944	0	1.48958	0	0	0	0	0	0	0	0	0	0	0	0	0	0	0	0	0	0	1.48958	0	0	0	0	0	0	0	0	0	0	0	0	0	0	0	0	0	0	0	0	0	0	0	0	0	0	0	0
CGAGAAGCACAAGTAA-5386STDY7537944	0	0	0	0	0	1.44121	0	0	0	0	1.44121	2.00843	1.44121	0	0	0	0	0	0	0	0	0	0	0	0	0	0	0	0	0	2.00843	0	0	0	0	0	0	0	0	0	0	0	0	0	0	0	0	0	0
CGAGAAGCAGTGGAGT-5386STDY7537944	0	1.06324	0	0	0	0	0	0	0	0	0	0	0	0	0	0	0	0	0	0	0	0	0	0	0	0	0	0	0	0	0	0	0	0	0	0	0	0	0	0	0	0	0	0	0	0	0	0	0
CGAGAAGCATTAACCG-5386STDY7537944	0	1.29657	0	0	0	0	0	0	0	0	0	1.29657	0	0	0	0	0	0	0	0	1.84269	0	0	0	0	0	0	0	0	0	0	0	0	0	0	0	0	0	0	0	0	0	0	0	0	0	0	0	0
CGAGAAGTCCAATGGT-5386STDY7537944	0	0	0	0	0	0	0	0	0	0	0	0	0	0	0	0	0	0	0	0	1.3739	0	0	0	0	0	0	0	0	0	0	0	0	0	0	0	0	0	0	0	0	0	0	0	0	0	0	0	0
CGAGAAGTCGGCTACG-5386STDY7537944	0	2.55176	0	0	0	0	0	0	0	0	0	0	0	0	0	0	0	0	0	0	0	0	0	0	0	0	0	0	0	0	0	0	0	0	0	0	0	0	0	0	0	0	0	0	0	0	0	0	0
CGAGAAGTCTTGCAAG-5386STDY7537944	0	0	0	0	0	0	0	0	0	0	0	0	0	0	0	0	0	0	0	0	0	0	0	0	0	0	0	0	0	0	0	0	0	0	0	0	0	0	0	0	0	0	0	0	0	0	0	0	0
CGAGCACAGACAGACC-5386STDY7537944	0	0	0	0	0	0	0	0	0	0	0	0	0	0	0	0	0	0	0	0	1.10871	0	0	0	0	0	0	0	0	0	0	0	0	0	0	0	0	0	0	0	0	0	0	0	0	0	0	0	0
CGAGCACAGCTAGTCT-5386STDY7537944	0	2.77212	0	0	0	0	0	0	0	0	0	0	1.25241	0	1.79134	0	0	0	0	0	1.25241	0	0	0	0	0	0	0	0	0	0	0	0	0	0	0	0	0	0	0	0	0	0	0	0	0	0	0	0
CGAGCACAGCTGCGAA-5386STDY7537944	0	0	0	0	0	1.54472	0	0	0	0	0	0	2.12504	0	0	0	0	0	0	0	0	0	0	0	0	0	0	0	0	0	0	0	0	0	0	0	0	0	0	0	0	0	0	0	0	0	0	0	0
CGAGCACAGTAGGCCA-5386STDY7537944	0	1.35354	1.90838	0	0	0	0	0	0	0	0	1.35354	1.35354	0	0	0	0	0	0	0	0	0	0	0	0	0	0	0	0	0	0	0	0	0	0	0	0	0	0	0	0	0	0	0	0	0	0	0	0
CGAGCACCAGCCTTTC-5386STDY7537944	0	0	0	0	0	0	0	0	0	0	0	0	0	0	0	0	0	0	0	0	0	0	0	0	0	0	0	0	0	0	0	0	0	0	0	0	0	0	0	0	0	0	0	0	0	0	0	0	0
CGAGCACTCAACCAAC-5386STDY7537944	0	1.88173	0	0	0	0	0	0	0	0	0	0	0	0	0	0	0	0	0	0	0	0	0	0	0	1.04905	0	0	0	0	0	0	0	0	0	0	0	1.54966	0	0	0	0	0	0	0	0	0	0	0
CGAGCACTCACCACCT-5386STDY7537944	0	0	0	0	0	0	0	0	0	0	0	0	0	0	0	0	0	0	0	0	0	0	0	0.937756	0	2.80593	0	0	0	0	0	0	0	0	0	0	0	0	0	0	0	0	0	0	0	0	0	0	0
CGAGCACTCCGCAAGC-5386STDY7537944	0	2.25165	0	0	0	0	0	0	0	0	1.65855	0	0	0	1.65855	0	0	0	0	0	0	0	0	0	0	0	0	0	0	0	0	0	0	0	0	0	0	0	0	0	0	0	0	0	0	0	0	0	0
CGAGCACTCGTGGTCG-5386STDY7537944	0	2.7967	0	0	0	0	0	0	0	0	0	0	0	0	0	0	0	0	0	0	0	0	0	0	0	0	0	0	0	0	0	0	0	0	0	0	0	0	0	0	0	0	0	0	0	0	0	0	0
CGAGCACTCTGGCGAC-5386STDY7537944	0	1.39888	0	0	0	0	0	0	0	0	0	0	1.96028	0	1.39888	0	0	0	0	0	0	0	0	0	0	0	0	0	0	0	0	0	0	0	0	0	0	0	0	0	0	0	0	0	0	0	0	0	0
CGAGCCAAGAAGGCCT-5386STDY7537944	0	2.64844	0	0	0	0	0	0	0	0	1.45465	0	0	0	0	0	0	0	0	0	0	0	0	0	0	0	0	0	0	0	0	0	0	0	0	0	0	0	0	0	0	0	0	0	0	0	0	0	0
CGAGCCAAGAGTACCG-5386STDY7537944	0	0	0	0	0	0	0	0	0	0	0	0	0	0	0	0	0	0	0	0	1.08003	0	0	0	0	0	0	0	0	0	0	0	0	0	0	0	0	0	0	0	0	0	0	0	0	0	0	0	0
CGAGCCAAGCCCTAAT-5386STDY7537944	0	0	0	0	0	0	0	0	0	0	0	0	2.67533	0	0	0	0	0	0	0	0	0	0	0	0	0	0	0	0	0	0	0	0	0	0	0	0	0	0	0	0	0	0	0	0	0	0	0	0
CGAGCCAAGCTAGCCC-5386STDY7537944	0	1.05135	0	0	0	0	0	0	0	0	0	0	0	0	0	0	0	0	0	0	0	0	0	0	0	0	0	0	0	0	0	0	0	0	0	0	0	0	0	0	0	0	0	0	0	0	0	0	0
CGAGCCAAGGGAAACA-5386STDY7537944	0	1.89963	0	0	0	0	0	0	0	0	1.34592	0	0	0	0	0	0	0	0	0	0	0	0	0	0	0	0	0	0	0	0	0	0	0	0	0	0	0	0	0	0	0	0	0	0	0	0	0	0
CGAGCCACACGTTGGC-5386STDY7537944	0	0	0	0	0	0	0	0	0	0	0	0	0	0	0	0	0	0	0	0	1.22017	0	0	0	0	0	0	0	0	0	0	0	0	0	0	0	0	0	0	0	0	0	0	0	0	0	0	0	0
CGAGCCACAGCTGCAC-5386STDY7537944	0	1.94368	0	0	0	0	0	0	0	0	0	0	0	0	0	0	0	0	0	0	1.60736	0	0	0	0	0	0	0	0	0	0	0	0	0	0	0	0	0	0	0	0	0	0	0	0	0	0	0	0
CGAGCCAGTCTCATCC-5386STDY7537944	0	0	0	0	0	0	0	0	0	0	0	0	0	0	0	0	0	0	0	0	0.978025	0	0	0	0	0	0	0	0	0	0	0	0	0	0	0	0	0.978025	0	0	0	0	0	0	0	0	0	0	0
CGAGCCATCAATCTCT-5386STDY7537944	0	1.09503	0	0	0	0	0	0	0	0	0	0	0	0	0	0	0	0	0	0	0	0	0	0	0	1.60513	0	0	0	0	0	0	0	0	0	1.09503	0	0	0	0	0	0	0	0	0	0	0	0	0
CGAGCCATCCTGTACC-5386STDY7537944	0	2.68055	0	0	0	0	0	0	0	0	0	0	0	0	0	0	0	0	0	0	0	0	0	0	0	0	0	0	0	0	0	0	0	0	0	0	0	0	0	0	0	0	0	0	0	0	0	0	0
CGATCGGAGAAGAAGC-5386STDY7537944	0	1.96045	0	0	0	0	0	0	0	0	0	0	0	0	0	0	0	0	0	0	0	0	0	0	0	0	0	0	0	0	0	0	0	0	0	0	0	0	0	0	0	0	0	0	0	0	0	0	0
CGATCGGAGTCGCCGT-5386STDY7537944	0	0	0	0	0	0	0	0	0	0	0	0	0	0	0	0	0	0	0	0	0.715044	0	0	0	0	1.82799	0	1.41896	0	0.715044	0	0	0	0	0	0	0	0	0	0	0	0	0	0	0	0	0	0	0
CGATCGGCAGCCTTGG-5386STDY7537944	0	0.979373	0	0	0	0	0	0	0	0	0	0.979373	0	0	0	0	0	0	0	0	0	0	0	0	0	0	0	0	0	0	0	0	0	0	0	0	0	0	0	0	0	0	0	0	0	0	0	0	0
CGATCGGCAGGACGTA-5386STDY7537944	0	0	0.834183	0	0	0	0	0	0	0	0.834183	0	0.834183	0	0	0	0	0	0	0	0.834183	0	0	0	0	0	0	0	0	0	0	0	0	0	0	0	0	0	0	0	0	0	0	0	0	0	0	0	0
CGATCGGCAGTCAGAG-5386STDY7537944	0	1.91674	0	0	0	0	0	0	0	0	0	0	0	0	0	0	0	0	0	0	0	0	0	0	0	0	0	0	0	0	0	0	0	0	0	0	0	0	0	0	0	0	0	0	0	0	0	0	0
CGATCGGCATTCTTAC-5386STDY7537944	0	0	0	0	0	0	0	0	0	0	0	0	0	0	0	0	0	0	0	0	0	0	0	0	0	0	0	0	0	0	0	0	0	0	0	0	0	0	0	0	0	0	0	0	0	0	0	0	0
CGATCGGGTACGAAAT-5386STDY7537944	0	0	1.29967	0	0	0	0	0	0	0	0	0	0	0	0	0	0	0	0	0	1.84628	0	0	0	0	0	0	0	0	0	0	0	0	0	0	0	0	0	0	0	0	0	0	0	0	0	0	0	0
CGATCGGTCCCAGGTG-5386STDY7537944	0	1.91716	0	0	0	0	0	0	0	0	0	0	0	0	0	0	0	0	0	0	1.07632	0	0	0	0	0	0	0	0	0	0	0	0	0	0	0	0	0	0	0	0	0	0	0	0	0	0	0	0
CGATCGGTCCCTAACC-5386STDY7537944	0	0.771399	0	0.771399	0	0	0	0	0	0	0	0	0	0	0	0	0	0	0	0	0	0	0	0	0	0.771399	0	0	0	0	0	0	0	0	0	0	0	0	0	0	0	0	0	0	0	0	0	0	0
CGATCGGTCCGTCATC-5386STDY7537944	0	2.04387	0	0	0	0	0	0	0	0	0	2.04387	0	0	0	0	0	0	0	0	0	0	0	0	0	0	0	0	0	0	0	0	0	0	0	0	0	0	0	0	0	0	0	0	0	0	0	0	0
CGATCGGTCGATCCCT-5386STDY7537944	0	1.01543	0	0	0	1.01543	0	0	0	0	0	0	0	0	0	0	0	0	0	0	0	0	0	0	0	1.50876	0	0	0	0	0	0	0	0	0	0	0	0	0	0	0	0	0	0	0	0	0	0	0
CGATCGGTCGGTCTAA-5386STDY7537944	0	2.48769	0	0	0	0	0	0	0	0	0	0	0	0	0	0	0	0	0	0	1.54283	0	0	0	0	0	0	0	0	0	0	0	0	0	0	0	0	0	0	0	0	0	0	0	0	0	0	0	0
CGATCGGTCTGTCTAT-5386STDY7537944	0	2.51528	0	0	0	0	0	0	0	0	0	0	0	0	0	0	0	0	0	0	1.06299	0	0	0	0	0	0	0	0	0	0	0	0	0	0	0	0	0	0	0	0	0	0	0	0	0	0	0	0
CGATGGCAGGCATTGG-5386STDY7537944	0	2.04066	0	0	0	0	0	0	0	0	0	0	0	0	0	0	0	0	0	0	1.46968	0	0	0	0	0	0	0	0	0	0	0	0	0	0	0	0	0	0	0	1.46968	0	0	0	0	0	0	0	0
CGATGGCAGGCCCTCA-5386STDY7537944	0	1.95792	0	0	0	0	0	0	0	0	0	0	2.31519	0	0	0	0	0	0	0	1.39681	0	0	0	0	0	0	0	0	0	0	0	0	0	0	0	0	0	0	0	0	0	0	0	0	0	0	0	0
CGATGGCAGTGATCGG-5386STDY7537944	0	0	1.24991	0	0	0	0	0	0	0	0	1.24991	0	0	0	0	0	0	0	0	0	0	0	0	0	0	0	0	0	0	0	0	0	0	0	0	0	0	0	0	0	0	0	0	0	0	0	0	0
CGATGGCAGTTGAGTA-5386STDY7537944	0	0	0	0	0	0	0	0	0	0	0	0	0	0	0	0	0	0	0	0	0	0	0	0	0	0	0	0	0	0	0	0	0	0	0	0	0	0	0	0	0	0	0	0	0	0	0	0	0
CGATGGCCAAGCCCAC-5386STDY7537944	0	1.66983	0	0	0	0	0	0	0	0	0	0	0	0	0	0	0	0	0	0	0	0	0	0	0	0	0	0	0	0	0	0	0	0	0	0	0	0	0	0	0	0	0	0	0	0	0	0	0
CGATGGCCAGCTCGCA-5386STDY7537944	0	0	0	0	0	0	0	0	0	0	0	0	0	0	0	0	0	0	0	0	0	0	0	0	0	0	0	0	0	0	0	0	0	0	0	0	0	0	0	0	0	0	0	0	0	0	0	0	0
CGATGGCCAGGGTTAG-5386STDY7537944	0	1.58094	0	0	0	0	0	0	0	0	0	0	0	0	0	0	0	0	0	0	0	0	0	0	0	0	0	0	0	0	0	0	0	0	0	0	0	0	0	0	0	0	0	0	0	0	0	0	0
CGATGGCCATTACGAC-5386STDY7537944	0	0	0	0	0	0	0	0	0	0	0	0	0	0	0.467423	0	0	0	0	0	0	0	0	0	0	0	0	0	0	0	0	0	0	0	0	0	0	0	0	0	0	0	0	0	0	0	0	0	0
CGATGGCTCCAAACTG-5386STDY7537944	0	2.17456	0	0	0	0	0	0	0	0	0	0	0	0	0	0	0	0	0	0	1.28077	0	0	0	0	0	0	0	0	0	0	0	0	0	0	0	0	0	0	0	0	0	0	0	0	0	0	0	0
CGATGGCTCCAAATGC-5386STDY7537944	0	3.71487	0	0	0	0	0	0	0	0	0	0	0	0	0	0	0	0	0	0	0	0	0	0	0	0	0	0	0	0	0	0	0	0	0	0	0	1.69569	0	0	0	0	0	0	0	0	0	0	0
CGATGGCTCGTAGGTT-5386STDY7537944	0	3.04548	0	0	0	0	0	0	0	0	0	0	0	0	0	0	0	0	0	0	0	0	0	0	0	0	0	0	0	0	0	0	0	0	0	0	0	0	0	0	0	0	0	0	0	0	0	0	0
CGATGTAAGAGCTATA-5386STDY7537944	0	0	0	0	0	0	0	0	0	0	0	1.18169	1.18169	0	0	0	0	0	0	0	1.18169	0	0	0	0	0	0	0	0	0	0	0	0	0	0	0	0	0	0	0	0	0	0	0	0	0	0	0	0
CGATGTAAGATCGATA-5386STDY7537944	0	2.55394	0	0	0	0	0	0	0	0	0	0	0	0	0	0	0	0	0	0	0	0	0	0	0	0	0	0	0	0	0	0	0	0	0	0	0	0	0	0	0	0	0	0	0	0	0	0	0
CGATGTAAGCTCAACT-5386STDY7537944	0	0	0	0	0	0	0	0	0	0	0	1.38345	1.38345	0	0	0	0	0	0	0	1.94266	0	0	0	0	0	0	0	0	0	0	0	0	0	0	0	0	0	0	0	0	0	0	0	0	0	0	0	0
CGATGTACAATCCGAT-5386STDY7537944	0	1.39293	0	0	0	0	0	0	0	0	0	0	0	0	0	0	0	0	0	0	0	0	0	0	0	0	0	0	0	0	0	0	0	0	0	0	0	0	0	0	0	0	0	0	0	0	0	0	0
CGATGTACACAGGAGT-5386STDY7537944	0	2.77092	0	0	0	0	0	0	0	0	1.14392	1.14392	0	0	0	0	0	0	0	0	0	0	0	0	0	0	0	0	0	0	1.14392	0	0	0	0	0	0	0	0	0	0	0	0	0	0	0	0	0	0
CGATGTACACCATCCT-5386STDY7537944	0	0	0	0	0	0	0	0	0	0	0	0	0.921877	0	0	0	0	0	0	0	0.921877	0	0	0	0	0	0	0	0	0	0	0	0	0	0	0	0	0	0	0	0	0	0	0	0	0	0	0	0
CGATGTACACCGATAT-5386STDY7537944	0	0	0	0	0	0	0	0	0	0	0	0	0	0	0	0	0	0	0	0	1.10953	0	0	0	0	0	0	0	0	0	0	0	0	0	0	0	0	0	0	0	0	0	0	0	0	0	0	0	0
CGATGTACACTGCCAG-5386STDY7537944	0	1.41683	0	0	0	0	0	0	0	0	0.940793	0	0	0	0	0	0	0	0	0	0	0	0	0	0	0	0	0	0	0	0	0	0	0	0	0	0	0	0	0	0	0	0	0	0	0	0	0	0
CGATGTACAGGCAGTA-5386STDY7537944	0	0	0	0	0	0	0	0	0	0	0	0	0	0	0	0	0	0	0	0	0	0	0	0	0	0	0	0	0	0	0	0	0	0	0	0	0	1.02542	0	0	0	0	0	0	0	0	0	0	0
CGATGTACATTGGGCC-5386STDY7537944	0	2.23118	0	0	0	0	0	0	0	0	0	0	0	0	0	0	0	0	0	0	0	0	0	0	0	0	0	0	0	0	0	0	0	0	0	0	0	0	0	0	0	0	0	0	0	0	0	0	0
CGATGTAGTTCGGGCT-5386STDY7537944	0	2.36842	0	0	0	0	0	0	0	0	0	0	0	0	0	0	0	0	0	0	1.44146	0	0	0	0	0	0	0	0	0	0	0	0	0	0	0	0	0	0	0	0	0	0	0	0	0	0	0	0
CGATGTATCCGTCAAA-5386STDY7537944	0	2.27716	0	0	0	0	0	0	0	0	0	0	0	0	0	0	0	0	0	0	1.36515	0	0	0	0	0	0	0	0	0	0	0	0	0	0	0	0	0	0	0	0	0	0	0	0	0	0	0	0
CGATGTATCTACTATC-5386STDY7537944	0	2.47922	0	0	0	0	0	0	0	0	0	0	0	0	0	0	0	0	0	0	0	0	0	0	0	0	0	0	0	0	0	0	0	0	0	0	0	0	0	0	0	0	0	0	0	0	0	0	0
CGATGTATCTGACCTC-5386STDY7537944	0	0	0	0	0	1.21615	0	0	0	0	0	0	0	0	0	0	0	0	0	0	1.21615	0	0	0	0	0	0	0	0	0	0	0	0	0	0	0	0	0	0	0	0	0	0	0	0	0	0	0	0
CGATTGAAGCACCGCT-5386STDY7537944	0	1.28087	0	0	0	0	0	0	0	0	0	0	0.832858	0	0	0	0	0	0	0	0	0	0	0	0	0	0	0	0	0	0	0	0	0	0	0	0	0	0	0	0	0	0	0	0	0	0	0	0
CGATTGAAGTACGACG-5386STDY7537944	0	0	0	0	0	0	0	0	0	0	0	0	0	0	0	0	0	0	0	0	0	0	0	0	0	0	0	0	0	0	0	0	0	0	0	0	0	0	0	0	0	0	0	0	0	0	0	0	0
CGATTGACAGGACCCT-5386STDY7537944	0	1.34204	0	0	0	0	0	0	0	0	0	0	0	0	0.881048	0	0	0	0	0	1.65638	0	0	0	0	0	0	0	0	0	0	0	0	0	0	0	0	0	0	0	0	0	0	0	0	0	0	0	0
CGATTGACAGGTTTCA-5386STDY7537944	0	0.993825	0	0	0	0	0	0	0	0	0	0	0	0	0	0	0	0	0	0	0	0	0	0	0	0	0	0	0	0	0	0	0	0	0	0	0	0	0	0	0	0	0	0	0	0	0	0	0
CGATTGAGTCTCTCGT-5386STDY7537944	0	2.38975	0	0	0	0	0	0	0	0	0	2.38975	0	0	0	0	0	0	0	0	0	0	0	0	0	0	0	0	0	0	0	0	0	0	0	0	0	0	0	0	0	0	0	0	0	0	0	0	0
CGATTGAGTGTAATGA-5386STDY7537944	0	0	0	0	0	0	0	0	0	0	1.00709	0	0	0	0	0	0	0	0	0	0	0	0	1.49856	0	1.49856	0	0	0	0	0	0	0	0	0	0	0	0	0	0	0	0	0	0	0	0	0	0	0
CGATTGAGTTACGACT-5386STDY7537944	0	1.58125	0	0	0	0.827241	0	0	0	0	0	0	0	0	0	0	0	0	0	0	1.27369	0	0	0	0	0	0	0	0	0	0	0	0	0	0	0	0	0	0	0	0	0	0	0	0	0	0	0	0
CGATTGAGTTCCATGA-5386STDY7537944	0	0	0	0	0	0	0	0	0	0	0	0	0	0	0	0	0	0	0	0	1.20181	0	0	0	0	0	0	0	0	0	0	0	0	0	0	0	0	0	0	0	0	0	0	0	0	0	0	0	0
CGATTGATCTGCCCTA-5386STDY7537944	0	1.31342	0	0	0	0	0	0	0	0	0	0	0	0	0	0	0	0	0	0	2.21448	0	0	0	0	0	0	0	0	0	0	0	0	0	0	0	0	0	0	0	0	0	0	0	0	0	0	0	0
CGCCAAGAGATGCCAG-5386STDY7537944	0	1.92345	0	0	0	0	0	0	0	0	0	0	0	0	0	0	0	0	0	0	0	0	0	0	0	0	0	0	0	0	0	0	0	0	0	0	0	0	0	0	0	0	0	0	0	0	0	0	0
CGCCAAGAGCTGGAAC-5386STDY7537944	0	1.37633	0	0	0	0	0	0	0	0	1.37633	0	0	0	0	0	0	0	0	0	1.37633	0	0	0	0	0	0	0	0	0	0	0	0	0	0	0	0	0	0	0	0	0	0	0	0	0	0	0	0
CGCCAAGCATGATCCA-5386STDY7537944	0	2.53463	0	0	0	0	0	0	0	0	0	0	0	0	0	0	0	0	0	0	0	0	0	0	0	0	0	0	0	0	0	0	0	0	0	0	0	0	0	0	0	0	0	0	0	0	0	0	0
CGCCAAGCATGTCTCC-5386STDY7537944	0	2.64236	0	0	0	0	0	0	0	0	0	0	1.44964	0	0	0	0	0	0	0	0	0	0	0	0	0	0	0	0	0	0	0	0	0	0	0	0	0	0	0	0	0	0	0	0	0	0	0	0
CGCCAAGGTCGAACAG-5386STDY7537944	0	2.09308	1.51621	0	0	0	0	0	0	0	0	0	0	0	0	0	0	0	0	0	0	0	0	0	0	0	0	0	0	0	0	0	0	0	0	0	0	0	0	0	0	0	0	0	0	0	0	0	0
CGCCAAGGTTACGCGC-5386STDY7537944	0	1.17982	0	0	0	0	0	0	0	0	0	0	0	0	0	0	0	0	0	0	0	0	0	0	0	0	0	0	0	0	0	0	0	0	0	0	0	0	0	0	0	0	0	0	0	0	0	0	0
CGCCAAGTCACCATAG-5386STDY7537944	0	2.19794	1.09915	0	0	0	0	0	0	0	0	0	0	0	0	0	0	0	0	0	1.09915	0	0	0	0	0	0	0	0	0	0	0	0	0	0	0	0	0	0	0	0	0	0	0	0	0	0	0	0
CGCCAAGTCATTCACT-5386STDY7537944	0	0.889409	1.35258	0	0	0	0	0	0	0	0	0	0.889409	0	0	0	0	0	0	0	0	0	0	0.889409	0	0.889409	0	0	0	0	0	0	0	0	0	0	0	0	0	0	0	0	0	0	0	0	0	0	0
CGCCAAGTCGCAGGCT-5386STDY7537944	0	1.56789	0	0	0	0	0	0	0	0	0	0	0	0	0	0	0	0	0	0	0	0	0	0	0	0	0	0	0	0	0	0	0	0	0	0	0	0	0	0	0	0	0	0	0	0	0	0	0
CGCCAAGTCGGAGGTA-5386STDY7537944	0	2.74906	0	0	0	0	0	0	0	0	0	0	0	0	0	0	0	0	0	0	0	0	0	0	0	0	0	0	0	0	0	0	0	0	0	0	0	1.03974	0	0	0	0	0	0	0	0	0	0	0
CGCCAAGTCTGGCGAC-5386STDY7537944	0	1.27018	1.81204	0	0	0	0	0	0	0	0	1.27018	0	0	0	0	0	0	0	0	1.27018	0	0	0	0	0	0	0	0	0	0	0	0	0	0	0	0	0	0	0	0	0	0	0	0	0	0	0	0
CGCCAAGTCTTGTTTG-5386STDY7537944	0	1.58699	0	0	0	0	0	0	0.831318	0	0.831318	0	0	0	0	0	0	0	0	0	1.58699	0	0	0	0	0	0	0	0	0	0	0	0	0	0	0	0	0	0	0	0	0	0	0	0	0	0	0	0
CGCGGTAAGCATCATC-5386STDY7537944	0	1.61345	1.10196	0	0	0	0	0	0	0	0	0	0	0	0	0	0	0	0	0	1.10196	0	0	0	0	0	0	0	0	0	0	0	0	0	0	0	0	0	0	0	0	0	0	0	0	0	0	0	0
CGCGGTAAGCCACCTG-5386STDY7537944	0	2.55952	0	0	0	0	0	0	0	0	0	1.38189	0	0	0	0	0	0	0	0	0	0	0	0	0	0	0	0	0	0	0	0	0	0	0	0	0	0	0	0	0	0	0	0	0	0	0	0	0
CGCGGTAAGCGACGTA-5386STDY7537944	0	1.56369	0	0	0	0	0	0	0	0	0	0	0	0	0	0	0	0	0	0	0	0	0	0	0	0	0	0	0	0	1.56369	0	0	0	0	0	0	0	0	0	0	0	0	0	0	0	0	0	0
[truncated: 124,154 more rows]
[truncated: 19 more columns]

## Sheet: panel_c
sample	cell_number		index	n_genes	library_id
[truncated: 15,021 more rows]
