# Supplementary material for: A human embryonic limb cell atlas resolved in space and time
Source: Nature. 2023 Dec 6;635(8039):668–78. doi: 10.1038/s41586-023-06806-x (PMC7616500; doi:10.1038/s41586-023-06806-x)
Supplement: Supplementary file 17 — Source Data Extended Data Fig. 2 [file 41586_2023_6806_MOESM17_ESM.xlsx]

## Sheet: panel_a
index	UMAP1	UMAP2	cell_cluster
AACACGTTCTCTGAGA-5386STDY7537944	-1.31189	14.693	AER-Basal
AAGACCTCACCGCTAG-5386STDY7537944	-0.992545	16.5428	Periderm
ACGAGGAGTAAGAGAG-5386STDY7537944	-2.13408	14.6798	AER-Basal
AGCGGTCAGCGATCCC-5386STDY7537944	-1.33144	14.4413	AER-Basal
AGCTCTCTCCATGAGT-5386STDY7537944	-0.813204	15.4362	Periderm
AGGCCACGTACAAGTA-5386STDY7537944	-1.49391	14.5257	AER-Basal
AGGGTGAAGCCACGCT-5386STDY7537944	-2.357	14.6601	AER-Basal
ATCTACTGTCTTTCAT-5386STDY7537944	-1.36775	14.5505	AER-Basal
CACCAGGGTACAGTTC-5386STDY7537944	-0.86965	15.9045	Periderm
CAGCTGGGTGTGAAAT-5386STDY7537944	-0.988273	16.3844	Periderm
CAGTAACCAGGTTTCA-5386STDY7537944	-1.40659	14.5762	AER-Basal
CGAACATTCCAAACTG-5386STDY7537944	-2.07823	14.7304	AER-Basal
CGCTTCAGTCAACATC-5386STDY7537944	-1.4925	14.9073	AER-Basal
CGGCTAGAGTGCGTGA-5386STDY7537944	-1.78362	14.7463	AER-Basal
CTACATTAGAGTAATC-5386STDY7537944	-1.6759	14.832	AER-Basal
CTCGGAGGTAAATGAC-5386STDY7537944	-1.70113	14.964	AER-Basal
CTCGTACGTATAGGTA-5386STDY7537944	-0.880549	15.9237	Periderm
CTGTTTACAGTCGATT-5386STDY7537944	-0.876279	15.5057	Periderm
GAATAAGAGATATGCA-5386STDY7537944	-2.42946	14.6283	AER-Basal
GAATAAGGTGCGGTAA-5386STDY7537944	-1.66698	15.0911	AER-Basal
GACTAACAGGTGGGTT-5386STDY7537944	-1.86076	14.8016	AER-Basal
GACTACAGTTAAGGGC-5386STDY7537944	-1.26893	14.3207	AER-Basal
GCATGCGCAGCCAATT-5386STDY7537944	-1.57029	14.9099	AER-Basal
GGAAAGCAGAAACCGC-5386STDY7537944	-0.991901	16.0953	Periderm
GGAACTTTCGTTACGA-5386STDY7537944	-1.24031	14.6673	AER-Basal
GGGAGATAGACATAAC-5386STDY7537944	-1.83952	14.7332	AER-Basal
GTAGTCAGTTTAGGAA-5386STDY7537944	-1.83389	14.6596	AER-Basal
GTCACAAAGTCCAGGA-5386STDY7537944	-2.02236	14.5353	AER-Basal
TACACGATCGCGGATC-5386STDY7537944	-0.806276	15.7754	Periderm
TACTTGTTCTCGAGTA-5386STDY7537944	-1.52531	14.7033	AER-Basal
TCAGCTCTCAAACCAC-5386STDY7537944	-1.90463	14.7179	AER-Basal
TCCACACCAAGAGGCT-5386STDY7537944	-0.812002	15.4911	Periderm
AACCGCGCAGCCACCA-FCAImmP7536758	-0.504854	17.1401	Periderm
ACCAGTATCATTCACT-FCAImmP7536758	-0.56661	16.7996	Periderm
ACCAGTATCTATCCTA-FCAImmP7536758	-2.63201	15.9441	Basal
ACGGCCATCCATGAGT-FCAImmP7536758	-0.446064	17.0671	Periderm
ACGGGTCGTGTGACGA-FCAImmP7536758	-0.438181	17.2971	Periderm
AGGCCGTAGACGCACA-FCAImmP7536758	-0.565327	17.1206	Periderm
AGGTCCGGTGTGCCTG-FCAImmP7536758	-0.804069	15.4851	Periderm
AGGTCCGTCCGTAGGC-FCAImmP7536758	-0.574323	17.2365	Periderm
AGTAGTCTCACCACCT-FCAImmP7536758	-0.868768	16.0903	Periderm
AGTGGGAAGTGAACAT-FCAImmP7536758	-0.569208	16.7512	Periderm
AGTGTCAAGTAGGCCA-FCAImmP7536758	-0.347672	17.2625	Periderm
AGTTGGTCATACAGCT-FCAImmP7536758	-2.61291	15.9197	Basal
ATCCGAATCAACCATG-FCAImmP7536758	-0.894656	16.5814	Periderm
ATCGAGTGTTCATGGT-FCAImmP7536758	-0.498987	16.6752	Periderm
ATGGGAGTCGTACCGG-FCAImmP7536758	-0.319848	16.9611	Periderm
ATGTGTGGTATCTGCA-FCAImmP7536758	-0.352078	17.4052	Periderm
CAAGAAACATAGAAAC-FCAImmP7536758	-2.41531	15.5689	Basal
CACCACTAGATCACGG-FCAImmP7536758	-0.953228	16.931	Periderm
CACCTTGAGACTGGGT-FCAImmP7536758	-0.998532	16.6241	Periderm
CACCTTGTCGACAGCC-FCAImmP7536758	-0.447579	17.2715	Periderm
CATATTCAGTGGTAAT-FCAImmP7536758	-0.698859	17.0332	Periderm
CATCGAACAAGAGTCG-FCAImmP7536758	-0.821362	16.0883	Periderm
CATGGCGTCCCATTAT-FCAImmP7536758	-0.411045	17.3876	Periderm
CCCTCCTAGCTGCGAA-FCAImmP7536758	-0.848957	16.3804	Periderm
CCCTCCTGTACTCTCC-FCAImmP7536758	-0.662045	16.934	Periderm
CCGTACTCAATGGATA-FCAImmP7536758	-0.602102	16.4409	Periderm
CCTCTGACAAATCCGT-FCAImmP7536758	-0.522508	17.3144	Periderm
CGATGGCTCACTTCAT-FCAImmP7536758	-0.878274	15.4413	Periderm
CGCTGGACACCAGATT-FCAImmP7536758	-0.65291	16.9164	Periderm
CGCTGGACAGACGCCT-FCAImmP7536758	-0.650569	16.8122	Periderm
CGGACGTAGTGGAGTC-FCAImmP7536758	-0.429559	17.2126	Periderm
CGGAGTCAGTTAAGTG-FCAImmP7536758	-0.480347	17.1317	Periderm
CGTCACTCACGGATAG-FCAImmP7536758	-2.69238	15.8808	Basal
CGTCACTGTCTAACGT-FCAImmP7536758	-0.727223	17.2562	Periderm
CTACACCCACCAGATT-FCAImmP7536758	-0.695106	17.1293	Periderm
GAACGGACACCAGATT-FCAImmP7536758	-2.31033	15.7021	Basal
GAAGCAGAGTCATGCT-FCAImmP7536758	-0.819497	16.9778	Periderm
GACCTGGCAATGGACG-FCAImmP7536758	-0.584044	17.1965	Periderm
GACGTGCGTGGTCTCG-FCAImmP7536758	-0.638793	16.85	Periderm
GATGAAATCCGAATGT-FCAImmP7536758	-0.596657	17.2168	Periderm
GCATGCGCACAACGTT-FCAImmP7536758	-0.726964	16.7382	Periderm
GCCAAATAGGGTCGAT-FCAImmP7536758	-0.692052	17.1759	Periderm
GCGACCATCCCACTTG-FCAImmP7536758	-0.534314	17.1427	Periderm
GCGACCATCCGATATG-FCAImmP7536758	-0.51673	17.2755	Periderm
GCGGGTTAGCTAGGCA-FCAImmP7536758	-0.683436	17.0784	Periderm
GGAAAGCCACCGATAT-FCAImmP7536758	-0.432858	17.3483	Periderm
GGAATAACACGACGAA-FCAImmP7536758	-0.527606	17.2523	Periderm
GGAGCAACATGGTTGT-FCAImmP7536758	-0.374398	17.3332	Periderm
GGTGTTATCAGGATCT-FCAImmP7536758	-0.482196	17.1626	Periderm
GTCACGGTCGGCGCTA-FCAImmP7536758	-0.878235	16.7368	Periderm
GTCTCGTTCAGTGCAT-FCAImmP7536758	-0.691484	16.9602	Periderm
GTGCAGCTCTGAGTGT-FCAImmP7536758	-0.506494	16.9423	Periderm
TAAGAGACACTCAGGC-FCAImmP7536758	-0.90697	15.6422	Periderm
TACACGATCTCGATGA-FCAImmP7536758	-0.460306	17.2162	Periderm
TACTCATGTAGTAGTA-FCAImmP7536758	-0.658416	17.2699	Periderm
TACTTGTCACACCGCA-FCAImmP7536758	-0.483026	17.209	Periderm
TAGAGCTCATCACAAC-FCAImmP7536758	-0.854085	16.8594	Periderm
TAGTTGGGTTGCGTTA-FCAImmP7536758	-0.628487	16.9442	Periderm
TCAATCTAGTATCTCG-FCAImmP7536758	-0.413611	17.2395	Periderm
TCAGGTAGTTCAACCA-FCAImmP7536758	-2.67378	16.0504	Basal
TCGTACCAGATGTGGC-FCAImmP7536758	-2.37079	15.8344	Basal
TCGTAGATCTGTTGAG-FCAImmP7536758	-0.69651	17.1137	Periderm
TCTATTGTCACTGGGC-FCAImmP7536758	-0.813054	16.7017	Periderm
TGAAAGAAGCGCTTAT-FCAImmP7536758	-0.528268	17.1565	Periderm
TGACGGCCAGGCGATA-FCAImmP7536758	-1.77948	15.3665	Basal
TGATTTCTCCAGGGCT-FCAImmP7536758	-0.478667	17.0997	Periderm
TGCGGGTAGTGACATA-FCAImmP7536758	-0.834707	15.5362	Periderm
TGCTGCTCAGCTGTAT-FCAImmP7536758	-0.868399	16.8153	Periderm
TGGCTGGGTTCGTCTC-FCAImmP7536758	-0.858145	16.0644	Periderm
TGGTTAGAGTATGACA-FCAImmP7536758	-0.521584	17.3024	Periderm
TGGTTAGAGTCGTTTG-FCAImmP7536758	-0.392269	17.121	Periderm
TGTATTCCATGCTAGT-FCAImmP7536758	-0.921571	15.5279	Periderm
TTAACTCAGTTGCAGG-FCAImmP7536758	-0.650354	17.059	Periderm
TTCTCCTGTGAAGGCT-FCAImmP7536758	-0.615915	17.0528	Periderm
TTGGCAAGTACCTACA-FCAImmP7536758	-0.621204	17.0767	Periderm
AAACGGGAGACGCACA-FCAImmP7536759	-2.32493	15.5862	Basal
AAGCCGCTCTTCGGTC-FCAImmP7536759	-0.45529	16.952	Periderm
AATCGGTAGTCAAGGC-FCAImmP7536759	-0.694213	17.0961	Periderm
ACATACGCAGTGGGAT-FCAImmP7536759	-0.395502	17.2118	Periderm
ACATGGTGTGATAAAC-FCAImmP7536759	-2.67825	15.8946	Basal
ACCGTAAAGCTGTCTA-FCAImmP7536759	-0.532687	16.9944	Periderm
ACGATACCACGGTAGA-FCAImmP7536759	-0.776962	17.024	Periderm
ACGATACCATGGTAGG-FCAImmP7536759	-1.09409	16.5813	Periderm
ACGATGTGTGGCTCCA-FCAImmP7536759	-1.03145	16.6644	Periderm
ACGCAGCGTTCTCATT-FCAImmP7536759	-0.806334	15.3915	Periderm
ACGGGCTGTAGGCTGA-FCAImmP7536759	-0.674927	17.1749	Periderm
ACTGAACAGTGTACTC-FCAImmP7536759	-0.797385	16.9236	Periderm
ACTGTCCAGTAATCCC-FCAImmP7536759	-0.927834	16.9198	Periderm
AGAGCTTAGAACAACT-FCAImmP7536759	-0.841628	15.879	Periderm
AGAGTGGCAGTCGTGC-FCAImmP7536759	-2.66827	15.8876	Basal
ATCATGGTCGCCGTGA-FCAImmP7536759	-1.53	14.9107	AER-Basal
ATCCACCTCGTACCGG-FCAImmP7536759	-0.291084	17.1461	Periderm
ATGGGAGAGCGACGTA-FCAImmP7536759	-0.525045	17.2036	Periderm
CAACCAACATGGGACA-FCAImmP7536759	-0.940992	16.7136	Periderm
CAAGGCCCATTGAGCT-FCAImmP7536759	-0.875818	16.9894	Periderm
CAAGGCCTCCACGTGG-FCAImmP7536759	-0.521448	17.2919	Periderm
CAGCAGCAGCGTTCCG-FCAImmP7536759	-0.196754	17.2193	Periderm
CAGCTAACACAGGAGT-FCAImmP7536759	-2.54879	15.8384	Basal
CATCGAAGTAGCTAAA-FCAImmP7536759	-0.562293	16.5988	Periderm
CATGCCTTCCAAATGC-FCAImmP7536759	-0.385703	17.3893	Periderm
CATTATCAGTCGCCGT-FCAImmP7536759	-0.976079	16.6048	Periderm
CCATTCGGTGATGTGG-FCAImmP7536759	-0.559474	17.2123	Periderm
CCGGGATAGCCTCGTG-FCAImmP7536759	-0.480129	17.148	Periderm
CCTAGCTTCATAGCAC-FCAImmP7536759	-0.460363	16.9337	Periderm
CCTCAGTGTGTTGAGG-FCAImmP7536759	-0.895712	16.9422	Periderm
CGGTTAATCATTCACT-FCAImmP7536759	-2.45438	15.8926	Basal
CGTCCATTCAGTTCGA-FCAImmP7536759	-0.552358	17.2051	Periderm
CGTCTACTCTACCTGC-FCAImmP7536759	-1.03115	16.7672	Periderm
CTAACTTAGTGGTAAT-FCAImmP7536759	-0.685405	17.2851	Periderm
CTAGAGTTCTTGTACT-FCAImmP7536759	-0.283635	17.2945	Periderm
CTCACACTCTATGTGG-FCAImmP7536759	-0.974347	16.8224	Periderm
CTCGTCAAGAGTAATC-FCAImmP7536759	-0.894512	15.653	Periderm
CTGCTGTCAAGTAGTA-FCAImmP7536759	-2.74635	15.9601	Basal
CTTAACTAGTTGAGTA-FCAImmP7536759	-0.494394	17.2502	Periderm
GAAATGAGTCTGGAGA-FCAImmP7536759	-0.868585	16.0122	Periderm
GAACATCTCCCGACTT-FCAImmP7536759	-2.44214	15.7339	Basal
GAATAAGAGCGCCTCA-FCAImmP7536759	-0.357016	17.0171	Periderm
GACGGCTCACTCAGGC-FCAImmP7536759	-0.88166	15.2291	Periderm
GACGTTAAGACTAGGC-FCAImmP7536759	-0.431765	17.1029	Periderm
GAGTCCGAGATCCCGC-FCAImmP7536759	-0.509494	17.1995	Periderm
GAGTCCGAGTGAACAT-FCAImmP7536759	-2.67139	15.7909	Basal
GCGACCAGTATAGGTA-FCAImmP7536759	-0.753508	16.8747	Periderm
GCGAGAAAGCACAGGT-FCAImmP7536759	-0.724476	17.0131	Periderm
GGCCGATGTTCAGGCC-FCAImmP7536759	-0.831459	17.0276	Periderm
GGCGACTTCCGCATCT-FCAImmP7536759	-0.675474	17.2892	Periderm
GGCTCGAGTTAAAGTG-FCAImmP7536759	-0.448984	17.0205	Periderm
GTATTCTCAGACAAGC-FCAImmP7536759	-0.502319	17.328	Periderm
GTCTCGTAGATCCCGC-FCAImmP7536759	-0.451055	17.0291	Periderm
GTCTTCGAGATGGGTC-FCAImmP7536759	-2.26735	15.6783	Basal
GTGAAGGCATTCCTCG-FCAImmP7536759	-0.339631	17.025	Periderm
GTGCTTCTCTTGTATC-FCAImmP7536759	-2.38591	15.8823	Basal
TACTCGCAGACTACAA-FCAImmP7536759	-0.521464	17.4101	Periderm
TAGCCGGTCCTATTCA-FCAImmP7536759	-0.796663	16.9882	Periderm
TAGTTGGAGCCCAGCT-FCAImmP7536759	-0.750184	17.0358	Periderm
TAGTTGGAGCTAACTC-FCAImmP7536759	-0.572719	16.7056	Periderm
TCAACGAAGGGTATCG-FCAImmP7536759	-0.667115	16.3447	Periderm
TCAGGATTCCTCTAGC-FCAImmP7536759	-0.938624	15.9608	Periderm
TCATTACTCAAGGCTT-FCAImmP7536759	-0.749995	17.0188	Periderm
TCTCATACAATGGATA-FCAImmP7536759	-0.438456	17.1826	Periderm
TCTCATATCATGCATG-FCAImmP7536759	-0.692194	17.3457	Periderm
TCTTCGGGTTCGTCTC-FCAImmP7536759	-0.466852	17.1411	Periderm
TGACTTTCAAGCGTAG-FCAImmP7536759	-1.57929	14.9734	AER-Basal
TGACTTTTCTTGAGAC-FCAImmP7536759	-0.834384	15.5356	Periderm
TGAGAGGGTACCTACA-FCAImmP7536759	-0.658716	16.9781	Periderm
TGCCAAAAGGTGTTAA-FCAImmP7536759	-2.49654	15.94	Basal
TTAACTCAGGGATACC-FCAImmP7536759	-0.437914	17.358	Periderm
TTGGAACGTATGAAAC-FCAImmP7536759	-1.95374	15.4475	Basal
TTTGGTTAGCCCAGCT-FCAImmP7536759	-0.512975	17.0144	Periderm
AAACGGGGTCAAAGAT-5386STDY7557335	-0.79951	15.9889	Periderm
AACACGTGTATAATGG-5386STDY7557335	-0.759929	15.6386	Periderm
AACTCTTAGGCATTGG-5386STDY7557335	-0.658691	17.2324	Periderm
AATCCAGCATCAGTAC-5386STDY7557335	-1.18577	16.5369	Periderm
ACACCAAGTTCCCTTG-5386STDY7557335	-1.01838	16.7093	Periderm
ACATACGAGAGGTTGC-5386STDY7557335	-2.54684	15.9812	Basal
ACCTTTATCTCGGACG-5386STDY7557335	-0.865167	15.516	Periderm
ACGAGCCCAAGGGTCA-5386STDY7557335	-0.993279	16.5721	Periderm
ACGTCAAGTGCAGACA-5386STDY7557335	-0.97266	16.2387	Periderm
ACTGTCCAGCTGAAAT-5386STDY7557335	-1.93231	15.388	Basal
ACTTGTTGTCTAAACC-5386STDY7557335	-0.67994	17.1793	Periderm
ACTTGTTGTTTAGGAA-5386STDY7557335	-0.998845	16.7681	Periderm
ACTTTCATCATCGCTC-5386STDY7557335	-0.684665	17.1289	Periderm
AGAATAGCAAACTGCT-5386STDY7557335	-0.94084	16.9628	Periderm
AGACGTTAGTGAAGTT-5386STDY7557335	-0.799086	15.4774	Periderm
AGATTGCCAGCTGCAC-5386STDY7557335	-1.06777	15.5374	Periderm
AGCAGCCGTGTGACGA-5386STDY7557335	-0.685495	16.6085	Periderm
AGCTCCTAGCGAGAAA-5386STDY7557335	-0.930941	16.843	Periderm
AGCTTGACATGACATC-5386STDY7557335	-0.838978	15.8533	Periderm
AGGCCACAGTACGTAA-5386STDY7557335	-0.839046	17.0296	Periderm
AGGTCCGCACCAGTTA-5386STDY7557335	-1.84625	15.2658	Basal
AGTAGTCAGTCCGTAT-5386STDY7557335	-2.34271	15.9163	Basal
AGTGAGGGTCGGATCC-5386STDY7557335	-0.492669	17.3448	Periderm
AGTGTCATCAGAGACG-5386STDY7557335	-2.24757	15.8261	Basal
ATAACGCAGGCAATTA-5386STDY7557335	-0.920409	16.8747	Periderm
ATAGACCCAAAGCAAT-5386STDY7557335	-0.767439	17.0455	Periderm
ATGGGAGGTCGCATAT-5386STDY7557335	-2.37567	15.8176	Basal
ATTATCCGTAGCTAAA-5386STDY7557335	-0.628593	17.2332	Periderm
CAAGGCCAGTGAAGAG-5386STDY7557335	-0.546087	17.1491	Periderm
CAAGGCCAGTGGGATC-5386STDY7557335	-1.01441	16.8087	Periderm
CACATTTTCTCCAACC-5386STDY7557335	-0.866318	17.0869	Periderm
CACCAGGCAGCCTATA-5386STDY7557335	-0.8972	16.5503	Periderm
CACCTTGGTGTGACGA-5386STDY7557335	-0.482457	16.9186	Periderm
CACTCCATCTGTCTAT-5386STDY7557335	-0.595685	17.1498	Periderm
CAGAATCTCAACCAAC-5386STDY7557335	-0.928481	16.886	Periderm
CAGATCACATTGCGGC-5386STDY7557335	-0.744769	17.0465	Periderm
CAGCATAAGGACATTA-5386STDY7557335	-1.68944	15.1353	Basal
CAGCTAAGTTACCAGT-5386STDY7557335	-0.608798	16.7909	Periderm
CATATTCTCGCCAAAT-5386STDY7557335	-0.708826	15.7396	Periderm
CATCAGAGTGAAATCA-5386STDY7557335	-2.25261	15.367	Basal
CATCAGATCACAATGC-5386STDY7557335	-0.809064	17.0995	Periderm
CATCCACAGCCGATTT-5386STDY7557335	-0.863347	17.0271	Periderm
CATCGGGAGCTTTGGT-5386STDY7557335	-0.794715	16.9784	Periderm
CCATGTCAGGCGTACA-5386STDY7557335	-0.821995	17.0608	Periderm
CCATGTCTCTTTACAC-5386STDY7557335	-0.859828	15.9426	Periderm
CCCAATCCAAAGCAAT-5386STDY7557335	-0.96925	16.8439	Periderm
CCCTCCTAGCTGGAAC-5386STDY7557335	-0.791919	16.9923	Periderm
CCGTACTTCAGATAAG-5386STDY7557335	-0.690876	17.0383	Periderm
CCGTGGACATTCTTAC-5386STDY7557335	-0.712208	17.1994	Periderm
CCGTGGAGTACAGTTC-5386STDY7557335	-0.892227	15.6727	Periderm
CCGTTCACATCTCGCT-5386STDY7557335	-0.549727	17.3031	Periderm
CCTAAAGAGTGTACGG-5386STDY7557335	-0.980098	16.8594	Periderm
CCTAGCTAGGCGCTCT-5386STDY7557335	-0.780539	15.4193	Periderm
CCTATTATCCACGCAG-5386STDY7557335	-0.906501	16.9811	Periderm
CCTCTGATCCCTTGCA-5386STDY7557335	-0.821912	16.7632	Periderm
CCTTCGAGTAGCGTAG-5386STDY7557335	-0.8885	15.4709	Periderm
CGATTGAGTAGGGACT-5386STDY7557335	-0.797882	15.5146	Periderm
CGATTGAGTTACTGAC-5386STDY7557335	-1.31573	15.486	Periderm
CGCGTTTCAGGTCCAC-5386STDY7557335	-1.1236	16.627	Periderm
CGCGTTTTCAGAGCTT-5386STDY7557335	-0.885049	16.9228	Periderm
CGCTATCAGTGAAGAG-5386STDY7557335	-1.10254	16.4274	Periderm
CGCTTCAGTCCGTTAA-5386STDY7557335	-2.51773	16.0189	Basal
CGGACGTGTCTTTCAT-5386STDY7557335	-0.525068	17.192	Periderm
CGGACTGGTTATCGGT-5386STDY7557335	-1.03777	16.6807	Periderm
CGGAGTCTCGGCATCG-5386STDY7557335	-2.57392	15.913	Basal
CGGGTCAAGCCACGTC-5386STDY7557335	-0.521073	17.2481	Periderm
CGTAGCGCAGCGTAAG-5386STDY7557335	-0.904236	16.4723	Periderm
CGTAGCGTCCAAACAC-5386STDY7557335	-0.907108	16.0567	Periderm
CGTAGGCCATCTACGA-5386STDY7557335	-0.939965	16.8339	Periderm
CGTTAGAAGGCTAGAC-5386STDY7557335	-0.77482	15.8153	Periderm
CTAACTTCAACGCACC-5386STDY7557335	-0.580931	17.2149	Periderm
CTACCCATCAGGCCCA-5386STDY7557335	-0.882216	16.9214	Periderm
CTAGTGAGTACAGTGG-5386STDY7557335	-0.966692	16.5485	Periderm
CTCACACCAATCAGAA-5386STDY7557335	-0.953072	16.1652	Periderm
CTCACACGTAGCGTAG-5386STDY7557335	-1.00921	16.9597	Periderm
CTCACACTCCGTTGCT-5386STDY7557335	-1.01387	16.6655	Periderm
CTCAGAAAGAGATGAG-5386STDY7557335	-0.758329	16.7593	Periderm
CTCCTAGAGGTGCACA-5386STDY7557335	-2.6838	15.8051	Basal
CTCCTAGCACTTCTGC-5386STDY7557335	-0.645498	17.1073	Periderm
CTCGAGGAGTCAATAG-5386STDY7557335	-2.39388	15.8763	Basal
CTCGAGGTCGAGAACG-5386STDY7557335	-0.375933	17.1225	Periderm
CTCTGGTAGTCGATAA-5386STDY7557335	-0.938158	16.8395	Periderm
CTGAAACTCTTCGGTC-5386STDY7557335	-2.12009	15.5737	Basal
CTGAAGTCACGGTAGA-5386STDY7557335	-0.997873	15.9119	Periderm
CTGATCCCATGATCCA-5386STDY7557335	-0.954205	16.7669	Periderm
CTGCGGATCCAGAGGA-5386STDY7557335	-1.04572	16.5303	Periderm
CTTACCGGTCCAACTA-5386STDY7557335	-0.470592	16.9618	Periderm
CTTCTCTGTACCAGTT-5386STDY7557335	-0.767736	15.7832	Periderm
GAAACTCCAGACAGGT-5386STDY7557335	-0.849977	16.8995	Periderm
GAAATGATCATATCGG-5386STDY7557335	-0.969989	17.0463	Periderm
GAACCTACATGGATGG-5386STDY7557335	-2.40523	15.8939	Basal
GAACCTAGTAATCACC-5386STDY7557335	-0.874615	16.9578	Periderm
GAAGCAGCAGAGCCAA-5386STDY7557335	-0.946667	17.0912	Periderm
GAATGAATCAGTCAGT-5386STDY7557335	-1.04191	16.7879	Periderm
GACGTGCGTCTGCGGT-5386STDY7557335	-0.924883	16.8797	Periderm
GACTACAGTCCATGAT-5386STDY7557335	-0.922197	16.8995	Periderm
GAGTCCGAGCTCCTCT-5386STDY7557335	-0.845353	15.2091	Periderm
GCAGTTAGTATCACCA-5386STDY7557335	-0.888036	15.7929	Periderm
GCATGCGAGATGAGAG-5386STDY7557335	-0.978225	17.0743	Periderm
GCATGCGCAGTTCATG-5386STDY7557335	-0.817418	15.4765	Periderm
GCGCCAATCGTCACGG-5386STDY7557335	-0.706162	15.6311	Periderm
GCTCTGTGTACATGTC-5386STDY7557335	-0.833866	15.88	Periderm
GCTGCGATCGCACTCT-5386STDY7557335	-0.795975	15.443	Periderm
GCTGGGTTCAATCTCT-5386STDY7557335	-0.773214	16.6356	Periderm
GGAATAAAGCGTGAAC-5386STDY7557335	-0.918854	16.5201	Periderm
GGGCATCCACCAGATT-5386STDY7557335	-2.65303	15.9664	Basal
GGTGAAGCACCCAGTG-5386STDY7557335	-0.827165	17.0758	Periderm
GGTGAAGGTCTCATCC-5386STDY7557335	-0.816309	16.9875	Periderm
GTAACGTTCGCACTCT-5386STDY7557335	-0.793625	15.7402	Periderm
GTACTTTTCTCATTCA-5386STDY7557335	-0.739475	17.0998	Periderm
GTCACGGCAAGCGAGT-5386STDY7557335	-1.05973	16.7491	Periderm
GTCACGGTCGGTGTTA-5386STDY7557335	-1.13311	16.5034	Periderm
GTCATTTTCGCTGATA-5386STDY7557335	-0.849132	16.8203	Periderm
GTCCTCACAGACACTT-5386STDY7557335	-1.7821	15.3381	Basal
GTCGGGTTCATGCAAC-5386STDY7557335	-2.37812	15.7381	Basal
GTCGTAACAAGCTGAG-5386STDY7557335	-0.761891	16.989	Periderm
GTCGTAAGTTGACGTT-5386STDY7557335	-1.0947	16.5493	Periderm
GTGAAGGTCGGACAAG-5386STDY7557335	-0.968651	16.8981	Periderm
GTGCTTCGTGCCTGTG-5386STDY7557335	-2.26343	15.7532	Basal
GTGTGCGCAAGCCATT-5386STDY7557335	-2.16172	15.81	Basal
GTGTTAGGTCCAGTGC-5386STDY7557335	-0.587465	17.028	Periderm
GTTACAGAGAAACGAG-5386STDY7557335	-1.02877	16.3309	Periderm
GTTACAGCAAGCTGAG-5386STDY7557335	-0.811611	15.5579	Periderm
GTTCATTTCTAAGCCA-5386STDY7557335	-0.879301	15.8838	Periderm
TACACGATCATACGGT-5386STDY7557335	-0.831228	15.8461	Periderm
TACACGATCCTATTCA-5386STDY7557335	-0.911909	15.6854	Periderm
TACAGTGTCACTTATC-5386STDY7557335	-0.800567	15.4875	Periderm
TACCTTAAGCAGGTCA-5386STDY7557335	-1.00984	16.9184	Periderm
TACCTTATCACCGTAA-5386STDY7557335	-2.36838	15.5723	Basal
TACGGATCACGTCTCT-5386STDY7557335	-0.960367	15.8127	Periderm
TACGGGCCACCTATCC-5386STDY7557335	-0.999283	16.8583	Periderm
TACGGGCGTAAGGATT-5386STDY7557335	-0.952344	17.0153	Periderm
TACTCATGTCAGATAA-5386STDY7557335	-0.935091	16.7826	Periderm
TACTTACTCTGAGTGT-5386STDY7557335	-1.09141	16.6193	Periderm
TACTTGTCATGCTGGC-5386STDY7557335	-0.857821	16.0432	Periderm
TAGTGGTTCAGCCTAA-5386STDY7557335	-0.709759	17.0416	Periderm
TCAGCTCCACAAGCCC-5386STDY7557335	-0.895886	16.9345	Periderm
TCAGGATCATGAACCT-5386STDY7557335	-0.796964	15.6937	Periderm
TCGCGTTAGGTGATTA-5386STDY7557335	-1.06101	16.4721	Periderm
TCGCGTTTCATACGGT-5386STDY7557335	-0.956121	15.8418	Periderm
TCGCGTTTCTTACCTA-5386STDY7557335	-0.815584	16.9055	Periderm
TCGTACCCACTCGACG-5386STDY7557335	-0.985119	16.9697	Periderm
TCTCATATCAGCTTAG-5386STDY7557335	-0.835768	16.8797	Periderm
TCTTCGGTCCAGAAGG-5386STDY7557335	-1.08075	16.5541	Periderm
TGACAACTCGTTGCCT-5386STDY7557335	-2.2932	15.9012	Basal
TGACGGCTCAACGAAA-5386STDY7557335	-0.804441	15.7015	Periderm
TGACGGCTCCTACAGA-5386STDY7557335	-2.73435	15.7986	Basal
TGATTTCCAGTCCTTC-5386STDY7557335	-1.08706	16.74	Periderm
TGATTTCTCCCTAACC-5386STDY7557335	-0.539208	17.28	Periderm
TGCTGCTAGATGCGAC-5386STDY7557335	-0.863454	16.6463	Periderm
TGCTGCTGTCGAGTTT-5386STDY7557335	-0.876236	15.5009	Periderm
TGGCCAGGTGCGATAG-5386STDY7557335	-0.971666	16.6805	Periderm
TGGTTAGAGCGCCTCA-5386STDY7557335	-0.804966	15.4005	Periderm
TGTGGTACACAGGAGT-5386STDY7557335	-1.02906	16.8301	Periderm
TGTGTTTAGGCTATCT-5386STDY7557335	-0.894915	17.1244	Periderm
TTAACTCAGCTTATCG-5386STDY7557335	-0.897726	16.722	Periderm
TTATGCTTCCAAATGC-5386STDY7557335	-0.855147	15.9316	Periderm
TTCCCAGAGATATACG-5386STDY7557335	-0.916379	17.2065	Periderm
TTCGGTCTCTGGTTCC-5386STDY7557335	-2.26891	15.7127	Basal
TTCTACAAGGCCCGTT-5386STDY7557335	-0.865433	15.6764	Periderm
TTCTTAGAGCGATATA-5386STDY7557335	-1.07193	16.5906	Periderm
TTCTTAGGTAAACACA-5386STDY7557335	-1.0745	16.666	Periderm
TTGACTTAGCACCGCT-5386STDY7557335	-1.02751	16.8757	Periderm
TTGCGTCAGATGTCGG-5386STDY7557335	-2.41359	15.7585	Basal
TTGGAACAGAGGGCTT-5386STDY7557335	-0.616817	17.1628	Periderm
TTGGCAAAGGAGTCTG-5386STDY7557335	-0.976217	16.7098	Periderm
TTTATGCCACTTAACG-5386STDY7557335	-1.94985	15.2337	Basal
TTTCCTCTCTATCCTA-5386STDY7557335	-0.717472	17.2251	Periderm
TTTGGTTCACCATCCT-5386STDY7557335	-0.826147	17.0294	Periderm
TTTGTCAGTTAAGTAG-5386STDY7557335	-0.847922	15.6818	Periderm
AACCGCGTCGGCGCAT-5386STDY7557336	-0.775955	15.7073	Periderm
AATCGGTTCTGCGGCA-5386STDY7557336	-2.65196	15.8431	Basal
ACATACGTCAGCTCTC-5386STDY7557336	-1.00569	16.0097	Periderm
ACCCACTCAGTCTTCC-5386STDY7557336	-0.692631	16.9021	Periderm
AGGCCACCATATACGC-5386STDY7557336	-0.771276	17.0966	Periderm
ATCCGAACACAACTGT-5386STDY7557336	-1.026	16.9624	Periderm
ATCCGAATCGTATCAG-5386STDY7557336	-1.04702	16.8181	Periderm
ATCTACTGTGTCTGAT-5386STDY7557336	-1.11763	16.3385	Periderm
CAAGAAAGTCCGAATT-5386STDY7557336	-1.05116	16.3788	Periderm
CCTCTGAAGTATCGAA-5386STDY7557336	-0.90922	16.4569	Periderm
CGATGGCCACAGGAGT-5386STDY7557336	-1.04735	15.3085	Periderm
CGTCACTAGACTTTCG-5386STDY7557336	-2.24439	15.7845	Basal
CGTGTCTAGCCAACAG-5386STDY7557336	-1.00929	16.3507	Periderm
CTAAGACGTAGCGCAA-5386STDY7557336	-0.859076	15.3832	Periderm
CTAATGGAGATCCCGC-5386STDY7557336	-0.986613	16.4034	Periderm
GACGTGCGTTCTGGTA-5386STDY7557336	-1.02348	16.2872	Periderm
GACTGCGCACGAGAGT-5386STDY7557336	-0.909881	16.101	Periderm
GATGAAAAGGGCTTCC-5386STDY7557336	-0.818787	17.1166	Periderm
GGAGCAATCTTCCTTC-5386STDY7557336	-1.03981	16.9674	Periderm
GTAGTCAAGAAGGGTA-5386STDY7557336	-1.10279	16.5874	Periderm
GTCCTCAGTCTCAACA-5386STDY7557336	-0.935667	16.8739	Periderm
TACGGGCTCCGCGGTA-5386STDY7557336	-2.60045	15.8112	Basal
TACTCATCATACCATG-5386STDY7557336	-0.989973	16.6881	Periderm
TCGGGACTCGGGAGTA-5386STDY7557336	-1.0866	16.6749	Periderm
TGCGCAGTCGAGAACG-5386STDY7557336	-1.0725	16.5993	Periderm
TGTGGTACAGATCGGA-5386STDY7557336	-2.22639	15.6981	Basal
AAAGCAACAACGATCT-5386STDY7557337	-0.99278	16.2511	Periderm
ACAGCCGCAGACTCGC-5386STDY7557337	-0.960419	16.3339	Periderm
ACTTACTCAACACCTA-5386STDY7557337	-0.862027	16.0382	Periderm
ACTTACTCACATGTGT-5386STDY7557337	-1.11188	16.4366	Periderm
AGATTGCTCTGGGCCA-5386STDY7557337	-0.958251	16.2164	Periderm
ATGCGATAGTGGTAAT-5386STDY7557337	-0.817787	15.4104	Periderm
ATGCGATGTCCTCCAT-5386STDY7557337	-2.40389	15.753	Basal
CAAGTTGTCCCAACGG-5386STDY7557337	-0.993363	16.0884	Periderm
CACATAGGTCACCTAA-5386STDY7557337	-1.04366	16.8016	Periderm
CACTCCAAGAGGGCTT-5386STDY7557337	-1.0556	16.8361	Periderm
CAGTCCTTCTTTCCTC-5386STDY7557337	-1.18639	16.2589	Periderm
CCACTACGTAATTGGA-5386STDY7557337	-0.966028	16.3651	Periderm
CCACTACTCTGCTTGC-5386STDY7557337	-0.905692	16.9998	Periderm
CCGGTAGGTTCTGTTT-5386STDY7557337	-1.11612	16.4093	Periderm
CCTATTATCTATCCCG-5386STDY7557337	-0.985172	16.4993	Periderm
CCTTACGTCTAACCGA-5386STDY7557337	-1.00695	16.6481	Periderm
CCTTCCCTCATTCACT-5386STDY7557337	-0.595665	17.1658	Periderm
CGAACATGTCCCGACA-5386STDY7557337	-0.989619	16.8521	Periderm
CGACTTCCACATCCGG-5386STDY7557337	-2.18156	15.6402	Basal
CGAGCACAGTAGCGGT-5386STDY7557337	-2.04591	15.3684	Basal
CGCGTTTTCTTGTACT-5386STDY7557337	-1.76288	15.2179	Basal
CGCTATCTCTCTTGAT-5386STDY7557337	-2.50656	15.9987	Basal
CGCTTCATCATTGCGA-5386STDY7557337	-2.25864	15.8741	Basal
CGTTCTGGTCGCTTTC-5386STDY7557337	-0.97784	16.9372	Periderm
CTCTAATCAGGCGATA-5386STDY7557337	-0.78413	17.1916	Periderm
GAACATCGTTGGTAAA-5386STDY7557337	-0.95018	16.8154	Periderm
GAACCTAAGCGTGTCC-5386STDY7557337	-1.18837	16.5543	Periderm
GAGTCCGGTATTCTCT-5386STDY7557337	-2.65387	15.8861	Basal
GCATGATGTGTGAATA-5386STDY7557337	-0.834749	15.5933	Periderm
GCCAAATAGTTATCGC-5386STDY7557337	-1.00233	16.2992	Periderm
GCTTCCAAGGGCACTA-5386STDY7557337	-1.02505	15.9151	Periderm
GTATTCTAGAAGCCCA-5386STDY7557337	-0.973289	16.248	Periderm
GTATTCTTCATCACCC-5386STDY7557337	-1.05638	16.9435	Periderm
GTCCTCACAGATGAGC-5386STDY7557337	-2.49515	15.691	Basal
TACCTTAGTGGACGAT-5386STDY7557337	-0.8254	15.5772	Periderm
TAGCCGGCACAGAGGT-5386STDY7557337	-0.960209	15.6585	Periderm
TATTACCTCCCACTTG-5386STDY7557337	-1.1077	16.6212	Periderm
TCAGGTAGTTGCTCCT-5386STDY7557337	-0.758533	16.7815	Periderm
TCCACACGTCACACGC-5386STDY7557337	-0.755376	16.9844	Periderm
TCGTAGATCACCAGGC-5386STDY7557337	-1.04119	16.3425	Periderm
TGTATTCTCCACGACG-5386STDY7557337	-0.618882	17.1995	Periderm
TTCGAAGGTCGCGAAA-5386STDY7557337	-2.46598	15.7455	Basal
ACGATACCACAGCCCA-5478STDY7652318	-1.02711	16.6104	Periderm
AGAATAGCACCTATCC-5478STDY7652318	-2.70349	15.8158	Basal
AGTCTTTTCTTCCTTC-5478STDY7652318	-0.573482	17.3392	Periderm
ATCTACTAGGCTAGAC-5478STDY7652318	-0.97097	16.5151	Periderm
CACACTCGTCTGGTCG-5478STDY7652318	-0.982275	15.937	Periderm
CGCGTTTCAAACGCGA-5478STDY7652318	-0.907679	16.1745	Periderm
CGCTATCAGTGTCCAT-5478STDY7652318	-0.983201	16.747	Periderm
CGTGAGCAGGTGCACA-5478STDY7652318	-1.07528	16.6203	Periderm
CTAGAGTTCAATAAGG-5478STDY7652318	-0.61759	17.2602	Periderm
CTCTGGTAGTGGGCTA-5478STDY7652318	-0.995991	16.4174	Periderm
CTGCGGACATGGTCTA-5478STDY7652318	-0.89695	16.9957	Periderm
CTGGTCTAGCACCGCT-5478STDY7652318	-0.895672	15.8262	Periderm
GAATAAGGTTGGAGGT-5478STDY7652318	-0.924275	16.1943	Periderm
GCAGCCACATCCCACT-5478STDY7652318	-0.931894	15.3769	Periderm
GCATGCGGTCAGAAGC-5478STDY7652318	-0.981242	16.8641	Periderm
GTATCTTGTCAGAGGT-5478STDY7652318	-0.89278	16.984	Periderm
GTGCAGCAGACAAGCC-5478STDY7652318	-0.916347	17.0272	Periderm
TAGGCATAGTAGTGCG-5478STDY7652318	-0.888323	17.0317	Periderm
TATCAGGTCCACTCCA-5478STDY7652318	-0.728773	17.1772	Periderm
TCGAGGCTCGCTTAGA-5478STDY7652318	-1.07728	16.4827	Periderm
TCTGAGATCTGAGGGA-5478STDY7652318	-0.918241	15.9883	Periderm
TGCTACCGTATATCCG-5478STDY7652318	-0.967861	16.054	Periderm
TTGGCAAAGCCGATTT-5478STDY7652318	-0.951092	16.9022	Periderm
ACACCGGTCCGTAGTA-5478STDY7717491	-0.938296	16.1241	Periderm
ACGGGTCGTTGACGTT-5478STDY7717491	-1.53298	14.6254	AER-Basal
ACTGAGTCATCTGGTA-5478STDY7717491	-2.13193	15.3247	AER-Basal
AGAGCGAAGAATGTGT-5478STDY7717491	-1.09649	16.2879	Periderm
CCACCTAAGTCCCACG-5478STDY7717491	-0.799779	16.9444	Periderm
CTAGCCTCAGATGGCA-5478STDY7717491	-0.9879	16.7635	Periderm
CTGTGCTGTAGCAAAT-5478STDY7717491	-1.04183	16.6442	Periderm
GACGTGCCAACTGGCC-5478STDY7717491	-0.884764	16.9547	Periderm
GAGGTGACAGCTTAAC-5478STDY7717491	-0.814697	16.9834	Periderm
GCCAAATCAACACGCC-5478STDY7717491	-2.35003	15.6615	Basal
GGATTACAGCAGGTCA-5478STDY7717491	-2.82807	15.8531	Basal
GTCAAGTGTGGTCCGT-5478STDY7717491	-0.717777	17.1482	Periderm
GTTCGGGGTCGACTAT-5478STDY7717491	-0.816932	15.7936	Periderm
TACTCATTCAGCGACC-5478STDY7717491	-2.19083	15.1385	AER-Basal
TATCTCAGTTGGTGGA-5478STDY7717491	-1.59964	14.6465	AER-Basal
TCCACACTCAATACCG-5478STDY7717491	-2.54228	15.4507	Basal
TGACTAGTCCACGAAT-5478STDY7717491	-0.857272	15.7698	Periderm
TGCGGGTAGGGATCTG-5478STDY7717491	-2.54107	15.169	AER-Basal
TGGCCAGAGTATCTCG-5478STDY7717491	-2.5594	15.7672	Basal
AACTGGTCAGTGGAGT-5478STDY7717492	-0.994788	16.7771	Periderm
ACAGCCGTCAAGCCTA-5478STDY7717492	-1.171	14.2832	AER-Basal
AGGTCCGGTTGTGGAG-5478STDY7717492	-0.976726	16.9306	Periderm
CAAGGCCGTGAGCGAT-5478STDY7717492	-2.40077	15.3004	AER-Basal
CATCAAGAGCGCCTCA-5478STDY7717492	-0.823245	15.7096	Periderm
CCGGGATCAAGTAGTA-5478STDY7717492	-2.56698	15.73	Basal
CGAATGTTCACTATTC-5478STDY7717492	-1.04674	16.4643	Periderm
CTCTACGGTACAGACG-5478STDY7717492	-1.03177	16.6422	Periderm
CTGAAACTCGGAAATA-5478STDY7717492	-1.796	15.1419	AER-Basal
GAACCTATCTGCGTAA-5478STDY7717492	-1.00077	16.4817	Periderm
GCTTCCATCAGTCAGT-5478STDY7717492	-0.8603	15.6454	Periderm
GTAGTCACATGCGCAC-5478STDY7717492	-2.64467	15.691	Basal
GTATCTTAGTGTACCT-5478STDY7717492	-2.3838	15.0236	AER-Basal
GTCTCGTAGATGGGTC-5478STDY7717492	-2.69144	15.535	Basal
TACACGATCCGAACGC-5478STDY7717492	-1.0379	16.9671	Periderm
TCGAGGCCACGTCAGC-5478STDY7717492	-0.922393	16.9755	Periderm
TGACAACGTCCGTGAC-5478STDY7717492	-1.09195	16.7464	Periderm
TGAGGGATCCGAGCCA-5478STDY7717492	-0.857744	17.025	Periderm
TGTGTTTGTCTAACGT-5478STDY7717492	-2.32398	14.8962	AER-Basal
AAAGATGGTAGCGCAA-5478STDY7935101	-1.63578	15.0504	AER-Basal
AACCGCGCACGGACAA-5478STDY7935101	-1.78703	15.2371	Basal
AACTCAGCAAGCCGCT-5478STDY7935101	-0.498159	16.8643	Periderm
AACTCAGCAATGTTGC-5478STDY7935101	-2.07319	15.5789	Basal
AACTCCCGTCAGATAA-5478STDY7935101	-2.11186	15.5634	Basal
AACTCCCTCCACGTTC-5478STDY7935101	-0.431891	17.1428	Periderm
AACTCTTGTTATCACG-5478STDY7935101	-0.347289	16.7363	Periderm
AAGCCGCAGTACTTGC-5478STDY7935101	-2.46252	15.9563	Basal
AAGCCGCAGTAGCGGT-5478STDY7935101	-2.48384	15.7984	Basal
AATCCAGGTAACGTTC-5478STDY7935101	-1.09563	15.0758	Periderm
ACACCGGGTACGAAAT-5478STDY7935101	-1.8635	15.2518	Basal
ACAGCTACACGCTTTC-5478STDY7935101	-2.49913	15.9465	Basal
ACAGCTAGTCATACTG-5478STDY7935101	-0.294054	16.8592	Periderm
ACATACGCACAGCGTC-5478STDY7935101	-2.11026	15.6253	Basal
ACATACGTCACTGGGC-5478STDY7935101	-0.324003	17.1028	Periderm
ACCCACTGTGACAAAT-5478STDY7935101	-2.60765	15.9604	Basal
ACCCACTGTTACGGAG-5478STDY7935101	-0.242706	17.1803	Periderm
ACCCACTGTTTAGCTG-5478STDY7935101	-2.01638	15.9426	Basal
ACCGTAAGTGCGATAG-5478STDY7935101	-0.629122	16.4836	Periderm
ACGAGCCTCACCCTCA-5478STDY7935101	-2.29078	15.6893	Basal
ACGATACTCTACGAGT-5478STDY7935101	-0.477039	16.9698	Periderm
ACGGAGATCCGTAGGC-5478STDY7935101	-0.507723	17.0715	Periderm
ACTGAACGTAGCTAAA-5478STDY7935101	-0.560152	16.7497	Periderm
ACTGTCCAGACGCACA-5478STDY7935101	-2.40867	15.7864	Basal
ACTTTCATCACCCTCA-5478STDY7935101	-2.48423	15.9854	Basal
AGAGCGAGTGTCAATC-5478STDY7935101	-0.472435	16.647	Periderm
AGCATACGTCCGTCAG-5478STDY7935101	-0.278085	17.1805	Periderm
AGCATACGTGACTCAT-5478STDY7935101	-2.2225	15.6478	Basal
AGCGTCGTCATTGCGA-5478STDY7935101	-2.11679	15.5385	Basal
AGCTCCTTCGGGAGTA-5478STDY7935101	-0.726182	16.1386	Periderm
AGCTCTCCATAACCTG-5478STDY7935101	-2.32046	15.7433	Basal
AGCTTGAAGCTGGAAC-5478STDY7935101	-0.698084	16.5388	Periderm
AGGGAGTAGAGTCGGT-5478STDY7935101	-2.50433	15.8428	Basal
AGTGAGGCACCTGGTG-5478STDY7935101	-2.75164	16.1369	Basal
AGTGTCAAGAGGACGG-5478STDY7935101	-2.01197	15.3437	Basal
AGTGTCAAGGTAAACT-5478STDY7935101	-0.776789	16.1005	Periderm
ATCATCTGTTACGGAG-5478STDY7935101	-0.321241	17.1178	Periderm
ATCATCTTCGTTTATC-5478STDY7935101	-2.13057	15.5272	Basal
ATGGGAGAGCCCAATT-5478STDY7935101	-2.42155	15.9782	Basal
ATGGGAGGTAGCTAAA-5478STDY7935101	-2.43728	15.68	Basal
ATTACTCAGGATTCGG-5478STDY7935101	-2.63417	15.9747	Basal
ATTGGTGCAGACAGGT-5478STDY7935101	-0.842819	16.4459	Periderm
CAACCAACAGTTCCCT-5478STDY7935101	-0.488009	17.0098	Periderm
CAACCTCTCATCTGTT-5478STDY7935101	-2.07281	15.3112	AER-Basal
CAAGTTGCAATCCGAT-5478STDY7935101	-2.36052	15.8839	Basal
CACAGGCTCCGTAGTA-5478STDY7935101	-2.08347	15.4018	Basal
CACATAGCATGACATC-5478STDY7935101	-1.65733	15.8724	Periderm
CACCTTGCACCTCGTT-5478STDY7935101	-0.465724	17.2545	Periderm
CACTCCACATGAACCT-5478STDY7935101	-0.554208	16.735	Periderm
CACTCCATCGTTACAG-5478STDY7935101	-1.35855	16.1985	Periderm
CAGGTGCCACAACGCC-5478STDY7935101	-1.98982	15.3552	Basal
CAGGTGCCAGGATCGA-5478STDY7935101	-2.33059	15.6845	Basal
CAGTAACTCTACCTGC-5478STDY7935101	-2.54706	16.0305	Basal
CATCCACAGTGGTCCC-5478STDY7935101	-0.341671	17.1376	Periderm
CATCGGGTCTGTCAAG-5478STDY7935101	-0.81437	15.9695	Periderm
CCATTCGGTTATCGGT-5478STDY7935101	-2.16868	15.5661	Basal
CCCAATCTCCTTAATC-5478STDY7935101	-2.67785	16.0632	Basal
CCCTCCTAGCTCCCAG-5478STDY7935101	-2.09416	15.5962	Basal
CCGGGATGTGTCTGAT-5478STDY7935101	-2.38476	15.736	Basal
CCTAGCTAGGTTCCTA-5478STDY7935101	-2.21373	15.868	Basal
CCTAGCTCATGGATGG-5478STDY7935101	-1.39708	15.9467	Periderm
CCTCAGTCACTTCGAA-5478STDY7935101	-2.77557	15.9745	Basal
CCTTCGAGTCACAAGG-5478STDY7935101	-0.742715	16.2522	Periderm
CGACTTCGTTTGTGTG-5478STDY7935101	-2.53479	16.0512	Basal
CGAGCCAAGAAACCTA-5478STDY7935101	-0.693607	16.8529	Periderm
CGATTGACAACGATGG-5478STDY7935101	-2.47753	15.9846	Basal
CGCCAAGAGCGAGAAA-5478STDY7935101	-0.404345	16.7453	Periderm
CGCTTCAAGTAGGTGC-5478STDY7935101	-1.14563	15.0543	AER-Basal
CGCTTCATCGCATGAT-5478STDY7935101	-0.812751	15.3719	Periderm
CGGACACTCCTCTAGC-5478STDY7935101	-0.391029	17.2123	Periderm
CGGACGTTCACAGTAC-5478STDY7935101	-0.486598	17.2224	Periderm
CGGAGTCAGGCAGGTT-5478STDY7935101	-0.458556	16.775	Periderm
CGGGTCAAGACCGGAT-5478STDY7935101	-2.62287	15.9954	Basal
CGGTTAATCGCACTCT-5478STDY7935101	-2.61411	16.0613	Basal
CGTAGCGGTAGCGATG-5478STDY7935101	-2.44748	15.8901	Basal
CGTCCATAGTGTACGG-5478STDY7935101	-0.738075	16.3582	Periderm
CGTCTACGTAAGTAGT-5478STDY7935101	-0.372573	17.0846	Periderm
CGTGTAAGTCATCGGC-5478STDY7935101	-0.852367	16.0167	Periderm
CTAACTTCACTGTGTA-5478STDY7935101	-0.765992	16.4018	Periderm
CTACACCCAAATTGCC-5478STDY7935101	-0.735728	16.5051	Periderm
CTCACACCACTGCCAG-5478STDY7935101	-2.45002	15.8605	Basal
CTCAGAAGTAATAGCA-5478STDY7935101	-2.36946	15.8617	Basal
CTCGTACAGTCACGCC-5478STDY7935101	-0.991827	15.078	Periderm
CTGAAACTCACGATGT-5478STDY7935101	-0.656222	16.266	Periderm
CTGAAGTCATCGATTG-5478STDY7935101	-0.628552	16.3695	Periderm
CTGATAGAGAGGACGG-5478STDY7935101	-2.37755	15.8741	Basal
CTGCTGTAGCATCATC-5478STDY7935101	-0.868868	15.9092	Periderm
CTTAACTTCAAGAAGT-5478STDY7935101	-1.70894	14.8901	AER-Basal
CTTACCGCAAGCCTAT-5478STDY7935101	-0.421929	16.8478	Periderm
GAAACTCGTCTTTCAT-5478STDY7935101	-0.570891	16.66	Periderm
GAAATGAAGTCGTTTG-5478STDY7935101	-2.29345	15.7973	Basal
GAACATCAGGATTCGG-5478STDY7935101	-2.38114	15.7116	Basal
GAATAAGGTACCGTTA-5478STDY7935101	-0.662834	16.5976	Periderm
GACAGAGTCTGAAAGA-5478STDY7935101	-2.17696	15.5358	Basal
GACCTGGGTTTGCATG-5478STDY7935101	-0.318019	17.1745	Periderm
GACTAACAGATGCGAC-5478STDY7935101	-2.39897	15.829	Basal
GACTGCGCAATGGATA-5478STDY7935101	-0.428405	16.9179	Periderm
GATCGATCATGGAATA-5478STDY7935101	-0.659737	16.5197	Periderm
GATCGTAAGTGGGCTA-5478STDY7935101	-2.23254	15.7431	Basal
GATCTAGAGCGGATCA-5478STDY7935101	-2.25333	15.7949	Basal
GATGAAACACTATCTT-5478STDY7935101	-0.423245	16.9745	Periderm
GATGAGGGTAGTACCT-5478STDY7935101	-2.20382	15.6328	Basal
GATGCTATCGCATGAT-5478STDY7935101	-0.431429	16.7769	Periderm
GCAGTTATCTGGAGCC-5478STDY7935101	-2.03236	15.381	Basal
GCATGATAGTACTTGC-5478STDY7935101	-0.617499	16.6444	Periderm
GCATGTAGTACCGAGA-5478STDY7935101	-1.25049	15.4016	Periderm
GCCAAATGTCTAACGT-5478STDY7935101	-2.40862	15.9854	Basal
GCGCAGTTCACAAACC-5478STDY7935101	-0.548305	17.1223	Periderm
GCGCCAAGTAAGGATT-5478STDY7935101	-2.08997	15.8822	Basal
GCGCGATAGCAGATCG-5478STDY7935101	-2.13473	15.6707	Basal
GCGGGTTTCTCGAGTA-5478STDY7935101	-0.539415	16.6833	Periderm
GCTCCTAAGTACGATA-5478STDY7935101	-1.70686	14.8563	AER-Basal
GCTCCTATCATGTCCC-5478STDY7935101	-1.92558	15.2154	Basal
GCTCTGTGTAGCAAAT-5478STDY7935101	-0.471319	16.8297	Periderm
GCTGCTTGTCCGTTAA-5478STDY7935101	-1.50076	15.3628	AER-Basal
GGAAAGCAGTTAACGA-5478STDY7935101	-0.476761	16.777	Periderm
GGAATAAGTACCGTAT-5478STDY7935101	-0.805594	15.957	Periderm
GGACATTCAATAAGCA-5478STDY7935101	-0.464197	16.7816	Periderm
GGCAATTCATCGGGTC-5478STDY7935101	-2.42369	15.9324	Basal
GGCCGATAGTTACCCA-5478STDY7935101	-0.600844	16.5273	Periderm
GGGTCTGCATAAAGGT-5478STDY7935101	-2.52293	15.973	Basal
GGTGAAGGTCAAGCGA-5478STDY7935101	-0.543552	16.4677	Periderm
GGTGCGTAGTCTCAAC-5478STDY7935101	-0.355597	17.1266	Periderm
GTATTCTCACAGAGGT-5478STDY7935101	-2.42202	15.9903	Basal
GTCATTTGTGGACGAT-5478STDY7935101	-0.549521	16.9141	Periderm
GTCGGGTAGCTTATCG-5478STDY7935101	-0.705525	16.5565	Periderm
GTGCAGCCACGAAACG-5478STDY7935101	-2.18163	15.7713	Basal
GTGCGGTTCAGATAAG-5478STDY7935101	-2.33482	15.7421	Basal
GTGTGCGCAACGATGG-5478STDY7935101	-2.39521	15.9624	Basal
GTGTGCGGTGAACCTT-5478STDY7935101	-0.374278	17.1937	Periderm
GTTAAGCGTTAGAACA-5478STDY7935101	-0.314991	17.2248	Periderm
TAAGTGCAGCAATCTC-5478STDY7935101	-0.761985	16.2256	Periderm
TACCTTAAGACTAGAT-5478STDY7935101	-1.87459	15.1161	Basal
TACTCGCCAGCCTGTG-5478STDY7935101	-0.521695	16.7414	Periderm
TACTCGCTCGCCAAAT-5478STDY7935101	-2.38691	15.843	Basal
TACTTACCAAGCTGGA-5478STDY7935101	-0.486003	16.9724	Periderm
TATCAGGCACGACGAA-5478STDY7935101	-2.37099	15.7722	Basal
TATTACCTCATCGGAT-5478STDY7935101	-0.407814	16.7663	Periderm
TCAACGATCACAACGT-5478STDY7935101	-0.767535	16.1211	Periderm
TCAGCAAAGAATAGGG-5478STDY7935101	-2.41316	15.7464	Basal
TCAGCTCGTAAGGGCT-5478STDY7935101	-0.42993	17.162	Periderm
TCAGGTACACCTATCC-5478STDY7935101	-2.48277	15.854	Basal
TCGGTAACACCAACCG-5478STDY7935101	-0.36618	17.1345	Periderm
TCTATTGAGTGTGAAT-5478STDY7935101	-1.05057	15.7597	Periderm
TCTTTCCAGGAGTTTA-5478STDY7935101	-2.51805	15.7746	Basal
TGAGCCGTCAAGCCTA-5478STDY7935101	-0.619279	16.551	Periderm
TGAGGGAAGAGTTGGC-5478STDY7935101	-0.394476	17.2574	Periderm
TGCACCTCACTTGGAT-5478STDY7935101	-2.18101	15.9331	Basal
TGCCCTAAGTAACCCT-5478STDY7935101	-0.388271	16.8099	Periderm
TGGGAAGAGCCCAGCT-5478STDY7935101	-1.19981	14.9265	Periderm
TGGTTCCAGTTCGCAT-5478STDY7935101	-1.99562	15.5672	Basal
TGGTTCCCATCCAACA-5478STDY7935101	-1.79968	14.7419	AER-Basal
TGTATTCAGGTGACCA-5478STDY7935101	-2.502	15.8581	Basal
TGTATTCGTGTTTGTG-5478STDY7935101	-0.229804	17.2317	Periderm
TTAGGACCAATGGACG-5478STDY7935101	-0.871011	16.6251	Periderm
TTAGGACTCAGGTTCA-5478STDY7935101	-1.05509	15.4528	Periderm
TTAGGCATCCAACCAA-5478STDY7935101	-2.83198	15.9456	Basal
TTCCCAGAGAGCTTCT-5478STDY7935101	-0.803328	15.3702	Periderm
TTCGGTCGTAAGGATT-5478STDY7935101	-0.415677	17.218	Periderm
TTGGAACCATCTACGA-5478STDY7935101	-0.14099	17.3029	Periderm
TTTACTGTCGGAAACG-5478STDY7935101	-2.17373	15.8831	Basal
TTTGCGCAGTTGAGAT-5478STDY7935101	-2.41621	15.9555	Basal
AAACGGGAGGCTAGCA-5478STDY7935102	-0.495542	16.7966	Periderm
AAACGGGTCGCCGTGA-5478STDY7935102	-0.8564	15.7597	Periderm
AAAGATGCAAGGGTCA-5478STDY7935102	-0.537616	16.7043	Periderm
AAAGATGGTACCGTTA-5478STDY7935102	-0.464996	17.166	Periderm
AAAGTAGCAGACGCCT-5478STDY7935102	-0.898019	15.6697	Periderm
AACCGCGAGGGCATGT-5478STDY7935102	-0.7463	16.2391	Periderm
AAGACCTCAAAGTCAA-5478STDY7935102	-0.834504	16.2959	Periderm
AAGACCTGTAAATACG-5478STDY7935102	-0.632887	16.4687	Periderm
AAGGAGCGTTGGAGGT-5478STDY7935102	-0.49074	16.7132	Periderm
AAGGAGCTCAGCAACT-5478STDY7935102	-0.863068	15.7766	Periderm
AAGGCAGAGCAGGTCA-5478STDY7935102	-0.748967	15.1413	Periderm
AAGGCAGTCCAGAGGA-5478STDY7935102	-0.802481	15.8021	Periderm
ACACTGACAAATCCGT-5478STDY7935102	4.77466	3.89988	AER-Basal
ACATACGGTTATCCGA-5478STDY7935102	-0.317631	17.069	Periderm
ACATACGGTTCGCTAA-5478STDY7935102	-0.869792	15.8749	Periderm
ACATCAGCACTAGTAC-5478STDY7935102	-0.996718	15.3331	Periderm
ACATCAGCATTAGGCT-5478STDY7935102	-0.571982	16.5476	Periderm
ACATCAGGTACATCCA-5478STDY7935102	-2.81233	16.1145	Basal
ACATCAGTCACTTCAT-5478STDY7935102	-0.291689	17.0488	Periderm
ACCCACTCAAACCTAC-5478STDY7935102	-0.784044	16.1091	Periderm
ACCTTTAAGAGGTTGC-5478STDY7935102	-1.44365	14.9553	Basal
ACGAGGAAGGACCACA-5478STDY7935102	-0.72321	15.1671	Periderm
ACGAGGACACACAGAG-5478STDY7935102	-0.790283	15.7295	Periderm
ACGATGTGTCAGAATA-5478STDY7935102	-0.7976	15.9439	Periderm
ACGCCGAGTTATCGGT-5478STDY7935102	-2.23061	15.7833	Basal
ACGGGCTAGGTGGGTT-5478STDY7935102	-0.792378	16.0194	Periderm
ACGGGCTGTCGAGATG-5478STDY7935102	-0.589535	16.599	Periderm
ACTGTCCGTCCGAACC-5478STDY7935102	-0.702427	16.264	Periderm
AGAATAGCATAACCTG-5478STDY7935102	-0.865552	15.2999	Periderm
AGAATAGGTTGAACTC-5478STDY7935102	-0.821922	15.1065	Periderm
AGAGTGGCACATGTGT-5478STDY7935102	-2.32116	15.7481	Basal
AGATTGCTCTTGTTTG-5478STDY7935102	-0.650617	16.1567	Periderm
AGCCTAATCTTTCCTC-5478STDY7935102	-1.16324	14.4774	AER-Basal
AGCGGTCCATCGTCGG-5478STDY7935102	-0.68184	16.443	Periderm
AGCTCTCAGTTTAGGA-5478STDY7935102	-0.617059	16.416	Periderm
AGCTCTCTCGGACAAG-5478STDY7935102	-1.33837	14.7474	Basal
AGCTTGATCATTGCCC-5478STDY7935102	-0.631101	16.6445	Periderm
AGGCCACTCGGTGTCG-5478STDY7935102	-0.956935	15.7126	Periderm
AGGGATGAGTAGTGCG-5478STDY7935102	-0.404305	16.9915	Periderm
AGTCTTTAGCGTGTCC-5478STDY7935102	5.95335	1.54052	Periderm
AGTGTCACAATGAATG-5478STDY7935102	-0.759351	15.2354	Periderm
AGTTGGTAGACACTAA-5478STDY7935102	-0.875059	15.9977	Periderm
ATCATGGGTACAGTTC-5478STDY7935102	-1.31377	14.6225	AER-Basal
ATCCGAATCATAAAGG-5478STDY7935102	-0.836165	15.6708	Periderm
ATCGAGTGTACAAGTA-5478STDY7935102	-0.884441	15.2394	Periderm
ATCTGCCTCTGCTGTC-5478STDY7935102	-0.907403	15.9083	Periderm
ATGAGGGCAATTCCTT-5478STDY7935102	-1.11561	14.2787	Basal
ATGAGGGGTACCGAGA-5478STDY7935102	-2.37702	15.8644	Basal
ATGGGAGGTCCCGACA-5478STDY7935102	-0.890659	15.8554	Periderm
ATTATCCCACGCGAAA-5478STDY7935102	-0.902946	15.3269	Periderm
CAACCTCCAAGTCTGT-5478STDY7935102	-0.846921	15.371	Periderm
CAACCTCTCCAGATCA-5478STDY7935102	-0.757616	15.9866	Periderm
CAAGAAACACCTCGTT-5478STDY7935102	-0.808214	15.3568	Periderm
CAAGAAATCGAATGCT-5478STDY7935102	-0.936978	15.4813	Periderm
CACACTCTCTTGCCGT-5478STDY7935102	-2.44126	15.9264	Basal
CACAGTACAGGTGGAT-5478STDY7935102	-0.278154	17.068	Periderm
CACATAGTCAGTCAGT-5478STDY7935102	-1.89739	15.3738	Basal
CACCTTGCAGGTGCCT-5478STDY7935102	-0.662638	16.4856	Periderm
CACCTTGTCGCAGGCT-5478STDY7935102	-0.370459	16.9592	Periderm
CAGATCAGTGCATCTA-5478STDY7935102	-0.641302	16.5272	Periderm
CAGCGACGTATATGGA-5478STDY7935102	-0.866048	15.0987	Periderm
CAGCTAACAAGGGTCA-5478STDY7935102	-0.847338	15.3515	Periderm
CAGCTAAGTCAGGACA-5478STDY7935102	-1.07685	14.2271	AER-Basal
CAGCTGGGTCTCATCC-5478STDY7935102	-0.826603	15.9647	Periderm
CAGTCCTCATCATCCC-5478STDY7935102	-1.74232	15.2086	Basal
CATATTCGTTGAGGTG-5478STDY7935102	-0.877056	15.7322	Periderm
CATATTCTCTATGTGG-5478STDY7935102	5.56451	1.70811	Periderm
CATCCACCAGTTTACG-5478STDY7935102	-0.842087	15.9553	Periderm
CATGACAAGAAACGCC-5478STDY7935102	-0.793442	16.0704	Periderm
CATGACACAATCAGAA-5478STDY7935102	-0.830247	15.8548	Periderm
CATTATCTCGGTCCGA-5478STDY7935102	-0.795016	16.0941	Periderm
CATTCGCAGGACAGAA-5478STDY7935102	3.04498	1.38858	Periderm
CCACTACAGTTAGGTA-5478STDY7935102	-0.756998	16.174	Periderm
CCACTACCAGGGTACA-5478STDY7935102	-0.335201	17.0804	Periderm
CCAGCGAAGTCGATAA-5478STDY7935102	-0.801977	15.5307	Periderm
CCCAGTTCACACCGCA-5478STDY7935102	-1.95278	15.547	Basal
CCCTCCTGTAAACCTC-5478STDY7935102	-1.34302	14.8053	Basal
CCGTTCAAGTGAAGAG-5478STDY7935102	-0.813784	16.0335	Periderm
CCTACCACACGGTAGA-5478STDY7935102	-0.89689	15.6142	Periderm
CCTACCAGTTTAAGCC-5478STDY7935102	-0.782452	15.1617	Periderm
CCTACCATCTGCGACG-5478STDY7935102	-2.37715	15.801	Basal
CCTCTGAGTGTGGTTT-5478STDY7935102	-0.984444	15.9388	Periderm
CCTTTCTCAAAGGTGC-5478STDY7935102	-0.435749	17.0195	Periderm
CCTTTCTCAAGCGAGT-5478STDY7935102	-1.97893	15.4142	Basal
CCTTTCTCATGCTGGC-5478STDY7935102	-1.38288	14.7386	AER-Basal
CCTTTCTCATTCGACA-5478STDY7935102	-0.880856	15.5495	Periderm
CCTTTCTTCACTGGGC-5478STDY7935102	5.58377	1.3641	Periderm
CGAACATTCCGCAAGC-5478STDY7935102	-1.30504	14.9101	Basal
CGAATGTTCTGTCTCG-5478STDY7935102	-0.830568	15.2232	Periderm
CGACTTCTCAACACCA-5478STDY7935102	-0.286195	17.0879	Periderm
CGAGCCACAATAGAGT-5478STDY7935102	-0.859747	15.1547	Periderm
CGATGTACATTGGTAC-5478STDY7935102	-0.729306	15.8806	Periderm
CGCCAAGCATCCCATC-5478STDY7935102	-0.532319	16.6913	Periderm
CGCGGTACATCCCATC-5478STDY7935102	-2.6418	16.0296	Basal
CGCGGTACATGTAAGA-5478STDY7935102	-0.247072	17.2164	Periderm
CGCGTTTTCTAACTGG-5478STDY7935102	-0.82247	16.1438	Periderm
CGCTATCCAAGAGGCT-5478STDY7935102	-1.91102	15.3548	Basal
CGCTTCAGTACTCTCC-5478STDY7935102	-0.848929	15.2133	Periderm
CGCTTCATCAGCTCTC-5478STDY7935102	-0.594565	16.545	Periderm
CGGACTGGTATCGCAT-5478STDY7935102	-0.228929	17.1781	Periderm
CGGACTGTCTGAAAGA-5478STDY7935102	-1.93867	15.3948	Basal
CGGAGTCTCTCTGTCG-5478STDY7935102	-0.757118	15.6616	Periderm
CGGTTAAAGATGTAAC-5478STDY7935102	-0.423385	16.8604	Periderm
CGGTTAACATATACGC-5478STDY7935102	6.05839	0.972199	Periderm
CGTCAGGGTAGAGTGC-5478STDY7935102	-0.472067	16.7183	Periderm
CGTCCATAGCCAGGAT-5478STDY7935102	-0.726767	16.3423	Periderm
CGTGTAAGTAGAGCTG-5478STDY7935102	-0.689712	16.5144	Periderm
CGTTAGACATGGAATA-5478STDY7935102	-0.667791	16.3124	Periderm
CGTTAGATCTATCGCC-5478STDY7935102	-0.507911	16.7079	Periderm
CGTTCTGAGTGCTGCC-5478STDY7935102	-0.80094	15.6993	Periderm
CTAACTTCACGGCCAT-5478STDY7935102	-0.764239	15.4992	Periderm
CTACACCAGGTTACCT-5478STDY7935102	-0.891508	15.2171	Periderm
CTACATTAGACAGAGA-5478STDY7935102	-1.02143	15.1997	Periderm
CTACATTGTTGCGTTA-5478STDY7935102	-2.40898	15.8659	Basal
CTACCCACACAGATTC-5478STDY7935102	-0.872841	15.4775	Periderm
CTACCCATCAGATAAG-5478STDY7935102	-0.53246	16.6523	Periderm
CTAGCCTCACGACTCG-5478STDY7935102	-0.696297	16.4255	Periderm
CTCGTCATCCAAGCCG-5478STDY7935102	-0.851369	15.6692	Periderm
CTCTAATCAGGATCGA-5478STDY7935102	-2.11172	15.6126	Basal
CTCTAATGTCTCCCTA-5478STDY7935102	-1.38395	14.6139	AER-Basal
CTGATCCTCACTTACT-5478STDY7935102	-2.1321	15.5576	Basal
CTTAACTGTCTCCATC-5478STDY7935102	5.97761	0.876587	Periderm
CTTAGGACACATGGGA-5478STDY7935102	-0.902477	15.6604	Periderm
CTTAGGAGTAAGGGCT-5478STDY7935102	-0.744661	16.2091	Periderm
CTTGGCTAGAGCTTCT-5478STDY7935102	-0.861637	15.897	Periderm
CTTTGCGCATGGGACA-5478STDY7935102	-0.514645	16.1472	Periderm
GAAACTCGTCAAAGCG-5478STDY7935102	-2.40076	15.8463	Basal
GAACATCAGGCATGTG-5478STDY7935102	-0.859042	15.6812	Periderm
GAAGCAGAGACTTTCG-5478STDY7935102	-1.01798	16.2472	Periderm
GAAGCAGTCCGCGGTA-5478STDY7935102	-0.807208	16.0679	Periderm
GACCAATGTACGCTGC-5478STDY7935102	-0.800953	15.4423	Periderm
GACCTGGCAAGCTGAG-5478STDY7935102	-2.41281	15.97	Basal
GACGGCTTCCACTCCA-5478STDY7935102	-0.607114	16.5428	Periderm
GACGTGCCACCACGTG-5478STDY7935102	-0.788488	16.1744	Periderm
GACGTGCGTTTGTTTC-5478STDY7935102	-2.34773	16.0628	Basal
GACTAACCATCCAACA-5478STDY7935102	-0.785722	15.0879	Periderm
GACTACATCACCATAG-5478STDY7935102	-0.727447	16.0273	Periderm
GATCGCGGTAAGTGTA-5478STDY7935102	-0.843365	15.5041	Periderm
GATCTAGGTCAATGTC-5478STDY7935102	-0.745246	15.2612	Periderm
GATGAAAAGCTCCTTC-5478STDY7935102	-0.806802	16.2458	Periderm
GCAAACTGTCGCATAT-5478STDY7935102	-0.855674	15.9311	Periderm
GCAATCATCATTTGGG-5478STDY7935102	-0.842075	16.021	Periderm
GCACATATCTTCTGGC-5478STDY7935102	-0.436416	17.1155	Periderm
GCACTCTTCGCTTAGA-5478STDY7935102	-0.700943	15.6668	Periderm
GCAGCCACACTAAGTC-5478STDY7935102	-0.844625	15.7541	Periderm
GCAGCCATCCGCTGTT-5478STDY7935102	-0.881486	15.8985	Periderm
GCAGCCATCTGCCCTA-5478STDY7935102	-0.788876	15.9115	Periderm
GCATACAAGGCTCTTA-5478STDY7935102	-0.915981	15.714	Periderm
GCATACATCTCACATT-5478STDY7935102	-2.35873	15.925	Basal
GCCAAATAGAGGGATA-5478STDY7935102	-0.835159	16.1246	Periderm
GCCAAATCATTAGGCT-5478STDY7935102	-0.777726	15.8427	Periderm
GCCTCTAGTGCGAAAC-5478STDY7935102	-0.780097	15.0508	Periderm
GCGACCATCGCTAGCG-5478STDY7935102	-2.2448	15.6995	Basal
GCGCAGTTCCAATGGT-5478STDY7935102	-0.879188	15.1954	Periderm
GCGCCAAGTGCTCTTC-5478STDY7935102	-0.744839	16.2688	Periderm
GCTCCTACAGTCAGAG-5478STDY7935102	-0.837639	16.0349	Periderm
GCTCTGTAGTCAAGCG-5478STDY7935102	-0.31864	17.1392	Periderm
GCTCTGTCAAATACAG-5478STDY7935102	-0.294736	17.0424	Periderm
GCTGCAGAGCTCCTTC-5478STDY7935102	-0.786269	16.0208	Periderm
GCTGGGTCATTAGCCA-5478STDY7935102	-0.886004	15.3062	Periderm
GGAATAATCGAACTGT-5478STDY7935102	-2.27785	15.8407	Basal
GGACAAGGTTTGGGCC-5478STDY7935102	-1.32955	14.324	AER-Basal
GGAGCAAAGGTTACCT-5478STDY7935102	-2.4025	15.7723	Basal
GGATGTTGTTCCGTCT-5478STDY7935102	-2.34403	15.9769	Basal
GGATTACCAGAGTGTG-5478STDY7935102	-0.794362	15.9227	Periderm
GGCAATTAGGACCACA-5478STDY7935102	-0.77577	15.7859	Periderm
GGCCGATCATGGTAGG-5478STDY7935102	-2.40384	15.9328	Basal
GGGAATGTCAATCACG-5478STDY7935102	-2.49632	15.9879	Basal
GGGAATGTCGGGAGTA-5478STDY7935102	-1.65544	15.0545	Basal
GGGACCTAGAGGTACC-5478STDY7935102	-0.809651	15.7443	Periderm
GGGATGAAGCGTCAAG-5478STDY7935102	-2.11688	15.5419	Basal
GGGTCTGTCATCACCC-5478STDY7935102	-0.735307	16.4486	Periderm
GGGTTGCTCCAGAAGG-5478STDY7935102	-0.969479	15.1271	Periderm
GGTGAAGAGGCTAGCA-5478STDY7935102	-0.50177	17.1076	Periderm
GGTGAAGTCTCTTGAT-5478STDY7935102	-2.44162	15.9866	Basal
GTACGTACAATGTTGC-5478STDY7935102	-2.35975	15.685	Basal
GTATCTTGTCTAGGTT-5478STDY7935102	-0.844168	15.9978	Periderm
GTCAAGTCAGCTGCTG-5478STDY7935102	-0.794974	15.3579	Periderm
GTCAAGTTCCGGCACA-5478STDY7935102	-0.859647	16.2633	Periderm
GTGGGTCGTTAAGTAG-5478STDY7935102	-2.42976	15.9942	Basal
GTTACAGGTTATCACG-5478STDY7935102	-0.451328	17.0856	Periderm
GTTCGGGCATCCTTGC-5478STDY7935102	-0.858511	15.701	Periderm
GTTCGGGGTAGTACCT-5478STDY7935102	-0.306304	17.1396	Periderm
GTTCTCGCACCAGCAC-5478STDY7935102	-0.837213	15.3069	Periderm
TAAACCGTCAACTCTT-5478STDY7935102	-0.842485	15.2499	Periderm
TAAACCGTCAGCTTAG-5478STDY7935102	-1.05262	14.4109	AER-Basal
TAAGCGTGTCTCCATC-5478STDY7935102	-2.5908	16.0444	Basal
TACCTATAGCCACCTG-5478STDY7935102	-0.692341	16.4145	Periderm
TACTTACAGAGGTTAT-5478STDY7935102	-0.653643	15.0048	Periderm
TAGACCAGTAGAAGGA-5478STDY7935102	-0.863228	15.6947	Periderm
TAGACCATCACGCATA-5478STDY7935102	-1.47947	14.7379	AER-Basal
TAGACCATCCTATTCA-5478STDY7935102	-1.68877	15.1107	Basal
TAGTTGGAGGCTCAGA-5478STDY7935102	-0.680581	16.3327	Periderm
TAGTTGGTCAAACAAG-5478STDY7935102	-0.783484	15.6227	Periderm
TATCAGGCAGTTCCCT-5478STDY7935102	-0.71917	16.1451	Periderm
TATCTCACAATTCCTT-5478STDY7935102	-0.678227	16.1689	Periderm
TATGCCCCACAGACAG-5478STDY7935102	-1.27447	14.9657	AER-Basal
TCAACGAGTTGATTGC-5478STDY7935102	-0.522863	17.1408	Periderm
TCAATCTTCAGCTCTC-5478STDY7935102	-0.998234	15.2459	Periderm
TCACAAGAGTCGATAA-5478STDY7935102	-0.845661	15.6934	Periderm
TCACAAGGTACTTCTT-5478STDY7935102	-0.932066	15.6969	Periderm
TCAGATGCATTATCTC-5478STDY7935102	-2.67544	16.0317	Basal
TCAGGTATCCGTACAA-5478STDY7935102	-0.879297	15.6289	Periderm
TCATTTGTCTGGTGTA-5478STDY7935102	-0.789311	15.8777	Periderm
TCCACACTCACAGTAC-5478STDY7935102	-0.76078	16.1931	Periderm
TCGCGAGTCTTTCCTC-5478STDY7935102	-2.37248	16.0523	Basal
TCGCGTTGTGCAGTAG-5478STDY7935102	-2.46707	16.1133	Basal
TCGGTAACATACTCTT-5478STDY7935102	-2.62207	15.9081	Basal
TCGTACCCAAGTCTGT-5478STDY7935102	-0.904007	15.6342	Periderm
TCGTAGAGTCCGCTGA-5478STDY7935102	-0.782345	15.7982	Periderm
TCGTAGAGTTGCGTTA-5478STDY7935102	-2.49121	16.0518	Basal
TCTGAGATCGCCAGCA-5478STDY7935102	-0.654694	16.5284	Periderm
TCTTCGGGTAACGACG-5478STDY7935102	-2.5549	15.9719	Basal
TCTTCGGTCCTCCTAG-5478STDY7935102	-0.764558	15.4393	Periderm
TCTTTCCGTCAACATC-5478STDY7935102	3.39073	2.70503	AER-Basal
TCTTTCCGTGTGAAAT-5478STDY7935102	-0.855457	15.2559	Periderm
TCTTTCCTCTTCAACT-5478STDY7935102	-0.782743	15.6689	Periderm
TGACAACCACCATGTA-5478STDY7935102	-0.47916	16.7761	Periderm
TGACGGCCATTGGCGC-5478STDY7935102	-2.48589	16.0465	Basal
TGACTTTAGTGGAGAA-5478STDY7935102	-2.16994	15.7353	Basal
TGAGAGGTCTTCCTTC-5478STDY7935102	-0.574929	17.1634	Periderm
TGAGCATCAACTGCTA-5478STDY7935102	-0.774703	16.2057	Periderm
TGAGCATCAGGATTGG-5478STDY7935102	3.32341	2.44915	AER-Basal
TGATTTCTCAACGAAA-5478STDY7935102	-0.616211	16.5264	Periderm
TGCACCTCAATCCAAC-5478STDY7935102	-0.713496	15.1788	Periderm
TGCCCATCATGACGGA-5478STDY7935102	-0.760194	15.7518	Periderm
TGCGTGGAGTCGATAA-5478STDY7935102	-0.395079	17.0044	Periderm
TGCTACCGTGCGGTAA-5478STDY7935102	-0.92269	15.0971	Periderm
TGCTGCTTCATAAAGG-5478STDY7935102	-2.5769	16.0508	Basal
TGGACGCAGATTACCC-5478STDY7935102	-1.55734	14.929	Basal
TGGCGCACAGACACTT-5478STDY7935102	-0.931834	15.8231	Periderm
TGGCGCAGTATTAGCC-5478STDY7935102	-0.842055	14.6908	Periderm
TGGCTGGAGATATACG-5478STDY7935102	-0.259707	17.1105	Periderm
TGGCTGGGTCTCCACT-5478STDY7935102	-0.405333	17.1166	Periderm
TGGGAAGCAGGCTGAA-5478STDY7935102	-0.812377	16.2469	Periderm
TGGGCGTGTGCAGACA-5478STDY7935102	-0.8383	14.9934	Periderm
TGGTTCCCAAGGTTTC-5478STDY7935102	5.74693	1.47117	Periderm
TGTTCCGAGGTGCAAC-5478STDY7935102	-0.955307	15.3836	Periderm
TTAGTTCGTGCTTCTC-5478STDY7935102	-1.45059	14.8776	AER-Basal
TTATGCTCATGAAGTA-5478STDY7935102	-0.851536	15.4413	Periderm
TTCGGTCCAGTAACGG-5478STDY7935102	-0.817656	15.2859	Periderm
TTCGGTCTCTTCTGGC-5478STDY7935102	-2.18308	15.6476	Basal
TTCTACAAGTGCGTGA-5478STDY7935102	-0.901803	14.4912	Periderm
TTCTCAAAGTCTCCTC-5478STDY7935102	-0.909427	15.6991	Periderm
TTCTCCTAGTGTACTC-5478STDY7935102	-0.502927	16.7677	Periderm
TTGCGTCTCGCCGTGA-5478STDY7935102	-0.900153	15.7128	Periderm
TTGTAGGGTGTTGGGA-5478STDY7935102	-2.39948	16.01	Basal
TTGTAGGTCAAACCGT-5478STDY7935102	0.0188116	-0.238013	AER-Basal
TTGTAGGTCCAAGTAC-5478STDY7935102	-1.38887	14.3728	AER-Basal
TTTATGCAGTCCAGGA-5478STDY7935102	-2.22564	15.7311	Basal
TTTCCTCGTCTAAAGA-5478STDY7935102	-0.836965	15.4799	Periderm
TTTGTCACAACACCTA-5478STDY7935102	-0.769281	15.3713	Periderm
AGAGCGAGTACAGTGG-5478STDY7980348	-0.880469	15.3043	Periderm
ATAAGAGGTTCTGTTT-5478STDY7980348	-0.453388	16.906	Periderm
ATCCGAATCTAACCGA-5478STDY7980348	-0.803627	15.7156	Periderm
CACACAATCGCATGGC-5478STDY7980348	-0.391651	17.1851	Periderm
CGGAGTCAGATCCTGT-5478STDY7980348	-0.81089	15.7692	Periderm
GAACGGATCATGGTCA-5478STDY7980348	-0.310839	17.0711	Periderm
GATCGCGCAGTAAGCG-5478STDY7980348	-0.822296	15.3839	Periderm
TATTACCCAAGACGTG-5478STDY7980348	-0.736569	16.0574	Periderm
ACTATCTCACATTTCT-5478STDY7980349	2.65745	10.2446	Periderm
ACTGAACAGCAGGTCA-5478STDY7980349	-2.52814	15.949	Basal
ACTGATGCATGCTGGC-5478STDY7980349	-0.343697	17.2481	Periderm
CACACAATCATAAAGG-5478STDY7980349	-0.569285	16.5347	Periderm
CACCTTGGTACCTACA-5478STDY7980349	-0.552554	16.6742	Periderm
CGGACTGGTGTGCGTC-5478STDY7980349	-0.279313	17.1523	Periderm
CTAGAGTCAAGTCTAC-5478STDY7980349	-0.834981	16.6462	Periderm
GAATGAAGTACAAGTA-5478STDY7980349	-0.673215	16.9523	Periderm
GTGAAGGAGCCTCGTG-5478STDY7980349	-0.379614	17.2113	Periderm
TAGAGCTCATTCCTCG-5478STDY7980349	-0.374676	17.1809	Periderm
TCACGAAAGCAGGTCA-5478STDY7980349	-0.469634	16.8319	Periderm
TGGCGCACAACTTGAC-5478STDY7980349	-0.40368	16.9528	Periderm
AACTGGTGTATAGGGC-WSSS_THYst8796437	-2.3842	15.3923	Basal
ACACCGGGTAGGCATG-WSSS_THYst8796437	-2.12707	15.5084	Basal
ACACCGGGTTTGTTTC-WSSS_THYst8796437	-3.01036	15.6759	Basal
ACAGCCGTCGCGTAGC-WSSS_THYst8796437	-2.46758	15.7545	Basal
ACAGCTACACACAGAG-WSSS_THYst8796437	-2.54779	15.8729	Basal
ACATACGGTTTGACAC-WSSS_THYst8796437	-0.719674	17.2124	Periderm
ACCAGTAGTAAGTAGT-WSSS_THYst8796437	-2.5967	15.989	Basal
ACCGTAATCGATAGAA-WSSS_THYst8796437	-2.82971	15.9309	Basal
ACGAGCCAGCTTTGGT-WSSS_THYst8796437	-2.68588	15.7679	Basal
ACGAGCCGTCTCCCTA-WSSS_THYst8796437	-2.85911	15.6569	Basal
ACGGAGACACAGAGGT-WSSS_THYst8796437	-2.69477	15.7158	Basal
ACGGAGACAGATAATG-WSSS_THYst8796437	-0.989734	16.1766	Periderm
ACGGCCACACAGCGTC-WSSS_THYst8796437	-2.51656	15.7584	Basal
ACGTCAAGTACGCACC-WSSS_THYst8796437	-3.00041	15.7449	Basal
ACTGATGGTGATAAAC-WSSS_THYst8796437	-2.74857	15.8468	Basal
ACTGCTCTCAACACTG-WSSS_THYst8796437	-2.81966	15.7396	Basal
ACTGCTCTCATACGGT-WSSS_THYst8796437	-0.941109	15.8944	Periderm
ACTTTCAAGTTGTCGT-WSSS_THYst8796437	-2.90169	15.9409	Basal
AGAATAGCAAAGGAAG-WSSS_THYst8796437	-2.38079	15.4524	Basal
AGAATAGCATTCTCAT-WSSS_THYst8796437	-2.70735	15.9082	Basal
AGAGCGATCTTGTCAT-WSSS_THYst8796437	-2.87508	15.9358	Basal
AGAGTGGAGAGTCTGG-WSSS_THYst8796437	-1.74775	14.9591	AER-Basal
AGATCTGAGCCAGTTT-WSSS_THYst8796437	-2.62233	15.8969	Basal
AGATCTGCAGACGCAA-WSSS_THYst8796437	-2.58116	15.8645	Basal
AGCATACTCACCCTCA-WSSS_THYst8796437	-2.33252	15.7974	Basal
AGCTCTCTCTGGCGTG-WSSS_THYst8796437	-0.940502	16.2954	Periderm
AGGCCGTTCGATGAGG-WSSS_THYst8796437	-2.25656	15.8213	Basal
AGGGAGTTCAGCTCTC-WSSS_THYst8796437	-2.50024	15.8138	Basal
AGGGTGACAGGAATGC-WSSS_THYst8796437	-2.68125	15.827	Basal
AGGTCATGTATCACCA-WSSS_THYst8796437	-2.0946	15.6587	Basal
AGGTCATGTTATTCTC-WSSS_THYst8796437	-2.77514	15.9222	Basal
AGTGGGACATAGTAAG-WSSS_THYst8796437	-2.80207	15.6886	Basal
ATCATCTGTAGTAGTA-WSSS_THYst8796437	-2.47176	15.8222	Basal
ATGCGATCACCTCGGA-WSSS_THYst8796437	9.89345	1.94151	AER-Basal
ATGCGATCAGTAAGAT-WSSS_THYst8796437	-2.54162	15.8647	Basal
ATTCTACCACCAACCG-WSSS_THYst8796437	-0.912744	16.9779	Periderm
CAAGAAAGTGAGGCTA-WSSS_THYst8796437	-2.68353	15.8433	Basal
CACATAGGTTTAGCTG-WSSS_THYst8796437	-2.6142	15.7401	Basal
CACCTTGTCTGTACGA-WSSS_THYst8796437	-2.52127	15.7719	Basal
CAGAGAGTCGGTTAAC-WSSS_THYst8796437	-1.8526	15.1132	AER-Basal
CAGCATACACAGGTTT-WSSS_THYst8796437	-2.79731	15.746	Basal
CAGCTAAGTACGAAAT-WSSS_THYst8796437	-2.81943	15.8098	Basal
CAGTCCTAGGACACCA-WSSS_THYst8796437	-2.81748	15.8061	Basal
CAGTCCTCATAAGACA-WSSS_THYst8796437	-2.61867	15.86	Basal
CATATTCCAAGACGTG-WSSS_THYst8796437	-0.5227	17.1111	Periderm
CATCCACGTAAGTAGT-WSSS_THYst8796437	-2.8357	15.8581	Basal
CATCGAAGTCTCTCGT-WSSS_THYst8796437	-1.69556	15.1415	Basal
CCACTACCAGGATCGA-WSSS_THYst8796437	-2.05325	15.1674	Basal
CCACTACTCCAGTATG-WSSS_THYst8796437	-1.80887	15.427	AER-Basal
CCAGCGATCGCTGATA-WSSS_THYst8796437	-2.28679	15.8265	Basal
CCGGGATTCGCTAGCG-WSSS_THYst8796437	-2.42872	15.8764	Basal
CCGGTAGCATCGGACC-WSSS_THYst8796437	-2.37285	15.5052	Basal
CCGTGGAGTCTTTCAT-WSSS_THYst8796437	-0.596542	17.3059	Periderm
CCTCAGTCACCGAAAG-WSSS_THYst8796437	-2.74246	15.7251	Basal
CGAACATTCCGTAGGC-WSSS_THYst8796437	-2.9543	15.8673	Basal
CGATGGCTCACATACG-WSSS_THYst8796437	-2.45472	15.3192	Basal
CGCGTTTCAGACAAGC-WSSS_THYst8796437	-2.9358	15.8205	Basal
CGCTGGAAGCTCCTTC-WSSS_THYst8796437	-2.87336	15.845	Basal
CGCTTCATCTCAAACG-WSSS_THYst8796437	-2.25674	15.8708	Basal
CGGACACCAGCTCGAC-WSSS_THYst8796437	-2.5666	15.9679	Basal
CGGAGTCAGCTAGTGG-WSSS_THYst8796437	-2.31976	15.722	Basal
CGGAGTCGTATGAATG-WSSS_THYst8796437	-2.5393	15.5957	Basal
CGGCTAGTCGAATGCT-WSSS_THYst8796437	-2.78883	15.5706	Basal
CGTAGGCAGTTCCACA-WSSS_THYst8796437	-1.27861	16.4724	Periderm
CGTCACTGTATGAAAC-WSSS_THYst8796437	-2.82494	15.729	Basal
CGTCTACCACACAGAG-WSSS_THYst8796437	-2.50727	15.885	Basal
CGTTAGAGTAGCGCTC-WSSS_THYst8796437	-2.73447	15.9061	Basal
CGTTCTGCAAGGACTG-WSSS_THYst8796437	-2.78432	15.8372	Basal
CGTTGGGTCGTTGCCT-WSSS_THYst8796437	-2.35008	15.7815	Basal
CTACATTCAGCTGTAT-WSSS_THYst8796437	-2.78771	15.8774	Basal
CTACATTGTTCGGCAC-WSSS_THYst8796437	-2.70446	15.8977	Basal
CTACATTTCTAACCGA-WSSS_THYst8796437	-1.10215	16.5429	Periderm
CTACCCAGTTAGAACA-WSSS_THYst8796437	-2.59498	15.6728	Basal
CTACGTCCAAAGTCAA-WSSS_THYst8796437	-2.58937	15.7705	Basal
CTAGAGTAGGAACTGC-WSSS_THYst8796437	-2.42221	15.7456	Basal
CTAGAGTTCGTACGGC-WSSS_THYst8796437	-2.66422	16.0361	Basal
CTCCTAGAGGTCATCT-WSSS_THYst8796437	-2.48827	15.595	Basal
CTCCTAGGTATGGTTC-WSSS_THYst8796437	-2.30481	15.5556	Basal
CTCGGAGGTCTCATCC-WSSS_THYst8796437	-1.03805	16.9745	Periderm
CTCGGAGGTTCCCTTG-WSSS_THYst8796437	-0.826981	15.9831	Periderm
CTCTAATGTCTCATCC-WSSS_THYst8796437	-2.38045	15.5977	Basal
CTCTACGGTAAATACG-WSSS_THYst8796437	-2.68708	15.8172	Basal
CTGATCCCAATGACCT-WSSS_THYst8796437	-2.22789	15.6779	Basal
CTGCGGAAGCGTGTCC-WSSS_THYst8796437	-2.40882	15.8004	Basal
CTGCGGACATAAGACA-WSSS_THYst8796437	-2.15457	15.4542	Basal
CTGCTGTGTCTCCCTA-WSSS_THYst8796437	-2.50617	15.8825	Basal
CTGGTCTAGACTCGGA-WSSS_THYst8796437	-2.73173	15.9873	Basal
CTGGTCTTCCCTTGCA-WSSS_THYst8796437	-2.76852	15.7494	Basal
CTGTTTAGTAAGTGGC-WSSS_THYst8796437	-2.9337	15.8149	Basal
CTTACCGGTTCACGGC-WSSS_THYst8796437	-2.38232	15.7782	Basal
GAACCTACACCTCGGA-WSSS_THYst8796437	-2.72821	15.8641	Basal
GAACGGAAGCACCGCT-WSSS_THYst8796437	-2.65338	15.4444	Basal
GAAGCAGAGAAGGTGA-WSSS_THYst8796437	-2.24637	15.6317	Basal
GAAGCAGAGCCAGAAC-WSSS_THYst8796437	-2.75162	15.6767	Basal
GAAGCAGCACAAGCCC-WSSS_THYst8796437	-2.71545	15.7035	Basal
GAAGCAGGTCAAAGAT-WSSS_THYst8796437	-2.42427	15.5182	Basal
GACAGAGGTCACTTCC-WSSS_THYst8796437	-2.94752	15.8792	Basal
GACCTGGCAACGCACC-WSSS_THYst8796437	-2.43455	15.6407	Basal
GACGCGTCACGGTGTC-WSSS_THYst8796437	-2.82179	15.9165	Basal
GAGGTGAGTCAGAGGT-WSSS_THYst8796437	-2.70598	15.92	Basal
GAGTCCGTCCTGCCAT-WSSS_THYst8796437	-2.50194	15.7985	Basal
GATCGTACAATGGTCT-WSSS_THYst8796437	-2.05984	15.4685	Basal
GCAAACTCATTCTCAT-WSSS_THYst8796437	-1.70922	15.0943	Basal
GCAATCACATGCTAGT-WSSS_THYst8796437	-2.53511	15.6378	Basal
GCACATACAGTGACAG-WSSS_THYst8796437	-2.76098	15.5434	Basal
GCACTCTGTTATGTGC-WSSS_THYst8796437	-2.41704	15.6174	Basal
GCACTCTGTTCGGCAC-WSSS_THYst8796437	-2.66865	15.8301	Basal
GCAGTTATCACGCGGT-WSSS_THYst8796437	-2.85359	15.8624	Basal
GCATACAAGTTGAGTA-WSSS_THYst8796437	-1.30078	14.5469	AER-Basal
GCCAAATAGTATTGGA-WSSS_THYst8796437	-2.43225	15.5674	Basal
GCCTCTATCCACGTTC-WSSS_THYst8796437	-0.981048	16.6086	Periderm
GCGAGAAAGGACAGCT-WSSS_THYst8796437	-2.57284	15.723	Basal
GCGCAACAGTTGAGTA-WSSS_THYst8796437	-2.60662	15.4823	Basal
GCGCCAAAGTCACGCC-WSSS_THYst8796437	-2.19787	15.4656	Basal
GCGCGATGTGGAAAGA-WSSS_THYst8796437	-2.51347	15.8734	Basal
GCGGGTTCAGATCTGT-WSSS_THYst8796437	-0.787038	15.8745	Periderm
GCGGGTTTCTTGACGA-WSSS_THYst8796437	-2.67802	16.0321	Basal
GCTCCTAGTAAGTAGT-WSSS_THYst8796437	-2.80784	15.6954	Basal
GCTGCAGAGAGCTGCA-WSSS_THYst8796437	-1.7302	15.0037	AER-Basal
GGAATAAAGTGGGTTG-WSSS_THYst8796437	-0.879109	16.9341	Periderm
GGATGTTCACAGTCGC-WSSS_THYst8796437	-2.53102	15.7685	Basal
GGCAATTCAGTTTACG-WSSS_THYst8796437	-0.588907	17.2302	Periderm
GGCAATTGTACCGTTA-WSSS_THYst8796437	-2.85012	15.6755	Basal
GGCAATTGTTACGGAG-WSSS_THYst8796437	-2.88675	15.8891	Basal
GGGAGATGTTCCAACA-WSSS_THYst8796437	-2.87203	15.8383	Basal
GGGAGATTCGAGAGCA-WSSS_THYst8796437	-2.43256	15.6688	Basal
GGGATGACATGCAACT-WSSS_THYst8796437	-2.92891	15.8374	Basal
GGGATGAGTGCGGTAA-WSSS_THYst8796437	-2.57865	15.77	Basal
GGGTCTGAGTCCCACG-WSSS_THYst8796437	-2.78524	15.9689	Basal
GGGTTGCGTGGCGAAT-WSSS_THYst8796437	-2.8209	15.7053	Basal
GGTGTTAGTGGTAACG-WSSS_THYst8796437	-2.40068	15.6564	Basal
GTAACGTCAAGTTCTG-WSSS_THYst8796437	-1.9735	15.1263	Basal
GTAACGTGTCCGAACC-WSSS_THYst8796437	-2.82351	15.9656	Basal
GTAACTGCAAACCCAT-WSSS_THYst8796437	-2.386	15.6893	Basal
GTAACTGCATTACCTT-WSSS_THYst8796437	-2.62832	15.7864	Basal
GTACTCCTCGTGACAT-WSSS_THYst8796437	-2.54387	15.6472	Basal
GTAGGCCAGATGTAAC-WSSS_THYst8796437	-2.7896	15.976	Basal
GTAGGCCGTCATGCCG-WSSS_THYst8796437	-2.61428	15.6828	Basal
GTAGTCAAGTGGCACA-WSSS_THYst8796437	-2.51637	15.7311	Basal
GTCGTAAGTTCAGCGC-WSSS_THYst8796437	-1.49819	14.9546	AER-Basal
GTCTCGTAGTGCCAGA-WSSS_THYst8796437	-1.79156	14.9458	AER-Basal
GTGAAGGTCGTCCGTT-WSSS_THYst8796437	-0.812754	15.4721	Periderm
GTGTGCGCACTGTGTA-WSSS_THYst8796437	-1.12262	14.35	AER-Basal
TAAACCGGTGTGAAAT-WSSS_THYst8796437	-1.04518	15.2853	Periderm
TAAGCGTAGGCTCTTA-WSSS_THYst8796437	-2.7882	15.652	Basal
TAAGCGTCACAACGTT-WSSS_THYst8796437	-2.50973	16.0188	Basal
TACAGTGTCACCGGGT-WSSS_THYst8796437	-2.79587	15.8699	Basal
TACTCGCAGACAAAGG-WSSS_THYst8796437	-2.5866	15.8335	Basal
TACTCGCAGGCAGGTT-WSSS_THYst8796437	-0.989275	16.0988	Periderm
TACTTGTTCGGTCTAA-WSSS_THYst8796437	-2.19071	15.4152	Basal
TAGACCAAGGGTATCG-WSSS_THYst8796437	-2.53206	15.6724	Basal
TAGACCATCTCAAGTG-WSSS_THYst8796437	-0.914736	17.0987	Periderm
TAGCCGGGTACCGAGA-WSSS_THYst8796437	-2.52624	15.9513	Basal
TAGGCATAGAAACCAT-WSSS_THYst8796437	-2.42434	15.6727	Basal
TAGGCATAGAGTACAT-WSSS_THYst8796437	-1.09377	16.5326	Periderm
TAGGCATCAGACACTT-WSSS_THYst8796437	-2.05556	15.4206	AER-Basal
TAGTTGGCAAGCGCTC-WSSS_THYst8796437	-2.69468	15.8151	Basal
TATCAGGCATGGAATA-WSSS_THYst8796437	-2.53	15.7097	Basal
TATGCCCGTACAAGTA-WSSS_THYst8796437	-2.91385	15.9594	Basal
TATTACCTCATCTGTT-WSSS_THYst8796437	-0.78545	17.0609	Periderm
TCAGATGCAAGTACCT-WSSS_THYst8796437	-2.75891	15.9459	Basal
TCAGATGTCGAATGGG-WSSS_THYst8796437	-1.55803	15.9377	Periderm
TCAGCTCAGGGTATCG-WSSS_THYst8796437	-2.54497	15.7207	Basal
TCAGGATCAAAGGTGC-WSSS_THYst8796437	-0.588729	16.9586	Periderm
TCCACACGTGCGGTAA-WSSS_THYst8796437	-2.41118	15.4488	Basal
TCCACACTCCGCGGTA-WSSS_THYst8796437	-2.73321	16.0192	Basal
TCCCGATCAGGAATCG-WSSS_THYst8796437	-2.61447	15.7826	Basal
TCGAGGCAGCTGGAAC-WSSS_THYst8796437	-2.78482	15.8848	Basal
TCGCGAGCATCGGTTA-WSSS_THYst8796437	-2.40187	15.7969	Basal
TCGCGTTGTCCGTTAA-WSSS_THYst8796437	-2.695	15.9518	Basal
TCGTACCAGACTACAA-WSSS_THYst8796437	-2.69428	15.7898	Basal
TCTGGAATCAAGATCC-WSSS_THYst8796437	-2.79765	15.9426	Basal
TCTTTCCGTACTCAAC-WSSS_THYst8796437	-2.65421	15.7281	Basal
TGAAAGAAGACTAGGC-WSSS_THYst8796437	-2.60947	15.4891	Basal
TGAAAGACAAACCTAC-WSSS_THYst8796437	-0.774345	15.7151	Periderm
TGACAACCACTCGACG-WSSS_THYst8796437	-2.33703	15.7625	Basal
TGACAACGTTTAGGAA-WSSS_THYst8796437	-2.38579	15.4801	Basal
TGACAACTCAGTACGT-WSSS_THYst8796437	-1.40296	14.834	Basal
TGACAACTCCTTAATC-WSSS_THYst8796437	-2.36581	15.5728	Basal
TGACTAGGTAGCCTCG-WSSS_THYst8796437	-2.54936	15.3677	Basal
TGAGCATAGTCGATAA-WSSS_THYst8796437	-1.05974	16.7188	Periderm
TGAGGGAGTGTCAATC-WSSS_THYst8796437	-2.55612	15.6357	Basal
TGATTTCAGAAACGAG-WSSS_THYst8796437	-2.63777	15.719	Basal
TGCGGGTAGTAAGTAC-WSSS_THYst8796437	-2.30715	15.6561	Basal
TGCGTGGCACCGTTGG-WSSS_THYst8796437	-2.69799	15.7988	Basal
TGCTACCGTTCCGGCA-WSSS_THYst8796437	-2.56206	15.6781	Basal
TGCTACCTCTTAGAGC-WSSS_THYst8796437	-2.93526	15.8841	Basal
TGGGCGTAGATGCCTT-WSSS_THYst8796437	-2.85668	15.7118	Basal
TGTGTTTCACGGCGTT-WSSS_THYst8796437	-1.11091	16.6725	Periderm
TTAGGACAGTGGTAAT-WSSS_THYst8796437	-2.48537	15.652	Basal
TTAGGACCACCGAAAG-WSSS_THYst8796437	-2.85166	15.7808	Basal
TTAGGCATCGGTTAAC-WSSS_THYst8796437	-2.28063	15.567	Basal
TTCGGTCCAAGCGATG-WSSS_THYst8796437	-0.986264	16.1709	Periderm
TTCTACAAGCCTATGT-WSSS_THYst8796437	-2.75818	15.7396	Basal
TTGAACGTCGCCCTTA-WSSS_THYst8796437	-2.78938	15.9574	Basal
TTGGCAACAGCTTCGG-WSSS_THYst8796437	-2.58595	15.9334	Basal
TTGGCAATCTCTGAGA-WSSS_THYst8796437	-2.10887	15.4953	Basal
TTTACTGTCACGATGT-WSSS_THYst8796437	-2.92905	15.9645	Basal
TTTGCGCAGTTTCCTT-WSSS_THYst8796437	-0.677883	17.2068	Periderm
AACTCAGTCGCCTGAG-WSSS_THYst8796438	-2.62761	15.0014	AER-Basal
ACACCAAAGGGCATGT-WSSS_THYst8796438	-2.8753	15.8397	Basal
ACAGCCGGTAGAGCTG-WSSS_THYst8796438	-2.89822	15.8857	Basal
ACATACGCACGAAGCA-WSSS_THYst8796438	-0.819991	17.0303	Periderm
ACATGGTTCAATCACG-WSSS_THYst8796438	-2.70063	15.5355	Basal
ACCTTTACACCATCCT-WSSS_THYst8796438	-2.55706	15.4706	Basal
ACTGAGTTCCTCTAGC-WSSS_THYst8796438	-2.43064	15.179	AER-Basal
ACTGCTCGTCAATGTC-WSSS_THYst8796438	-2.75504	15.4769	AER-Basal
AGCGTCGCATTACGAC-WSSS_THYst8796438	-2.63557	15.6282	Basal
AGTGAGGAGTTCGCGC-WSSS_THYst8796438	-2.10089	15.8424	Periderm
ATGAGGGCAAAGCAAT-WSSS_THYst8796438	-2.72539	15.167	AER-Basal
CAAGATCGTTCGTGAT-WSSS_THYst8796438	-2.38807	15.6302	Basal
CAGCAGCCAGTGAGTG-WSSS_THYst8796438	-2.37366	15.2832	AER-Basal
CAGCAGCTCCGCAGTG-WSSS_THYst8796438	-2.96226	15.7623	Basal
CAGCTAAGTTGAACTC-WSSS_THYst8796438	-2.29964	15.1795	AER-Basal
CAGTAACGTTCCACTC-WSSS_THYst8796438	-2.55721	15.6403	Basal
CATATGGAGGGCTTCC-WSSS_THYst8796438	-2.74063	15.8534	Basal
CATATTCAGAGCTTCT-WSSS_THYst8796438	-2.56248	15.5146	Basal
CATGGCGGTGTGGTTT-WSSS_THYst8796438	-2.7544	15.7861	Basal
CATTCGCGTATTAGCC-WSSS_THYst8796438	-0.772192	17.1448	Periderm
CTACGTCCAGGGTACA-WSSS_THYst8796438	-2.69273	15.7107	Basal
CTCCTAGGTGTCGCTG-WSSS_THYst8796438	-0.916895	15.2154	Periderm
GACACGCAGACCCACC-WSSS_THYst8796438	-2.96547	15.7525	Basal
GACCTGGAGGACTGGT-WSSS_THYst8796438	-0.58663	17.2036	Periderm
GCGAGAACAGCCAATT-WSSS_THYst8796438	-2.54678	15.3338	AER-Basal
GCGGGTTTCAGTTAGC-WSSS_THYst8796438	-2.25894	15.7764	Basal
GGAGCAACACTTGGAT-WSSS_THYst8796438	-1.59048	16.0509	Periderm
GGCTCGAAGACGCAAC-WSSS_THYst8796438	-2.96757	15.6357	Basal
GTAGTCAAGATATGCA-WSSS_THYst8796438	-2.46717	15.4185	Basal
GTGAAGGTCGTCCGTT-WSSS_THYst8796438	-0.539882	17.2194	Periderm
GTTTCTACAATGGAAT-WSSS_THYst8796438	-2.43618	15.6554	Basal
TAAACCGGTGTGAAAT-WSSS_THYst8796438	-0.84951	16.8297	Periderm
TAGCCGGAGAAGGACA-WSSS_THYst8796438	-0.954532	16.8992	Periderm
TCAGATGAGTACCGGA-WSSS_THYst8796438	-2.46886	15.4855	Basal
TCAGGTACACTCAGGC-WSSS_THYst8796438	-2.54679	15.8655	Basal
TCCACACTCGGGAGTA-WSSS_THYst8796438	-2.50133	14.9743	AER-Basal
TCGCGTTGTGATAAAC-WSSS_THYst8796438	-2.81701	15.7561	Basal
TGAAAGACAAACCTAC-WSSS_THYst8796438	-0.817028	15.4802	Periderm
TGACTAGGTAACGTTC-WSSS_THYst8796438	-0.680069	17.2951	Periderm
TGATTTCAGGTACTCT-WSSS_THYst8796438	-1.8535	14.8916	AER-Basal
TGCCCATGTCCATCCT-WSSS_THYst8796438	-1.34785	15.9107	Periderm
TGCTGCTTCACAATGC-WSSS_THYst8796438	-2.54457	15.7568	Basal
TGGTTAGCAGCCTATA-WSSS_THYst8796438	-2.47944	15.6288	Basal
TTTGTCACATCGGTTA-WSSS_THYst8796438	-0.844645	15.669	Periderm
AAATGCCAGCACCGTC-WSSS_THYst8796439	-1.50089	14.6411	AER-Basal
AACACGTCAAGACACG-WSSS_THYst8796439	-1.58405	15.0551	AER-Basal
AACCATGCATTCCTCG-WSSS_THYst8796439	-1.49788	14.6928	AER-Basal
AACCGCGGTCCTCCAT-WSSS_THYst8796439	-2.55104	14.248	AER-Basal
AACTCAGTCGGTTAAC-WSSS_THYst8796439	-2.54877	14.2954	AER-Basal
AACTCCCAGTGCAAGC-WSSS_THYst8796439	-1.61892	14.5203	AER-Basal
AACTCCCTCTGCTTGC-WSSS_THYst8796439	-1.97781	14.5458	AER-Basal
AACTGGTAGCGAGAAA-WSSS_THYst8796439	-2.81751	15.1359	AER-Basal
AACTTTCCAAGTCTGT-WSSS_THYst8796439	-2.68042	14.973	AER-Basal
AAGGAGCTCGCTAGCG-WSSS_THYst8796439	-2.70728	14.8385	AER-Basal
AAGTCTGGTCGCCATG-WSSS_THYst8796439	-0.862636	14.7582	AER-Basal
AATCCAGGTTCCATGA-WSSS_THYst8796439	-2.44699	15.1321	AER-Basal
ACACCAACATCAGTAC-WSSS_THYst8796439	-0.957896	17.0253	Periderm
ACAGCTACACATCCAA-WSSS_THYst8796439	-2.51901	14.8151	AER-Basal
ACATACGCACTGTTAG-WSSS_THYst8796439	-2.38556	14.8108	AER-Basal
ACATCAGCAGGGTATG-WSSS_THYst8796439	-0.893802	15.1938	Periderm
ACCCACTTCCGAAGAG-WSSS_THYst8796439	-1.17884	16.7466	Periderm
ACCGTAATCAGCCTAA-WSSS_THYst8796439	-2.13096	14.6003	AER-Basal
ACCGTAATCTGAGGGA-WSSS_THYst8796439	-2.71827	14.7305	AER-Basal
ACCTTTAGTAAGAGGA-WSSS_THYst8796439	-2.13726	14.5659	AER-Basal
ACCTTTAGTCCTAGCG-WSSS_THYst8796439	-2.08833	15.6403	Periderm
ACGAGCCCAGGTGCCT-WSSS_THYst8796439	-2.48946	14.3443	AER-Basal
ACGATACGTTGGTAAA-WSSS_THYst8796439	-2.69697	14.9377	AER-Basal
ACGGGCTAGCTAGTGG-WSSS_THYst8796439	-2.32441	14.8333	AER-Basal
ACTGTCCTCTGACCTC-WSSS_THYst8796439	-2.69249	14.9174	AER-Basal
AGACGTTCACAGGCCT-WSSS_THYst8796439	-2.36449	14.5519	AER-Basal
AGACGTTCATTTGCTT-WSSS_THYst8796439	-2.35858	14.4417	AER-Basal
AGCATACGTCATTAGC-WSSS_THYst8796439	-2.39532	14.5138	AER-Basal
AGCATACTCCGTAGTA-WSSS_THYst8796439	-2.28324	15.035	AER-Basal
AGCCTAAAGATTACCC-WSSS_THYst8796439	-2.84454	14.5627	AER-Basal
AGCGTATAGATAGTCA-WSSS_THYst8796439	-2.64829	14.8509	AER-Basal
AGCTCTCGTTTGTTGG-WSSS_THYst8796439	-1.9022	14.7413	AER-Basal
AGGCCGTTCAACACTG-WSSS_THYst8796439	-2.48441	14.249	AER-Basal
AGGGAGTGTTCGTGAT-WSSS_THYst8796439	-2.72453	14.7031	AER-Basal
AGTGTCAGTAAGTTCC-WSSS_THYst8796439	-2.25314	14.3444	AER-Basal
ATCACGACACGGTAGA-WSSS_THYst8796439	-2.73181	14.8653	AER-Basal
ATCATCTGTGCGATAG-WSSS_THYst8796439	-2.48817	14.7187	AER-Basal
ATCATCTGTTTGACTG-WSSS_THYst8796439	-1.61673	15.9495	Periderm
ATCCACCGTGACCAAG-WSSS_THYst8796439	-2.80597	14.7291	AER-Basal
ATCGAGTCACGGTAAG-WSSS_THYst8796439	-2.28728	14.8732	AER-Basal
ATCGAGTGTATGCTTG-WSSS_THYst8796439	-2.46714	14.1874	AER-Basal
ATCTACTCAGATGGGT-WSSS_THYst8796439	-2.3364	14.93	AER-Basal
ATTATCCGTAGCGCTC-WSSS_THYst8796439	-2.58036	14.3467	AER-Basal
ATTGGACTCGTCTGCT-WSSS_THYst8796439	-2.75416	14.209	AER-Basal
ATTTCTGCAAACCCAT-WSSS_THYst8796439	-2.55611	14.6128	AER-Basal
CAACCTCTCCCTAACC-WSSS_THYst8796439	-2.62292	14.2922	AER-Basal
CAAGAAATCTTCCTTC-WSSS_THYst8796439	-2.25518	14.4803	AER-Basal
CAAGTTGAGAGAACAG-WSSS_THYst8796439	-2.11636	14.8255	AER-Basal
CACACAACACCTTGTC-WSSS_THYst8796439	-0.811557	15.16	Periderm
CACACTCTCGTCCGTT-WSSS_THYst8796439	-2.74852	15.1485	AER-Basal
CACAGGCCAATGTTGC-WSSS_THYst8796439	-2.10077	14.8142	AER-Basal
CACAGGCTCTTTACGT-WSSS_THYst8796439	-2.74082	14.5927	AER-Basal
CACAGTACAAGCGTAG-WSSS_THYst8796439	-2.06178	15.5614	Periderm
CACCTTGCATACTACG-WSSS_THYst8796439	-2.95616	15.3356	AER-Basal
CAGCCGATCCTCGCAT-WSSS_THYst8796439	-2.69075	14.4446	AER-Basal
CATATTCCAGCTCGCA-WSSS_THYst8796439	-2.31324	14.2537	AER-Basal
CATCCACAGAACTGTA-WSSS_THYst8796439	-2.03165	14.4224	AER-Basal
CATCGGGTCAGCTCGG-WSSS_THYst8796439	-1.78597	14.4396	AER-Basal
CATTCGCGTTCAACCA-WSSS_THYst8796439	-1.66566	14.5739	AER-Basal
CCAATCCCAGGCAGTA-WSSS_THYst8796439	-2.32025	14.9069	AER-Basal
CCACGGAGTGTCGCTG-WSSS_THYst8796439	-2.74116	14.7539	AER-Basal
CCACTACCAGCAGTTT-WSSS_THYst8796439	-2.6901	14.5971	AER-Basal
CCACTACGTCGGATCC-WSSS_THYst8796439	-2.82019	15.5303	Basal
CCACTACGTGTAACGG-WSSS_THYst8796439	8.4812	8.64853	AER-Basal
CCACTACGTTAGGGTG-WSSS_THYst8796439	-2.18063	14.63	AER-Basal
CCAGCGAAGACAGACC-WSSS_THYst8796439	-2.22637	14.826	AER-Basal
CCAGCGATCACTTACT-WSSS_THYst8796439	-2.40701	14.8562	AER-Basal
CCATTCGAGTAAGTAC-WSSS_THYst8796439	-1.00221	16.5427	Periderm
CCCAATCGTTTAGCTG-WSSS_THYst8796439	-1.93583	14.442	AER-Basal
CCCATACTCCTCTAGC-WSSS_THYst8796439	-2.4694	14.6464	AER-Basal
CCGGGATGTAAGAGAG-WSSS_THYst8796439	-2.68863	14.5397	AER-Basal
CCTACCAGTTTAAGCC-WSSS_THYst8796439	-2.23676	15.0299	AER-Basal
CCTAGCTGTAGCGCAA-WSSS_THYst8796439	-1.0467	16.1133	Periderm
CCTATTATCTGGTTCC-WSSS_THYst8796439	-0.924149	16.075	Periderm
CCTCTGAGTATAATGG-WSSS_THYst8796439	-1.08251	15.3749	Periderm
CCTTTCTAGTCGAGTG-WSSS_THYst8796439	-1.76589	14.4587	AER-Basal
CCTTTCTGTCTGGAGA-WSSS_THYst8796439	-2.16309	14.7809	AER-Basal
CCTTTCTTCCCTTGTG-WSSS_THYst8796439	-1.66221	16.0903	Periderm
CGACTTCAGTCAATAG-WSSS_THYst8796439	-2.61654	14.7788	AER-Basal
CGAGCACAGGTAGCCA-WSSS_THYst8796439	-0.926887	16.7925	Periderm
CGAGCCACACCGGAAA-WSSS_THYst8796439	-2.63373	14.7303	AER-Basal
CGATGGCAGACAAGCC-WSSS_THYst8796439	-2.61429	14.2006	AER-Basal
CGATGGCTCCCACTTG-WSSS_THYst8796439	-2.80948	14.6738	AER-Basal
CGCTTCAGTTCAGTAC-WSSS_THYst8796439	-1.494	14.6635	AER-Basal
CGGAGTCCACTGTGTA-WSSS_THYst8796439	-0.961344	16.1582	Periderm
CGGGTCATCCAAGTAC-WSSS_THYst8796439	-2.44042	14.3663	AER-Basal
CGTAGGCAGTTACGGG-WSSS_THYst8796439	-2.44386	14.4342	AER-Basal
CGTCAGGTCACATGCA-WSSS_THYst8796439	-2.65528	14.3874	AER-Basal
CGTGAGCTCGGCGGTT-WSSS_THYst8796439	-0.9622	16.2767	Periderm
CGTTGGGGTGATAAGT-WSSS_THYst8796439	-2.44705	14.5084	AER-Basal
CTAAGACTCCTCTAGC-WSSS_THYst8796439	-1.58322	14.5954	AER-Basal
CTACATTAGGCTCATT-WSSS_THYst8796439	-2.15538	15.1132	AER-Basal
CTACGTCAGAGTTGGC-WSSS_THYst8796439	-2.66273	14.7354	AER-Basal
CTAGTGATCTCAAGTG-WSSS_THYst8796439	-1.54422	14.8573	AER-Basal
CTCCTAGCAGCTGCAC-WSSS_THYst8796439	-2.81338	15.0145	AER-Basal
CTCGTACAGTGTCCAT-WSSS_THYst8796439	-2.2502	14.9906	AER-Basal
CTCGTCAAGGAACTGC-WSSS_THYst8796439	-2.58474	15.0653	AER-Basal
CTCTAATGTGACCAAG-WSSS_THYst8796439	-2.43208	14.7639	AER-Basal
CTCTAATTCTGCAGTA-WSSS_THYst8796439	-2.90972	15.6409	AER-Basal
CTGAAACCACCTGGTG-WSSS_THYst8796439	-2.3912	14.551	AER-Basal
CTGAAACTCCAGAGGA-WSSS_THYst8796439	-2.60691	14.2185	AER-Basal
CTGATAGCACGGCGTT-WSSS_THYst8796439	-1.77083	15.1759	AER-Basal
CTGCGGATCGGCCGAT-WSSS_THYst8796439	-2.47652	14.8414	AER-Basal
CTGTGCTGTTGTTTGG-WSSS_THYst8796439	-2.02972	14.6635	AER-Basal
CTTAACTTCATACGGT-WSSS_THYst8796439	-2.85611	14.8489	AER-Basal
CTTACCGTCGTCACGG-WSSS_THYst8796439	-2.57344	15.4908	AER-Basal
GAAATGAGTTGTCTTT-WSSS_THYst8796439	-2.74579	14.8629	AER-Basal
GAATGAAGTAAATGTG-WSSS_THYst8796439	-2.48225	14.5917	AER-Basal
GACGCGTCAATAGCAA-WSSS_THYst8796439	-2.70946	14.6953	AER-Basal
GACGGCTAGCCACGTC-WSSS_THYst8796439	-2.12185	14.4532	AER-Basal
GACGTGCAGGTGCAAC-WSSS_THYst8796439	-2.46184	14.6156	AER-Basal
GACGTTACATCGATTG-WSSS_THYst8796439	-2.66841	14.1814	AER-Basal
GACGTTAGTTAAGTAG-WSSS_THYst8796439	-0.960538	15.8686	Periderm
GACTAACTCTGAGGGA-WSSS_THYst8796439	-2.48427	14.5573	AER-Basal
GACTGCGAGATCCGAG-WSSS_THYst8796439	-1.80838	14.555	AER-Basal
GAGGTGAAGATGGCGT-WSSS_THYst8796439	-2.72427	14.9102	AER-Basal
GAGGTGACATGGTCTA-WSSS_THYst8796439	-2.03776	14.625	AER-Basal
GAGGTGATCCTCAATT-WSSS_THYst8796439	-2.13971	14.7408	AER-Basal
GAGGTGATCGCACTCT-WSSS_THYst8796439	-2.87908	15.6956	Basal
GATCAGTCAGAGCCAA-WSSS_THYst8796439	-1.844	14.7083	AER-Basal
GATCGATTCGGAATCT-WSSS_THYst8796439	-2.0744	14.5074	AER-Basal
GATCGTATCTCGCATC-WSSS_THYst8796439	-1.95888	14.7745	AER-Basal
GATCTAGGTCCATGAT-WSSS_THYst8796439	-1.81707	14.636	AER-Basal
GCACATAAGTTGAGTA-WSSS_THYst8796439	-2.02847	14.9124	AER-Basal
GCACATAGTCAGTGGA-WSSS_THYst8796439	-2.67792	14.2459	AER-Basal
GCACTCTCACCCTATC-WSSS_THYst8796439	-2.47469	14.8603	AER-Basal
GCATGATAGATAGCAT-WSSS_THYst8796439	-2.22314	14.305	AER-Basal
GCATGATAGCCGTCGT-WSSS_THYst8796439	-2.53244	14.3304	AER-Basal
GCATGCGAGCTGCAAG-WSSS_THYst8796439	-2.28683	15.0265	AER-Basal
GCGCAACAGTGTGGCA-WSSS_THYst8796439	-2.44401	14.3176	AER-Basal
GCGCAACTCGCCTGAG-WSSS_THYst8796439	-1.69539	14.995	AER-Basal
GCGGGTTGTTCGGCAC-WSSS_THYst8796439	-1.41349	16.0986	Periderm
GCGGGTTTCCTCCTAG-WSSS_THYst8796439	-2.18015	14.5719	AER-Basal
GCGGGTTTCGGGAGTA-WSSS_THYst8796439	-1.57577	14.8507	AER-Basal
GCTGCAGGTCCAGTTA-WSSS_THYst8796439	-1.80905	15.5912	Periderm
GCTGCTTAGATCCTGT-WSSS_THYst8796439	-1.83983	14.5298	AER-Basal
GCTTCCAGTTGATTCG-WSSS_THYst8796439	-2.53439	14.5003	AER-Basal
GCTTGAACAATAGCAA-WSSS_THYst8796439	-2.60089	15.1493	AER-Basal
GGACGTCCAAAGGCGT-WSSS_THYst8796439	-2.373	14.6884	AER-Basal
GGAGCAAAGACTAGAT-WSSS_THYst8796439	-1.78395	15.1084	AER-Basal
GGCGTGTTCCTTGCCA-WSSS_THYst8796439	5.51829	9.40498	AER-Basal
GGGAGATCACAGTCGC-WSSS_THYst8796439	-2.50102	14.6423	AER-Basal
GGGAGATTCTTGTTTG-WSSS_THYst8796439	-2.40817	14.9559	AER-Basal
GGTATTGGTATAATGG-WSSS_THYst8796439	-2.12897	14.5081	AER-Basal
GGTATTGGTCTCTCTG-WSSS_THYst8796439	-2.52838	15.0291	AER-Basal
GGTGAAGCAATAGCGG-WSSS_THYst8796439	-2.64189	15.3462	AER-Basal
GGTGCGTCAGATCTGT-WSSS_THYst8796439	-2.57448	14.3665	AER-Basal
GGTGCGTTCATGTGGT-WSSS_THYst8796439	-2.30046	14.467	AER-Basal
GTACTCCCAGATCCAT-WSSS_THYst8796439	-2.10999	14.6927	AER-Basal
GTACTCCGTGACCAAG-WSSS_THYst8796439	-1.80108	14.4584	AER-Basal
GTACTTTTCAACACGT-WSSS_THYst8796439	-2.9152	14.963	AER-Basal
GTAGTCAAGTGCGATG-WSSS_THYst8796439	-0.748658	17.1881	Periderm
GTAGTCAAGTTCCACA-WSSS_THYst8796439	-2.63896	14.8464	AER-Basal
GTATTCTTCTTACCGC-WSSS_THYst8796439	-2.41719	14.7364	AER-Basal
GTCACGGCAAGTTAAG-WSSS_THYst8796439	-2.56946	14.996	AER-Basal
GTCATTTAGTCAAGGC-WSSS_THYst8796439	-2.27569	14.5514	AER-Basal
GTCGTAAGTTGGTTTG-WSSS_THYst8796439	-2.5156	14.3309	AER-Basal
GTCTCGTGTACTCTCC-WSSS_THYst8796439	-2.54562	14.8883	AER-Basal
GTCTCGTGTTACTGAC-WSSS_THYst8796439	-2.13981	14.695	AER-Basal
GTGAAGGTCCGCAGTG-WSSS_THYst8796439	-2.66401	15.3822	AER-Basal
GTGCATAGTAATTGGA-WSSS_THYst8796439	-2.23277	14.298	AER-Basal
GTGCGGTTCAAACGGG-WSSS_THYst8796439	-2.44053	15.0742	AER-Basal
GTGGGTCAGTGCCATT-WSSS_THYst8796439	-1.71072	14.5776	AER-Basal
GTGTTAGAGTGGTAAT-WSSS_THYst8796439	-2.36174	14.6075	AER-Basal
GTTACAGTCGGAATCT-WSSS_THYst8796439	-1.42742	14.7278	AER-Basal
GTTCATTCAAGCGCTC-WSSS_THYst8796439	-2.4942	14.3816	AER-Basal
TACCTTATCTCACATT-WSSS_THYst8796439	-2.47719	15.3777	Basal
TAGACCAAGCCTCGTG-WSSS_THYst8796439	-2.21177	14.9311	AER-Basal
TAGCCGGGTCATGCAT-WSSS_THYst8796439	-2.59753	14.3097	AER-Basal
TAGTTGGCATGACATC-WSSS_THYst8796439	-2.41561	14.2058	AER-Basal
TATCAGGGTTTCGCTC-WSSS_THYst8796439	-1.86636	14.4008	AER-Basal
TATCTCAGTGTGACCC-WSSS_THYst8796439	-2.02045	14.5674	AER-Basal
TATGCCCAGGCGCTCT-WSSS_THYst8796439	-2.42554	14.2394	AER-Basal
TCAATCTAGTGGCACA-WSSS_THYst8796439	-2.73221	15.1115	AER-Basal
TCAATCTCAGTAAGAT-WSSS_THYst8796439	-2.3602	14.447	AER-Basal
TCACAAGGTCGAATCT-WSSS_THYst8796439	-1.79006	15.6402	Periderm
TCACAAGGTCTAGGTT-WSSS_THYst8796439	-2.59954	14.8978	AER-Basal
TCACAAGGTGCTCTTC-WSSS_THYst8796439	-2.56339	14.3058	AER-Basal
TCAGATGCAGGCAGTA-WSSS_THYst8796439	-2.07038	14.5055	AER-Basal
TCAGCTCTCGATGAGG-WSSS_THYst8796439	-2.92744	15.2269	Basal
TCAGGATCACATCCAA-WSSS_THYst8796439	-2.67932	14.9991	AER-Basal
TCAGGTAAGCCCAATT-WSSS_THYst8796439	-2.18735	14.8841	AER-Basal
TCCCGATCATAAAGGT-WSSS_THYst8796439	-2.507	14.4356	AER-Basal
TCGAGGCAGAGCTGCA-WSSS_THYst8796439	-2.48215	14.5378	AER-Basal
TCGCGAGCAGACACTT-WSSS_THYst8796439	-1.42897	14.5199	AER-Basal
TCGCGTTGTCATTAGC-WSSS_THYst8796439	-1.90891	14.7808	AER-Basal
TCGGGACGTGTAAGTA-WSSS_THYst8796439	-2.29037	14.8473	AER-Basal
TCGGTAACATGTCGAT-WSSS_THYst8796439	-1.64081	14.6467	AER-Basal
TCGTAGAGTGTGCCTG-WSSS_THYst8796439	-2.51303	14.6308	AER-Basal
TCTCATATCTGCTGTC-WSSS_THYst8796439	-1.23758	16.6059	Periderm
TCTCTAACAGACTCGC-WSSS_THYst8796439	-1.23061	14.7442	AER-Basal
TGAAAGACAAACCTAC-WSSS_THYst8796439	-0.829404	15.6833	Periderm
TGAAAGACATTAGCCA-WSSS_THYst8796439	-1.73221	14.9285	AER-Basal
TGACGGCCACAGGTTT-WSSS_THYst8796439	-2.34906	15.439	AER-Basal
TGAGAGGGTAGCGATG-WSSS_THYst8796439	-1.48593	15.6156	Periderm
TGAGCATTCCAGAGGA-WSSS_THYst8796439	-2.06645	14.5891	AER-Basal
TGCCAAAAGGAATGGA-WSSS_THYst8796439	-2.32142	14.762	AER-Basal
TGCCCTAAGCCAACAG-WSSS_THYst8796439	-2.58748	14.6089	AER-Basal
TGCTACCCATCGGAAG-WSSS_THYst8796439	-2.12963	14.7415	AER-Basal
TGGACGCAGCTGCAAG-WSSS_THYst8796439	-2.73787	14.764	AER-Basal
TGGGCGTAGCAAATCA-WSSS_THYst8796439	-2.23736	14.4559	AER-Basal
TGGGCGTGTACGACCC-WSSS_THYst8796439	-2.75317	15.3637	AER-Basal
TGGTTAGCATCCGCGA-WSSS_THYst8796439	-2.59504	15.1627	AER-Basal
TGGTTCCCAATAGAGT-WSSS_THYst8796439	-2.13586	14.5654	AER-Basal
TTAACTCAGCTAGCCC-WSSS_THYst8796439	-2.5175	14.2015	AER-Basal
TTAGTTCGTTGTACAC-WSSS_THYst8796439	-1.07836	16.5366	Periderm
TTCGAAGAGATGTCGG-WSSS_THYst8796439	-2.00655	14.7409	AER-Basal
TTCGGTCAGGGCTCTC-WSSS_THYst8796439	-2.39482	14.4842	AER-Basal
TTCTCCTCATCAGTAC-WSSS_THYst8796439	-2.66933	14.6102	AER-Basal
TTCTTAGCAGGCGATA-WSSS_THYst8796439	-2.46886	14.392	AER-Basal
TTGGCAAGTTGAACTC-WSSS_THYst8796439	-0.936398	16.5584	Periderm
TTTATGCCACGGTTTA-WSSS_THYst8796439	-2.41628	15.1534	AER-Basal
TTTATGCTCAGTTCGA-WSSS_THYst8796439	-1.53222	14.6645	AER-Basal
AAAGTAGAGAGACGAA-WSSS_THYst8796440	-2.74703	15.7531	Basal
AACTCTTTCCTTTCTC-WSSS_THYst8796440	-2.89409	15.5126	AER-Basal
AAGTCTGTCAACGAAA-WSSS_THYst8796440	-2.97897	15.9046	Basal
ACATCAGCAGGGTATG-WSSS_THYst8796440	-0.750095	17.1933	Periderm
ACCGTAATCATGCTCC-WSSS_THYst8796440	-2.48261	15.2705	AER-Basal
ATCTGCCGTCTCTTTA-WSSS_THYst8796440	-0.619397	16.9273	Periderm
ATGAGGGTCAGGATCT-WSSS_THYst8796440	-2.63813	15.8936	Basal
ATTGGACTCCCAACGG-WSSS_THYst8796440	-2.90431	15.8059	Basal
CAAGTTGGTATATCCG-WSSS_THYst8796440	-2.37711	15.7819	Basal
CAGAATCGTCTAGTGT-WSSS_THYst8796440	-2.85044	15.6902	Basal
CCGTTCATCTGCCAGG-WSSS_THYst8796440	-2.84756	15.7697	Basal
CGATGTACAGTAAGAT-WSSS_THYst8796440	-2.83317	15.8322	Basal
CGTCCATTCCTTTACA-WSSS_THYst8796440	-2.78261	15.6887	Basal
CGTTGGGCACGCTTTC-WSSS_THYst8796440	-2.31511	15.4666	Basal
CTCACACCACAGGCCT-WSSS_THYst8796440	-2.4801	15.2167	Basal
GATTCAGAGGCTATCT-WSSS_THYst8796440	-2.95293	15.7976	Basal
GCGCAACAGAGACGAA-WSSS_THYst8796440	-2.45745	15.7546	Basal
GTCTCGTTCTTAGAGC-WSSS_THYst8796440	-0.909241	14.7196	AER-Basal
GTGAAGGTCGTCCGTT-WSSS_THYst8796440	-0.835954	15.5784	Periderm
TAAGTGCCAGATTGCT-WSSS_THYst8796440	-2.64291	15.631	Basal
TCTTCGGCACCGGAAA-WSSS_THYst8796440	-2.65934	15.4714	AER-Basal
TCTTTCCGTAGGACAC-WSSS_THYst8796440	-2.30792	15.4398	Basal
TGAAAGACAAACCTAC-WSSS_THYst8796440	-0.675771	17.1063	Periderm
TGGCCAGCACTTGGAT-WSSS_THYst8796440	-2.52321	15.0391	AER-Basal
TGGGAAGCATTGGCGC-WSSS_THYst8796440	-1.42737	14.6592	AER-Basal
TTGGCAACAGGACGTA-WSSS_THYst8796440	-2.74573	15.5853	Basal
ACAGCCGGTCGGCTCA-WSSS_THYst8796441	-2.77058	15.5872	Basal
ACCTTTACAGCTGCAC-WSSS_THYst8796441	-2.81221	15.767	Basal
ACGAGGAAGCGATAGC-WSSS_THYst8796441	-2.68833	15.9177	Basal
ACTGTCCGTCCGCTGA-WSSS_THYst8796441	-2.6942	15.9075	Basal
AGGCCGTTCAAGGCTT-WSSS_THYst8796441	-2.72786	15.6685	Basal
AGTCTTTTCTGTTGAG-WSSS_THYst8796441	-2.254	15.4294	Basal
CAAGGCCAGGCATGGT-WSSS_THYst8796441	-2.917	15.7348	Basal
CACATTTCAAACCCAT-WSSS_THYst8796441	-2.29433	15.5834	Basal
CCCTCCTCACATCCAA-WSSS_THYst8796441	-2.41619	15.5917	Basal
CCTACCAGTCTAGGTT-WSSS_THYst8796441	-2.74789	15.6653	Basal
CCTTACGCATATACCG-WSSS_THYst8796441	-2.82293	15.6809	Basal
CCTTTCTCAACGCACC-WSSS_THYst8796441	-2.73517	15.5792	Basal
CGATTGACACATGACT-WSSS_THYst8796441	-1.56675	15.0921	AER-Basal
CGCCAAGCACCGAAAG-WSSS_THYst8796441	-2.69961	15.7418	Basal
CGCGTTTAGATCCCGC-WSSS_THYst8796441	-2.51464	15.8014	Basal
CGCTGGAGTCTTGTCC-WSSS_THYst8796441	-2.52414	15.7336	Basal
CGGCTAGTCACCATAG-WSSS_THYst8796441	-2.35226	14.975	AER-Basal
CGGGTCAGTTGAACTC-WSSS_THYst8796441	-2.43907	15.3514	AER-Basal
CTGATAGTCCCTAACC-WSSS_THYst8796441	-2.92361	15.8547	Basal
GAATGAACAACTTGAC-WSSS_THYst8796441	-2.60187	15.6308	Basal
GCGACCAAGTCATGCT-WSSS_THYst8796441	-2.56458	15.6377	Basal
GCGCGATTCAACCATG-WSSS_THYst8796441	-2.72594	15.8333	Basal
GCTGCTTTCTGGCGAC-WSSS_THYst8796441	-0.980565	16.6249	Periderm
GGCGACTAGCACGCCT-WSSS_THYst8796441	-2.40236	15.7865	Basal
GGGAATGGTCACACGC-WSSS_THYst8796441	-2.93467	15.7194	Basal
GGGACCTCACAAGTAA-WSSS_THYst8796441	-2.54648	14.9863	AER-Basal
GTAACGTCACGTTGGC-WSSS_THYst8796441	-2.47589	15.4661	Basal
GTACTCCGTTCGGGCT-WSSS_THYst8796441	-2.47131	15.4359	Basal
GTTACAGAGCTATGCT-WSSS_THYst8796441	-2.74297	15.7501	Basal
TAAGCGTTCCCTAATT-WSSS_THYst8796441	-0.808389	17.1665	Periderm
TCAGGATAGCCAGTAG-WSSS_THYst8796441	-2.75557	15.7101	Basal
TCATTACAGCTCCTTC-WSSS_THYst8796441	-2.5089	15.2842	AER-Basal
TCGTAGATCATAACCG-WSSS_THYst8796441	-2.84906	15.6127	Basal
TGAAAGACAAACCTAC-WSSS_THYst8796441	-0.845161	15.5987	Periderm
TTAACTCCATCACGAT-WSSS_THYst8796441	-1.08766	15.9103	Periderm
TTTGTCACATCGGTTA-WSSS_THYst8796441	-0.660756	17.085	Periderm
AAACGGGTCGTGGGAA-WSSS_THYst8796442	-2.03179	15.736	Periderm
AAAGTAGCAAGCCGTC-WSSS_THYst8796442	-2.41692	14.4065	AER-Basal
AACCATGAGTGTACTC-WSSS_THYst8796442	-2.37143	14.4298	AER-Basal
AACCGCGGTAGAGCTG-WSSS_THYst8796442	-1.84733	14.3794	AER-Basal
AACGTTGAGGAATCGC-WSSS_THYst8796442	-1.79751	14.5338	AER-Basal
AACTCTTTCTAGCACA-WSSS_THYst8796442	-2.18528	15.1118	AER-Basal
AACTGGTCATACTCTT-WSSS_THYst8796442	-2.35754	15.5437	Basal
AACTTTCGTCTTCGTC-WSSS_THYst8796442	-2.19849	14.7856	AER-Basal
AAGGTTCAGGACTGGT-WSSS_THYst8796442	-0.974045	16.8702	Periderm
AAGGTTCGTCTGCAAT-WSSS_THYst8796442	-2.34117	14.8768	AER-Basal
AAGGTTCTCACGGTTA-WSSS_THYst8796442	-2.30431	14.7268	AER-Basal
AAGTCTGTCTTGCCGT-WSSS_THYst8796442	-1.96666	14.3682	AER-Basal
ACACCGGCAAGTCATC-WSSS_THYst8796442	-2.38614	14.5967	AER-Basal
ACACCGGGTTAAAGTG-WSSS_THYst8796442	-2.3945	14.9887	AER-Basal
ACACTGAGTCGATTGT-WSSS_THYst8796442	-2.489	14.3505	AER-Basal
ACAGCTAAGGACGAAA-WSSS_THYst8796442	-2.78848	15.0725	AER-Basal
ACAGCTAAGTACGATA-WSSS_THYst8796442	-2.2549	14.9867	AER-Basal
ACATACGAGATTACCC-WSSS_THYst8796442	-2.34566	14.6086	AER-Basal
ACATCAGCAGGGTATG-WSSS_THYst8796442	-0.944422	15.2503	Periderm
ACATGGTCATTAGGCT-WSSS_THYst8796442	-2.42772	14.2877	AER-Basal
ACCAGTAGTGCAACGA-WSSS_THYst8796442	-2.07843	14.5684	AER-Basal
ACCAGTATCACCTCGT-WSSS_THYst8796442	-2.51513	14.3116	AER-Basal
ACCCACTCACTGTGTA-WSSS_THYst8796442	-2.53214	14.3113	AER-Basal
ACCTTTAAGCACGCCT-WSSS_THYst8796442	-2.42663	14.4105	AER-Basal
ACCTTTAAGGCCCTTG-WSSS_THYst8796442	-2.65325	14.9711	AER-Basal
ACCTTTAAGTGCAAGC-WSSS_THYst8796442	-2.05869	14.5373	AER-Basal
ACGATACTCCATTCTA-WSSS_THYst8796442	-2.31753	14.2311	AER-Basal
ACGCCGAGTGTGAATA-WSSS_THYst8796442	-2.49085	14.472	AER-Basal
ACGGAGACACATTAGC-WSSS_THYst8796442	-2.48912	14.3027	AER-Basal
ACGGCCAAGCGCCTTG-WSSS_THYst8796442	-2.22264	15.2012	AER-Basal
ACGGCCACACTGAAGG-WSSS_THYst8796442	-2.48014	14.7039	AER-Basal
ACGGGCTGTGATGTGG-WSSS_THYst8796442	-2.20874	14.3932	AER-Basal
ACGGGCTGTTCCGTCT-WSSS_THYst8796442	-2.53122	14.8472	AER-Basal
ACGTCAATCAGTCAGT-WSSS_THYst8796442	-0.697144	17.0737	Periderm
ACTGAGTCATTAACCG-WSSS_THYst8796442	-2.48977	14.5977	AER-Basal
ACTGCTCGTCTAAACC-WSSS_THYst8796442	-2.33376	15.1178	AER-Basal
ACTGTCCAGTTAGGTA-WSSS_THYst8796442	-1.45818	14.5171	AER-Basal
ACTGTCCCACGCGAAA-WSSS_THYst8796442	-2.27259	14.6086	AER-Basal
ACTGTCCCAGTCGATT-WSSS_THYst8796442	-2.42453	15.1029	AER-Basal
ACTTACTCAAGCGATG-WSSS_THYst8796442	-2.54959	14.2788	AER-Basal
ACTTGTTCACTGTCGG-WSSS_THYst8796442	-2.15157	15.3262	AER-Basal
ACTTTCAAGATCTGCT-WSSS_THYst8796442	-1.90701	14.7742	AER-Basal
ACTTTCACATCGGACC-WSSS_THYst8796442	-2.35714	14.4422	AER-Basal
ACTTTCATCTGATACG-WSSS_THYst8796442	-0.901199	17.0917	Periderm
AGACGTTTCTGATTCT-WSSS_THYst8796442	-2.38838	14.7867	AER-Basal
AGATCTGAGCCATCGC-WSSS_THYst8796442	-2.4231	15.4651	AER-Basal
AGATCTGAGCGTGAAC-WSSS_THYst8796442	-0.825053	15.2618	Periderm
AGATCTGTCGTATCAG-WSSS_THYst8796442	-2.45639	14.8395	AER-Basal
AGATTGCAGGGTTCCC-WSSS_THYst8796442	-0.957272	17.0318	Periderm
AGATTGCCAGGATCGA-WSSS_THYst8796442	-2.40711	15.4146	AER-Basal
AGCAGCCAGGGCTTGA-WSSS_THYst8796442	-2.6736	14.609	AER-Basal
AGCATACCAAACCCAT-WSSS_THYst8796442	-2.43274	14.3093	AER-Basal
AGCATACTCGGCTACG-WSSS_THYst8796442	-2.60806	14.3982	AER-Basal
AGCGTATAGCGGATCA-WSSS_THYst8796442	-2.16945	14.4454	AER-Basal
AGCGTATGTTCCATGA-WSSS_THYst8796442	-2.43767	14.2727	AER-Basal
AGCGTATTCTGCTGCT-WSSS_THYst8796442	-2.16286	14.4042	AER-Basal
AGCTCTCAGACAATAC-WSSS_THYst8796442	-1.74356	14.4644	AER-Basal
AGGCCGTTCGTACCGG-WSSS_THYst8796442	-2.03711	14.6435	AER-Basal
AGTCTTTGTTATGTGC-WSSS_THYst8796442	-2.35536	14.3924	AER-Basal
AGTGAGGAGCAATCTC-WSSS_THYst8796442	-2.32387	14.4364	AER-Basal
ATCACGAGTGGTCTCG-WSSS_THYst8796442	-1.41875	14.3706	AER-Basal
ATCATCTCAGCTGGCT-WSSS_THYst8796442	-2.69888	15.0803	AER-Basal
ATCATGGTCCCTCAGT-WSSS_THYst8796442	-2.82178	15.1314	AER-Basal
ATCCGAACATCACAAC-WSSS_THYst8796442	-1.52531	14.3632	AER-Basal
ATCCGAATCTCTAAGG-WSSS_THYst8796442	-0.833703	15.7796	Periderm
ATCGAGTAGTACGTTC-WSSS_THYst8796442	-2.66905	15.088	AER-Basal
ATCGAGTCAGGATTGG-WSSS_THYst8796442	-2.81788	14.8162	AER-Basal
ATCGAGTCAGTGAGTG-WSSS_THYst8796442	-1.67329	14.5087	AER-Basal
ATCTGCCCAAACCTAC-WSSS_THYst8796442	-2.58127	14.7387	AER-Basal
ATGAGGGAGACTAAGT-WSSS_THYst8796442	-2.51573	15.2036	AER-Basal
ATTATCCTCGGCTTGG-WSSS_THYst8796442	-2.79218	14.2325	AER-Basal
ATTCTACCATACTCTT-WSSS_THYst8796442	-1.82004	14.467	AER-Basal
ATTGGACTCACGCATA-WSSS_THYst8796442	-1.62838	14.6765	AER-Basal
ATTTCTGTCCAGAGGA-WSSS_THYst8796442	-2.38057	14.7586	AER-Basal
CAACCAACAGACGCAA-WSSS_THYst8796442	-2.52373	14.5556	AER-Basal
CAACCAAGTACACCGC-WSSS_THYst8796442	-2.0341	14.7059	AER-Basal
CAACCAAGTGAGGGTT-WSSS_THYst8796442	-1.86285	14.6276	AER-Basal
CAACCAATCGAATGGG-WSSS_THYst8796442	-2.65762	15.0467	AER-Basal
CAACCTCGTACCAGTT-WSSS_THYst8796442	-2.43122	14.2696	AER-Basal
CAAGAAAGTATAGTAG-WSSS_THYst8796442	-2.10686	14.4484	AER-Basal
CAAGAAATCGGCCGAT-WSSS_THYst8796442	-2.12257	14.7767	AER-Basal
CAAGATCCACTGTCGG-WSSS_THYst8796442	-2.24438	14.6461	AER-Basal
CAAGGCCGTTGGGACA-WSSS_THYst8796442	-1.7913	14.4233	AER-Basal
CACACCTAGATTACCC-WSSS_THYst8796442	-2.58453	14.9249	AER-Basal
CACACTCCAGGAATGC-WSSS_THYst8796442	-2.35843	14.8251	AER-Basal
CACATAGCATGCTAGT-WSSS_THYst8796442	-2.33739	14.2535	AER-Basal
CACATAGTCTTGAGGT-WSSS_THYst8796442	-2.14162	14.4658	AER-Basal
CACATTTAGCTATGCT-WSSS_THYst8796442	-2.05909	14.7293	AER-Basal
CACATTTTCCTACAGA-WSSS_THYst8796442	-2.08923	15.4303	Basal
CACCACTTCAATCTCT-WSSS_THYst8796442	-2.42969	14.6281	AER-Basal
CAGAATCAGTTGCAGG-WSSS_THYst8796442	-2.36992	14.0145	AER-Basal
CAGAGAGTCGGTGTCG-WSSS_THYst8796442	-2.26619	14.5375	AER-Basal
CAGCATAGTCAGAATA-WSSS_THYst8796442	-1.88798	14.3928	AER-Basal
CAGCATAGTTGATTCG-WSSS_THYst8796442	-2.63568	14.4087	AER-Basal
CAGCGACTCTTCTGGC-WSSS_THYst8796442	-2.17006	14.9495	AER-Basal
CAGTAACCACTTAAGC-WSSS_THYst8796442	-2.23598	15.0731	AER-Basal
CAGTAACGTATCTGCA-WSSS_THYst8796442	-2.14329	14.7137	AER-Basal
CAGTAACGTCTAGCCG-WSSS_THYst8796442	-2.49336	14.3712	AER-Basal
CAGTAACGTGTGAAAT-WSSS_THYst8796442	-0.916023	16.0395	Periderm
CAGTCCTTCGCTAGCG-WSSS_THYst8796442	-1.009	16.585	Periderm
CATATGGGTTCTGGTA-WSSS_THYst8796442	-1.68044	14.6973	AER-Basal
CATCAAGTCGGATGTT-WSSS_THYst8796442	-2.45937	14.6136	AER-Basal
CATCGAAGTCTAGAGG-WSSS_THYst8796442	-2.58679	14.4705	AER-Basal
CATCGGGCACAAGTAA-WSSS_THYst8796442	-2.31218	14.9891	AER-Basal
CATGGCGAGAAGGGTA-WSSS_THYst8796442	-2.1035	14.6702	AER-Basal
CATGGCGCAAACCCAT-WSSS_THYst8796442	-2.5299	14.5074	AER-Basal
CATTCGCAGCGGCTTC-WSSS_THYst8796442	-2.33097	14.2672	AER-Basal
CCACCTATCTGCGTAA-WSSS_THYst8796442	-2.15836	15.0209	AER-Basal
CCACGGAAGCGACGTA-WSSS_THYst8796442	-1.77348	14.5884	AER-Basal
CCATGTCTCGATAGAA-WSSS_THYst8796442	-2.43238	14.4686	AER-Basal
CCCAATCCATGTTCCC-WSSS_THYst8796442	-2.25783	14.6705	AER-Basal
CCCAATCTCTGTTGAG-WSSS_THYst8796442	-2.20455	14.251	AER-Basal
CCCATACTCTCAAGTG-WSSS_THYst8796442	-1.77802	14.7375	AER-Basal
CCGGGATCAGCTATTG-WSSS_THYst8796442	-1.92546	14.4087	AER-Basal
CCGTTCACACTTGGAT-WSSS_THYst8796442	-2.31881	14.2481	AER-Basal
CCTAAAGCAGCGATCC-WSSS_THYst8796442	-2.50542	14.651	AER-Basal
CCTACCAAGGAATTAC-WSSS_THYst8796442	-2.66344	15.1005	AER-Basal
CCTACCAAGGCAAAGA-WSSS_THYst8796442	-0.811857	15.5061	Periderm
CCTAGCTGTACTCAAC-WSSS_THYst8796442	-2.872	15.1535	AER-Basal
CCTATTAAGTCATGCT-WSSS_THYst8796442	-2.65139	14.3782	AER-Basal
CCTTCGAGTTCCACAA-WSSS_THYst8796442	-2.40599	14.6006	AER-Basal
CCTTCGATCCAGAAGG-WSSS_THYst8796442	-2.61277	14.2203	AER-Basal
CGACCTTGTCTAGAGG-WSSS_THYst8796442	-0.944308	16.1323	Periderm
CGACTTCCAGTCTTCC-WSSS_THYst8796442	-2.31367	14.242	AER-Basal
CGAGAAGTCGCCCTTA-WSSS_THYst8796442	-2.41584	14.997	AER-Basal
CGAGCCAGTGACCAAG-WSSS_THYst8796442	-2.46443	14.4572	AER-Basal
CGATGGCAGAGTTGGC-WSSS_THYst8796442	-2.05091	14.7925	AER-Basal
CGATGGCTCGCGGATC-WSSS_THYst8796442	-2.66895	14.5771	AER-Basal
CGCCAAGTCAAGGTAA-WSSS_THYst8796442	-2.0151	14.9165	AER-Basal
CGCTTCACAGAAGCAC-WSSS_THYst8796442	-2.3478	14.2103	AER-Basal
CGGACACGTGGCAAAC-WSSS_THYst8796442	-1.29417	14.2184	AER-Basal
CGGACTGAGTCAAGCG-WSSS_THYst8796442	-1.95129	14.4029	AER-Basal
CGGCTAGCACGTGAGA-WSSS_THYst8796442	-1.54839	14.7709	AER-Basal
CGTAGGCGTAGGCTGA-WSSS_THYst8796442	-1.45319	14.5524	AER-Basal
CGTGTAAAGAGAACAG-WSSS_THYst8796442	-2.47629	14.3033	AER-Basal
CGTTCTGTCATGCTCC-WSSS_THYst8796442	-1.52964	14.6947	AER-Basal
CGTTCTGTCTGCGACG-WSSS_THYst8796442	-2.07246	14.6993	AER-Basal
CGTTGGGAGGTTACCT-WSSS_THYst8796442	-2.65179	14.1764	AER-Basal
CGTTGGGTCATTCACT-WSSS_THYst8796442	-1.69636	14.4393	AER-Basal
CTAACTTTCCAAGTAC-WSSS_THYst8796442	-1.85925	14.4062	AER-Basal
CTAAGACAGCGTTCCG-WSSS_THYst8796442	-2.26925	14.5004	AER-Basal
CTAAGACCAGTCACTA-WSSS_THYst8796442	-2.33039	14.7821	AER-Basal
CTACATTTCTTCAACT-WSSS_THYst8796442	-2.23055	14.4773	AER-Basal
CTACCCATCAGTGTTG-WSSS_THYst8796442	-1.59587	14.5387	AER-Basal
CTACGTCTCATAGCAC-WSSS_THYst8796442	-0.839279	15.4171	Periderm
CTAGAGTCACCATCCT-WSSS_THYst8796442	-0.887035	15.9687	Periderm
CTAGAGTCAGTTAACC-WSSS_THYst8796442	-2.26519	14.3021	AER-Basal
CTAGCCTTCACATACG-WSSS_THYst8796442	-2.76371	14.3523	AER-Basal
CTAGTGAGTAGTGAAT-WSSS_THYst8796442	-1.02987	16.5116	Periderm
CTAGTGATCGCATGAT-WSSS_THYst8796442	-1.52834	14.589	AER-Basal
CTCACACAGAAGGTGA-WSSS_THYst8796442	-2.07699	14.4035	AER-Basal
CTCACACGTCACAAGG-WSSS_THYst8796442	-2.47999	14.2759	AER-Basal
CTCATTACATTCCTCG-WSSS_THYst8796442	-2.41173	14.7323	AER-Basal
CTCATTAGTGTGAATA-WSSS_THYst8796442	-2.29721	14.2599	AER-Basal
CTCATTAGTTTCGCTC-WSSS_THYst8796442	-2.4559	14.4101	AER-Basal
CTCCTAGCACATTCGA-WSSS_THYst8796442	-2.14572	14.5795	AER-Basal
CTCGAAATCATAGCAC-WSSS_THYst8796442	-1.00342	16.3627	Periderm
CTCGAGGGTTCCATGA-WSSS_THYst8796442	-1.82611	14.4812	AER-Basal
CTCGGGAGTACCGCTG-WSSS_THYst8796442	-1.66649	14.8233	AER-Basal
CTCGGGATCACTGGGC-WSSS_THYst8796442	-1.84365	14.5667	AER-Basal
CTCGTACAGAGGTAGA-WSSS_THYst8796442	-2.52884	14.9824	AER-Basal
CTCGTACTCAACTCTT-WSSS_THYst8796442	-2.47817	14.8386	AER-Basal
CTCTGGTCACCTGGTG-WSSS_THYst8796442	-1.93098	14.4474	AER-Basal
CTGAAACCACGACGAA-WSSS_THYst8796442	-2.41457	14.1924	AER-Basal
CTGAAGTTCGTCACGG-WSSS_THYst8796442	-2.46631	14.4374	AER-Basal
CTGATAGAGTTTGCGT-WSSS_THYst8796442	-2.12595	14.7466	AER-Basal
CTGATAGTCGGCTTGG-WSSS_THYst8796442	-1.68192	14.5865	AER-Basal
CTGATCCTCAGCCTAA-WSSS_THYst8796442	-2.42802	14.6645	AER-Basal
CTGCCTATCCCATTAT-WSSS_THYst8796442	-1.71536	14.5786	AER-Basal
CTGTGCTTCTCTGCTG-WSSS_THYst8796442	-2.45376	15.0391	AER-Basal
CTGTTTAAGGCGATAC-WSSS_THYst8796442	-2.75049	14.3256	AER-Basal
CTTGGCTCAGGGTATG-WSSS_THYst8796442	-2.37871	14.8002	AER-Basal
CTTTGCGAGGCAGGTT-WSSS_THYst8796442	-1.84201	14.9124	AER-Basal
GAAACTCAGGTAGCCA-WSSS_THYst8796442	-2.13973	14.6446	AER-Basal
GAACCTAAGTTGAGTA-WSSS_THYst8796442	-1.44523	16.194	Periderm
GAACGGACACAGAGGT-WSSS_THYst8796442	-2.48471	14.3805	AER-Basal
GAACGGATCAATCACG-WSSS_THYst8796442	-2.67966	14.1521	AER-Basal
GAATGAAAGATATACG-WSSS_THYst8796442	-2.62405	15.5472	AER-Basal
GACACGCGTCAGGACA-WSSS_THYst8796442	-2.21318	14.4326	AER-Basal
GACCAATTCGAATCCA-WSSS_THYst8796442	-1.74167	14.4875	AER-Basal
GACCTGGCAAAGAATC-WSSS_THYst8796442	-2.38243	14.4957	AER-Basal
GACGCGTCATAACCTG-WSSS_THYst8796442	-2.77925	14.9975	AER-Basal
GACGTGCAGACAGAGA-WSSS_THYst8796442	-2.52129	14.3087	AER-Basal
GAGCAGACATCTATGG-WSSS_THYst8796442	-2.43447	14.2216	AER-Basal
GAGCAGAGTTCTGTTT-WSSS_THYst8796442	-1.3641	16.3531	Periderm
GAGTCCGTCCCTGACT-WSSS_THYst8796442	-1.60859	15.9163	Periderm
GATCAGTCAACCGCCA-WSSS_THYst8796442	-2.15223	14.497	AER-Basal
GATCGTAAGATGCCTT-WSSS_THYst8796442	-2.11426	14.7722	AER-Basal
GATGAAACAAGAGTCG-WSSS_THYst8796442	-2.40533	14.1801	AER-Basal
GATGAAAGTCTCCCTA-WSSS_THYst8796442	-2.50567	14.6383	AER-Basal
GATGAGGAGGATGTAT-WSSS_THYst8796442	-2.30819	14.9627	AER-Basal
GCAATCAAGTGAATTG-WSSS_THYst8796442	-2.80931	14.3689	AER-Basal
GCACTCTTCTCATTCA-WSSS_THYst8796442	-2.53548	14.4875	AER-Basal
GCAGTTAAGATATGCA-WSSS_THYst8796442	-2.29291	14.6913	AER-Basal
GCATACAAGCAATCTC-WSSS_THYst8796442	-2.72591	15.0338	AER-Basal
GCATGATTCCGGGTGT-WSSS_THYst8796442	-2.54903	14.115	AER-Basal
GCATGCGAGTACGACG-WSSS_THYst8796442	-2.64471	14.254	AER-Basal
GCATGCGGTCCGCTGA-WSSS_THYst8796442	-2.7507	15.0038	AER-Basal
GCGACCACAAGCCTAT-WSSS_THYst8796442	-2.4183	14.5927	AER-Basal
GCGACCATCACAAACC-WSSS_THYst8796442	-2.054	14.5181	AER-Basal
GCGACCATCATTCACT-WSSS_THYst8796442	-2.32642	14.2859	AER-Basal
GCGCAGTCATGGTCTA-WSSS_THYst8796442	-2.34352	15.104	AER-Basal
GCGGGTTAGGGCTTGA-WSSS_THYst8796442	-2.1538	14.4809	AER-Basal
GCTCTGTGTGCGAAAC-WSSS_THYst8796442	-1.85762	15.0031	AER-Basal
GCTGCAGTCACCTTAT-WSSS_THYst8796442	-2.05395	14.4247	AER-Basal
GCTGGGTAGGCGACAT-WSSS_THYst8796442	-2.57696	14.2322	AER-Basal
GCTTGAAGTAAAGTCA-WSSS_THYst8796442	-2.33987	14.6169	AER-Basal
GGAAAGCCAAGAAAGG-WSSS_THYst8796442	-2.34571	14.4218	AER-Basal
GGAACTTAGTACATGA-WSSS_THYst8796442	-2.43261	14.4142	AER-Basal
GGACAAGGTCAGGACA-WSSS_THYst8796442	-2.70526	14.8994	AER-Basal
GGACAGACACTTGGAT-WSSS_THYst8796442	-2.38635	14.5364	AER-Basal
GGCCGATGTAGCTAAA-WSSS_THYst8796442	-2.47156	14.5302	AER-Basal
GGCGTGTAGACTACAA-WSSS_THYst8796442	-0.976992	16.2185	Periderm
GGCTCGAGTTGAGTTC-WSSS_THYst8796442	-2.51361	14.6427	AER-Basal
GGCTCGATCGCATGGC-WSSS_THYst8796442	-2.31071	14.3683	AER-Basal
GGGACCTAGGCACATG-WSSS_THYst8796442	-2.56942	14.291	AER-Basal
GGGATGAAGCCTATGT-WSSS_THYst8796442	-1.31738	15.2492	AER-Basal
GGGATGATCTAACTCT-WSSS_THYst8796442	-1.1606	14.5339	AER-Basal
GGGCACTCATCACCCT-WSSS_THYst8796442	-2.38124	14.7758	AER-Basal
GGGCACTTCGGCTACG-WSSS_THYst8796442	-2.36998	14.9685	AER-Basal
GGGCATCCACATGACT-WSSS_THYst8796442	-1.07304	16.4824	Periderm
GGGCATCGTCCGAGTC-WSSS_THYst8796442	-2.49696	15.2025	AER-Basal
GGGCATCTCCCTTGTG-WSSS_THYst8796442	-2.03878	14.6452	AER-Basal
GGGTCTGTCCTTGGTC-WSSS_THYst8796442	-2.661	14.8593	AER-Basal
GGTGAAGAGATGCGAC-WSSS_THYst8796442	-2.29978	14.3876	AER-Basal
GGTGAAGTCCTTAATC-WSSS_THYst8796442	-1.59069	14.8181	AER-Basal
GGTGTTACACTATCTT-WSSS_THYst8796442	-2.31707	14.233	AER-Basal
GGTGTTAGTGGCCCTA-WSSS_THYst8796442	-1.90137	14.8391	AER-Basal
GTAACTGAGAGATGAG-WSSS_THYst8796442	-2.59868	15.1125	AER-Basal
GTACTCCAGATGCCTT-WSSS_THYst8796442	-2.37148	14.5681	AER-Basal
GTAGGCCCATTGAGCT-WSSS_THYst8796442	-2.33019	14.3162	AER-Basal
GTAGGCCGTGATAAAC-WSSS_THYst8796442	-1.93416	14.9391	AER-Basal
GTATCTTTCCGCGGTA-WSSS_THYst8796442	-1.69214	14.4079	AER-Basal
GTATTCTTCAAGAAGT-WSSS_THYst8796442	-1.01144	16.3344	Periderm
GTCAAGTAGCCTTGAT-WSSS_THYst8796442	-2.56598	14.319	AER-Basal
GTCAAGTAGGATGCGT-WSSS_THYst8796442	-2.21415	14.4545	AER-Basal
GTCATTTGTGGGTATG-WSSS_THYst8796442	-2.62719	14.2299	AER-Basal
GTCCTCAAGTGTACTC-WSSS_THYst8796442	-2.68822	15.2615	AER-Basal
GTCCTCAGTAGAAGGA-WSSS_THYst8796442	-2.33686	15.0169	AER-Basal
GTCCTCAGTCTCACCT-WSSS_THYst8796442	-2.32429	14.3794	AER-Basal
GTCGGGTGTGTAATGA-WSSS_THYst8796442	-2.41929	14.9674	AER-Basal
GTCTCGTAGGCGCTCT-WSSS_THYst8796442	-2.28524	15.2463	AER-Basal
GTCTCGTGTAAGAGAG-WSSS_THYst8796442	-0.924695	16.9175	Periderm
GTGAAGGTCGTCCGTT-WSSS_THYst8796442	-0.815169	15.7054	Periderm
GTGCATACACATGTGT-WSSS_THYst8796442	-2.04957	14.3372	AER-Basal
GTTAAGCTCAGCATGT-WSSS_THYst8796442	-2.73243	15.2313	AER-Basal
GTTAAGCTCAGTCAGT-WSSS_THYst8796442	-1.83013	14.56	AER-Basal
GTTCATTTCACTCTTA-WSSS_THYst8796442	-2.48388	15.3614	AER-Basal
GTTCGGGAGAGAGCTC-WSSS_THYst8796442	-2.49046	14.8076	AER-Basal
GTTCTCGAGCTAACTC-WSSS_THYst8796442	-2.55104	14.172	AER-Basal
GTTCTCGCATGAAGTA-WSSS_THYst8796442	-2.35533	14.5674	AER-Basal
TAAACCGGTAGGAGTC-WSSS_THYst8796442	-1.02373	16.8314	Periderm
TAAGTGCGTTTGTTTC-WSSS_THYst8796442	-0.856079	17.0362	Periderm
TACACGAAGTGGTAAT-WSSS_THYst8796442	-2.33025	14.3279	AER-Basal
TACACGACACATGGGA-WSSS_THYst8796442	-2.06713	14.363	AER-Basal
TACAGTGTCGCGTTTC-WSSS_THYst8796442	-2.86781	14.8056	AER-Basal
TACCTATCATAGACTC-WSSS_THYst8796442	-1.45189	14.6457	AER-Basal
TACCTTACATACGCTA-WSSS_THYst8796442	-2.53677	14.449	AER-Basal
TACCTTAGTAAACGCG-WSSS_THYst8796442	-2.59937	14.971	AER-Basal
TACCTTAGTTCCGGCA-WSSS_THYst8796442	-2.10717	14.8702	AER-Basal
TACCTTATCCGCGTTT-WSSS_THYst8796442	-1.57179	14.5863	AER-Basal
TACGGTAAGTAGATGT-WSSS_THYst8796442	-2.46978	15.0056	AER-Basal
TACTCGCCAGTAAGAT-WSSS_THYst8796442	-2.2063	14.8142	AER-Basal
TACTTGTAGGCTCTTA-WSSS_THYst8796442	-0.750223	15.5985	Periderm
TACTTGTAGTAACCCT-WSSS_THYst8796442	-2.3442	14.8495	AER-Basal
TAGACCATCGCCATAA-WSSS_THYst8796442	-2.79565	15.1105	AER-Basal
TAGAGCTAGATCTGCT-WSSS_THYst8796442	-2.48558	14.543	AER-Basal
TAGCCGGGTTCGTTGA-WSSS_THYst8796442	-2.31489	14.2782	AER-Basal
TATCAGGTCTCGAGTA-WSSS_THYst8796442	-2.54669	14.3846	AER-Basal
TATGCCCCACCAGATT-WSSS_THYst8796442	-0.706037	15.6728	Periderm
TATGCCCTCAGGTTCA-WSSS_THYst8796442	-0.944631	15.8296	Periderm
TATTACCCATTCACTT-WSSS_THYst8796442	-2.4788	14.4552	AER-Basal
TCAATCTGTAATAGCA-WSSS_THYst8796442	-2.57721	14.1621	AER-Basal
TCACAAGTCTTGGGTA-WSSS_THYst8796442	-2.34341	14.4743	AER-Basal
TCACGAAAGTCGTTTG-WSSS_THYst8796442	-2.27098	14.3232	AER-Basal
TCAGCAATCAGAGGTG-WSSS_THYst8796442	-2.80273	14.7454	AER-Basal
TCAGCAATCGGGAGTA-WSSS_THYst8796442	-2.48069	14.8089	AER-Basal
TCAGGATGTCTAGTGT-WSSS_THYst8796442	-1.65679	14.3558	AER-Basal
TCCCGATGTAGGGACT-WSSS_THYst8796442	-2.43132	14.7664	AER-Basal
TCGAGGCAGCCCAACC-WSSS_THYst8796442	-2.61159	15.1317	AER-Basal
TCGCGTTAGTGTCCAT-WSSS_THYst8796442	-2.50142	14.6415	AER-Basal
TCGGTAATCCAACCAA-WSSS_THYst8796442	-2.03932	14.7825	AER-Basal
TCGTAGACACTGAAGG-WSSS_THYst8796442	-2.74927	14.7321	AER-Basal
TCGTAGAGTTAAGGGC-WSSS_THYst8796442	-2.0746	14.6555	AER-Basal
TCGTAGATCTGAGTGT-WSSS_THYst8796442	-2.49425	14.2449	AER-Basal
TCTTTCCCAGTAAGAT-WSSS_THYst8796442	-1.76744	14.4662	AER-Basal
TCTTTCCTCAGCACAT-WSSS_THYst8796442	-1.95876	14.4763	AER-Basal
TGAAAGACAAACCTAC-WSSS_THYst8796442	-0.900449	15.7008	Periderm
TGACGGCAGCTGTCTA-WSSS_THYst8796442	-1.68083	14.4422	AER-Basal
TGAGCATTCGCAGGCT-WSSS_THYst8796442	-1.64095	14.5553	AER-Basal
TGCCCATTCCGAGCCA-WSSS_THYst8796442	-1.35847	14.555	AER-Basal
TGCCCTAAGCGCTTAT-WSSS_THYst8796442	-1.68383	14.4922	AER-Basal
TGCGCAGGTCACCCAG-WSSS_THYst8796442	-1.67489	14.5312	AER-Basal
TGCGCAGGTTGATTCG-WSSS_THYst8796442	-2.72262	14.4117	AER-Basal
TGCGGGTTCCCATTAT-WSSS_THYst8796442	-2.42181	14.1273	AER-Basal
TGGCTGGCAAAGTGCG-WSSS_THYst8796442	-2.34379	14.5364	AER-Basal
TGGGAAGGTAAAGGAG-WSSS_THYst8796442	-1.82701	14.911	AER-Basal
TGGGAAGGTAATCGTC-WSSS_THYst8796442	-2.18125	15.1075	AER-Basal
TGGGAAGTCCGCTGTT-WSSS_THYst8796442	-2.12631	14.4103	AER-Basal
TGGTTAGAGACCCACC-WSSS_THYst8796442	-0.882383	17.0624	Periderm
TGGTTAGGTCTTCAAG-WSSS_THYst8796442	-1.20938	14.5663	AER-Basal
TGTGGTATCCTCCTAG-WSSS_THYst8796442	-2.15737	14.9924	AER-Basal
TGTGTTTTCGTTTATC-WSSS_THYst8796442	-1.95301	14.498	AER-Basal
TGTTCCGGTAAGTTCC-WSSS_THYst8796442	-2.5918	14.3869	AER-Basal
TTAGGCAAGCCACGTC-WSSS_THYst8796442	-1.99761	14.8419	AER-Basal
TTAGTTCGTCGCGAAA-WSSS_THYst8796442	-2.36011	14.5034	AER-Basal
TTAGTTCGTCTAGGTT-WSSS_THYst8796442	-1.59094	14.4254	AER-Basal
TTCGAAGTCCCTTGCA-WSSS_THYst8796442	-1.43984	15.8812	Periderm
TTCGGTCTCGAGGTAG-WSSS_THYst8796442	-2.1665	14.6181	AER-Basal
TTCTACACATTCACTT-WSSS_THYst8796442	-1.97596	14.3389	AER-Basal
TTCTCAAAGTTCCACA-WSSS_THYst8796442	-1.51998	14.5438	AER-Basal
TTCTCCTAGGTAAACT-WSSS_THYst8796442	-2.4357	15.0178	AER-Basal
TTCTTAGCACATGTGT-WSSS_THYst8796442	-2.41322	15.2054	AER-Basal
TTGACTTAGGTGTTAA-WSSS_THYst8796442	-2.07779	14.4114	AER-Basal
TTGACTTTCAACACCA-WSSS_THYst8796442	-2.74826	14.7046	AER-Basal
TTGCCGTAGATCCGAG-WSSS_THYst8796442	-2.56985	14.8832	AER-Basal
TTGCCGTAGGGTTCCC-WSSS_THYst8796442	-2.37128	15.0954	AER-Basal
TTGGCAAGTTACGCGC-WSSS_THYst8796442	-2.55324	14.1378	AER-Basal
TTGTAGGTCAATCACG-WSSS_THYst8796442	-2.02309	15.3615	AER-Basal
TTGTAGGTCATCTGTT-WSSS_THYst8796442	-2.4848	14.9469	AER-Basal
TTTACTGAGGACACCA-WSSS_THYst8796442	-2.57898	14.5193	AER-Basal
TTTACTGTCCTTCAAT-WSSS_THYst8796442	-1.86992	15.0611	AER-Basal
TTTGGTTGTGATGATA-WSSS_THYst8796442	-2.54792	14.2315	AER-Basal
TTTGTCACATCGGTTA-WSSS_THYst8796442	-0.81938	15.9094	Periderm
TTTGTCATCTCATTCA-WSSS_THYst8796442	-2.34935	14.9528	AER-Basal
AAAGCAACATGAAGTA-WSSS_THYst9384953	-2.30967	14.3771	AER-Basal
AAAGCAATCACTCCTG-WSSS_THYst9384953	-2.93109	15.1915	AER-Basal
AAAGTAGTCAGTTCGA-WSSS_THYst9384953	-2.01964	14.5586	AER-Basal
AAATGCCTCTGGCGTG-WSSS_THYst9384953	-1.81268	14.8313	AER-Basal
AACTCAGCAGGGATTG-WSSS_THYst9384953	-1.63339	14.6897	AER-Basal
AACTCCCAGATGGGTC-WSSS_THYst9384953	-2.24779	14.4145	AER-Basal
AAGGCAGGTAAGGGCT-WSSS_THYst9384953	-2.80513	14.3007	AER-Basal
ACGATACCAAGACGTG-WSSS_THYst9384953	-1.23396	14.4428	AER-Basal
ACGATGTGTGTCAATC-WSSS_THYst9384953	-2.30587	14.5096	AER-Basal
ACGCCGAGTCACACGC-WSSS_THYst9384953	-2.78137	14.1327	AER-Basal
ACTGATGGTACAGTGG-WSSS_THYst9384953	-2.54211	14.3721	AER-Basal
AGAATAGCAGAGCCAA-WSSS_THYst9384953	-2.44061	14.5795	AER-Basal
AGAATAGGTTATCGGT-WSSS_THYst9384953	-1.48762	14.4189	AER-Basal
AGCATACTCGGTCCGA-WSSS_THYst9384953	-1.8695	14.6802	AER-Basal
AGCCTAAGTGATGTCT-WSSS_THYst9384953	-1.79198	14.5767	AER-Basal
AGCGTATGTCAAGCGA-WSSS_THYst9384953	-2.4216	14.5875	AER-Basal
AGCTCCTTCGGAAATA-WSSS_THYst9384953	-2.42833	14.1811	AER-Basal
AGGGAGTAGCTTATCG-WSSS_THYst9384953	-2.21512	14.7436	AER-Basal
AGTAGTCTCTACTATC-WSSS_THYst9384953	-2.68268	14.1371	AER-Basal
ATCCGAAGTCACACGC-WSSS_THYst9384953	-2.77388	14.1461	AER-Basal
ATTGGTGAGTTCGCGC-WSSS_THYst9384953	-2.62527	14.3951	AER-Basal
CAACTAGCAAGGACTG-WSSS_THYst9384953	-1.97511	14.9554	AER-Basal
CAAGGCCTCTGTCAAG-WSSS_THYst9384953	-2.86528	14.4614	AER-Basal
CACACAAGTCCGAATT-WSSS_THYst9384953	-2.45349	14.1635	AER-Basal
CACAGGCAGAGACTTA-WSSS_THYst9384953	-1.38498	14.9382	AER-Basal
CAGATCATCGTGGTCG-WSSS_THYst9384953	-2.24962	14.4949	AER-Basal
CAGCTGGCATCGGAAG-WSSS_THYst9384953	-2.52359	14.2269	AER-Basal
CATATTCAGGTGTGGT-WSSS_THYst9384953	-2.95611	14.5306	AER-Basal
CATATTCGTCGCTTTC-WSSS_THYst9384953	-2.3231	14.6379	AER-Basal
CATCGAAGTCGCATAT-WSSS_THYst9384953	-2.50988	14.7015	AER-Basal
CATCGAATCCGCATCT-WSSS_THYst9384953	-2.72949	14.4805	AER-Basal
CATGCCTAGAGGGATA-WSSS_THYst9384953	-2.43226	14.5845	AER-Basal
CCACTACAGTACGCGA-WSSS_THYst9384953	-2.69482	14.8124	AER-Basal
CCCAGTTGTTGCTCCT-WSSS_THYst9384953	-2.15641	14.6736	AER-Basal
CCGGGATGTTCATGGT-WSSS_THYst9384953	-1.66196	15.8783	Periderm
CCGGTAGGTTGTCGCG-WSSS_THYst9384953	-2.79864	14.5786	AER-Basal
CCGTTCACACATAACC-WSSS_THYst9384953	-2.76974	14.1225	AER-Basal
CCTTTCTAGCACCGTC-WSSS_THYst9384953	-2.8445	14.5525	AER-Basal
CGAATGTCAATGTTGC-WSSS_THYst9384953	-2.17244	14.4756	AER-Basal
CGATGTACATGGTCAT-WSSS_THYst9384953	-2.15043	14.4427	AER-Basal
CGATTGATCAATCACG-WSSS_THYst9384953	-2.21064	14.4119	AER-Basal
CGCCAAGCAACTTGAC-WSSS_THYst9384953	-2.15903	14.336	AER-Basal
CGGACTGAGGAGTCTG-WSSS_THYst9384953	-2.4332	14.508	AER-Basal
CGGCTAGCATACAGCT-WSSS_THYst9384953	-2.49923	14.3534	AER-Basal
CGTTGGGCACCAGCAC-WSSS_THYst9384953	-3.0228	15.2611	AER-Basal
CTACACCGTCATGCCG-WSSS_THYst9384953	-2.55146	14.5973	AER-Basal
CTACCCAGTGTCGCTG-WSSS_THYst9384953	-2.56748	14.2658	AER-Basal
CTCAGAAAGCTGCAAG-WSSS_THYst9384953	-2.4859	14.2552	AER-Basal
CTCGGAGGTAAGTTCC-WSSS_THYst9384953	-2.22535	14.7585	AER-Basal
CTCGGGAAGTTCGCAT-WSSS_THYst9384953	-2.38908	14.4316	AER-Basal
CTGAAACTCAGTTAGC-WSSS_THYst9384953	-1.8129	14.4756	AER-Basal
CTGATAGAGAAACCGC-WSSS_THYst9384953	-2.37477	14.3309	AER-Basal
CTGCCTATCTACCAGA-WSSS_THYst9384953	-2.62913	14.2793	AER-Basal
CTGGTCTCACTAAGTC-WSSS_THYst9384953	-2.19945	14.4408	AER-Basal
CTTTGCGCAAACTGTC-WSSS_THYst9384953	-2.5619	14.3582	AER-Basal
GACGTGCAGAAACGAG-WSSS_THYst9384953	-2.2484	14.6031	AER-Basal
GACTAACAGGGCACTA-WSSS_THYst9384953	-2.88377	15.0669	AER-Basal
GAGCAGATCGTCCAGG-WSSS_THYst9384953	-2.40919	14.8253	AER-Basal
GCACTCTTCAACCATG-WSSS_THYst9384953	-2.7145	14.5118	AER-Basal
GCAGTTACAGGGTACA-WSSS_THYst9384953	-2.7031	14.1892	AER-Basal
GCGCGATGTTGGAGGT-WSSS_THYst9384953	-2.40452	14.8569	AER-Basal
GCTGCTTGTTCAACCA-WSSS_THYst9384953	-1.50371	14.6029	AER-Basal
GGAGCAACAACACCTA-WSSS_THYst9384953	-2.79699	14.4361	AER-Basal
GGCCGATAGAAACCTA-WSSS_THYst9384953	-2.5683	14.3157	AER-Basal
GGGCATCCACATTCGA-WSSS_THYst9384953	-1.7404	14.6756	AER-Basal
GTAACTGCAGTCAGCC-WSSS_THYst9384953	-1.69972	15.0571	AER-Basal
GTACTTTCAGCTTAAC-WSSS_THYst9384953	-2.74612	14.8142	AER-Basal
GTACTTTTCTGGAGCC-WSSS_THYst9384953	-2.52841	14.233	AER-Basal
GTCAAGTAGACCACGA-WSSS_THYst9384953	-2.44073	14.2566	AER-Basal
GTCGTAATCTGAGGGA-WSSS_THYst9384953	-2.95341	14.9527	AER-Basal
GTCTTCGGTGTCGCTG-WSSS_THYst9384953	-1.40428	14.5573	AER-Basal
GTGCATACAGTGAGTG-WSSS_THYst9384953	-2.70128	14.1786	AER-Basal
GTTAAGCAGGTGATTA-WSSS_THYst9384953	-2.70752	14.4153	AER-Basal
GTTCTCGTCCGTCATC-WSSS_THYst9384953	-2.07209	14.5505	AER-Basal
TAAGCGTTCACGATGT-WSSS_THYst9384953	-1.43095	14.556	AER-Basal
TACCTATGTGTGAATA-WSSS_THYst9384953	-1.94159	14.4359	AER-Basal
TACCTTAAGATAGTCA-WSSS_THYst9384953	-2.79496	14.4776	AER-Basal
TACGGATAGATGGGTC-WSSS_THYst9384953	-1.23611	14.6179	AER-Basal
TACGGTATCTTTACAC-WSSS_THYst9384953	-1.7308	15.3756	AER-Basal
TACTCGCCACCATCCT-WSSS_THYst9384953	-2.6902	14.156	AER-Basal
TAGAGCTAGATCCTGT-WSSS_THYst9384953	-0.989396	16.1888	Periderm
TAGTGGTTCCATGAGT-WSSS_THYst9384953	-1.42036	14.371	AER-Basal
TCACGAACAATGACCT-WSSS_THYst9384953	-2.89799	14.7146	AER-Basal
TCAGGATAGAATCTCC-WSSS_THYst9384953	-2.83602	14.6523	AER-Basal
TCCACACGTCAGTGGA-WSSS_THYst9384953	-2.35776	14.3014	AER-Basal
TCGCGTTCATACTCTT-WSSS_THYst9384953	-0.866349	16.8018	Periderm
TCTATTGAGCGTGAGT-WSSS_THYst9384953	-2.21031	14.4874	AER-Basal
TCTGGAAGTCTAAACC-WSSS_THYst9384953	-2.17341	14.4187	AER-Basal
TCTTTCCGTCGTGGCT-WSSS_THYst9384953	-2.32312	14.3608	AER-Basal
TGCGGGTTCGTCCGTT-WSSS_THYst9384953	-2.34735	14.5039	AER-Basal
TGCTGCTAGCTCCTCT-WSSS_THYst9384953	-2.65185	14.2009	AER-Basal
TGCTGCTCACGGCGTT-WSSS_THYst9384953	-2.29009	14.401	AER-Basal
TTAGGCATCTGCCCTA-WSSS_THYst9384953	-2.38333	14.4112	AER-Basal
TTAGTTCCATAAGACA-WSSS_THYst9384953	-2.76349	14.2556	AER-Basal
TTCCCAGTCCTAGGGC-WSSS_THYst9384953	-2.43757	14.3628	AER-Basal
TTGGAACCACAACGTT-WSSS_THYst9384953	-2.13726	14.2981	AER-Basal
TTTATGCCATTATCTC-WSSS_THYst9384953	-2.27621	14.3353	AER-Basal
TTTGTCATCCGCATAA-WSSS_THYst9384953	-2.67496	14.4946	AER-Basal
AAAGATGAGAAGCCCA-WSSS_THYst9384954	-0.959013	16.7061	Periderm
AACACGTAGATGCGAC-WSSS_THYst9384954	-2.26074	14.9727	AER-Basal
AACACGTTCAAGCCTA-WSSS_THYst9384954	-2.97948	15.1583	AER-Basal
AACTCTTGTTAAGATG-WSSS_THYst9384954	-2.9922	15.5601	Basal
ACACCCTCATCCGTGG-WSSS_THYst9384954	-2.82031	15.0151	AER-Basal
ACACCGGTCATGTCTT-WSSS_THYst9384954	-2.6625	14.8983	AER-Basal
ACCTTTAAGTTTAGGA-WSSS_THYst9384954	-3.06257	15.0917	AER-Basal
ACGAGCCAGTAATCCC-WSSS_THYst9384954	-1.7776	14.8974	AER-Basal
ACGGGCTCACATGACT-WSSS_THYst9384954	-1.6063	15.198	AER-Basal
ACTGATGAGAGTCTGG-WSSS_THYst9384954	-0.836593	17.0141	Periderm
ACTGTCCCAACTTGAC-WSSS_THYst9384954	-2.69897	15.1127	AER-Basal
AGAATAGTCCGAGCCA-WSSS_THYst9384954	-3.11969	15.2324	AER-Basal
AGAGCGAGTATGGTTC-WSSS_THYst9384954	-2.53087	14.9405	AER-Basal
AGAGCGAGTCATCCCT-WSSS_THYst9384954	-1.85668	14.6468	AER-Basal
AGAGCGAGTCATCGGC-WSSS_THYst9384954	-2.53172	14.7425	AER-Basal
AGATTGCGTCCGTCAG-WSSS_THYst9384954	-2.99997	15.4119	AER-Basal
AGCATACTCCCTCAGT-WSSS_THYst9384954	-0.958504	16.2669	Periderm
AGCCTAACAGCATACT-WSSS_THYst9384954	-1.56909	14.4234	AER-Basal
AGCGGTCAGAGCTATA-WSSS_THYst9384954	-2.92826	15.0905	AER-Basal
AGCTCTCAGGGTCTCC-WSSS_THYst9384954	-2.84579	14.9142	AER-Basal
AGGCCGTTCCACTCCA-WSSS_THYst9384954	-1.9478	14.9002	AER-Basal
AGGGTGACACCTGGTG-WSSS_THYst9384954	-1.68864	14.9733	AER-Basal
AGGTCATGTGGTGTAG-WSSS_THYst9384954	-2.95709	15.1755	AER-Basal
AGGTCCGCAATGTTGC-WSSS_THYst9384954	-2.94626	15.2611	AER-Basal
ATAGACCCACGGCCAT-WSSS_THYst9384954	-2.89795	15.3928	AER-Basal
ATCTACTTCCTTGGTC-WSSS_THYst9384954	-2.83834	14.87	AER-Basal
ATCTGCCTCAAAGACA-WSSS_THYst9384954	-2.85115	14.9611	AER-Basal
ATGTGTGGTCATTAGC-WSSS_THYst9384954	-2.82853	14.7503	AER-Basal
ATTACTCAGGGCACTA-WSSS_THYst9384954	-2.6117	15.0475	AER-Basal
CAACCAAAGTAGCGGT-WSSS_THYst9384954	-2.35378	15.0843	AER-Basal
CAAGTTGAGCGTTTAC-WSSS_THYst9384954	-2.57274	15.0168	AER-Basal
CACAAACCAGCCTTGG-WSSS_THYst9384954	-2.99617	15.3928	AER-Basal
CACAAACGTAGTGAAT-WSSS_THYst9384954	-3.09088	15.1981	AER-Basal
CACAGGCGTTAAGGGC-WSSS_THYst9384954	-2.87275	15.1297	AER-Basal
CACATTTGTCGTTGTA-WSSS_THYst9384954	-3.09439	15.2981	AER-Basal
CACCACTTCTGCGACG-WSSS_THYst9384954	-3.02535	15.3867	AER-Basal
CAGCAGCTCCACTGGG-WSSS_THYst9384954	-1.64186	14.8886	AER-Basal
CAGCCGACACGAAGCA-WSSS_THYst9384954	-2.11272	14.7566	AER-Basal
CAGGTGCGTCATGCAT-WSSS_THYst9384954	-2.66676	15.1553	AER-Basal
CAGTAACTCAGCTTAG-WSSS_THYst9384954	-2.78335	14.8978	AER-Basal
CAGTCCTCATACCATG-WSSS_THYst9384954	-2.73636	15.6155	Basal
CATCGAATCAATACCG-WSSS_THYst9384954	-2.87696	15.3007	AER-Basal
CGACCTTAGTTGAGTA-WSSS_THYst9384954	-2.83398	15.0565	AER-Basal
CGAGAAGAGGTGCTTT-WSSS_THYst9384954	-2.61015	15.3739	AER-Basal
CGAGCCATCACGCATA-WSSS_THYst9384954	-0.824237	15.7148	Periderm
CGGACTGCAAAGAATC-WSSS_THYst9384954	-2.5663	14.997	AER-Basal
CGTAGCGCATCAGTCA-WSSS_THYst9384954	-3.00353	15.159	AER-Basal
CGTCACTGTGTCAATC-WSSS_THYst9384954	-3.04798	15.1259	AER-Basal
CGTGTCTCATGCTGGC-WSSS_THYst9384954	-2.99549	15.1685	AER-Basal
CTACATTCAGGATCGA-WSSS_THYst9384954	-3.02047	15.5741	AER-Basal
CTAGCCTCAAGAAAGG-WSSS_THYst9384954	-2.75814	14.6573	AER-Basal
CTCGTACGTAGCGCTC-WSSS_THYst9384954	-0.953072	15.7753	Periderm
CTCGTCATCACCTTAT-WSSS_THYst9384954	-3.04422	15.4222	AER-Basal
CTGCCTACAAAGAATC-WSSS_THYst9384954	-3.14413	15.3436	AER-Basal
CTGTGCTAGGGAACGG-WSSS_THYst9384954	-3.18234	15.3868	AER-Basal
CTTAGGATCCAGTAGT-WSSS_THYst9384954	-2.66907	14.8583	AER-Basal
CTTGGCTGTTAAGGGC-WSSS_THYst9384954	-3.1126	15.4973	Basal
GAACCTAGTAAAGTCA-WSSS_THYst9384954	-2.99022	15.414	AER-Basal
GAACGGACATGTCCTC-WSSS_THYst9384954	-2.77519	15.1493	AER-Basal
GACCAATGTCTAGCGC-WSSS_THYst9384954	-2.68693	15.0037	AER-Basal
GACGGCTCACGAGGTA-WSSS_THYst9384954	-1.38381	14.6748	AER-Basal
GACTAACAGTGAAGAG-WSSS_THYst9384954	-2.17237	14.9755	AER-Basal
GCAATCAAGCTGCAAG-WSSS_THYst9384954	-1.89933	14.8052	AER-Basal
GCAATCATCTCTTGAT-WSSS_THYst9384954	-2.93614	15.1802	AER-Basal
GCACATATCCACTGGG-WSSS_THYst9384954	-2.42427	14.973	AER-Basal
GCTGCAGCACCAGATT-WSSS_THYst9384954	-2.71231	15.3852	AER-Basal
GCTTCCATCTTCTGGC-WSSS_THYst9384954	-3.13108	15.5295	Basal
GGGAATGTCAACCATG-WSSS_THYst9384954	-2.91662	14.9315	AER-Basal
GGGATGAAGAGCAATT-WSSS_THYst9384954	-3.07241	15.1193	AER-Basal
GTCCTCAGTTGCGTTA-WSSS_THYst9384954	-1.97083	15.1867	AER-Basal
GTGCAGCGTCTCATCC-WSSS_THYst9384954	-2.81723	15.0823	AER-Basal
TACGGGCAGAGTCGGT-WSSS_THYst9384954	-2.82252	15.2084	AER-Basal
TAGTGGTGTACAGCAG-WSSS_THYst9384954	-0.949186	17.0657	Periderm
TCGAGGCTCATGCATG-WSSS_THYst9384954	-2.99769	15.4277	AER-Basal
TCGGGACTCGTGACAT-WSSS_THYst9384954	-2.95772	15.2489	AER-Basal
TGACAACAGGCCGAAT-WSSS_THYst9384954	-2.09767	15.6378	Periderm
TGACTTTGTGGTAACG-WSSS_THYst9384954	-3.02713	15.3604	AER-Basal
TGCTACCAGTAAGTAC-WSSS_THYst9384954	-2.94254	14.8063	AER-Basal
TGCTGCTAGGCAGGTT-WSSS_THYst9384954	-3.11075	15.3393	AER-Basal
TGGACGCAGTCGATAA-WSSS_THYst9384954	-2.85907	15.1445	AER-Basal
TGGTTAGCAGCTCGCA-WSSS_THYst9384954	-0.992295	15.2982	Periderm
TGTGGTATCATACGGT-WSSS_THYst9384954	-2.9816	15.0276	AER-Basal
TTCTACACACCACCAG-WSSS_THYst9384954	-2.79152	15.2599	AER-Basal
TTGACTTAGAACAACT-WSSS_THYst9384954	-2.71027	14.6626	AER-Basal
TTGTAGGCAAGTCTAC-WSSS_THYst9384954	-2.81546	15.1745	AER-Basal
TTGTAGGGTGTGGTTT-WSSS_THYst9384954	-2.3724	15.012	AER-Basal
TTTGGTTCACGCGAAA-WSSS_THYst9384954	-0.802513	17.1246	Periderm
AAAGTAGGTGCCTTGG-WSSS_THYst9384955	-3.02852	15.5125	AER-Basal
AACCGCGCAGGACGTA-WSSS_THYst9384955	-0.763633	17.0653	Periderm
ACACTGACACTCAGGC-WSSS_THYst9384955	-1.03353	16.4435	Periderm
ACGTCAAGTCGCTTTC-WSSS_THYst9384955	-2.81427	15.5394	Basal
ACGTCAATCAATCACG-WSSS_THYst9384955	-0.950579	16.3841	Periderm
ACTGCTCCAAGCGATG-WSSS_THYst9384955	-3.03628	15.5928	Basal
AGGGAGTCAGCCTGTG-WSSS_THYst9384955	-2.93379	15.741	Basal
ATGTGTGCATGCTAGT-WSSS_THYst9384955	-2.83928	15.123	AER-Basal
ATTGGACAGAGCAATT-WSSS_THYst9384955	-1.31688	14.6866	AER-Basal
CACACAACATGAGCGA-WSSS_THYst9384955	-2.76607	15.6199	Basal
CAGCAGCTCGTCGTTC-WSSS_THYst9384955	-2.92764	15.4977	Basal
CAGCATACAAGCCCAC-WSSS_THYst9384955	-1.00267	15.1118	Periderm
CAGGTGCCATTTGCTT-WSSS_THYst9384955	-3.07409	15.6595	Basal
CCACTACGTCCGTTAA-WSSS_THYst9384955	-2.94881	15.6968	Basal
CCATTCGTCTAAGCCA-WSSS_THYst9384955	-2.83987	15.8282	Basal
CCCAGTTCATGAGCGA-WSSS_THYst9384955	-0.84477	15.5318	Periderm
CCTCAGTAGGTTACCT-WSSS_THYst9384955	-2.99568	15.528	AER-Basal
CCTTACGAGGTGACCA-WSSS_THYst9384955	-0.815676	17.0012	Periderm
CGGACTGAGACTAAGT-WSSS_THYst9384955	-0.75632	17.1077	Periderm
CGTGTCTTCGACGGAA-WSSS_THYst9384955	-2.77979	15.8435	Basal
CTAGCCTAGACTGGGT-WSSS_THYst9384955	-3.08446	15.562	Basal
CTCGAAATCGTCCAGG-WSSS_THYst9384955	-0.813163	15.6703	Periderm
CTGAAACGTAGCACGA-WSSS_THYst9384955	-2.60648	15.3833	Basal
CTTACCGGTACGACCC-WSSS_THYst9384955	-0.956786	16.2739	Periderm
CTTAGGATCAGTTGAC-WSSS_THYst9384955	-0.838173	15.5406	Periderm
GACGTTAGTGTGCGTC-WSSS_THYst9384955	-2.335	15.5453	AER-Basal
GCTTCCAAGATCACGG-WSSS_THYst9384955	-0.629485	17.1911	Periderm
GGGATGACATACTACG-WSSS_THYst9384955	-2.89333	15.7129	Basal
TAGACCAAGTCGAGTG-WSSS_THYst9384955	-2.17137	15.1451	AER-Basal
TCATTTGGTGCGGTAA-WSSS_THYst9384955	-0.871604	15.7208	Periderm
TGACAACAGGCATGGT-WSSS_THYst9384955	-2.72777	15.1585	AER-Basal
TGCTACCTCATCTGTT-WSSS_THYst9384955	-3.01667	15.5358	AER-Basal
TGCTACCTCGAATGGG-WSSS_THYst9384955	-2.5212	15.5696	Basal
TGGTTCCAGGAGTCTG-WSSS_THYst9384955	-0.870575	15.4445	Periderm
TGTATTCTCTACTCAT-WSSS_THYst9384955	-2.9916	15.517	Basal
TTTATGCTCGGCATCG-WSSS_THYst9384955	-3.0771	15.6058	Basal
AAACGGGAGAACTGTA-WSSS_THYst9384956	-2.06666	14.8764	AER-Basal
AAAGCAAGTAGGACAC-WSSS_THYst9384956	-2.3204	14.7026	AER-Basal
AACGTTGAGTAATCCC-WSSS_THYst9384956	-2.00949	15.0702	AER-Basal
AACTCCCCAGGATTGG-WSSS_THYst9384956	-2.16249	14.7726	AER-Basal
AACTTTCCACGACGAA-WSSS_THYst9384956	-2.51626	14.3846	AER-Basal
AATCCAGCAGTTTACG-WSSS_THYst9384956	-3.04756	15.1945	AER-Basal
ACGAGCCCATAGAAAC-WSSS_THYst9384956	-2.69655	14.558	AER-Basal
ACGGCCAAGTGTTAGA-WSSS_THYst9384956	-2.46354	14.4512	AER-Basal
AGACGTTTCCCTCAGT-WSSS_THYst9384956	-2.71421	14.464	AER-Basal
AGAGCGAGTAGCCTAT-WSSS_THYst9384956	-2.83425	15.1738	AER-Basal
AGAGCTTAGGGATACC-WSSS_THYst9384956	-1.51259	14.6198	AER-Basal
AGGTCCGCAATGTAAG-WSSS_THYst9384956	-2.68186	15.1233	AER-Basal
AGTCTTTGTCTCAACA-WSSS_THYst9384956	-2.92873	14.7454	AER-Basal
ATAAGAGAGATGGCGT-WSSS_THYst9384956	-2.77358	14.3779	AER-Basal
ATAGACCAGGTAGCTG-WSSS_THYst9384956	-1.22527	14.7367	AER-Basal
ATTTCTGCATGCTGGC-WSSS_THYst9384956	-2.24941	14.4624	AER-Basal
CAACTAGAGGTCGGAT-WSSS_THYst9384956	-1.36141	16.4272	Periderm
CAAGAAACAAGAAGAG-WSSS_THYst9384956	-1.71298	14.6711	AER-Basal
CAAGTTGTCCTTAATC-WSSS_THYst9384956	-2.83675	14.8393	AER-Basal
CACACTCCAATGCCAT-WSSS_THYst9384956	-2.62062	14.7628	AER-Basal
CACCTTGGTTATGTGC-WSSS_THYst9384956	-2.8596	14.4932	AER-Basal
CAGTAACTCGTGGACC-WSSS_THYst9384956	-2.54161	14.6005	AER-Basal
[truncated: 161 more rows]

## Sheet: panel_b
index	WNT6	CYP26A1	SP8	ETV4	FGF8	cell_cluster
AACACGTTCTCTGAGA-5386STDY7537944	0.64559	0	0	0	0	AER-Basal
AAGACCTCACCGCTAG-5386STDY7537944	1.17945	0	0	0	0	Periderm
ACGAGGAGTAAGAGAG-5386STDY7537944	1.57438	0	0	1.06948	0	AER-Basal
AGCGGTCAGCGATCCC-5386STDY7537944	0	0	0	0	0	AER-Basal
AGCTCTCTCCATGAGT-5386STDY7537944	0	0	0	0	0	Periderm
AGGCCACGTACAAGTA-5386STDY7537944	3.29446	0	0	0	0	AER-Basal
AGGGTGAAGCCACGCT-5386STDY7537944	2.11777	0	0	0	0	AER-Basal
ATCTACTGTCTTTCAT-5386STDY7537944	0	0	0	0	0	AER-Basal
CACCAGGGTACAGTTC-5386STDY7537944	1.73827	0	0	0	0	Periderm
CAGCTGGGTGTGAAAT-5386STDY7537944	1.30386	0	0	0	0	Periderm
CAGTAACCAGGTTTCA-5386STDY7537944	0	0	0	0	0	AER-Basal
CGAACATTCCAAACTG-5386STDY7537944	1.655	0.880056	0	0	0	AER-Basal
CGCTTCAGTCAACATC-5386STDY7537944	0	0	0	0	0	AER-Basal
CGGCTAGAGTGCGTGA-5386STDY7537944	0.685828	0	0.685828	0	0	AER-Basal
CTACATTAGAGTAATC-5386STDY7537944	1.32002	0	0	0	0	AER-Basal
CTCGGAGGTAAATGAC-5386STDY7537944	0	0	0	0	0	AER-Basal
CTCGTACGTATAGGTA-5386STDY7537944	1.96942	0	0	0	0	Periderm
CTGTTTACAGTCGATT-5386STDY7537944	0	0	0	0	0	Periderm
GAATAAGAGATATGCA-5386STDY7537944	1.70791	0.918607	0	0	0	AER-Basal
GAATAAGGTGCGGTAA-5386STDY7537944	1.74247	0	0	0	0	AER-Basal
GACTAACAGGTGGGTT-5386STDY7537944	0.708912	0	0	0.708912	0	AER-Basal
GACTACAGTTAAGGGC-5386STDY7537944	1.916	0	0	0	0	AER-Basal
GCATGCGCAGCCAATT-5386STDY7537944	1.52863	0	0	0	0	AER-Basal
GGAAAGCAGAAACCGC-5386STDY7537944	0	0	0	0	0	Periderm
GGAACTTTCGTTACGA-5386STDY7537944	0	0	0	0	0	AER-Basal
GGGAGATAGACATAAC-5386STDY7537944	1.13246	0	0	0	0	AER-Basal
GTAGTCAGTTTAGGAA-5386STDY7537944	1.7497	0	0	0	0	AER-Basal
GTCACAAAGTCCAGGA-5386STDY7537944	1.79245	0	0	0	0	AER-Basal
TACACGATCGCGGATC-5386STDY7537944	0	0	0	0	0	Periderm
TACTTGTTCTCGAGTA-5386STDY7537944	0.929697	0	0	0	0	AER-Basal
TCAGCTCTCAAACCAC-5386STDY7537944	1.2134	0.780449	0	0	0	AER-Basal
TCCACACCAAGAGGCT-5386STDY7537944	0	0	0	0	0	Periderm
AACCGCGCAGCCACCA-FCAImmP7536758	1.48159	0	0	0	0	Periderm
ACCAGTATCATTCACT-FCAImmP7536758	0.906123	0	0	0	0	Periderm
ACCAGTATCTATCCTA-FCAImmP7536758	0.916576	0	0	0	0	Basal
ACGGCCATCCATGAGT-FCAImmP7536758	1.127	0	0	0	0	Periderm
ACGGGTCGTGTGACGA-FCAImmP7536758	1.63136	0	0	0	0	Periderm
AGGCCGTAGACGCACA-FCAImmP7536758	0	0	0	0	0	Periderm
AGGTCCGGTGTGCCTG-FCAImmP7536758	0	0	0	0	0	Periderm
AGGTCCGTCCGTAGGC-FCAImmP7536758	0.936434	0	0	0	0	Periderm
AGTAGTCTCACCACCT-FCAImmP7536758	0	0	0	0	0	Periderm
AGTGGGAAGTGAACAT-FCAImmP7536758	0.568446	0	0	0	0	Periderm
AGTGTCAAGTAGGCCA-FCAImmP7536758	1.42691	0	0	0	0	Periderm
AGTTGGTCATACAGCT-FCAImmP7536758	0	0	0	0	0	Basal
ATCCGAATCAACCATG-FCAImmP7536758	0	0	0	0	0	Periderm
ATCGAGTGTTCATGGT-FCAImmP7536758	0	0	0	0	0	Periderm
ATGGGAGTCGTACCGG-FCAImmP7536758	1.71641	0	0	0	0	Periderm
ATGTGTGGTATCTGCA-FCAImmP7536758	1.7207	0	0	0	0	Periderm
CAAGAAACATAGAAAC-FCAImmP7536758	1.04937	0	0	0	0	Basal
CACCACTAGATCACGG-FCAImmP7536758	1.99807	0	0	0	0	Periderm
CACCTTGAGACTGGGT-FCAImmP7536758	2.3309	0	0	0	0	Periderm
CACCTTGTCGACAGCC-FCAImmP7536758	1.40854	0	0	0	0	Periderm
CATATTCAGTGGTAAT-FCAImmP7536758	0.536951	0	0	0	0	Periderm
CATCGAACAAGAGTCG-FCAImmP7536758	0	0	0	0	0	Periderm
CATGGCGTCCCATTAT-FCAImmP7536758	2.42239	0	0	0	0	Periderm
CCCTCCTAGCTGCGAA-FCAImmP7536758	0.323026	0	0	0	0	Periderm
CCCTCCTGTACTCTCC-FCAImmP7536758	1.05818	0	0	0	0	Periderm
CCGTACTCAATGGATA-FCAImmP7536758	0.450804	0	0	0	0	Periderm
CCTCTGACAAATCCGT-FCAImmP7536758	2.06342	0	0	0	0	Periderm
CGATGGCTCACTTCAT-FCAImmP7536758	0	0	0	0	0	Periderm
CGCTGGACACCAGATT-FCAImmP7536758	0.426002	0	0	0	0	Periderm
CGCTGGACAGACGCCT-FCAImmP7536758	1.53708	0	0	0	0	Periderm
CGGACGTAGTGGAGTC-FCAImmP7536758	0.343045	0	0	0	0	Periderm
CGGAGTCAGTTAAGTG-FCAImmP7536758	1.56091	0	0	0	0	Periderm
CGTCACTCACGGATAG-FCAImmP7536758	1.0378	0	0	0	0	Basal
CGTCACTGTCTAACGT-FCAImmP7536758	0	0	0	0	0	Periderm
CTACACCCACCAGATT-FCAImmP7536758	0	0	0	0	0	Periderm
GAACGGACACCAGATT-FCAImmP7536758	1.26099	0	0	0	0	Basal
GAAGCAGAGTCATGCT-FCAImmP7536758	0.7582	0	0	0	0	Periderm
GACCTGGCAATGGACG-FCAImmP7536758	1.46724	0	0	0	0	Periderm
GACGTGCGTGGTCTCG-FCAImmP7536758	0.97053	0	0	0	0	Periderm
GATGAAATCCGAATGT-FCAImmP7536758	1.92745	0	0	0	0	Periderm
GCATGCGCACAACGTT-FCAImmP7536758	0.914913	0	0	0	0	Periderm
GCCAAATAGGGTCGAT-FCAImmP7536758	0.796551	0	0	0	0	Periderm
GCGACCATCCCACTTG-FCAImmP7536758	0.84215	0	0	0.234495	0	Periderm
GCGACCATCCGATATG-FCAImmP7536758	1.98364	0	0	0	0	Periderm
GCGGGTTAGCTAGGCA-FCAImmP7536758	1.96836	0	0	0	0	Periderm
GGAAAGCCACCGATAT-FCAImmP7536758	1.50678	0	0	0	0	Periderm
GGAATAACACGACGAA-FCAImmP7536758	2.04037	0	0	0	0	Periderm
GGAGCAACATGGTTGT-FCAImmP7536758	0.900969	0	0	0	0	Periderm
GGTGTTATCAGGATCT-FCAImmP7536758	1.40814	0	0	0	0	Periderm
GTCACGGTCGGCGCTA-FCAImmP7536758	0	0	0	0	0	Periderm
GTCTCGTTCAGTGCAT-FCAImmP7536758	1.52412	0	0	0	0	Periderm
GTGCAGCTCTGAGTGT-FCAImmP7536758	1.57552	0	0	0	0	Periderm
TAAGAGACACTCAGGC-FCAImmP7536758	0	0	0	0	0	Periderm
TACACGATCTCGATGA-FCAImmP7536758	1.92505	0	0	0	0	Periderm
TACTCATGTAGTAGTA-FCAImmP7536758	1.25563	0	0	0.60796	0	Periderm
TACTTGTCACACCGCA-FCAImmP7536758	1.09428	0	0	0	0	Periderm
TAGAGCTCATCACAAC-FCAImmP7536758	0	0	0	0	0	Periderm
TAGTTGGGTTGCGTTA-FCAImmP7536758	1.29471	0	0	0	0	Periderm
TCAATCTAGTATCTCG-FCAImmP7536758	1.90189	0	0	0	0	Periderm
TCAGGTAGTTCAACCA-FCAImmP7536758	1.33788	0	0	0	0	Basal
TCGTACCAGATGTGGC-FCAImmP7536758	0.696009	0	0	0	0	Basal
TCGTAGATCTGTTGAG-FCAImmP7536758	0.894422	0	0	0	0	Periderm
TCTATTGTCACTGGGC-FCAImmP7536758	2.1604	0	0	0	0	Periderm
TGAAAGAAGCGCTTAT-FCAImmP7536758	2.04226	0	0	0	0	Periderm
TGACGGCCAGGCGATA-FCAImmP7536758	0	0	0	0	0	Basal
TGATTTCTCCAGGGCT-FCAImmP7536758	0.936104	0	0	0	0	Periderm
TGCGGGTAGTGACATA-FCAImmP7536758	0	0	0	0	0	Periderm
TGCTGCTCAGCTGTAT-FCAImmP7536758	2.01157	0	0	0	0	Periderm
TGGCTGGGTTCGTCTC-FCAImmP7536758	0	0	0	0	0	Periderm
TGGTTAGAGTATGACA-FCAImmP7536758	1.42531	0	0	0	0	Periderm
TGGTTAGAGTCGTTTG-FCAImmP7536758	0.546146	0	0	0	0	Periderm
TGTATTCCATGCTAGT-FCAImmP7536758	0	0	0	0	0	Periderm
TTAACTCAGTTGCAGG-FCAImmP7536758	1.77972	0	0	0	0	Periderm
TTCTCCTGTGAAGGCT-FCAImmP7536758	1.25815	0	0	0	0	Periderm
TTGGCAAGTACCTACA-FCAImmP7536758	2.30466	0	0	0	0	Periderm
AAACGGGAGACGCACA-FCAImmP7536759	0.950713	0	0	0	0	Basal
AAGCCGCTCTTCGGTC-FCAImmP7536759	0	0	0	0	0	Periderm
AATCGGTAGTCAAGGC-FCAImmP7536759	1.50303	0	0	0	0	Periderm
ACATACGCAGTGGGAT-FCAImmP7536759	1.51829	0	0	0	0	Periderm
ACATGGTGTGATAAAC-FCAImmP7536759	1.44183	0	0	0	0	Basal
ACCGTAAAGCTGTCTA-FCAImmP7536759	0.658538	0	0	0	0	Periderm
ACGATACCACGGTAGA-FCAImmP7536759	1.51455	0	0	0	0	Periderm
ACGATACCATGGTAGG-FCAImmP7536759	1.28454	0	0	0	0	Periderm
ACGATGTGTGGCTCCA-FCAImmP7536759	1.67316	0	0	0	0	Periderm
ACGCAGCGTTCTCATT-FCAImmP7536759	0	0	0	0	0	Periderm
ACGGGCTGTAGGCTGA-FCAImmP7536759	1.09489	0	0	0	0	Periderm
ACTGAACAGTGTACTC-FCAImmP7536759	1.1202	0	0	0	0	Periderm
ACTGTCCAGTAATCCC-FCAImmP7536759	1.5545	0	0	0	0	Periderm
AGAGCTTAGAACAACT-FCAImmP7536759	0	0	0	0	0	Periderm
AGAGTGGCAGTCGTGC-FCAImmP7536759	0.657327	0	0	0	0	Basal
ATCATGGTCGCCGTGA-FCAImmP7536759	0	0	0	0	0	AER-Basal
ATCCACCTCGTACCGG-FCAImmP7536759	0	0	0	0	0	Periderm
ATGGGAGAGCGACGTA-FCAImmP7536759	0.400137	0	0	0	0	Periderm
CAACCAACATGGGACA-FCAImmP7536759	1.28209	0	0	0	0	Periderm
CAAGGCCCATTGAGCT-FCAImmP7536759	2.506	0	0	0	0	Periderm
CAAGGCCTCCACGTGG-FCAImmP7536759	1.52496	0	0	0	0	Periderm
CAGCAGCAGCGTTCCG-FCAImmP7536759	1.78183	0	0	0	0	Periderm
CAGCTAACACAGGAGT-FCAImmP7536759	0	0	0	0	0	Basal
CATCGAAGTAGCTAAA-FCAImmP7536759	0	0	0	0	0	Periderm
CATGCCTTCCAAATGC-FCAImmP7536759	0.658314	0	0	0	0	Periderm
CATTATCAGTCGCCGT-FCAImmP7536759	0.968397	0	0	0	0	Periderm
CCATTCGGTGATGTGG-FCAImmP7536759	1.44343	0	0	0	0	Periderm
CCGGGATAGCCTCGTG-FCAImmP7536759	0.991607	0	0	0	0	Periderm
CCTAGCTTCATAGCAC-FCAImmP7536759	1.5455	0	0	0	0	Periderm
CCTCAGTGTGTTGAGG-FCAImmP7536759	1.97083	0	0	0	0	Periderm
CGGTTAATCATTCACT-FCAImmP7536759	1.34396	0	0.665125	0	0	Basal
CGTCCATTCAGTTCGA-FCAImmP7536759	0.896376	0	0	0	0	Periderm
CGTCTACTCTACCTGC-FCAImmP7536759	2.00176	0	0	0	0	Periderm
CTAACTTAGTGGTAAT-FCAImmP7536759	1.29113	0	0	0	0	Periderm
CTAGAGTTCTTGTACT-FCAImmP7536759	1.49018	0	0	0	0	Periderm
CTCACACTCTATGTGG-FCAImmP7536759	1.36613	0	0	0	0	Periderm
CTCGTCAAGAGTAATC-FCAImmP7536759	0	0	0	0	0	Periderm
CTGCTGTCAAGTAGTA-FCAImmP7536759	1.29896	0	0	0	0	Basal
CTTAACTAGTTGAGTA-FCAImmP7536759	1.7767	0	0	0	0	Periderm
GAAATGAGTCTGGAGA-FCAImmP7536759	0	0	0	0	0	Periderm
GAACATCTCCCGACTT-FCAImmP7536759	1.4192	0	0	0	0	Basal
GAATAAGAGCGCCTCA-FCAImmP7536759	0.480725	0	0	0	0	Periderm
GACGGCTCACTCAGGC-FCAImmP7536759	0	0	0	0	0	Periderm
GACGTTAAGACTAGGC-FCAImmP7536759	0.827241	0	0	0	0	Periderm
GAGTCCGAGATCCCGC-FCAImmP7536759	1.50945	0	0	0	0	Periderm
GAGTCCGAGTGAACAT-FCAImmP7536759	0.996674	0	0.617684	0	0	Basal
GCGACCAGTATAGGTA-FCAImmP7536759	1.7448	0	0	0	0	Periderm
GCGAGAAAGCACAGGT-FCAImmP7536759	2.15274	0	0	0	0	Periderm
GGCCGATGTTCAGGCC-FCAImmP7536759	0	0	0	0	0	Periderm
GGCGACTTCCGCATCT-FCAImmP7536759	1.56651	0	0	0	0	Periderm
GGCTCGAGTTAAAGTG-FCAImmP7536759	0.692981	0	0	0	0	Periderm
GTATTCTCAGACAAGC-FCAImmP7536759	0.737409	0	0	0	0	Periderm
GTCTCGTAGATCCCGC-FCAImmP7536759	1.42838	0	0	0	0	Periderm
GTCTTCGAGATGGGTC-FCAImmP7536759	1.41353	0	0	0.483712	0	Basal
GTGAAGGCATTCCTCG-FCAImmP7536759	1.56474	0	0	0	0	Periderm
GTGCTTCTCTTGTATC-FCAImmP7536759	2.07096	0	0	0	0	Basal
TACTCGCAGACTACAA-FCAImmP7536759	1.90513	0	0	0	0	Periderm
TAGCCGGTCCTATTCA-FCAImmP7536759	2.21855	0	0	0	0	Periderm
TAGTTGGAGCCCAGCT-FCAImmP7536759	0.883206	0	0	0	0	Periderm
TAGTTGGAGCTAACTC-FCAImmP7536759	0.94342	0	0	0	0	Periderm
TCAACGAAGGGTATCG-FCAImmP7536759	1.00897	0	0	0	0	Periderm
TCAGGATTCCTCTAGC-FCAImmP7536759	2.81459	0	0	0	0	Periderm
TCATTACTCAAGGCTT-FCAImmP7536759	1.2671	0	0	0	0	Periderm
TCTCATACAATGGATA-FCAImmP7536759	1.4011	0	0	0	0	Periderm
TCTCATATCATGCATG-FCAImmP7536759	0.922927	0	0	0	0	Periderm
TCTTCGGGTTCGTCTC-FCAImmP7536759	1.75992	0	0	0	0	Periderm
TGACTTTCAAGCGTAG-FCAImmP7536759	0	0	0	0	0	AER-Basal
TGACTTTTCTTGAGAC-FCAImmP7536759	0	0	0	0	0	Periderm
TGAGAGGGTACCTACA-FCAImmP7536759	1.81222	0	0	0	0	Periderm
TGCCAAAAGGTGTTAA-FCAImmP7536759	1.55297	0	0	0	0	Basal
TTAACTCAGGGATACC-FCAImmP7536759	1.53581	0	0	0	0	Periderm
TTGGAACGTATGAAAC-FCAImmP7536759	0	0	0	0	0	Basal
TTTGGTTAGCCCAGCT-FCAImmP7536759	0.813159	0	0	0	0	Periderm
AAACGGGGTCAAAGAT-5386STDY7557335	2.22545	0	0	0	0	Periderm
AACACGTGTATAATGG-5386STDY7557335	0	0	0	0	0	Periderm
AACTCTTAGGCATTGG-5386STDY7557335	2.38144	0	0	0	0	Periderm
AATCCAGCATCAGTAC-5386STDY7557335	0	0	0	0	0	Periderm
ACACCAAGTTCCCTTG-5386STDY7557335	1.25437	0	0	0	0	Periderm
ACATACGAGAGGTTGC-5386STDY7557335	0	0	0	0	0	Basal
ACCTTTATCTCGGACG-5386STDY7557335	0	0	0	0	0	Periderm
ACGAGCCCAAGGGTCA-5386STDY7557335	2.03111	0	0	0	0	Periderm
ACGTCAAGTGCAGACA-5386STDY7557335	0	0	0	0	0	Periderm
ACTGTCCAGCTGAAAT-5386STDY7557335	0	0	0	0	0	Basal
ACTTGTTGTCTAAACC-5386STDY7557335	1.3839	0	0	0	0	Periderm
ACTTGTTGTTTAGGAA-5386STDY7557335	0	0	0	0	0	Periderm
ACTTTCATCATCGCTC-5386STDY7557335	1.27787	0	0	0	0	Periderm
AGAATAGCAAACTGCT-5386STDY7557335	0	0	0	0	0	Periderm
AGACGTTAGTGAAGTT-5386STDY7557335	0	0	0	0	0	Periderm
AGATTGCCAGCTGCAC-5386STDY7557335	0	0	0	0	0	Periderm
AGCAGCCGTGTGACGA-5386STDY7557335	0	0	0	0	0	Periderm
AGCTCCTAGCGAGAAA-5386STDY7557335	0	0	0	0	0	Periderm
AGCTTGACATGACATC-5386STDY7557335	0	0	0	0	0	Periderm
AGGCCACAGTACGTAA-5386STDY7557335	1.15497	0	0	1.15497	0	Periderm
AGGTCCGCACCAGTTA-5386STDY7557335	0	0	0	1.76197	0	Basal
AGTAGTCAGTCCGTAT-5386STDY7557335	0	0	0	0	0	Basal
AGTGAGGGTCGGATCC-5386STDY7557335	1.45302	0	0	0	0	Periderm
AGTGTCATCAGAGACG-5386STDY7557335	0.978751	0	0	0	0	Basal
ATAACGCAGGCAATTA-5386STDY7557335	2.13452	0	0	0	0	Periderm
ATAGACCCAAAGCAAT-5386STDY7557335	0	0	0	0	0	Periderm
ATGGGAGGTCGCATAT-5386STDY7557335	1.20852	0	0	0	0	Basal
ATTATCCGTAGCTAAA-5386STDY7557335	0	0	0	0	0	Periderm
CAAGGCCAGTGAAGAG-5386STDY7557335	1.36613	0	0	0	0	Periderm
CAAGGCCAGTGGGATC-5386STDY7557335	0	0	0	0	0	Periderm
CACATTTTCTCCAACC-5386STDY7557335	1.59092	0	0	0	0	Periderm
CACCAGGCAGCCTATA-5386STDY7557335	1.03422	0	0	0	0	Periderm
CACCTTGGTGTGACGA-5386STDY7557335	1.84075	0	0	0	0	Periderm
CACTCCATCTGTCTAT-5386STDY7557335	1.97853	0	0	0	0	Periderm
CAGAATCTCAACCAAC-5386STDY7557335	1.03073	0	0	0	0	Periderm
CAGATCACATTGCGGC-5386STDY7557335	1.30484	0	0	0	0	Periderm
CAGCATAAGGACATTA-5386STDY7557335	0	0	0	0	0	Basal
CAGCTAAGTTACCAGT-5386STDY7557335	1.54158	0	0	0	0	Periderm
CATATTCTCGCCAAAT-5386STDY7557335	0	0	0	0	0	Periderm
CATCAGAGTGAAATCA-5386STDY7557335	2.07278	0	0	0	0	Basal
CATCAGATCACAATGC-5386STDY7557335	0.661021	0	0	0	0	Periderm
CATCCACAGCCGATTT-5386STDY7557335	1.46685	0	0	0	0	Periderm
CATCGGGAGCTTTGGT-5386STDY7557335	2.15386	0	0	0	0	Periderm
CCATGTCAGGCGTACA-5386STDY7557335	1.79874	0	0	0	0	Periderm
CCATGTCTCTTTACAC-5386STDY7557335	0	0	0	0	0	Periderm
CCCAATCCAAAGCAAT-5386STDY7557335	0.952372	0	0	0	0	Periderm
CCCTCCTAGCTGGAAC-5386STDY7557335	1.59943	0	0	0	0	Periderm
CCGTACTTCAGATAAG-5386STDY7557335	0	0	0	0	0	Periderm
CCGTGGACATTCTTAC-5386STDY7557335	0.931279	0	0	0	0	Periderm
CCGTGGAGTACAGTTC-5386STDY7557335	0	0	0	0	0	Periderm
CCGTTCACATCTCGCT-5386STDY7557335	1.22737	0	0	0	0	Periderm
CCTAAAGAGTGTACGG-5386STDY7557335	1.61361	0	0	0	0	Periderm
CCTAGCTAGGCGCTCT-5386STDY7557335	0	0	0	0	0	Periderm
CCTATTATCCACGCAG-5386STDY7557335	1.7076	0	0	0	0	Periderm
CCTCTGATCCCTTGCA-5386STDY7557335	2.10829	0	0	0	0	Periderm
CCTTCGAGTAGCGTAG-5386STDY7557335	0	0	0	0	0	Periderm
CGATTGAGTAGGGACT-5386STDY7557335	0	0	0	0	0	Periderm
CGATTGAGTTACTGAC-5386STDY7557335	0	0	0	0	0	Periderm
CGCGTTTCAGGTCCAC-5386STDY7557335	1.08976	0	0	0	0	Periderm
CGCGTTTTCAGAGCTT-5386STDY7557335	1.77467	0	0	0	0	Periderm
CGCTATCAGTGAAGAG-5386STDY7557335	1.14319	0	0	0.726764	0	Periderm
CGCTTCAGTCCGTTAA-5386STDY7557335	2.33996	0	0	0	0	Basal
CGGACGTGTCTTTCAT-5386STDY7557335	0	0	0	0	0	Periderm
CGGACTGGTTATCGGT-5386STDY7557335	0	0	0	0	0	Periderm
CGGAGTCTCGGCATCG-5386STDY7557335	1.81247	0	0	0	0	Basal
CGGGTCAAGCCACGTC-5386STDY7557335	0.975445	0	0	0	0	Periderm
CGTAGCGCAGCGTAAG-5386STDY7557335	1.54733	0	0	0	0	Periderm
CGTAGCGTCCAAACAC-5386STDY7557335	0	0	0	0	0	Periderm
CGTAGGCCATCTACGA-5386STDY7557335	0	0	0	0	0	Periderm
CGTTAGAAGGCTAGAC-5386STDY7557335	0	0	0	0	0	Periderm
CTAACTTCAACGCACC-5386STDY7557335	1.10249	0	0	0	0	Periderm
CTACCCATCAGGCCCA-5386STDY7557335	1.16043	0	0	0	0	Periderm
CTAGTGAGTACAGTGG-5386STDY7557335	2.31459	0	0	0	0	Periderm
CTCACACCAATCAGAA-5386STDY7557335	1.70152	0	0	0	0	Periderm
CTCACACGTAGCGTAG-5386STDY7557335	0.938987	0	0	0	0	Periderm
CTCACACTCCGTTGCT-5386STDY7557335	1.05904	0	0	0	0	Periderm
CTCAGAAAGAGATGAG-5386STDY7557335	0	0	0	0	0	Periderm
CTCCTAGAGGTGCACA-5386STDY7557335	0.934646	0	0	0	0	Basal
CTCCTAGCACTTCTGC-5386STDY7557335	2.04469	0	0	0	0	Periderm
CTCGAGGAGTCAATAG-5386STDY7557335	1.18539	0	0	0	0	Basal
CTCGAGGTCGAGAACG-5386STDY7557335	0	0	0	0	0	Periderm
CTCTGGTAGTCGATAA-5386STDY7557335	0	0	0	0	0	Periderm
CTGAAACTCTTCGGTC-5386STDY7557335	1.2819	0	0	0	0	Basal
CTGAAGTCACGGTAGA-5386STDY7557335	0	0	0	0	0	Periderm
CTGATCCCATGATCCA-5386STDY7557335	0	0	0	0	0	Periderm
CTGCGGATCCAGAGGA-5386STDY7557335	0	0	0	0	0	Periderm
CTTACCGGTCCAACTA-5386STDY7557335	1.80536	0	0	0	0	Periderm
CTTCTCTGTACCAGTT-5386STDY7557335	0	0	0	0	0	Periderm
GAAACTCCAGACAGGT-5386STDY7557335	0.93634	0	0	0	0	Periderm
GAAATGATCATATCGG-5386STDY7557335	0.995328	0	0	0	0	Periderm
GAACCTACATGGATGG-5386STDY7557335	0	0	0	0	0	Basal
GAACCTAGTAATCACC-5386STDY7557335	1.40268	0	0	0	0	Periderm
GAAGCAGCAGAGCCAA-5386STDY7557335	0.920148	0	0	0	0	Periderm
GAATGAATCAGTCAGT-5386STDY7557335	1.78719	0	0	0	0	Periderm
GACGTGCGTCTGCGGT-5386STDY7557335	0	0	0	0	0	Periderm
GACTACAGTCCATGAT-5386STDY7557335	2.08143	0	0	0	0	Periderm
GAGTCCGAGCTCCTCT-5386STDY7557335	0	0	0	0	0	Periderm
GCAGTTAGTATCACCA-5386STDY7557335	0.552708	0	0	0	0	Periderm
GCATGCGAGATGAGAG-5386STDY7557335	0.904281	0	0	0	0	Periderm
GCATGCGCAGTTCATG-5386STDY7557335	2.24032	0	0	0	0	Periderm
GCGCCAATCGTCACGG-5386STDY7557335	0	0	0	0	0	Periderm
GCTCTGTGTACATGTC-5386STDY7557335	0	0	0	0	0	Periderm
GCTGCGATCGCACTCT-5386STDY7557335	0	0	0	0	0	Periderm
GCTGGGTTCAATCTCT-5386STDY7557335	0	0	0	0	0	Periderm
GGAATAAAGCGTGAAC-5386STDY7557335	0	0	0	0	0	Periderm
GGGCATCCACCAGATT-5386STDY7557335	1.74053	0	0	0	0	Basal
GGTGAAGCACCCAGTG-5386STDY7557335	0	0	0	0	0	Periderm
GGTGAAGGTCTCATCC-5386STDY7557335	1.67088	0	0	0	0	Periderm
GTAACGTTCGCACTCT-5386STDY7557335	0	0	0	0	0	Periderm
GTACTTTTCTCATTCA-5386STDY7557335	2.23777	0	0	0	0	Periderm
GTCACGGCAAGCGAGT-5386STDY7557335	0.992434	0	0	0	0	Periderm
GTCACGGTCGGTGTTA-5386STDY7557335	1.31581	0	0	0	0	Periderm
GTCATTTTCGCTGATA-5386STDY7557335	0	0	0	0	0	Periderm
GTCCTCACAGACACTT-5386STDY7557335	1.31064	0	0	0	0	Basal
GTCGGGTTCATGCAAC-5386STDY7557335	0	0	0	0	0	Basal
GTCGTAACAAGCTGAG-5386STDY7557335	0.874315	0	0	0	0	Periderm
GTCGTAAGTTGACGTT-5386STDY7557335	2.11169	0	0	0	0	Periderm
GTGAAGGTCGGACAAG-5386STDY7557335	1.68582	0	0	0	0	Periderm
GTGCTTCGTGCCTGTG-5386STDY7557335	0	0	0	0	0	Basal
GTGTGCGCAAGCCATT-5386STDY7557335	0	0	0	0	0	Basal
GTGTTAGGTCCAGTGC-5386STDY7557335	2.01263	0	0	0	0	Periderm
GTTACAGAGAAACGAG-5386STDY7557335	1.50602	0	0	0	0	Periderm
GTTACAGCAAGCTGAG-5386STDY7557335	1.52967	0	0	0	0	Periderm
GTTCATTTCTAAGCCA-5386STDY7557335	0	0	0	0	0	Periderm
TACACGATCATACGGT-5386STDY7557335	0	0	0	0	0	Periderm
TACACGATCCTATTCA-5386STDY7557335	0	0	0	0	0	Periderm
TACAGTGTCACTTATC-5386STDY7557335	0	0	0	0	0	Periderm
TACCTTAAGCAGGTCA-5386STDY7557335	0.679771	0	0	0	0	Periderm
TACCTTATCACCGTAA-5386STDY7557335	1.77285	0	0	0	0	Basal
TACGGATCACGTCTCT-5386STDY7557335	1.70963	0	0	0	0	Periderm
TACGGGCCACCTATCC-5386STDY7557335	1.89362	0	0	0	0	Periderm
TACGGGCGTAAGGATT-5386STDY7557335	0.779617	0	0	0	0	Periderm
TACTCATGTCAGATAA-5386STDY7557335	0.657775	0	0	0	0	Periderm
TACTTACTCTGAGTGT-5386STDY7557335	1.13438	0	0	0	0	Periderm
TACTTGTCATGCTGGC-5386STDY7557335	0	0	0	0	0	Periderm
TAGTGGTTCAGCCTAA-5386STDY7557335	0	0	0	0	0	Periderm
TCAGCTCCACAAGCCC-5386STDY7557335	2.19936	0	0	0	0	Periderm
TCAGGATCATGAACCT-5386STDY7557335	2.02309	0	0	0	0	Periderm
TCGCGTTAGGTGATTA-5386STDY7557335	1.3384	0	0	0	0	Periderm
TCGCGTTTCATACGGT-5386STDY7557335	1.97617	0	0	0	0	Periderm
TCGCGTTTCTTACCTA-5386STDY7557335	1.65261	0	0	0	0	Periderm
TCGTACCCACTCGACG-5386STDY7557335	1.58186	0	0	0	0	Periderm
TCTCATATCAGCTTAG-5386STDY7557335	0	0	0	0	0	Periderm
TCTTCGGTCCAGAAGG-5386STDY7557335	0	0	0	0	0	Periderm
TGACAACTCGTTGCCT-5386STDY7557335	1.28228	0	0	0	0	Basal
TGACGGCTCAACGAAA-5386STDY7557335	0	0	0	0	0	Periderm
TGACGGCTCCTACAGA-5386STDY7557335	1.1955	0	0	0	0	Basal
TGATTTCCAGTCCTTC-5386STDY7557335	0	0	0	0	0	Periderm
TGATTTCTCCCTAACC-5386STDY7557335	1.83912	0	0	0	0	Periderm
TGCTGCTAGATGCGAC-5386STDY7557335	1.63654	0	0	0	0	Periderm
TGCTGCTGTCGAGTTT-5386STDY7557335	2.38392	0	0	0	0	Periderm
TGGCCAGGTGCGATAG-5386STDY7557335	0	0	0	0	0	Periderm
TGGTTAGAGCGCCTCA-5386STDY7557335	0	0	0	0	0	Periderm
TGTGGTACACAGGAGT-5386STDY7557335	1.47434	0	0	0	0	Periderm
TGTGTTTAGGCTATCT-5386STDY7557335	2.25317	0	0	0	0	Periderm
TTAACTCAGCTTATCG-5386STDY7557335	1.1915	0	0	0	0	Periderm
TTATGCTTCCAAATGC-5386STDY7557335	0	0	0	0	0	Periderm
TTCCCAGAGATATACG-5386STDY7557335	0	0	0	0	0	Periderm
TTCGGTCTCTGGTTCC-5386STDY7557335	0.771337	0	0	0	0	Basal
TTCTACAAGGCCCGTT-5386STDY7557335	0	0	0	0	0	Periderm
TTCTTAGAGCGATATA-5386STDY7557335	1.19341	0	0	0	0	Periderm
TTCTTAGGTAAACACA-5386STDY7557335	1.3645	0	0	0	0	Periderm
TTGACTTAGCACCGCT-5386STDY7557335	1.09941	0	0	0	0	Periderm
TTGCGTCAGATGTCGG-5386STDY7557335	1.17852	0	0	0	0	Basal
TTGGAACAGAGGGCTT-5386STDY7557335	1.99222	0	0	0	0	Periderm
TTGGCAAAGGAGTCTG-5386STDY7557335	0	0	0	0	0	Periderm
TTTATGCCACTTAACG-5386STDY7557335	1.54457	0	0	0	0	Basal
TTTCCTCTCTATCCTA-5386STDY7557335	0.949837	0	0	0	0	Periderm
TTTGGTTCACCATCCT-5386STDY7557335	1.34173	0	0	0	0	Periderm
TTTGTCAGTTAAGTAG-5386STDY7557335	0	0	0	0	0	Periderm
AACCGCGTCGGCGCAT-5386STDY7557336	0	0	0	0	0	Periderm
AATCGGTTCTGCGGCA-5386STDY7557336	1.19454	0	0	0	0	Basal
ACATACGTCAGCTCTC-5386STDY7557336	1.78512	0	0	0	0	Periderm
ACCCACTCAGTCTTCC-5386STDY7557336	1.58494	0	0	0	0	Periderm
AGGCCACCATATACGC-5386STDY7557336	1.86264	0	0	0	0	Periderm
ATCCGAACACAACTGT-5386STDY7557336	2.14471	0	0	0	0	Periderm
ATCCGAATCGTATCAG-5386STDY7557336	1.90732	0	0	0	0	Periderm
ATCTACTGTGTCTGAT-5386STDY7557336	0	0	0	0	0	Periderm
CAAGAAAGTCCGAATT-5386STDY7557336	1.757	0	0	0	0	Periderm
CCTCTGAAGTATCGAA-5386STDY7557336	2.55234	0	0	0	0	Periderm
CGATGGCCACAGGAGT-5386STDY7557336	0	0	0	0	0	Periderm
CGTCACTAGACTTTCG-5386STDY7557336	0.709751	0	0	0	0	Basal
CGTGTCTAGCCAACAG-5386STDY7557336	0	0	0	0	0	Periderm
CTAAGACGTAGCGCAA-5386STDY7557336	0	0	0	0	0	Periderm
CTAATGGAGATCCCGC-5386STDY7557336	2.75312	0	0	0	0	Periderm
GACGTGCGTTCTGGTA-5386STDY7557336	1.13848	0	0	0	0	Periderm
GACTGCGCACGAGAGT-5386STDY7557336	1.97243	0	0	0	0	Periderm
GATGAAAAGGGCTTCC-5386STDY7557336	2.07262	0	0	0	0	Periderm
GGAGCAATCTTCCTTC-5386STDY7557336	2.12051	0	0	0	0	Periderm
GTAGTCAAGAAGGGTA-5386STDY7557336	2.03283	0	0	0	0	Periderm
GTCCTCAGTCTCAACA-5386STDY7557336	2.06362	0	0	0	0	Periderm
TACGGGCTCCGCGGTA-5386STDY7557336	1.16413	0	0	0	0	Basal
TACTCATCATACCATG-5386STDY7557336	1.50712	0	0	0	0	Periderm
TCGGGACTCGGGAGTA-5386STDY7557336	1.79489	0	0	0	0	Periderm
TGCGCAGTCGAGAACG-5386STDY7557336	1.29445	0	0	0	0	Periderm
TGTGGTACAGATCGGA-5386STDY7557336	1.28398	0	0	0	0	Basal
AAAGCAACAACGATCT-5386STDY7557337	2.54777	0	0	0	0	Periderm
ACAGCCGCAGACTCGC-5386STDY7557337	1.57727	0	0	0	0	Periderm
ACTTACTCAACACCTA-5386STDY7557337	1.63355	0	0	0	0	Periderm
ACTTACTCACATGTGT-5386STDY7557337	1.67917	0	0	0	0	Periderm
AGATTGCTCTGGGCCA-5386STDY7557337	0	0	0	0	0	Periderm
ATGCGATAGTGGTAAT-5386STDY7557337	0	0	0	0	0	Periderm
ATGCGATGTCCTCCAT-5386STDY7557337	0.743376	0	0	0	0	Basal
CAAGTTGTCCCAACGG-5386STDY7557337	0	0	0	0	0	Periderm
CACATAGGTCACCTAA-5386STDY7557337	1.55745	0	0	0	0	Periderm
CACTCCAAGAGGGCTT-5386STDY7557337	2.16807	0	0	0	0	Periderm
CAGTCCTTCTTTCCTC-5386STDY7557337	1.12334	0	0	0	0	Periderm
CCACTACGTAATTGGA-5386STDY7557337	1.63123	0	0	0	0	Periderm
CCACTACTCTGCTTGC-5386STDY7557337	1.77264	0	0	0	0	Periderm
CCGGTAGGTTCTGTTT-5386STDY7557337	1.77062	0	0	0	0	Periderm
CCTATTATCTATCCCG-5386STDY7557337	2.0873	0	0	0	0	Periderm
CCTTACGTCTAACCGA-5386STDY7557337	0	0	0	0	0	Periderm
CCTTCCCTCATTCACT-5386STDY7557337	1.94497	0	0	0	0	Periderm
CGAACATGTCCCGACA-5386STDY7557337	1.08442	0	0	0	0	Periderm
CGACTTCCACATCCGG-5386STDY7557337	2.01554	0	0	0	0	Basal
CGAGCACAGTAGCGGT-5386STDY7557337	1.9735	0	0	0	0	Basal
CGCGTTTTCTTGTACT-5386STDY7557337	2.08102	0	0	0	0	Basal
CGCTATCTCTCTTGAT-5386STDY7557337	0	0	0	0	0	Basal
CGCTTCATCATTGCGA-5386STDY7557337	1.95332	0	0	0	0	Basal
CGTTCTGGTCGCTTTC-5386STDY7557337	1.37622	0	0	0	0	Periderm
CTCTAATCAGGCGATA-5386STDY7557337	1.1841	0	0	0	0	Periderm
GAACATCGTTGGTAAA-5386STDY7557337	1.96778	0	0	0	0	Periderm
GAACCTAAGCGTGTCC-5386STDY7557337	2.08873	0	0	0	0	Periderm
GAGTCCGGTATTCTCT-5386STDY7557337	2.14978	0	0	0	0	Basal
GCATGATGTGTGAATA-5386STDY7557337	0	0	0	0	0	Periderm
GCCAAATAGTTATCGC-5386STDY7557337	2.39972	0	0	0	0	Periderm
GCTTCCAAGGGCACTA-5386STDY7557337	0	0	0	0	0	Periderm
GTATTCTAGAAGCCCA-5386STDY7557337	0	0	0	0	0	Periderm
GTATTCTTCATCACCC-5386STDY7557337	1.16096	0	0	0	0	Periderm
GTCCTCACAGATGAGC-5386STDY7557337	1.00599	0	0	0	0	Basal
TACCTTAGTGGACGAT-5386STDY7557337	0	0	0	0	0	Periderm
TAGCCGGCACAGAGGT-5386STDY7557337	2.10028	0	0	0	0	Periderm
TATTACCTCCCACTTG-5386STDY7557337	1.39418	0	0	0	0	Periderm
TCAGGTAGTTGCTCCT-5386STDY7557337	0	0	0	0	0	Periderm
TCCACACGTCACACGC-5386STDY7557337	1.42926	0	0	0	0	Periderm
TCGTAGATCACCAGGC-5386STDY7557337	2.12488	0	0	0	0	Periderm
TGTATTCTCCACGACG-5386STDY7557337	1.21249	0	0	0	0	Periderm
TTCGAAGGTCGCGAAA-5386STDY7557337	2.24483	0	0	0	0	Basal
ACGATACCACAGCCCA-5478STDY7652318	0	0	0	0	0	Periderm
AGAATAGCACCTATCC-5478STDY7652318	1.21465	0	0	0	0	Basal
AGTCTTTTCTTCCTTC-5478STDY7652318	1.14049	0	0	0	0	Periderm
ATCTACTAGGCTAGAC-5478STDY7652318	0.962258	0	0	0	0	Periderm
CACACTCGTCTGGTCG-5478STDY7652318	1.38727	0	0	0	0	Periderm
CGCGTTTCAAACGCGA-5478STDY7652318	1.47538	0	0	0	0	Periderm
CGCTATCAGTGTCCAT-5478STDY7652318	0	0	0	0	0	Periderm
CGTGAGCAGGTGCACA-5478STDY7652318	0.697779	0	0	0	0	Periderm
CTAGAGTTCAATAAGG-5478STDY7652318	1.23862	0	0	0	0	Periderm
CTCTGGTAGTGGGCTA-5478STDY7652318	1.57484	0	0	0	0	Periderm
CTGCGGACATGGTCTA-5478STDY7652318	1.18303	0	0	0	0	Periderm
CTGGTCTAGCACCGCT-5478STDY7652318	0	0	0	0	0	Periderm
GAATAAGGTTGGAGGT-5478STDY7652318	0	0	0	0	0	Periderm
GCAGCCACATCCCACT-5478STDY7652318	0	0	0	0	0	Periderm
GCATGCGGTCAGAAGC-5478STDY7652318	1.60043	0	0	0	0	Periderm
GTATCTTGTCAGAGGT-5478STDY7652318	1.21607	0	0	0	0	Periderm
GTGCAGCAGACAAGCC-5478STDY7652318	0.790382	0	0	0	0	Periderm
TAGGCATAGTAGTGCG-5478STDY7652318	0.562958	0	0	0	0	Periderm
TATCAGGTCCACTCCA-5478STDY7652318	0.794949	0	0	0	0	Periderm
TCGAGGCTCGCTTAGA-5478STDY7652318	1.11985	0	0	0	0	Periderm
TCTGAGATCTGAGGGA-5478STDY7652318	0	0	0	0	0	Periderm
TGCTACCGTATATCCG-5478STDY7652318	0	0	0	0	0	Periderm
TTGGCAAAGCCGATTT-5478STDY7652318	1.09881	0	0	0	0	Periderm
ACACCGGTCCGTAGTA-5478STDY7717491	0	0	0	0	0	Periderm
ACGGGTCGTTGACGTT-5478STDY7717491	0	0	0	0	0	AER-Basal
ACTGAGTCATCTGGTA-5478STDY7717491	1.32002	0	0	0	0	AER-Basal
AGAGCGAAGAATGTGT-5478STDY7717491	1.67704	0	0	0	0	Periderm
CCACCTAAGTCCCACG-5478STDY7717491	1.66452	0	0	0.189739	0	Periderm
CTAGCCTCAGATGGCA-5478STDY7717491	1.02137	0	0	0	0	Periderm
CTGTGCTGTAGCAAAT-5478STDY7717491	1.35663	0	0	0	0	Periderm
GACGTGCCAACTGGCC-5478STDY7717491	0	0	0	0	0	Periderm
GAGGTGACAGCTTAAC-5478STDY7717491	1.15378	0	0	0	0	Periderm
GCCAAATCAACACGCC-5478STDY7717491	1.71497	0	0	0	0	Basal
GGATTACAGCAGGTCA-5478STDY7717491	1.99693	0	0	0	0	Basal
GTCAAGTGTGGTCCGT-5478STDY7717491	0.647205	0	0	0	0	Periderm
GTTCGGGGTCGACTAT-5478STDY7717491	0	0	0	0	0	Periderm
TACTCATTCAGCGACC-5478STDY7717491	0	0	0	0	0	AER-Basal
TATCTCAGTTGGTGGA-5478STDY7717491	0	0	0	0	0	AER-Basal
TCCACACTCAATACCG-5478STDY7717491	1.31084	0	0	0	0	Basal
TGACTAGTCCACGAAT-5478STDY7717491	1.37148	0	0	0	0	Periderm
TGCGGGTAGGGATCTG-5478STDY7717491	1.0583	0	0	0	0	AER-Basal
TGGCCAGAGTATCTCG-5478STDY7717491	0	0	0	0	0	Basal
AACTGGTCAGTGGAGT-5478STDY7717492	0.749149	0	0	0	0	Periderm
ACAGCCGTCAAGCCTA-5478STDY7717492	0	0	0	0	0	AER-Basal
AGGTCCGGTTGTGGAG-5478STDY7717492	1.08982	0	0	0	0	Periderm
CAAGGCCGTGAGCGAT-5478STDY7717492	1.01303	0	0	0	0	AER-Basal
CATCAAGAGCGCCTCA-5478STDY7717492	0	0	0	0	0	Periderm
CCGGGATCAAGTAGTA-5478STDY7717492	0.694952	0	0	0	0	Basal
CGAATGTTCACTATTC-5478STDY7717492	1.60954	0	0	0.847374	0	Periderm
CTCTACGGTACAGACG-5478STDY7717492	0.9919	0	0	0	0	Periderm
CTGAAACTCGGAAATA-5478STDY7717492	0.783085	0	0	0	0	AER-Basal
GAACCTATCTGCGTAA-5478STDY7717492	0	0	0	0	0	Periderm
GCTTCCATCAGTCAGT-5478STDY7717492	0	0	0	0	0	Periderm
GTAGTCACATGCGCAC-5478STDY7717492	1.26541	0	0	0	0	Basal
GTATCTTAGTGTACCT-5478STDY7717492	1.31289	0	0	0	0	AER-Basal
GTCTCGTAGATGGGTC-5478STDY7717492	0	0	0	0	0	Basal
TACACGATCCGAACGC-5478STDY7717492	0	0	0	0	0	Periderm
TCGAGGCCACGTCAGC-5478STDY7717492	1.03656	0	0	0	0	Periderm
TGACAACGTCCGTGAC-5478STDY7717492	1.38727	0	0	0	0	Periderm
TGAGGGATCCGAGCCA-5478STDY7717492	0.852397	0	0	0	0	Periderm
TGTGTTTGTCTAACGT-5478STDY7717492	1.37899	0	0	0	0	AER-Basal
AAAGATGGTAGCGCAA-5478STDY7935101	0	0	0	0	0	AER-Basal
AACCGCGCACGGACAA-5478STDY7935101	0	0	0	0	0	Basal
AACTCAGCAAGCCGCT-5478STDY7935101	1.40907	0	0	0.708388	0	Periderm
AACTCAGCAATGTTGC-5478STDY7935101	0	0	0	0	0	Basal
AACTCCCGTCAGATAA-5478STDY7935101	0	0	0	0	0	Basal
AACTCCCTCCACGTTC-5478STDY7935101	1.55558	0	0	0	0	Periderm
AACTCTTGTTATCACG-5478STDY7935101	0	0	0	0	0	Periderm
AAGCCGCAGTACTTGC-5478STDY7935101	0.955905	0	0	0	0	Basal
AAGCCGCAGTAGCGGT-5478STDY7935101	1.28776	0	0	0	0	Basal
AATCCAGGTAACGTTC-5478STDY7935101	0	0	0	0	0	Periderm
ACACCGGGTACGAAAT-5478STDY7935101	0	0	0	0	0	Basal
ACAGCTACACGCTTTC-5478STDY7935101	0	0	0	0	0	Basal
ACAGCTAGTCATACTG-5478STDY7935101	1.55968	0	0	0	0	Periderm
ACATACGCACAGCGTC-5478STDY7935101	0	0	0	0	0	Basal
ACATACGTCACTGGGC-5478STDY7935101	0.93324	0	0	0	0	Periderm
ACCCACTGTGACAAAT-5478STDY7935101	0	0	0	0	0	Basal
ACCCACTGTTACGGAG-5478STDY7935101	1.25556	0	0	0	0	Periderm
ACCCACTGTTTAGCTG-5478STDY7935101	0.857015	0	0	0	0	Basal
ACCGTAAGTGCGATAG-5478STDY7935101	0.825291	0	0	0	0	Periderm
ACGAGCCTCACCCTCA-5478STDY7935101	0	0	0	0	0	Basal
ACGATACTCTACGAGT-5478STDY7935101	1.46833	0	0	0	0	Periderm
ACGGAGATCCGTAGGC-5478STDY7935101	0.508587	0	0	0	0	Periderm
ACTGAACGTAGCTAAA-5478STDY7935101	1.19905	0	0	0	0	Periderm
ACTGTCCAGACGCACA-5478STDY7935101	1.12997	0	0	0	0	Basal
ACTTTCATCACCCTCA-5478STDY7935101	0	0	0	0	0	Basal
AGAGCGAGTGTCAATC-5478STDY7935101	1.27221	0	0	0	0	Periderm
AGCATACGTCCGTCAG-5478STDY7935101	1.82016	0	0	0	0	Periderm
AGCATACGTGACTCAT-5478STDY7935101	0.682229	0	0	0	0	Basal
AGCGTCGTCATTGCGA-5478STDY7935101	2.19297	0	2.19297	0	0	Basal
AGCTCCTTCGGGAGTA-5478STDY7935101	1.04016	0	0	0	0	Periderm
AGCTCTCCATAACCTG-5478STDY7935101	0	0	0	0	0	Basal
AGCTTGAAGCTGGAAC-5478STDY7935101	0	0	0	0	0	Periderm
AGGGAGTAGAGTCGGT-5478STDY7935101	1.57666	0	0	0	0	Basal
AGTGAGGCACCTGGTG-5478STDY7935101	1.65695	0	0	0	0	Basal
AGTGTCAAGAGGACGG-5478STDY7935101	0	0	0	0	0	Basal
AGTGTCAAGGTAAACT-5478STDY7935101	2.28782	0	0	0	0	Periderm
ATCATCTGTTACGGAG-5478STDY7935101	0.643483	0	0	0	0	Periderm
ATCATCTTCGTTTATC-5478STDY7935101	0.531689	0	0	0	0	Basal
ATGGGAGAGCCCAATT-5478STDY7935101	1.00368	0	0	0	0	Basal
ATGGGAGGTAGCTAAA-5478STDY7935101	1.12883	0	0	0	0	Basal
ATTACTCAGGATTCGG-5478STDY7935101	1.1225	0	0	0	0	Basal
ATTGGTGCAGACAGGT-5478STDY7935101	0.656165	0	0	0	0	Periderm
CAACCAACAGTTCCCT-5478STDY7935101	2.23359	0	0	0	0	Periderm
CAACCTCTCATCTGTT-5478STDY7935101	1.12672	0	0	0	0	AER-Basal
CAAGTTGCAATCCGAT-5478STDY7935101	1.14406	0	0	0	0	Basal
CACAGGCTCCGTAGTA-5478STDY7935101	1.01372	0	0	0	0	Basal
CACATAGCATGACATC-5478STDY7935101	0.660477	0	0	0	0	Periderm
CACCTTGCACCTCGTT-5478STDY7935101	0.819051	0	0	0	0	Periderm
CACTCCACATGAACCT-5478STDY7935101	0	0	0	0	0	Periderm
CACTCCATCGTTACAG-5478STDY7935101	0.648189	0	0	0	0	Periderm
CAGGTGCCACAACGCC-5478STDY7935101	0	0	0	0	0	Basal
CAGGTGCCAGGATCGA-5478STDY7935101	1.88126	0	0	0	0	Basal
CAGTAACTCTACCTGC-5478STDY7935101	1.36147	0	0	0	0	Basal
CATCCACAGTGGTCCC-5478STDY7935101	0.856235	0	0	0	0	Periderm
CATCGGGTCTGTCAAG-5478STDY7935101	0	0	0	0	0	Periderm
CCATTCGGTTATCGGT-5478STDY7935101	0	0	0	0	0	Basal
CCCAATCTCCTTAATC-5478STDY7935101	1.46514	0	0	0	0	Basal
CCCTCCTAGCTCCCAG-5478STDY7935101	2.12716	0	0	0	0	Basal
CCGGGATGTGTCTGAT-5478STDY7935101	1.53937	0	0	0	0	Basal
CCTAGCTAGGTTCCTA-5478STDY7935101	0	0	0	0	0	Basal
CCTAGCTCATGGATGG-5478STDY7935101	0	0	0	0	0	Periderm
CCTCAGTCACTTCGAA-5478STDY7935101	1.97474	0	0	0	0	Basal
CCTTCGAGTCACAAGG-5478STDY7935101	0.895964	0	0	0	0	Periderm
CGACTTCGTTTGTGTG-5478STDY7935101	0	0	0	0	0	Basal
CGAGCCAAGAAACCTA-5478STDY7935101	1.05397	0	0	0	0	Periderm
CGATTGACAACGATGG-5478STDY7935101	0	0	0	0	0	Basal
CGCCAAGAGCGAGAAA-5478STDY7935101	1.54923	0	0	0	0	Periderm
CGCTTCAAGTAGGTGC-5478STDY7935101	0	0	0	0	0	AER-Basal
CGCTTCATCGCATGAT-5478STDY7935101	0	0	0	0	0	Periderm
CGGACACTCCTCTAGC-5478STDY7935101	0.747893	0	0	0.200905	0	Periderm
CGGACGTTCACAGTAC-5478STDY7935101	1.08286	0	0	0	0	Periderm
CGGAGTCAGGCAGGTT-5478STDY7935101	1.66235	0	0	0	0	Periderm
CGGGTCAAGACCGGAT-5478STDY7935101	1.42134	0	0	0	0	Basal
CGGTTAATCGCACTCT-5478STDY7935101	2.05744	0	0	0	0	Basal
CGTAGCGGTAGCGATG-5478STDY7935101	1.89457	0	0	0	0	Basal
CGTCCATAGTGTACGG-5478STDY7935101	2.39264	0	0	0	0	Periderm
CGTCTACGTAAGTAGT-5478STDY7935101	1.12898	0	0	0	0	Periderm
CGTGTAAGTCATCGGC-5478STDY7935101	0	0	0	0	0	Periderm
CTAACTTCACTGTGTA-5478STDY7935101	0	0	0	0	0	Periderm
CTACACCCAAATTGCC-5478STDY7935101	1.66304	0	0	0	0	Periderm
CTCACACCACTGCCAG-5478STDY7935101	0	0	0	0	0	Basal
CTCAGAAGTAATAGCA-5478STDY7935101	1.09133	0	0	0	0	Basal
CTCGTACAGTCACGCC-5478STDY7935101	0	0	0	0	0	Periderm
CTGAAACTCACGATGT-5478STDY7935101	0	0	0	0	0	Periderm
CTGAAGTCATCGATTG-5478STDY7935101	1.07081	0	0	0	0	Periderm
CTGATAGAGAGGACGG-5478STDY7935101	0	0	0	0	0	Basal
CTGCTGTAGCATCATC-5478STDY7935101	0	0	0	0	0	Periderm
CTTAACTTCAAGAAGT-5478STDY7935101	0	0	0	0	0	AER-Basal
CTTACCGCAAGCCTAT-5478STDY7935101	1.10397	0	0	0	0	Periderm
GAAACTCGTCTTTCAT-5478STDY7935101	1.86356	0	0	0	0	Periderm
GAAATGAAGTCGTTTG-5478STDY7935101	0	0	0	0	0	Basal
GAACATCAGGATTCGG-5478STDY7935101	1.45415	0	0	0	0	Basal
GAATAAGGTACCGTTA-5478STDY7935101	1.77001	0	0	0	0	Periderm
GACAGAGTCTGAAAGA-5478STDY7935101	1.09589	0	0	0	0	Basal
GACCTGGGTTTGCATG-5478STDY7935101	0.773657	0	0	0.328747	0	Periderm
GACTAACAGATGCGAC-5478STDY7935101	1.53765	0	0	0	0	Basal
GACTGCGCAATGGATA-5478STDY7935101	0	0	0	0	0	Periderm
GATCGATCATGGAATA-5478STDY7935101	0.615995	0	0	0	0	Periderm
GATCGTAAGTGGGCTA-5478STDY7935101	1.22877	0	0	0	0	Basal
GATCTAGAGCGGATCA-5478STDY7935101	1.19792	0	0	0	0	Basal
GATGAAACACTATCTT-5478STDY7935101	1.07137	0	0	0	0	Periderm
GATGAGGGTAGTACCT-5478STDY7935101	0	0	0	0	0	Basal
GATGCTATCGCATGAT-5478STDY7935101	0	0	0	0	0	Periderm
GCAGTTATCTGGAGCC-5478STDY7935101	0.709777	0	0	0.416583	0	Basal
GCATGATAGTACTTGC-5478STDY7935101	0	0	0	0	0	Periderm
GCATGTAGTACCGAGA-5478STDY7935101	0	0	0	0	0	Periderm
GCCAAATGTCTAACGT-5478STDY7935101	1.02051	0	0	0	0	Basal
GCGCAGTTCACAAACC-5478STDY7935101	1.00389	0	0	0	0	Periderm
GCGCCAAGTAAGGATT-5478STDY7935101	0	0	0	0	0	Basal
GCGCGATAGCAGATCG-5478STDY7935101	1.28625	0	0	0	0	Basal
GCGGGTTTCTCGAGTA-5478STDY7935101	0.975342	0	0	0	0	Periderm
GCTCCTAAGTACGATA-5478STDY7935101	0	0	0	0	0	AER-Basal
GCTCCTATCATGTCCC-5478STDY7935101	0	0	0	0	0	Basal
GCTCTGTGTAGCAAAT-5478STDY7935101	0	0	0	0	0	Periderm
GCTGCTTGTCCGTTAA-5478STDY7935101	0.436735	0	0	0	0	AER-Basal
GGAAAGCAGTTAACGA-5478STDY7935101	0	0	0	0	0	Periderm
GGAATAAGTACCGTAT-5478STDY7935101	0	0	0	0	0	Periderm
GGACATTCAATAAGCA-5478STDY7935101	0	0	0	0.853672	0	Periderm
GGCAATTCATCGGGTC-5478STDY7935101	2.23266	0	0	0	0	Basal
GGCCGATAGTTACCCA-5478STDY7935101	0	0	0	0	0	Periderm
GGGTCTGCATAAAGGT-5478STDY7935101	1.17176	0	0	0	0	Basal
GGTGAAGGTCAAGCGA-5478STDY7935101	0	0	0	0	0	Periderm
GGTGCGTAGTCTCAAC-5478STDY7935101	1.60524	0	0	0	0	Periderm
GTATTCTCACAGAGGT-5478STDY7935101	1.69541	0	0	0	0	Basal
GTCATTTGTGGACGAT-5478STDY7935101	0.688135	0	0	0	0	Periderm
GTCGGGTAGCTTATCG-5478STDY7935101	1.99295	0	0	0	0	Periderm
GTGCAGCCACGAAACG-5478STDY7935101	1.49701	0	0	0	0	Basal
GTGCGGTTCAGATAAG-5478STDY7935101	0.983127	0	0	0	0	Basal
GTGTGCGCAACGATGG-5478STDY7935101	0	0	0	0	0	Basal
GTGTGCGGTGAACCTT-5478STDY7935101	0.894679	0	0	0	0	Periderm
GTTAAGCGTTAGAACA-5478STDY7935101	1.58184	0	0	0	0	Periderm
TAAGTGCAGCAATCTC-5478STDY7935101	0	0	0	0.54523	0	Periderm
TACCTTAAGACTAGAT-5478STDY7935101	0	0	0	0	0	Basal
TACTCGCCAGCCTGTG-5478STDY7935101	0.866891	0	0	0	0	Periderm
TACTCGCTCGCCAAAT-5478STDY7935101	0	0	0	0	0	Basal
TACTTACCAAGCTGGA-5478STDY7935101	1.10614	0	0	0	0	Periderm
TATCAGGCACGACGAA-5478STDY7935101	1.18594	0	0	0	0	Basal
TATTACCTCATCGGAT-5478STDY7935101	0	0	0	0.757477	0	Periderm
TCAACGATCACAACGT-5478STDY7935101	0	0	0	0	0	Periderm
TCAGCAAAGAATAGGG-5478STDY7935101	0	0	0	0	0	Basal
TCAGCTCGTAAGGGCT-5478STDY7935101	0	0	0	0	0	Periderm
TCAGGTACACCTATCC-5478STDY7935101	0.950713	0	0	0	0	Basal
TCGGTAACACCAACCG-5478STDY7935101	1.21998	0	0	0	0	Periderm
TCTATTGAGTGTGAAT-5478STDY7935101	0	0	0	0	0	Periderm
TCTTTCCAGGAGTTTA-5478STDY7935101	0.984175	0	0	0	0	Basal
TGAGCCGTCAAGCCTA-5478STDY7935101	0	0	0	0	0	Periderm
TGAGGGAAGAGTTGGC-5478STDY7935101	0.983157	0	0	0	0	Periderm
TGCACCTCACTTGGAT-5478STDY7935101	1.46839	0	0	0	0	Basal
TGCCCTAAGTAACCCT-5478STDY7935101	0.656075	0	0	0	0	Periderm
TGGGAAGAGCCCAGCT-5478STDY7935101	0	0	0	0	0	Periderm
TGGTTCCAGTTCGCAT-5478STDY7935101	0	0	0	0	0	Basal
TGGTTCCCATCCAACA-5478STDY7935101	1.50548	0	0	0	0	AER-Basal
TGTATTCAGGTGACCA-5478STDY7935101	1.23243	0	0	0	0	Basal
TGTATTCGTGTTTGTG-5478STDY7935101	0.510107	0	0	0	0	Periderm
TTAGGACCAATGGACG-5478STDY7935101	1.53194	0	0	0	0	Periderm
TTAGGACTCAGGTTCA-5478STDY7935101	0	0	0	0	0	Periderm
TTAGGCATCCAACCAA-5478STDY7935101	2.08436	0	0	0	0	Basal
TTCCCAGAGAGCTTCT-5478STDY7935101	0	0	0	0	0	Periderm
TTCGGTCGTAAGGATT-5478STDY7935101	0.9992	0	0	0.219263	0	Periderm
TTGGAACCATCTACGA-5478STDY7935101	1.44964	0	0	0	0	Periderm
TTTACTGTCGGAAACG-5478STDY7935101	1.33303	0	0	0	0	Basal
TTTGCGCAGTTGAGAT-5478STDY7935101	1.05038	0	0	0	0	Basal
AAACGGGAGGCTAGCA-5478STDY7935102	0	0	0	0	0	Periderm
AAACGGGTCGCCGTGA-5478STDY7935102	0	0	0	0	0	Periderm
AAAGATGCAAGGGTCA-5478STDY7935102	0	0	0	0	0	Periderm
AAAGATGGTACCGTTA-5478STDY7935102	0.951981	0	0	0	0	Periderm
AAAGTAGCAGACGCCT-5478STDY7935102	2.00787	0	0	0	0	Periderm
AACCGCGAGGGCATGT-5478STDY7935102	2.20832	0	0	0	0	Periderm
AAGACCTCAAAGTCAA-5478STDY7935102	1.79972	0	0	0	0	Periderm
AAGACCTGTAAATACG-5478STDY7935102	0	0	0	0	0	Periderm
AAGGAGCGTTGGAGGT-5478STDY7935102	1.08093	0	0	0	0	Periderm
AAGGAGCTCAGCAACT-5478STDY7935102	0	0	0	0	0	Periderm
AAGGCAGAGCAGGTCA-5478STDY7935102	0	0	0	0	0	Periderm
AAGGCAGTCCAGAGGA-5478STDY7935102	0	0	0	0	0	Periderm
ACACTGACAAATCCGT-5478STDY7935102	0	0	0	0	0	AER-Basal
ACATACGGTTATCCGA-5478STDY7935102	0.342559	0	0	0	0	Periderm
ACATACGGTTCGCTAA-5478STDY7935102	0	0	0	0	0	Periderm
ACATCAGCACTAGTAC-5478STDY7935102	0	0	0	0	0	Periderm
ACATCAGCATTAGGCT-5478STDY7935102	1.53507	0	0	0	0	Periderm
ACATCAGGTACATCCA-5478STDY7935102	2.10394	0	0	0	0	Basal
ACATCAGTCACTTCAT-5478STDY7935102	1.43508	0	0	0	0	Periderm
ACCCACTCAAACCTAC-5478STDY7935102	0	0	0	0	0	Periderm
ACCTTTAAGAGGTTGC-5478STDY7935102	0	0	0	0	0	Basal
ACGAGGAAGGACCACA-5478STDY7935102	0	0	0	0	0	Periderm
ACGAGGACACACAGAG-5478STDY7935102	0	0	0	0	0	Periderm
ACGATGTGTCAGAATA-5478STDY7935102	0	0	0	0	0	Periderm
ACGCCGAGTTATCGGT-5478STDY7935102	1.36536	0	0	0	0	Basal
ACGGGCTAGGTGGGTT-5478STDY7935102	0	0	0	0	0	Periderm
ACGGGCTGTCGAGATG-5478STDY7935102	0	0	0	0	0	Periderm
ACTGTCCGTCCGAACC-5478STDY7935102	0	0	0	0	0	Periderm
AGAATAGCATAACCTG-5478STDY7935102	0	0	0	0	0	Periderm
AGAATAGGTTGAACTC-5478STDY7935102	0	0	0	0	0	Periderm
AGAGTGGCACATGTGT-5478STDY7935102	0	0	0	0	0	Basal
AGATTGCTCTTGTTTG-5478STDY7935102	0	0	0	0	0	Periderm
AGCCTAATCTTTCCTC-5478STDY7935102	0	0	0	0	0	AER-Basal
AGCGGTCCATCGTCGG-5478STDY7935102	0	0	0	0	0	Periderm
AGCTCTCAGTTTAGGA-5478STDY7935102	0	0	0	0	0	Periderm
AGCTCTCTCGGACAAG-5478STDY7935102	0	0	0	0	0	Basal
AGCTTGATCATTGCCC-5478STDY7935102	0	0	0	0	0	Periderm
AGGCCACTCGGTGTCG-5478STDY7935102	0	0	0	0	0	Periderm
AGGGATGAGTAGTGCG-5478STDY7935102	0.790251	0	0	0	0	Periderm
AGTCTTTAGCGTGTCC-5478STDY7935102	0	0	0	0	0	Periderm
AGTGTCACAATGAATG-5478STDY7935102	0	0	0	0	0	Periderm
AGTTGGTAGACACTAA-5478STDY7935102	1.74656	0	0	0	0	Periderm
ATCATGGGTACAGTTC-5478STDY7935102	0	0	0	0	0	AER-Basal
ATCCGAATCATAAAGG-5478STDY7935102	0	0	0	0	0	Periderm
ATCGAGTGTACAAGTA-5478STDY7935102	0	0	0	0	0	Periderm
ATCTGCCTCTGCTGTC-5478STDY7935102	0	0	0	0	0	Periderm
ATGAGGGCAATTCCTT-5478STDY7935102	0	0	0	0	0	Basal
ATGAGGGGTACCGAGA-5478STDY7935102	0	0	0	0	0	Basal
ATGGGAGGTCCCGACA-5478STDY7935102	0	0	0	0	0	Periderm
ATTATCCCACGCGAAA-5478STDY7935102	0	0	0	0	0	Periderm
CAACCTCCAAGTCTGT-5478STDY7935102	0	0	0	0	0	Periderm
CAACCTCTCCAGATCA-5478STDY7935102	1.31601	0	0	0	0	Periderm
CAAGAAACACCTCGTT-5478STDY7935102	0	0	0	0	0	Periderm
CAAGAAATCGAATGCT-5478STDY7935102	0	0	0	0	0	Periderm
CACACTCTCTTGCCGT-5478STDY7935102	0	0	0	0	0	Basal
CACAGTACAGGTGGAT-5478STDY7935102	1.27073	0	0	0	0	Periderm
CACATAGTCAGTCAGT-5478STDY7935102	2.02025	0	0	0	0	Basal
CACCTTGCAGGTGCCT-5478STDY7935102	0	0	0	0	0	Periderm
CACCTTGTCGCAGGCT-5478STDY7935102	2.06854	0	0	0	0	Periderm
CAGATCAGTGCATCTA-5478STDY7935102	0	0	0	0	0	Periderm
CAGCGACGTATATGGA-5478STDY7935102	0	0	0	0	0	Periderm
CAGCTAACAAGGGTCA-5478STDY7935102	0	0	0	0	0	Periderm
CAGCTAAGTCAGGACA-5478STDY7935102	0	0	0	0	0	AER-Basal
CAGCTGGGTCTCATCC-5478STDY7935102	0	0	0	0	0	Periderm
CAGTCCTCATCATCCC-5478STDY7935102	0	0	0	0	0	Basal
CATATTCGTTGAGGTG-5478STDY7935102	0	0	0	0	0	Periderm
CATATTCTCTATGTGG-5478STDY7935102	0	0	0	0	0	Periderm
CATCCACCAGTTTACG-5478STDY7935102	1.51983	0	0	0	0	Periderm
CATGACAAGAAACGCC-5478STDY7935102	0	0	0	0	0	Periderm
CATGACACAATCAGAA-5478STDY7935102	0	0	0	0	0	Periderm
CATTATCTCGGTCCGA-5478STDY7935102	0	0	0	0	0	Periderm
CATTCGCAGGACAGAA-5478STDY7935102	0	0	0	0	0	Periderm
CCACTACAGTTAGGTA-5478STDY7935102	0	0	0	0	0	Periderm
CCACTACCAGGGTACA-5478STDY7935102	0.584886	0	0	0	0	Periderm
CCAGCGAAGTCGATAA-5478STDY7935102	0	0	0	0	0	Periderm
CCCAGTTCACACCGCA-5478STDY7935102	2.24634	0	0	0	0	Basal
CCCTCCTGTAAACCTC-5478STDY7935102	0	0	0	0	0	Basal
CCGTTCAAGTGAAGAG-5478STDY7935102	0	0	0	0	0	Periderm
CCTACCACACGGTAGA-5478STDY7935102	0	0	0	0	0	Periderm
CCTACCAGTTTAAGCC-5478STDY7935102	0	0	0	0	0	Periderm
CCTACCATCTGCGACG-5478STDY7935102	1.93476	0	0	0	0	Basal
CCTCTGAGTGTGGTTT-5478STDY7935102	0	0	0	0	0	Periderm
CCTTTCTCAAAGGTGC-5478STDY7935102	0	0	0	0	0	Periderm
CCTTTCTCAAGCGAGT-5478STDY7935102	0.830733	0	0	0	0	Basal
CCTTTCTCATGCTGGC-5478STDY7935102	0	0	0	0	0	AER-Basal
CCTTTCTCATTCGACA-5478STDY7935102	2.46212	0	0	0	0	Periderm
CCTTTCTTCACTGGGC-5478STDY7935102	0	0	0	0	0	Periderm
CGAACATTCCGCAAGC-5478STDY7935102	0	0	0	0	0	Basal
CGAATGTTCTGTCTCG-5478STDY7935102	0	0	0	0	0	Periderm
CGACTTCTCAACACCA-5478STDY7935102	0.795483	0	0	0	0	Periderm
CGAGCCACAATAGAGT-5478STDY7935102	0	2.19936	0	0	0	Periderm
CGATGTACATTGGTAC-5478STDY7935102	0	0	0	0	0	Periderm
CGCCAAGCATCCCATC-5478STDY7935102	1.21149	0	0	0	0	Periderm
CGCGGTACATCCCATC-5478STDY7935102	0.829858	0	0	0	0	Basal
CGCGGTACATGTAAGA-5478STDY7935102	0.946544	0	0	0	0	Periderm
CGCGTTTTCTAACTGG-5478STDY7935102	0	0	0	0	0	Periderm
CGCTATCCAAGAGGCT-5478STDY7935102	0	0	0	0	0	Basal
CGCTTCAGTACTCTCC-5478STDY7935102	0	0	0	0	0	Periderm
CGCTTCATCAGCTCTC-5478STDY7935102	0.48841	0	0	0	0	Periderm
CGGACTGGTATCGCAT-5478STDY7935102	1.02611	0	0	0	0	Periderm
CGGACTGTCTGAAAGA-5478STDY7935102	1.52712	0	0	0	0	Basal
CGGAGTCTCTCTGTCG-5478STDY7935102	0	0	0	0	0	Periderm
CGGTTAAAGATGTAAC-5478STDY7935102	1.2477	0	0	0	0	Periderm
CGGTTAACATATACGC-5478STDY7935102	0	0	0	0	0	Periderm
CGTCAGGGTAGAGTGC-5478STDY7935102	2.05963	0	0	0	0	Periderm
CGTCCATAGCCAGGAT-5478STDY7935102	0	0	0	0	0	Periderm
CGTGTAAGTAGAGCTG-5478STDY7935102	0	0	0	0	0	Periderm
CGTTAGACATGGAATA-5478STDY7935102	0	0	0	0	0	Periderm
CGTTAGATCTATCGCC-5478STDY7935102	1.21083	0	0	0	0	Periderm
CGTTCTGAGTGCTGCC-5478STDY7935102	1.91403	0	0	0	0	Periderm
CTAACTTCACGGCCAT-5478STDY7935102	0	0	0	0	0	Periderm
CTACACCAGGTTACCT-5478STDY7935102	0	0	0	0	0	Periderm
CTACATTAGACAGAGA-5478STDY7935102	0	0	0	0	0	Periderm
CTACATTGTTGCGTTA-5478STDY7935102	0	0	0	0	0	Basal
CTACCCACACAGATTC-5478STDY7935102	0	0	0	0	0	Periderm
CTACCCATCAGATAAG-5478STDY7935102	0	0	0	0	0	Periderm
CTAGCCTCACGACTCG-5478STDY7935102	0	0	0	0	0	Periderm
CTCGTCATCCAAGCCG-5478STDY7935102	0	0	0	0	0	Periderm
CTCTAATCAGGATCGA-5478STDY7935102	0	0	0	0	0	Basal
CTCTAATGTCTCCCTA-5478STDY7935102	0	0	0	0	0	AER-Basal
CTGATCCTCACTTACT-5478STDY7935102	1.71934	0	0	0	0	Basal
CTTAACTGTCTCCATC-5478STDY7935102	0	0	0	0	0	Periderm
CTTAGGACACATGGGA-5478STDY7935102	0	0	0	0	0	Periderm
CTTAGGAGTAAGGGCT-5478STDY7935102	0	0	0	0	0	Periderm
CTTGGCTAGAGCTTCT-5478STDY7935102	0	0	0	0	0	Periderm
CTTTGCGCATGGGACA-5478STDY7935102	0	0	0	0	0	Periderm
GAAACTCGTCAAAGCG-5478STDY7935102	0.889156	0	0	0	0	Basal
GAACATCAGGCATGTG-5478STDY7935102	0	0	0	0	0	Periderm
GAAGCAGAGACTTTCG-5478STDY7935102	0.57711	0	0	0	0	Periderm
GAAGCAGTCCGCGGTA-5478STDY7935102	0	0	0	0	0	Periderm
GACCAATGTACGCTGC-5478STDY7935102	0	0	0	0	0	Periderm
GACCTGGCAAGCTGAG-5478STDY7935102	1.13196	0	0	0	0	Basal
GACGGCTTCCACTCCA-5478STDY7935102	0	0	0	0	0	Periderm
GACGTGCCACCACGTG-5478STDY7935102	1.35056	0	0	0	0	Periderm
GACGTGCGTTTGTTTC-5478STDY7935102	1.21933	0	0	0	0	Basal
GACTAACCATCCAACA-5478STDY7935102	0	0	0	0	0	Periderm
GACTACATCACCATAG-5478STDY7935102	0	0	0	0	0	Periderm
GATCGCGGTAAGTGTA-5478STDY7935102	0	0	0	0	0	Periderm
GATCTAGGTCAATGTC-5478STDY7935102	0	0	0	0	0	Periderm
GATGAAAAGCTCCTTC-5478STDY7935102	1.35247	0	0	0	0	Periderm
GCAAACTGTCGCATAT-5478STDY7935102	1.51676	0	0	0	0	Periderm
GCAATCATCATTTGGG-5478STDY7935102	0	0	0	0	0	Periderm
GCACATATCTTCTGGC-5478STDY7935102	1.49851	0	0	0	0	Periderm
GCACTCTTCGCTTAGA-5478STDY7935102	0	0	0	0	0	Periderm
GCAGCCACACTAAGTC-5478STDY7935102	0	0	0	0	0	Periderm
GCAGCCATCCGCTGTT-5478STDY7935102	0	0	0	0	0	Periderm
GCAGCCATCTGCCCTA-5478STDY7935102	0	0	0	0	0	Periderm
GCATACAAGGCTCTTA-5478STDY7935102	0	0	0	0	0	Periderm
GCATACATCTCACATT-5478STDY7935102	0	0	0	0	0	Basal
GCCAAATAGAGGGATA-5478STDY7935102	1.57211	0	0	0	0	Periderm
GCCAAATCATTAGGCT-5478STDY7935102	1.49198	0	0	0	0	Periderm
GCCTCTAGTGCGAAAC-5478STDY7935102	0	0	0	0	0	Periderm
GCGACCATCGCTAGCG-5478STDY7935102	0.597073	0	0	0.597073	0	Basal
GCGCAGTTCCAATGGT-5478STDY7935102	0	0	0	0	0	Periderm
GCGCCAAGTGCTCTTC-5478STDY7935102	0	0	0	0	0	Periderm
GCTCCTACAGTCAGAG-5478STDY7935102	0	0	0	0	0	Periderm
GCTCTGTAGTCAAGCG-5478STDY7935102	0.942893	0	0	0	0	Periderm
GCTCTGTCAAATACAG-5478STDY7935102	1.78512	0	0	0	0	Periderm
GCTGCAGAGCTCCTTC-5478STDY7935102	0	0	0	0	0	Periderm
GCTGGGTCATTAGCCA-5478STDY7935102	0	0	0	0	0	Periderm
GGAATAATCGAACTGT-5478STDY7935102	0	0	0	0	0	Basal
GGACAAGGTTTGGGCC-5478STDY7935102	0	0	0	0	0	AER-Basal
GGAGCAAAGGTTACCT-5478STDY7935102	1.20802	0	0	0	0	Basal
GGATGTTGTTCCGTCT-5478STDY7935102	1.14421	0	0	0	0	Basal
GGATTACCAGAGTGTG-5478STDY7935102	0	0	0	0	0	Periderm
GGCAATTAGGACCACA-5478STDY7935102	0	0	0	1.77001	0	Periderm
GGCCGATCATGGTAGG-5478STDY7935102	2.25565	0	0	0	0	Basal
GGGAATGTCAATCACG-5478STDY7935102	1.54854	0	0	0	0	Basal
GGGAATGTCGGGAGTA-5478STDY7935102	0	0	0	0	0	Basal
GGGACCTAGAGGTACC-5478STDY7935102	0	0	0	0	0	Periderm
GGGATGAAGCGTCAAG-5478STDY7935102	2.20832	0	0	0	0	Basal
GGGTCTGTCATCACCC-5478STDY7935102	1.98749	0	0	0	0	Periderm
GGGTTGCTCCAGAAGG-5478STDY7935102	0	0	0	0	0	Periderm
GGTGAAGAGGCTAGCA-5478STDY7935102	0.939095	0	0	0	0	Periderm
GGTGAAGTCTCTTGAT-5478STDY7935102	1.61506	0	0	0	0	Basal
GTACGTACAATGTTGC-5478STDY7935102	0	0	0	0	0	Basal
GTATCTTGTCTAGGTT-5478STDY7935102	0	0	0	0	0	Periderm
GTCAAGTCAGCTGCTG-5478STDY7935102	0	0	0	0	0	Periderm
GTCAAGTTCCGGCACA-5478STDY7935102	0	0	0	0	0	Periderm
GTGGGTCGTTAAGTAG-5478STDY7935102	1.2789	0	0	0	0	Basal
GTTACAGGTTATCACG-5478STDY7935102	0.440192	0	0	0	0	Periderm
GTTCGGGCATCCTTGC-5478STDY7935102	0	0	0	0	0	Periderm
GTTCGGGGTAGTACCT-5478STDY7935102	0	0	0	0	0	Periderm
GTTCTCGCACCAGCAC-5478STDY7935102	0	0	0	0	0	Periderm
TAAACCGTCAACTCTT-5478STDY7935102	0	0	0	0	0	Periderm
TAAACCGTCAGCTTAG-5478STDY7935102	0	0	0	0	0	AER-Basal
TAAGCGTGTCTCCATC-5478STDY7935102	0	0	0	0	0	Basal
TACCTATAGCCACCTG-5478STDY7935102	0	0	0	0	0	Periderm
TACTTACAGAGGTTAT-5478STDY7935102	0	0	0	0	0	Periderm
TAGACCAGTAGAAGGA-5478STDY7935102	0	0	0	0	0	Periderm
TAGACCATCACGCATA-5478STDY7935102	2.21739	0	0	0	0	AER-Basal
TAGACCATCCTATTCA-5478STDY7935102	0	0	0	0	0	Basal
TAGTTGGAGGCTCAGA-5478STDY7935102	0	0	0	0	0	Periderm
TAGTTGGTCAAACAAG-5478STDY7935102	0	0	0	0	0	Periderm
TATCAGGCAGTTCCCT-5478STDY7935102	0	0	0	0	0	Periderm
TATCTCACAATTCCTT-5478STDY7935102	0	0	0	0	0	Periderm
TATGCCCCACAGACAG-5478STDY7935102	0	0	0	0	0	AER-Basal
TCAACGAGTTGATTGC-5478STDY7935102	1.22794	0	0	0	0	Periderm
TCAATCTTCAGCTCTC-5478STDY7935102	0	0	0	0	0	Periderm
TCACAAGAGTCGATAA-5478STDY7935102	1.9101	0	0	0	0	Periderm
TCACAAGGTACTTCTT-5478STDY7935102	0	0	0	0	0	Periderm
TCAGATGCATTATCTC-5478STDY7935102	1.5622	0	0	0	0	Basal
TCAGGTATCCGTACAA-5478STDY7935102	0	0	0	0	0	Periderm
TCATTTGTCTGGTGTA-5478STDY7935102	0	0	0	0	0	Periderm
TCCACACTCACAGTAC-5478STDY7935102	0	0	0	0	0	Periderm
TCGCGAGTCTTTCCTC-5478STDY7935102	0	0	0	0	0	Basal
TCGCGTTGTGCAGTAG-5478STDY7935102	1.25027	0	0	0	0	Basal
TCGGTAACATACTCTT-5478STDY7935102	0.908767	0	0	0	0.908767	Basal
TCGTACCCAAGTCTGT-5478STDY7935102	1.87562	0	0	0	0	Periderm
TCGTAGAGTCCGCTGA-5478STDY7935102	0	0	0	0	0	Periderm
TCGTAGAGTTGCGTTA-5478STDY7935102	1.24455	0	0	0	0	Basal
TCTGAGATCGCCAGCA-5478STDY7935102	0	0	0	0	0	Periderm
TCTTCGGGTAACGACG-5478STDY7935102	1.18028	0	0	0	0	Basal
TCTTCGGTCCTCCTAG-5478STDY7935102	2.5221	0	0	0	0	Periderm
TCTTTCCGTCAACATC-5478STDY7935102	0	0	0	0	0	AER-Basal
TCTTTCCGTGTGAAAT-5478STDY7935102	0	0	0	0	0	Periderm
TCTTTCCTCTTCAACT-5478STDY7935102	0	0	0	0	0	Periderm
TGACAACCACCATGTA-5478STDY7935102	0	0	0	0	0	Periderm
TGACGGCCATTGGCGC-5478STDY7935102	1.17068	0	0	0	0	Basal
TGACTTTAGTGGAGAA-5478STDY7935102	0	0	0	0	0	Basal
TGAGAGGTCTTCCTTC-5478STDY7935102	1.25798	0	0	0	0	Periderm
TGAGCATCAACTGCTA-5478STDY7935102	0	0	0	0	0	Periderm
TGAGCATCAGGATTGG-5478STDY7935102	0	0	0	2.9945	0	AER-Basal
TGATTTCTCAACGAAA-5478STDY7935102	0	0	0	0	0	Periderm
TGCACCTCAATCCAAC-5478STDY7935102	0	0	0	0	0	Periderm
TGCCCATCATGACGGA-5478STDY7935102	0	0	0	0	0	Periderm
TGCGTGGAGTCGATAA-5478STDY7935102	0	0	0	0	0	Periderm
TGCTACCGTGCGGTAA-5478STDY7935102	1.69315	0	0	0	0	Periderm
TGCTGCTTCATAAAGG-5478STDY7935102	1.61104	0	0	0	0	Basal
TGGACGCAGATTACCC-5478STDY7935102	2.00342	0	0	2.00342	0	Basal
TGGCGCACAGACACTT-5478STDY7935102	0	0	0	0	0	Periderm
TGGCGCAGTATTAGCC-5478STDY7935102	2.03399	0	0	0	0	Periderm
TGGCTGGAGATATACG-5478STDY7935102	1.92779	0	0	0	0	Periderm
TGGCTGGGTCTCCACT-5478STDY7935102	0	0	0	0	0	Periderm
TGGGAAGCAGGCTGAA-5478STDY7935102	0	0	0	0	0	Periderm
TGGGCGTGTGCAGACA-5478STDY7935102	0	0	0	0	0	Periderm
TGGTTCCCAAGGTTTC-5478STDY7935102	0	0	0	0	0	Periderm
TGTTCCGAGGTGCAAC-5478STDY7935102	0	0	0	0	0	Periderm
TTAGTTCGTGCTTCTC-5478STDY7935102	0	0	0	0	0	AER-Basal
TTATGCTCATGAAGTA-5478STDY7935102	0	0	0	0	0	Periderm
TTCGGTCCAGTAACGG-5478STDY7935102	0	0	0	0	0	Periderm
TTCGGTCTCTTCTGGC-5478STDY7935102	0	0	0	0	0	Basal
TTCTACAAGTGCGTGA-5478STDY7935102	0	0	0	0	0	Periderm
TTCTCAAAGTCTCCTC-5478STDY7935102	0	0	0	0	0	Periderm
TTCTCCTAGTGTACTC-5478STDY7935102	0	0	0	0	0	Periderm
TTGCGTCTCGCCGTGA-5478STDY7935102	0	0	0	0	0	Periderm
TTGTAGGGTGTTGGGA-5478STDY7935102	1.44294	0	0	0	0	Basal
TTGTAGGTCAAACCGT-5478STDY7935102	0	0	0	0	0	AER-Basal
TTGTAGGTCCAAGTAC-5478STDY7935102	0	0	0	0	0	AER-Basal
TTTATGCAGTCCAGGA-5478STDY7935102	0	0	0	0	0	Basal
TTTCCTCGTCTAAAGA-5478STDY7935102	0	0	0	0	0	Periderm
TTTGTCACAACACCTA-5478STDY7935102	0	0	0	0	0	Periderm
AGAGCGAGTACAGTGG-5478STDY7980348	0	0	0	0	0	Periderm
ATAAGAGGTTCTGTTT-5478STDY7980348	0.905683	0	0	0	0	Periderm
ATCCGAATCTAACCGA-5478STDY7980348	0	0	0	0	0	Periderm
CACACAATCGCATGGC-5478STDY7980348	1.41896	0	0	0	0	Periderm
CGGAGTCAGATCCTGT-5478STDY7980348	0	0	0	0	0	Periderm
GAACGGATCATGGTCA-5478STDY7980348	1.12749	0	0	0	0	Periderm
GATCGCGCAGTAAGCG-5478STDY7980348	0	0	0	0	0	Periderm
TATTACCCAAGACGTG-5478STDY7980348	0	0	0	0	0	Periderm
ACTATCTCACATTTCT-5478STDY7980349	0	0	0	0	0	Periderm
ACTGAACAGCAGGTCA-5478STDY7980349	1.23467	0	0	0	0	Basal
ACTGATGCATGCTGGC-5478STDY7980349	1.23913	0	0	0	0	Periderm
CACACAATCATAAAGG-5478STDY7980349	1.84785	0	0	0	0	Periderm
CACCTTGGTACCTACA-5478STDY7980349	0.410477	0	0	0	0	Periderm
CGGACTGGTGTGCGTC-5478STDY7980349	1.21891	0	0	0	0	Periderm
CTAGAGTCAAGTCTAC-5478STDY7980349	0	0	0	0	0	Periderm
GAATGAAGTACAAGTA-5478STDY7980349	0.423293	0	0	0	0	Periderm
GTGAAGGAGCCTCGTG-5478STDY7980349	1.12285	0	0	0	0	Periderm
TAGAGCTCATTCCTCG-5478STDY7980349	0.283494	0	0	0	0	Periderm
TCACGAAAGCAGGTCA-5478STDY7980349	0	0	0	0	0	Periderm
TGGCGCACAACTTGAC-5478STDY7980349	1.98566	0	0	0	0	Periderm
AACTGGTGTATAGGGC-WSSS_THYst8796437	0.514993	0	0	0	0	Basal
ACACCGGGTAGGCATG-WSSS_THYst8796437	0	0	0	0	0	Basal
ACACCGGGTTTGTTTC-WSSS_THYst8796437	2.70712	0	0	0	0	Basal
ACAGCCGTCGCGTAGC-WSSS_THYst8796437	0	0	0	0	0	Basal
ACAGCTACACACAGAG-WSSS_THYst8796437	0.903232	0	0	0	0	Basal
ACATACGGTTTGACAC-WSSS_THYst8796437	1.64774	0	0	0	0	Periderm
ACCAGTAGTAAGTAGT-WSSS_THYst8796437	1.70043	0	0	0	0	Basal
ACCGTAATCGATAGAA-WSSS_THYst8796437	2.28366	0	0	0	0	Basal
ACGAGCCAGCTTTGGT-WSSS_THYst8796437	1.93565	0	0	0	0	Basal
ACGAGCCGTCTCCCTA-WSSS_THYst8796437	1.83336	0	0	0	0	Basal
ACGGAGACACAGAGGT-WSSS_THYst8796437	1.45971	0	0	0	0	Basal
ACGGAGACAGATAATG-WSSS_THYst8796437	1.21133	0	0	0	0	Periderm
ACGGCCACACAGCGTC-WSSS_THYst8796437	1.3962	0	0	0	0	Basal
ACGTCAAGTACGCACC-WSSS_THYst8796437	1.38607	0	0	0	0	Basal
ACTGATGGTGATAAAC-WSSS_THYst8796437	1.26999	0	0	0	0	Basal
ACTGCTCTCAACACTG-WSSS_THYst8796437	1.59872	0	0	0	0	Basal
ACTGCTCTCATACGGT-WSSS_THYst8796437	0	0	0	0	0	Periderm
ACTTTCAAGTTGTCGT-WSSS_THYst8796437	1.13769	0	0	0	0	Basal
AGAATAGCAAAGGAAG-WSSS_THYst8796437	1.57241	0	0	0	0	Basal
AGAATAGCATTCTCAT-WSSS_THYst8796437	1.96856	0	0	0	0	Basal
AGAGCGATCTTGTCAT-WSSS_THYst8796437	2.06739	0	0	0	0	Basal
AGAGTGGAGAGTCTGG-WSSS_THYst8796437	0	0	0	0	0	AER-Basal
AGATCTGAGCCAGTTT-WSSS_THYst8796437	1.34163	0	0	0	0	Basal
AGATCTGCAGACGCAA-WSSS_THYst8796437	2.25043	0	0	0	0	Basal
AGCATACTCACCCTCA-WSSS_THYst8796437	0.824571	0	0	0	0	Basal
AGCTCTCTCTGGCGTG-WSSS_THYst8796437	1.42104	0	0	0	0	Periderm
AGGCCGTTCGATGAGG-WSSS_THYst8796437	0.915452	0	0	0	0	Basal
AGGGAGTTCAGCTCTC-WSSS_THYst8796437	0	0	0	0	0	Basal
AGGGTGACAGGAATGC-WSSS_THYst8796437	2.22899	0	0	0	0	Basal
AGGTCATGTATCACCA-WSSS_THYst8796437	0	0	0	0	0	Basal
AGGTCATGTTATTCTC-WSSS_THYst8796437	2.18045	0	0	0	0	Basal
AGTGGGACATAGTAAG-WSSS_THYst8796437	1.4422	0	0	0	0	Basal
ATCATCTGTAGTAGTA-WSSS_THYst8796437	1.60413	0	0	0	0	Basal
ATGCGATCACCTCGGA-WSSS_THYst8796437	0	0	0	0	0	AER-Basal
ATGCGATCAGTAAGAT-WSSS_THYst8796437	1.51621	0	0	0	0	Basal
ATTCTACCACCAACCG-WSSS_THYst8796437	1.82992	0	0	0	0	Periderm
CAAGAAAGTGAGGCTA-WSSS_THYst8796437	1.87034	0	0	0	0	Basal
CACATAGGTTTAGCTG-WSSS_THYst8796437	2.0248	0	0	0	0	Basal
CACCTTGTCTGTACGA-WSSS_THYst8796437	2.17479	0	0	0	0	Basal
CAGAGAGTCGGTTAAC-WSSS_THYst8796437	1.76317	0	0	0	0	AER-Basal
CAGCATACACAGGTTT-WSSS_THYst8796437	1.5546	0	0	0	0	Basal
CAGCTAAGTACGAAAT-WSSS_THYst8796437	1.28171	0	0	0	0	Basal
CAGTCCTAGGACACCA-WSSS_THYst8796437	2.05804	0	0	0	0	Basal
CAGTCCTCATAAGACA-WSSS_THYst8796437	1.60805	0	0	0	0	Basal
CATATTCCAAGACGTG-WSSS_THYst8796437	1.88125	0	0	0	0	Periderm
CATCCACGTAAGTAGT-WSSS_THYst8796437	2.20912	0	0	0	0	Basal
CATCGAAGTCTCTCGT-WSSS_THYst8796437	0	0	0	0	0	Basal
CCACTACCAGGATCGA-WSSS_THYst8796437	0	0	0	0	0	Basal
CCACTACTCCAGTATG-WSSS_THYst8796437	0.931931	0	0	0	0	AER-Basal
CCAGCGATCGCTGATA-WSSS_THYst8796437	0.943899	0	0	0	0	Basal
CCGGGATTCGCTAGCG-WSSS_THYst8796437	1.4759	0	0	0	0	Basal
CCGGTAGCATCGGACC-WSSS_THYst8796437	1.84748	0	0	0	0	Basal
CCGTGGAGTCTTTCAT-WSSS_THYst8796437	1.93034	0	0	0	0	Periderm
CCTCAGTCACCGAAAG-WSSS_THYst8796437	0.82862	0	0	0	0	Basal
CGAACATTCCGTAGGC-WSSS_THYst8796437	1.32865	0	0	0	0	Basal
CGATGGCTCACATACG-WSSS_THYst8796437	1.96043	0	0	0	0	Basal
CGCGTTTCAGACAAGC-WSSS_THYst8796437	1.97385	0	0	0	0	Basal
CGCTGGAAGCTCCTTC-WSSS_THYst8796437	1.90339	0	0	0	0	Basal
CGCTTCATCTCAAACG-WSSS_THYst8796437	0	0	0	0	0	Basal
CGGACACCAGCTCGAC-WSSS_THYst8796437	1.4711	0	0	0	0	Basal
CGGAGTCAGCTAGTGG-WSSS_THYst8796437	1.96378	0	0	0	0	Basal
CGGAGTCGTATGAATG-WSSS_THYst8796437	1.36262	0	0	0	0	Basal
CGGCTAGTCGAATGCT-WSSS_THYst8796437	1.01819	0	0	0	0	Basal
CGTAGGCAGTTCCACA-WSSS_THYst8796437	2.18341	0	0	0	0	Periderm
CGTCACTGTATGAAAC-WSSS_THYst8796437	1.84213	0	0	0	0	Basal
CGTCTACCACACAGAG-WSSS_THYst8796437	1.51857	0	0	0	0	Basal
CGTTAGAGTAGCGCTC-WSSS_THYst8796437	1.00621	0	0	0	0	Basal
CGTTCTGCAAGGACTG-WSSS_THYst8796437	1.44765	0	0	0	0	Basal
CGTTGGGTCGTTGCCT-WSSS_THYst8796437	1.75978	0	0	0	0	Basal
CTACATTCAGCTGTAT-WSSS_THYst8796437	0.838929	0	0	0	0	Basal
CTACATTGTTCGGCAC-WSSS_THYst8796437	0	0	0	0	0	Basal
CTACATTTCTAACCGA-WSSS_THYst8796437	0	0	0	0	0	Periderm
CTACCCAGTTAGAACA-WSSS_THYst8796437	1.52988	0	0	0	0	Basal
CTACGTCCAAAGTCAA-WSSS_THYst8796437	1.80834	0	0	0	0	Basal
CTAGAGTAGGAACTGC-WSSS_THYst8796437	2.31973	0	0	0	0	Basal
CTAGAGTTCGTACGGC-WSSS_THYst8796437	2.0895	0	0	0	0	Basal
CTCCTAGAGGTCATCT-WSSS_THYst8796437	1.39624	0	0	0	0	Basal
CTCCTAGGTATGGTTC-WSSS_THYst8796437	1.42206	0	0	0	0	Basal
CTCGGAGGTCTCATCC-WSSS_THYst8796437	1.04022	0	0	0	0	Periderm
CTCGGAGGTTCCCTTG-WSSS_THYst8796437	0.869324	0	0	0	0	Periderm
CTCTAATGTCTCATCC-WSSS_THYst8796437	1.44814	0	0	0	0	Basal
CTCTACGGTAAATACG-WSSS_THYst8796437	1.81448	0	0.997916	0	0	Basal
CTGATCCCAATGACCT-WSSS_THYst8796437	1.3434	0	0	0	0	Basal
CTGCGGAAGCGTGTCC-WSSS_THYst8796437	2.12521	0	0	0	0	Basal
CTGCGGACATAAGACA-WSSS_THYst8796437	1.12032	0	0	0	0	Basal
CTGCTGTGTCTCCCTA-WSSS_THYst8796437	0.929141	0	0	0	0	Basal
CTGGTCTAGACTCGGA-WSSS_THYst8796437	2.66569	0	0	0	0	Basal
CTGGTCTTCCCTTGCA-WSSS_THYst8796437	1.76809	0	0	0	0	Basal
CTGTTTAGTAAGTGGC-WSSS_THYst8796437	2.39126	0	0	0	0	Basal
CTTACCGGTTCACGGC-WSSS_THYst8796437	1.06635	0	0	0	0	Basal
GAACCTACACCTCGGA-WSSS_THYst8796437	2.79094	0	0	0	0	Basal
GAACGGAAGCACCGCT-WSSS_THYst8796437	1.0525	0	0	0	0	Basal
GAAGCAGAGAAGGTGA-WSSS_THYst8796437	0	0	0	0	0	Basal
GAAGCAGAGCCAGAAC-WSSS_THYst8796437	1.54077	0	0	0	0	Basal
GAAGCAGCACAAGCCC-WSSS_THYst8796437	2.18593	0	0	0	0	Basal
GAAGCAGGTCAAAGAT-WSSS_THYst8796437	1.70594	0	0	0	0	Basal
GACAGAGGTCACTTCC-WSSS_THYst8796437	1.72283	0	0	0	0	Basal
GACCTGGCAACGCACC-WSSS_THYst8796437	1.37368	0	0	0	0	Basal
GACGCGTCACGGTGTC-WSSS_THYst8796437	0.903844	0	0	0	0	Basal
GAGGTGAGTCAGAGGT-WSSS_THYst8796437	2.13055	0	0	0	0	Basal
GAGTCCGTCCTGCCAT-WSSS_THYst8796437	1.71075	0	0	0	0	Basal
GATCGTACAATGGTCT-WSSS_THYst8796437	1.1811	0	0	0	0	Basal
GCAAACTCATTCTCAT-WSSS_THYst8796437	2.52951	0	0	0	0	Basal
GCAATCACATGCTAGT-WSSS_THYst8796437	1.88757	0	0	0	0	Basal
GCACATACAGTGACAG-WSSS_THYst8796437	1.71679	0	0	0	0	Basal
GCACTCTGTTATGTGC-WSSS_THYst8796437	1.33902	0	0	0	0	Basal
GCACTCTGTTCGGCAC-WSSS_THYst8796437	1.83749	0	0	0	0	Basal
GCAGTTATCACGCGGT-WSSS_THYst8796437	2.3911	0	0	0	0	Basal
GCATACAAGTTGAGTA-WSSS_THYst8796437	0	0	0	0	0	AER-Basal
GCCAAATAGTATTGGA-WSSS_THYst8796437	1.95592	0	0	0	0	Basal
GCCTCTATCCACGTTC-WSSS_THYst8796437	1.34697	0	0	0	0	Periderm
GCGAGAAAGGACAGCT-WSSS_THYst8796437	1.23657	0	0	0	0	Basal
GCGCAACAGTTGAGTA-WSSS_THYst8796437	0.889409	0	0	0	0	Basal
GCGCCAAAGTCACGCC-WSSS_THYst8796437	1.75387	0	0	0	0	Basal
GCGCGATGTGGAAAGA-WSSS_THYst8796437	1.41778	0	0	0	0	Basal
GCGGGTTCAGATCTGT-WSSS_THYst8796437	2.56458	0	0	0	0	Periderm
GCGGGTTTCTTGACGA-WSSS_THYst8796437	1.96488	0	0	0	0	Basal
GCTCCTAGTAAGTAGT-WSSS_THYst8796437	0	0	0	0	0	Basal
GCTGCAGAGAGCTGCA-WSSS_THYst8796437	0	0	0	0	0	AER-Basal
GGAATAAAGTGGGTTG-WSSS_THYst8796437	0	0	0	0	0	Periderm
GGATGTTCACAGTCGC-WSSS_THYst8796437	1.86463	0	0	0	0	Basal
GGCAATTCAGTTTACG-WSSS_THYst8796437	1.75671	0	0	0	0	Periderm
GGCAATTGTACCGTTA-WSSS_THYst8796437	2.2256	0	0	0	0	Basal
GGCAATTGTTACGGAG-WSSS_THYst8796437	1.78802	0	0	0	0	Basal
GGGAGATGTTCCAACA-WSSS_THYst8796437	2.07017	0	0	0	0	Basal
GGGAGATTCGAGAGCA-WSSS_THYst8796437	1.29735	0	0	0	0	Basal
GGGATGACATGCAACT-WSSS_THYst8796437	1.34246	0	0	0	0	Basal
GGGATGAGTGCGGTAA-WSSS_THYst8796437	1.14816	0	0	0	0	Basal
GGGTCTGAGTCCCACG-WSSS_THYst8796437	1.46199	0	0	0	0	Basal
GGGTTGCGTGGCGAAT-WSSS_THYst8796437	1.7384	0	0	0	0	Basal
GGTGTTAGTGGTAACG-WSSS_THYst8796437	1.18578	0	0	0	0	Basal
GTAACGTCAAGTTCTG-WSSS_THYst8796437	0	0	0	0	0	Basal
GTAACGTGTCCGAACC-WSSS_THYst8796437	1.78968	0	0	0	0	Basal
GTAACTGCAAACCCAT-WSSS_THYst8796437	2.20007	0	0	0	0	Basal
GTAACTGCATTACCTT-WSSS_THYst8796437	1.5503	0	0	0	0	Basal
GTACTCCTCGTGACAT-WSSS_THYst8796437	1.77244	0	0	0	0	Basal
GTAGGCCAGATGTAAC-WSSS_THYst8796437	2.30823	0	0	0	0	Basal
GTAGGCCGTCATGCCG-WSSS_THYst8796437	1.62733	0	0	0.519811	0	Basal
GTAGTCAAGTGGCACA-WSSS_THYst8796437	1.74656	0	0	0	0	Basal
GTCGTAAGTTCAGCGC-WSSS_THYst8796437	0	0	0	0	0	AER-Basal
GTCTCGTAGTGCCAGA-WSSS_THYst8796437	0.994066	0	0	0	0	AER-Basal
GTGAAGGTCGTCCGTT-WSSS_THYst8796437	2.40612	0	0	0	0	Periderm
GTGTGCGCACTGTGTA-WSSS_THYst8796437	0	0	0	0	0	AER-Basal
TAAACCGGTGTGAAAT-WSSS_THYst8796437	1.93908	0	0	0	0	Periderm
TAAGCGTAGGCTCTTA-WSSS_THYst8796437	1.53441	0	0	0	0	Basal
TAAGCGTCACAACGTT-WSSS_THYst8796437	1.05573	0	0	0	0	Basal
TACAGTGTCACCGGGT-WSSS_THYst8796437	2.23608	0	0	0	0	Basal
TACTCGCAGACAAAGG-WSSS_THYst8796437	1.9735	0	0	0	0	Basal
TACTCGCAGGCAGGTT-WSSS_THYst8796437	1.19285	0	0	0	0	Periderm
TACTTGTTCGGTCTAA-WSSS_THYst8796437	0.666735	0	0	0	0	Basal
TAGACCAAGGGTATCG-WSSS_THYst8796437	0.791965	0	0	0	0	Basal
TAGACCATCTCAAGTG-WSSS_THYst8796437	1.18083	0	0	0	0	Periderm
TAGCCGGGTACCGAGA-WSSS_THYst8796437	0.919966	0	0	0	0	Basal
TAGGCATAGAAACCAT-WSSS_THYst8796437	0	0	0	0	0	Basal
TAGGCATAGAGTACAT-WSSS_THYst8796437	1.78648	0	0	0	0	Periderm
TAGGCATCAGACACTT-WSSS_THYst8796437	1.33468	0	0	0	0	AER-Basal
TAGTTGGCAAGCGCTC-WSSS_THYst8796437	2.50206	0	0	0	0	Basal
TATCAGGCATGGAATA-WSSS_THYst8796437	2.34379	0	0.943947	0	0	Basal
TATGCCCGTACAAGTA-WSSS_THYst8796437	1.81247	0	0	0	0	Basal
TATTACCTCATCTGTT-WSSS_THYst8796437	1.47425	0	0	0	0	Periderm
TCAGATGCAAGTACCT-WSSS_THYst8796437	2.25572	0	0	0	0	Basal
TCAGATGTCGAATGGG-WSSS_THYst8796437	1.54211	0	0	0	0	Periderm
TCAGCTCAGGGTATCG-WSSS_THYst8796437	1.78155	0	0	0	0	Basal
TCAGGATCAAAGGTGC-WSSS_THYst8796437	0.935492	0	0	0	0	Periderm
TCCACACGTGCGGTAA-WSSS_THYst8796437	1.01995	0	0	0	0	Basal
TCCACACTCCGCGGTA-WSSS_THYst8796437	2.05225	0	0	0	0	Basal
TCCCGATCAGGAATCG-WSSS_THYst8796437	1.37677	0	0	0	0	Basal
TCGAGGCAGCTGGAAC-WSSS_THYst8796437	0.918879	0	0	0	0	Basal
TCGCGAGCATCGGTTA-WSSS_THYst8796437	1.50248	0	0	0	0	Basal
TCGCGTTGTCCGTTAA-WSSS_THYst8796437	2.07171	0	0	0	0	Basal
TCGTACCAGACTACAA-WSSS_THYst8796437	1.232	0	0	0	0	Basal
TCTGGAATCAAGATCC-WSSS_THYst8796437	1.81448	0	0	0	0	Basal
TCTTTCCGTACTCAAC-WSSS_THYst8796437	1.7221	0	0	0	0	Basal
TGAAAGAAGACTAGGC-WSSS_THYst8796437	1.11958	0	0	0	0	Basal
TGAAAGACAAACCTAC-WSSS_THYst8796437	2.23732	0	0	0	0	Periderm
TGACAACCACTCGACG-WSSS_THYst8796437	0	0	0	0	0	Basal
TGACAACGTTTAGGAA-WSSS_THYst8796437	1.08541	0	0	0	0	Basal
TGACAACTCAGTACGT-WSSS_THYst8796437	0	0	0	0	0	Basal
TGACAACTCCTTAATC-WSSS_THYst8796437	0.659529	0	0	0	0	Basal
TGACTAGGTAGCCTCG-WSSS_THYst8796437	0.66998	0	0	0	0	Basal
TGAGCATAGTCGATAA-WSSS_THYst8796437	2.28695	0	0	0	0	Periderm
TGAGGGAGTGTCAATC-WSSS_THYst8796437	0	0	0	0	0	Basal
TGATTTCAGAAACGAG-WSSS_THYst8796437	1.42541	0	0	0	0	Basal
TGCGGGTAGTAAGTAC-WSSS_THYst8796437	0	0	0	0	0	Basal
TGCGTGGCACCGTTGG-WSSS_THYst8796437	0.865055	0	0	0	0	Basal
TGCTACCGTTCCGGCA-WSSS_THYst8796437	1.52329	0	0	0	0	Basal
TGCTACCTCTTAGAGC-WSSS_THYst8796437	1.67281	0	0	0	0	Basal
TGGGCGTAGATGCCTT-WSSS_THYst8796437	1.86296	0	0	0	0	Basal
TGTGTTTCACGGCGTT-WSSS_THYst8796437	2.85205	0	0	0	0	Periderm
TTAGGACAGTGGTAAT-WSSS_THYst8796437	2.31574	0	0	0	0	Basal
TTAGGACCACCGAAAG-WSSS_THYst8796437	1.91163	0	0	0.542623	0	Basal
TTAGGCATCGGTTAAC-WSSS_THYst8796437	1.44665	0	0	0	0	Basal
TTCGGTCCAAGCGATG-WSSS_THYst8796437	1.65649	0	0	0	0	Periderm
TTCTACAAGCCTATGT-WSSS_THYst8796437	1.90537	0	0	0	0	Basal
TTGAACGTCGCCCTTA-WSSS_THYst8796437	2.14082	0	0	0	0	Basal
TTGGCAACAGCTTCGG-WSSS_THYst8796437	1.0676	0	0	0	0	Basal
TTGGCAATCTCTGAGA-WSSS_THYst8796437	0	0	0	0	0	Basal
TTTACTGTCACGATGT-WSSS_THYst8796437	2.41006	0	0	0	0	Basal
TTTGCGCAGTTTCCTT-WSSS_THYst8796437	1.61157	0	0	0	0	Periderm
AACTCAGTCGCCTGAG-WSSS_THYst8796438	1.58186	0	0	0	0	AER-Basal
ACACCAAAGGGCATGT-WSSS_THYst8796438	1.97435	0	0	0	0	Basal
ACAGCCGGTAGAGCTG-WSSS_THYst8796438	2.53389	0	0	0	0	Basal
ACATACGCACGAAGCA-WSSS_THYst8796438	2.33752	0	0	0	0	Periderm
ACATGGTTCAATCACG-WSSS_THYst8796438	0.747975	0	0	0	0	Basal
ACCTTTACACCATCCT-WSSS_THYst8796438	1.61136	0	0.588855	0	0	Basal
ACTGAGTTCCTCTAGC-WSSS_THYst8796438	1.341	0	0	0	0	AER-Basal
ACTGCTCGTCAATGTC-WSSS_THYst8796438	1.05769	0	0	0	0	AER-Basal
AGCGTCGCATTACGAC-WSSS_THYst8796438	1.47629	0	0	0	0	Basal
AGTGAGGAGTTCGCGC-WSSS_THYst8796438	1.68487	0	0	0	0	Periderm
ATGAGGGCAAAGCAAT-WSSS_THYst8796438	0.583832	0	0	0	0	AER-Basal
CAAGATCGTTCGTGAT-WSSS_THYst8796438	1.91551	0	0	0	0	Basal
CAGCAGCCAGTGAGTG-WSSS_THYst8796438	1.46263	0	0	0	0	AER-Basal
CAGCAGCTCCGCAGTG-WSSS_THYst8796438	1.44653	0	0	0.432684	0	Basal
CAGCTAAGTTGAACTC-WSSS_THYst8796438	0.538669	0	0.538669	0	0	AER-Basal
CAGTAACGTTCCACTC-WSSS_THYst8796438	1.01074	0	0	0	0	Basal
CATATGGAGGGCTTCC-WSSS_THYst8796438	2.45755	0	0	0	0	Basal
CATATTCAGAGCTTCT-WSSS_THYst8796438	2.04153	0	0	0	0	Basal
CATGGCGGTGTGGTTT-WSSS_THYst8796438	2.11386	0	0	0	0	Basal
CATTCGCGTATTAGCC-WSSS_THYst8796438	2.63736	0	0	0	0	Periderm
CTACGTCCAGGGTACA-WSSS_THYst8796438	1.34655	0	0	0	0	Basal
CTCCTAGGTGTCGCTG-WSSS_THYst8796438	0	0	0	0	0	Periderm
GACACGCAGACCCACC-WSSS_THYst8796438	1.0937	0	0	0	0	Basal
GACCTGGAGGACTGGT-WSSS_THYst8796438	1.22414	0	0	0	0	Periderm
GCGAGAACAGCCAATT-WSSS_THYst8796438	1.29373	0	0	0	0	AER-Basal
GCGGGTTTCAGTTAGC-WSSS_THYst8796438	1.03962	0	0	0	0	Basal
GGAGCAACACTTGGAT-WSSS_THYst8796438	2.08348	0	0	0	0	Periderm
GGCTCGAAGACGCAAC-WSSS_THYst8796438	2.275	0	0	0	0	Basal
GTAGTCAAGATATGCA-WSSS_THYst8796438	1.22169	0	0	0	0	Basal
GTGAAGGTCGTCCGTT-WSSS_THYst8796438	2.241	0	0	0	0	Periderm
GTTTCTACAATGGAAT-WSSS_THYst8796438	1.81194	0.824427	0	0	0	Basal
TAAACCGGTGTGAAAT-WSSS_THYst8796438	1.63355	0	0	0	0	Periderm
TAGCCGGAGAAGGACA-WSSS_THYst8796438	2.05344	0	0	0	0	Periderm
TCAGATGAGTACCGGA-WSSS_THYst8796438	1.13474	0	0	0	0	Basal
TCAGGTACACTCAGGC-WSSS_THYst8796438	0	0	0	0	0	Basal
TCCACACTCGGGAGTA-WSSS_THYst8796438	1.50452	0	0	0	0	AER-Basal
TCGCGTTGTGATAAAC-WSSS_THYst8796438	1.50032	0	0	0	0	Basal
TGAAAGACAAACCTAC-WSSS_THYst8796438	2.79058	0	0	0	0	Periderm
TGACTAGGTAACGTTC-WSSS_THYst8796438	1.38765	0	0	0	0	Periderm
TGATTTCAGGTACTCT-WSSS_THYst8796438	0	0	0	0	0	AER-Basal
TGCCCATGTCCATCCT-WSSS_THYst8796438	0.972418	0	0	0	0	Periderm
TGCTGCTTCACAATGC-WSSS_THYst8796438	1.94668	0	0	0	0	Basal
TGGTTAGCAGCCTATA-WSSS_THYst8796438	2.10291	0	0	0	0	Basal
TTTGTCACATCGGTTA-WSSS_THYst8796438	2.91848	0	0	0	0	Periderm
AAATGCCAGCACCGTC-WSSS_THYst8796439	0	1.82589	0	0	0	AER-Basal
AACACGTCAAGACACG-WSSS_THYst8796439	1.20278	0	0	0	0	AER-Basal
AACCATGCATTCCTCG-WSSS_THYst8796439	0	1.92195	0	0	0	AER-Basal
AACCGCGGTCCTCCAT-WSSS_THYst8796439	1.56703	2.6772	0.9652	0	0	AER-Basal
AACTCAGTCGGTTAAC-WSSS_THYst8796439	2.15297	0	0	0	0	AER-Basal
AACTCCCAGTGCAAGC-WSSS_THYst8796439	1.43041	0.585062	0	0	0	AER-Basal
AACTCCCTCTGCTTGC-WSSS_THYst8796439	0.969006	0	0	0	0	AER-Basal
AACTGGTAGCGAGAAA-WSSS_THYst8796439	1.23588	1.53947	0	0	0	AER-Basal
AACTTTCCAAGTCTGT-WSSS_THYst8796439	1.2261	0	0	0	0	AER-Basal
AAGGAGCTCGCTAGCG-WSSS_THYst8796439	1.382	0	1.17469	0	0	AER-Basal
AAGTCTGGTCGCCATG-WSSS_THYst8796439	1.63888	0	0	0	0	AER-Basal
AATCCAGGTTCCATGA-WSSS_THYst8796439	1.51488	0	0	0	0	AER-Basal
ACACCAACATCAGTAC-WSSS_THYst8796439	0	0	0	0	0	Periderm
ACAGCTACACATCCAA-WSSS_THYst8796439	0.871718	0	0	0	0	AER-Basal
ACATACGCACTGTTAG-WSSS_THYst8796439	1.59857	0	0	0	0	AER-Basal
ACATCAGCAGGGTATG-WSSS_THYst8796439	0	0	0	0	0	Periderm
ACCCACTTCCGAAGAG-WSSS_THYst8796439	2.41752	0	0	0	0	Periderm
ACCGTAATCAGCCTAA-WSSS_THYst8796439	1.23994	1.90646	0.597993	0	0	AER-Basal
ACCGTAATCTGAGGGA-WSSS_THYst8796439	0.765385	0.454199	0.454199	0	0	AER-Basal
ACCTTTAGTAAGAGGA-WSSS_THYst8796439	1.82971	0	0.558152	0	0	AER-Basal
ACCTTTAGTCCTAGCG-WSSS_THYst8796439	1.65495	0	0	0	0	Periderm
ACGAGCCCAGGTGCCT-WSSS_THYst8796439	2.13315	0.80658	0.80658	0	0	AER-Basal
ACGATACGTTGGTAAA-WSSS_THYst8796439	1.88137	1.33006	0	0	0	AER-Basal
ACGGGCTAGCTAGTGG-WSSS_THYst8796439	0.846841	0.846841	0	0	0	AER-Basal
ACTGTCCTCTGACCTC-WSSS_THYst8796439	1.36151	0	0.457689	0	0	AER-Basal
AGACGTTCACAGGCCT-WSSS_THYst8796439	1.67123	0	0.732214	0	0	AER-Basal
AGACGTTCATTTGCTT-WSSS_THYst8796439	1.80854	0.703248	0	0	0	AER-Basal
AGCATACGTCATTAGC-WSSS_THYst8796439	1.27393	0.999378	0.61966	0.61966	0	AER-Basal
AGCATACTCCGTAGTA-WSSS_THYst8796439	1.47818	0.61315	0	0	0	AER-Basal
AGCCTAAAGATTACCC-WSSS_THYst8796439	2.53925	1.08012	0.499769	0	0	AER-Basal
AGCGTATAGATAGTCA-WSSS_THYst8796439	0.944715	0.944715	1.74331	0	0	AER-Basal
AGCTCTCGTTTGTTGG-WSSS_THYst8796439	0.887976	0	0.539473	0	0	AER-Basal
AGGCCGTTCAACACTG-WSSS_THYst8796439	2.26131	2.46339	0	0	0	AER-Basal
AGGGAGTGTTCGTGAT-WSSS_THYst8796439	1.77498	1.77498	0	0	0	AER-Basal
AGTGTCAGTAAGTTCC-WSSS_THYst8796439	0.834441	2.31498	0.501843	0.501843	0	AER-Basal
ATCACGACACGGTAGA-WSSS_THYst8796439	1.48336	0.994683	0	0	0	AER-Basal
ATCATCTGTGCGATAG-WSSS_THYst8796439	2.3833	2.55012	0	0	0	AER-Basal
ATCATCTGTTTGACTG-WSSS_THYst8796439	1.58578	0	0	0	0	Periderm
ATCCACCGTGACCAAG-WSSS_THYst8796439	1.8031	1.56889	0.818504	0	0	AER-Basal
ATCGAGTCACGGTAAG-WSSS_THYst8796439	1.85396	0	0	0	0	AER-Basal
ATCGAGTGTATGCTTG-WSSS_THYst8796439	1.67099	1.82146	1.00319	0.622448	0	AER-Basal
ATCTACTCAGATGGGT-WSSS_THYst8796439	1.67036	0	0	0	0	AER-Basal
ATTATCCGTAGCGCTC-WSSS_THYst8796439	1.38483	1.50256	0.915122	0.915122	0	AER-Basal
ATTGGACTCGTCTGCT-WSSS_THYst8796439	1.75502	1.94297	0	0	0	AER-Basal
ATTTCTGCAAACCCAT-WSSS_THYst8796439	1.40944	0.805346	0	0.481645	0	AER-Basal
CAACCTCTCCCTAACC-WSSS_THYst8796439	1.777	1.37302	0	0	0	AER-Basal
CAAGAAATCTTCCTTC-WSSS_THYst8796439	0.817585	1.26131	1.80172	0	0	AER-Basal
CAAGTTGAGAGAACAG-WSSS_THYst8796439	0.569843	0.93058	0	0	0	AER-Basal
CACACAACACCTTGTC-WSSS_THYst8796439	2.4408	0	0	0	0	Periderm
CACACTCTCGTCCGTT-WSSS_THYst8796439	2.03111	0.665814	0.665814	0	0	AER-Basal
CACAGGCCAATGTTGC-WSSS_THYst8796439	1.40164	0.568413	0.568413	0	0	AER-Basal
CACAGGCTCTTTACGT-WSSS_THYst8796439	1.04324	1.32378	0	0	0	AER-Basal
CACAGTACAAGCGTAG-WSSS_THYst8796439	1.44109	0	0.960362	0	0	Periderm
CACCTTGCATACTACG-WSSS_THYst8796439	2.21218	0.856936	0.856936	0	0	AER-Basal
CAGCCGATCCTCGCAT-WSSS_THYst8796439	1.95549	2.26128	1.39468	0	0	AER-Basal
CATATTCCAGCTCGCA-WSSS_THYst8796439	1.14611	0.539592	1.35099	0.539592	0	AER-Basal
CATCCACAGAACTGTA-WSSS_THYst8796439	1.31911	1.31911	0.862911	0	0	AER-Basal
CATCGGGTCAGCTCGG-WSSS_THYst8796439	1.24031	0.801262	1.04469	0	0	AER-Basal
CATTCGCGTTCAACCA-WSSS_THYst8796439	0	1.22621	0	0.58932	0	AER-Basal
CCAATCCCAGGCAGTA-WSSS_THYst8796439	0.583552	0	0	0	0	AER-Basal
CCACGGAGTGTCGCTG-WSSS_THYst8796439	0.74436	0	0	0	0	AER-Basal
CCACTACCAGCAGTTT-WSSS_THYst8796439	1.70016	1.26893	0	0	0	AER-Basal
CCACTACGTCGGATCC-WSSS_THYst8796439	0.962558	0.962558	0.962558	0	0	Basal
CCACTACGTGTAACGG-WSSS_THYst8796439	1.11536	0	0	0	0	AER-Basal
CCACTACGTTAGGGTG-WSSS_THYst8796439	1.67422	0	0	0	0	AER-Basal
CCAGCGAAGACAGACC-WSSS_THYst8796439	1.31574	0.64667	0.64667	0	0	AER-Basal
CCAGCGATCACTTACT-WSSS_THYst8796439	1.98804	1.42325	0	0	0	AER-Basal
CCATTCGAGTAAGTAC-WSSS_THYst8796439	1.43411	0	0	0	0	Periderm
CCCAATCGTTTAGCTG-WSSS_THYst8796439	1.37533	1.16854	0.553367	0	0	AER-Basal
CCCATACTCCTCTAGC-WSSS_THYst8796439	2.1822	0	0	0	0	AER-Basal
CCGGGATGTAAGAGAG-WSSS_THYst8796439	2.46539	2.46539	0	0	0	AER-Basal
CCTACCAGTTTAAGCC-WSSS_THYst8796439	0.729423	0.729423	0	0	0	AER-Basal
CCTAGCTGTAGCGCAA-WSSS_THYst8796439	0	0	0	0	0	Periderm
CCTATTATCTGGTTCC-WSSS_THYst8796439	0	0	0	0	0	Periderm
CCTCTGAGTATAATGG-WSSS_THYst8796439	0	0	0	0	0	Periderm
CCTTTCTAGTCGAGTG-WSSS_THYst8796439	1.00237	0.454199	1.00237	0.454199	0	AER-Basal
CCTTTCTGTCTGGAGA-WSSS_THYst8796439	1.20045	0.573166	0	0	0	AER-Basal
CCTTTCTTCCCTTGTG-WSSS_THYst8796439	2.06695	1.00253	0	0	0	Periderm
CGACTTCAGTCAATAG-WSSS_THYst8796439	1.63999	0.869217	0	0	0	AER-Basal
CGAGCACAGGTAGCCA-WSSS_THYst8796439	1.27347	0	0	0	0	Periderm
CGAGCCACACCGGAAA-WSSS_THYst8796439	1.32588	0	0	0	0	AER-Basal
CGATGGCAGACAAGCC-WSSS_THYst8796439	1.19962	2.07399	0	0	0	AER-Basal
CGATGGCTCCCACTTG-WSSS_THYst8796439	1.03951	0.475783	1.23463	0.475783	0	AER-Basal
CGCTTCAGTTCAGTAC-WSSS_THYst8796439	1.99955	0	0	0	0	AER-Basal
CGGAGTCCACTGTGTA-WSSS_THYst8796439	0.680203	0	0	0	0	Periderm
CGGGTCATCCAAGTAC-WSSS_THYst8796439	1.62481	0.798966	0	0	0	AER-Basal
CGTAGGCAGTTACGGG-WSSS_THYst8796439	0.949789	2.99683	0	0	0	AER-Basal
CGTCAGGTCACATGCA-WSSS_THYst8796439	1.67893	2.1122	0	0	0	AER-Basal
CGTGAGCTCGGCGGTT-WSSS_THYst8796439	0	0	0	0	0	Periderm
CGTTGGGGTGATAAGT-WSSS_THYst8796439	2.2474	0.990515	0	0	0	AER-Basal
CTAAGACTCCTCTAGC-WSSS_THYst8796439	0	0	0.898114	0	0	AER-Basal
CTACATTAGGCTCATT-WSSS_THYst8796439	1.16307	0	0	0	0	AER-Basal
CTACGTCAGAGTTGGC-WSSS_THYst8796439	1.86563	1.31641	1.31641	0	0	AER-Basal
CTAGTGATCTCAAGTG-WSSS_THYst8796439	1.31661	0	0	0	0	AER-Basal
CTCCTAGCAGCTGCAC-WSSS_THYst8796439	2.03247	0	0	0	0	AER-Basal
CTCGTACAGTGTCCAT-WSSS_THYst8796439	1.40697	0	0	0	0	AER-Basal
CTCGTCAAGGAACTGC-WSSS_THYst8796439	1.81902	1.63562	0	0	0	AER-Basal
CTCTAATGTGACCAAG-WSSS_THYst8796439	0.821133	0	0.821133	0.821133	0	AER-Basal
CTCTAATTCTGCAGTA-WSSS_THYst8796439	1.80877	0	0	0	0	AER-Basal
CTGAAACCACCTGGTG-WSSS_THYst8796439	1.50176	2.43963	1.20189	0	0	AER-Basal
CTGAAACTCCAGAGGA-WSSS_THYst8796439	1.82039	2.02623	0	0	0	AER-Basal
CTGATAGCACGGCGTT-WSSS_THYst8796439	0	0	0	0	0	AER-Basal
CTGCGGATCGGCCGAT-WSSS_THYst8796439	1.84808	0.848825	0.848825	0	0	AER-Basal
CTGTGCTGTTGTTTGG-WSSS_THYst8796439	1.60421	0.951493	0	0	0	AER-Basal
CTTAACTTCATACGGT-WSSS_THYst8796439	1.59896	0	0	0	0	AER-Basal
CTTACCGTCGTCACGG-WSSS_THYst8796439	1.89314	0	1.34027	0	0	AER-Basal
GAAATGAGTTGTCTTT-WSSS_THYst8796439	0.975548	2.02953	0	0	0	AER-Basal
GAATGAAGTAAATGTG-WSSS_THYst8796439	1.27248	1.81473	0	0	0	AER-Basal
GACGCGTCAATAGCAA-WSSS_THYst8796439	1.32264	0	0	0	0	AER-Basal
GACGGCTAGCCACGTC-WSSS_THYst8796439	0.963258	0	0	0.593388	0	AER-Basal
GACGTGCAGGTGCAAC-WSSS_THYst8796439	1.57292	1.80734	0	0	0	AER-Basal
GACGTTACATCGATTG-WSSS_THYst8796439	1.38772	1.38772	0	0	0	AER-Basal
GACGTTAGTTAAGTAG-WSSS_THYst8796439	0	0	0	0	0	Periderm
GACTAACTCTGAGGGA-WSSS_THYst8796439	1.14993	1.44384	1.14993	0	0	AER-Basal
GACTGCGAGATCCGAG-WSSS_THYst8796439	0.936198	0	0.573876	0	0	AER-Basal
GAGGTGAAGATGGCGT-WSSS_THYst8796439	1.22057	0.952714	0	0	0	AER-Basal
GAGGTGACATGGTCTA-WSSS_THYst8796439	0.731934	0.731934	0	0	0	AER-Basal
GAGGTGATCCTCAATT-WSSS_THYst8796439	0	0	0.816526	0	0	AER-Basal
GAGGTGATCGCACTCT-WSSS_THYst8796439	2.05971	0	0.862357	0	0	Basal
GATCAGTCAGAGCCAA-WSSS_THYst8796439	1.47882	0	0	0	0	AER-Basal
GATCGATTCGGAATCT-WSSS_THYst8796439	1.56776	2.42508	0.433255	0	0	AER-Basal
GATCGTATCTCGCATC-WSSS_THYst8796439	0	0	0	0.972572	0	AER-Basal
GATCTAGGTCCATGAT-WSSS_THYst8796439	0.879973	2.80452	0	0	0	AER-Basal
GCACATAAGTTGAGTA-WSSS_THYst8796439	0.485917	0.485917	0	0	0	AER-Basal
GCACATAGTCAGTGGA-WSSS_THYst8796439	0.847374	2.19734	0.847374	0	0	AER-Basal
GCACTCTCACCCTATC-WSSS_THYst8796439	1.87318	0	0.138798	0	0	AER-Basal
GCATGATAGATAGCAT-WSSS_THYst8796439	0.714139	0	0	0	0	AER-Basal
GCATGATAGCCGTCGT-WSSS_THYst8796439	1.37758	1.09087	0.687348	0	0	AER-Basal
GCATGCGAGCTGCAAG-WSSS_THYst8796439	1.92695	0.550182	0	0	0	AER-Basal
GCGCAACAGTGTGGCA-WSSS_THYst8796439	1.35931	1.80231	0.544287	0.544287	0	AER-Basal
GCGCAACTCGCCTGAG-WSSS_THYst8796439	2.51372	0	0	0	0	AER-Basal
GCGGGTTGTTCGGCAC-WSSS_THYst8796439	0.925908	0	0	0	0	Periderm
GCGGGTTTCCTCCTAG-WSSS_THYst8796439	0.829202	0	0	0	0	AER-Basal
GCGGGTTTCGGGAGTA-WSSS_THYst8796439	0	1.48323	0	0	0	AER-Basal
GCTGCAGGTCCAGTTA-WSSS_THYst8796439	0	0	0.923247	0	0	Periderm
GCTGCTTAGATCCTGT-WSSS_THYst8796439	1.45114	0	0.597183	0	0	AER-Basal
GCTTCCAGTTGATTCG-WSSS_THYst8796439	1.98889	1.30919	0	0	0	AER-Basal
GCTTGAACAATAGCAA-WSSS_THYst8796439	2.18327	0	0.945869	0	0	AER-Basal
GGACGTCCAAAGGCGT-WSSS_THYst8796439	1.98978	1.56619	0	0	0	AER-Basal
GGAGCAAAGACTAGAT-WSSS_THYst8796439	0	0	0.467534	0	0	AER-Basal
GGCGTGTTCCTTGCCA-WSSS_THYst8796439	0.902099	0	0	0	0	AER-Basal
GGGAGATCACAGTCGC-WSSS_THYst8796439	1.60773	1.29773	0	0	0	AER-Basal
GGGAGATTCTTGTTTG-WSSS_THYst8796439	2.02025	0	0.836401	0	0	AER-Basal
GGTATTGGTATAATGG-WSSS_THYst8796439	1.08286	0	0	0	0	AER-Basal
GGTATTGGTCTCTCTG-WSSS_THYst8796439	1.90375	0.886967	0	0	0	AER-Basal
GGTGAAGCAATAGCGG-WSSS_THYst8796439	1.30259	0	0	0	0	AER-Basal
GGTGCGTCAGATCTGT-WSSS_THYst8796439	1.45616	1.8691	0.740265	0.740265	0	AER-Basal
GGTGCGTTCATGTGGT-WSSS_THYst8796439	1.32439	0	0.652306	1.04378	0	AER-Basal
GTACTCCCAGATCCAT-WSSS_THYst8796439	1.35626	1.35626	0	0	0	AER-Basal
GTACTCCGTGACCAAG-WSSS_THYst8796439	0	0	0	0	0	AER-Basal
GTACTTTTCAACACGT-WSSS_THYst8796439	1.61757	0	0	0	0	AER-Basal
GTAGTCAAGTGCGATG-WSSS_THYst8796439	1.62833	0	0	0	0	Periderm
GTAGTCAAGTTCCACA-WSSS_THYst8796439	1.88714	1.43515	0	0	0	AER-Basal
GTATTCTTCTTACCGC-WSSS_THYst8796439	0.751036	0.751036	0.751036	0	0	AER-Basal
GTCACGGCAAGTTAAG-WSSS_THYst8796439	1.76224	0.958773	0	0	0	AER-Basal
GTCATTTAGTCAAGGC-WSSS_THYst8796439	0	1.47707	0	0	0	AER-Basal
GTCGTAAGTTGGTTTG-WSSS_THYst8796439	1.37949	0.91085	0	0	0	AER-Basal
GTCTCGTGTACTCTCC-WSSS_THYst8796439	2.508	0	0	0	0	AER-Basal
GTCTCGTGTTACTGAC-WSSS_THYst8796439	1.39947	0	0	0.476614	0	AER-Basal
GTGAAGGTCCGCAGTG-WSSS_THYst8796439	1.75215	0	0	0	0	AER-Basal
GTGCATAGTAATTGGA-WSSS_THYst8796439	0	0	0	0	0	AER-Basal
GTGCGGTTCAAACGGG-WSSS_THYst8796439	1.45667	1.45667	0	0	0	AER-Basal
GTGGGTCAGTGCCATT-WSSS_THYst8796439	0	2.01799	1.15511	0	0	AER-Basal
GTGTTAGAGTGGTAAT-WSSS_THYst8796439	1.09542	0	0	0	0	AER-Basal
GTTACAGTCGGAATCT-WSSS_THYst8796439	0	0	0	0	0	AER-Basal
GTTCATTCAAGCGCTC-WSSS_THYst8796439	2.4083	0.817302	0	0	0	AER-Basal
TACCTTATCTCACATT-WSSS_THYst8796439	1.2211	0	0	0	0	Basal
TAGACCAAGCCTCGTG-WSSS_THYst8796439	2.06934	1.1959	0	0	0	AER-Basal
TAGCCGGGTCATGCAT-WSSS_THYst8796439	1.73906	0.850396	0.512995	1.10223	0	AER-Basal
TAGTTGGCATGACATC-WSSS_THYst8796439	0.711911	0	0.711911	0	0	AER-Basal
TATCAGGGTTTCGCTC-WSSS_THYst8796439	1.6088	0.692747	0	0	0	AER-Basal
TATCTCAGTGTGACCC-WSSS_THYst8796439	1.20091	1.731	0	0	0	AER-Basal
TATGCCCAGGCGCTCT-WSSS_THYst8796439	1.22814	0	1.5309	1.22814	0	AER-Basal
TCAATCTAGTGGCACA-WSSS_THYst8796439	2.20451	0	0	0	0	AER-Basal
TCAATCTCAGTAAGAT-WSSS_THYst8796439	0.703145	0	0.703145	0	0	AER-Basal
TCACAAGGTCGAATCT-WSSS_THYst8796439	0	0	0	0	0	Periderm
TCACAAGGTCTAGGTT-WSSS_THYst8796439	1.70504	0	0	0	0	AER-Basal
TCACAAGGTGCTCTTC-WSSS_THYst8796439	1.55694	2.50412	0.660658	0	0	AER-Basal
TCAGATGCAGGCAGTA-WSSS_THYst8796439	1.44794	1.15359	0	0	0	AER-Basal
TCAGCTCTCGATGAGG-WSSS_THYst8796439	2.60168	0.940317	0	0	0	Basal
TCAGGATCACATCCAA-WSSS_THYst8796439	1.23467	0	0.796886	0	0	AER-Basal
TCAGGTAAGCCCAATT-WSSS_THYst8796439	1.45114	0	0	0	0	AER-Basal
TCCCGATCATAAAGGT-WSSS_THYst8796439	2.13972	2.00499	0	0.728035	0	AER-Basal
TCGAGGCAGAGCTGCA-WSSS_THYst8796439	1.16931	0	0	0	0	AER-Basal
TCGCGAGCAGACACTT-WSSS_THYst8796439	0	0	0	0	0	AER-Basal
TCGCGTTGTCATTAGC-WSSS_THYst8796439	2.07288	1.72842	0	0	0	AER-Basal
TCGGGACGTGTAAGTA-WSSS_THYst8796439	0.802143	0	0	0	0	AER-Basal
TCGGTAACATGTCGAT-WSSS_THYst8796439	0	1.79552	0	0	0	AER-Basal
TCGTAGAGTGTGCCTG-WSSS_THYst8796439	1.38289	0	0.913569	0	0	AER-Basal
TCTCATATCTGCTGTC-WSSS_THYst8796439	0	0	0	0	0	Periderm
TCTCTAACAGACTCGC-WSSS_THYst8796439	1.93654	0	0	0	0	AER-Basal
TGAAAGACAAACCTAC-WSSS_THYst8796439	0	0	0	0	0	Periderm
TGAAAGACATTAGCCA-WSSS_THYst8796439	0	1.22304	0	0	0	AER-Basal
TGACGGCCACAGGTTT-WSSS_THYst8796439	1.89856	0	0	0	0	AER-Basal
TGAGAGGGTAGCGATG-WSSS_THYst8796439	0.812182	0	0	0	0	Periderm
TGAGCATTCCAGAGGA-WSSS_THYst8796439	1.62837	0	0.860857	0.860857	0	AER-Basal
TGCCAAAAGGAATGGA-WSSS_THYst8796439	0.877914	1.33809	0	0	0	AER-Basal
TGCCCTAAGCCAACAG-WSSS_THYst8796439	1.77888	1.77888	0	0.685437	0	AER-Basal
TGCTACCCATCGGAAG-WSSS_THYst8796439	0.963258	0.963258	0.963258	0	0.963258	AER-Basal
TGGACGCAGCTGCAAG-WSSS_THYst8796439	1.44236	0	0	0	0	AER-Basal
TGGGCGTAGCAAATCA-WSSS_THYst8796439	2.07171	2.07171	0	0	0	AER-Basal
TGGGCGTGTACGACCC-WSSS_THYst8796439	2.67382	0	0	0	0	AER-Basal
TGGTTAGCATCCGCGA-WSSS_THYst8796439	2.35074	0	0	0	0	AER-Basal
TGGTTCCCAATAGAGT-WSSS_THYst8796439	2.31184	2.05665	0	0	0	AER-Basal
TTAACTCAGCTAGCCC-WSSS_THYst8796439	1.36327	3.22848	0.677856	0.677856	0	AER-Basal
TTAGTTCGTTGTACAC-WSSS_THYst8796439	1.15318	0	0	0	0	Periderm
TTCGAAGAGATGTCGG-WSSS_THYst8796439	1.50757	0.775612	1.20712	0	0	AER-Basal
TTCGGTCAGGGCTCTC-WSSS_THYst8796439	2.52061	2.99874	1.06679	0	0	AER-Basal
TTCTCCTCATCAGTAC-WSSS_THYst8796439	1.32567	1.49423	0	0	0	AER-Basal
TTCTTAGCAGGCGATA-WSSS_THYst8796439	1.46212	2.2287	0	0	0	AER-Basal
TTGGCAAGTTGAACTC-WSSS_THYst8796439	0	0	0	0	0	Periderm
TTTATGCCACGGTTTA-WSSS_THYst8796439	1.28729	0	0	0.362668	0	AER-Basal
TTTATGCTCAGTTCGA-WSSS_THYst8796439	0.704642	0.704642	0	0	0	AER-Basal
AAAGTAGAGAGACGAA-WSSS_THYst8796440	1.61824	0	0	0	0	Basal
AACTCTTTCCTTTCTC-WSSS_THYst8796440	0	0	0	0	0	AER-Basal
AAGTCTGTCAACGAAA-WSSS_THYst8796440	1.3853	0	0	0	0	Basal
ACATCAGCAGGGTATG-WSSS_THYst8796440	1.26547	0	0	0	0	Periderm
ACCGTAATCATGCTCC-WSSS_THYst8796440	0	0	0	0	0	AER-Basal
ATCTGCCGTCTCTTTA-WSSS_THYst8796440	1.25779	0	0	0	0	Periderm
ATGAGGGTCAGGATCT-WSSS_THYst8796440	1.02818	0	0	0	0	Basal
ATTGGACTCCCAACGG-WSSS_THYst8796440	1.80278	0	0	0	0	Basal
CAAGTTGGTATATCCG-WSSS_THYst8796440	1.612	0	0	0	0	Basal
CAGAATCGTCTAGTGT-WSSS_THYst8796440	1.69194	0	0	0	0	Basal
CCGTTCATCTGCCAGG-WSSS_THYst8796440	1.44541	0	0	0	0	Basal
CGATGTACAGTAAGAT-WSSS_THYst8796440	2.21766	0	0	0	0	Basal
CGTCCATTCCTTTACA-WSSS_THYst8796440	1.00303	0	0	0	0	Basal
CGTTGGGCACGCTTTC-WSSS_THYst8796440	1.20622	0	0	0	0.460714	Basal
CTCACACCACAGGCCT-WSSS_THYst8796440	1.24872	0	0	0	0	Basal
GATTCAGAGGCTATCT-WSSS_THYst8796440	1.62312	0	0	0	0	Basal
GCGCAACAGAGACGAA-WSSS_THYst8796440	1.1861	0	0	0	0	Basal
GTCTCGTTCTTAGAGC-WSSS_THYst8796440	0	0	0	0	0	AER-Basal
GTGAAGGTCGTCCGTT-WSSS_THYst8796440	0	0	0	0	0	Periderm
TAAGTGCCAGATTGCT-WSSS_THYst8796440	1.25199	0	0	0	0	Basal
TCTTCGGCACCGGAAA-WSSS_THYst8796440	0	0	0	0	0	AER-Basal
TCTTTCCGTAGGACAC-WSSS_THYst8796440	2.14794	0	0	0	0	Basal
TGAAAGACAAACCTAC-WSSS_THYst8796440	1.81195	0	0	0	0	Periderm
TGGCCAGCACTTGGAT-WSSS_THYst8796440	1.54476	0	0	0.801532	0	AER-Basal
TGGGAAGCATTGGCGC-WSSS_THYst8796440	0	0	0	0	0	AER-Basal
TTGGCAACAGGACGTA-WSSS_THYst8796440	2.2981	0	0	0	0	Basal
ACAGCCGGTCGGCTCA-WSSS_THYst8796441	1.46968	0	0	0	0	Basal
ACCTTTACAGCTGCAC-WSSS_THYst8796441	2.0303	0	0.842978	0	0	Basal
ACGAGGAAGCGATAGC-WSSS_THYst8796441	1.77671	0	0	0	0	Basal
ACTGTCCGTCCGCTGA-WSSS_THYst8796441	1.94036	0	0	0	0	Basal
AGGCCGTTCAAGGCTT-WSSS_THYst8796441	1.91835	0	0	0	0	Basal
AGTCTTTTCTGTTGAG-WSSS_THYst8796441	0.715685	0	0	0	0	Basal
CAAGGCCAGGCATGGT-WSSS_THYst8796441	1.84418	0	0	0	0	Basal
CACATTTCAAACCCAT-WSSS_THYst8796441	1.7086	0	0	0	0	Basal
CCCTCCTCACATCCAA-WSSS_THYst8796441	2.27671	0	1.25232	0	0	Basal
CCTACCAGTCTAGGTT-WSSS_THYst8796441	1.73782	0	0.94065	0	0	Basal
CCTTACGCATATACCG-WSSS_THYst8796441	1.07556	0	0	0	0	Basal
CCTTTCTCAACGCACC-WSSS_THYst8796441	1.58972	0	0.303625	0	0	Basal
CGATTGACACATGACT-WSSS_THYst8796441	0	0	0	0	0	AER-Basal
CGCCAAGCACCGAAAG-WSSS_THYst8796441	2.3944	0	0	0	0	Basal
CGCGTTTAGATCCCGC-WSSS_THYst8796441	1.72519	0	0	0	0	Basal
CGCTGGAGTCTTGTCC-WSSS_THYst8796441	0.929697	0	0	0	0	Basal
CGGCTAGTCACCATAG-WSSS_THYst8796441	2.03979	0	0	0	0	AER-Basal
CGGGTCAGTTGAACTC-WSSS_THYst8796441	1.93798	0	0	0	0	AER-Basal
CTGATAGTCCCTAACC-WSSS_THYst8796441	1.7449	0	0	0	0	Basal
GAATGAACAACTTGAC-WSSS_THYst8796441	1.78183	0	0	0	0	Basal
GCGACCAAGTCATGCT-WSSS_THYst8796441	1.85433	0	0.640752	0	0	Basal
GCGCGATTCAACCATG-WSSS_THYst8796441	0	0	0.861725	0	0	Basal
GCTGCTTTCTGGCGAC-WSSS_THYst8796441	1.99804	0	0.167319	0	0	Periderm
GGCGACTAGCACGCCT-WSSS_THYst8796441	1.61514	0	0	0	0	Basal
GGGAATGGTCACACGC-WSSS_THYst8796441	2.70647	0	0	0	0	Basal
GGGACCTCACAAGTAA-WSSS_THYst8796441	2.1477	0	0	0	0	AER-Basal
GTAACGTCACGTTGGC-WSSS_THYst8796441	1.8389	0	0	0	0	Basal
GTACTCCGTTCGGGCT-WSSS_THYst8796441	2.02938	0	0	0	0	Basal
GTTACAGAGCTATGCT-WSSS_THYst8796441	2.51643	0	0	0	0	Basal
TAAGCGTTCCCTAATT-WSSS_THYst8796441	2.2748	0	0	0	0	Periderm
TCAGGATAGCCAGTAG-WSSS_THYst8796441	1.78616	0	0	0	0	Basal
TCATTACAGCTCCTTC-WSSS_THYst8796441	1.86172	0	0	0	0	AER-Basal
TCGTAGATCATAACCG-WSSS_THYst8796441	2.26284	0	0	0	0	Basal
TGAAAGACAAACCTAC-WSSS_THYst8796441	0	0	0	0	0	Periderm
TTAACTCCATCACGAT-WSSS_THYst8796441	0	0	0	0	0	Periderm
TTTGTCACATCGGTTA-WSSS_THYst8796441	2.40576	0	0	0	0	Periderm
AAACGGGTCGTGGGAA-WSSS_THYst8796442	2.07813	0.287308	0.287308	0	0	Periderm
AAAGTAGCAAGCCGTC-WSSS_THYst8796442	0	1.47408	0	0.610717	0	AER-Basal
AACCATGAGTGTACTC-WSSS_THYst8796442	1.70139	0	0	0.341755	1.83998	AER-Basal
AACCGCGGTAGAGCTG-WSSS_THYst8796442	1.59261	1.08461	0	0	0	AER-Basal
AACGTTGAGGAATCGC-WSSS_THYst8796442	0.904807	1.37192	0.551426	0.551426	0	AER-Basal
AACTCTTTCTAGCACA-WSSS_THYst8796442	0.87099	0	0	0	0	AER-Basal
AACTGGTCATACTCTT-WSSS_THYst8796442	1.67234	0	0.892631	0	0	Basal
AACTTTCGTCTTCGTC-WSSS_THYst8796442	0.996728	1.48587	0	0	0	AER-Basal
AAGGTTCAGGACTGGT-WSSS_THYst8796442	1.52393	0	0	0	0	Periderm
AAGGTTCGTCTGCAAT-WSSS_THYst8796442	1.09928	0	0	0	0	AER-Basal
AAGGTTCTCACGGTTA-WSSS_THYst8796442	2.04153	0	0	0	0	AER-Basal
AAGTCTGTCTTGCCGT-WSSS_THYst8796442	0.503909	1.28667	0.503909	0.837403	0	AER-Basal
ACACCGGCAAGTCATC-WSSS_THYst8796442	1.9356	1.65526	0.990941	0	0	AER-Basal
ACACCGGGTTAAAGTG-WSSS_THYst8796442	2.32413	0	0	0	0	AER-Basal
ACACTGAGTCGATTGT-WSSS_THYst8796442	1.37329	1.75631	0.744612	0.552207	0	AER-Basal
ACAGCTAAGGACGAAA-WSSS_THYst8796442	1.35125	0	0	0	0	AER-Basal
ACAGCTAAGTACGATA-WSSS_THYst8796442	1.16317	0	0.550058	0	0	AER-Basal
ACATACGAGATTACCC-WSSS_THYst8796442	0	0.79964	1.23822	1.23822	0	AER-Basal
ACATCAGCAGGGTATG-WSSS_THYst8796442	0	0	0	0	0	Periderm
ACATGGTCATTAGGCT-WSSS_THYst8796442	1.04761	0.65514	0	0	0	AER-Basal
ACCAGTAGTGCAACGA-WSSS_THYst8796442	2.34438	0	0	0	0	AER-Basal
ACCAGTATCACCTCGT-WSSS_THYst8796442	1.51261	0.922881	0	1.10593	0	AER-Basal
ACCCACTCACTGTGTA-WSSS_THYst8796442	1.65752	2.25051	0.881877	0	0	AER-Basal
ACCTTTAAGCACGCCT-WSSS_THYst8796442	1.40571	0.63103	0.364486	0.364486	0	AER-Basal
ACCTTTAAGGCCCTTG-WSSS_THYst8796442	0.632867	0	0	0	0	AER-Basal
ACCTTTAAGTGCAAGC-WSSS_THYst8796442	1.92796	1.3706	0	0	0	AER-Basal
ACGATACTCCATTCTA-WSSS_THYst8796442	1.95682	0.795416	0	0	0	AER-Basal
ACGCCGAGTGTGAATA-WSSS_THYst8796442	2.38847	0	0	1.6566	0	AER-Basal
ACGGAGACACATTAGC-WSSS_THYst8796442	0.86434	0.86434	0	0	0	AER-Basal
ACGGCCAAGCGCCTTG-WSSS_THYst8796442	0	0	0	0	0	AER-Basal
ACGGCCACACTGAAGG-WSSS_THYst8796442	1.84299	1.20561	1.06937	0.354336	0	AER-Basal
ACGGGCTGTGATGTGG-WSSS_THYst8796442	1.20513	0.576085	0	0.939272	0	AER-Basal
ACGGGCTGTTCCGTCT-WSSS_THYst8796442	0.818717	0.818717	0	0	0	AER-Basal
ACGTCAATCAGTCAGT-WSSS_THYst8796442	1.44839	0	0	0	0	Periderm
ACTGAGTCATTAACCG-WSSS_THYst8796442	2.28544	0.904894	1.37203	0	0	AER-Basal
ACTGCTCGTCTAAACC-WSSS_THYst8796442	1.55313	0.807405	0	0	0	AER-Basal
ACTGTCCAGTTAGGTA-WSSS_THYst8796442	0	1.5274	0	0	0	AER-Basal
ACTGTCCCACGCGAAA-WSSS_THYst8796442	1.64836	1.13115	0.530476	0	0	AER-Basal
ACTGTCCCAGTCGATT-WSSS_THYst8796442	2.19439	0	0	0	0	AER-Basal
ACTTACTCAAGCGATG-WSSS_THYst8796442	2.08186	1.68401	0.6299	1.01336	0	AER-Basal
ACTTGTTCACTGTCGG-WSSS_THYst8796442	1.97207	1.11902	0	0	0	AER-Basal
ACTTTCAAGATCTGCT-WSSS_THYst8796442	1.44974	0	0	0.502229	0	AER-Basal
ACTTTCACATCGGACC-WSSS_THYst8796442	1.15735	1.74512	0.737523	0.897855	0	AER-Basal
ACTTTCATCTGATACG-WSSS_THYst8796442	1.86	0	0	0	0	Periderm
AGACGTTTCTGATTCT-WSSS_THYst8796442	1.32476	0	0	0	0	AER-Basal
AGATCTGAGCCATCGC-WSSS_THYst8796442	1.70336	0	0	0	0	AER-Basal
AGATCTGAGCGTGAAC-WSSS_THYst8796442	0	0	0	2.72425	0	Periderm
AGATCTGTCGTATCAG-WSSS_THYst8796442	0	0.846233	0	0	0	AER-Basal
AGATTGCAGGGTTCCC-WSSS_THYst8796442	1.42289	0	0	0	0	Periderm
AGATTGCCAGGATCGA-WSSS_THYst8796442	1.25443	0	0	0	0	AER-Basal
AGCAGCCAGGGCTTGA-WSSS_THYst8796442	1.63701	0.603196	0	0	0	AER-Basal
AGCATACCAAACCCAT-WSSS_THYst8796442	1.34729	1.34729	0	0.885208	0	AER-Basal
AGCATACTCGGCTACG-WSSS_THYst8796442	1.95562	0.976441	0.439327	0.439327	0.74352	AER-Basal
AGCGTATAGCGGATCA-WSSS_THYst8796442	0.880882	0	0.534453	0.534453	3.37624	AER-Basal
AGCGTATGTTCCATGA-WSSS_THYst8796442	0.922927	0.56436	0	0	0	AER-Basal
AGCGTATTCTGCTGCT-WSSS_THYst8796442	1.51365	0	0	1.29677	0	AER-Basal
AGCTCTCAGACAATAC-WSSS_THYst8796442	0	0.755138	0	0.447216	0	AER-Basal
AGGCCGTTCGTACCGG-WSSS_THYst8796442	0.944523	1.42146	0	0	0	AER-Basal
AGTCTTTGTTATGTGC-WSSS_THYst8796442	1.54651	0	0	0	0	AER-Basal
AGTGAGGAGCAATCTC-WSSS_THYst8796442	1.74247	0	0.778341	0.778341	0	AER-Basal
ATCACGAGTGGTCTCG-WSSS_THYst8796442	0	0	0	0	0	AER-Basal
ATCATCTCAGCTGGCT-WSSS_THYst8796442	2.51441	0	0	0	0	AER-Basal
ATCATGGTCCCTCAGT-WSSS_THYst8796442	2.02208	0	0	0	0	AER-Basal
ATCCGAACATCACAAC-WSSS_THYst8796442	0.617015	0	0	0	0	AER-Basal
ATCCGAATCTCTAAGG-WSSS_THYst8796442	0	0	0	0	0	Periderm
ATCGAGTAGTACGTTC-WSSS_THYst8796442	1.79986	0	0	0	0	AER-Basal
ATCGAGTCAGGATTGG-WSSS_THYst8796442	0.844791	0.844791	0	0	0	AER-Basal
ATCGAGTCAGTGAGTG-WSSS_THYst8796442	1.85061	0	0	0	0	AER-Basal
ATCTGCCCAAACCTAC-WSSS_THYst8796442	0.971295	1.24186	0	0	0	AER-Basal
ATGAGGGAGACTAAGT-WSSS_THYst8796442	1.02703	1.02703	0	0	0	AER-Basal
ATTATCCTCGGCTTGG-WSSS_THYst8796442	1.11357	0.704384	0	0.704384	0	AER-Basal
ATTCTACCATACTCTT-WSSS_THYst8796442	1.297	0.953579	0.426352	0	0	AER-Basal
ATTGGACTCACGCATA-WSSS_THYst8796442	1.0411	0	0.650329	0	0	AER-Basal
ATTTCTGTCCAGAGGA-WSSS_THYst8796442	1.56729	0	0	0	0	AER-Basal
CAACCAACAGACGCAA-WSSS_THYst8796442	1.77664	1.45239	0	0	0	AER-Basal
CAACCAAGTACACCGC-WSSS_THYst8796442	0	1.34445	0	0	0	AER-Basal
CAACCAAGTGAGGGTT-WSSS_THYst8796442	1.29574	0	0.633697	0	0	AER-Basal
CAACCAATCGAATGGG-WSSS_THYst8796442	1.95701	0	0	0	0	AER-Basal
CAACCTCGTACCAGTT-WSSS_THYst8796442	2.12067	1.92708	0.903145	0.903145	0	AER-Basal
CAAGAAAGTATAGTAG-WSSS_THYst8796442	1.67064	1.49345	0	0	0	AER-Basal
CAAGAAATCGGCCGAT-WSSS_THYst8796442	1.65706	0	0	0	0	AER-Basal
CAAGATCCACTGTCGG-WSSS_THYst8796442	1.93807	0.910806	0.910806	0	0	AER-Basal
CAAGGCCGTTGGGACA-WSSS_THYst8796442	1.1157	1.81307	0.70599	0	0	AER-Basal
CACACCTAGATTACCC-WSSS_THYst8796442	0.87652	0	0.87652	0	0	AER-Basal
CACACTCCAGGAATGC-WSSS_THYst8796442	2.31311	0	0	0	0	AER-Basal
CACATAGCATGCTAGT-WSSS_THYst8796442	1.51516	0.536508	0.536508	0	0	AER-Basal
CACATAGTCTTGAGGT-WSSS_THYst8796442	1.45721	0	0	0.344825	2.22299	AER-Basal
CACATTTAGCTATGCT-WSSS_THYst8796442	1.78337	1.5502	0.805346	0.805346	0	AER-Basal
CACATTTTCCTACAGA-WSSS_THYst8796442	1.34382	0	0	0	0	Basal
CACCACTTCAATCTCT-WSSS_THYst8796442	1.29555	1.01836	0	0.633572	0	AER-Basal
CAGAATCAGTTGCAGG-WSSS_THYst8796442	1.45928	2.09878	1.16375	0.742393	0	AER-Basal
CAGAGAGTCGGTGTCG-WSSS_THYst8796442	0.778469	0	0	0	0	AER-Basal
CAGCATAGTCAGAATA-WSSS_THYst8796442	0.458885	2.74456	0.458885	0	0	AER-Basal
CAGCATAGTTGATTCG-WSSS_THYst8796442	1.48697	2.19596	0.451466	1.48697	0	AER-Basal
CAGCGACTCTTCTGGC-WSSS_THYst8796442	1.11763	0	0.522282	0	0	AER-Basal
CAGTAACCACTTAAGC-WSSS_THYst8796442	1.29497	0	0.633199	0.633199	0	AER-Basal
CAGTAACGTATCTGCA-WSSS_THYst8796442	2.01011	0	0	0	0	AER-Basal
CAGTAACGTCTAGCCG-WSSS_THYst8796442	1.39453	1.39453	0.922881	0.922881	0	AER-Basal
CAGTAACGTGTGAAAT-WSSS_THYst8796442	0	0	0	0	0	Periderm
CAGTCCTTCGCTAGCG-WSSS_THYst8796442	1.62723	0	0	0	0	Periderm
CATATGGGTTCTGGTA-WSSS_THYst8796442	1.1977	0.932819	0	0	0	AER-Basal
CATCAAGTCGGATGTT-WSSS_THYst8796442	0.866012	1.32304	0	0	0	AER-Basal
CATCGAAGTCTAGAGG-WSSS_THYst8796442	0.753944	1.70501	0	0	0	AER-Basal
CATCGGGCACAAGTAA-WSSS_THYst8796442	2.09835	0.412711	0	0	0	AER-Basal
CATGGCGAGAAGGGTA-WSSS_THYst8796442	1.77112	0	0	0	0	AER-Basal
CATGGCGCAAACCCAT-WSSS_THYst8796442	1.71894	2.19012	0.476533	0	0	AER-Basal
CATTCGCAGCGGCTTC-WSSS_THYst8796442	1.39719	0.700426	0	0.700426	0	AER-Basal
CCACCTATCTGCGTAA-WSSS_THYst8796442	1.63241	0	0	0	0	AER-Basal
CCACGGAAGCGACGTA-WSSS_THYst8796442	1.23122	0	0	0	0	AER-Basal
CCATGTCTCGATAGAA-WSSS_THYst8796442	1.77244	0	0.798092	0.798092	0	AER-Basal
CCCAATCCATGTTCCC-WSSS_THYst8796442	0.764464	0	0.764464	0.764464	0	AER-Basal
CCCAATCTCTGTTGAG-WSSS_THYst8796442	0.983336	2.04037	0.60796	0.60796	0	AER-Basal
CCCATACTCTCAAGTG-WSSS_THYst8796442	1.21375	0.387448	0	0	0	AER-Basal
CCGGGATCAGCTATTG-WSSS_THYst8796442	0.834036	1.08312	0	1.08312	0	AER-Basal
CCGTTCACACTTGGAT-WSSS_THYst8796442	0.805346	1.5502	0	1.24558	0	AER-Basal
CCTAAAGCAGCGATCC-WSSS_THYst8796442	1.64819	0.875131	0	0	0	AER-Basal
CCTACCAAGGAATTAC-WSSS_THYst8796442	2.20926	0	0	0	0	AER-Basal
CCTACCAAGGCAAAGA-WSSS_THYst8796442	2.46704	0	0	0	0	Periderm
CCTAGCTGTACTCAAC-WSSS_THYst8796442	1.44584	0	0.964211	0	0	AER-Basal
CCTATTAAGTCATGCT-WSSS_THYst8796442	1.83254	2.4423	0.916261	0.559594	0	AER-Basal
CCTTCGAGTTCCACAA-WSSS_THYst8796442	0	0	0	0	0	AER-Basal
CCTTCGATCCAGAAGG-WSSS_THYst8796442	1.52533	1.85551	0.371274	0.641411	0	AER-Basal
CGACCTTGTCTAGAGG-WSSS_THYst8796442	0.652262	0	0	0	0	Periderm
CGACTTCCAGTCTTCC-WSSS_THYst8796442	2.07949	0	1.50412	1.50412	0	AER-Basal
CGAGAAGTCGCCCTTA-WSSS_THYst8796442	1.75393	0	0	0.78587	0	AER-Basal
CGAGCCAGTGACCAAG-WSSS_THYst8796442	1.65815	3.03646	0.535478	1.13937	0	AER-Basal
CGATGGCAGAGTTGGC-WSSS_THYst8796442	1.83586	0	0	0	0	AER-Basal
CGATGGCTCGCGGATC-WSSS_THYst8796442	1.9254	0.954593	0.725167	0	0	AER-Basal
CGCCAAGTCAAGGTAA-WSSS_THYst8796442	1.66843	0.540758	0	0	0	AER-Basal
CGCTTCACAGAAGCAC-WSSS_THYst8796442	1.7941	1.7941	0	0.69455	0	AER-Basal
CGGACACGTGGCAAAC-WSSS_THYst8796442	0.890509	0.890509	0.541268	0	0	AER-Basal
CGGACTGAGTCAAGCG-WSSS_THYst8796442	1.42854	0.950226	1.42854	0	0	AER-Basal
CGGCTAGCACGTGAGA-WSSS_THYst8796442	0.695229	0	0	0	0	AER-Basal
CGTAGGCGTAGGCTGA-WSSS_THYst8796442	2.59291	0	0	0	0	AER-Basal
CGTGTAAAGAGAACAG-WSSS_THYst8796442	2.21393	1.11117	0.518378	0	0.518378	AER-Basal
CGTTCTGTCATGCTCC-WSSS_THYst8796442	0	1.40441	0	0	0	AER-Basal
CGTTCTGTCTGCGACG-WSSS_THYst8796442	0	1.46595	1.46595	0	0	AER-Basal
CGTTGGGAGGTTACCT-WSSS_THYst8796442	1.62843	2.41944	0	0	0	AER-Basal
CGTTGGGTCATTCACT-WSSS_THYst8796442	0.710329	1.12146	0	0	0	AER-Basal
CTAACTTTCCAAGTAC-WSSS_THYst8796442	1.63412	1.3728	1.21108	0	0	AER-Basal
CTAAGACAGCGTTCCG-WSSS_THYst8796442	1.17415	0.750327	0	0	0	AER-Basal
CTAAGACCAGTCACTA-WSSS_THYst8796442	0	0	0	0	0	AER-Basal
CTACATTTCTTCAACT-WSSS_THYst8796442	0	1.31045	1.85874	0	0	AER-Basal
CTACCCATCAGTGTTG-WSSS_THYst8796442	1.42072	0.487366	0.487366	0.813613	0	AER-Basal
CTACGTCTCATAGCAC-WSSS_THYst8796442	0	0	0	0	0	Periderm
CTAGAGTCACCATCCT-WSSS_THYst8796442	1.67917	0	0	0	0	Periderm
CTAGAGTCAGTTAACC-WSSS_THYst8796442	0.757176	1.48086	0.757176	0	0	AER-Basal
CTAGCCTTCACATACG-WSSS_THYst8796442	1.63269	2.22302	0.973442	0.600769	0	AER-Basal
CTAGTGAGTAGTGAAT-WSSS_THYst8796442	1.2492	0	0	0	0	Periderm
CTAGTGATCGCATGAT-WSSS_THYst8796442	1.61522	0	0	0	0	AER-Basal
CTCACACAGAAGGTGA-WSSS_THYst8796442	1.4021	1.11267	1.11267	0.703712	0	AER-Basal
CTCACACGTCACAAGG-WSSS_THYst8796442	1.44676	2.55833	0.543529	0.308247	0	AER-Basal
CTCATTACATTCCTCG-WSSS_THYst8796442	1.57987	0	0	0	0	AER-Basal
CTCATTAGTGTGAATA-WSSS_THYst8796442	1.15564	1.15564	0.736217	1.15564	0	AER-Basal
CTCATTAGTTTCGCTC-WSSS_THYst8796442	0.831758	0	0	0.623209	0	AER-Basal
CTCCTAGCACATTCGA-WSSS_THYst8796442	1.68166	0	0	0	0	AER-Basal
CTCGAAATCATAGCAC-WSSS_THYst8796442	1.45692	0	0	0	0	Periderm
CTCGAGGGTTCCATGA-WSSS_THYst8796442	1.0187	2.15967	0	0.46365	0	AER-Basal
CTCGGGAGTACCGCTG-WSSS_THYst8796442	1.17053	0	0	0	0	AER-Basal
CTCGGGATCACTGGGC-WSSS_THYst8796442	0.958822	0.590179	0.590179	0	0	AER-Basal
CTCGTACAGAGGTAGA-WSSS_THYst8796442	1.6986	0	0	0	0	AER-Basal
CTCGTACTCAACTCTT-WSSS_THYst8796442	1.33561	0	0.875947	0	0	AER-Basal
CTCTGGTCACCTGGTG-WSSS_THYst8796442	0.491693	1.06652	0	0	0	AER-Basal
CTGAAACCACGACGAA-WSSS_THYst8796442	1.34048	2.24735	0.879808	0	0	AER-Basal
CTGAAGTTCGTCACGG-WSSS_THYst8796442	0.978005	1.46286	0.286553	0.690888	0	AER-Basal
CTGATAGAGTTTGCGT-WSSS_THYst8796442	1.9252	0.901838	0	0	0	AER-Basal
CTGATAGTCGGCTTGG-WSSS_THYst8796442	0	0	0	0	0	AER-Basal
CTGATCCTCAGCCTAA-WSSS_THYst8796442	1.54689	0.654518	0.480042	0.480042	0	AER-Basal
CTGCCTATCCCATTAT-WSSS_THYst8796442	0.538996	0	0	0	0	AER-Basal
CTGTGCTTCTCTGCTG-WSSS_THYst8796442	1.17748	0	0	0	0	AER-Basal
CTGTTTAAGGCGATAC-WSSS_THYst8796442	1.59363	2.31751	0.83603	0	0	AER-Basal
CTTGGCTCAGGGTATG-WSSS_THYst8796442	0.593025	0.962758	0.593025	0	0	AER-Basal
CTTTGCGAGGCAGGTT-WSSS_THYst8796442	0.985436	0	0	0	0	AER-Basal
GAAACTCAGGTAGCCA-WSSS_THYst8796442	0.869941	0.869941	0	0	0	AER-Basal
GAACCTAAGTTGAGTA-WSSS_THYst8796442	1.71978	0	0	0.763524	0	Periderm
GAACGGACACAGAGGT-WSSS_THYst8796442	2.01954	0.968397	0	0	0	AER-Basal
GAACGGATCAATCACG-WSSS_THYst8796442	1.93796	1.02367	0.783408	0.466535	0	AER-Basal
GAATGAAAGATATACG-WSSS_THYst8796442	1.95505	0	0	0	0	AER-Basal
GACACGCGTCAGGACA-WSSS_THYst8796442	1.37155	0.683343	0.683343	1.08552	0	AER-Basal
GACCAATTCGAATCCA-WSSS_THYst8796442	1.20507	1.73589	0	0	0	AER-Basal
GACCTGGCAAAGAATC-WSSS_THYst8796442	1.54748	0.803435	0	0	0	AER-Basal
GACGCGTCATAACCTG-WSSS_THYst8796442	2.07979	0	0	0	0	AER-Basal
GACGTGCAGACAGAGA-WSSS_THYst8796442	1.29407	2.08695	0.632619	1.01707	0	AER-Basal
GAGCAGACATCTATGG-WSSS_THYst8796442	0.993397	1.3439	1.18393	0.757808	0	AER-Basal
GAGCAGAGTTCTGTTT-WSSS_THYst8796442	1.08675	1.08675	0.503728	0	0	Periderm
GAGTCCGTCCCTGACT-WSSS_THYst8796442	0	0	0	0	0	Periderm
GATCAGTCAACCGCCA-WSSS_THYst8796442	0.870022	2.30411	0.526786	0	0	AER-Basal
GATCGTAAGATGCCTT-WSSS_THYst8796442	1.59316	0.502719	0	0	0	AER-Basal
GATGAAACAAGAGTCG-WSSS_THYst8796442	1.28115	2.63934	0	1.00571	0	AER-Basal
GATGAAAGTCTCCCTA-WSSS_THYst8796442	1.10228	2.20211	0.407298	1.10228	0	AER-Basal
GATGAGGAGGATGTAT-WSSS_THYst8796442	1.42733	0.949254	0	0.949254	0	AER-Basal
GCAATCAAGTGAATTG-WSSS_THYst8796442	2.07602	0	1.00912	0.458094	0	AER-Basal
GCACTCTTCTCATTCA-WSSS_THYst8796442	1.29638	0.989619	0.544865	0.895578	0	AER-Basal
GCAGTTAAGATATGCA-WSSS_THYst8796442	1.81663	0.99954	0.99954	0	0	AER-Basal
GCATACAAGCAATCTC-WSSS_THYst8796442	2.37474	0	0.964965	0	0	AER-Basal
GCATGATTCCGGGTGT-WSSS_THYst8796442	1.97804	1.97804	0.575812	0	0	AER-Basal
GCATGCGAGTACGACG-WSSS_THYst8796442	1.86817	1.50074	0.691004	0.404037	0	AER-Basal
GCATGCGGTCCGCTGA-WSSS_THYst8796442	1.86425	0	0	0	0	AER-Basal
GCGACCACAAGCCTAT-WSSS_THYst8796442	1.40874	1.11859	0.572503	0.415503	0	AER-Basal
GCGACCATCACAAACC-WSSS_THYst8796442	0.974355	1.0917	0.285097	1.0917	0	AER-Basal
GCGACCATCATTCACT-WSSS_THYst8796442	1.41204	1.82032	0	0	0	AER-Basal
GCGCAGTCATGGTCTA-WSSS_THYst8796442	1.13082	1.64796	0	0	0	AER-Basal
GCGGGTTAGGGCTTGA-WSSS_THYst8796442	1.42373	0	0	0	0	AER-Basal
GCTCTGTGTGCGAAAC-WSSS_THYst8796442	2.02395	0	0	0	0	AER-Basal
GCTGCAGTCACCTTAT-WSSS_THYst8796442	0	0	0	0.758863	0	AER-Basal
GCTGGGTAGGCGACAT-WSSS_THYst8796442	1.56529	2.46142	0.488995	0.815963	0	AER-Basal
GCTTGAAGTAAAGTCA-WSSS_THYst8796442	2.28463	1.07084	0.56936	0	0	AER-Basal
GGAAAGCCAAGAAAGG-WSSS_THYst8796442	0.813555	1.56187	0.608284	0.983781	0	AER-Basal
GGAACTTAGTACATGA-WSSS_THYst8796442	1.08362	2.26794	0.608685	0.984332	0	AER-Basal
GGACAAGGTCAGGACA-WSSS_THYst8796442	1.91115	1.24385	0.600471	0	0	AER-Basal
GGACAGACACTTGGAT-WSSS_THYst8796442	1.54718	0	1.96903	0.80323	0	AER-Basal
GGCCGATGTAGCTAAA-WSSS_THYst8796442	1.36598	0.585697	0.235399	0.84461	0	AER-Basal
GGCGTGTAGACTACAA-WSSS_THYst8796442	1.63654	0	0	0	0	Periderm
GGCTCGAGTTGAGTTC-WSSS_THYst8796442	1.9057	0	0.888313	0	0	AER-Basal
GGCTCGATCGCATGGC-WSSS_THYst8796442	2.0467	1.17787	0.75317	0	0	AER-Basal
GGGACCTAGGCACATG-WSSS_THYst8796442	1.67492	2.01592	0.433274	0.433274	0	AER-Basal
GGGATGAAGCCTATGT-WSSS_THYst8796442	0.348086	0	0	0	0	AER-Basal
GGGATGATCTAACTCT-WSSS_THYst8796442	2.97488	0	0	0	0	AER-Basal
GGGCACTCATCACCCT-WSSS_THYst8796442	1.41165	0.936623	0	0	0	AER-Basal
GGGCACTTCGGCTACG-WSSS_THYst8796442	1.48277	0	0	0	0	AER-Basal
GGGCATCCACATGACT-WSSS_THYst8796442	1.404	0	0	1.04481	0	Periderm
GGGCATCGTCCGAGTC-WSSS_THYst8796442	1.778	0	0	0	0	AER-Basal
GGGCATCTCCCTTGTG-WSSS_THYst8796442	1.49991	1.00819	0	0	0	AER-Basal
GGGTCTGTCCTTGGTC-WSSS_THYst8796442	2.19879	0.58857	0.58857	0	0	AER-Basal
GGTGAAGAGATGCGAC-WSSS_THYst8796442	1.25815	1.25815	0	0	0	AER-Basal
GGTGAAGTCCTTAATC-WSSS_THYst8796442	2.20222	0	0	0	0	AER-Basal
GGTGTTACACTATCTT-WSSS_THYst8796442	1.27322	2.00564	0.82688	0	0	AER-Basal
GGTGTTAGTGGCCCTA-WSSS_THYst8796442	1.73009	0.457518	1.36117	0.457518	0	AER-Basal
GTAACTGAGAGATGAG-WSSS_THYst8796442	2.33377	0	0	0	0	AER-Basal
GTACTCCAGATGCCTT-WSSS_THYst8796442	1.32466	1.04402	0	0	0	AER-Basal
GTAGGCCCATTGAGCT-WSSS_THYst8796442	0.794351	1.76679	1.2314	1.5345	0	AER-Basal
GTAGGCCGTGATAAAC-WSSS_THYst8796442	1.05244	1.55377	0	0	0	AER-Basal
GTATCTTTCCGCGGTA-WSSS_THYst8796442	0.935116	0.573098	0	0	0	AER-Basal
GTATTCTTCAAGAAGT-WSSS_THYst8796442	2.76771	0	0	0	0	Periderm
GTCAAGTAGCCTTGAT-WSSS_THYst8796442	1.88817	1.88817	0	0.752101	0	AER-Basal
GTCAAGTAGGATGCGT-WSSS_THYst8796442	0.806786	1.24743	0	0	0	AER-Basal
GTCATTTGTGGGTATG-WSSS_THYst8796442	1.74549	1.16525	0	0	0	AER-Basal
GTCCTCAAGTGTACTC-WSSS_THYst8796442	1.40662	0	0	0	0	AER-Basal
GTCCTCAGTAGAAGGA-WSSS_THYst8796442	2.35278	0	0	0	0	AER-Basal
GTCCTCAGTCTCACCT-WSSS_THYst8796442	1.37661	0	0	0.352813	2.78688	AER-Basal
GTCGGGTGTGTAATGA-WSSS_THYst8796442	1.82458	0	0	0	0	AER-Basal
GTCTCGTAGGCGCTCT-WSSS_THYst8796442	1.94343	0	0	0	0	AER-Basal
GTCTCGTGTAAGAGAG-WSSS_THYst8796442	1.91304	0	0	0	0	Periderm
GTGAAGGTCGTCCGTT-WSSS_THYst8796442	0	0	0	0	0	Periderm
GTGCATACACATGTGT-WSSS_THYst8796442	0.92686	1.11035	0.701962	1.26533	0	AER-Basal
GTTAAGCTCAGCATGT-WSSS_THYst8796442	1.38851	0	0.918064	0	0	AER-Basal
GTTAAGCTCAGTCAGT-WSSS_THYst8796442	0	0	1.18242	0.919558	0	AER-Basal
GTTCATTTCACTCTTA-WSSS_THYst8796442	1.72667	0	0	0	0	AER-Basal
GTTCGGGAGAGAGCTC-WSSS_THYst8796442	1.77705	0	0	0	0	AER-Basal
GTTCTCGAGCTAACTC-WSSS_THYst8796442	1.47802	1.76382	0.676474	0	0	AER-Basal
GTTCTCGCATGAAGTA-WSSS_THYst8796442	1.01893	0.779394	0	0	0	AER-Basal
TAAACCGGTAGGAGTC-WSSS_THYst8796442	1.70594	0	0	0	0	Periderm
TAAGTGCGTTTGTTTC-WSSS_THYst8796442	1.94317	0	0	0	0	Periderm
TACACGAAGTGGTAAT-WSSS_THYst8796442	1.50289	1.01063	1.50289	0	0	AER-Basal
TACACGACACATGGGA-WSSS_THYst8796442	0.929373	0	0	0.929373	0	AER-Basal
TACAGTGTCGCGTTTC-WSSS_THYst8796442	1.8916	0	0	0	0	AER-Basal
TACCTATCATAGACTC-WSSS_THYst8796442	0	0	0	2.08286	0	AER-Basal
TACCTTACATACGCTA-WSSS_THYst8796442	1.51372	1.51372	0.779873	0	0	AER-Basal
TACCTTAGTAAACGCG-WSSS_THYst8796442	0.715044	0	0	0	0	AER-Basal
TACCTTAGTTCCGGCA-WSSS_THYst8796442	1.16859	0	0	0.553398	0	AER-Basal
TACCTTATCCGCGTTT-WSSS_THYst8796442	1.26445	0	0	0.82003	0	AER-Basal
TACGGTAAGTAGATGT-WSSS_THYst8796442	1.73122	0	0	0	0	AER-Basal
TACTCGCCAGTAAGAT-WSSS_THYst8796442	2.18716	0	0	0	0	AER-Basal
TACTTGTAGGCTCTTA-WSSS_THYst8796442	0	0	0	0	0	Periderm
TACTTGTAGTAACCCT-WSSS_THYst8796442	1.73995	0	1.20852	0	0	AER-Basal
TAGACCATCGCCATAA-WSSS_THYst8796442	1.04998	0.481929	0	0	0	AER-Basal
TAGAGCTAGATCTGCT-WSSS_THYst8796442	1.68384	1.07123	0.24227	0	0	AER-Basal
TAGCCGGGTTCGTTGA-WSSS_THYst8796442	1.41165	2.53648	0	0.574181	0	AER-Basal
TATCAGGTCTCGAGTA-WSSS_THYst8796442	2.10512	1.56353	0.295086	0.522645	0	AER-Basal
TATGCCCCACCAGATT-WSSS_THYst8796442	0	0	0	0	0	Periderm
TATGCCCTCAGGTTCA-WSSS_THYst8796442	0.649847	0	0	0	0	Periderm
TATTACCCATTCACTT-WSSS_THYst8796442	0.998998	0.998998	0	0	0	AER-Basal
TCAATCTGTAATAGCA-WSSS_THYst8796442	1.16625	2.57678	0.744302	0.744302	0	AER-Basal
TCACAAGTCTTGGGTA-WSSS_THYst8796442	1.49225	1.90882	0	0.765016	0	AER-Basal
TCACGAAAGTCGTTTG-WSSS_THYst8796442	2.17402	0.623771	0.623771	0	0	AER-Basal
TCAGCAATCAGAGGTG-WSSS_THYst8796442	1.2586	0.815471	0.815471	0	0	AER-Basal
TCAGCAATCGGGAGTA-WSSS_THYst8796442	0.93804	0	0	0	0	AER-Basal
TCAGGATGTCTAGTGT-WSSS_THYst8796442	0	0	0	0	0	AER-Basal
TCCCGATGTAGGGACT-WSSS_THYst8796442	1.85517	1.02876	1.02876	0	0	AER-Basal
TCGAGGCAGCCCAACC-WSSS_THYst8796442	0.97493	0	0	0	0	AER-Basal
TCGCGTTAGTGTCCAT-WSSS_THYst8796442	1.79569	1.7086	0.224088	0	0	AER-Basal
TCGGTAATCCAACCAA-WSSS_THYst8796442	1.33674	1.33674	0.445535	0	0	AER-Basal
TCGTAGACACTGAAGG-WSSS_THYst8796442	1.00687	0	0	0	0	AER-Basal
TCGTAGAGTTAAGGGC-WSSS_THYst8796442	1.72885	1.40841	0.415354	0	0	AER-Basal
TCGTAGATCTGAGTGT-WSSS_THYst8796442	0.73345	1.152	0.73345	0	0	AER-Basal
TCTTTCCCAGTAAGAT-WSSS_THYst8796442	0.922516	0	0.564066	0.922516	0	AER-Basal
TCTTTCCTCAGCACAT-WSSS_THYst8796442	1.95688	0	0	0	0	AER-Basal
TGAAAGACAAACCTAC-WSSS_THYst8796442	2.95224	0	0	0	0	Periderm
TGACGGCAGCTGTCTA-WSSS_THYst8796442	0.719015	0.422784	0.422784	0.422784	0	AER-Basal
TGAGCATTCGCAGGCT-WSSS_THYst8796442	0	1.61684	0	1.61684	0	AER-Basal
TGCCCATTCCGAGCCA-WSSS_THYst8796442	2.45042	0	0	0	0	AER-Basal
TGCCCTAAGCGCTTAT-WSSS_THYst8796442	0	1.31461	1.31461	0	0	AER-Basal
TGCGCAGGTCACCCAG-WSSS_THYst8796442	1.57362	1.57362	1.57362	0	0	AER-Basal
TGCGCAGGTTGATTCG-WSSS_THYst8796442	2.29093	1.14173	0	0	0	AER-Basal
TGCGGGTTCCCATTAT-WSSS_THYst8796442	1.22814	0.959318	0	0.590538	0	AER-Basal
TGGCTGGCAAAGTGCG-WSSS_THYst8796442	1.09611	1.29655	0.509324	0.691269	0	AER-Basal
TGGGAAGGTAAAGGAG-WSSS_THYst8796442	1.77985	0.971907	0	0	0	AER-Basal
TGGGAAGGTAATCGTC-WSSS_THYst8796442	1.9837	0	0.578689	0.578689	0	AER-Basal
TGGGAAGTCCGCTGTT-WSSS_THYst8796442	1.76542	2.1691	0.677427	0	0	AER-Basal
TGGTTAGAGACCCACC-WSSS_THYst8796442	2.01805	0	0.394223	0	0	Periderm
TGGTTAGGTCTTCAAG-WSSS_THYst8796442	0	0	0	0	0	AER-Basal
TGTGGTATCCTCCTAG-WSSS_THYst8796442	1.65327	0	0	0	0	AER-Basal
TGTGTTTTCGTTTATC-WSSS_THYst8796442	1.98168	0	0	0	0	AER-Basal
TGTTCCGGTAAGTTCC-WSSS_THYst8796442	1.5395	1.34766	0.797846	0.797846	0	AER-Basal
TTAGGCAAGCCACGTC-WSSS_THYst8796442	2.13963	0	0	0	0	AER-Basal
TTAGTTCGTCGCGAAA-WSSS_THYst8796442	1.15456	1.61639	0.93683	0.658104	0	AER-Basal
TTAGTTCGTCTAGGTT-WSSS_THYst8796442	1.09845	1.22361	0	0.58768	0	AER-Basal
TTCGAAGTCCCTTGCA-WSSS_THYst8796442	0	0	0.895535	0	0	Periderm
TTCGGTCTCGAGGTAG-WSSS_THYst8796442	1.33231	0	0.529126	0	0	AER-Basal
TTCTACACATTCACTT-WSSS_THYst8796442	2.01291	1.67211	0	0	0	AER-Basal
TTCTCAAAGTTCCACA-WSSS_THYst8796442	0.869995	0.38001	0	0	0	AER-Basal
TTCTCCTAGGTAAACT-WSSS_THYst8796442	2.30511	0	1.03142	0	0	AER-Basal
TTCTTAGCACATGTGT-WSSS_THYst8796442	1.81436	0	0	0	0	AER-Basal
TTGACTTAGGTGTTAA-WSSS_THYst8796442	1.38491	0	0	1.70324	0	AER-Basal
TTGACTTTCAACACCA-WSSS_THYst8796442	1.93616	0	0	0	0	AER-Basal
TTGCCGTAGATCCGAG-WSSS_THYst8796442	1.97791	0	0	0	0	AER-Basal
TTGCCGTAGGGTTCCC-WSSS_THYst8796442	1.02668	0.639692	0.639692	0	0	AER-Basal
TTGGCAAGTTACGCGC-WSSS_THYst8796442	2.06569	2.24305	0.568512	0	0	AER-Basal
TTGTAGGTCAATCACG-WSSS_THYst8796442	1.76317	0.383566	0.383566	0	0	AER-Basal
TTGTAGGTCATCTGTT-WSSS_THYst8796442	1.11763	0	0	0	0	AER-Basal
TTTACTGAGGACACCA-WSSS_THYst8796442	1.5834	1.7309	0.573402	0	0	AER-Basal
TTTACTGTCCTTCAAT-WSSS_THYst8796442	1.24584	0	0	0	0	AER-Basal
TTTGGTTGTGATGATA-WSSS_THYst8796442	1.67583	1.78569	1.05131	0	0	AER-Basal
TTTGTCACATCGGTTA-WSSS_THYst8796442	2.96378	0	0	0	0	Periderm
TTTGTCATCTCATTCA-WSSS_THYst8796442	1.75985	0	0	0	0	AER-Basal
AAAGCAACATGAAGTA-WSSS_THYst9384953	1.52696	1.52696	0.707918	0	0	AER-Basal
AAAGCAATCACTCCTG-WSSS_THYst9384953	1.71017	0	0	0	0	AER-Basal
AAAGTAGTCAGTTCGA-WSSS_THYst9384953	2.1267	0	0	0	1.5462	AER-Basal
AAATGCCTCTGGCGTG-WSSS_THYst9384953	0	0	0	0	0	AER-Basal
AACTCAGCAGGGATTG-WSSS_THYst9384953	0	1.77508	0	1.23848	0	AER-Basal
AACTCCCAGATGGGTC-WSSS_THYst9384953	0.773909	1.7357	0	0.773909	0	AER-Basal
AAGGCAGGTAAGGGCT-WSSS_THYst9384953	1.76669	2.25024	0.794284	0.794284	0	AER-Basal
ACGATACCAAGACGTG-WSSS_THYst9384953	0	2.47298	0	0	0	AER-Basal
ACGATGTGTGTCAATC-WSSS_THYst9384953	2.10893	2.45254	0.393815	0	0	AER-Basal
ACGCCGAGTCACACGC-WSSS_THYst9384953	1.19416	2.3227	0.569244	0	0	AER-Basal
ACTGATGGTACAGTGG-WSSS_THYst9384953	1.83034	1.17681	0	0	0	AER-Basal
AGAATAGCAGAGCCAA-WSSS_THYst9384953	1.42756	0.688214	0.18068	0.688214	0	AER-Basal
AGAATAGGTTATCGGT-WSSS_THYst9384953	0.527326	1.32908	0	0	0	AER-Basal
AGCATACTCGGTCCGA-WSSS_THYst9384953	2.14727	0	0	0	0	AER-Basal
AGCCTAAGTGATGTCT-WSSS_THYst9384953	1.99716	0	0	0	0	AER-Basal
AGCGTATGTCAAGCGA-WSSS_THYst9384953	0	1.34055	0.662884	0	0	AER-Basal
AGCTCCTTCGGAAATA-WSSS_THYst9384953	0.78344	2.64468	0.466557	0.466557	0	AER-Basal
AGGGAGTAGCTTATCG-WSSS_THYst9384953	1.21891	1.21891	0	0	0	AER-Basal
AGTAGTCTCTACTATC-WSSS_THYst9384953	1.58181	1.81672	0.497106	0.82764	0	AER-Basal
ATCCGAAGTCACACGC-WSSS_THYst9384953	1.40222	1.40222	0.929048	0	0	AER-Basal
ATTGGTGAGTTCGCGC-WSSS_THYst9384953	1.25554	1.05859	0.487003	1.05859	0	AER-Basal
CAACTAGCAAGGACTG-WSSS_THYst9384953	1.58803	1.58803	0	0	0	AER-Basal
CAAGGCCTCTGTCAAG-WSSS_THYst9384953	1.63732	0.867291	0	0	0	AER-Basal
CACACAAGTCCGAATT-WSSS_THYst9384953	0.449177	0.993646	0.449177	0	0	AER-Basal
CACAGGCAGAGACTTA-WSSS_THYst9384953	0	0	0	1.35931	0	AER-Basal
CAGATCATCGTGGTCG-WSSS_THYst9384953	0.706692	1.63102	0	0.932523	0	AER-Basal
CAGCTGGCATCGGAAG-WSSS_THYst9384953	2.04078	2.73111	0	0	0	AER-Basal
CATATTCAGGTGTGGT-WSSS_THYst9384953	1.68079	1.55721	0	1.25192	0	AER-Basal
CATATTCGTCGCTTTC-WSSS_THYst9384953	0.858539	0	0	0.858539	0	AER-Basal
CATCGAAGTCGCATAT-WSSS_THYst9384953	1.18141	0.856702	0	0	0	AER-Basal
CATCGAATCCGCATCT-WSSS_THYst9384953	1.28558	1.45184	0.836549	1.08606	0	AER-Basal
CATGCCTAGAGGGATA-WSSS_THYst9384953	0.802279	1.11548	0.599063	0.343736	0	AER-Basal
CCACTACAGTACGCGA-WSSS_THYst9384953	0.621768	0.621768	1.00226	0	0	AER-Basal
CCCAGTTGTTGCTCCT-WSSS_THYst9384953	2.19776	0	0	1.09901	0	AER-Basal
CCGGGATGTTCATGGT-WSSS_THYst9384953	1.63366	0	0	0	0	Periderm
CCGGTAGGTTGTCGCG-WSSS_THYst9384953	1.33084	0	0.656522	0	1.33084	AER-Basal
CCGTTCACACATAACC-WSSS_THYst9384953	1.51658	2.38688	0.781861	1.32608	0	AER-Basal
CCTTTCTAGCACCGTC-WSSS_THYst9384953	1.255	0.81267	0.27268	0.27268	0	AER-Basal
CGAATGTCAATGTTGC-WSSS_THYst9384953	1.65687	0.614414	0	0.614414	0	AER-Basal
CGATGTACATGGTCAT-WSSS_THYst9384953	0.893057	0.893057	0	0.543076	0	AER-Basal
CGATTGATCAATCACG-WSSS_THYst9384953	2.5945	0	0	0.865693	2.86333	AER-Basal
CGCCAAGCAACTTGAC-WSSS_THYst9384953	1.18594	0.99522	0	0.759347	0	AER-Basal
CGGACTGAGGAGTCTG-WSSS_THYst9384953	1.88527	0.658224	0	0.658224	0	AER-Basal
CGGCTAGCATACAGCT-WSSS_THYst9384953	0.786477	1.52321	0.586174	1.09619	0	AER-Basal
CGTTGGGCACCAGCAC-WSSS_THYst9384953	2.01148	0	0	0	0	AER-Basal
CTACACCGTCATGCCG-WSSS_THYst9384953	1.19743	1.1375	0.456096	0.768163	0	AER-Basal
CTACCCAGTGTCGCTG-WSSS_THYst9384953	1.42637	2.28828	0.817761	0.490242	0	AER-Basal
CTCAGAAAGCTGCAAG-WSSS_THYst9384953	1.50579	0.694249	0.917613	0.694249	0	AER-Basal
CTCGGAGGTAAGTTCC-WSSS_THYst9384953	1.4806	0	0	1.4806	0	AER-Basal
CTCGGGAAGTTCGCAT-WSSS_THYst9384953	1.42469	1.42469	0	0.947124	0	AER-Basal
CTGAAACTCAGTTAGC-WSSS_THYst9384953	1.93527	0	0	0	0	AER-Basal
CTGATAGAGAAACCGC-WSSS_THYst9384953	0	1.44603	0.964362	0.964362	0	AER-Basal
CTGCCTATCTACCAGA-WSSS_THYst9384953	1.82589	2.48452	0	0	0	AER-Basal
CTGGTCTCACTAAGTC-WSSS_THYst9384953	1.32618	0.868493	0	0.868493	0	AER-Basal
CTTTGCGCAAACTGTC-WSSS_THYst9384953	1.70173	2.83394	0	0.824607	0	AER-Basal
GACGTGCAGAAACGAG-WSSS_THYst9384953	0.784184	0.784184	0.584306	0.334236	0	AER-Basal
GACTAACAGGGCACTA-WSSS_THYst9384953	1.99432	0	0.491471	0	0	AER-Basal
GAGCAGATCGTCCAGG-WSSS_THYst9384953	1.21307	0	0	0	0	AER-Basal
GCACTCTTCAACCATG-WSSS_THYst9384953	1.60302	0	0	0	0	AER-Basal
GCAGTTACAGGGTACA-WSSS_THYst9384953	1.51765	1.51765	0	0.885668	0	AER-Basal
GCGCGATGTTGGAGGT-WSSS_THYst9384953	1.13153	0.42206	0	0	0	AER-Basal
GCTGCTTGTTCAACCA-WSSS_THYst9384953	0	1.26468	0	1.26468	0	AER-Basal
GGAGCAACAACACCTA-WSSS_THYst9384953	1.11331	1.31531	0.519673	0	0	AER-Basal
GGCCGATAGAAACCTA-WSSS_THYst9384953	1.5669	0.432874	0.965099	0	0	AER-Basal
GGGCATCCACATTCGA-WSSS_THYst9384953	1.8592	0	0	0	0	AER-Basal
GTAACTGCAGTCAGCC-WSSS_THYst9384953	0	0	0	0	0	AER-Basal
GTACTTTCAGCTTAAC-WSSS_THYst9384953	1.75284	0.833422	0	0	0	AER-Basal
GTACTTTTCTGGAGCC-WSSS_THYst9384953	1.64884	0.470086	1.02976	0	0	AER-Basal
GTCAAGTAGACCACGA-WSSS_THYst9384953	0.813543	0.813543	0	0	0	AER-Basal
GTCGTAATCTGAGGGA-WSSS_THYst9384953	1.83762	0.506936	0	0	0	AER-Basal
GTCTTCGGTGTCGCTG-WSSS_THYst9384953	0	0	0	0	0	AER-Basal
GTGCATACAGTGAGTG-WSSS_THYst9384953	1.06494	2.28947	1.06494	0.818504	0	AER-Basal
GTTAAGCAGGTGATTA-WSSS_THYst9384953	2.22783	0	0	0	0	AER-Basal
GTTCTCGTCCGTCATC-WSSS_THYst9384953	0.783279	0	0	0	0	AER-Basal
TAAGCGTTCACGATGT-WSSS_THYst9384953	0	0	0	2.34934	0	AER-Basal
TACCTATGTGTGAATA-WSSS_THYst9384953	0.988127	1.47531	0.611448	0	0	AER-Basal
TACCTTAAGATAGTCA-WSSS_THYst9384953	1.06407	1.42637	0.490242	0.490242	0	AER-Basal
TACGGATAGATGGGTC-WSSS_THYst9384953	2.81238	0	0	0	0	AER-Basal
TACGGTATCTTTACAC-WSSS_THYst9384953	1.04821	0	0	0	0	AER-Basal
TACTCGCCACCATCCT-WSSS_THYst9384953	0.793355	2.88766	0.473373	0	0	AER-Basal
TAGAGCTAGATCCTGT-WSSS_THYst9384953	0	0	0	0	0	Periderm
TAGTGGTTCCATGAGT-WSSS_THYst9384953	2.00328	0	0	0	0	AER-Basal
TCACGAACAATGACCT-WSSS_THYst9384953	1.74108	0.57881	0.330711	0	0	AER-Basal
TCAGGATAGAATCTCC-WSSS_THYst9384953	1.29783	0.846157	0	0	0	AER-Basal
TCCACACGTCAGTGGA-WSSS_THYst9384953	0.889072	1.66744	0.540249	0	0	AER-Basal
TCGCGTTCATACTCTT-WSSS_THYst9384953	1.3772	0.0651875	0	0.0651875	0	Periderm
TCTATTGAGCGTGAGT-WSSS_THYst9384953	0.962908	0	0	0.593134	0	AER-Basal
TCTGGAAGTCTAAACC-WSSS_THYst9384953	0.405632	1.38667	0.693397	0.916591	0	AER-Basal
TCTTTCCGTCGTGGCT-WSSS_THYst9384953	0.486447	1.25451	0	0.486447	0	AER-Basal
TGCGGGTTCGTCCGTT-WSSS_THYst9384953	0.834995	1.44974	0	0.502229	0	AER-Basal
TGCTGCTAGCTCCTCT-WSSS_THYst9384953	1.23007	1.95354	0	0.793321	0	AER-Basal
TGCTGCTCACGGCGTT-WSSS_THYst9384953	1.2503	0.914226	0.404318	0	0	AER-Basal
TTAGGCATCTGCCCTA-WSSS_THYst9384953	0.940127	0.576699	0.576699	0	2.08211	AER-Basal
TTAGTTCCATAAGACA-WSSS_THYst9384953	1.66156	2.7095	0.797187	0.797187	0	AER-Basal
TTCCCAGTCCTAGGGC-WSSS_THYst9384953	0.809913	1.36388	0	0.347768	0	AER-Basal
TTGGAACCACAACGTT-WSSS_THYst9384953	0	1.91711	0.896221	0	0	AER-Basal
TTTATGCCATTATCTC-WSSS_THYst9384953	1.18299	1.18299	0.992541	0.992541	0	AER-Basal
TTTGTCATCCGCATAA-WSSS_THYst9384953	1.77465	1.45056	0	0	0	AER-Basal
AAAGATGAGAAGCCCA-WSSS_THYst9384954	1.16892	0	0	0	0	Periderm
AACACGTAGATGCGAC-WSSS_THYst9384954	1.52698	0	0	0	0	AER-Basal
AACACGTTCAAGCCTA-WSSS_THYst9384954	1.65324	0	0	0	0	AER-Basal
AACTCTTGTTAAGATG-WSSS_THYst9384954	1.8959	0	0	0	0	Basal
ACACCCTCATCCGTGG-WSSS_THYst9384954	1.67669	0	0	0	0	AER-Basal
ACACCGGTCATGTCTT-WSSS_THYst9384954	1.35562	0	0	0	0	AER-Basal
ACCTTTAAGTTTAGGA-WSSS_THYst9384954	1.84233	1.65804	0	0	0	AER-Basal
ACGAGCCAGTAATCCC-WSSS_THYst9384954	0.765754	0.324644	0	0	0	AER-Basal
ACGGGCTCACATGACT-WSSS_THYst9384954	0	0	0	0	0	AER-Basal
ACTGATGAGAGTCTGG-WSSS_THYst9384954	2.06126	0	0	0	0	Periderm
ACTGTCCCAACTTGAC-WSSS_THYst9384954	1.22365	0	0	0	0	AER-Basal
AGAATAGTCCGAGCCA-WSSS_THYst9384954	2.32242	0	0	0	0	AER-Basal
AGAGCGAGTATGGTTC-WSSS_THYst9384954	2.76154	0	0	0	0	AER-Basal
AGAGCGAGTCATCCCT-WSSS_THYst9384954	2.10406	0	0	0	0	AER-Basal
AGAGCGAGTCATCGGC-WSSS_THYst9384954	0.514506	0	0	0	0	AER-Basal
AGATTGCGTCCGTCAG-WSSS_THYst9384954	1.41141	0.936434	0	0	0	AER-Basal
AGCATACTCCCTCAGT-WSSS_THYst9384954	0	0	0	0	0	Periderm
AGCCTAACAGCATACT-WSSS_THYst9384954	0.387417	0	0	0.665952	0	AER-Basal
AGCGGTCAGAGCTATA-WSSS_THYst9384954	2.26925	0	0	0	0	AER-Basal
AGCTCTCAGGGTCTCC-WSSS_THYst9384954	1.82007	0	0	0	0	AER-Basal
AGGCCGTTCCACTCCA-WSSS_THYst9384954	1.91206	0	0	0	0	AER-Basal
AGGGTGACACCTGGTG-WSSS_THYst9384954	0	0	0	0	0	AER-Basal
AGGTCATGTGGTGTAG-WSSS_THYst9384954	1.92302	0.60678	0	0	0	AER-Basal
AGGTCCGCAATGTTGC-WSSS_THYst9384954	1.71846	0.566824	0	0	0	AER-Basal
ATAGACCCACGGCCAT-WSSS_THYst9384954	1.67396	0	0	0	0	AER-Basal
ATCTACTTCCTTGGTC-WSSS_THYst9384954	1.52362	0	0	0	0	AER-Basal
ATCTGCCTCAAAGACA-WSSS_THYst9384954	1.44392	0	0	0	0	AER-Basal
ATGTGTGGTCATTAGC-WSSS_THYst9384954	0.488118	0	0	0	0	AER-Basal
ATTACTCAGGGCACTA-WSSS_THYst9384954	1.91947	0	0	0	0	AER-Basal
CAACCAAAGTAGCGGT-WSSS_THYst9384954	1.53952	0	0	0	0	AER-Basal
CAAGTTGAGCGTTTAC-WSSS_THYst9384954	1.19427	0	0	0	0	AER-Basal
CACAAACCAGCCTTGG-WSSS_THYst9384954	1.32082	0	0	0	0	AER-Basal
CACAAACGTAGTGAAT-WSSS_THYst9384954	1.27797	0	0	0	0	AER-Basal
CACAGGCGTTAAGGGC-WSSS_THYst9384954	1.89138	0	0.485748	0	0	AER-Basal
CACATTTGTCGTTGTA-WSSS_THYst9384954	1.78142	0	0	0	0	AER-Basal
CACCACTTCTGCGACG-WSSS_THYst9384954	2.45085	0	0	0	0	AER-Basal
CAGCAGCTCCACTGGG-WSSS_THYst9384954	1.38908	0	0	0	0	AER-Basal
CAGCCGACACGAAGCA-WSSS_THYst9384954	1.65878	0.88279	0	0	0	AER-Basal
CAGGTGCGTCATGCAT-WSSS_THYst9384954	1.52876	0.543772	0.543772	0	0	AER-Basal
CAGTAACTCAGCTTAG-WSSS_THYst9384954	1.7762	0	0	0	0	AER-Basal
CAGTCCTCATACCATG-WSSS_THYst9384954	1.35428	0	0	0	0	Basal
CATCGAATCAATACCG-WSSS_THYst9384954	1.58427	1.07768	0	0	0	AER-Basal
CGACCTTAGTTGAGTA-WSSS_THYst9384954	1.81333	0	0	0	0	AER-Basal
CGAGAAGAGGTGCTTT-WSSS_THYst9384954	1.94687	0	0	0	0	AER-Basal
CGAGCCATCACGCATA-WSSS_THYst9384954	1.14173	0	0	0	0	Periderm
CGGACTGCAAAGAATC-WSSS_THYst9384954	1.04563	0	0	0	0	AER-Basal
CGTAGCGCATCAGTCA-WSSS_THYst9384954	1.9909	0.947994	0.582363	0	0	AER-Basal
CGTCACTGTGTCAATC-WSSS_THYst9384954	1.4774	0.989824	0	0	0	AER-Basal
CGTGTCTCATGCTGGC-WSSS_THYst9384954	1.79468	0	0	0	0	AER-Basal
CTACATTCAGGATCGA-WSSS_THYst9384954	2.00948	1.44213	0	0	0	AER-Basal
CTAGCCTCAAGAAAGG-WSSS_THYst9384954	1.282	1.08278	0.501355	0	0	AER-Basal
CTCGTACGTAGCGCTC-WSSS_THYst9384954	2.25987	0	0	0	0	Periderm
CTCGTCATCACCTTAT-WSSS_THYst9384954	2.50691	0	0	0	0	AER-Basal
CTGCCTACAAAGAATC-WSSS_THYst9384954	2.03307	0.844791	0.509072	0	0	AER-Basal
CTGTGCTAGGGAACGG-WSSS_THYst9384954	2.08427	0.695909	0	0	0	AER-Basal
CTTAGGATCCAGTAGT-WSSS_THYst9384954	1.19448	1.40343	0	0	0	AER-Basal
CTTGGCTGTTAAGGGC-WSSS_THYst9384954	1.74558	0	0	0	0	Basal
GAACCTAGTAAAGTCA-WSSS_THYst9384954	1.482	0.757959	0	0	0	AER-Basal
GAACGGACATGTCCTC-WSSS_THYst9384954	1.23305	0.396313	0	0.396313	0	AER-Basal
GACCAATGTCTAGCGC-WSSS_THYst9384954	0.557195	1.38205	0	0	0	AER-Basal
GACGGCTCACGAGGTA-WSSS_THYst9384954	2.75541	0	0	0	0	AER-Basal
GACTAACAGTGAAGAG-WSSS_THYst9384954	2.0524	0	0	0	0	AER-Basal
GCAATCAAGCTGCAAG-WSSS_THYst9384954	0.895758	0	0	0	0	AER-Basal
GCAATCATCTCTTGAT-WSSS_THYst9384954	1.5242	0.282543	0	0	0	AER-Basal
GCACATATCCACTGGG-WSSS_THYst9384954	2.05335	0	0	0	0	AER-Basal
GCTGCAGCACCAGATT-WSSS_THYst9384954	0	0	0	0	0	AER-Basal
GCTTCCATCTTCTGGC-WSSS_THYst9384954	2.0936	0.781926	0	0	0	Basal
GGGAATGTCAACCATG-WSSS_THYst9384954	1.11584	0	0	0	0	AER-Basal
GGGATGAAGAGCAATT-WSSS_THYst9384954	1.73912	0	0	0	0	AER-Basal
GTCCTCAGTTGCGTTA-WSSS_THYst9384954	0.805643	0	0	0	0	AER-Basal
GTGCAGCGTCTCATCC-WSSS_THYst9384954	1.15935	0.54771	0	0	0	AER-Basal
TACGGGCAGAGTCGGT-WSSS_THYst9384954	2.02331	2.64806	0	0	0	AER-Basal
TAGTGGTGTACAGCAG-WSSS_THYst9384954	1.35627	0	0	0	0	Periderm
TCGAGGCTCATGCATG-WSSS_THYst9384954	1.31203	0.517857	0	0	0	AER-Basal
TCGGGACTCGTGACAT-WSSS_THYst9384954	1.18216	0.756455	0	0	0	AER-Basal
TGACAACAGGCCGAAT-WSSS_THYst9384954	0	0	0	0	0	Periderm
TGACTTTGTGGTAACG-WSSS_THYst9384954	1.69831	0	0	0	0	AER-Basal
TGCTACCAGTAAGTAC-WSSS_THYst9384954	0.942606	0	0	0	0	AER-Basal
TGCTGCTAGGCAGGTT-WSSS_THYst9384954	2.26672	0	0.732831	0	0	AER-Basal
TGGACGCAGTCGATAA-WSSS_THYst9384954	1.25027	0	0	0	0	AER-Basal
TGGTTAGCAGCTCGCA-WSSS_THYst9384954	0	0	0	0	0	Periderm
TGTGGTATCATACGGT-WSSS_THYst9384954	1.35127	0.669934	0	0	0	AER-Basal
TTCTACACACCACCAG-WSSS_THYst9384954	2.00032	0	0	0	0	AER-Basal
TTGACTTAGAACAACT-WSSS_THYst9384954	0.959021	0	0.590322	0	0	AER-Basal
TTGTAGGCAAGTCTAC-WSSS_THYst9384954	2.56661	0	0	0	0	AER-Basal
TTGTAGGGTGTGGTTT-WSSS_THYst9384954	1.68223	0	0	0	0	AER-Basal
TTTGGTTCACGCGAAA-WSSS_THYst9384954	2.06566	0	0	0	0	Periderm
AAAGTAGGTGCCTTGG-WSSS_THYst9384955	1.68156	0	0	0	0	AER-Basal
AACCGCGCAGGACGTA-WSSS_THYst9384955	1.2131	0	0	0	0	Periderm
ACACTGACACTCAGGC-WSSS_THYst9384955	0	0	0	0	0	Periderm
ACGTCAAGTCGCTTTC-WSSS_THYst9384955	0.794484	0	0	0	0	Basal
ACGTCAATCAATCACG-WSSS_THYst9384955	1.7885	0	0	0	0	Periderm
ACTGCTCCAAGCGATG-WSSS_THYst9384955	1.88348	0	0	0	0	Basal
AGGGAGTCAGCCTGTG-WSSS_THYst9384955	1.5494	0	0	0	0	Basal
ATGTGTGCATGCTAGT-WSSS_THYst9384955	0.966207	0	0	0	0	AER-Basal
ATTGGACAGAGCAATT-WSSS_THYst9384955	0	0	0	0	0	AER-Basal
CACACAACATGAGCGA-WSSS_THYst9384955	1.53029	0	0	0	0	Basal
CAGCAGCTCGTCGTTC-WSSS_THYst9384955	1.71025	0	0	0	0	Basal
CAGCATACAAGCCCAC-WSSS_THYst9384955	3.60665	0	0	0	0	Periderm
CAGGTGCCATTTGCTT-WSSS_THYst9384955	1.28129	0	0	0	0	Basal
CCACTACGTCCGTTAA-WSSS_THYst9384955	1.04217	0	0	0	0	Basal
CCATTCGTCTAAGCCA-WSSS_THYst9384955	1.48627	0	0	0	0	Basal
CCCAGTTCATGAGCGA-WSSS_THYst9384955	0	0	0	0	0	Periderm
CCTCAGTAGGTTACCT-WSSS_THYst9384955	1.53116	0	0	0	0	AER-Basal
CCTTACGAGGTGACCA-WSSS_THYst9384955	2.02824	0	0	0	0	Periderm
CGGACTGAGACTAAGT-WSSS_THYst9384955	2.28521	0	0	0	0	Periderm
CGTGTCTTCGACGGAA-WSSS_THYst9384955	1.99994	0	0	0	0	Basal
CTAGCCTAGACTGGGT-WSSS_THYst9384955	1.65623	0	0	0	0	Basal
CTCGAAATCGTCCAGG-WSSS_THYst9384955	2.48399	0	0	0	0	Periderm
CTGAAACGTAGCACGA-WSSS_THYst9384955	1.99144	0	0	0	0	Basal
CTTACCGGTACGACCC-WSSS_THYst9384955	2.46212	0	0	0	0	Periderm
CTTAGGATCAGTTGAC-WSSS_THYst9384955	0	0	0	0	0	Periderm
GACGTTAGTGTGCGTC-WSSS_THYst9384955	0	0	0	0	0	AER-Basal
GCTTCCAAGATCACGG-WSSS_THYst9384955	2.10372	0	0	0	0	Periderm
GGGATGACATACTACG-WSSS_THYst9384955	2.37534	0.559819	0	0	0	Basal
TAGACCAAGTCGAGTG-WSSS_THYst9384955	0.626556	0	0	0	0	AER-Basal
TCATTTGGTGCGGTAA-WSSS_THYst9384955	2.26392	0	0	0	0	Periderm
TGACAACAGGCATGGT-WSSS_THYst9384955	0.995794	0	0	0	0	AER-Basal
TGCTACCTCATCTGTT-WSSS_THYst9384955	1.92146	0	0	0	0	AER-Basal
TGCTACCTCGAATGGG-WSSS_THYst9384955	1.87433	0	0	0	0	Basal
TGGTTCCAGGAGTCTG-WSSS_THYst9384955	0	0	0	0	0	Periderm
TGTATTCTCTACTCAT-WSSS_THYst9384955	2.00302	0	0	0	0	Basal
TTTATGCTCGGCATCG-WSSS_THYst9384955	2.13583	0	0	0	0	Basal
AAACGGGAGAACTGTA-WSSS_THYst9384956	1.84695	0	0	0	0	AER-Basal
AAAGCAAGTAGGACAC-WSSS_THYst9384956	0.921604	0	0	0	0	AER-Basal
AACGTTGAGTAATCCC-WSSS_THYst9384956	1.90961	0.765508	0	0	0	AER-Basal
AACTCCCCAGGATTGG-WSSS_THYst9384956	1.89997	0	0	0	0	AER-Basal
AACTTTCCACGACGAA-WSSS_THYst9384956	1.28954	1.96561	0	0	0	AER-Basal
AATCCAGCAGTTTACG-WSSS_THYst9384956	2.12294	0	0	0.422259	0	AER-Basal
ACGAGCCCATAGAAAC-WSSS_THYst9384956	2.33203	2.33203	0	0	0	AER-Basal
ACGGCCAAGTGTTAGA-WSSS_THYst9384956	2.04574	1.3067	1.3067	0.853131	0	AER-Basal
AGACGTTTCCCTCAGT-WSSS_THYst9384956	1.89135	0.259457	0.465275	0.259457	0	AER-Basal
AGAGCGAGTAGCCTAT-WSSS_THYst9384956	1.78026	0	0	0	0	AER-Basal
AGAGCTTAGGGATACC-WSSS_THYst9384956	0.764955	0.764955	0	0	0	AER-Basal
AGGTCCGCAATGTAAG-WSSS_THYst9384956	1.61333	0	0	0	0	AER-Basal
AGTCTTTGTCTCAACA-WSSS_THYst9384956	1.99891	1.37247	0.399344	0	0	AER-Basal
ATAAGAGAGATGGCGT-WSSS_THYst9384956	1.92989	1.92989	0	0	0	AER-Basal
ATAGACCAGGTAGCTG-WSSS_THYst9384956	0	0	2.28188	0	0	AER-Basal
ATTTCTGCATGCTGGC-WSSS_THYst9384956	0.662315	1.33968	0	0.879176	0	AER-Basal
CAACTAGAGGTCGGAT-WSSS_THYst9384956	1.67664	0.483092	0.483092	0	0	Periderm
CAAGAAACAAGAAGAG-WSSS_THYst9384956	0.745988	0.314452	0	0.55332	0	AER-Basal
CAAGTTGTCCTTAATC-WSSS_THYst9384956	1.0572	0.384971	0.384971	0	0	AER-Basal
CACACTCCAATGCCAT-WSSS_THYst9384956	1.14304	0	0	0	0	AER-Basal
CACCTTGGTTATGTGC-WSSS_THYst9384956	1.79744	0.891314	0	0.541839	0	AER-Basal
CAGTAACTCGTGGACC-WSSS_THYst9384956	1.35578	0	0.891951	0	0	AER-Basal
[truncated: 161 more rows]

## Sheet: panel_c
index	FGF8	cell_cluster	UMAP1	UMAP2		index	FGF8	cell_cluster
AAACCTGCACATTTCT-5386STDY7537944	0	Mes1	5.89972	5.39674		AACACGTGTCAGAAGC-5386STDY7537944	0	PAX3+MyoProg
AAACCTGCAGGGATTG-5386STDY7537944	0	OCP	4.46141	7.96295		AACACGTTCTCTGAGA-5386STDY7537944	0	AER-Basal
AAACCTGCATCGGGTC-5386STDY7537944	0	Mes1	7.91563	5.40429		AACCGCGGTCTTTCAT-5386STDY7537944	0	PAX3+MyoProg
AAACCTGCATGGGACA-5386STDY7537944	0	Mes1	7.0598	5.86775		AACGTTGGTTCGTTGA-5386STDY7537944	0	PAX3+MyoProg
AAACCTGGTGATGCCC-5386STDY7537944	0	VenousEndo	-7.71642	8.12695		AACTGGTCATCCGCGA-5386STDY7537944	0	PAX3+MyoProg
AAACCTGGTTGATTGC-5386STDY7537944	0	OCP	4.97828	8.54614		AAGGCAGGTATTACCG-5386STDY7537944	0	PAX3+MyoProg
AAACCTGTCCTTTACA-5386STDY7537944	0	Mes1	6.68085	6.48702		AAGGTTCAGGCAGGTT-5386STDY7537944	0	MyoB1
AAACCTGTCTAACTCT-5386STDY7537944	0	Mes1	6.62175	4.59049		AAGGTTCGTCCGTTAA-5386STDY7537944	0	PAX3+MyoProg
AAACCTGTCTCCAGGG-5386STDY7537944	0	Mes4	8.36114	5.66151		AAGTCTGGTCTCTTTA-5386STDY7537944	0	PAX3+MyoProg
AAACGGGAGGCCATAG-5386STDY7537944	0	Mes1	5.37872	6.42679		AATCCAGCAAGGTGTG-5386STDY7537944	0	PAX3+MyoProg
AAACGGGAGGTTCCTA-5386STDY7537944	0	Mes1	4.86347	7.79469		AATCCAGCATCGGACC-5386STDY7537944	0	PAX3+MyoProg
AAACGGGCAACACCCG-5386STDY7537944	0	Mes1	6.6788	5.37307		AATCCAGGTATGCTTG-5386STDY7537944	0	PAX3+MyoProg
AAACGGGGTCACCCAG-5386STDY7537944	0	TransMes	7.80795	6.62671		ACATCAGAGCTGATAA-5386STDY7537944	0	PAX3+MyoProg
AAACGGGGTGTGAAAT-5386STDY7537944	0	TransMes	6.61652	6.40158		ACATCAGAGGTAAACT-5386STDY7537944	0	PAX3+MyoProg
AAACGGGTCGTGGACC-5386STDY7537944	0	TransMes	7.57207	6.47754		ACATGGTAGAAGGTTT-5386STDY7537944	0	PAX3+MyoProg
AAACGGGTCTCCAGGG-5386STDY7537944	0	Mes1	5.63948	6.42992		ACGAGGAGTAAGAGAG-5386STDY7537944	0	AER-Basal
AAACGGGTCTCTAAGG-5386STDY7537944	0	Mes1	6.97045	4.52825		ACGAGGAGTCTACCTC-5386STDY7537944	0	MyoB1
AAAGATGAGGCTAGCA-5386STDY7537944	0	Mes1	4.85145	7.50724		ACGGAGAGTCTTCGTC-5386STDY7537944	0	ProxMes
AAAGATGCACGCCAGT-5386STDY7537944	0	PrimErythro2	-3.80437	11.1932		ACGGGCTAGCCAACAG-5386STDY7537944	0	PAX3+MyoProg
AAAGATGCAGCCTATA-5386STDY7537944	0	Mes1	5.50861	7.3686		ACGTCAATCATGTCTT-5386STDY7537944	0	PAX3+MyoProg
AAAGATGTCCGAGCCA-5386STDY7537944	0	Mes1	7.5382	4.39376		ACTGAACTCAGAAATG-5386STDY7537944	0	PAX3+MyoProg
AAAGATGTCCGCGTTT-5386STDY7537944	0	PrimErythro2	-4.20189	10.5081		ACTGTCCCACAACGCC-5386STDY7537944	0	PAX3+MyoProg
AAAGCAAAGACTTTCG-5386STDY7537944	0	Mes1	5.48925	7.53646		AGACGTTTCACGACTA-5386STDY7537944	0	PAX3+MyoProg
AAAGCAAAGGAGTTTA-5386STDY7537944	0	Mes1	6.74092	5.73531		AGAGCGATCACCGTAA-5386STDY7537944	0	PAX3+MyoProg
AAAGCAAAGGCATGTG-5386STDY7537944	0	Mes1	7.50433	4.39914		AGATTGCAGCGTTGCC-5386STDY7537944	0	PAX3+MyoProg
AAAGCAACACTGTGTA-5386STDY7537944	0	PrimErythro2	-4.05806	11.7844		AGATTGCCAAGTTGTC-5386STDY7537944	0	MyoB1
AAAGCAACAGGGCATA-5386STDY7537944	0	Mes1	5.97255	5.66734		AGATTGCCAGGCTCAC-5386STDY7537944	0	PAX3+MyoProg
AAAGCAAGTAGCGTGA-5386STDY7537944	0	Mes1	7.11679	4.50044		AGCAGCCTCGCCTGTT-5386STDY7537944	0	PAX3+MyoProg
AAAGCAAGTATATGAG-5386STDY7537944	0	Mes1	7.4126	5.43298		AGCCTAATCCCAAGTA-5386STDY7537944	0	PAX3+MyoProg
AAAGCAAGTCGAGTTT-5386STDY7537944	0	PrimErythro2	-4.65915	10.0675		AGCCTAATCGCTAGCG-5386STDY7537944	0	PAX3+MyoProg
AAAGCAAGTCTCAACA-5386STDY7537944	0	PrimErythro2	-4.32904	10.8933		AGCGGTCAGCGATCCC-5386STDY7537944	0	AER-Basal
AAAGCAAGTGAGTGAC-5386STDY7537944	0	Mes1	5.84978	6.74181		AGGCCACGTACAAGTA-5386STDY7537944	0	AER-Basal
AAAGTAGAGAGTACCG-5386STDY7537944	0	Mes1	8.11792	4.15709		AGGGAGTGTCGCTTCT-5386STDY7537944	0	PAX3+MyoProg
AAAGTAGAGATCCCGC-5386STDY7537944	0	Mes1	5.32097	5.22173		AGGGATGGTACTTGAC-5386STDY7537944	0	PAX3+MyoProg
AAAGTAGAGCTAACTC-5386STDY7537944	0	Mes1	5.65229	6.28236		AGGGTGAAGCCACGCT-5386STDY7537944	0	AER-Basal
AAAGTAGAGGATGGAA-5386STDY7537944	0	TransMes	7.36918	5.59313		AGTCTTTTCACTCCTG-5386STDY7537944	0	PAX3+MyoProg
AAAGTAGGTCTGCAAT-5386STDY7537944	0	Mes1	6.37044	4.22198		AGTCTTTTCATACGGT-5386STDY7537944	0	PAX3+MyoProg
AAAGTAGGTTAGATGA-5386STDY7537944	0	Mes1	5.65707	7.41424		AGTGGGAGTAGAGGAA-5386STDY7537944	0	PAX3+MyoProg
AAAGTAGGTTGAGGTG-5386STDY7537944	0	Mes1	7.74106	4.43575		AGTGGGATCTACTATC-5386STDY7537944	0	PAX3+MyoProg
AAAGTAGTCATCATTC-5386STDY7537944	0	Mes1	6.10885	6.43038		AGTTGGTAGAGCTGGT-5386STDY7537944	0	PAX3+MyoProg
AAAGTAGTCGTGGACC-5386STDY7537944	0	TransMes	6.99088	6.33891		AGTTGGTCATGTCGAT-5386STDY7537944	0	PAX3+MyoProg
AAAGTAGTCTTGTACT-5386STDY7537944	0	STMN2+Fibro	8.45507	5.29036		ATAGACCTCGATCCCT-5386STDY7537944	0	PAX3+MyoProg
AAATGCCAGAAGGTGA-5386STDY7537944	0	Mes1	7.70821	3.79638		ATCATCTAGATCCCGC-5386STDY7537944	0	MyoB1
AAATGCCAGACCTTTG-5386STDY7537944	0	Mes1	6.6985	5.16973		ATCATGGCAGGAACGT-5386STDY7537944	0	PAX3+MyoProg
AAATGCCAGCACCGTC-5386STDY7537944	0	OCP	4.57444	8.6384		ATCCACCTCCGAGCCA-5386STDY7537944	0	ProxMes
AAATGCCAGTAACCCT-5386STDY7537944	0	Mes1	5.2022	8.53489		ATCCGAACACGGCCAT-5386STDY7537944	0	PAX3+MyoProg
AAATGCCCAAAGGCGT-5386STDY7537944	0	Mes1	5.49109	6.90261		ATCTACTGTCTTTCAT-5386STDY7537944	0	AER-Basal
AAATGCCCACGTGAGA-5386STDY7537944	0	Mes1	6.13647	5.58034		ATTCTACAGACACTAA-5386STDY7537944	0	PAX3+MyoProg
AAATGCCCATCGATGT-5386STDY7537944	0	TransMes	9.13193	6.20779		CAAGAAATCAGCTTAG-5386STDY7537944	0	PAX3+MyoProg
AAATGCCCATTCTTAC-5386STDY7537944	0	Mes1	7.07589	6.16404		CACAAACCAGGTCCAC-5386STDY7537944	0	PAX3+MyoProg
AACACGTAGTGAATTG-5386STDY7537944	0	Mes1	5.77613	6.11095		CACACTCTCTCGATGA-5386STDY7537944	0	PAX3+MyoProg
AACACGTCAATACGCT-5386STDY7537944	0	Mes1	5.09891	8.31522		CACAGGCAGGAATGGA-5386STDY7537944	0	PAX3+MyoProg
AACACGTCAGATCCAT-5386STDY7537944	0	Mes1	7.33671	4.94453		CACAGTAAGGGCATGT-5386STDY7537944	0	PAX3+MyoProg
AACACGTCATCGACGC-5386STDY7537944	0	Mes1	5.69978	6.69662		CACATAGCACCTGGTG-5386STDY7537944	0	PAX3+MyoProg
AACACGTGTATTCGTG-5386STDY7537944	0	Mes1	5.03265	8.12896		CACCAGGTCTGGTTCC-5386STDY7537944	0	PAX3+MyoProg
AACACGTGTCAGAAGC-5386STDY7537944	0	PAX3+MyoProg	1.22435	-1.5684		CAGCATAAGGATGGTC-5386STDY7537944	0	PAX3+MyoProg
AACACGTGTCCGAAGA-5386STDY7537944	0	Mes1	6.69521	4.29795		CAGCATAAGTCTTGCA-5386STDY7537944	0	PAX3+MyoProg
AACACGTGTCCGTCAG-5386STDY7537944	0	Mes1	6.49693	5.39624		CAGCATACACCAACCG-5386STDY7537944	0	PAX3+MyoProg
AACACGTGTCCTCTTG-5386STDY7537944	0	OsteoB	7.60932	5.49878		CAGCCGAGTTAAAGTG-5386STDY7537944	0	PAX3+MyoProg
AACACGTGTCGAAAGC-5386STDY7537944	0	Mes1	7.8335	4.79362		CAGCTAAGTCTCCATC-5386STDY7537944	0	PAX3+MyoProg
AACACGTGTGACGCCT-5386STDY7537944	0	Mes1	5.89241	4.2443		CAGCTGGAGTGCGATG-5386STDY7537944	0	PAX3+MyoProg
AACACGTGTGAGTATA-5386STDY7537944	0	Mes1	7.1365	4.68822		CAGCTGGCAAGTACCT-5386STDY7537944	0	PAX3+MyoProg
AACACGTGTGTGAATA-5386STDY7537944	0	Mes1	5.03792	8.32766		CAGGTGCTCTCCCTGA-5386STDY7537944	0	PAX3+MyoProg
AACACGTGTTACGACT-5386STDY7537944	0	Mes1	5.64421	5.59072		CAGTAACAGGACAGAA-5386STDY7537944	0	ProxMes
AACACGTTCAGAGACG-5386STDY7537944	0	OCP	4.48778	8.94739		CAGTAACCAGGTTTCA-5386STDY7537944	0	AER-Basal
AACACGTTCTCACATT-5386STDY7537944	0	Mes1	6.56354	5.20824		CATATGGCACAACGTT-5386STDY7537944	0	PAX3+MyoProg
AACACGTTCTCTGAGA-5386STDY7537944	0	AER-Basal	-1.31189	14.693		CATATGGTCGATAGAA-5386STDY7537944	0	PAX3+MyoProg
AACCATGCAAGTACCT-5386STDY7537944	0	Mes1	5.23811	7.0498		CATCAGAAGGGAGTAA-5386STDY7537944	0	PAX3+MyoProg
AACCATGGTACCGTAT-5386STDY7537944	0	Mes1	5.35821	7.71841		CATCAGAAGTCTCGGC-5386STDY7537944	0	PAX3+MyoProg
AACCATGGTAGGACAC-5386STDY7537944	0	Mes1	6.34616	5.28238		CATCAGACAGCTGCTG-5386STDY7537944	0	PAX3+MyoProg
AACCATGGTCTTCGTC-5386STDY7537944	0	Mes1	5.50937	5.89629		CATCGGGGTCTCTCTG-5386STDY7537944	0	PAX3+MyoProg
AACCATGGTTGTGGCC-5386STDY7537944	0	Mes1	7.45032	5.63423		CATCGGGTCTATCCCG-5386STDY7537944	0	PAX3+MyoProg
AACCATGGTTTGGGCC-5386STDY7537944	0	Mes1	6.271	5.81474		CATGACAGTCTCATCC-5386STDY7537944	0	PAX3+MyoProg
AACCATGTCACTCCTG-5386STDY7537944	0	Mes1	6.17197	6.00235		CATTATCCATGGGAAC-5386STDY7537944	0	PAX3+MyoProg
AACCATGTCAGGCGAA-5386STDY7537944	0	TransMes	7.92721	5.84542		CATTCGCCAGACACTT-5386STDY7537944	0	PAX3+MyoProg
AACCATGTCCAGTATG-5386STDY7537944	0	Mes1	6.38032	5.61884		CATTCGCCAGTATAAG-5386STDY7537944	0	PAX3+MyoProg
AACCATGTCCCGGATG-5386STDY7537944	0	Mes4	9.19849	5.51979		CCACCTAGTCGCATCG-5386STDY7537944	0	MyoB1
AACCGCGCAGATTGCT-5386STDY7537944	0	Mes1	6.31583	5.34149		CCACGGAGTGTAATGA-5386STDY7537944	0	PAX3+MyoProg
AACCGCGCATCCAACA-5386STDY7537944	0	Mes1	6.02789	4.2255		CCATGTCTCCAAATGC-5386STDY7537944	0	PAX3+MyoProg
AACCGCGGTCTTTCAT-5386STDY7537944	0	PAX3+MyoProg	1.38095	-2.01191		CCCTCCTTCGTCTGAA-5386STDY7537944	0	PAX3+MyoProg
AACGTTGAGTGCCAGA-5386STDY7537944	0	Mes1	5.45471	6.95104		CCGTACTGTCACACGC-5386STDY7537944	0	PAX3+MyoProg
AACGTTGCAGCAGTTT-5386STDY7537944	0	Mes1	6.84802	5.10169		CCGTACTGTCGAGATG-5386STDY7537944	0	PAX3+MyoProg
AACGTTGCATACCATG-5386STDY7537944	0	Mes1	8.40033	5.66316		CCTAAAGGTCGTCTTC-5386STDY7537944	0	PAX3+MyoProg
AACGTTGCATTAACCG-5386STDY7537944	0	Mes1	4.63058	7.88836		CCTAGCTGTTCGAATC-5386STDY7537944	0	PAX3+MyoProg
AACGTTGGTAGATTAG-5386STDY7537944	0	Mes1	5.37008	6.63957		CCTATTAAGCGTGAGT-5386STDY7537944	0	PAX3+MyoProg
AACGTTGGTGAAGGCT-5386STDY7537944	0	Mes1	7.50908	5.50115		CCTATTAAGCTAGTGG-5386STDY7537944	0	PAX3+MyoProg
AACGTTGGTGCACCAC-5386STDY7537944	0	MesCond	5.92544	8.78183		CCTTTCTAGTGGTAGC-5386STDY7537944	0	PAX3+MyoProg
AACGTTGGTTATCCGA-5386STDY7537944	0	Mes1	6.61136	5.76341		CGAACATCAGGGTACA-5386STDY7537944	0	PAX3+MyoProg
AACGTTGGTTCGTTGA-5386STDY7537944	0	PAX3+MyoProg	0.595369	-2.52331		CGAACATTCCAAACTG-5386STDY7537944	0	AER-Basal
AACGTTGGTTGACGTT-5386STDY7537944	0	Mes1	6.60558	5.78003		CGAATGTAGGACACCA-5386STDY7537944	0	PAX3+MyoProg
AACGTTGTCACCTCGT-5386STDY7537944	0	Mes1	7.48642	5.31484		CGACTTCCAAGAAGAG-5386STDY7537944	0	PAX3+MyoProg
AACTCAGAGTATCGAA-5386STDY7537944	0	Mes1	6.45305	4.80859		CGACTTCGTCGGCACT-5386STDY7537944	0	PAX3+MyoProg
AACTCAGGTGTTCGAT-5386STDY7537944	0	Mes1	4.48199	7.98477		CGAGCACTCACCACCT-5386STDY7537944	0	PAX3+MyoProg
AACTCAGTCGGAAATA-5386STDY7537944	0	Mes1	5.609	7.18311		CGATTGAGTGTAATGA-5386STDY7537944	0	PAX3+MyoProg
AACTCAGTCTAGCACA-5386STDY7537944	0	STMN2+Fibro	8.3766	4.78972		CGATTGAGTTCCATGA-5386STDY7537944	0	PAX3+MyoProg
AACTCCCAGCTGAAAT-5386STDY7537944	0	Mes1	6.47139	4.97738		CGCCAAGTCATTCACT-5386STDY7537944	0	PAX3+MyoProg
AACTCCCAGTCACGCC-5386STDY7537944	0	Mes1	5.30095	4.0052		CGCGTTTGTCGCGAAA-5386STDY7537944	0	PAX3+MyoProg
AACTCCCCACGTTGGC-5386STDY7537944	0	STMN2+Fibro	9.00161	4.20871		CGCTATCAGAGACTAT-5386STDY7537944	0	PAX3+MyoProg
AACTCCCTCATTTGGG-5386STDY7537944	0	Mes1	6.01403	5.80019		CGCTATCGTAAGGATT-5386STDY7537944	0	PAX3+MyoProg
AACTCCCTCCTGTACC-5386STDY7537944	0	Mes1	4.96285	8.06064		CGCTTCAGTCAACATC-5386STDY7537944	0	AER-Basal
AACTCCCTCGCAAACT-5386STDY7537944	0	Mes1	5.56901	5.26876		CGCTTCATCCTCAATT-5386STDY7537944	0	MyoB1
AACTCCCTCTCTGTCG-5386STDY7537944	0	STMN2+Fibro	8.65999	4.58114		CGGACACAGGGAAACA-5386STDY7537944	0	PAX3+MyoProg
AACTCCCTCTGACCTC-5386STDY7537944	0	Mes1	5.68474	5.84084		CGGAGCTAGATGGCGT-5386STDY7537944	0	MyoB1
AACTCCCTCTGGCGAC-5386STDY7537944	0	TransMes	7.36821	6.2183		CGGAGCTCATTAACCG-5386STDY7537944	0	PAX3+MyoProg
AACTCTTAGAGTCTGG-5386STDY7537944	0	Mes1	5.81274	4.72651		CGGAGTCAGGACAGAA-5386STDY7537944	0	PAX3+MyoProg
AACTCTTCAACACCTA-5386STDY7537944	0	Mes4	10.2005	4.19439		CGGCTAGAGTGCGTGA-5386STDY7537944	0	AER-Basal
AACTCTTCAATGGAAT-5386STDY7537944	0	Mes1	5.48137	4.92745		CGGCTAGTCCGAATGT-5386STDY7537944	0	PAX3+MyoProg
AACTCTTCACAACGTT-5386STDY7537944	0	Mes1	6.18546	5.74208		CGGGTCAGTCTCGTTC-5386STDY7537944	0	PAX3+MyoProg
AACTCTTCAGTGAGTG-5386STDY7537944	0	Mes1	6.10553	4.44402		CGGTTAAAGCTAAACA-5386STDY7537944	0	PAX3+MyoProg
AACTCTTGTAGAAAGG-5386STDY7537944	0	Mes4	10.5693	3.70286		CGGTTAAGTCAGAATA-5386STDY7537944	0	PAX3+MyoProg
AACTCTTGTAGCTAAA-5386STDY7537944	0	Mes1	7.11672	4.41271		CGGTTAAGTGGTAACG-5386STDY7537944	0	PAX3+MyoProg
AACTCTTGTGCCTTGG-5386STDY7537944	0	Mes1	5.79509	4.9879		CGTAGGCGTGAAGGCT-5386STDY7537944	0	PAX3+MyoProg
AACTCTTTCCAAAGTC-5386STDY7537944	0	Mes1	4.65229	7.93932		CGTCAGGCACGACTCG-5386STDY7537944	0	PAX3+MyoProg
AACTCTTTCGACGGAA-5386STDY7537944	0	Mes1	7.60678	5.49114		CGTCAGGTCATTATCC-5386STDY7537944	0	PAX3+MyoProg
AACTCTTTCGCTTAGA-5386STDY7537944	0	Mes1	4.67305	7.71995		CGTCAGGTCCGTACAA-5386STDY7537944	0	PAX3+MyoProg
AACTCTTTCGTTGCCT-5386STDY7537944	0	Mes1	6.83658	5.85295		CGTCCATAGAGACGAA-5386STDY7537944	0	PAX3+MyoProg
AACTGGTAGTAGCGGT-5386STDY7537944	0	TransMes	8.08203	6.38798		CGTCCATCAAAGTCAA-5386STDY7537944	0	ProxMes
AACTGGTCAGACACTT-5386STDY7537944	0	Mes1	5.95154	5.96151		CGTTCTGAGGAGTTGC-5386STDY7537944	0	PAX3+MyoProg
AACTGGTCATCCGCGA-5386STDY7537944	0	PAX3+MyoProg	1.08608	-1.30695		CTACACCAGTCGCCGT-5386STDY7537944	0	PAX3+MyoProg
AACTGGTGTCGACTAT-5386STDY7537944	0	Mes4	8.30751	4.02089		CTACACCTCAGGTTCA-5386STDY7537944	0	PAX3+MyoProg
AACTGGTGTGTTGAGG-5386STDY7537944	0	Mes1	5.10307	7.9342		CTACATTAGAGTAATC-5386STDY7537944	0	AER-Basal
AACTGGTTCGCTTGTC-5386STDY7537944	0	STMN2+Fibro	8.47581	5.3983		CTACGTCAGGAGTACC-5386STDY7537944	0	PAX3+MyoProg
AACTGGTTCTGTTGAG-5386STDY7537944	0	TransMes	6.52281	7.21185		CTAGCCTCAAGTACCT-5386STDY7537944	0	PAX3+MyoProg
AACTTTCAGAGACTTA-5386STDY7537944	0	TransMes	7.00324	6.8779		CTCAGAAGTCATGCAT-5386STDY7537944	0	PAX3+MyoProg
AACTTTCCAGCTCCGA-5386STDY7537944	0	Mes1	5.72988	5.24797		CTCGAAACATGCGCAC-5386STDY7537944	0	PAX3+MyoProg
AACTTTCTCATGTAGC-5386STDY7537944	0	PrimErythro2	-4.36433	11.1049		CTCGGAGGTAAATGAC-5386STDY7537944	0	AER-Basal
AACTTTCTCCAAACTG-5386STDY7537944	0	PrimErythro2	-4.78696	9.69655		CTCGTCATCAGCTCGG-5386STDY7537944	0	PAX3+MyoProg
AACTTTCTCCGCGTTT-5386STDY7537944	0	Mes1	5.17982	8.65661		CTGCCTAAGGTCATCT-5386STDY7537944	0	PAX3+MyoProg
AAGACCTAGCTGGAAC-5386STDY7537944	0	Mes1	5.54436	4.45077		CTGCCTATCCGTCATC-5386STDY7537944	0	PAX3+MyoProg
AAGACCTAGGACGAAA-5386STDY7537944	0	Mes1	6.24761	6.59793		CTGCTGTAGAAGCCCA-5386STDY7537944	0	PAX3+MyoProg
AAGACCTAGTAACCCT-5386STDY7537944	0	DistalMes	8.69085	5.39033		CTGCTGTTCGAACTGT-5386STDY7537944	0	PAX3+MyoProg
AAGACCTAGTACGATA-5386STDY7537944	0	Mes1	7.04776	5.82968		CTGTGCTAGCACACAG-5386STDY7537944	0	PAX3+MyoProg
AAGACCTCACAGGAGT-5386STDY7537944	0	STMN2+Fibro	7.69215	4.75441		CTGTTTACATCGATTG-5386STDY7537944	0	PAX3+MyoProg
AAGACCTCACCGCTAG-5386STDY7537944	0	Periderm	-0.992545	16.5428		CTTAACTGTAGTAGTA-5386STDY7537944	0	PAX3+MyoProg
AAGACCTCAGCGATCC-5386STDY7537944	0	Mes1	5.76858	4.78475		CTTAGGATCGTACCGG-5386STDY7537944	0	PAX3+MyoProg
AAGACCTCATAGACTC-5386STDY7537944	0	Mes1	5.37984	8.35417		GAAACTCAGGTGTTAA-5386STDY7537944	0	PAX3+MyoProg
AAGACCTGTAACGCGA-5386STDY7537944	0	Mes1	6.02697	5.89809		GAAACTCCAACTGCTA-5386STDY7537944	0	PAX3+MyoProg
AAGCCGCAGGAGTACC-5386STDY7537944	0	Mes1	6.33419	5.67383		GAACCTAAGTACGATA-5386STDY7537944	0	PAX3+MyoProg
AAGCCGCAGTGAAGAG-5386STDY7537944	0	Mes1	6.98478	5.91577		GAACCTATCGGTCTAA-5386STDY7537944	0	PAX3+MyoProg
AAGCCGCCACATGTGT-5386STDY7537944	0	Mes1	5.50792	7.42446		GAAGCAGCAGTATGCT-5386STDY7537944	0	PAX3+MyoProg
AAGCCGCCAGGTCTCG-5386STDY7537944	0	Mes1	6.61051	5.3496		GAATAAGAGAAGGTGA-5386STDY7537944	0	PAX3+MyoProg
AAGCCGCCATGGTCAT-5386STDY7537944	0	Mes1	6.14083	4.9586		GAATAAGAGATATGCA-5386STDY7537944	0	AER-Basal
AAGCCGCGTCGATTGT-5386STDY7537944	0	Mes1	8.3216	5.93319		GAATAAGGTGCGGTAA-5386STDY7537944	0	AER-Basal
AAGCCGCGTGTGCGTC-5386STDY7537944	0	STMN2+Fibro	8.23727	5.45925		GACCTGGAGCTTCGCG-5386STDY7537944	0	PAX3+MyoProg
AAGCCGCTCCGTTGCT-5386STDY7537944	0	Mes1	5.20015	5.21252		GACCTGGAGGGTTCCC-5386STDY7537944	0	PAX3+MyoProg
AAGGAGCAGAACAACT-5386STDY7537944	0	Mes1	7.21162	5.24382		GACCTGGCAGCCTTGG-5386STDY7537944	0	PAX3+MyoProg
AAGGAGCAGTGATCGG-5386STDY7537944	0	Mes1	6.61363	5.3998		GACCTGGCATCCTTGC-5386STDY7537944	0	PAX3+MyoProg
AAGGAGCCAATAGCAA-5386STDY7537944	0	Mes1	4.47058	7.96072		GACGGCTCACCAACCG-5386STDY7537944	0	PAX3+MyoProg
AAGGAGCCACGTCAGC-5386STDY7537944	0	STMN2+Fibro	9.04884	4.19645		GACGTGCAGGCACATG-5386STDY7537944	0	PAX3+MyoProg
AAGGAGCCATTCACTT-5386STDY7537944	0	STMN2+Fibro	8.32785	5.08588		GACTAACAGGTGGGTT-5386STDY7537944	0	AER-Basal
AAGGAGCGTAGAGCTG-5386STDY7537944	0	Mes1	5.39044	7.77379		GACTACAGTTAAGGGC-5386STDY7537944	0	AER-Basal
AAGGAGCTCCACGTTC-5386STDY7537944	0	STMN2+Fibro	8.55516	5.12121		GACTACATCATTCACT-5386STDY7537944	0	PAX3+MyoProg
AAGGAGCTCGACCAGC-5386STDY7537944	0	Mes1	6.66812	4.03221		GAGGTGACACCAGTTA-5386STDY7537944	0	PAX3+MyoProg
AAGGCAGAGAGTGACC-5386STDY7537944	0	Mes1	5.01663	4.12432		GAGGTGATCACAGGCC-5386STDY7537944	0	PAX3+MyoProg
AAGGCAGAGATGAGAG-5386STDY7537944	0	Mes1	8.36581	4.42618		GATCAGTGTCGGGTCT-5386STDY7537944	0	PAX3+MyoProg
AAGGCAGAGTGCGATG-5386STDY7537944	0	Mes1	7.95864	5.62111		GATCAGTTCGAATGGG-5386STDY7537944	0	PAX3+MyoProg
AAGGCAGAGTTAGCGG-5386STDY7537944	0	STMN2+Fibro	8.25392	4.96964		GATCGATCACTACAGT-5386STDY7537944	0	PAX3+MyoProg
AAGGCAGAGTTTAGGA-5386STDY7537944	0	Mes1	5.44133	8.47752		GATCGATTCAAACCAC-5386STDY7537944	0	PAX3+MyoProg
AAGGCAGCAAACCTAC-5386STDY7537944	0	Mes1	5.10398	6.35218		GATCGTAAGGGAAACA-5386STDY7537944	0	PAX3+MyoProg
AAGGCAGCAAAGGTGC-5386STDY7537944	0	Mes1	5.04856	3.35285		GATCGTAAGTTAAGTG-5386STDY7537944	0	PAX3+MyoProg
AAGGCAGCAATTCCTT-5386STDY7537944	0	Mes1	7.01988	5.21476		GATGCTAAGCCAGAAC-5386STDY7537944	0	PAX3+MyoProg
AAGGCAGGTATTACCG-5386STDY7537944	0	PAX3+MyoProg	0.808946	-2.39385		GCAATCATCCAAGCCG-5386STDY7537944	0	PAX3+MyoProg
AAGGCAGGTCTAGTCA-5386STDY7537944	0	Mes1	7.72161	5.0634		GCAATCATCGGCGCTA-5386STDY7537944	0	PAX3+MyoProg
AAGGCAGTCAATACCG-5386STDY7537944	0	Mes1	5.8066	6.10585		GCATACATCTGTACGA-5386STDY7537944	0	PAX3+MyoProg
AAGGCAGTCATGGTCA-5386STDY7537944	0	PrimErythro2	-4.16805	11.464		GCATGCGCAGCCAATT-5386STDY7537944	0	AER-Basal
AAGGCAGTCCCAAGAT-5386STDY7537944	0	STMN2+Fibro	8.65836	5.13768		GCATGCGCAGCTTAAC-5386STDY7537944	0	PAX3+MyoProg
AAGGCAGTCCTCTAGC-5386STDY7537944	0	Mes1	7.68979	3.80264		GCCAAATGTAAGGGAA-5386STDY7537944	0	PAX3+MyoProg
AAGGTTCAGCTGTCTA-5386STDY7537944	0	Mes1	5.11075	7.93836		GCGCAACCACCTCGTT-5386STDY7537944	0	PAX3+MyoProg
AAGGTTCAGGCAGGTT-5386STDY7537944	0	MyoB1	0.447217	-3.47441		GCGCGATCAAGTACCT-5386STDY7537944	0	PAX3+MyoProg
AAGGTTCCAAGTAATG-5386STDY7537944	0	PrimErythro2	-4.0156	9.55963		GCGCGATCATTCCTCG-5386STDY7537944	0	PAX3+MyoProg
AAGGTTCCAGACAAAT-5386STDY7537944	0	ISL1+Mes	8.30439	5.37458		GCGCGATGTAAATGTG-5386STDY7537944	0	PAX3+MyoProg
AAGGTTCGTCCGTTAA-5386STDY7537944	0	PAX3+MyoProg	1.05058	-1.93013		GCTCCTACATTCGACA-5386STDY7537944	0	PAX3+MyoProg
AAGGTTCTCCGTTGTC-5386STDY7537944	0	Mes1	5.56228	6.21702		GCTGCAGCATGGTCAT-5386STDY7537944	0	PAX3+MyoProg
AAGTCTGAGGTGCACA-5386STDY7537944	0	Mes1	6.15811	5.7778		GCTGCAGGTAGGGACT-5386STDY7537944	0	PAX3+MyoProg
AAGTCTGAGTCTCAAC-5386STDY7537944	0	Mes1	5.97726	6.22662		GCTGCTTAGACGCACA-5386STDY7537944	0	PAX3+MyoProg
AAGTCTGCAAGTCTGT-5386STDY7537944	0	Mes1	5.64928	7.37356		GCTGCTTAGTCCGTAT-5386STDY7537944	0	PAX3+MyoProg
AAGTCTGCACAAGCCC-5386STDY7537944	0	Mes1	7.20772	5.45029		GCTGGGTAGAAGATTC-5386STDY7537944	0	PAX3+MyoProg
AAGTCTGGTCCCTTGT-5386STDY7537944	0	Mes1	6.16231	6.65739		GCTTGAACAAAGCGGT-5386STDY7537944	0	PAX3+MyoProg
AAGTCTGGTCTCTTTA-5386STDY7537944	0	PAX3+MyoProg	1.24092	-1.92198		GCTTGAAGTGAAGGCT-5386STDY7537944	0	PAX3+MyoProg
AAGTCTGTCAAAGACA-5386STDY7537944	0	Mes1	5.4573	3.65952		GGAACTTTCAAGAAGT-5386STDY7537944	0	PAX3+MyoProg
AAGTCTGTCCGGCACA-5386STDY7537944	0	Mes1	7.49143	4.40468		GGAACTTTCGTTACGA-5386STDY7537944	0	AER-Basal
AAGTCTGTCGATCCCT-5386STDY7537944	0	PrimErythro2	-4.35025	10.2277		GGAATAACACGCTTTC-5386STDY7537944	0	PAX3+MyoProg
AATCCAGAGGCGACAT-5386STDY7537944	0	Mes1	5.34304	7.83464		GGAATAAGTGCTGTAT-5386STDY7537944	0	PAX3+MyoProg
AATCCAGAGTCTTGCA-5386STDY7537944	0	Mes1	6.96543	4.88709		GGATGTTCAGCCTATA-5386STDY7537944	0	PAX3+MyoProg
AATCCAGCAAGGTGTG-5386STDY7537944	0	PAX3+MyoProg	0.776998	-1.67512		GGATTACCATCTCCCA-5386STDY7537944	0	PAX3+MyoProg
AATCCAGCACAGGTTT-5386STDY7537944	0	OCP	4.89632	8.53871		GGATTACGTACTTGAC-5386STDY7537944	0	PAX3+MyoProg
AATCCAGCATCACGAT-5386STDY7537944	0	Mes1	6.19902	6.29904		GGCAATTGTTGAGGTG-5386STDY7537944	0	PAX3+MyoProg
AATCCAGCATCGGACC-5386STDY7537944	0	PAX3+MyoProg	0.777148	-0.427308		GGCAATTTCCTATTCA-5386STDY7537944	0	PAX3+MyoProg
AATCCAGGTATGCTTG-5386STDY7537944	0	PAX3+MyoProg	0.907025	-1.41536		GGCCGATCAAGAGTCG-5386STDY7537944	0	PAX3+MyoProg
AATCCAGGTGCCTGTG-5386STDY7537944	0	Mes1	5.91078	5.00765		GGCCGATGTCAATACC-5386STDY7537944	0	PAX3+MyoProg
AATCCAGGTGCGAAAC-5386STDY7537944	0	Mes1	6.94777	5.64924		GGCGTGTAGAGTAAGG-5386STDY7537944	0	PAX3+MyoProg
AATCCAGTCAAACCGT-5386STDY7537944	0	Mes1	5.83291	5.10658		GGCGTGTCACAGACAG-5386STDY7537944	0	PAX3+MyoProg
AATCCAGTCCAATGGT-5386STDY7537944	0	ISL1+Mes	9.58053	4.66957		GGCGTGTTCTCTTATG-5386STDY7537944	0	PAX3+MyoProg
AATCCAGTCCTTTACA-5386STDY7537944	0	Mes1	6.15019	5.52456		GGCTGGTCAGGAATCG-5386STDY7537944	0	PAX3+MyoProg
AATCCAGTCGTTACGA-5386STDY7537944	0	Mes1	6.0832	6.04417		GGGAATGTCCCAGGTG-5386STDY7537944	0	PAX3+MyoProg
AATCCAGTCGTTGCCT-5386STDY7537944	0	Mes1	7.01919	4.11468		GGGACCTGTTCAGGCC-5386STDY7537944	0	PAX3+MyoProg
AATCCAGTCTCGCTTG-5386STDY7537944	0	Mes1	6.86426	4.22063		GGGACCTTCTCGCTTG-5386STDY7537944	0	PAX3+MyoProg
AATCGGTAGCCTATGT-5386STDY7537944	0	Mes1	6.21598	4.42665		GGGAGATAGACATAAC-5386STDY7537944	0	AER-Basal
AATCGGTAGCTCTCGG-5386STDY7537944	0	Mes1	5.72489	5.33017		GGGTCTGGTAGTGAAT-5386STDY7537944	0	PAX3+MyoProg
AATCGGTAGTTGAGAT-5386STDY7537944	0	Mes1	5.30914	8.34376		GGGTTGCGTATTACCG-5386STDY7537944	0	PAX3+MyoProg
AATCGGTCAATCGGTT-5386STDY7537944	0	Mes1	6.30968	4.33568		GGTATTGGTGGTAACG-5386STDY7537944	0	PAX3+MyoProg
AATCGGTCACGACTCG-5386STDY7537944	0	Mes1	5.17649	8.14606		GGTGCGTTCAGAAATG-5386STDY7537944	0	PAX3+MyoProg
AATCGGTGTAGCGCAA-5386STDY7537944	0	TransMes	7.22306	6.47546		GGTGCGTTCTCGCATC-5386STDY7537944	0	PAX3+MyoProg
AATCGGTGTCTTCAAG-5386STDY7537944	0	Mes1	5.91614	6.64171		GTAGTCAGTTTAGGAA-5386STDY7537944	0	AER-Basal
ACACCAAAGAGCTGGT-5386STDY7537944	0	Mes1	6.39454	4.66888		GTAGTCATCGGCGCAT-5386STDY7537944	0	PAX3+MyoProg
ACACCAAAGTTTAGGA-5386STDY7537944	0	Mes1	6.60147	5.52744		GTATCTTCAGCTTAAC-5386STDY7537944	0	PAX3+MyoProg
ACACCAACACCGAATT-5386STDY7537944	0	Mes1	8.18696	3.93406		GTATTCTAGGAATTAC-5386STDY7537944	0	PAX3+MyoProg
ACACCAAGTAAAGGAG-5386STDY7537944	0	ISL1+Mes	7.32845	5.1734		GTATTCTCAAAGGTGC-5386STDY7537944	0	PAX3+MyoProg
ACACCAAGTGTCGCTG-5386STDY7537944	0	Mes1	5.98351	6.49058		GTATTCTCATATGGTC-5386STDY7537944	0	PAX3+MyoProg
ACACCAATCGAGAGCA-5386STDY7537944	0	Mes1	5.35354	7.90294		GTATTCTGTATAAACG-5386STDY7537944	0	PAX3+MyoProg
ACACCAATCTGAGGGA-5386STDY7537944	0	Mes1	6.81229	5.71001		GTCAAGTTCGAACTGT-5386STDY7537944	0	PAX3+MyoProg
ACACCCTAGATGGGTC-5386STDY7537944	0	STMN2+Fibro	8.70617	5.28624		GTCACAAAGTCCAGGA-5386STDY7537944	0	AER-Basal
ACACCCTAGCGATTCT-5386STDY7537944	0	ISL1+Mes	9.78401	4.68196		GTCACAATCGATGAGG-5386STDY7537944	0	PAX3+MyoProg
ACACCCTAGGGATACC-5386STDY7537944	0	Mes1	7.71179	5.72795		GTCCTCAAGCACCGTC-5386STDY7537944	0	PAX3+MyoProg
ACACCCTAGTGATCGG-5386STDY7537944	0	Mes1	5.53268	5.73284		GTCGTAAGTACCATCA-5386STDY7537944	0	PAX3+MyoProg
ACACCCTAGTTACGGG-5386STDY7537944	0	ISL1+Mes	9.23523	4.52592		GTGCAGCCACCGATAT-5386STDY7537944	0	PAX3+MyoProg
ACACCCTCAAGGACAC-5386STDY7537944	0	Mes1	5.49353	6.32052		GTGCGGTCACTTAACG-5386STDY7537944	0	PAX3+MyoProg
ACACCCTCACATCCAA-5386STDY7537944	0	Mes1	4.79951	6.64292		GTGTTAGTCCAACCAA-5386STDY7537944	0	PAX3+MyoProg
ACACCCTCACGAAATA-5386STDY7537944	0	PrimErythro2	-4.50218	11.3311		GTTCATTAGCAGCGTA-5386STDY7537944	0	PAX3+MyoProg
ACACCCTCACTAAGTC-5386STDY7537944	0	Mes1	5.02868	7.71903		GTTCTCGAGGATGGTC-5386STDY7537944	0	PAX3+MyoProg
ACACCCTCAGTATAAG-5386STDY7537944	0	Mes1	5.80163	6.31993		GTTCTCGTCACAATGC-5386STDY7537944	0	PAX3+MyoProg
ACACCCTGTTCCATGA-5386STDY7537944	0	Mes1	5.81903	7.12223		GTTTCTACACATGTGT-5386STDY7537944	0	PAX3+MyoProg
ACACCCTTCATTTGGG-5386STDY7537944	0	Mes1	5.43081	5.01797		TAAACCGAGGGTATCG-5386STDY7537944	0	PAX3+MyoProg
ACACCGGAGCCAGAAC-5386STDY7537944	0	Mes1	5.92517	4.21435		TAAGCGTCACACGCTG-5386STDY7537944	0	PAX3+MyoProg
ACACCGGAGTGTGAAT-5386STDY7537944	0	Mes1	6.43423	5.41039		TAAGTGCAGAGATGAG-5386STDY7537944	0	PAX3+MyoProg
ACACCGGCAAACGTGG-5386STDY7537944	0	Mes1	6.26506	5.29142		TACACGACAGGATCGA-5386STDY7537944	0	PAX3+MyoProg
ACACCGGCAAAGTCAA-5386STDY7537944	0	Mes1	5.72218	5.64686		TACAGTGGTTAGATGA-5386STDY7537944	0	PAX3+MyoProg
ACACCGGCACTGAAGG-5386STDY7537944	0	Mes1	5.65197	5.56469		TACGGATGTACTCAAC-5386STDY7537944	0	PAX3+MyoProg
ACACCGGCAGCGATCC-5386STDY7537944	0	PrimErythro2	-4.55149	9.59597		TACGGGCGTCCAACTA-5386STDY7537944	0	PAX3+MyoProg
ACACCGGGTATAAACG-5386STDY7537944	0	Mes1	7.9672	4.19069		TACTCATGTACATCCA-5386STDY7537944	0	PAX3+MyoProg
ACACCGGGTTCCATGA-5386STDY7537944	0	Mes1	4.97125	7.42556		TACTCGCTCCTATGTT-5386STDY7537944	0	PAX3+MyoProg
ACACTGAAGAAACCGC-5386STDY7537944	0	Mes1	5.31465	5.49651		TACTTGTTCTCGAGTA-5386STDY7537944	0	AER-Basal
ACACTGAAGTACCGGA-5386STDY7537944	0	Mes1	6.78868	5.84429		TAGACCAGTGGACGAT-5386STDY7537944	0	PAX3+MyoProg
ACACTGACACATCTTT-5386STDY7537944	0	OCP	4.90678	8.63114		TAGAGCTGTAGGGACT-5386STDY7537944	0	PAX3+MyoProg
ACACTGACATGCCTTC-5386STDY7537944	0	Mes1	5.73665	3.47512		TATGCCCAGTGAATTG-5386STDY7537944	0	PAX3+MyoProg
ACACTGATCGCTGATA-5386STDY7537944	0	Mes1	5.94791	5.56522		TCACAAGAGCTCCCAG-5386STDY7537944	0	PAX3+MyoProg
ACACTGATCTCACATT-5386STDY7537944	0	PrimErythro2	-3.88133	10.3346		TCAGCTCTCAAACCAC-5386STDY7537944	0	AER-Basal
ACAGCCGAGCGTGAAC-5386STDY7537944	0	Mes1	5.60971	8.29365		TCAGCTCTCCTAAGTG-5386STDY7537944	0	PAX3+MyoProg
ACAGCCGCAAGGACTG-5386STDY7537944	0	Mes1	5.83692	5.33203		TCATTACGTTACGGAG-5386STDY7537944	0	PAX3+MyoProg
ACAGCCGTCCATGAAC-5386STDY7537944	0	STMN2+Fibro	8.70896	4.53642		TCATTACGTTGGTGGA-5386STDY7537944	0	PAX3+MyoProg
ACAGCCGTCCTGCTTG-5386STDY7537944	0	Mes1	7.34938	4.9976		TCGAGGCAGCTGTCTA-5386STDY7537944	0	PAX3+MyoProg
ACAGCCGTCGATGAGG-5386STDY7537944	0	PrimErythro2	-4.42044	10.658		TCGGTAAGTGTGCGTC-5386STDY7537944	0	PAX3+MyoProg
ACAGCTAAGCCAGGAT-5386STDY7537944	0	Mes1	5.09238	8.04636		TCTGAGAAGTGGAGAA-5386STDY7537944	0	PAX3+MyoProg
ACAGCTACAATCCAAC-5386STDY7537944	0	Mes1	5.47146	4.96644		TCTTCGGTCCAGATCA-5386STDY7537944	0	PAX3+MyoProg
ACAGCTACACGAAAGC-5386STDY7537944	0	Mes1	6.35871	5.96455		TCTTTCCTCGCCTGTT-5386STDY7537944	0	PAX3+MyoProg
ACAGCTAGTAAGGGAA-5386STDY7537944	0	Mes1	6.12279	5.50829		TGACAACCAGGTTTCA-5386STDY7537944	0	ProxMes
ACAGCTAGTATTCGTG-5386STDY7537944	0	Mes1	5.87664	4.63898		TGACGGCGTATCAGTC-5386STDY7537944	0	PAX3+MyoProg
ACAGCTATCATAGCAC-5386STDY7537944	0	TransMes	8.61711	5.32245		TGACGGCGTGCGATAG-5386STDY7537944	0	PAX3+MyoProg
ACATACGTCGCCTGAG-5386STDY7537944	0	STMN2+Fibro	8.48885	5.30918		TGAGAGGTCCATGAGT-5386STDY7537944	0	PAX3+MyoProg
ACATACGTCGGATGTT-5386STDY7537944	0	Mes1	4.98841	8.58962		TGAGCCGCATCAGTCA-5386STDY7537944	0	PAX3+MyoProg
ACATCAGAGCTGATAA-5386STDY7537944	0	PAX3+MyoProg	0.760702	-1.41631		TGAGCCGGTACTTAGC-5386STDY7537944	0	PAX3+MyoProg
ACATCAGAGGATTCGG-5386STDY7537944	0	Mes4	8.3252	4.56182		TGATTTCCAGTGACAG-5386STDY7537944	0	PAX3+MyoProg
ACATCAGAGGTAAACT-5386STDY7537944	0	PAX3+MyoProg	0.86186	-1.17702		TGCACCTCAAGTTCTG-5386STDY7537944	0	PAX3+MyoProg
ACATCAGCATGCAACT-5386STDY7537944	0	Mes1	5.62851	7.21455		TGCCAAAAGACTCGGA-5386STDY7537944	0	PAX3+MyoProg
ACATCAGTCAGTTCGA-5386STDY7537944	0	Mes1	5.53893	4.85009		TGCGGGTGTCCCTTGT-5386STDY7537944	0	PAX3+MyoProg
ACATCAGTCCGTAGGC-5386STDY7537944	0	OCP	4.88596	7.09596		TGCTACCCATGCCCGA-5386STDY7537944	0	PAX3+MyoProg
ACATCAGTCGATGAGG-5386STDY7537944	0	Mes1	5.449	9.04249		TGGCCAGTCGTTACAG-5386STDY7537944	0	PAX3+MyoProg
ACATCAGTCGTGGGAA-5386STDY7537944	0	Mes1	5.32381	6.54283		TGGCTGGCAGATAATG-5386STDY7537944	0	PAX3+MyoProg
ACATGGTAGAAGGTTT-5386STDY7537944	0	PAX3+MyoProg	0.274404	-1.92818		TGGGAAGGTCTTTCAT-5386STDY7537944	0	PAX3+MyoProg
ACATGGTCAAACTGTC-5386STDY7537944	0	Mes1	6.10295	6.12103		TGTGTTTTCGGTTCGG-5386STDY7537944	0	PAX3+MyoProg
ACATGGTCATACGCTA-5386STDY7537944	0	Mes1	7.06422	5.28033		TTAACTCAGTGGCACA-5386STDY7537944	0	PAX3+MyoProg
ACATGGTCATGTAGTC-5386STDY7537944	0	Mes1	5.75078	4.22275		TTATGCTAGTATCTCG-5386STDY7537944	0	PAX3+MyoProg
ACATGGTGTTAAGATG-5386STDY7537944	0	Mes1	5.11474	7.79968		TTATGCTTCCTGTAGA-5386STDY7537944	0	PAX3+MyoProg
ACATGGTTCCCTCTTT-5386STDY7537944	0	Mes1	5.56088	8.3535		TTCTCAAAGAATTGTG-5386STDY7537944	0	PAX3+MyoProg
ACATGGTTCCGCAAGC-5386STDY7537944	0	Mes1	5.9217	5.47471		TTCTCAACAATGGAGC-5386STDY7537944	0	MyoB1
ACATGGTTCTAGAGTC-5386STDY7537944	0	Mes1	5.26812	4.9538		TTCTTAGCATGGGACA-5386STDY7537944	0	PAX3+MyoProg
ACATGGTTCTCGAGTA-5386STDY7537944	0	Mes1	6.72877	5.49299		TTGAACGAGTAGCCGA-5386STDY7537944	0	PAX3+MyoProg
ACCAGTAAGAGGTAGA-5386STDY7537944	0	Mes1	6.18196	5.13747		TTGAACGTCACCCGAG-5386STDY7537944	0	PAX3+MyoProg
ACCAGTAAGATGAGAG-5386STDY7537944	0	Mes1	7.02798	5.15569		TTGACTTTCGCCATAA-5386STDY7537944	0	PAX3+MyoProg
ACCAGTAAGGAGTCTG-5386STDY7537944	0	Mes1	6.02992	6.3096		TTGCCGTTCGCTTGTC-5386STDY7537944	0	PAX3+MyoProg
ACCAGTAAGTGGCACA-5386STDY7537944	0	TransMes	8.3915	5.81257		TTGCGTCAGTTTAGGA-5386STDY7537944	0	PAX3+MyoProg
ACCAGTAAGTGTACTC-5386STDY7537944	0	Mes1	5.62929	6.4897		TTGGAACAGTATCGAA-5386STDY7537944	0	PAX3+MyoProg
ACCAGTACAAGTCATC-5386STDY7537944	0	Mes1	7.18985	4.18759		TTGGAACTCCAAATGC-5386STDY7537944	0	PAX3+MyoProg
ACCAGTACACAGCCCA-5386STDY7537944	0	Mes1	6.16296	5.88784		TTTACTGCAAGGGTCA-5386STDY7537944	0	PAX3+MyoProg
ACCAGTACAGATTGCT-5386STDY7537944	0	TransMes	7.38921	5.5768		TTTATGCAGATGCCTT-5386STDY7537944	0	PAX3+MyoProg
ACCAGTAGTGATGATA-5386STDY7537944	0	Mes1	5.59114	7.10185		TTTGCGCCATCGACGC-5386STDY7537944	0	PAX3+MyoProg
ACCAGTAGTTGGACCC-5386STDY7537944	0	Mes1	5.58358	4.17673		AAACGGGCAGGATCGA-FCAImmP7536758	0	TenoProg
ACCAGTATCAGGATCT-5386STDY7537944	0	Mes1	6.0358	5.53541		AAACGGGGTCGCATCG-FCAImmP7536758	0	Perimysium
ACCCACTAGACATAAC-5386STDY7537944	0	STMN2+Fibro	8.87961	4.85363		AAAGATGAGTTGAGTA-FCAImmP7536758	0	Perimysium
ACCCACTAGAGTACAT-5386STDY7537944	0	Mes1	6.79654	5.47723		AAAGCAACACGGTAGA-FCAImmP7536758	0	Perimysium
ACCCACTAGGATGTAT-5386STDY7537944	0	OCP	4.34074	8.54281		AAAGTAGTCTTGCATT-FCAImmP7536758	0	Perimysium
ACCCACTAGTCTTGCA-5386STDY7537944	0	Mes1	6.27499	3.78316		AACTCAGCACTACAGT-FCAImmP7536758	0.455145	Teno
ACCCACTCAAAGTCAA-5386STDY7537944	0	Mes1	5.48788	8.56998		AACTGGTCACGTAAGG-FCAImmP7536758	0	Perimysium
ACCCACTCAACACCCG-5386STDY7537944	0	Mes1	8.17482	4.74261		AACTTTCGTTCTGGTA-FCAImmP7536758	0	Teno
ACCCACTGTCTCTTAT-5386STDY7537944	0	Mes1	5.68365	5.46087		AAGCCGCGTCCATCCT-FCAImmP7536758	0	Perimysium
ACCCACTGTTCAACCA-5386STDY7537944	0	Mes1	4.82998	7.61673		AAGTCTGGTATCTGCA-FCAImmP7536758	0	Teno
ACCCACTTCAGCTCGG-5386STDY7537944	0	Mes1	6.24892	5.74843		AATCCAGTCCACGTGG-FCAImmP7536758	0	Teno
ACCCACTTCTGTTGAG-5386STDY7537944	0	OCP	4.59213	8.82895		ACACCAATCTACCTGC-FCAImmP7536758	0	Perimysium
ACCGTAAAGGGTGTGT-5386STDY7537944	0	Mes1	5.38833	7.55659		ACACCGGTCAAACCGT-FCAImmP7536758	0	Perimysium
ACCGTAACACGAAATA-5386STDY7537944	0	Mes1	6.22989	6.55335		ACACTGAGTAACGTTC-FCAImmP7536758	0	Perimysium
ACCGTAACACGCATCG-5386STDY7537944	0	Mes1	6.77044	4.94113		ACACTGATCGTCCGTT-FCAImmP7536758	0	Perimysium
ACCGTAAGTCTAAAGA-5386STDY7537944	0	ISL1+Mes	8.53466	5.43092		ACCAGTAGTACTTGAC-FCAImmP7536758	0	Perimysium
ACCGTAAGTGGCGAAT-5386STDY7537944	0	Mes1	5.77167	3.94615		ACCGTAAAGACGCACA-FCAImmP7536758	0	Perimysium
ACCGTAATCAGAAATG-5386STDY7537944	0	OCP	4.81262	8.45375		ACGATGTCAGATGGGT-FCAImmP7536758	0	Perimysium
ACCGTAATCTTGTACT-5386STDY7537944	0	Mes1	5.22683	8.03867		ACGGCCAAGTATGACA-FCAImmP7536758	0	Teno
ACCTTTAAGATGTCGG-5386STDY7537944	0	Mes1	6.80629	4.3879		ACGGCCACATTGGCGC-FCAImmP7536758	0.599137	Perimysium
ACCTTTAAGCCTATGT-5386STDY7537944	0	Mes1	8.30118	5.2391		ACGGGCTTCAATCTCT-FCAImmP7536758	0	Perimysium
ACCTTTAAGCGCTCCA-5386STDY7537944	0	Mes1	5.32175	3.66961		ACGGGTCAGGATGGAA-FCAImmP7536758	0	PAX3+MyoProg
ACCTTTAAGTAGATGT-5386STDY7537944	0	Mes1	6.2897	5.30433		ACGGGTCCAAAGAATC-FCAImmP7536758	0	Teno
ACCTTTACAGGCGATA-5386STDY7537944	0	Mes1	5.50754	7.24429		ACTGAACAGCGTTCCG-FCAImmP7536758	0	Perimysium
ACCTTTACATGACGGA-5386STDY7537944	0	Mes1	6.27102	5.19853		ACTGAACCAGTCGTGC-FCAImmP7536758	0	Perimysium
ACCTTTACATGCCTTC-5386STDY7537944	0	Mes1	5.70643	6.89265		ACTGATGCATGCAATC-FCAImmP7536758	0	Perimysium
ACCTTTAGTATATCCG-5386STDY7537944	0	PrimErythro2	-4.47275	11.4063		AGAGCGAAGAGTCGGT-FCAImmP7536758	0	Perimysium
ACCTTTAGTCAAACTC-5386STDY7537944	0	Mes1	7.39575	5.03395		AGATTGCAGTCGCCGT-FCAImmP7536758	0	Perimysium
ACCTTTAGTGGTGTAG-5386STDY7537944	0	OCP	4.95972	8.86956		AGCATACCAGTAACGG-FCAImmP7536758	0	Perimysium
ACGAGCCAGGGTCGAT-5386STDY7537944	0	Mes1	6.94586	4.51585		AGCATACTCCATGCTC-FCAImmP7536758	0	Perimysium
ACGAGCCAGTATGACA-5386STDY7537944	0	ISL1+Mes	8.18582	3.40711		AGCGGTCCAGCTGTAT-FCAImmP7536758	0	Perimysium
ACGAGCCAGTGATCGG-5386STDY7537944	0	ISL1+Mes	8.58355	5.22677		AGCGTATTCGTACGGC-FCAImmP7536758	0	Perimysium
ACGAGCCCAAGTTAAG-5386STDY7537944	0	STMN2+Fibro	8.57207	4.62837		AGCGTCGCAGACAAAT-FCAImmP7536758	0.816879	Perimysium
ACGAGCCCACGAAGCA-5386STDY7537944	0	OCP	4.26824	8.42488		AGCTCTCAGACGCTTT-FCAImmP7536758	0	Perimysium
ACGAGCCCACTGCCAG-5386STDY7537944	0	ChondroProg	4.00974	9.19321		AGCTTGATCGGTTCGG-FCAImmP7536758	0.507567	Teno
ACGAGCCCATGCCACG-5386STDY7537944	0	Mes1	5.76922	6.861		AGGCCGTGTCCGTTAA-FCAImmP7536758	0	Perimysium
ACGAGCCGTCTCGTTC-5386STDY7537944	0	Mes1	7.07907	6.02802		AGGTCATGTAAACGCG-FCAImmP7536758	0	PAX3+MyoProg
ACGAGCCGTTACAGAA-5386STDY7537944	0	TransMes	7.59389	6.24184		AGGTCCGAGAATTGTG-FCAImmP7536758	0	Perimysium
ACGAGGAAGCTGATAA-5386STDY7537944	0	Mes1	5.74458	6.38505		AGGTCCGCAAGAAGAG-FCAImmP7536758	0	Perimysium
ACGAGGACACTTGGAT-5386STDY7537944	0	Mes1	6.29252	6.01964		AGTGGGACAAAGCGGT-FCAImmP7536758	0	Perimysium
ACGAGGACATACAGCT-5386STDY7537944	0	Mes2	5.59895	5.76642		ATAAGAGCAATTCCTT-FCAImmP7536758	0	Perimysium
ACGAGGAGTAAGAGAG-5386STDY7537944	0	AER-Basal	-2.13408	14.6798		ATAGACCCATCATCCC-FCAImmP7536758	0	Perimysium
ACGAGGAGTCCTCCAT-5386STDY7537944	0	Mes1	5.63902	3.88106		ATCATGGTCGCCATAA-FCAImmP7536758	0	Teno
ACGAGGAGTCTACCTC-5386STDY7537944	0	MyoB1	0.128078	-3.52735		ATCCGAACAAGCTGAG-FCAImmP7536758	0	Perimysium
ACGAGGAGTGCAGACA-5386STDY7537944	0	STMN2+Fibro	8.56522	4.75837		ATCGAGTTCATTGCCC-FCAImmP7536758	0	Perimysium
ACGAGGAGTTCAGACT-5386STDY7537944	0	TransMes	7.73832	6.08323		ATGCGATCATCCGCGA-FCAImmP7536758	0	MYH3+MyoC
ACGAGGATCTGCAGTA-5386STDY7537944	0	OCP	4.63047	7.92983		ATGGGAGGTCTCCATC-FCAImmP7536758	0	Perimysium
ACGAGGATCTGGTATG-5386STDY7537944	0	Mes1	6.32097	4.54457		ATTCTACAGAGTAAGG-FCAImmP7536758	0	PAX3+MyoProg
ACGAGGATCTTAACCT-5386STDY7537944	0	STMN2+Fibro	7.94369	5.30293		ATTTCTGTCGCAGGCT-FCAImmP7536758	0	Perimysium
ACGATACAGAAGAAGC-5386STDY7537944	0	Mes1	6.8695	5.77104		CAAGGCCCACAGGTTT-FCAImmP7536758	0	Teno
ACGATACAGCCACCTG-5386STDY7537944	0	STMN2+Fibro	8.60818	5.13511		CAAGTTGCAATCTACG-FCAImmP7536758	0	Perimysium
ACGATACAGGCCCTTG-5386STDY7537944	0	Mes1	7.05388	5.39728		CACAAACTCGCGCCAA-FCAImmP7536758	0	Perimysium
ACGATACCAAGCTGAG-5386STDY7537944	0	Mes1	7.0614	4.15021		CACCTTGAGTAGCCGA-FCAImmP7536758	0	Perimysium
ACGATACCAAGTCATC-5386STDY7537944	0	Mes1	6.52503	4.13092		CACTCCAGTAACGCGA-FCAImmP7536758	0	MyoB1
ACGATACCACAGTCGC-5386STDY7537944	0	Mes1	5.78848	9.2001		CAGATCACACTTCTGC-FCAImmP7536758	0	Perimysium
ACGATACCATGACATC-5386STDY7537944	0	Mes1	6.4441	6.0097		CATCAAGAGGTGTTAA-FCAImmP7536758	0	Perimysium
ACGATACGTATAAACG-5386STDY7537944	0	STMN2+Fibro	8.50621	4.98409		CATTATCGTGGGTCAA-FCAImmP7536758	0	Perimysium
ACGATACGTGTGGCTC-5386STDY7537944	0	Mes1	6.06251	5.2424		CATTCGCTCAATACCG-FCAImmP7536758	0	Perimysium
ACGATACTCATGGTCA-5386STDY7537944	0	Mes1	8.50887	4.28419		CATTCGCTCGGCGGTT-FCAImmP7536758	0	Perimysium
ACGATGTAGTCTCGGC-5386STDY7537944	0	STMN2+Fibro	10.4254	2.90947		CCAGCGATCATGTCTT-FCAImmP7536758	0	Perimysium
ACGATGTAGTGGGATC-5386STDY7537944	0	Mes1	5.58875	4.74708		CCCAATCCATATACGC-FCAImmP7536758	0	Perimysium
ACGATGTAGTTAGGTA-5386STDY7537944	0	Mes1	5.8829	6.29111		CCCAGTTGTTCCAACA-FCAImmP7536758	0	Perimysium
ACGATGTCACCTCGTT-5386STDY7537944	0	Mes1	6.29627	4.79536		CCTAAAGAGTTCGCGC-FCAImmP7536758	0	Perimysium
ACGATGTCACGGATAG-5386STDY7537944	0	Mes1	6.72056	5.90349		CCTAGCTTCGGCCGAT-FCAImmP7536758	0	Teno
ACGATGTCAGACGCCT-5386STDY7537944	0	Mes1	7.5582	5.416		CCTCTGATCACTCCTG-FCAImmP7536758	0	Perimysium
ACGATGTGTCACAAGG-5386STDY7537944	0	TransMes	8.26803	6.02906		CCTTACGCAAGTAGTA-FCAImmP7536758	0	Perimysium
ACGATGTTCAGATAAG-5386STDY7537944	0	Mes1	5.05873	7.23881		CCTTCCCAGGAGTAGA-FCAImmP7536758	0	MYH3+MyoC
ACGATGTTCTTTACAC-5386STDY7537944	0	Mes1	5.30937	8.0793		CCTTCCCTCAACCAAC-FCAImmP7536758	0	Perimysium
ACGCAGCAGAGTGACC-5386STDY7537944	0	Mes1	6.94856	5.19314		CGAACATTCAGCTTAG-FCAImmP7536758	0	Perimysium
ACGCAGCAGTCAAGGC-5386STDY7537944	0	Mes1	6.516	4.83442		CGAACATTCGGCGGTT-FCAImmP7536758	0	Perimysium
ACGCAGCCACACCGCA-5386STDY7537944	0	Mes1	5.22395	8.50574		CGACCTTGTATTCGTG-FCAImmP7536758	0	Perimysium
ACGCAGCGTAACGCGA-5386STDY7537944	0	Mes1	7.65774	4.16726		CGACTTCTCCTCAATT-FCAImmP7536758	0	Teno
ACGCAGCGTAGCTTGT-5386STDY7537944	0	Mes1	5.6423	5.194		CGAGAAGCATCTCCCA-FCAImmP7536758	0	Perimysium
ACGCAGCTCAAACAAG-5386STDY7537944	0	PrimErythro2	-4.13782	11.0182		CGAGCACCACGACGAA-FCAImmP7536758	0	Teno
ACGCAGCTCATGCAAC-5386STDY7537944	0	Mes1	5.94905	3.71614		CGCTTCACATGCTGGC-FCAImmP7536758	0	Teno
ACGCAGCTCCGCATAA-5386STDY7537944	0	Mes1	5.15852	8.33044		CGGACACAGGACGAAA-FCAImmP7536758	0	PAX3+MyoProg
ACGCAGCTCTTCATGT-5386STDY7537944	0	Mes1	5.66257	6.52625		CGTAGCGTCTGGAGCC-FCAImmP7536758	0	PAX3+MyoProg
ACGCCAGAGACCCACC-5386STDY7537944	0	Mes1	5.6193	4.52124		CGTCAGGCAGGACGTA-FCAImmP7536758	0	Perimysium
ACGCCAGAGCCTTGAT-5386STDY7537944	0	Mes1	4.75689	8.07431		CGTCTACAGATCTGCT-FCAImmP7536758	0	Teno
ACGCCAGAGGCGACAT-5386STDY7537944	0	Mes1	6.30458	5.69972		CGTGTCTAGGAGCGAG-FCAImmP7536758	0	Perimysium
ACGCCAGAGGGCTTCC-5386STDY7537944	0	Mes1	6.37765	6.22584		CTACATTGTGACTACT-FCAImmP7536758	0	Perimysium
ACGCCAGGTAGGAGTC-5386STDY7537944	0	Mes1	5.60358	7.10195		CTAGAGTTCTAACTGG-FCAImmP7536758	0	Perimysium
ACGCCAGGTGATGTGG-5386STDY7537944	0	Mes1	4.96436	7.79118		CTAGCCTAGATGCCTT-FCAImmP7536758	0	PAX3+MyoProg
ACGCCAGGTGGTGTAG-5386STDY7537944	0	Mes1	6.78547	5.20215		CTCGTACAGCGTTCCG-FCAImmP7536758	0	Perimysium
ACGCCAGGTGGTTTCA-5386STDY7537944	0	PrimErythro2	-3.50709	10.8268		CTCTACGGTCCTCTTG-FCAImmP7536758	0	Perimysium
ACGCCAGTCTACCAGA-5386STDY7537944	0	Mes1	5.75384	6.2784		CTGAAACTCTCCAGGG-FCAImmP7536758	0	Perimysium
ACGCCGAAGATCACGG-5386STDY7537944	0	Mes1	5.62787	5.92227		CTGATCCAGGGTCGAT-FCAImmP7536758	0.629327	Teno
ACGCCGAAGATGTCGG-5386STDY7537944	0	TransMes	8.33334	5.31989		CTGCTGTTCGGTTCGG-FCAImmP7536758	0	Perimysium
ACGCCGAAGATGTTAG-5386STDY7537944	0	Mes1	6.59715	5.97319		CTGTGCTCAGGTCCAC-FCAImmP7536758	0	Teno
ACGCCGAAGGATATAC-5386STDY7537944	0	Mes1	7.66925	2.73239		CTTGGCTCAGGACGTA-FCAImmP7536758	0	Perimysium
ACGCCGAAGGGAGTAA-5386STDY7537944	0	TransMes	7.20567	6.83683		CTTTGCGAGCGTCTAT-FCAImmP7536758	0	Perimysium
ACGCCGACACCTCGGA-5386STDY7537944	0	STMN2+Fibro	9.30658	4.47477		CTTTGCGAGGTGCTAG-FCAImmP7536758	0	Perimysium
ACGCCGACACGAGAGT-5386STDY7537944	0	Mes1	5.87729	6.49552		CTTTGCGTCGGACAAG-FCAImmP7536758	0	Perimysium
ACGCCGAGTCGGCTCA-5386STDY7537944	0	Mes1	5.95991	6.6647		GAACGGAAGAGTGACC-FCAImmP7536758	0	PAX3+MyoProg
ACGCCGAGTCTGCGGT-5386STDY7537944	0	PrimErythro2	-4.165	10.1958		GAAGCAGTCTCGCATC-FCAImmP7536758	0	PAX3+MyoProg
ACGCCGATCAATCTCT-5386STDY7537944	0	Mes1	5.63838	7.61238		GAATGAATCGGTTAAC-FCAImmP7536758	0	Perimysium
ACGCCGATCACAGTAC-5386STDY7537944	0	TransMes	7.69885	6.55234		GACAGAGAGAGCCCAA-FCAImmP7536758	0	Perimysium
ACGCCGATCAGCATGT-5386STDY7537944	0	Mes1	5.65832	7.69972		GACGCGTGTAGCTTGT-FCAImmP7536758	0	PAX3+MyoProg
ACGCCGATCTAGCACA-5386STDY7537944	0	OCP	4.99178	7.18686		GACGGCTAGCAATATG-FCAImmP7536758	0	PAX3+MyoProg
ACGCCGATCTTAGCCC-5386STDY7537944	0	Mes1	5.58243	7.34363		GACGTTAGTAAGAGAG-FCAImmP7536758	0	PAX3+MyoProg
ACGCCGATCTTGTTTG-5386STDY7537944	0	InterZone	5.12783	8.70371		GACTAACGTCAGATAA-FCAImmP7536758	0	Perimysium
ACGGAGAAGCGTCTAT-5386STDY7537944	0	OCP	4.67585	8.30335		GACTAACGTTCCCTTG-FCAImmP7536758	0	Teno
ACGGAGAAGCTAGTCT-5386STDY7537944	0	Mes1	6.12683	6.71808		GACTAACTCCCGGATG-FCAImmP7536758	0	Perimysium
ACGGAGAAGGCCCTTG-5386STDY7537944	0	Mes4	10.0376	4.21002		GATCGATTCGTCTGCT-FCAImmP7536758	0	Perimysium
ACGGAGACAGTATAAG-5386STDY7537944	0	Mes1	6.35857	5.49361		GATCGCGGTTACGACT-FCAImmP7536758	0	Teno
ACGGAGACATTGGTAC-5386STDY7537944	0	Mes1	6.04237	6.18215		GATGCTATCGACAGCC-FCAImmP7536758	0	Perimysium
ACGGAGAGTCCGCTGA-5386STDY7537944	0	Mes1	5.25778	7.86315		GATTCAGGTCCCTTGT-FCAImmP7536758	0	Perimysium
ACGGAGAGTCTCTTTA-5386STDY7537944	0	STMN2+Fibro	8.65112	4.08271		GCACTCTAGAATGTGT-FCAImmP7536758	0	Perimysium
ACGGAGAGTCTTCGTC-5386STDY7537944	0	ProxMes	5.79054	5.84858		GCAGTTAGTCCGAATT-FCAImmP7536758	0	Perimysium
ACGGAGAGTCTTTCAT-5386STDY7537944	0	Mes1	7.56421	5.01227		GCATACAGTGACCAAG-FCAImmP7536758	0	Perimysium
ACGGAGAGTGCGGTAA-5386STDY7537944	0	Mes1	6.00594	6.83471		GCATGCGGTGCAGTAG-FCAImmP7536758	0	Perimysium
ACGGAGAGTTATGCGT-5386STDY7537944	0	STMN2+Fibro	8.63057	5.00602		GCCAAATCACCTATCC-FCAImmP7536758	0	Perimysium
ACGGAGATCAGGCCCA-5386STDY7537944	0	Mes1	5.64651	6.70949		GCCAAATCATCCCATC-FCAImmP7536758	0	Teno
ACGGAGATCCACGCAG-5386STDY7537944	0	Mes1	5.48892	7.75233		GCCTCTACACGGCGTT-FCAImmP7536758	0	Perimysium
ACGGCCAAGACAGACC-5386STDY7537944	0	Mes1	6.46693	4.39622		GCGACCAGTTATGTGC-FCAImmP7536758	0	Perimysium
ACGGCCAAGCCAACAG-5386STDY7537944	0	Mes1	5.66507	6.95982		GCGCAACAGCTTTGGT-FCAImmP7536758	0	Perimysium
ACGGCCAAGTACATGA-5386STDY7537944	0	Mes1	5.09232	9.03988		GCGCCAAAGCAACGGT-FCAImmP7536758	0	Teno
ACGGCCACAAGTCATC-5386STDY7537944	0	Mes1	5.93045	6.11771		GCTCTGTGTGTTAAGA-FCAImmP7536758	0	Teno
ACGGCCACACACATGT-5386STDY7537944	0	STMN2+Fibro	8.93924	4.50842		GCTGGGTTCCTTTACA-FCAImmP7536758	0	Perimysium
ACGGCCACAGACAGGT-5386STDY7537944	0	Mes1	5.69807	5.55689		GCTTCCAGTACTCAAC-FCAImmP7536758	0	Perimysium
ACGGCCACATAAAGGT-5386STDY7537944	0	Mes1	6.52277	5.77867		GGAACTTTCCAAATGC-FCAImmP7536758	0	Perimysium
ACGGCCAGTACAGTGG-5386STDY7537944	0	Mes4	10.126	5.09767		GGAGCAAAGCTTTGGT-FCAImmP7536758	0	Teno
ACGGCCAGTCTTCTCG-5386STDY7537944	0	Mes4	8.60856	4.58902		GGCGACTTCCTCAATT-FCAImmP7536758	0	Perimysium
ACGGCCAGTTAAGTAG-5386STDY7537944	0	PrimErythro2	-4.01654	10.6901		GGCGTGTCAAGGACTG-FCAImmP7536758	0	Teno
ACGGCCAGTTCAACCA-5386STDY7537944	0	Mes1	5.41413	6.63604		GGCTCGAAGGCGATAC-FCAImmP7536758	0	Teno
ACGGGCTAGACCACGA-5386STDY7537944	0	Mes1	5.68323	6.00017		GGCTGGTGTTCACCTC-FCAImmP7536758	0	Teno
ACGGGCTAGCCAACAG-5386STDY7537944	0	PAX3+MyoProg	0.906115	-1.00552		GGGAATGGTACCGTTA-FCAImmP7536758	0	Perimysium
ACGGGCTAGGGAACGG-5386STDY7537944	0	Mes1	5.39579	6.48001		GGGACCTGTCCAAGTT-FCAImmP7536758	0	Perimysium
ACGGGCTAGTACACCT-5386STDY7537944	0	Mes1	7.78708	5.17122		GGGTCTGAGAGTAATC-FCAImmP7536758	0	Perimysium
ACGGGCTCACATCCGG-5386STDY7537944	0	PrimErythro2	-3.91732	9.48227		GGGTCTGTCTACCTGC-FCAImmP7536758	0.746747	Perimysium
ACGGGCTCAGAGTGTG-5386STDY7537944	0	PrimErythro2	-4.15867	11.7013		GGTGCGTAGCCTATGT-FCAImmP7536758	0	Perimysium
ACGGGCTGTACCGTTA-5386STDY7537944	0	Mes1	6.65615	5.33911		GGTGTTACAGTAACGG-FCAImmP7536758	0	Perimysium
ACGGGCTGTAGGCTGA-5386STDY7537944	0	TransMes	7.19158	5.95669		GTAACTGTCAGCACAT-FCAImmP7536758	0	Perimysium
ACGGGCTGTCTCCCTA-5386STDY7537944	0	Mes1	5.87692	5.85337		GTAGGCCAGCAATCTC-FCAImmP7536758	0	PAX3+MyoProg
ACGGGCTGTGGTTTCA-5386STDY7537944	0	Mes1	6.80991	5.04374		GTCCTCATCCTTTACA-FCAImmP7536758	0	Perimysium
ACGGGCTTCGTACGGC-5386STDY7537944	0	Mes1	5.65074	7.35035		GTCGTAAGTCTCTCTG-FCAImmP7536758	0	Teno
ACGGGTCAGATCCTGT-5386STDY7537944	0	Mes1	5.46974	6.85712		GTCTCGTCAGTCGATT-FCAImmP7536758	0	MYH3+MyoC
ACGGGTCAGCCCAATT-5386STDY7537944	0	Mes1	5.42955	7.12033		GTGAAGGGTCCGAATT-FCAImmP7536758	0	Perimysium
ACGGGTCAGGCTCTTA-5386STDY7537944	0	Mes1	8.16598	3.54904		GTGCAGCTCTTGTTTG-FCAImmP7536758	0	PAX3+MyoProg
ACGGGTCAGTCTCCTC-5386STDY7537944	0	Mes1	5.36756	7.42719		GTGCGGTAGCTAAGAT-FCAImmP7536758	0	Teno
ACGGGTCCAGATTGCT-5386STDY7537944	0	Mes1	5.53315	7.15657		GTGCTTCTCATTGCCC-FCAImmP7536758	0	Perimysium
ACGGGTCGTCGTGGCT-5386STDY7537944	0	Mes1	5.5207	7.21801		GTGGGTCCAGGCAGTA-FCAImmP7536758	0	Perimysium
ACGGGTCGTGTAACGG-5386STDY7537944	0	Mes1	5.45828	5.97085		GTGGGTCGTAAGGGCT-FCAImmP7536758	0	Perimysium
ACGGGTCGTTGGGACA-5386STDY7537944	0	Mes1	5.04971	8.27966		GTGTTAGAGCCCTAAT-FCAImmP7536758	0	Perimysium
ACGGGTCTCACTTATC-5386STDY7537944	0	ISL1+Mes	10.1864	4.67737		GTTCGGGAGGCACATG-FCAImmP7536758	0	Perimysium
ACGGGTCTCATAGCAC-5386STDY7537944	0	Mes1	5.09383	8.07783		GTTCGGGCAGTACACT-FCAImmP7536758	0	Perimysium
ACGGGTCTCATCTGCC-5386STDY7537944	0	Mes1	7.00781	4.81275		GTTCGGGTCCGAGCCA-FCAImmP7536758	0	Perimysium
ACGGGTCTCCAAACAC-5386STDY7537944	0	Mes1	5.81762	7.05217		TAAGTGCAGTTGTCGT-FCAImmP7536758	0	Teno
ACGGGTCTCGTTTGCC-5386STDY7537944	0	OCP	5.20575	6.97022		TACACGATCCGCGTTT-FCAImmP7536758	0	Perimysium
ACGTCAAAGACCTTTG-5386STDY7537944	0	Mes1	6.27241	4.40756		TACAGTGGTTCCAACA-FCAImmP7536758	0	Teno
ACGTCAACAAGCGAGT-5386STDY7537944	0	ISL1+Mes	8.94797	5.12177		TACTCGCGTAACGACG-FCAImmP7536758	0	Perimysium
ACGTCAAGTGACGCCT-5386STDY7537944	0	Mes1	5.2407	3.74985		TACTTGTGTGTCGCTG-FCAImmP7536758	0	Perimysium
ACGTCAATCATGTCTT-5386STDY7537944	0	PAX3+MyoProg	1.00855	-1.47429		TAGCCGGGTAGCCTCG-FCAImmP7536758	0	Perimysium
ACGTCAATCCGAGCCA-5386STDY7537944	0	Mes1	5.85715	5.22866		TAGGCATTCTGCTGTC-FCAImmP7536758	0	Perimysium
ACGTCAATCCGATATG-5386STDY7537944	0	Mes1	6.44533	4.61921		TAGTTGGCATAAGACA-FCAImmP7536758	0	Perimysium
ACGTCAATCTACTATC-5386STDY7537944	0	Mes1	5.59551	5.75135		TATCAGGTCTGTCCGT-FCAImmP7536758	0	Perimysium
ACTATCTAGAATGTTG-5386STDY7537944	0	Mes1	5.40459	7.67956		TATTACCAGGATGGTC-FCAImmP7536758	0	Perimysium
ACTATCTAGAATTGTG-5386STDY7537944	0	Mes1	6.29585	5.03118		TCAACGAAGTTACGGG-FCAImmP7536758	0	Perimysium
ACTATCTAGAGTACAT-5386STDY7537944	0	PrimErythro2	-4.69846	9.51401		TCAATCTCAGCGATCC-FCAImmP7536758	0	Perimysium
ACTATCTAGCAGGCTA-5386STDY7537944	0	Mes1	7.12529	5.84695		TCACAAGAGAATGTGT-FCAImmP7536758	0	PAX3+MyoProg
ACTATCTAGTCGTTTG-5386STDY7537944	1.37744	Mes1	5.46753	5.33603		TCACGAACAAAGAATC-FCAImmP7536758	0	Perimysium
ACTATCTGTCGACTGC-5386STDY7537944	0	Mes1	6.26605	4.53806		TCCACACGTGTGGCTC-FCAImmP7536758	0	Perimysium
ACTATCTGTGATGTCT-5386STDY7537944	0	Mes1	5.46039	7.87622		TCGAGGCGTGGTAACG-FCAImmP7536758	0	Perimysium
ACTATCTGTGTCTGAT-5386STDY7537944	0	Mes1	6.35124	5.74937		TCGCGTTTCCACGCAG-FCAImmP7536758	0	Perimysium
ACTATCTGTTAAGACA-5386STDY7537944	0	STMN2+Fibro	8.42231	4.99558		TCGGGACAGACTAAGT-FCAImmP7536758	0	Teno
ACTATCTGTTTACTCT-5386STDY7537944	0	Mes1	6.40879	4.27755		TCGGGACAGTTCGCAT-FCAImmP7536758	0	Perimysium
ACTATCTTCAAGGTAA-5386STDY7537944	0	STMN2+Fibro	8.7886	5.07625		TCTGGAATCTGAAAGA-FCAImmP7536758	0	Perimysium
ACTATCTTCTCACATT-5386STDY7537944	0	PrimErythro2	-4.42483	11.3256		TGACGGCAGTGTACCT-FCAImmP7536758	0	Perimysium
ACTGAACCACAGGCCT-5386STDY7537944	0	Mes1	6.15993	5.40509		TGAGCATTCGCGATCG-FCAImmP7536758	0	Perimysium
ACTGAACCACCGAATT-5386STDY7537944	0	Mes1	5.64615	7.91447		TGATTTCAGGGATACC-FCAImmP7536758	0	Perimysium
ACTGAACCATACTACG-5386STDY7537944	0	Mes1	5.33757	5.4627		TGCCAAAGTGCCTGTG-FCAImmP7536758	0	Perimysium
ACTGAACGTAGCCTAT-5386STDY7537944	0	Mes1	5.09279	8.07689		TGCCCATCACAGGCCT-FCAImmP7536758	0	Teno
ACTGAACTCAGAAATG-5386STDY7537944	0	PAX3+MyoProg	1.00285	-1.52932		TGCGGGTCAATGAATG-FCAImmP7536758	0	Teno
ACTGAACTCGCCAGCA-5386STDY7537944	0	Mes1	7.32738	4.44277		TGCTGCTTCCGCTGTT-FCAImmP7536758	0	Perimysium
ACTGAACTCTAACGGT-5386STDY7537944	0	TransMes	8.04554	6.14692		TGGACGCTCGAGAGCA-FCAImmP7536758	0	Perimysium
ACTGAGTAGTTCGATC-5386STDY7537944	0	Mes1	5.48637	7.8314		TGTGGTACACTTCTGC-FCAImmP7536758	0	PAX3+MyoProg
ACTGAGTCATCGACGC-5386STDY7537944	0	Mes1	6.46162	5.67569		TGTGGTAGTTTGACAC-FCAImmP7536758	0	Perimysium
ACTGAGTGTAAGGGCT-5386STDY7537944	0	Mes1	6.42817	6.03179		TTAACTCGTATTCTCT-FCAImmP7536758	0	Perimysium
ACTGAGTGTACCGAGA-5386STDY7537944	0	Mes1	7.61392	5.19302		TTATGCTCAAGGTTCT-FCAImmP7536758	0	Teno
ACTGAGTGTCTCAACA-5386STDY7537944	0	Mes1	5.45785	6.58608		TTCCCAGTCCGATATG-FCAImmP7536758	0	Perimysium
ACTGAGTTCTAACTTC-5386STDY7537944	0	Mes1	5.56577	5.44537		TTCGGTCGTATCACCA-FCAImmP7536758	0	Teno
ACTGATGAGGGTCTCC-5386STDY7537944	0	Mes1	6.56799	4.2884		TTCTCAACATCTGGTA-FCAImmP7536758	0	Teno
ACTGATGAGTGTACCT-5386STDY7537944	0	Mes1	6.33657	4.32914		TTCTCAAGTATATGAG-FCAImmP7536758	0	MyoB1
ACTGATGCAGATAATG-5386STDY7537944	0	Mes1	5.7164	6.12108		TTCTCCTAGCATCATC-FCAImmP7536758	0	Teno
ACTGATGCAGCCTTTC-5386STDY7537944	0	TransMes	7.60574	6.508		TTCTTAGCATGACATC-FCAImmP7536758	0	PAX3+MyoProg
ACTGATGGTAGAAGGA-5386STDY7537944	0	Mes1	5.19763	7.96028		TTGCGTCCAGGGATTG-FCAImmP7536758	0	Perimysium
ACTGATGGTAGTGAAT-5386STDY7537944	0	Mes1	5.42212	3.34716		TTGGCAAGTCTTGTCC-FCAImmP7536758	0	Perimysium
ACTGATGGTCAGAATA-5386STDY7537944	0	Mes1	6.21711	5.69483		TTTATGCTCACAGTAC-FCAImmP7536758	0	Perimysium
ACTGATGGTGGCCCTA-5386STDY7537944	0	PrimErythro2	-4.34875	11.0976		TTTGGTTGTTACGCGC-FCAImmP7536758	0	Teno
ACTGATGTCCGAAGAG-5386STDY7537944	0	Mes1	5.94245	6.07089		TTTGTCAGTCCTCTTG-FCAImmP7536758	0	Perimysium
ACTGATGTCGCGTAGC-5386STDY7537944	0	Mes1	4.71359	8.00867		AACCGCGTCCGAGCCA-FCAImmP7536759	0	Perimysium
ACTGATGTCGGCGCAT-5386STDY7537944	0	STMN2+Fibro	8.50468	5.19413		AACTCAGGTGAGGCTA-FCAImmP7536759	0	Perimysium
ACTGATGTCTATGTGG-5386STDY7537944	0	Mes1	7.19172	5.8372		AACTCCCCACACTGCG-FCAImmP7536759	0	Perimysium
ACTGCTCAGACATAAC-5386STDY7537944	0	Mes1	5.16869	7.61965		AACTTTCAGAGCTATA-FCAImmP7536759	0	Perimysium
ACTGCTCAGACCGGAT-5386STDY7537944	0	Mes1	5.27714	4.129		AAGGCAGGTCTGATTG-FCAImmP7536759	0	Perimysium
ACTGCTCAGCTTTGGT-5386STDY7537944	0	Mes4	10.528	3.3185		AAGTCTGCAATGAAAC-FCAImmP7536759	0	Perimysium
ACTGCTCCAGGGAGAG-5386STDY7537944	0	Mes1	5.49606	6.91234		AAGTCTGGTGACTCAT-FCAImmP7536759	0	Perimysium
ACTGCTCTCACAAACC-5386STDY7537944	0	Mes1	6.20061	4.21542		ACACCAAAGGGATGGG-FCAImmP7536759	0	Perimysium
ACTGCTCTCGCCGTGA-5386STDY7537944	0	Mes1	5.62324	5.75193		ACATCAGAGGGTGTTG-FCAImmP7536759	0.533839	Perimysium
ACTGCTCTCGGAGGTA-5386STDY7537944	0	Mes1	6.1644	4.97645		ACATCAGTCAGGCAAG-FCAImmP7536759	0	Perimysium
ACTGTCCAGATGCGAC-5386STDY7537944	0	STMN2+Fibro	8.58896	4.84208		ACCGTAAAGTGGTAAT-FCAImmP7536759	0	Teno
ACTGTCCCACAACGCC-5386STDY7537944	0	PAX3+MyoProg	1.21847	-1.97742		ACCGTAACACTCTGTC-FCAImmP7536759	0	Perimysium
ACTGTCCCACATAACC-5386STDY7537944	0	Mes1	5.55443	4.13505		ACCTTTACACTAGTAC-FCAImmP7536759	0	Perimysium
ACTGTCCCAGGGATTG-5386STDY7537944	0	TransMes	7.54019	6.57036		ACGCCGACATATGAGA-FCAImmP7536759	0	PAX3+MyoProg
ACTGTCCGTACATGTC-5386STDY7537944	0	STMN2+Fibro	8.59299	4.82984		ACGGAGAAGACTAGAT-FCAImmP7536759	0	Perimysium
ACTGTCCGTCAAAGAT-5386STDY7537944	0	Mes1	5.37288	4.90859		ACGGCCAAGGGTCTCC-FCAImmP7536759	0	Perimysium
ACTGTCCGTTCGAATC-5386STDY7537944	0	Mes1	7.80509	4.34877		ACTGAACAGCCAGAAC-FCAImmP7536759	0	Teno
ACTGTCCTCGGCGCAT-5386STDY7537944	0	Mes1	7.64827	5.30827		ACTGAACAGGCTAGAC-FCAImmP7536759	0	Perimysium
ACTGTCCTCTCCTATA-5386STDY7537944	0	Mes1	7.61967	4.54798		ACTGAACCAGGCTCAC-FCAImmP7536759	0	Perimysium
ACTTACTAGAGCAATT-5386STDY7537944	0	STMN2+Fibro	8.78995	4.90244		ACTTACTAGGACCACA-FCAImmP7536759	0	Perimysium
ACTTACTAGGAGCGTT-5386STDY7537944	0	Mes1	5.22975	8.08957		ACTTACTGTCACCTAA-FCAImmP7536759	0	Perimysium
ACTTACTCAAGGACAC-5386STDY7537944	0	Mes1	6.08853	5.35064		ACTTTCAGTCCGACGT-FCAImmP7536759	0	Perimysium
ACTTACTCAGCCTATA-5386STDY7537944	0	PrimErythro2	-3.54406	10.9305		AGACGTTCAAGTAGTA-FCAImmP7536759	0	Perimysium
ACTTACTTCGTAGATC-5386STDY7537944	0	STMN2+Fibro	9.39832	3.4395		AGAGCGAGTCCGCTGA-FCAImmP7536759	0	Perimysium
ACTTGTTAGAAGGGTA-5386STDY7537944	0	Mes4	8.72481	4.07559		AGATCTGTCCAGGGCT-FCAImmP7536759	0	Perimysium
ACTTGTTAGAGGTTGC-5386STDY7537944	0	STMN2+Fibro	8.66363	4.75907		AGCCTAAGTTAAGATG-FCAImmP7536759	0	Perimysium
ACTTGTTAGCTTATCG-5386STDY7537944	0	Mes1	4.9564	7.91344		AGCGGTCCACGTAAGG-FCAImmP7536759	0	Perimysium
ACTTGTTAGTATTGGA-5386STDY7537944	0	Mes1	6.26846	7.33057		AGCGTCGCATCGATTG-FCAImmP7536759	0.73345	Perimysium
ACTTGTTAGTTCCACA-5386STDY7537944	0	Mes1	6.34104	5.67288		AGCGTCGGTTGAGGTG-FCAImmP7536759	0	Perimysium
ACTTGTTCAGTATGCT-5386STDY7537944	0	PrimErythro2	-4.75499	9.99032		AGCTCCTCAAGGTTCT-FCAImmP7536759	0	Teno
ACTTGTTGTCGCTTTC-5386STDY7537944	0	Mes1	6.14356	5.45602		AGCTCCTCATCCAACA-FCAImmP7536759	0	Perimysium
ACTTGTTTCTCTTGAT-5386STDY7537944	0	OCP	4.86543	8.37189		AGCTCCTTCCCAAGAT-FCAImmP7536759	0	Perimysium
ACTTTCAAGAAGGCCT-5386STDY7537944	0	Mes1	6.46789	5.19313		AGGCCGTTCTAGAGTC-FCAImmP7536759	0	Perimysium
ACTTTCAAGGCCCTTG-5386STDY7537944	0	Mes1	5.47496	6.07179		AGGGATGGTGTATGGG-FCAImmP7536759	0	TenoProg
ACTTTCACAAAGCAAT-5386STDY7537944	0	Mes1	7.00186	5.79648		AGGTCATTCTATCCCG-FCAImmP7536759	0	Teno
ACTTTCACAGGTGGAT-5386STDY7537944	0	Mes1	6.41025	6.18752		AGGTCCGAGAGGTAGA-FCAImmP7536759	0	Perimysium
ACTTTCACATCGGAAG-5386STDY7537944	0	Mes1	5.80335	5.24975		AGTCTTTCAGCTGCAC-FCAImmP7536759	0	Perimysium
ACTTTCAGTCGAAAGC-5386STDY7537944	0	Mes1	7.45007	5.97425		AGTGAGGTCCGAGCCA-FCAImmP7536759	0	Perimysium
ACTTTCAGTCTTTCAT-5386STDY7537944	0	PrimErythro2	-4.04525	11.7699		AGTGGGATCCACGACG-FCAImmP7536759	0	Perimysium
ACTTTCAGTTAAGATG-5386STDY7537944	0	TransMes	6.69167	7.01262		ATAGACCTCGTCCAGG-FCAImmP7536759	0	Perimysium
ACTTTCATCACATAGC-5386STDY7537944	0	Mes1	5.41353	4.15438		ATCATGGGTCGCTTCT-FCAImmP7536759	0	Perimysium
ACTTTCATCAGGTTCA-5386STDY7537944	0	Mes4	8.69799	4.1281		ATCATGGTCGCCGTGA-FCAImmP7536759	0	AER-Basal
ACTTTCATCGAATGGG-5386STDY7537944	0	Mes1	5.75885	4.40918		ATCTGCCTCAAGGTAA-FCAImmP7536759	0	Perimysium
ACTTTCATCGTAGGTT-5386STDY7537944	0	Mes1	6.58112	4.86378		ATGCGATAGAATGTGT-FCAImmP7536759	0	Perimysium
AGAATAGAGACCCACC-5386STDY7537944	0	Mes1	6.23029	4.89804		ATGGGAGGTGCTCTTC-FCAImmP7536759	0	ProxMes
AGAATAGAGAGCTGGT-5386STDY7537944	0	OCP	4.55903	7.93827		ATGTGTGAGATCACGG-FCAImmP7536759	0	Perimysium
AGAATAGAGCGTCAAG-5386STDY7537944	0	Mes1	5.15041	7.8967		ATGTGTGTCCGTACAA-FCAImmP7536759	0	Perimysium
AGAATAGAGGCTAGAC-5386STDY7537944	0	OCP	4.75361	8.11747		ATTATCCAGTTAACGA-FCAImmP7536759	0	Perimysium
AGAATAGAGTTACCCA-5386STDY7537944	0	STMN2+Fibro	8.86683	4.48913		ATTATCCCAGTAAGCG-FCAImmP7536759	0	Teno
AGAATAGCACAGCCCA-5386STDY7537944	0	RDH10+DistalMes	9.14351	5.51552		ATTTCTGGTTCCAACA-FCAImmP7536759	0	Perimysium
AGAATAGCATGCCTAA-5386STDY7537944	0	TransMes	6.66291	6.27576		CAACCTCTCTACTCAT-FCAImmP7536759	0	Perimysium
AGAATAGGTATTACCG-5386STDY7537944	0	Mes1	5.90301	5.90095		CAACTAGCAAGTTCTG-FCAImmP7536759	0	Perimysium
AGAATAGGTGCACTTA-5386STDY7537944	0	Mes1	6.57492	5.21791		CAAGTTGCACCAGATT-FCAImmP7536759	0	Teno
AGAATAGGTTGATTGC-5386STDY7537944	0	ISL1+Mes	8.58042	4.71879		CACACCTCATCACAAC-FCAImmP7536759	0	Perimysium
AGAATAGTCCCAAGAT-5386STDY7537944	0	STMN2+Fibro	9.03437	4.38678		CACAGGCTCAACGCTA-FCAImmP7536759	0.802618	Perimysium
AGAATAGTCGGTTAAC-5386STDY7537944	0	Mes1	5.10602	7.95439		CACTCCATCACAACGT-FCAImmP7536759	0	Perimysium
AGAATAGTCTTACCGC-5386STDY7537944	0	Mes1	5.57027	5.20781		CAGCGACCAGGGCATA-FCAImmP7536759	0	Perimysium
AGACGTTAGGTGATTA-5386STDY7537944	0	Mes1	6.06387	5.04377		CAGCGACTCAAGAAGT-FCAImmP7536759	0	Teno
AGACGTTCATGCCACG-5386STDY7537944	0	OCP	4.77546	8.9643		CAGCTAAGTGAAATCA-FCAImmP7536759	0.67213	Perimysium
AGACGTTGTAAGTGGC-5386STDY7537944	0	Mes1	7.40048	5.2132		CAGCTGGAGACCACGA-FCAImmP7536759	0	Perimysium
AGACGTTGTTAGTGGG-5386STDY7537944	0	PrimErythro2	-4.03658	10.8481		CAGCTGGGTCAGCTAT-FCAImmP7536759	0	Perimysium
AGACGTTTCACGACTA-5386STDY7537944	0	PAX3+MyoProg	0.939347	-1.1794		CAGCTGGTCTGCTGTC-FCAImmP7536759	0	Perimysium
AGACGTTTCATGCATG-5386STDY7537944	0	Mes1	5.88764	3.71883		CAGTAACTCCTCGCAT-FCAImmP7536759	0	Perimysium
AGACGTTTCCTGTACC-5386STDY7537944	0	TransMes	7.08203	6.26507		CATATGGGTGTGGCTC-FCAImmP7536759	0	Perimysium
AGACGTTTCTATCCCG-5386STDY7537944	0	Mes1	6.52291	4.80152		CATATTCCACCTCGTT-FCAImmP7536759	0.767977	Perimysium
AGAGCGAAGCTAGTCT-5386STDY7537944	0	Mes1	5.76804	5.15767		CATATTCGTATGAAAC-FCAImmP7536759	0	MYH3+MyoC
AGAGCGAAGTTAGGTA-5386STDY7537944	0	Mes1	5.44985	6.33386		CATCCACGTGACTACT-FCAImmP7536759	0	Perimysium
AGAGCGATCACCGTAA-5386STDY7537944	0	PAX3+MyoProg	1.35754	-1.76634		CATCGGGGTTTAGGAA-FCAImmP7536759	0	Perimysium
AGAGCGATCTCTAGGA-5386STDY7537944	0	Mes1	5.51578	6.77987		CATGACAAGGATCGCA-FCAImmP7536759	0	Perimysium
AGAGCTTAGACTGTAA-5386STDY7537944	0	Mes1	8.57642	5.09696		CATGACAAGTGATCGG-FCAImmP7536759	0	Perimysium
AGAGCTTAGGGAGTAA-5386STDY7537944	0	Mes1	6.41844	5.2256		CATGGCGGTGTAACGG-FCAImmP7536759	0	Perimysium
AGAGCTTAGTGTCCCG-5386STDY7537944	0	Mes1	5.61366	6.00811		CATTATCGTCAGAGGT-FCAImmP7536759	0	Perimysium
AGAGTGGAGAGGTACC-5386STDY7537944	0	STMN2+Fibro	9.40004	3.71837		CATTCGCTCACTTACT-FCAImmP7536759	0	PAX3+MyoProg
AGAGTGGAGCCAGTAG-5386STDY7537944	0	Mes1	5.48122	7.77272		CCAATCCCACGAGAGT-FCAImmP7536759	0	Perimysium
AGAGTGGAGTGGCACA-5386STDY7537944	0	Mes1	5.19176	7.26186		CCACCTATCCACGCAG-FCAImmP7536759	0	Perimysium
AGAGTGGCATGCTAGT-5386STDY7537944	0	Mes1	5.76282	8.35764		CCACGGATCGATGAGG-FCAImmP7536759	0	Perimysium
AGAGTGGCATGGTCTA-5386STDY7537944	0	Mes1	6.03745	6.00111		CCACTACCACCGGAAA-FCAImmP7536759	0	Perimysium
AGAGTGGCATTGCGGC-5386STDY7537944	0	Mes1	8.0665	7.38112		CCAGCGAGTATATCCG-FCAImmP7536759	0	PAX3+MyoProg
AGAGTGGGTAAACGCG-5386STDY7537944	0	TransMes	7.12347	5.86709		CCATTCGCATCGGACC-FCAImmP7536759	0	Perimysium
AGAGTGGGTCCGACGT-5386STDY7537944	0	OCP	4.93233	8.92867		CCCAATCGTAGGGTAC-FCAImmP7536759	0	Perimysium
AGAGTGGGTTCCATGA-5386STDY7537944	0	Mes1	6.22679	3.9567		CCCATACAGGAGCGTT-FCAImmP7536759	0	Perimysium
AGAGTGGGTTGGTGGA-5386STDY7537944	0	Mes1	6.34985	4.05755		CCCTCCTGTGATGTGG-FCAImmP7536759	0.636575	Perimysium
AGATCTGAGACACGAC-5386STDY7537944	1.27666	Mes1	6.41069	3.54102		CCCTCCTTCGCCGTGA-FCAImmP7536759	0	Perimysium
AGATCTGAGACGACGT-5386STDY7537944	0	Mes1	6.77042	4.6641		CCGGGATCAGCCACCA-FCAImmP7536759	0	Perimysium
AGATCTGAGGAGTAGA-5386STDY7537944	0	STMN2+Fibro	8.77464	4.60016		CCGTGGATCACGCATA-FCAImmP7536759	0	Perimysium
AGATCTGAGGTCATCT-5386STDY7537944	0	PrimErythro2	-4.71696	10.0907		CCGTGGATCTTCTGGC-FCAImmP7536759	0	Perimysium
AGATCTGCACGGACAA-5386STDY7537944	0	STMN2+Fibro	8.81359	5.16398		CCTAAAGTCACTGGGC-FCAImmP7536759	0	Perimysium
AGATCTGCAGCTGCTG-5386STDY7537944	0	Mes1	7.88606	4.85265		CCTACCATCGAGCCCA-FCAImmP7536759	0	MyoB1
AGATCTGGTGCAACGA-5386STDY7537944	0	Mes1	5.87801	6.99923		CCTATTAGTGTTGAGG-FCAImmP7536759	0	Perimysium
AGATCTGGTGTTGGGA-5386STDY7537944	0	Mes1	5.53635	5.14558		CCTCAGTGTTCAGGCC-FCAImmP7536759	0	Perimysium
AGATCTGTCAACGGCC-5386STDY7537944	0	Mes1	6.20436	6.54217		CCTCTGATCACTATTC-FCAImmP7536759	0	Perimysium
AGATCTGTCACAACGT-5386STDY7537944	0	Mes1	5.62874	8.3479		CCTTACGCAACACGCC-FCAImmP7536759	0	Perimysium
AGATTGCAGCGTTGCC-5386STDY7537944	0	PAX3+MyoProg	1.28888	-1.95295		CCTTACGCATGCCACG-FCAImmP7536759	0	Perimysium
AGATTGCAGCTCTCGG-5386STDY7537944	0	Mes1	6.88252	4.62155		CCTTCCCTCTGCTGTC-FCAImmP7536759	0	MyoB1
AGATTGCAGGGCATGT-5386STDY7537944	0	Mes1	5.79332	6.36879		CGCGGTAAGCACACAG-FCAImmP7536759	0	Perimysium
AGATTGCCAAGTAGTA-5386STDY7537944	0	Mes1	6.02595	6.12726		CGCTATCGTACGACCC-FCAImmP7536759	0	Perimysium
AGATTGCCAAGTTGTC-5386STDY7537944	0	MyoB1	0.219252	-4.24045		CGCTGGACAGGCTGAA-FCAImmP7536759	0	Perimysium
AGATTGCCAGGCTCAC-5386STDY7537944	0	PAX3+MyoProg	1.22413	-1.30957		CGGACACCAAGAGTCG-FCAImmP7536759	0	PAX3+MyoProg
AGATTGCCATCGACGC-5386STDY7537944	0	STMN2+Fibro	7.80399	5.14591		CGGACACGTACAGTGG-FCAImmP7536759	0	Perimysium
AGATTGCGTCAGAAGC-5386STDY7537944	0	STMN2+Fibro	8.46668	4.58198		CGGGTCAGTTTAGCTG-FCAImmP7536759	0	Teno
AGATTGCGTCGGCACT-5386STDY7537944	0	Mes1	5.92015	5.42317		CGGTTAAAGGCAGGTT-FCAImmP7536759	0	Perimysium
AGATTGCGTGCACTTA-5386STDY7537944	0	Mes1	5.75046	6.21332		CGGTTAAGTAAATACG-FCAImmP7536759	0	Perimysium
AGATTGCGTGTGGCTC-5386STDY7537944	0	STMN2+Fibro	8.17254	5.42034		CGGTTAAGTCCGTGAC-FCAImmP7536759	0	Perimysium
AGATTGCGTTCCCTTG-5386STDY7537944	0	Mes1	6.40774	5.75007		CGTAGCGCAAACCCAT-FCAImmP7536759	0	Perimysium
AGATTGCTCAGCTGGC-5386STDY7537944	0	STMN2+Fibro	8.72161	4.98279		CGTAGGCTCAATACCG-FCAImmP7536759	0	Perimysium
AGATTGCTCTCGCATC-5386STDY7537944	0	Mes1	5.30568	4.85595		CGTCAGGCATGCCCGA-FCAImmP7536759	0	Teno
AGATTGCTCTTGTTTG-5386STDY7537944	0	STMN2+Fibro	8.36247	5.32347		CGTGAGCTCCCTTGTG-FCAImmP7536759	0	Teno
AGCAGCCAGCGATCCC-5386STDY7537944	0	Mes1	5.05849	8.47279		CGTGTAACATGTCCTC-FCAImmP7536759	0	PAX3+MyoProg
AGCAGCCAGGATGGAA-5386STDY7537944	0	Mes1	7.46833	4.43376		CGTTAGATCCACTGGG-FCAImmP7536759	0	Teno
AGCAGCCAGGGCATGT-5386STDY7537944	0	Mes1	5.76338	6.79858		CGTTCTGAGTAACCCT-FCAImmP7536759	1.14348	Perimysium
AGCAGCCCACACTGCG-5386STDY7537944	0	Mes1	6.4737	5.06628		CTCATTACACGCTTTC-FCAImmP7536759	0	Teno
AGCAGCCCAGCAGTTT-5386STDY7537944	0	OCP	5.23938	9.46184		CTCGAGGAGTTTAGGA-FCAImmP7536759	0	Perimysium
AGCAGCCCAGCTCCGA-5386STDY7537944	0	Mes1	5.86241	6.29224		CTCTACGAGGTGCACA-FCAImmP7536759	0	Teno
AGCAGCCGTAAACGCG-5386STDY7537944	0	Mes1	5.8312	5.43092		CTCTACGTCGCTTGTC-FCAImmP7536759	0	Perimysium
AGCAGCCGTGTGAATA-5386STDY7537944	0	Mes1	7.77422	5.58256		CTCTGGTAGGAATTAC-FCAImmP7536759	0	PAX3+MyoProg
AGCAGCCTCACATGCA-5386STDY7537944	0	STMN2+Fibro	9.31574	4.50746		CTGAAACAGGGTTCCC-FCAImmP7536759	0	Perimysium
AGCAGCCTCATCGGAT-5386STDY7537944	0	Mes1	5.83087	5.14443		CTGAAGTTCCAACCAA-FCAImmP7536759	0	Perimysium
AGCAGCCTCCCAACGG-5386STDY7537944	0	Mes1	6.1526	5.81121		CTGATCCAGCTACCTA-FCAImmP7536759	0	Perimysium
AGCAGCCTCCGTTGCT-5386STDY7537944	0	Mes1	5.52045	7.15246		CTGATCCCAAGCCGTC-FCAImmP7536759	0	Perimysium
AGCAGCCTCGCCTGTT-5386STDY7537944	0	PAX3+MyoProg	0.951768	-1.19219		CTGCCTACAGGATCGA-FCAImmP7536759	0	Perimysium
AGCAGCCTCGGACAAG-5386STDY7537944	0	OCP	5.70853	8.69008		CTGCCTACAGGGTTAG-FCAImmP7536759	0	Teno
AGCATACAGATCCCGC-5386STDY7537944	0	PrimErythro2	-4.60381	11.3658		CTGCTGTGTGTTCGAT-FCAImmP7536759	0	Perimysium
AGCATACAGCGTCAAG-5386STDY7537944	0	Mes1	6.56587	4.71544		CTGGTCTCAATCTACG-FCAImmP7536759	0	Perimysium
AGCATACAGCTGGAAC-5386STDY7537944	0	Mes1	5.45224	6.0348		CTTACCGTCGAATCCA-FCAImmP7536759	0	Teno
AGCATACAGTGAATTG-5386STDY7537944	0	Mes1	6.27323	5.66179		CTTAGGAAGAAACGAG-FCAImmP7536759	0	Teno
AGCATACCAATCCGAT-5386STDY7537944	0	Mes1	5.43994	6.92491		CTTCTCTCAGCCTTTC-FCAImmP7536759	0	Perimysium
AGCATACCATTTGCTT-5386STDY7537944	0	Mes1	6.38234	4.0988		GAAACTCCAACTTGAC-FCAImmP7536759	0	PAX3+MyoProg
AGCATACTCATCTGCC-5386STDY7537944	0	Mes1	5.95139	5.06633		GAACGGAGTCTCTTTA-FCAImmP7536759	0	Perimysium
AGCATACTCCAGAAGG-5386STDY7537944	0	OCP	4.72624	8.28621		GAATAAGCATGTAGTC-FCAImmP7536759	0	Perimysium
AGCCTAAAGTGTTAGA-5386STDY7537944	1.2735	Mes1	5.4621	4.4751		GACCAATCAACGCACC-FCAImmP7536759	0	Perimysium
AGCCTAAGTAGATTAG-5386STDY7537944	0	Mes1	5.89359	4.11992		GACCAATCATGCGCAC-FCAImmP7536759	0	Perimysium
AGCCTAAGTAGGCTGA-5386STDY7537944	0	Mes1	6.25045	6.08842		GACCTGGTCTGTACGA-FCAImmP7536759	0	Perimysium
AGCCTAAGTCTTGCGG-5386STDY7537944	0	Mes1	6.02579	5.34948		GACGCGTAGTTGTAGA-FCAImmP7536759	0	Perimysium
AGCCTAAGTGCTCTTC-5386STDY7537944	0	Mes1	7.44874	5.84202		GACGTGCCATTATCTC-FCAImmP7536759	0.427481	Perimysium
AGCCTAATCCCAAGTA-5386STDY7537944	0	PAX3+MyoProg	1.1201	-1.35498		GACTAACCAGTCCTTC-FCAImmP7536759	0	Perimysium
AGCCTAATCGAATGCT-5386STDY7537944	0	Mes1	6.28162	4.63802		GACTACATCACGGTTA-FCAImmP7536759	0	Teno
AGCCTAATCGCTAGCG-5386STDY7537944	0	PAX3+MyoProg	1.36067	-1.29423		GACTGCGGTTACGACT-FCAImmP7536759	0	Perimysium
AGCCTAATCGTCACGG-5386STDY7537944	0	Mes1	4.928	7.8787		GAGGTGAGTGGCGAAT-FCAImmP7536759	0	Perimysium
AGCCTAATCGTCGTTC-5386STDY7537944	0	Mes1	5.59384	4.44543		GAGTCCGAGCTCCTTC-FCAImmP7536759	0	Perimysium
AGCCTAATCTACCTGC-5386STDY7537944	0	Mes1	6.29385	4.73683		GCAAACTAGGCGACAT-FCAImmP7536759	0	Perimysium
AGCGGTCAGCGATCCC-5386STDY7537944	0	AER-Basal	-1.33144	14.4413		GCACATAAGCTGTCTA-FCAImmP7536759	0	Perimysium
AGCGGTCAGGAACTGC-5386STDY7537944	0	Mes1	6.67667	4.11465		GCAGTTAAGATGCGAC-FCAImmP7536759	0	Perimysium
AGCGGTCAGTACGATA-5386STDY7537944	0	Mes1	6.15674	6.09707		GCATACACAGCCAATT-FCAImmP7536759	0	Perimysium
AGCGGTCAGTAGCCGA-5386STDY7537944	0	Mes1	6.19941	5.46605		GCCAAATAGTCTCAAC-FCAImmP7536759	0	Perimysium
AGCGGTCCAACGCACC-5386STDY7537944	0	Mes1	7.22881	4.84903		GCCAAATTCTTGTATC-FCAImmP7536759	0	Perimysium
AGCGGTCTCCCACTTG-5386STDY7537944	0	STMN2+Fibro	8.34724	4.75162		GCGACCATCCAAACTG-FCAImmP7536759	0	Teno
AGCGGTCTCGAACGGA-5386STDY7537944	0	Mes1	7.18542	4.51791		GCGCCAACAGCTATTG-FCAImmP7536759	0	Perimysium
AGCGGTCTCTACTCAT-5386STDY7537944	0	Mes1	6.0256	4.62859		GCTCCTATCTGTACGA-FCAImmP7536759	0	Perimysium
AGCGTATAGCAGCGTA-5386STDY7537944	0	Mes1	5.78031	6.54799		GCTGCAGGTCCTCCAT-FCAImmP7536759	0	Perimysium
AGCGTATCACAAGACG-5386STDY7537944	0	Mes1	5.96972	4.27582		GCTGCAGTCGCCAAAT-FCAImmP7536759	0	Perimysium
AGCGTATCATCGACGC-5386STDY7537944	0	OCP	4.74646	7.92588		GCTTCCATCGGACAAG-FCAImmP7536759	0	Perimysium
AGCGTATCATGCTAGT-5386STDY7537944	0	Mes1	5.31487	3.76632		GGAAAGCTCATAAAGG-FCAImmP7536759	0	MYH3+MyoC
AGCGTATGTCTGATCA-5386STDY7537944	0	ISL1+Mes	9.08847	4.79195		GGAACTTGTGTGCCTG-FCAImmP7536759	0	Perimysium
AGCGTATTCCCTTGCA-5386STDY7537944	0	Mes1	5.29793	5.12165		GGACAAGCACATTAGC-FCAImmP7536759	0.635947	Perimysium
AGCGTATTCTAGAGTC-5386STDY7537944	0	Mes1	6.76868	4.80438		GGACAGAAGAGCCTAG-FCAImmP7536759	0	Perimysium
AGCGTCGAGAATGTGT-5386STDY7537944	0	Mes1	5.6818	4.96207		GGAGCAATCACCACCT-FCAImmP7536759	0	Perimysium
AGCGTCGAGCCAGAAC-5386STDY7537944	0	DistalMes	8.79611	6.67455		GGATGTTTCAAACAAG-FCAImmP7536759	0	Perimysium
AGCGTCGAGCGTAATA-5386STDY7537944	0	Mes1	5.54935	7.65211		GGCCGATAGCCAGGAT-FCAImmP7536759	0	Perimysium
AGCGTCGAGCGTGTCC-5386STDY7537944	0	PrimErythro2	-4.4405	11.2733		GGCGACTTCGAGAGCA-FCAImmP7536759	0	Perimysium
AGCGTCGAGGCAAAGA-5386STDY7537944	0	Mes1	6.30828	4.26192		GGCGTGTCAAGTTCTG-FCAImmP7536759	0	Perimysium
AGCGTCGCATCAGTAC-5386STDY7537944	0	Mes1	6.3784	5.05292		GGCGTGTCAGCTGTTA-FCAImmP7536759	0	Perimysium
AGCGTCGCATCCGTGG-5386STDY7537944	0	Mes1	5.21035	8.23135		GGCTCGATCACCATAG-FCAImmP7536759	0	Perimysium
AGCGTCGGTAAGAGAG-5386STDY7537944	0	Mes1	6.4203	5.59232		GGGAATGTCCGATATG-FCAImmP7536759	0.678764	Perimysium
AGCGTCGGTCATATGC-5386STDY7537944	0	Mes1	8.04472	5.79382		GGGATGAGTCTGCAAT-FCAImmP7536759	0	Perimysium
AGCGTCGGTCTACCTC-5386STDY7537944	0	Mes1	5.32421	5.08071		GGGTCTGGTATAGGGC-FCAImmP7536759	0	Perimysium
AGCGTCGGTGCAGGTA-5386STDY7537944	0	Mes1	6.61961	5.39764		GGTGTTATCAGCACAT-FCAImmP7536759	0	Teno
AGCGTCGTCAGCAACT-5386STDY7537944	0	Mes1	5.78758	6.7004		GTACTCCCAGGTGCCT-FCAImmP7536759	0	PAX3+MyoProg
AGCGTCGTCTAAGCCA-5386STDY7537944	0	Mes1	6.02318	6.82379		GTACTCCTCACCTCGT-FCAImmP7536759	0	Perimysium
AGCTCCTCAAACGTGG-5386STDY7537944	0	Mes1	7.6768	5.37622		GTAGTCAGTATCACCA-FCAImmP7536759	0	Perimysium
AGCTCCTCACGTCTCT-5386STDY7537944	0	Mes1	5.10522	7.82332		GTCGGGTCAGCCACCA-FCAImmP7536759	0	Perimysium
AGCTCCTCAGGGCATA-5386STDY7537944	0	Mes1	5.98278	4.29292		GTCGTAAAGAGGGATA-FCAImmP7536759	0	Perimysium
AGCTCCTGTAGCCTAT-5386STDY7537944	0	Mes1	5.81642	6.0184		GTCGTAACAGGCGATA-FCAImmP7536759	0	Perimysium
AGCTCCTGTTATCACG-5386STDY7537944	0	Mes1	5.9698	6.54018		GTCGTAAGTTCAGCGC-FCAImmP7536759	0	Perimysium
AGCTCCTGTTCATGGT-5386STDY7537944	0	Mes1	5.83992	6.44942		GTCTTCGGTTGGGACA-FCAImmP7536759	0	MYH3+MyoC
AGCTCCTTCCTTTCGG-5386STDY7537944	0	Mes1	5.94694	5.68027		GTGCTTCGTCTTCGTC-FCAImmP7536759	0	Teno
AGCTCCTTCTGGCGTG-5386STDY7537944	0	Mes1	6.50619	5.25398		GTGCTTCTCGACAGCC-FCAImmP7536759	0	Teno
AGCTCTCCAATAAGCA-5386STDY7537944	0	Mes1	6.51412	4.4026		GTGTTAGGTACTTAGC-FCAImmP7536759	0	ProxMes
AGCTCTCCAGCTGCTG-5386STDY7537944	0	Mes1	5.60683	7.48684		GTTACAGCACCATCCT-FCAImmP7536759	0	Perimysium
AGCTCTCCATCTACGA-5386STDY7537944	0	PrimErythro2	-4.33656	10.2581		GTTCATTGTACTTCTT-FCAImmP7536759	0	Teno
AGCTCTCCATGGTCTA-5386STDY7537944	0	Mes1	5.08181	8.23426		TAAGTGCCAAGTCATC-FCAImmP7536759	0	Perimysium
AGCTCTCTCAACACCA-5386STDY7537944	0	ISL1+Mes	9.0593	5.24151		TAAGTGCTCAGTTCGA-FCAImmP7536759	0	MYH3+MyoC
AGCTCTCTCAGCCTAA-5386STDY7537944	0	Mes1	6.34615	4.42854		TACAGTGAGTGGAGTC-FCAImmP7536759	0	Perimysium
AGCTCTCTCCATGAGT-5386STDY7537944	0	Periderm	-0.813204	15.4362		TACAGTGCAGTCACTA-FCAImmP7536759	0	Perimysium
AGCTCTCTCCTACAGA-5386STDY7537944	0	Mes1	5.26507	5.17947		TACAGTGTCTCGAGTA-FCAImmP7536759	0	Teno
AGCTCTCTCGAACGGA-5386STDY7537944	0	Mes1	5.94507	5.06196		TACGGATTCCCTGACT-FCAImmP7536759	0	Teno
AGCTCTCTCGGAAATA-5386STDY7537944	0	Mes4	10.0162	3.59817		TACTCATCACATGACT-FCAImmP7536759	0	Perimysium
AGCTCTCTCGTCTGAA-5386STDY7537944	0	Mes1	7.1222	4.76975		TACTTACGTATGAAAC-FCAImmP7536759	0	Perimysium
AGCTCTCTCTTGAGGT-5386STDY7537944	0	Mes1	7.97036	4.27622		TACTTGTCATCCCATC-FCAImmP7536759	0	Perimysium
AGCTTGACAATGGAGC-5386STDY7537944	0	Mes1	7.57298	3.39936		TAGCCGGAGACCTTTG-FCAImmP7536759	0	Perimysium
AGCTTGACACGCGAAA-5386STDY7537944	0	STMN2+Fibro	8.13952	5.20591		TAGTTGGTCGTCCAGG-FCAImmP7536759	0	Perimysium
AGCTTGACATTAACCG-5386STDY7537944	0	PrimErythro2	-3.4775	10.6109		TATGCCCTCCTGCTTG-FCAImmP7536759	0	Perimysium
AGCTTGAGTCTCTTTA-5386STDY7537944	0	Mes1	6.09748	4.36368		TCAACGAAGTGGTAGC-FCAImmP7536759	0	Perimysium
AGCTTGAGTGAGGGTT-5386STDY7537944	0	Mes1	4.96851	6.82071		TCAACGACAGCGTTCG-FCAImmP7536759	0	Perimysium
AGCTTGATCAGGCGAA-5386STDY7537944	0	Mes1	5.39145	7.41069		TCAGCTCTCGGCGCAT-FCAImmP7536759	0	PAX3+MyoProg
AGCTTGATCATCGCTC-5386STDY7537944	0	TransMes	6.81903	6.93482		TCAGGATTCACAACGT-FCAImmP7536759	0	Perimysium
AGCTTGATCGCATGAT-5386STDY7537944	0	Mes1	6.45502	5.33379		TCAGGTAAGTTGCAGG-FCAImmP7536759	0	Perimysium
AGGCCACAGCAGACTG-5386STDY7537944	0	Mes1	5.83021	7.32772		TCATTTGGTGTGCCTG-FCAImmP7536759	0	Perimysium
AGGCCACAGTTAGCGG-5386STDY7537944	0	Mes1	5.45687	7.41298		TCCACACCATCCCATC-FCAImmP7536759	0	TenoProg
AGGCCACCACATTCGA-5386STDY7537944	0	Mes1	6.47609	4.60353		TCCACACGTAGCTGCC-FCAImmP7536759	0	Perimysium
AGGCCACCACGACTCG-5386STDY7537944	0	Mes1	6.83959	4.8991		TCGGGACTCTTTACAC-FCAImmP7536759	0	MYH3+MyoC
AGGCCACCATCACCCT-5386STDY7537944	0	Mes1	5.22106	8.09073		TCGGTAAGTTGGGACA-FCAImmP7536759	0	MYH3+MyoC
AGGCCACCATCCGGGT-5386STDY7537944	0	OCP	4.95363	8.19796		TCGTACCTCCTGCCAT-FCAImmP7536759	0	MyoB1
AGGCCACCATGGAATA-5386STDY7537944	0	ArterialEndo	-7.54858	8.82422		TCGTAGACATTTCACT-FCAImmP7536759	0	PAX3+MyoProg
AGGCCACGTACAAGTA-5386STDY7537944	0	AER-Basal	-1.49391	14.5257		TCTATTGGTGATGTCT-FCAImmP7536759	0	Perimysium
AGGCCACGTATCAGTC-5386STDY7537944	0	Mes1	5.77192	6.63418		TCTCTAAAGAACTGTA-FCAImmP7536759	0	Perimysium
AGGCCACGTGCCTTGG-5386STDY7537944	0	TransMes	6.79968	6.62106		TCTCTAACAAGACGTG-FCAImmP7536759	0	Teno
AGGCCACGTGTCGCTG-5386STDY7537944	0	Mes1	5.72937	7.09056		TCTGAGAGTCGACTAT-FCAImmP7536759	0	Perimysium
AGGCCACTCAGGCCCA-5386STDY7537944	0	Mes1	6.07509	6.8984		TCTTTCCGTCTCTTAT-FCAImmP7536759	0	Perimysium
AGGCCACTCCAAACTG-5386STDY7537944	0	Mes1	6.21981	4.82745		TGACAACGTAGCCTAT-FCAImmP7536759	0	Perimysium
AGGCCACTCCAGATCA-5386STDY7537944	0	STMN2+Fibro	7.84761	4.62943		TGACGGCTCCCACTTG-FCAImmP7536759	0	Perimysium
AGGCCACTCCTTGACC-5386STDY7537944	0	Mes1	5.7037	6.99864		TGACTTTAGATGTCGG-FCAImmP7536759	0	Perimysium
AGGCCACTCGGTGTTA-5386STDY7537944	0	Mes1	5.16621	3.69698		TGACTTTCAAGCGTAG-FCAImmP7536759	0	AER-Basal
AGGCCGTAGACCCACC-5386STDY7537944	0	Mes1	4.67743	7.42426		TGAGCATTCGCACTCT-FCAImmP7536759	0	Perimysium
AGGCCGTAGACTAGGC-5386STDY7537944	0	Mes1	4.64735	8.63902		TGCCCTATCCAAGTAC-FCAImmP7536759	0	Perimysium
AGGCCGTCACCGCTAG-5386STDY7537944	0	Mes1	5.05447	8.24075		TGGCCAGGTAAACACA-FCAImmP7536759	0	Perimysium
AGGCCGTCATGGGAAC-5386STDY7537944	0	Mes1	5.4055	7.37241		TGGGAAGTCACCGTAA-FCAImmP7536759	0	Perimysium
AGGCCGTGTCCGAATT-5386STDY7537944	0	Mes1	6.10485	4.43888		TGTATTCGTGAGGGTT-FCAImmP7536759	0	Perimysium
AGGCCGTGTCTAACGT-5386STDY7537944	0	Mes1	5.96674	5.00137		TGTCCCATCAGGCGAA-FCAImmP7536759	0	Perimysium
AGGCCGTGTGACAAAT-5386STDY7537944	0	Mes1	5.49249	6.69984		TTCTTAGAGGATGTAT-FCAImmP7536759	0	Perimysium
AGGCCGTGTGACCAAG-5386STDY7537944	0	Mes1	6.16041	5.08249		TTGCCGTTCGGTTCGG-FCAImmP7536759	0	Perimysium
AGGCCGTTCTGTCTAT-5386STDY7537944	0	Mes1	5.39991	7.40629		TTGGCAAAGATCTGCT-FCAImmP7536759	0.256208	Perimysium
AGGGAGTAGCTGAAAT-5386STDY7537944	0	PrimErythro2	-4.71617	9.88501		TTTCCTCAGTTACGGG-FCAImmP7536759	0	Perimysium
AGGGAGTAGGCATGTG-5386STDY7537944	0	Mes1	6.13376	3.48022		AACTTTCCACGCATCG-5386STDY7557335	0	Perimysium
AGGGAGTAGGTGTTAA-5386STDY7537944	0	Mes1	5.58624	7.46718		AAGGCAGGTAGAAGGA-5386STDY7557335	0	MyoB1
AGGGAGTAGTTCCACA-5386STDY7537944	0	ISL1+Mes	8.02713	4.29874		ACACCCTTCTCTTATG-5386STDY7557335	0	TenoProg
AGGGAGTCAAGCGATG-5386STDY7537944	0	Mes1	6.72536	5.02302		ACGATGTGTGTGTGCC-5386STDY7557335	0	Perimysium
AGGGAGTCAGACTCGC-5386STDY7537944	0	Mes1	6.75683	5.33355		ACGCCAGAGAAACCTA-5386STDY7557335	0	PAX3+MyoProg
AGGGAGTCAGGCTCAC-5386STDY7537944	0	ISL1+Mes	8.60711	5.37691		AGAGCGACAAGGTTCT-5386STDY7557335	0	PAX3+MyoProg
AGGGAGTGTCGAATCT-5386STDY7537944	0	Mes1	6.07055	5.17726		AGCGTCGCAGTCTTCC-5386STDY7557335	0	Perimysium
AGGGAGTGTCGCTTCT-5386STDY7537944	0	PAX3+MyoProg	0.232242	-2.68279		AGGTCCGGTAGGGACT-5386STDY7557335	0	Perimysium
AGGGAGTGTTATGTGC-5386STDY7537944	0	Mes1	5.43525	6.82444		AGTGGGAGTAGATTAG-5386STDY7557335	0	Perimysium
AGGGAGTTCAGTTAGC-5386STDY7537944	0	Mes1	7.21674	4.86958		AGTTGGTGTCATGCCG-5386STDY7557335	0	TenoProg
AGGGAGTTCCGCTGTT-5386STDY7537944	0	Mes1	5.10499	4.90785		ATCCACCAGCCCAACC-5386STDY7557335	0	Perimysium
AGGGAGTTCTCAAGTG-5386STDY7537944	0	Mes1	5.38256	8.13083		ATCTGCCCAATGCCAT-5386STDY7557335	0	Perimysium
AGGGAGTTCTGATTCT-5386STDY7537944	0	Mes1	5.74613	5.22752		ATGTGTGAGGGATCTG-5386STDY7557335	0	Perimysium
AGGGATGAGGGATACC-5386STDY7537944	0	Mes1	8.52061	5.13115		ATGTGTGTCGACCAGC-5386STDY7557335	0	PAX3+MyoProg
AGGGATGCACTTAACG-5386STDY7537944	0	Mes1	6.86749	5.81632		CAAGATCAGCACGCCT-5386STDY7557335	0	MYH3+MyoC
AGGGATGCAGACAGGT-5386STDY7537944	0	Mes1	5.47366	3.97688		CAAGGCCAGTGGTAAT-5386STDY7557335	0	PAX3+MyoProg
AGGGATGCAGCTGTTA-5386STDY7537944	0	ISL1+Mes	8.95971	5.39571		CACAGTACATCGGAAG-5386STDY7557335	0	Perimysium
AGGGATGGTACTTGAC-5386STDY7537944	0	PAX3+MyoProg	1.2327	-2.42792		CACATTTAGTATCTCG-5386STDY7557335	0	Perimysium
AGGGATGGTCGACTAT-5386STDY7537944	0	Mes1	7.567	5.22894		CACCACTTCTGGTGTA-5386STDY7557335	0	Perimysium
AGGGATGTCACCAGGC-5386STDY7537944	0	Mes1	5.73765	7.03918		CAGTAACCAGCCTGTG-5386STDY7557335	0	MYH3+MyoC
AGGGATGTCCCACTTG-5386STDY7537944	0	Mes1	5.40112	6.49654		CAGTAACGTATTCTCT-5386STDY7557335	0	PAX3+MyoProg
AGGGATGTCTTCAACT-5386STDY7537944	0	Mes4	10.5343	4.08149		CAGTCCTAGAAGGTTT-5386STDY7557335	0	Perimysium
AGGGTGAAGCCACGCT-5386STDY7537944	0	AER-Basal	-2.357	14.6601		CAGTCCTCAGTAAGAT-5386STDY7557335	0	PAX3+MyoProg
AGGGTGAAGTACGTAA-5386STDY7537944	0	STMN2+Fibro	8.61077	4.95337		CATGGCGGTTCACCTC-5386STDY7557335	0	Perimysium
AGGGTGAAGTCGATAA-5386STDY7537944	0	Mes1	5.63342	5.61914		CCATTCGCATGCCTAA-5386STDY7557335	0	MYH3+MyoC
AGGGTGACACTAAGTC-5386STDY7537944	0	Mes1	4.89186	7.31979		CCCTCCTGTAGATTAG-5386STDY7557335	0	Perimysium
AGGGTGACAGCGTTCG-5386STDY7537944	0	Mes4	9.73542	4.78182		CCGTGGACAGCTGGCT-5386STDY7557335	0	TenoProg
AGGGTGAGTCATACTG-5386STDY7537944	0	Mes1	5.56456	5.15801		CCTACCAGTCTTCAAG-5386STDY7557335	0	Perimysium
AGGGTGATCACATGCA-5386STDY7537944	0	DistalMes	8.46866	5.65312		CGAGCCAAGACTAGGC-5386STDY7557335	0	Perimysium
AGGGTGATCAGTCAGT-5386STDY7537944	0	Mes4	8.13106	5.41733		CGCTGGACAATGAAAC-5386STDY7557335	0	TenoProg
AGGGTGATCTAGCACA-5386STDY7537944	0	Mes1	8.07854	5.37074		CGGACGTGTCAGAAGC-5386STDY7557335	0	TenoProg
AGGGTGATCTGATACG-5386STDY7537944	0	Mes1	5.98302	6.17812		CGGAGCTTCTAAGCCA-5386STDY7557335	0	Perimysium
AGGGTGATCTGCTGTC-5386STDY7537944	0	Mes1	7.25019	5.30609		CGTGAGCCATGCAACT-5386STDY7557335	0	MYH3+MyoC
AGGGTGATCTTTAGTC-5386STDY7537944	0	Mes1	5.54844	7.44459		CGTTCTGCATCGGGTC-5386STDY7557335	0	Perimysium
AGGTCATAGCTAGCCC-5386STDY7537944	0	OCP	4.96787	8.0078		CTAAGACTCTGCGGCA-5386STDY7557335	0	Perimysium
AGGTCATAGGCTCTTA-5386STDY7537944	0	Mes1	5.92933	6.23808		CTACCCATCCTAAGTG-5386STDY7557335	0	Perimysium
AGGTCATCAAATCCGT-5386STDY7537944	0	Mes1	6.83826	4.49849		CTAGAGTGTTAAGTAG-5386STDY7557335	0	Perimysium
AGGTCATCAGCTGCAC-5386STDY7537944	0	STMN2+Fibro	10.2398	3.27379		CTGATCCCACACATGT-5386STDY7557335	0	MYH3+MyoC
AGGTCATGTGATGTCT-5386STDY7537944	0	Mes1	6.04714	4.68663		GAAATGAGTGACGCCT-5386STDY7557335	0	TenoProg
AGGTCATGTTCAGACT-5386STDY7537944	0	Mes1	5.97863	6.55974		GAAGCAGGTGTTTGGT-5386STDY7557335	0	Perimysium
AGGTCATTCGTCCGTT-5386STDY7537944	0	Mes1	6.61975	5.53295		GCAAACTTCCTGCTTG-5386STDY7557335	0	Teno
AGGTCATTCTCAACTT-5386STDY7537944	0	Mes1	6.14048	4.71689		GCAATCAGTTCTGGTA-5386STDY7557335	0	Perimysium
AGGTCCGAGACAAAGG-5386STDY7537944	0	Mes1	5.20775	8.72655		GCATGTAAGTGGACGT-5386STDY7557335	0	PAX3+MyoProg
AGGTCCGAGACTAGGC-5386STDY7537944	0	Mes1	6.23385	5.58418		GCGCCAACATTTCAGG-5386STDY7557335	0	Perimysium
AGGTCCGAGATCGGGT-5386STDY7537944	0	Mes1	5.59792	4.53151		GGACATTAGTGCGATG-5386STDY7557335	0	TenoProg
AGGTCCGAGGAATCGC-5386STDY7537944	0	PrimErythro2	-4.04584	10.3709		GGCTCGAGTGTCAATC-5386STDY7557335	0	Perimysium
AGGTCCGAGGCTAGGT-5386STDY7537944	0	Mes1	6.38984	4.44775		GGGTTGCTCGCCTGAG-5386STDY7557335	0	Perimysium
AGGTCCGAGTGCTGCC-5386STDY7537944	0	Mes1	5.96255	5.61156		GTACTTTTCCTGCAGG-5386STDY7557335	0	Perimysium
AGGTCCGCACATTTCT-5386STDY7537944	0	STMN2+Fibro	8.77218	5.03103		GTATTCTCAAGCGATG-5386STDY7557335	0	PAX3+MyoProg
AGGTCCGCATCCAACA-5386STDY7537944	0	Mes1	5.61671	5.13076		GTCTTCGGTTCCCTTG-5386STDY7557335	0	Perimysium
AGGTCCGGTACATCCA-5386STDY7537944	0	Mes1	7.30765	4.89185		GTGCGGTCACCGATAT-5386STDY7557335	0	Perimysium
AGGTCCGGTGCGATAG-5386STDY7537944	0	Mes1	5.6821	6.86813		GTGCTTCGTTATGCGT-5386STDY7557335	0	Perimysium
AGGTCCGGTTAGATGA-5386STDY7537944	0	Mes1	6.45473	4.45392		GTTCATTTCGCCTGTT-5386STDY7557335	0	Perimysium
AGGTCCGTCCTCATTA-5386STDY7537944	0	ISL1+Mes	8.29812	5.2015		TAAGCGTCATACCATG-5386STDY7557335	0	Perimysium
AGGTCCGTCTCAACTT-5386STDY7537944	0	Mes1	5.52096	6.41725		TACACGAAGGACGAAA-5386STDY7557335	0	Perimysium
AGTAGTCAGCAATCTC-5386STDY7537944	0	Mes1	6.68782	4.71324		TACTCGCAGACTCGGA-5386STDY7557335	0	MYH3+MyoC
AGTAGTCAGCCAGAAC-5386STDY7537944	0	Mes1	5.7629	5.09251		TCACGAACAAGCTGGA-5386STDY7557335	0	Perimysium
AGTAGTCAGCGCTCCA-5386STDY7537944	0	TransMes	8	6.17328		TCACGAAGTAACGCGA-5386STDY7557335	0	PAX3+MyoProg
AGTAGTCAGTAAGTAC-5386STDY7537944	0	Mes1	6.48706	5.11171		TCAGCAAGTCGCCATG-5386STDY7557335	0	Perimysium
AGTAGTCAGTAATCCC-5386STDY7537944	0	Mes1	7.29646	5.64703		TCGCGTTTCAATCACG-5386STDY7557335	0	Perimysium
AGTAGTCCACCAGATT-5386STDY7537944	0	Mes1	5.4006	7.70772		TCTCATAAGCTTATCG-5386STDY7557335	0	MYH3+MyoC
AGTAGTCCAGGGTTAG-5386STDY7537944	0	Mes1	6.83185	4.82663		TCTGAGACACAAGTAA-5386STDY7557335	0	PAX3+MyoProg
AGTAGTCGTATTCGTG-5386STDY7537944	0	PrimErythro2	-3.63739	10.5152		TGACTAGTCGCCGTGA-5386STDY7557335	0	PAX3+MyoProg
AGTAGTCGTCCTGCTT-5386STDY7537944	0	Mes1	5.70871	6.0342		TGAGAGGGTAAATGTG-5386STDY7557335	0	Perimysium
AGTAGTCGTTCAGCGC-5386STDY7537944	0	Mes1	5.24174	8.0706		TGATTTCAGGAGCGAG-5386STDY7557335	0	MYH3+MyoC
AGTAGTCTCAAAGACA-5386STDY7537944	0	ISL1+Mes	8.39561	4.98523		TGCGTGGCACAGATTC-5386STDY7557335	0	Perimysium
AGTAGTCTCAACGAAA-5386STDY7537944	0	STMN2+Fibro	9.19036	4.64472		TGGCGCAAGTCGATAA-5386STDY7557335	0	Perimysium
AGTAGTCTCACGCGGT-5386STDY7537944	0	Mes1	7.34127	5.3879		TTAACTCAGTCGCCGT-5386STDY7557335	0	PAX3+MyoProg
AGTAGTCTCCCTAACC-5386STDY7537944	0	Mes1	5.81395	5.59257		TTGAACGCATCTCCCA-5386STDY7557335	0	TenoProg
AGTCTTTCAGCTATTG-5386STDY7537944	0	Mes1	7.90853	5.27324		TTGACTTTCGTACCGG-5386STDY7557335	0	PAX3+MyoProg
AGTCTTTGTAAACACA-5386STDY7537944	0	Mes1	6.93429	5.17572		TTGGAACAGACGCACA-5386STDY7557335	0	Perimysium
AGTCTTTGTACATGTC-5386STDY7537944	0	Mes1	6.77092	5.19837		TTTGTCAAGTGGACGT-5386STDY7557335	0	Perimysium
AGTCTTTGTCGGGTCT-5386STDY7537944	0	Mes1	5.83895	5.01517		AAAGTAGTCTTTAGGG-5386STDY7557336	0	TenoProg
AGTCTTTGTCTCTCGT-5386STDY7537944	0	Mes1	5.76777	7.05651		AAGACCTGTCAACATC-5386STDY7557336	0	MYH3+MyoC
AGTCTTTGTCTGCCAG-5386STDY7537944	0	Mes1	6.59013	5.18029		AAGTCTGGTACCATCA-5386STDY7557336	0	PAX3+MyoProg
AGTCTTTTCACCATAG-5386STDY7537944	0	Mes1	6.07836	6.01006		ACACCGGAGGAGTTGC-5386STDY7557336	0	PAX3+MyoProg
AGTCTTTTCACTCCTG-5386STDY7537944	0	PAX3+MyoProg	1.24645	-1.41667		ACACCGGCATGCTAGT-5386STDY7557336	0	TenoProg
AGTCTTTTCATACGGT-5386STDY7537944	0	PAX3+MyoProg	1.22375	-1.57764		ACATACGAGCGATAGC-5386STDY7557336	0	PAX3+MyoProg
AGTCTTTTCCCTAATT-5386STDY7537944	0	Mes1	6.93941	4.41965		ACGAGGAGTAGAGCTG-5386STDY7557336	0	PAX3+MyoProg
AGTGAGGAGAGTGACC-5386STDY7537944	0	Mes1	5.9725	3.84719		ACGAGGAGTTCTGGTA-5386STDY7557336	0	TenoProg
AGTGAGGAGCTGAAAT-5386STDY7537944	0	Mes1	6.82183	6.19304		ACGATGTGTTTACTCT-5386STDY7557336	0	MyoB1
AGTGAGGAGTGCGATG-5386STDY7537944	0	PrimErythro2	-3.88811	10.7067		ACGCAGCCACTACAGT-5386STDY7557336	0	TenoProg
AGTGAGGAGTTAACGA-5386STDY7537944	0	MesCond	5.69926	8.17818		ACGCAGCGTAAGAGAG-5386STDY7557336	0	PAX3+MyoProg
AGTGAGGGTCATGCAT-5386STDY7537944	0	STMN2+Fibro	8.64404	5.25999		ACGCCGACACATCTTT-5386STDY7557336	0	TenoProg
AGTGAGGGTCTGCGGT-5386STDY7537944	0	Mes1	6.31676	4.49924		ACGGAGAAGCCCGAAA-5386STDY7557336	0	MyoB1
AGTGAGGTCATCGATG-5386STDY7537944	0	Mes1	5.32038	7.45142		ACGGCCAAGGCTCTTA-5386STDY7557336	0	TenoProg
AGTGAGGTCCTCCTAG-5386STDY7537944	0	Mes1	5.65165	3.55677		ACGGGCTCAATACGCT-5386STDY7557336	0	PAX3+MyoProg
AGTGGGAAGCTATGCT-5386STDY7537944	0	Mes1	4.74353	8.46416		ACGTCAACATAGGATA-5386STDY7557336	0	PAX3+MyoProg
AGTGGGAAGGCTCAGA-5386STDY7537944	0	Mes1	6.83842	5.33951		ACTGATGGTCTAGTGT-5386STDY7557336	0	ProxMes
AGTGGGACAAATTGCC-5386STDY7537944	0	Mes1	5.54049	5.94826		ACTGCTCCACCCTATC-5386STDY7557336	0	PAX3+MyoProg
AGTGGGACAATGAAAC-5386STDY7537944	0	Mes1	8.25616	5.58845		ACTGCTCTCTAAGCCA-5386STDY7557336	0	PAX3+MyoProg
AGTGGGACACCCAGTG-5386STDY7537944	0	Mes1	5.65454	6.99799		ACTTGTTAGTCAAGGC-5386STDY7557336	0	PAX3+MyoProg
AGTGGGACAGACAAGC-5386STDY7537944	0	Mes1	6.08105	5.15574		ACTTTCATCGGTGTTA-5386STDY7557336	0	PAX3+MyoProg
AGTGGGACAGATCTGT-5386STDY7537944	0	Mes1	7.46628	4.56395		AGACGTTGTAGGCTGA-5386STDY7557336	0	PAX3+MyoProg
AGTGGGAGTAGAGGAA-5386STDY7537944	0	PAX3+MyoProg	1.39718	-1.89374		AGCGTATGTTAAGGGC-5386STDY7557336	0	TenoProg
AGTGGGAGTCGTTGTA-5386STDY7537944	0	Mes1	7.26574	4.96578		AGGCCACGTGCAACGA-5386STDY7557336	0	PAX3+MyoProg
AGTGGGAGTGTGGCTC-5386STDY7537944	0	STMN2+Fibro	8.73472	2.21336		AGGCCACTCCGTTGCT-5386STDY7557336	0	TenoProg
AGTGGGATCCGTTGTC-5386STDY7537944	0	VenousEndo	-7.413	7.7718		AGGGATGCAGCCTATA-5386STDY7557336	0	MYH3+MyoC
AGTGGGATCTACTATC-5386STDY7537944	0	PAX3+MyoProg	1.32211	-1.84161		AGTGGGACAAGCTGGA-5386STDY7557336	0	MYH3+MyoC
AGTGGGATCTGGAGCC-5386STDY7537944	0	Mes1	6.24758	6.03687		ATAGACCCAGGCGATA-5386STDY7557336	0	TenoProg
AGTGGGATCTTCCTTC-5386STDY7537944	0	Mes1	5.84892	6.03041		ATAGACCGTCACTGGC-5386STDY7557336	0	PAX3+MyoProg
AGTGTCAAGCTGTCTA-5386STDY7537944	0	Mes1	6.66029	5.92372		ATCATCTGTCTTGATG-5386STDY7557336	0	PAX3+MyoProg
AGTGTCACAGCTCCGA-5386STDY7537944	0	PrimErythro2	-3.35211	9.79446		ATCCGAAGTGCGAAAC-5386STDY7557336	0	TenoProg
AGTGTCAGTCACTTCC-5386STDY7537944	0	STMN2+Fibro	8.05348	4.9791		ATCGAGTCACAACGCC-5386STDY7557336	0	PAX3+MyoProg
AGTGTCATCACGCGGT-5386STDY7537944	0	Mes1	5.38643	7.3683		ATGAGGGTCTTTAGTC-5386STDY7557336	0	Perimysium
AGTGTCATCTCCCTGA-5386STDY7537944	0	Mes1	7.37292	4.70406		ATTCTACGTCTCCACT-5386STDY7557336	0	TenoProg
AGTTGGTAGAAGAAGC-5386STDY7537944	0	Mes1	6.21147	6.24795		ATTGGTGAGGATATAC-5386STDY7557336	0	Perimysium
AGTTGGTAGAGCTGGT-5386STDY7537944	0	PAX3+MyoProg	0.864819	-2.14995		ATTGGTGGTAATTGGA-5386STDY7557336	0	PAX3+MyoProg
AGTTGGTAGGCAGTCA-5386STDY7537944	0	TransMes	7.04087	5.30832		CAAGAAATCTGGAGCC-5386STDY7557336	0	Perimysium
AGTTGGTAGGCCATAG-5386STDY7537944	0	Mes1	5.96413	3.48892		CACACAAGTAGCTGCC-5386STDY7557336	0	MyoB1
AGTTGGTAGTACATGA-5386STDY7537944	0	Mes1	5.25304	4.92143		CACATTTCATCCTAGA-5386STDY7557336	0	TenoProg
AGTTGGTCAATGCCAT-5386STDY7537944	0	STMN2+Fibro	7.93509	5.28286		CACATTTGTAAGCACG-5386STDY7557336	0	TenoProg
AGTTGGTCACTACAGT-5386STDY7537944	0	Mes1	6.67368	6.07725		CACCACTTCGAATGCT-5386STDY7557336	0	PAX3+MyoProg
AGTTGGTCAGGGTACA-5386STDY7537944	0	Mes1	5.9539	5.03178		CAGAATCTCACTATTC-5386STDY7557336	0	MYH3+MyoC
AGTTGGTCATGTCGAT-5386STDY7537944	0	PAX3+MyoProg	1.20506	-1.99797		CAGCATAAGAGCTTCT-5386STDY7557336	0	Perimysium
AGTTGGTGTACAGCAG-5386STDY7537944	0	Mes1	5.47464	5.51248		CAGCCGACACGGACAA-5386STDY7557336	0	MyoB1
AGTTGGTGTTATGTGC-5386STDY7537944	0	OCP	4.79699	8.29882		CAGCGACGTCCGAAGA-5386STDY7557336	0	PAX3+MyoProg
AGTTGGTTCACGATGT-5386STDY7537944	0	Mes1	5.81204	6.18646		CAGCTAACACTGCCAG-5386STDY7557336	0	Perimysium
AGTTGGTTCTGCAGTA-5386STDY7537944	0	STMN2+Fibro	9.29743	4.99191		CAGGTGCAGGCTCTTA-5386STDY7557336	0	PAX3+MyoProg
AGTTGGTTCTGGAGCC-5386STDY7537944	0	Mes1	6.57598	5.7416		CAGTAACCAGCGTCCA-5386STDY7557336	0	PAX3+MyoProg
AGTTGGTTCTGTTTGT-5386STDY7537944	0	Mes1	5.11984	7.34293		CATATGGGTCCTAGCG-5386STDY7557336	0	Perimysium
ATAACGCAGAGATGAG-5386STDY7537944	0	Mes1	6.08836	5.54016		CATTATCCACCTATCC-5386STDY7557336	0	MYH3+MyoC
ATAACGCAGATGCCAG-5386STDY7537944	0	Mes1	6.58007	6.27624		CCACCTACATGCTAGT-5386STDY7557336	0	Perimysium
ATAACGCAGTCTCCTC-5386STDY7537944	0	Mes1	5.57359	7.29141		CCGGGATTCCGTAGGC-5386STDY7557336	0	PAX3+MyoProg
ATAACGCCAAAGGAAG-5386STDY7537944	0	PrimErythro2	-4.58112	9.32838		CCGTGGATCCTCGCAT-5386STDY7557336	0	Perimysium
ATAACGCCAAGCTGTT-5386STDY7537944	0	Mes1	5.25787	7.30945		CCGTGGATCTGAGTGT-5386STDY7557336	1.38614	TenoProg
ATAACGCCACGACGAA-5386STDY7537944	0	Mes1	5.51193	4.66683		CCGTTCATCAATAAGG-5386STDY7557336	0	TenoProg
ATAACGCCACGGCGTT-5386STDY7537944	0	Mes1	5.13987	8.44042		CCTAAAGTCGGAGCAA-5386STDY7557336	0	PAX3+MyoProg
ATAACGCCATCCCATC-5386STDY7537944	0	OCP	4.47049	8.78727		CCTATTAGTAAATGTG-5386STDY7557336	0	TenoProg
ATAACGCCATCTATGG-5386STDY7537944	0	PrimErythro2	-3.47256	10.102		CCTATTATCCAGAGGA-5386STDY7557336	1.18736	TenoProg
ATAACGCGTCGGGTCT-5386STDY7537944	0	DistalMes	6.5994	5.22157		CCTCAGTCAATGAAAC-5386STDY7557336	0	TenoProg
ATAACGCTCCAAACTG-5386STDY7537944	0	PrimErythro2	-4.46164	11.4053		CCTTACGTCTACCTGC-5386STDY7557336	0	Perimysium
ATAACGCTCCGAACGC-5386STDY7537944	0	Mes1	5.48527	4.01171		CCTTCGAAGTTATCGC-5386STDY7557336	0	Perimysium
ATAAGAGAGAAACGCC-5386STDY7537944	0	OCP	4.79748	8.60214		CCTTCGATCGTACCGG-5386STDY7557336	0	TenoProg
ATAAGAGAGCGTCAAG-5386STDY7537944	0	Mes1	5.14666	5.4303		CCTTTCTCATCAGTAC-5386STDY7557336	0	PAX3+MyoProg
ATAAGAGAGGGTCGAT-5386STDY7537944	0	Mes1	5.42292	8.64812		CGACTTCCATGTCTCC-5386STDY7557336	0	PAX3+MyoProg
ATAAGAGAGTGGAGAA-5386STDY7537944	0	Mes1	6.0875	5.05913		CGACTTCTCCAAGCCG-5386STDY7557336	0	MyoB1
ATAAGAGCACGGCCAT-5386STDY7537944	0	Mes1	5.29959	8.1877		CGAGCACGTAGGACAC-5386STDY7557336	0	TenoProg
ATAAGAGGTGCTAGCC-5386STDY7537944	0	PrimErythro2	-3.29588	10.5955		CGAGCACGTGCATCTA-5386STDY7557336	0	TenoProg
ATAAGAGGTTTGCATG-5386STDY7537944	0	STMN2+Fibro	8.00687	5.1185		CGCGTTTAGGGAAACA-5386STDY7557336	0	PAX3+MyoProg
ATAAGAGTCAATAAGG-5386STDY7537944	1.31005	Mes1	5.51424	3.45319		CGGACACAGGCAGGTT-5386STDY7557336	0	PAX3+MyoProg
ATAAGAGTCATCTGTT-5386STDY7537944	0	DistalMes	9.6303	7.45875		CGGACACTCATCTGTT-5386STDY7557336	0	TenoProg
ATAAGAGTCTCCTATA-5386STDY7537944	0	PrimErythro2	-3.55246	10.8487		CGGACTGAGGAGCGAG-5386STDY7557336	0	TenoProg
ATAGACCAGCTAACAA-5386STDY7537944	0	Mes1	5.86568	5.64922		CGGACTGTCTTACCTA-5386STDY7557336	0	PAX3+MyoProg
ATAGACCCAACTGCTA-5386STDY7537944	0	Mes1	4.81297	8.12702		CGGAGTCCAGTATAAG-5386STDY7557336	0	TenoProg
ATAGACCCAAGCTGTT-5386STDY7537944	0	Mes4	10.3046	3.5349		CGGAGTCTCCTCAATT-5386STDY7557336	0	TenoProg
ATAGACCCACGCTTTC-5386STDY7537944	0	OCP	4.75324	8.13749		CGGAGTCTCTAACGGT-5386STDY7557336	0	PAX3+MyoProg
ATAGACCGTCAGAAGC-5386STDY7537944	0	Mes1	6.37514	5.41336		CGTCACTTCAAACCAC-5386STDY7557336	0	TenoProg
ATAGACCTCGATCCCT-5386STDY7537944	0	PAX3+MyoProg	1.19629	-1.64506		CGTGTCTCAAATACAG-5386STDY7557336	0	PAX3+MyoProg
ATCACGAAGTTCGATC-5386STDY7537944	0	Mes1	4.68809	8.05769		CTAAGACAGCGGATCA-5386STDY7557336	0	TenoProg
ATCACGACAGCTGTTA-5386STDY7537944	0	OCP	5.08317	8.00542		CTAATGGGTCCGAAGA-5386STDY7557336	0	TenoProg
ATCACGACATATACGC-5386STDY7537944	0	PrimErythro2	-4.03807	10.764		CTCAGAACACGGTGTC-5386STDY7557336	0	PAX3+MyoProg
ATCACGACATCGGACC-5386STDY7537944	0	Mes1	4.58247	7.78801		CTCGAGGAGAGGTAGA-5386STDY7557336	0	PAX3+MyoProg
ATCACGACATGGTAGG-5386STDY7537944	0	Mes1	6.47885	4.87071		CTCGTACCACACTGCG-5386STDY7557336	0	PAX3+MyoProg
ATCACGAGTACAGACG-5386STDY7537944	0	Mes1	6.39079	4.61444		CTCTGGTGTCTAGTCA-5386STDY7557336	0	Perimysium
ATCACGAGTAGCGTAG-5386STDY7537944	0	Mes1	5.94623	4.63019		CTGATAGGTTATGTGC-5386STDY7557336	0	PAX3+MyoProg
ATCACGAGTCAAAGCG-5386STDY7537944	0	Mes1	7.16527	5.59656		CTGTGCTCAACACGCC-5386STDY7557336	0	Perimysium
ATCACGATCATGCATG-5386STDY7537944	0	OCP	4.54271	8.43404		CTTAGGAAGTGTACGG-5386STDY7557336	0	Perimysium
ATCATCTAGAAACCGC-5386STDY7537944	0	Mes1	8.34766	5.52418		CTTCTCTAGACTTGAA-5386STDY7557336	0	Perimysium
ATCATCTAGAGCTGCA-5386STDY7537944	0	Mes1	5.79563	6.16382		GAACATCAGCGATTCT-5386STDY7557336	0	MyoB1
ATCATCTAGATCCCGC-5386STDY7537944	0	MyoB1	0.456493	-3.88381		GAATAAGAGAGCTATA-5386STDY7557336	0	Perimysium
ATCATCTAGTAGTGCG-5386STDY7537944	0	Mes1	6.2573	6.26105		GAATAAGCACTCTGTC-5386STDY7557336	0	PAX3+MyoProg
ATCATCTAGTCAATAG-5386STDY7537944	0	Mes1	6.99837	4.85191		GAATAAGGTCTAAACC-5386STDY7557336	0	PAX3+MyoProg
ATCATCTAGTTAACGA-5386STDY7537944	0	Mes1	5.50211	4.6339		GACCTGGGTGTCAATC-5386STDY7557336	0	Perimysium
ATCATCTCAAAGCAAT-5386STDY7537944	0	Mes1	5.94965	7.99538		GACGGCTCAGTATGCT-5386STDY7557336	1.00897	Perimysium
ATCATCTCAATGGACG-5386STDY7537944	0	Mes1	5.93089	4.24738		GACTACAGTTCCACAA-5386STDY7557336	1.07517	Perimysium
ATCATCTTCTTAGCCC-5386STDY7537944	0	Mes1	6.36019	5.13079		GATCAGTTCACTTCAT-5386STDY7557336	0	PAX3+MyoProg
ATCATGGAGGCTCTTA-5386STDY7537944	0	Mes1	7.63583	5.43371		GATCGCGTCCTAGTGA-5386STDY7557336	0	ProxMes
ATCATGGAGTCATGCT-5386STDY7537944	0	OCP	5.77302	9.40375		GATCTAGAGAACAACT-5386STDY7557336	0	Perimysium
ATCATGGCAATCCGAT-5386STDY7537944	0	Mes1	7.37349	4.79161		GATCTAGTCCCACTTG-5386STDY7557336	0	PAX3+MyoProg
ATCATGGCAGCCAGAA-5386STDY7537944	0	STMN2+Fibro	8.59829	4.70838		GATGAGGTCGCGATCG-5386STDY7557336	0	Perimysium
ATCATGGCAGGAACGT-5386STDY7537944	0	PAX3+MyoProg	1.16074	-2.28262		GATGCTACACGACGAA-5386STDY7557336	0	Perimysium
ATCATGGGTCAGAGGT-5386STDY7537944	0	Mes1	5.1674	6.85453		GCAATCAGTACAGCAG-5386STDY7557336	0	PAX3+MyoProg
ATCATGGGTCTGGAGA-5386STDY7537944	0	Mes1	6.33495	5.22506		GCACTCTAGAGGGATA-5386STDY7557336	0	TenoProg
ATCATGGTCTGATACG-5386STDY7537944	0	TransMes	7.6066	6.55462		GCACTCTCATGCCACG-5386STDY7557336	0	PAX3+MyoProg
ATCCACCAGTCAATAG-5386STDY7537944	0	ISL1+Mes	10.1029	4.65653		GCGGGTTGTTCCGGCA-5386STDY7557336	0	TenoProg
ATCCACCCAAACGTGG-5386STDY7537944	0	Mes1	7.5398	6.34839		GCTCTGTGTAAGGGAA-5386STDY7557336	0	MyoB1
ATCCACCCAGTAGAGC-5386STDY7537944	0	Mes1	6.26497	6.14851		GCTGGGTAGATCCCGC-5386STDY7557336	0	PAX3+MyoProg
ATCCACCCATCAGTAC-5386STDY7537944	0	Mes1	6.28372	4.96323		GCTTGAAGTTCCGTCT-5386STDY7557336	1.02657	TenoProg
ATCCACCGTAAGGGAA-5386STDY7537944	0	Mes1	6.95898	7.65168		GGAATAAGTCCCTACT-5386STDY7557336	0	PAX3+MyoProg
ATCCACCGTCAATACC-5386STDY7537944	0	Mes1	6.11475	5.8935		GGACGTCAGTAACCCT-5386STDY7557336	0	PAX3+MyoProg
ATCCACCGTCCGTTAA-5386STDY7537944	0	Mes1	5.19501	8.13011		GGCGACTCACCGAATT-5386STDY7557336	0	PAX3+MyoProg
ATCCACCTCACAGTAC-5386STDY7537944	0	Mes1	7.513	4.37902		GGGAGATTCCGTCAAA-5386STDY7557336	0	PAX3+MyoProg
ATCCACCTCATAAAGG-5386STDY7537944	0	Mes1	5.3237	6.99315		GGTATTGCATCTATGG-5386STDY7557336	0	Perimysium
ATCCACCTCCGAGCCA-5386STDY7537944	0	ProxMes	8.20347	3.61535		GTACTCCGTTCTCATT-5386STDY7557336	0	Perimysium
ATCCACCTCTGATACG-5386STDY7537944	0	Mes1	5.72025	7.38512		GTAGGCCGTGCAACTT-5386STDY7557336	0	Perimysium
ATCCGAAAGCTTATCG-5386STDY7537944	0	Mes1	6.14378	4.45193		GTCACGGCAAACTGTC-5386STDY7557336	0	PAX3+MyoProg
ATCCGAAAGGGTCGAT-5386STDY7537944	0	PrimErythro2	-4.08488	10.6542		GTCTCGTAGAAACCTA-5386STDY7557336	0	PAX3+MyoProg
ATCCGAAAGTCGCCGT-5386STDY7537944	0	Mes1	6.15898	4.0796		GTCTTCGCAAGCGAGT-5386STDY7557336	0	TenoProg
ATCCGAAAGTCGTACT-5386STDY7537944	0	DistalMes	8.35	5.85126		GTCTTCGGTTGCGCAC-5386STDY7557336	0	MyoB1
ATCCGAAAGTCTTGCA-5386STDY7537944	0	Mes1	5.59146	6.55785		GTGCAGCAGACCTTTG-5386STDY7557336	0	PAX3+MyoProg
ATCCGAACACGGCCAT-5386STDY7537944	0	PAX3+MyoProg	0.647453	-1.4851		GTGCTTCTCCTACAGA-5386STDY7557336	0	PAX3+MyoProg
ATCCGAACAGTCGATT-5386STDY7537944	0	Mes1	6.69937	4.37473		GTGGGTCGTCTAAAGA-5386STDY7557336	0	MYH3+MyoC
ATCCGAAGTCCGCTGA-5386STDY7537944	0	STMN2+Fibro	7.84112	5.52917		GTGGGTCGTGCCTGTG-5386STDY7557336	0	TenoProg
ATCCGAAGTGGCTCCA-5386STDY7537944	0	InterZone	5.6768	8.97617		GTGTGCGAGTGACATA-5386STDY7557336	0	PAX3+MyoProg
ATCCGAATCGTACGGC-5386STDY7537944	0	STMN2+Fibro	9.78372	6.11892		GTTCGGGGTCTAGAGG-5386STDY7557336	0	MYH3+MyoC
ATCGAGTCAAAGTCAA-5386STDY7537944	0	Mes1	7.32817	5.87895		TAAGCGTGTCCTCCAT-5386STDY7557336	0	TenoProg
ATCGAGTCACGGACAA-5386STDY7537944	0	Mes1	5.26722	5.88374		TACAGTGCAAAGTGCG-5386STDY7557336	0	Perimysium
ATCGAGTCAGACAAAT-5386STDY7537944	0	OCP	4.99092	8.85088		TACGGGCCATTCCTCG-5386STDY7557336	0	Perimysium
ATCGAGTCAGGTCCAC-5386STDY7537944	0	SchwannProg	-6.18986	2.49356		TACGGTATCACCACCT-5386STDY7557336	0	PAX3+MyoProg
ATCGAGTCATTGGCGC-5386STDY7537944	0	Mes1	6.19059	4.97914		TACTCATCATCACAAC-5386STDY7557336	0	Perimysium
ATCGAGTCATTTCACT-5386STDY7537944	0	PrimErythro2	-4.00493	10.8443		TACTTGTAGTTATCGC-5386STDY7557336	0	Perimysium
ATCGAGTGTCCGAATT-5386STDY7537944	0	Mes1	5.68173	6.09758		TAGACCAGTAATCACC-5386STDY7557336	0	PAX3+MyoProg
ATCGAGTTCTTCATGT-5386STDY7537944	0	Mes1	5.83648	6.9597		TAGACCATCGCAAGCC-5386STDY7557336	0	TenoProg
ATCTACTAGACAAAGG-5386STDY7537944	0	PrimErythro2	-4.29838	10.6192		TATGCCCAGGAATTAC-5386STDY7557336	0	PAX3+MyoProg
ATCTACTAGACAAGCC-5386STDY7537944	0	Mes1	7.75785	4.41315		TCACAAGGTTTGTTTC-5386STDY7557336	0	TenoProg
ATCTACTAGCAACGGT-5386STDY7537944	0	Mes1	5.84794	6.66906		TCACAAGTCTAACTGG-5386STDY7557336	0	PAX3+MyoProg
ATCTACTAGGACCACA-5386STDY7537944	0	Mes1	6.89967	4.73773		TCAGCAAAGATCCGAG-5386STDY7557336	0	MyoB1
ATCTACTCAACGCACC-5386STDY7537944	0	Mes1	6.01506	3.70253		TCAGGTATCTCGCTTG-5386STDY7557336	0	PAX3+MyoProg
ATCTACTGTCATATCG-5386STDY7537944	0	Mes1	6.97239	4.78		TCATTTGAGTACCGGA-5386STDY7557336	0	Perimysium
ATCTACTGTCTTTCAT-5386STDY7537944	0	AER-Basal	-1.36775	14.5505		TCGGGACGTGCACCAC-5386STDY7557336	1.14406	Perimysium
ATCTACTTCCAGAAGG-5386STDY7537944	0	PrimErythro2	-3.3827	10.7254		TCGTACCAGACTGGGT-5386STDY7557336	0	PAX3+MyoProg
ATCTACTTCCGCGGTA-5386STDY7537944	0	Mes1	5.32358	8.57351		TCTCATAGTACCGAGA-5386STDY7557336	0	PAX3+MyoProg
ATCTACTTCCTTGCCA-5386STDY7537944	0	Mes1	5.98597	6.431		TCTGGAAAGCGATTCT-5386STDY7557336	0	Perimysium
ATCTACTTCCTTTCTC-5386STDY7537944	0	STMN2+Fibro	8.20833	4.61416		TGACAACAGAATGTGT-5386STDY7557336	0	Perimysium
ATCTACTTCTTGAGAC-5386STDY7537944	0	Mes1	6.09957	4.82832		TGACTAGTCAAGCCTA-5386STDY7557336	0	TenoProg
ATCTGCCAGCTACCGC-5386STDY7537944	0	Mes1	5.50737	7.20121		TGACTTTAGAGTAATC-5386STDY7557336	0	Perimysium
ATCTGCCAGTCCTCCT-5386STDY7537944	0	Mes1	5.549	6.22364		TGACTTTGTTCCCGAG-5386STDY7557336	0	PAX3+MyoProg
ATCTGCCAGTTTAGGA-5386STDY7537944	0	Mes1	6.77193	4.27952		TGAGCATAGCTACCGC-5386STDY7557336	0	Perimysium
ATCTGCCCATAACCTG-5386STDY7537944	0	Mes1	6.89734	5.16076		TGAGCCGTCCACGACG-5386STDY7557336	0	PAX3+MyoProg
ATCTGCCCATTAACCG-5386STDY7537944	0	STMN2+Fibro	7.8537	5.28442		TGAGGGACACGGCTAC-5386STDY7557336	0	MYH3+MyoC
ATCTGCCGTGTGACCC-5386STDY7537944	0	Mes1	5.26767	8.20589		TGCTGCTAGACCTAGG-5386STDY7557336	0	Perimysium
ATGAGGGAGCGATCCC-5386STDY7537944	0	Mes1	7.59143	3.68618		TGCTGCTCAATCAGAA-5386STDY7557336	0	TenoProg
ATGAGGGAGCTGTTCA-5386STDY7537944	0	Mes1	6.27499	7.14392		TGGACGCTCCCAAGAT-5386STDY7557336	0	PAX3+MyoProg
ATGAGGGAGTCATCCA-5386STDY7537944	0	Mes1	5.9605	5.55437		TGGCCAGCAATGACCT-5386STDY7557336	0	PAX3+MyoProg
ATGAGGGCACAACTGT-5386STDY7537944	0	TransMes	7.67618	5.35744		TGGCCAGTCAAACGGG-5386STDY7557336	0	PAX3+MyoProg
ATGAGGGGTATGAATG-5386STDY7537944	0	Mes1	7.35604	4.42759		TGGCGCAAGACACGAC-5386STDY7557336	0	PAX3+MyoProg
ATGAGGGGTATGGTTC-5386STDY7537944	0	Mes1	6.24806	6.32019		TTCTCAAAGGAGCGTT-5386STDY7557336	0	PAX3+MyoProg
ATGAGGGGTCAGAATA-5386STDY7537944	0	Mes1	5.68436	3.82653		TTCTCCTAGCTAGTTC-5386STDY7557336	0	TenoProg
ATGAGGGGTCGCGGTT-5386STDY7537944	0	Mes1	6.54821	5.62771		TTGGAACAGCATCATC-5386STDY7557336	0	Perimysium
ATGAGGGGTCTAGCGC-5386STDY7537944	0	PrimErythro2	-4.78249	9.52266		TTGGCAATCAGTACGT-5386STDY7557336	0	TenoProg
ATGAGGGGTCTCTTTA-5386STDY7537944	0	RDH10+DistalMes	8.41239	5.89639		TTGTAGGCAATCCAAC-5386STDY7557336	0	PAX3+MyoProg
ATGAGGGTCAGTTCGA-5386STDY7537944	0	Mes1	7.03449	4.98744		TTGTAGGTCAAACGGG-5386STDY7557336	0	PAX3+MyoProg
ATGAGGGTCGGAAATA-5386STDY7537944	0	Mes1	6.10214	4.96145		TTTATGCAGCCAGAAC-5386STDY7557336	0	ProxMes
ATGCGATAGAGATGAG-5386STDY7537944	0	Mes4	10.4165	3.61861		TTTGCGCGTTACGGAG-5386STDY7557336	0	PAX3+MyoProg
ATGCGATAGCGTTCCG-5386STDY7537944	0	Mes1	6.5459	7.10726		TTTGGTTCAGTCTTCC-5386STDY7557336	0	PAX3+MyoProg
ATGCGATCAGTCCTTC-5386STDY7537944	0	Mes1	5.61599	6.83149		AAACCTGGTTTGGGCC-5386STDY7557337	0	MyoB1
ATGCGATGTAAACGCG-5386STDY7537944	0	Mes1	5.09907	8.24776		AAACCTGTCTGTCTCG-5386STDY7557337	0	PAX3+MyoProg
ATGCGATGTAGCCTCG-5386STDY7537944	0	PrimErythro2	-4.46604	10.701		AAACGGGTCCGCAGTG-5386STDY7557337	0	PAX3+MyoProg
ATGCGATGTTGGAGGT-5386STDY7537944	0	Mes1	8.65444	3.37467		AAAGATGAGATCGGGT-5386STDY7557337	0	PAX3+MyoProg
ATGCGATTCATTGCCC-5386STDY7537944	0	Mes1	6.84154	4.90962		AAAGCAAGTTGCTCCT-5386STDY7557337	0	TenoProg
ATGCGATTCCCAAGTA-5386STDY7537944	0	TransMes	7.50979	6.44285		AAATGCCAGTCTCCTC-5386STDY7557337	0	TenoProg
ATGCGATTCGCACTCT-5386STDY7537944	0	Mes1	5.43414	4.38498		AACGTTGTCCACTCCA-5386STDY7557337	0	TenoProg
ATGGGAGCAATGGACG-5386STDY7537944	0	Mes1	5.50086	5.18182		AAGACCTAGTGAAGAG-5386STDY7557337	0	PAX3+MyoProg
ATGGGAGGTCCTCTTG-5386STDY7537944	0	Mes1	6.77976	5.40948		AAGCCGCAGGTGTTAA-5386STDY7557337	0	TenoProg
ATGGGAGGTGACAAAT-5386STDY7537944	0	Mes1	5.65395	4.89521		AAGCCGCCATCCTTGC-5386STDY7557337	0	MyoB1
ATGGGAGTCAGCCTAA-5386STDY7537944	0	Mes1	6.5003	6.29263		AAGGAGCTCGAATGGG-5386STDY7557337	0	TenoProg
ATGGGAGTCCGCGTTT-5386STDY7537944	0	Mes1	6.27211	5.09625		ACACCAAGTGGAAAGA-5386STDY7557337	0	PAX3+MyoProg
ATGGGAGTCTGATACG-5386STDY7537944	0	Mes1	6.85205	6.32124		ACACTGACAGATGGGT-5386STDY7557337	0	PAX3+MyoProg
ATGGGAGTCTTACCGC-5386STDY7537944	0	Mes1	5.70374	5.16158		ACATACGAGTCCAGGA-5386STDY7557337	0	PAX3+MyoProg
ATGTGTGCAAGAAAGG-5386STDY7537944	0	Mes1	7.65596	5.0253		ACATACGGTCTCTTAT-5386STDY7557337	0	Perimysium
ATGTGTGCACATCCGG-5386STDY7537944	0	Mes1	5.4969	6.80427		ACATGGTCACATGACT-5386STDY7557337	0	MYH3+MyoC
ATGTGTGGTCTTGTCC-5386STDY7537944	0	Mes1	6.80139	4.6148		ACCCACTTCCCTAACC-5386STDY7557337	0	TenoProg
ATGTGTGGTGCACCAC-5386STDY7537944	0	Mes1	8.53035	5.28119		ACGAGCCAGCCCAATT-5386STDY7557337	0	TenoProg
ATGTGTGGTTCAGTAC-5386STDY7537944	0	Mes1	5.05431	8.71876		ACGAGGACACAGGTTT-5386STDY7557337	0	TenoProg
ATTACTCAGAATTCCC-5386STDY7537944	0	Mes1	5.43746	6.84332		ACGCAGCCATAAAGGT-5386STDY7557337	0	TenoProg
ATTACTCAGCCGATTT-5386STDY7537944	0	ISL1+Mes	9.20446	5.09984		ACTGAACCAGAGTGTG-5386STDY7557337	0	PAX3+MyoProg
ATTACTCCACGGTAAG-5386STDY7537944	0	OCP	4.58588	7.9113		ACTGATGGTTCAACCA-5386STDY7557337	0	Perimysium
ATTACTCCACTATCTT-5386STDY7537944	0	DistalMes	8.85164	4.74705		ACTGCTCTCCGCAAGC-5386STDY7557337	0	PAX3+MyoProg
ATTACTCGTAGCACGA-5386STDY7537944	0	STMN2+Fibro	9.08356	4.01361		ACTTACTAGTGGAGAA-5386STDY7557337	0	PAX3+MyoProg
ATTACTCGTATTCGTG-5386STDY7537944	0	STMN2+Fibro	7.93482	4.93957		AGACGTTCATAGAAAC-5386STDY7557337	0	PAX3+MyoProg
ATTACTCGTCTGCGGT-5386STDY7537944	0	VenousEndo	-7.44799	7.64261		AGCATACGTCTAGAGG-5386STDY7557337	0	Perimysium
ATTACTCGTGACGGTA-5386STDY7537944	0	Mes1	5.66403	5.17679		AGCATACTCTCTTGAT-5386STDY7557337	0	MyoB1
ATTACTCGTGTATGGG-5386STDY7537944	0	Mes1	5.1046	8.15962		AGCGGTCAGCCATCGC-5386STDY7557337	0	Perimysium
ATTACTCTCCTTTACA-5386STDY7537944	0	Mes1	5.32375	8.35932		AGGCCGTTCAGTTAGC-5386STDY7557337	0	Perimysium
ATTACTCTCTCATTCA-5386STDY7537944	0	Mes2	6.965	3.62251		AGGGAGTAGAAACCTA-5386STDY7557337	0	MyoB1
ATTATCCAGTGATCGG-5386STDY7537944	0	Mes1	5.48646	8.02163		AGGTCATCATGTCTCC-5386STDY7557337	0	Perimysium
ATTATCCCAAACCCAT-5386STDY7537944	1.44491	Mes1	6.18725	4.30451		AGGTCATTCCAAGTAC-5386STDY7557337	0	PAX3+MyoProg
ATTATCCCAAGAAGAG-5386STDY7537944	0	PrimErythro2	-3.71248	10.5887		AGTCTTTCAGCGAACA-5386STDY7557337	0	MyoB1
ATTATCCCACTTCGAA-5386STDY7537944	0	STMN2+Fibro	8.84513	4.74715		AGTGAGGGTACCATCA-5386STDY7557337	0	Perimysium
ATTATCCCATCGGACC-5386STDY7537944	0	Mes1	6.27297	4.46774		AGTGAGGTCCGAACGC-5386STDY7557337	0	PAX3+MyoProg
ATTATCCGTACGAAAT-5386STDY7537944	0	Mes1	5.93422	5.88567		AGTGTCAGTAGGCTGA-5386STDY7557337	0	TenoProg
ATTATCCGTACTTAGC-5386STDY7537944	0	Mes1	5.36433	8.57769		ATAAGAGGTTACGTCA-5386STDY7557337	0	PAX3+MyoProg
ATTCTACAGACACTAA-5386STDY7537944	0	PAX3+MyoProg	0.609634	-3.04801		ATCATCTGTTCTGGTA-5386STDY7557337	0	PAX3+MyoProg
ATTCTACAGCACCGTC-5386STDY7537944	0	Mes1	5.78986	3.74729		ATCATGGCAATACGCT-5386STDY7557337	0	PAX3+MyoProg
ATTCTACCAAGCCTAT-5386STDY7537944	0	OCP	4.70308	8.58289		ATGAGGGCAAGCGTAG-5386STDY7557337	0	PAX3+MyoProg
ATTCTACCACAACGCC-5386STDY7537944	0	Mes1	7.26285	5.83706		ATGAGGGTCGTAGATC-5386STDY7557337	0	TenoProg
ATTCTACCACAACGTT-5386STDY7537944	0	Mes1	6.75453	5.71682		ATGCGATAGAAGGTGA-5386STDY7557337	0	PAX3+MyoProg
ATTCTACCACATGACT-5386STDY7537944	0	OCP	4.82949	8.82894		ATGCGATCAGCGTAAG-5386STDY7557337	0	MyoB1
ATTCTACCAGAGCCAA-5386STDY7537944	0	STMN2+Fibro	8.47325	5.20532		ATGGGAGCACACAGAG-5386STDY7557337	0	MYH3+MyoC
ATTCTACCATGCCCGA-5386STDY7537944	0	Mes1	4.9198	8.49898		ATTATCCTCCGCAAGC-5386STDY7557337	0	TenoProg
ATTCTACTCACCTTAT-5386STDY7537944	0	Mes1	6.08034	6.57534		ATTTCTGTCCGCTGTT-5386STDY7557337	0	PAX3+MyoProg
ATTCTACTCAGGTTCA-5386STDY7537944	0	Mes1	5.54879	5.06955		CAACCAACAGGTCCAC-5386STDY7557337	0	TenoProg
ATTCTACTCGCGTTTC-5386STDY7537944	0	Mes1	5.91793	4.46832		CAACCAAGTGCAACTT-5386STDY7557337	0	Perimysium
ATTCTACTCGGACAAG-5386STDY7537944	0	Mes1	6.39337	5.51816		CAAGGCCTCATGTCCC-5386STDY7557337	0	TenoProg
ATTGGACAGGAGCGTT-5386STDY7537944	0	TransMes	7.99345	5.33181		CAAGTTGAGTGTACGG-5386STDY7557337	0	TenoProg
ATTGGACAGTAGGCCA-5386STDY7537944	0	Mes1	5.64811	6.49616		CACACAATCAACACGT-5386STDY7557337	0	PAX3+MyoProg
ATTGGACCAAACTGTC-5386STDY7537944	0	Mes1	5.65495	6.87478		CACACCTCAAGACGTG-5386STDY7557337	0	Perimysium
ATTGGACCACATGACT-5386STDY7537944	0	Mes4	9.93966	3.56475		CACAGGCCATCTCCCA-5386STDY7557337	0	PAX3+MyoProg
ATTGGACGTAAGTGGC-5386STDY7537944	0	Mes1	6.16089	6.11515		CACATAGAGGCTCAGA-5386STDY7557337	0	PAX3+MyoProg
ATTGGACGTCAAGCGA-5386STDY7537944	0	Mes1	7.70015	5.70148		CACATAGCACCGAATT-5386STDY7557337	0	MYH3+MyoC
ATTGGACGTCTGCGGT-5386STDY7537944	0	PrimErythro2	-3.6989	10.7757		CACCACTTCTAACGGT-5386STDY7557337	0	MyoB1
ATTGGACGTTCGTTGA-5386STDY7537944	0	Mes1	5.70929	4.64279		CAGAATCCATCCCACT-5386STDY7557337	0	Perimysium
ATTGGACTCAGTTTGG-5386STDY7537944	0	Mes1	5.57785	7.31201		CAGAGAGAGACACTAA-5386STDY7557337	0	PAX3+MyoProg
ATTGGACTCGTTACGA-5386STDY7537944	0	PrimErythro2	-3.67662	10.7731		CAGCAGCAGCGTCTAT-5386STDY7557337	0	TenoProg
ATTGGTGCACAGCGTC-5386STDY7537944	1.28171	Mes1	6.45073	4.86731		CAGCTGGGTTTGACTG-5386STDY7557337	0	PAX3+MyoProg
ATTGGTGCAGACTCGC-5386STDY7537944	0	Mes1	6.02321	5.86611		CAGGTGCAGACTAAGT-5386STDY7557337	0	Perimysium
ATTGGTGCAGGAATCG-5386STDY7537944	0	Mes1	4.84751	8.14067		CAGTCCTGTCATATCG-5386STDY7557337	0	MYH3+MyoC
ATTGGTGCATCCTAGA-5386STDY7537944	0	Mes1	5.37286	3.68692		CATATGGGTCCAAGTT-5386STDY7557337	0	MyoB1
ATTGGTGGTACCGAGA-5386STDY7537944	0	Mes4	9.78103	4.80468		CATATGGGTTCCCTTG-5386STDY7557337	0	PAX3+MyoProg
ATTGGTGGTAGCTTGT-5386STDY7537944	0	Mes1	6.55945	4.53778		CATATGGGTTCGGGCT-5386STDY7557337	0	PAX3+MyoProg
ATTGGTGGTATAATGG-5386STDY7537944	0	Mes1	5.31652	7.28065		CATCAAGCAGGGTTAG-5386STDY7557337	0	Perimysium
ATTGGTGGTCCTGCTT-5386STDY7537944	0	Mes1	6.74414	5.88546		CATCAGATCACAAACC-5386STDY7557337	0	PAX3+MyoProg
ATTGGTGGTGACTCAT-5386STDY7537944	0	Mes1	5.68831	5.08424		CATCGAATCTGAGGGA-5386STDY7557337	0	MYH3+MyoC
ATTGGTGGTTCCCTTG-5386STDY7537944	0	Mes1	7.35263	7.74127		CATCGGGGTTCCACAA-5386STDY7557337	0	PAX3+MyoProg
ATTGGTGTCACATGCA-5386STDY7537944	0	Mes1	7.95758	5.69438		CATGACAGTATCACCA-5386STDY7557337	0	PAX3+MyoProg
ATTGGTGTCATACGGT-5386STDY7537944	0	PrimErythro2	-4.49107	9.90765		CATGACATCTTTAGTC-5386STDY7557337	0	Perimysium
ATTGGTGTCTGTTTGT-5386STDY7537944	0	Mes1	6.4119	5.55954		CATTCGCCATTTGCTT-5386STDY7557337	0	MYH3+MyoC
ATTTCTGAGACTTTCG-5386STDY7537944	0	Mes1	5.1565	7.21539		CCAATCCAGAGGACGG-5386STDY7557337	0	TenoProg
ATTTCTGCACCCAGTG-5386STDY7537944	0	STMN2+Fibro	8.39543	5.0382		CCAATCCAGGCGTACA-5386STDY7557337	0	PAX3+MyoProg
ATTTCTGGTACACCGC-5386STDY7537944	0	Mes1	4.82915	7.58118		CCACCTATCCTTGGTC-5386STDY7557337	0	Perimysium
ATTTCTGGTCGTTGTA-5386STDY7537944	0	Mes1	7.12549	5.84597		CCATGTCAGAGACGAA-5386STDY7557337	0	PAX3+MyoProg
ATTTCTGGTCTGATCA-5386STDY7537944	0	Mes1	5.66411	7.57663		CCCAGTTAGCTAAGAT-5386STDY7557337	0	Perimysium
ATTTCTGTCCAAACAC-5386STDY7537944	0	OCP	4.75071	8.51611		CCCAGTTCAGCATACT-5386STDY7557337	0	Perimysium
ATTTCTGTCTTGTATC-5386STDY7537944	0	Mes1	5.64404	7.00319		CCGGGATAGACAAAGG-5386STDY7557337	0	PAX3+MyoProg
CAACCAAAGACTCGGA-5386STDY7537944	0	PrimErythro2	-4.53373	9.81103		CCGTACTCAATGGACG-5386STDY7557337	0	TenoProg
CAACCAAAGAGTCGGT-5386STDY7537944	0	OCP	4.74686	8.29313		CCGTTCAAGAGGGCTT-5386STDY7557337	0	PAX3+MyoProg
CAACCAACAATAAGCA-5386STDY7537944	0	PrimErythro2	-3.95222	10.8948		CCTACCAGTGGTGTAG-5386STDY7557337	0	ProxMes
CAACCAACACAAGACG-5386STDY7537944	0	Mes1	6.65706	5.37128		CCTACCATCGTAGGAG-5386STDY7557337	0	MyoB1
CAACCAACACATAACC-5386STDY7537944	0	Mes1	5.90718	5.34856		CGACCTTAGGATGGAA-5386STDY7557337	0	Perimysium
CAACCAACATATACCG-5386STDY7537944	0	Mes1	6.04072	6.36516		CGACTTCCAGTCAGAG-5386STDY7557337	0	MyoB1
CAACCAACATGACATC-5386STDY7537944	0	Mes1	6.72777	5.34997		CGACTTCGTTAAGGGC-5386STDY7557337	0	PAX3+MyoProg
CAACCAAGTAGCTTGT-5386STDY7537944	0	Mes1	5.87718	6.84281		CGATCGGGTTAAGATG-5386STDY7557337	0	PAX3+MyoProg
CAACCAATCAACGCTA-5386STDY7537944	0	Mes1	5.60091	3.62012		CGATTGACAGCCAATT-5386STDY7557337	0	PAX3+MyoProg
CAACCAATCGGTTCGG-5386STDY7537944	0	Mes1	5.60923	7.13306		CGATTGATCGCCATAA-5386STDY7557337	0	PAX3+MyoProg
CAACCAATCTAACTTC-5386STDY7537944	0	PrimErythro2	-3.29684	10.4566		CGCGTTTGTACTCAAC-5386STDY7557337	0	TenoProg
CAACCAATCTACTATC-5386STDY7537944	0	Mes1	7.48445	5.97751		CGGACGTTCATCGGAT-5386STDY7557337	0	TenoProg
CAACCTCAGCCACTAT-5386STDY7537944	0	Mes1	5.51603	7.59313		CGGAGTCTCGCTGATA-5386STDY7557337	0	MyoB1
CAACCTCAGCGATAGC-5386STDY7537944	0	Mes1	6.79524	5.25831		CGTAGGCCACAAGTAA-5386STDY7557337	0	TenoProg
CAACCTCAGCTTATCG-5386STDY7537944	0	Mes1	5.36649	7.51035		CGTCCATTCTCACATT-5386STDY7557337	0	PAX3+MyoProg
CAACCTCAGGCATGGT-5386STDY7537944	0	Mes1	6.32279	5.7633		CGTGAGCAGGATGGAA-5386STDY7557337	0	PAX3+MyoProg
CAACCTCAGGCTATCT-5386STDY7537944	0	Mes1	5.36678	7.91429		CGTGAGCAGTGGAGAA-5386STDY7557337	0	MyoB1
CAACCTCGTAGCGATG-5386STDY7537944	0	OCP	4.55155	8.66586		CGTTGGGAGATAGTCA-5386STDY7557337	0	PAX3+MyoProg
CAACCTCGTCCAAGTT-5386STDY7537944	0	Mes1	5.96216	3.7832		CGTTGGGAGCGTGAGT-5386STDY7557337	0	Teno
CAACCTCTCACAACGT-5386STDY7537944	0	Mes1	7.14193	4.90257		CTACATTTCCTGCTTG-5386STDY7557337	0	PAX3+MyoProg
CAACCTCTCGGTGTTA-5386STDY7537944	0	PrimErythro2	-4.04395	9.32881		CTACGTCAGGTAGCCA-5386STDY7557337	0	TenoProg
CAACTAGAGCTAAGAT-5386STDY7537944	0	Mes1	5.19053	8.53847		CTAGAGTTCCGATATG-5386STDY7557337	0	PAX3+MyoProg
CAACTAGCACATTTCT-5386STDY7537944	0	Mes1	5.50688	7.09558		CTAGCCTTCATCACCC-5386STDY7557337	0	Perimysium
CAACTAGCACGAGAGT-5386STDY7537944	0	Mes1	5.72643	4.63144		CTCATTAAGGCCGAAT-5386STDY7557337	0	Perimysium
CAACTAGTCAGGTTCA-5386STDY7537944	0	Mes1	6.88778	3.83145		CTCGAGGTCTCATTCA-5386STDY7557337	0	TenoProg
CAACTAGTCCACTGGG-5386STDY7537944	0	Mes1	4.80535	7.43095		CTCGTCAAGTCAAGCG-5386STDY7557337	0	PAX3+MyoProg
CAAGAAAAGCTAACAA-5386STDY7537944	0	Mes1	6.06884	4.65375		CTCGTCATCGTCACGG-5386STDY7557337	0	Perimysium
CAAGAAAAGGATCGCA-5386STDY7537944	0	Mes1	6.92113	4.87943		CTCTACGTCTCCGGTT-5386STDY7557337	0	Perimysium
CAAGAAACACCTCGTT-5386STDY7537944	0	Mes1	7.7997	5.39832		CTGCCTAAGTGCCATT-5386STDY7557337	0	ProxMes
CAAGAAACAGATCTGT-5386STDY7537944	0	Mes1	5.45771	8.34615		CTGCGGATCGCGTTTC-5386STDY7557337	0	PAX3+MyoProg
CAAGAAACAGGACCCT-5386STDY7537944	0	PrimErythro2	-3.26972	10.8678		CTGTGCTGTCGGCTCA-5386STDY7557337	0	PAX3+MyoProg
CAAGAAACAGGCTCAC-5386STDY7537944	0	Mes1	6.41843	5.44359		CTTAGGATCGACAGCC-5386STDY7557337	0	PAX3+MyoProg
CAAGAAATCAGCTTAG-5386STDY7537944	0	PAX3+MyoProg	1.00814	-1.60553		CTTCTCTGTCAAACTC-5386STDY7557337	0	PAX3+MyoProg
CAAGAAATCTATCGCC-5386STDY7537944	0	Mes1	6.44943	6.29808		CTTTGCGAGAGGGATA-5386STDY7557337	0	PAX3+MyoProg
CAAGAAATCTGGTATG-5386STDY7537944	0	Mes1	5.4966	6.64541		CTTTGCGAGCGTTTAC-5386STDY7557337	0	PAX3+MyoProg
CAAGAAATCTGTCCGT-5386STDY7537944	0	PrimErythro2	-3.6807	10.7937		GAACCTATCCTAGAAC-5386STDY7557337	0	MYH3+MyoC
CAAGATCAGATAGCAT-5386STDY7537944	0	Mes1	5.41004	7.25535		GAAGCAGGTCATACTG-5386STDY7557337	0	PAX3+MyoProg
CAAGATCAGCCAGAAC-5386STDY7537944	0	Mes1	6.58069	5.89914		GACAGAGTCCAGAAGG-5386STDY7557337	0	PAX3+MyoProg
CAAGATCAGGGCACTA-5386STDY7537944	0	Mes1	6.53959	5.8458		GACGGCTGTTTGGCGC-5386STDY7557337	0	TenoProg
CAAGATCCATGCCCGA-5386STDY7537944	0	Mes1	5.60726	6.96424		GACGTTAAGAATAGGG-5386STDY7557337	0	Perimysium
CAAGATCGTCTAGCGC-5386STDY7537944	0	OCP	4.95346	8.84877		GACTAACAGCGTGAAC-5386STDY7557337	0	PAX3+MyoProg
CAAGATCGTTCCACGG-5386STDY7537944	0	Mes1	6.60014	5.2111		GACTGCGGTCGCTTCT-5386STDY7557337	0	MYH3+MyoC
CAAGATCTCATTGCGA-5386STDY7537944	0	Mes1	6.27325	4.57135		GAGGTGATCTCAAGTG-5386STDY7557337	0	PAX3+MyoProg
CAAGATCTCGGCTTGG-5386STDY7537944	0	Mes1	5.89836	5.05488		GATCGCGTCAGCATGT-5386STDY7557337	0	PAX3+MyoProg
CAAGGCCAGGGAAACA-5386STDY7537944	0	Mes1	5.73862	7.17047		GATCGTAAGTGTACTC-5386STDY7557337	0	PAX3+MyoProg
CAAGGCCCAAAGCAAT-5386STDY7537944	0	Mes1	4.76278	8.0719		GATCGTAGTTATTCTC-5386STDY7557337	0	ProxMes
CAAGGCCCATGTCCTC-5386STDY7537944	0	Mes1	7.66522	4.38662		GCAAACTAGGCTCAGA-5386STDY7557337	0	TenoProg
CAAGGCCGTCCGTTAA-5386STDY7537944	0	Mes1	6.39855	4.83496		GCAATCAAGTGACTCT-5386STDY7557337	0	PAX3+MyoProg
CAAGGCCTCACAATGC-5386STDY7537944	0	Mes1	5.96411	4.75374		GCAGTTATCACTGGGC-5386STDY7557337	0	PAX3+MyoProg
CAAGGCCTCCAACCAA-5386STDY7537944	0	Mes1	5.36931	8.13301		GCATACAAGTTCGATC-5386STDY7557337	0	TenoProg
CAAGGCCTCTCTGAGA-5386STDY7537944	0	OCP	4.61417	9.11817		GCATACACAATGGTCT-5386STDY7557337	0	Perimysium
CAAGGCCTCTGTACGA-5386STDY7537944	0	Mes1	5.56107	5.35753		GCATGATGTCGAACAG-5386STDY7557337	0	MYH3+MyoC
CAAGTTGAGAACTCGG-5386STDY7537944	0	Mes1	6.10372	5.7168		GCCAAATCAAGCGTAG-5386STDY7557337	0	Perimysium
CAAGTTGAGCCGCCTA-5386STDY7537944	0	PrimErythro2	-3.52581	10.5186		GCGCAACCATGAACCT-5386STDY7557337	0	Perimysium
CAAGTTGCACAGCGTC-5386STDY7537944	0	Mes1	5.26232	8.64914		GCGCAGTCAATGGATA-5386STDY7557337	0	Perimysium
CAAGTTGCATTACCTT-5386STDY7537944	0	Mes1	5.62831	5.05143		GCTCCTAAGCCACTAT-5386STDY7557337	0	PAX3+MyoProg
CAAGTTGGTAAACACA-5386STDY7537944	0	Mes1	5.14818	8.1424		GCTTGAAAGACTAAGT-5386STDY7557337	0	PAX3+MyoProg
CAAGTTGGTGCAGGTA-5386STDY7537944	0	PrimErythro2	-3.43931	10.2679		GGAATAATCAGCGATT-5386STDY7557337	0	MYH3+MyoC
CAAGTTGGTTACGACT-5386STDY7537944	0	Mes1	5.47415	8.05916		GGAATAATCGTCTGCT-5386STDY7557337	0	TenoProg
CAAGTTGTCAGCCTAA-5386STDY7537944	0	PrimErythro2	-4.11337	10.5791		GGACAGAAGAAACCAT-5386STDY7557337	0	Perimysium
CAAGTTGTCTCCCTGA-5386STDY7537944	0	Mes1	8.01229	3.14935		GGACGTCCAGGTGCCT-5386STDY7557337	0	Perimysium
CACAAACAGATACACA-5386STDY7537944	0	Mes1	5.15984	7.76497		GGAGCAACATCATCCC-5386STDY7557337	0	TenoProg
CACAAACCAGGTCCAC-5386STDY7537944	0	PAX3+MyoProg	1.294	-1.65204		GGATGTTAGAGCTTCT-5386STDY7557337	0	TenoProg
CACAAACGTCGCATCG-5386STDY7537944	0	Mes1	7.37961	5.0112		GGCAATTGTCTGATCA-5386STDY7557337	0	MYH3+MyoC
CACAAACGTTTGTGTG-5386STDY7537944	0	PrimErythro2	-4.38024	11.1733		GGCGACTCATATACGC-5386STDY7557337	0	PAX3+MyoProg
CACAAACTCAACACTG-5386STDY7537944	0	Mes1	5.07651	7.30216		GGCTGGTCACATCCAA-5386STDY7557337	0	PAX3+MyoProg
CACAAACTCGCAAACT-5386STDY7537944	0	Mes1	6.55496	5.95805		GGGACCTAGGGTGTTG-5386STDY7557337	0	Perimysium
CACACAAAGAGATGAG-5386STDY7537944	0	Mes1	5.79969	6.37869		GGTGAAGCAGGATTGG-5386STDY7557337	0	TenoProg
CACACAAAGTGACATA-5386STDY7537944	0	Mes1	5.75171	5.20452		GGTGTTAGTGGTGTAG-5386STDY7557337	0	PAX3+MyoProg
CACACAAGTTGGTTTG-5386STDY7537944	0	Mes1	7.66372	4.51703		GGTGTTATCCAAATGC-5386STDY7557337	0	TenoProg
CACACAATCCTTAATC-5386STDY7537944	0	Mes1	4.85462	8.28014		GTAGTCATCAGCCTAA-5386STDY7557337	0	MYH3+MyoC
CACACCTAGCCTATGT-5386STDY7537944	0	ISL1+Mes	9.41399	5.24721		GTAGTCATCTACCTGC-5386STDY7557337	0	MyoB1
CACACCTAGGAGCGTT-5386STDY7537944	0	Mes1	5.79297	4.72053		GTCAAGTAGGGATCTG-5386STDY7557337	0	TenoProg
CACACCTAGGCTAGGT-5386STDY7537944	0	Mes1	5.27436	7.86356		GTCGTAAGTCACCTAA-5386STDY7557337	0	MYH3+MyoC
CACACCTCAGACAAGC-5386STDY7537944	0	Mes1	6.21292	4.37564		GTCTTCGCAAAGCGGT-5386STDY7557337	0	TenoProg
CACACCTCATTACCTT-5386STDY7537944	0	Mes1	6.27983	5.09493		GTCTTCGCAAGAGGCT-5386STDY7557337	0	MYH3+MyoC
CACACCTGTCTAGGTT-5386STDY7537944	0	DistalMes	9.2214	5.95456		GTGTTAGTCCGCAAGC-5386STDY7557337	0	PAX3+MyoProg
CACACCTGTGAACCTT-5386STDY7537944	0	Mes1	5.76327	5.05992		GTGTTAGTCGCCAAAT-5386STDY7557337	0	PAX3+MyoProg
CACACCTGTTCGAATC-5386STDY7537944	0	Mes1	5.74433	7.86976		GTTCGGGCATCGACGC-5386STDY7557337	0	PAX3+MyoProg
CACACCTTCGAACTGT-5386STDY7537944	0	Mes1	5.59268	6.89228		GTTCGGGGTAAGTGTA-5386STDY7557337	0	TenoProg
CACACCTTCGGTCTAA-5386STDY7537944	0	Mes1	7.5363	5.77255		GTTTCTACAAACTGCT-5386STDY7557337	0	TenoProg
CACACTCAGAATTCCC-5386STDY7537944	0	Mes1	6.24785	3.29703		TAAGCGTAGGCATGTG-5386STDY7557337	0	PAX3+MyoProg
CACACTCAGCACGCCT-5386STDY7537944	0	Mes1	8.38678	5.10609		TACAGTGGTTCCACTC-5386STDY7557337	0	Perimysium
CACACTCCATTGGTAC-5386STDY7537944	0	STMN2+Fibro	8.26114	4.86217		TACAGTGTCCGAAGAG-5386STDY7557337	0	PAX3+MyoProg
CACACTCGTCATATGC-5386STDY7537944	0	Mes1	5.97275	5.61567		TACCTATAGACCTTTG-5386STDY7557337	0	Perimysium
CACACTCGTGTGTGCC-5386STDY7537944	0	Mes1	7.11319	5.0151		TACCTATAGTACGTAA-5386STDY7557337	0	PAX3+MyoProg
CACACTCGTTAAGACA-5386STDY7537944	0	Mes1	6.8729	4.49803		TACGGGCCATTTGCTT-5386STDY7557337	0	MyoB1
CACACTCGTTAGGGTG-5386STDY7537944	0	Mes1	6.83033	4.83361		TACGGTAAGGCTAGAC-5386STDY7557337	0	PAX3+MyoProg
CACACTCTCTCGATGA-5386STDY7537944	0	PAX3+MyoProg	1.24619	-1.66137		TACTTGTCAACACCCG-5386STDY7557337	0	PAX3+MyoProg
CACAGGCAGACAAGCC-5386STDY7537944	0	Mes1	7.2348	4.9638		TAGACCACAGCAGTTT-5386STDY7557337	0	PAX3+MyoProg
CACAGGCAGATGAGAG-5386STDY7537944	0	Mes1	6.4858	4.66538		TAGACCAGTCTGATCA-5386STDY7557337	0	Perimysium
CACAGGCAGGAATGGA-5386STDY7537944	0	PAX3+MyoProg	1.17673	-1.97276		TAGAGCTTCAATACCG-5386STDY7557337	0	Perimysium
CACAGGCAGGTGATAT-5386STDY7537944	0	Mes1	6.70077	5.37264		TAGTTGGAGACAAGCC-5386STDY7557337	0	TenoProg
CACAGGCCAAGCGAGT-5386STDY7537944	0	Mes1	5.89602	6.27769		TCAATCTAGCGCTCCA-5386STDY7557337	0	PAX3+MyoProg
CACAGGCCAATCGGTT-5386STDY7537944	0	MesCond	5.46163	8.40177		TCAGGTAAGCTGCGAA-5386STDY7557337	0	Perimysium
CACAGGCCATCGTCGG-5386STDY7537944	0	OCP	5.15244	7.66988		TCATTACTCATGCTCC-5386STDY7557337	0	PAX3+MyoProg
CACAGGCGTAAACGCG-5386STDY7537944	0	Mes1	6.75069	5.26758		TCATTTGAGAGGTTGC-5386STDY7557337	0	PAX3+MyoProg
CACAGGCTCCTCTAGC-5386STDY7537944	0	Mes1	6.87453	4.56465		TCCACACCAAACCCAT-5386STDY7557337	0	TenoProg
CACAGGCTCGCAAACT-5386STDY7537944	0	Mes1	5.20842	8.20777		TCCACACCACATCCAA-5386STDY7557337	0	Perimysium
CACAGTAAGACTCGGA-5386STDY7537944	0	Mes1	5.12164	7.70448		TCCACACCAGCGTAAG-5386STDY7557337	0	Perimysium
CACAGTAAGATGTTAG-5386STDY7537944	0	Mes1	5.59137	4.21671		TCCACACGTGTTTGTG-5386STDY7557337	0	PAX3+MyoProg
CACAGTAAGGGCATGT-5386STDY7537944	0	PAX3+MyoProg	1.00669	-1.9642		TCGCGAGTCAGCATGT-5386STDY7557337	0	TenoProg
CACAGTAAGGTACTCT-5386STDY7537944	0	PrimErythro2	-4.08684	10.7007		TCGCGTTAGCAGCGTA-5386STDY7557337	0	Perimysium
CACAGTACAAAGGAAG-5386STDY7537944	0	RDH10+DistalMes	8.6639	6.17997		TCGGGACAGCCAGAAC-5386STDY7557337	0	PAX3+MyoProg
CACAGTACACGTAAGG-5386STDY7537944	0	Mes1	7.66274	5.72984		TCGGGACCAGATTGCT-5386STDY7557337	0.880965	Perimysium
CACAGTACATGTAGTC-5386STDY7537944	0	TransMes	7.4438	5.76654		TCTATTGAGTCCTCCT-5386STDY7557337	0	Perimysium
CACAGTAGTAACGTTC-5386STDY7537944	0	Mes1	6.93376	4.6771		TCTATTGTCTCCGGTT-5386STDY7557337	0	PAX3+MyoProg
CACAGTAGTAGGGACT-5386STDY7537944	0	STMN2+Fibro	8.47665	5.05757		TCTCATAGTTAGTGGG-5386STDY7557337	0	PAX3+MyoProg
CACAGTAGTTGCGTTA-5386STDY7537944	0	Mes1	5.50529	7.11531		TCTGAGATCTGTTGAG-5386STDY7557337	0	TenoProg
CACAGTATCAAGCCTA-5386STDY7537944	0	Mes1	6.19448	4.41239		TCTTTCCAGAATTCCC-5386STDY7557337	0	Perimysium
CACAGTATCACAAACC-5386STDY7537944	0	Mes1	5.59139	5.55393		TGACTAGTCCACGTGG-5386STDY7557337	0	MyoB1
CACAGTATCTCGATGA-5386STDY7537944	0	Mes1	6.69517	4.18712		TGAGAGGGTCAAGCGA-5386STDY7557337	0	PAX3+MyoProg
CACATAGAGCGTCTAT-5386STDY7537944	0	Mes1	6.43008	5.52101		TGAGCATTCAGTCAGT-5386STDY7557337	0	Perimysium
CACATAGAGTGTCTCA-5386STDY7537944	0	Mes1	5.34013	7.84254		TGAGCCGGTACCGTAT-5386STDY7557337	0	TenoProg
CACATAGCACACGCTG-5386STDY7537944	0	Mes1	5.70704	3.92781		TGAGGGAGTCTTGCGG-5386STDY7557337	0	PAX3+MyoProg
CACATAGCACCTGGTG-5386STDY7537944	0	PAX3+MyoProg	0.61543	-3.05392		TGATTTCTCTGCGGCA-5386STDY7557337	0	PAX3+MyoProg
CACATAGCATCCGGGT-5386STDY7537944	0	Mes1	6.01206	6.29615		TGCACCTCAAGAGTCG-5386STDY7557337	0	PAX3+MyoProg
CACATTTAGACTAAGT-5386STDY7537944	0	Mes1	8.15963	3.55153		TGCCAAAAGCCCAATT-5386STDY7557337	0	PAX3+MyoProg
CACATTTAGGCTCAGA-5386STDY7537944	0	Mes2	6.00942	4.5481		TGCCCATGTAATCGTC-5386STDY7557337	0	Teno
CACATTTAGTACATGA-5386STDY7537944	0	Mes1	6.39519	5.39737		TGCCCTATCATCTGTT-5386STDY7557337	0	MyoB1
CACATTTCAGTTCATG-5386STDY7537944	0	Mes1	5.46804	6.41616		TGCTACCAGTGGAGTC-5386STDY7557337	0	Perimysium
CACATTTGTCGGCACT-5386STDY7537944	0	Mes1	5.46572	4.5254		TGGCCAGCACGAAAGC-5386STDY7557337	0	Perimysium
CACATTTGTGCAACTT-5386STDY7537944	0	Mes1	6.03334	6.57086		TGTTCCGAGCACCGCT-5386STDY7557337	0	Perimysium
CACATTTTCAAGCCTA-5386STDY7537944	0	ChondroProg	4.90025	9.39352		TTAACTCTCATCATTC-5386STDY7557337	0	PAX3+MyoProg
CACATTTTCATTGCCC-5386STDY7537944	0	Mes1	7.11664	5.73924		TTAGGCAAGTTGTCGT-5386STDY7557337	0	Teno
CACCACTAGCTAGCCC-5386STDY7537944	0	Mes1	6.49969	2.80978		TTAGTTCGTCGCGTGT-5386STDY7557337	0	PAX3+MyoProg
CACCACTCACAGGAGT-5386STDY7537944	0	Mes1	5.95102	5.59895		TTCCCAGGTTCAGACT-5386STDY7557337	0	TenoProg
CACCACTGTCCAGTTA-5386STDY7537944	0	Mes1	5.71385	5.71991		TTCTACAAGAACAATC-5386STDY7557337	0	PAX3+MyoProg
CACCACTTCAGCACAT-5386STDY7537944	0	PrimErythro2	-4.26349	11.566		TTCTACACAGTACACT-5386STDY7557337	0	MYH3+MyoC
CACCACTTCAGTTCGA-5386STDY7537944	0	STMN2+Fibro	8.77504	4.91559		TTCTACATCTTCAACT-5386STDY7557337	0	TenoProg
CACCACTTCATCGGAT-5386STDY7537944	0	Mes1	5.50287	7.46925		TTCTCCTTCAAGCCTA-5386STDY7557337	0	PAX3+MyoProg
CACCACTTCCGTCATC-5386STDY7537944	0	Mes1	7.47343	5.03199		TTGCCGTGTTCAGACT-5386STDY7557337	0	PAX3+MyoProg
CACCACTTCCTTGCCA-5386STDY7537944	0	Mes1	6.76237	5.51925		TTGCGTCTCCTACAGA-5386STDY7557337	0	Perimysium
CACCACTTCGGCCGAT-5386STDY7537944	0	STMN2+Fibro	7.9071	4.90735		TTTATGCTCGTCGTTC-5386STDY7557337	0	Perimysium
CACCAGGAGACTACAA-5386STDY7537944	0	Mes1	6.92137	5.66426		AAACCTGCAAGTTCTG-5478STDY7652318	0	PAX3+MyoProg
CACCAGGAGCGTGAGT-5386STDY7537944	0	Mes1	7.08141	4.08279		AAAGATGTCTGGCGTG-5478STDY7652318	0	PAX3+MyoProg
CACCAGGAGTCCTCCT-5386STDY7537944	0	Mes1	5.60319	5.07449		AAAGCAAGTCATGCCG-5478STDY7652318	0	TenoProg
CACCAGGAGTCTTGCA-5386STDY7537944	0	Mes1	7.35284	4.21155		AAAGTAGAGTCAATAG-5478STDY7652318	0	PAX3+MyoProg
CACCAGGCATTCTCAT-5386STDY7537944	0	Mes1	6.3588	5.19276		AAATGCCCATTTCACT-5478STDY7652318	0	TenoProg
CACCAGGGTAAGAGAG-5386STDY7537944	0	STMN2+Fibro	8.93356	4.72282		AACACGTGTCATCGGC-5478STDY7652318	0	PAX3+MyoProg
CACCAGGGTACAGTTC-5386STDY7537944	0	Periderm	-0.86965	15.9045		AACCATGAGACTAGAT-5478STDY7652318	0	ProxMes
CACCAGGGTATAGGGC-5386STDY7537944	0	Mes1	6.97533	5.17306		AACCGCGGTATAGGTA-5478STDY7652318	0	PAX3+MyoProg
CACCAGGGTCGTTGTA-5386STDY7537944	0	Mes1	4.8305	7.86356		AACGTTGCAGCTGTAT-5478STDY7652318	0	PAX3+MyoProg
CACCAGGGTGCAGACA-5386STDY7537944	0	Mes1	5.63428	6.19847		AACTCAGTCAGCGATT-5478STDY7652318	0	PAX3+MyoProg
CACCAGGGTGCGAAAC-5386STDY7537944	0	PrimErythro2	-2.75429	9.84462		AACTCCCAGACCTTTG-5478STDY7652318	0	PAX3+MyoProg
CACCAGGGTGTGAAAT-5386STDY7537944	0	PrimErythro2	-4.28323	10.5887		AACTCCCCAGAGCCAA-5478STDY7652318	0	PAX3+MyoProg
CACCAGGTCACGCATA-5386STDY7537944	0	Mes1	6.62643	5.46938		AACTGGTGTGTGCGTC-5478STDY7652318	0	PAX3+MyoProg
CACCAGGTCCACTCCA-5386STDY7537944	0	STMN2+Fibro	9.08924	5.03159		AACTTTCCACTGTCGG-5478STDY7652318	0	PAX3+MyoProg
CACCAGGTCGTTTAGG-5386STDY7537944	0	Mes1	6.37654	5.38866		AACTTTCGTATAAACG-5478STDY7652318	0	PAX3+MyoProg
CACCAGGTCTGGTTCC-5386STDY7537944	0	PAX3+MyoProg	0.745717	-2.24832		AAGCCGCGTCGCGGTT-5478STDY7652318	0	PAX3+MyoProg
CACCTTGAGCGATAGC-5386STDY7537944	0	Mes4	9.35742	5.58702		AAGGAGCGTCGAGTTT-5478STDY7652318	0	PAX3+MyoProg
CACCTTGGTCGGCATC-5386STDY7537944	0	Mes1	6.81977	5.98754		AATCCAGGTGGCTCCA-5478STDY7652318	0	PAX3+MyoProg
CACCTTGGTGGGTCAA-5386STDY7537944	0	STMN2+Fibro	8.08343	4.85483		AATCGGTAGTAACCCT-5478STDY7652318	0	PAX3+MyoProg
CACCTTGGTTAAGACA-5386STDY7537944	0	HOXC5+DermFibroProg	11.0494	3.37495		AATCGGTAGTGTGGCA-5478STDY7652318	0	PAX3+MyoProg
CACCTTGGTTTGTGTG-5386STDY7537944	0	Mes1	5.98162	4.7594		AATCGGTCAACCGCCA-5478STDY7652318	0	PAX3+MyoProg
CACCTTGTCAAGGTAA-5386STDY7537944	0	Mes1	5.93299	5.79664		AATCGGTGTCACAAGG-5478STDY7652318	0	PAX3+MyoProg
CACCTTGTCCTTGCCA-5386STDY7537944	0	Mes1	6.93236	4.80531		ACACCCTGTCGCGTGT-5478STDY7652318	0	PAX3+MyoProg
CACCTTGTCTCACATT-5386STDY7537944	0	Mes1	6.14301	5.33545		ACACCCTTCTTGCAAG-5478STDY7652318	0	PAX3+MyoProg
CACCTTGTCTGTCTCG-5386STDY7537944	0	STMN2+Fibro	8.64859	5.33448		ACACCGGAGGTGGGTT-5478STDY7652318	0	PAX3+MyoProg
CACTCCAAGACTAGGC-5386STDY7537944	0	OCP	4.9436	9.60386		ACACCGGAGTGGTCCC-5478STDY7652318	0	PAX3+MyoProg
CACTCCAAGATAGGAG-5386STDY7537944	0	Mes1	6.4542	5.76741		ACAGCCGAGGATGTAT-5478STDY7652318	0	PAX3+MyoProg
CACTCCACACTATCTT-5386STDY7537944	0	STMN2+Fibro	9.73521	4.27495		ACAGCCGGTACTTCTT-5478STDY7652318	0	PAX3+MyoProg
CACTCCACAGGGTATG-5386STDY7537944	0	Mes1	7.34877	4.74488		ACAGCTACAACAACCT-5478STDY7652318	0	PAX3+MyoProg
CACTCCACATTCTCAT-5386STDY7537944	0	Mes1	6.39769	6.10674		ACATACGTCCTTTACA-5478STDY7652318	0	PAX3+MyoProg
CACTCCAGTAAACCTC-5386STDY7537944	0	Mes1	7.55176	5.31563		ACATGGTCAGGTCCAC-5478STDY7652318	0	PAX3+MyoProg
CACTCCATCGCGCCAA-5386STDY7537944	0	Mes1	7.8847	4.19326		ACATGGTGTAGGGTAC-5478STDY7652318	0	PAX3+MyoProg
CACTCCATCTATCGCC-5386STDY7537944	0	Mes1	5.63612	8.46309		ACATGGTTCAAACGGG-5478STDY7652318	0	ProxMes
CACTCCATCTTGTACT-5386STDY7537944	0	Mes1	5.79588	5.64758		ACATGGTTCGATCCCT-5478STDY7652318	0	PAX3+MyoProg
CAGAATCCACGCCAGT-5386STDY7537944	0	Mes1	5.50046	8.04247		ACCAGTAAGGTGTTAA-5478STDY7652318	0	MyoB1
CAGAATCGTCATCCCT-5386STDY7537944	0	Mes1	5.35815	6.88209		ACCTTTAAGCTTCGCG-5478STDY7652318	0	MyoB1
CAGAATCGTCTAACGT-5386STDY7537944	0	Mes1	5.55474	7.70908		ACGAGCCGTTCAGCGC-5478STDY7652318	0	PAX3+MyoProg
CAGAATCGTTGGAGGT-5386STDY7537944	0	Mes1	5.19977	7.54014		ACGAGGACAAGCTGTT-5478STDY7652318	0	PAX3+MyoProg
CAGAATCTCACAGTAC-5386STDY7537944	0	Mes1	6.73448	5.11351		ACGAGGAGTGTGAATA-5478STDY7652318	0	ProxMes
CAGAATCTCCTCTAGC-5386STDY7537944	0	Mes1	5.44196	6.33849		ACGATACTCGAACTGT-5478STDY7652318	0	PAX3+MyoProg
CAGAATCTCGTCTGCT-5386STDY7537944	0	Mes1	6.32902	4.83598		ACGATGTCACATTTCT-5478STDY7652318	0	PAX3+MyoProg
CAGAATCTCTGGTATG-5386STDY7537944	0	Mes1	6.84121	5.05529		ACGATGTGTTCTCATT-5478STDY7652318	0	TenoProg
CAGAGAGAGCTGAACG-5386STDY7537944	0	Mes1	5.4012	4.98017		ACGCAGCAGTACTTGC-5478STDY7652318	0	PAX3+MyoProg
CAGAGAGAGGCAATTA-5386STDY7537944	0	Mes1	5.16432	8.1432		ACGCCGAAGCCATCGC-5478STDY7652318	0	ProxMes
CAGAGAGCAATCTACG-5386STDY7537944	0	Mes1	5.62943	7.19646		ACGGAGACATGCCTTC-5478STDY7652318	0	PAX3+MyoProg
CAGAGAGCAGATTGCT-5386STDY7537944	0	ISL1+Mes	8.25934	5.42224		ACGGAGAGTCCGTGAC-5478STDY7652318	0	PAX3+MyoProg
CAGAGAGCAGGGTACA-5386STDY7537944	0	STMN2+Fibro	7.55076	5.38324		ACGTCAAGTAGGGACT-5478STDY7652318	0	MyoB1
CAGAGAGCATATGGTC-5386STDY7537944	0	TransMes	7.48039	6.74111		ACTATCTCACCAGTTA-5478STDY7652318	0	PAX3+MyoProg
CAGAGAGGTCGGCATC-5386STDY7537944	0	Mes1	5.69914	4.75481		ACTATCTTCCGAGCCA-5478STDY7652318	0	MyoB1
CAGAGAGGTTACGCGC-5386STDY7537944	0	STMN2+Fibro	8.48705	5.24681		ACTGAACAGGACGAAA-5478STDY7652318	0	PAX3+MyoProg
CAGAGAGGTTCCACGG-5386STDY7537944	0	PrimErythro2	-3.45583	10.3988		ACTGAACCAAGTTCTG-5478STDY7652318	0	PAX3+MyoProg
CAGAGAGTCTACCAGA-5386STDY7537944	0	STMN2+Fibro	8.65573	5.11322		ACTGATGGTATATGAG-5478STDY7652318	0	PAX3+MyoProg
CAGATCAAGAATGTTG-5386STDY7537944	0	Mes1	5.6436	5.97812		ACTGCTCGTCACTTCC-5478STDY7652318	0	MyoB1
CAGATCAAGAGTCTGG-5386STDY7537944	0	Mes1	6.9275	5.31984		ACTGCTCGTTCCTCCA-5478STDY7652318	0	PAX3+MyoProg
CAGATCAAGGATTCGG-5386STDY7537944	0	Mes1	5.5688	6.19782		ACTGTCCTCCGGCACA-5478STDY7652318	0	PAX3+MyoProg
CAGATCAAGGGTCTCC-5386STDY7537944	0	Mes1	5.15365	8.17645		AGAATAGCAGCTGTAT-5478STDY7652318	0	PAX3+MyoProg
CAGATCAAGTCGAGTG-5386STDY7537944	0	Mes1	6.80334	4.69473		AGAGCTTCACGGTAAG-5478STDY7652318	0	PAX3+MyoProg
CAGATCAAGTGTGAAT-5386STDY7537944	0	Mes1	5.71952	6.1268		AGAGCTTCATAAGACA-5478STDY7652318	0	PAX3+MyoProg
CAGATCACAATGGTCT-5386STDY7537944	0	TransMes	7.95089	6.00316		AGATTGCAGTTAGGTA-5478STDY7652318	0	PAX3+MyoProg
CAGATCACACAGCGTC-5386STDY7537944	0	Mes1	6.48038	5.36403		AGATTGCGTCTCTTTA-5478STDY7652318	0	PAX3+MyoProg
CAGATCACAGCCTTGG-5386STDY7537944	0	Mes1	5.3996	9.02218		AGCATACAGCCGCCTA-5478STDY7652318	0	PAX3+MyoProg
CAGATCAGTCATATCG-5386STDY7537944	0	PrimErythro2	-4.54503	9.98366		AGCATACCAGCTGCTG-5478STDY7652318	0	PAX3+MyoProg
CAGATCAGTCTGCCAG-5386STDY7537944	0	Mes1	6.73494	5.13606		AGCGGTCCAAGTAGTA-5478STDY7652318	0	PAX3+MyoProg
CAGATCAGTGTAATGA-5386STDY7537944	0	Mes1	6.23546	5.06079		AGCGTATTCAGGATCT-5478STDY7652318	0	MyoB1
CAGATCATCCTTCAAT-5386STDY7537944	0	Mes1	6.57568	4.16377		AGCGTCGAGCTATGCT-5478STDY7652318	0	PAX3+MyoProg
CAGATCATCTCAACTT-5386STDY7537944	0	OCP	5.32929	8.60521		AGCTCTCGTGCCTGTG-5478STDY7652318	0	PAX3+MyoProg
CAGCAGCAGCCCAGCT-5386STDY7537944	0	Mes1	6.10878	4.78548		AGGGAGTTCACCACCT-5478STDY7652318	0	ProxMes
CAGCAGCAGGTGTGGT-5386STDY7537944	0	STMN2+Fibro	8.64826	4.69799		AGGGATGAGATAGCAT-5478STDY7652318	0	PAX3+MyoProg
CAGCAGCGTACAGCAG-5386STDY7537944	0	Mes1	5.40193	4.25078		AGGGATGTCTTGCAAG-5478STDY7652318	0	PAX3+MyoProg
CAGCAGCGTTACGTCA-5386STDY7537944	0	Mes1	5.85244	4.73911		AGGTCATCAGGCGATA-5478STDY7652318	0	PAX3+MyoProg
CAGCAGCTCAATCTCT-5386STDY7537944	0	Mes1	5.439	7.23746		AGGTCATTCCACTGGG-5478STDY7652318	0	PAX3+MyoProg
CAGCAGCTCTGCGGCA-5386STDY7537944	0	Mes1	6.93319	4.77298		AGGTCATTCTACCAGA-5478STDY7652318	0	TenoProg
CAGCATAAGATCGGGT-5386STDY7537944	0	Mes1	9.08273	5.09652		AGTAGTCGTATCTGCA-5478STDY7652318	0	PAX3+MyoProg
CAGCATAAGCTAAGAT-5386STDY7537944	0	TransMes	8.16614	5.47582		AGTGGGAAGATCGGGT-5478STDY7652318	0	PAX3+MyoProg
CAGCATAAGGATGGTC-5386STDY7537944	0	PAX3+MyoProg	0.839994	-1.09362		AGTGTCACATCACGAT-5478STDY7652318	0	PAX3+MyoProg
CAGCATAAGGGATGGG-5386STDY7537944	0	Mes1	7.52016	4.14662		AGTTGGTGTGGTTTCA-5478STDY7652318	0	PAX3+MyoProg
CAGCATAAGGTGCAAC-5386STDY7537944	0	Mes1	7.24051	5.51841		ATAACGCGTCCTCTTG-5478STDY7652318	0	PAX3+MyoProg
CAGCATAAGTCTTGCA-5386STDY7537944	0	PAX3+MyoProg	1.15639	-1.7117		ATAAGAGTCCTCAATT-5478STDY7652318	0	PAX3+MyoProg
CAGCATACACCAACCG-5386STDY7537944	0	PAX3+MyoProg	1.22027	-1.6393		ATCACGACAATCAGAA-5478STDY7652318	0	MyoB1
CAGCATACACGAAGCA-5386STDY7537944	0	Mes1	5.33426	7.00941		ATCACGAGTCAACATC-5478STDY7652318	0	PAX3+MyoProg
CAGCATACAGTGAGTG-5386STDY7537944	0	STMN2+Fibro	8.59133	5.07253		ATCACGATCTAACTCT-5478STDY7652318	0	PAX3+MyoProg
CAGCATACATGCCTAA-5386STDY7537944	0	OCP	5.04382	8.15522		ATCCGAAAGCCAGTTT-5478STDY7652318	0	MyoB1
CAGCATACATTTGCCC-5386STDY7537944	0	TransMes	8.30268	5.65497		ATCTACTAGGTACTCT-5478STDY7652318	0	PAX3+MyoProg
CAGCATAGTAACGCGA-5386STDY7537944	0	Mes1	5.73001	3.94088		ATCTGCCTCACATGCA-5478STDY7652318	0	PAX3+MyoProg
CAGCATAGTAGATTAG-5386STDY7537944	0	VenousEndo	-8.00276	8.50493		ATGAGGGGTCGCATCG-5478STDY7652318	0	PAX3+MyoProg
CAGCATAGTGTTTGGT-5386STDY7537944	0	Mes1	7.90848	4.81871		ATGAGGGGTGATGATA-5478STDY7652318	0	PAX3+MyoProg
CAGCATATCAGCGATT-5386STDY7537944	0	Mes1	5.4227	7.13717		ATGCGATGTTGAGGTG-5478STDY7652318	0	ProxMes
CAGCATATCTCTGTCG-5386STDY7537944	0	Mes1	5.44016	7.99791		ATGGGAGGTGAGCGAT-5478STDY7652318	0	PAX3+MyoProg
CAGCCGAAGCCAACAG-5386STDY7537944	0	Mes1	5.2758	7.70874		ATGTGTGGTCAACATC-5478STDY7652318	0	PAX3+MyoProg
CAGCCGAAGGCGACAT-5386STDY7537944	0	Mes1	6.36868	5.61705		ATTATCCGTCCCTTGT-5478STDY7652318	0	PAX3+MyoProg
CAGCCGAAGTACGTAA-5386STDY7537944	0	Mes1	6.8299	6.08066		ATTCTACTCTGATTCT-5478STDY7652318	0	PAX3+MyoProg
CAGCCGACAAGAGGCT-5386STDY7537944	0	Mes1	7.50475	4.979		ATTGGACCAATAGAGT-5478STDY7652318	0	PAX3+MyoProg
CAGCCGACAATGTTGC-5386STDY7537944	0	Mes1	6.81409	4.52682		ATTTCTGAGCAGCCTC-5478STDY7652318	0	PAX3+MyoProg
CAGCCGACATACTCTT-5386STDY7537944	0	Mes1	7.14574	4.16277		CAACCAAAGCTGCCCA-5478STDY7652318	0	PAX3+MyoProg
CAGCCGACATATGAGA-5386STDY7537944	0	Mes1	5.03692	8.39173		CAACCAAGTGAGTATA-5478STDY7652318	0	PAX3+MyoProg
CAGCCGACATTGAGCT-5386STDY7537944	0	Mes1	6.53341	8.20323		CAACTAGAGTTACCCA-5478STDY7652318	0	MyoB1
CAGCCGAGTCACCTAA-5386STDY7537944	0	Mes1	8.18413	4.36312		CAACTAGGTCCGAACC-5478STDY7652318	0	PAX3+MyoProg
CAGCCGAGTCGTCTTC-5386STDY7537944	0	Mes1	5.81744	4.921		CAACTAGTCCTCCTAG-5478STDY7652318	0	PAX3+MyoProg
CAGCCGAGTGTATGGG-5386STDY7537944	0	Mes1	4.87548	8.4602		CAAGAAAGTCTAGCCG-5478STDY7652318	0	PAX3+MyoProg
CAGCCGAGTTAAAGTG-5386STDY7537944	0	PAX3+MyoProg	1.26098	-1.60672		CAAGGCCCAGCGTAAG-5478STDY7652318	0	PAX3+MyoProg
CAGCCGAGTTAAGGGC-5386STDY7537944	0	STMN2+Fibro	8.08161	4.78134		CAAGGCCTCAAAGTAG-5478STDY7652318	0	PAX3+MyoProg
CAGCCGATCATTTGGG-5386STDY7537944	0	Mes1	6.87178	5.04661		CACACAACAGGGCATA-5478STDY7652318	0	TenoProg
CAGCCGATCCCTCAGT-5386STDY7537944	0	Mes1	5.50292	6.52166		CACACAATCGTCTGAA-5478STDY7652318	0	PAX3+MyoProg
CAGCCGATCGAATGCT-5386STDY7537944	0	Mes1	5.70352	5.43079		CACACCTCATTTGCTT-5478STDY7652318	0	PAX3+MyoProg
CAGCGACAGCGATAGC-5386STDY7537944	0	Mes1	7.59355	5.15199		CACACTCGTTACGACT-5478STDY7652318	0	PAX3+MyoProg
CAGCGACAGGCATGGT-5386STDY7537944	0	Mes1	5.77516	6.49997		CACAGTATCTACCTGC-5478STDY7652318	0	PAX3+MyoProg
CAGCGACAGTACGCCC-5386STDY7537944	0	Mes1	5.09555	8.35328		CACATAGCAGATTGCT-5478STDY7652318	0.883622	TenoProg
CAGCGACAGTGGTAGC-5386STDY7537944	0	Mes1	5.61523	5.04083		CACATTTTCCAGAAGG-5478STDY7652318	0	PAX3+MyoProg
CAGCGACTCATCTGTT-5386STDY7537944	0	Mes1	7.76694	4.45238		CACCACTCAAGCGATG-5478STDY7652318	0	PAX3+MyoProg
CAGCGACTCTTGTCAT-5386STDY7537944	0	Mes1	7.19197	2.69968		CACCACTCACATCCAA-5478STDY7652318	0	MYH3+MyoC
CAGCTAAAGACCCACC-5386STDY7537944	0	Mes1	6.2208	5.05784		CACCAGGGTCCGAGTC-5478STDY7652318	0	PAX3+MyoProg
CAGCTAAAGATATACG-5386STDY7537944	0	Mes1	5.19198	7.7475		CACCAGGTCGCCAAAT-5478STDY7652318	0	PAX3+MyoProg
CAGCTAACAAGGCTCC-5386STDY7537944	0	PrimErythro2	-4.20662	11.7866		CAGAATCGTAGAAGGA-5478STDY7652318	0	PAX3+MyoProg
CAGCTAACAGCCTGTG-5386STDY7537944	0	Mes1	6.12012	6.69594		CAGCCGACAGACTCGC-5478STDY7652318	0	PAX3+MyoProg
CAGCTAACAGGGTACA-5386STDY7537944	0	Mes1	6.02468	6.48336		CAGCGACCAGACTCGC-5478STDY7652318	0	PAX3+MyoProg
CAGCTAACAGTCGATT-5386STDY7537944	0	Mes1	5.3908	6.40962		CAGCGACGTTATGTGC-5478STDY7652318	0	ProxMes
CAGCTAACATTCTCAT-5386STDY7537944	0	Mes1	5.41074	5.76853		CAGCTAAAGGAATCGC-5478STDY7652318	0	MyoB1
CAGCTAAGTAAGTGGC-5386STDY7537944	0	STMN2+Fibro	7.94592	4.51581		CAGCTAAAGTTGTAGA-5478STDY7652318	0	MyoB1
CAGCTAAGTCTCCATC-5386STDY7537944	0	PAX3+MyoProg	1.10577	-2.71566		CAGCTAAGTGGTCCGT-5478STDY7652318	0	PAX3+MyoProg
CAGCTAAGTGGTACAG-5386STDY7537944	0	Mes1	6.02768	6.20339		CAGCTAATCACCTTAT-5478STDY7652318	0	PAX3+MyoProg
CAGCTAAGTTTCGCTC-5386STDY7537944	0	Mes4	9.1691	4.26626		CAGGTGCCACAAGTAA-5478STDY7652318	0	TenoProg
CAGCTAATCGCAAACT-5386STDY7537944	0	Mes1	6.64348	5.62892		CAGTCCTGTAAGGGAA-5478STDY7652318	0	PAX3+MyoProg
CAGCTGGAGTGAAGTT-5386STDY7537944	0	Mes1	6.41095	4.58556		CATATGGTCTCAAACG-5478STDY7652318	0	PAX3+MyoProg
CAGCTGGAGTGCGATG-5386STDY7537944	0	PAX3+MyoProg	0.93419	-1.87599		CATCAAGAGATATGCA-5478STDY7652318	0	PAX3+MyoProg
CAGCTGGAGTGGCACA-5386STDY7537944	0	Mes1	7.97318	5.56971		CATCAAGCACGGTGTC-5478STDY7652318	0	PAX3+MyoProg
CAGCTGGCAAGTACCT-5386STDY7537944	0	PAX3+MyoProg	0.91232	-1.10764		CATCGGGTCTAGCACA-5478STDY7652318	0	PAX3+MyoProg
CAGCTGGGTGTGAAAT-5386STDY7537944	0	Periderm	-0.988273	16.3844		CATGACACATTTGCCC-5478STDY7652318	0	PAX3+MyoProg
CAGCTGGGTTCTGTTT-5386STDY7537944	0	TransMes	8.31304	5.47401		CATGGCGAGGACAGAA-5478STDY7652318	0	PAX3+MyoProg
CAGCTGGTCCTGCTTG-5386STDY7537944	0	Mes4	9.63103	4.47808		CATGGCGGTGACCAAG-5478STDY7652318	0	PAX3+MyoProg
CAGCTGGTCGAATCCA-5386STDY7537944	0	STMN2+Fibro	10.4225	2.62278		CATTCGCAGAGACTTA-5478STDY7652318	0	MyoB1
CAGCTGGTCTTGCATT-5386STDY7537944	0	Mes1	6.15813	6.02352		CATTCGCGTCTTCAAG-5478STDY7652318	0	PAX3+MyoProg
CAGGTGCAGACAAGCC-5386STDY7537944	0	Mes1	5.50914	5.47233		CCACCTACAAAGTCAA-5478STDY7652318	0	PAX3+MyoProg
CAGGTGCAGATATGCA-5386STDY7537944	0	Mes1	6.06113	6.66		CCACCTATCAGCACAT-5478STDY7652318	0	PAX3+MyoProg
CAGGTGCAGCCAGAAC-5386STDY7537944	0	Mes1	5.47302	5.99351		CCACGGACAACACCCG-5478STDY7652318	0	PAX3+MyoProg
CAGGTGCAGGCCATAG-5386STDY7537944	0	Mes1	5.94231	4.31164		CCACTACGTCGGCATC-5478STDY7652318	0	PAX3+MyoProg
CAGGTGCCAATGGATA-5386STDY7537944	0	Mes1	5.28687	7.68734		CCATGTCAGAGCTTCT-5478STDY7652318	0	PAX3+MyoProg
CAGGTGCCAGGATTGG-5386STDY7537944	0	Mes1	5.65491	4.4806		CCCAATCAGATCCGAG-5478STDY7652318	0	PAX3+MyoProg
CAGGTGCGTAAATACG-5386STDY7537944	0	Mes1	7.90316	5.54542		CCCAGTTCAAGGTTCT-5478STDY7652318	0	TenoProg
CAGGTGCGTCAGAGGT-5386STDY7537944	0	PrimErythro2	-3.85955	10.3672		CCCTCCTAGGCGCTCT-5478STDY7652318	0	PAX3+MyoProg
CAGGTGCTCACAACGT-5386STDY7537944	0	Mes1	5.45753	5.47189		CCGTTCACACTCTGTC-5478STDY7652318	0	TenoProg
CAGGTGCTCACCATAG-5386STDY7537944	0	Mes1	7.65997	5.42828		CCGTTCACAGCTGTGC-5478STDY7652318	0	PAX3+MyoProg
CAGGTGCTCCTTTCTC-5386STDY7537944	0	Mes1	5.80243	4.27718		CCGTTCAGTTGGTTTG-5478STDY7652318	0	PAX3+MyoProg
CAGGTGCTCTCCCTGA-5386STDY7537944	0	PAX3+MyoProg	1.00172	-1.95771		CCTACACCACCGAATT-5478STDY7652318	0	MyoB1
CAGTAACAGCGTTCCG-5386STDY7537944	0	Mes1	5.24646	7.67438		CCTACACTCTGATACG-5478STDY7652318	0	ProxMes
CAGTAACAGCTTTGGT-5386STDY7537944	0	PrimErythro2	-3.76978	11.1967		CCTACCATCGTACCGG-5478STDY7652318	0	PAX3+MyoProg
CAGTAACAGGACAGAA-5386STDY7537944	0	ProxMes	4.75142	3.83667		CCTAGCTAGGCGTACA-5478STDY7652318	0	PAX3+MyoProg
CAGTAACAGGCGTACA-5386STDY7537944	1.3318	Mes1	6.41897	4.99908		CCTATTAGTGACGCCT-5478STDY7652318	0	ProxMes
CAGTAACAGTAGATGT-5386STDY7537944	0	Mes1	5.94419	6.45971		CCTCAGTGTCATCGGC-5478STDY7652318	0	PAX3+MyoProg
CAGTAACAGTTGAGTA-5386STDY7537944	0	Mes1	4.97751	8.44682		CCTCTGACATTGGCGC-5478STDY7652318	0	MyoB1
CAGTAACCAAGTTGTC-5386STDY7537944	0	Mes1	5.43227	4.9808		CCTTACGCATTCTTAC-5478STDY7652318	0	PAX3+MyoProg
CAGTAACCAGGTTTCA-5386STDY7537944	0	AER-Basal	-1.40659	14.5762		CCTTCCCCAGCCTTGG-5478STDY7652318	0	MyoB1
CAGTAACCATACAGCT-5386STDY7537944	0	TransMes	7.95614	5.72008		CCTTCCCTCATCATTC-5478STDY7652318	0	PAX3+MyoProg
CAGTAACGTTCGTTGA-5386STDY7537944	0	Mes1	5.29188	7.75803		CCTTCCCTCGGAAATA-5478STDY7652318	0	PAX3+MyoProg
CAGTAACTCGTGACAT-5386STDY7537944	0	Mes1	5.25305	7.3056		CCTTCGACACATGGGA-5478STDY7652318	0	MyoB1
CAGTCCTAGGCTCATT-5386STDY7537944	0	Mes1	7.00471	5.05514		CGACCTTGTACCGTAT-5478STDY7652318	0	PAX3+MyoProg
CAGTCCTAGTACGACG-5386STDY7537944	0	Mes1	5.81438	6.1286		CGACTTCAGTAAGTAC-5478STDY7652318	0	PAX3+MyoProg
CAGTCCTCAATCTACG-5386STDY7537944	0	STMN2+Fibro	8.45509	4.84117		CGACTTCGTCATACTG-5478STDY7652318	0	PAX3+MyoProg
CAGTCCTCATTTGCCC-5386STDY7537944	0	Mes1	5.60986	7.45289		CGAGAAGAGTGAAGAG-5478STDY7652318	0	PAX3+MyoProg
CAGTCCTGTTCTGTTT-5386STDY7537944	0	Mes1	5.32687	6.55789		CGAGCACGTACAGTGG-5478STDY7652318	0	PAX3+MyoProg
CAGTCCTGTTGTACAC-5386STDY7537944	0	Mes1	5.59997	7.16986		CGAGCACTCCTCAATT-5478STDY7652318	0	PAX3+MyoProg
CAGTCCTTCCGCAAGC-5386STDY7537944	0	Mes1	8.40546	5.41137		CGAGCCAGTTCGGCAC-5478STDY7652318	0	TenoProg
CAGTCCTTCCTGCTTG-5386STDY7537944	0	Mes1	8.04384	4.93802		CGATGTAGTAGAAGGA-5478STDY7652318	0	TenoProg
CATATGGAGAGGTTGC-5386STDY7537944	0	Mes1	5.90019	5.30625		CGATGTATCGGACAAG-5478STDY7652318	0	PAX3+MyoProg
CATATGGAGGGATGGG-5386STDY7537944	0	STMN2+Fibro	8.64963	5.02146		CGATTGAGTAGAAGGA-5478STDY7652318	0	PAX3+MyoProg
CATATGGCACAACGTT-5386STDY7537944	0	PAX3+MyoProg	1.01525	-1.69406		CGCGTTTAGCGTTTAC-5478STDY7652318	0	TenoProg
CATATGGCAGCGTTCG-5386STDY7537944	0	OCP	4.69203	9.06208		CGCTATCAGCCCTAAT-5478STDY7652318	0	TenoProg
CATATGGTCACCAGGC-5386STDY7537944	0	STMN2+Fibro	7.85364	5.25588		CGCTGGATCTCATTCA-5478STDY7652318	0	PAX3+MyoProg
CATATGGTCGATAGAA-5386STDY7537944	0	PAX3+MyoProg	1.29829	-1.01212		CGCTTCATCGTCCGTT-5478STDY7652318	0	PAX3+MyoProg
CATATGGTCGTCTGAA-5386STDY7537944	0	Mes1	7.28733	5.64542		CGGAGCTTCCACTCCA-5478STDY7652318	0	PAX3+MyoProg
CATATGGTCTAACTGG-5386STDY7537944	0	Mes1	5.86549	6.22867		CGGAGTCGTAGAGTGC-5478STDY7652318	0	TenoProg
CATATGGTCTCGATGA-5386STDY7537944	0	Mes1	5.64426	6.58286		CGTCACTCACCAGGTC-5478STDY7652318	0	PAX3+MyoProg
CATATTCAGAGCTATA-5386STDY7537944	0	Mes1	7.15418	5.91953		CGTCACTGTTTAGCTG-5478STDY7652318	0	PAX3+MyoProg
CATATTCAGGCGTACA-5386STDY7537944	0	Mes1	5.95291	5.52174		CGTCAGGTCACATACG-5478STDY7652318	0	ProxMes
CATATTCAGGTGACCA-5386STDY7537944	0	Mes1	5.66283	8.48706		CGTCCATTCTTCTGGC-5478STDY7652318	0	ProxMes
CATATTCCAATCTACG-5386STDY7537944	0	OCP	4.61134	8.63634		CGTGTAAAGTGTTTGC-5478STDY7652318	0	PAX3+MyoProg
CATATTCGTCCATCCT-5386STDY7537944	0	Mes1	5.57614	7.3774		CGTGTAATCCAACCAA-5478STDY7652318	0	PAX3+MyoProg
CATATTCGTTGACGTT-5386STDY7537944	0	Mes4	9.00904	5.04939		CGTGTCTTCTCGCTTG-5478STDY7652318	0	TenoProg
CATATTCTCTTAGCCC-5386STDY7537944	0	OCP	4.61589	8.79983		CGTTAGACAGGTCCAC-5478STDY7652318	0	PAX3+MyoProg
CATATTCTCTTATCTG-5386STDY7537944	0	Mes1	8.2277	5.82219		CGTTAGAGTAAGGATT-5478STDY7652318	0	PAX3+MyoProg
CATCAAGAGAAGATTC-5386STDY7537944	0	Mes1	6.73405	4.58823		CGTTAGATCCGTAGGC-5478STDY7652318	0	MyoB1
CATCAAGAGACGCACA-5386STDY7537944	0	Mes1	5.47836	4.73561		CGTTCTGTCGCCCTTA-5478STDY7652318	0	PAX3+MyoProg
CATCAAGAGCTGCCCA-5386STDY7537944	0	OCP	4.83921	8.70647		CGTTGGGAGCCCAACC-5478STDY7652318	0	TenoProg
CATCAAGAGGTGCACA-5386STDY7537944	0	Mes1	5.46659	5.27803		CGTTGGGTCGGCGCAT-5478STDY7652318	0	PAX3+MyoProg
CATCAAGCACGAAACG-5386STDY7537944	0	STMN2+Fibro	9.16333	4.90902		CTAACTTCACTCAGGC-5478STDY7652318	0	MyoB1
CATCAAGCATTCTTAC-5386STDY7537944	0	Mes1	5.38416	8.16662		CTAATGGCAGTGAGTG-5478STDY7652318	0	MyoB1
CATCAAGGTAGAAGGA-5386STDY7537944	0	Mes1	5.8113	6.69101		CTACACCGTAACGCGA-5478STDY7652318	0	PAX3+MyoProg
CATCAAGGTCGGATCC-5386STDY7537944	0	Mes1	5.23318	8.13959		CTACATTGTAGAAGGA-5478STDY7652318	0	PAX3+MyoProg
CATCAAGGTTCCACAA-5386STDY7537944	0	Mes1	6.62742	4.73208		CTACCCACAAACTGCT-5478STDY7652318	0	PAX3+MyoProg
CATCAAGGTTGTACAC-5386STDY7537944	0	Mes1	5.90374	4.01224		CTACGTCCATAACCTG-5478STDY7652318	0	PAX3+MyoProg
CATCAAGTCAACGAAA-5386STDY7537944	0	Mes1	8.07743	5.961		CTAGAGTTCTCTTATG-5478STDY7652318	0	PAX3+MyoProg
CATCAAGTCTATCCTA-5386STDY7537944	0	Mes1	5.85726	5.55152		CTAGCCTCAGTCAGCC-5478STDY7652318	0	PAX3+MyoProg
CATCAAGTCTGGCGTG-5386STDY7537944	0	Mes1	5.34187	6.34601		CTCACACAGATATGGT-5478STDY7652318	0	PAX3+MyoProg
CATCAGAAGGATGGAA-5386STDY7537944	0	Mes1	5.51953	5.08758		CTCACACCAACACCCG-5478STDY7652318	0	PAX3+MyoProg
CATCAGAAGGGAGTAA-5386STDY7537944	0	PAX3+MyoProg	0.922488	-1.14181		CTCACACTCTCAAGTG-5478STDY7652318	0	PAX3+MyoProg
CATCAGAAGTCTCGGC-5386STDY7537944	0	PAX3+MyoProg	0.844794	-1.25102		CTCAGAACACACAGAG-5478STDY7652318	0	MyoB1
CATCAGACAATCGAAA-5386STDY7537944	0	Mes1	4.93154	7.5813		CTCAGAAGTCTAGAGG-5478STDY7652318	0	MYH3+MyoC
CATCAGACAGCATGAG-5386STDY7537944	0	Mes1	6.80343	6.01978		CTCCTAGAGGAGTTGC-5478STDY7652318	0	ProxMes
CATCAGACAGCTGCTG-5386STDY7537944	0	PAX3+MyoProg	0.858923	-1.18726		CTCCTAGGTCACTGGC-5478STDY7652318	0	MyoB1
CATCAGACAGTAAGCG-5386STDY7537944	0	Mes1	5.59788	7.48354		CTCGAAAAGAGACTTA-5478STDY7652318	0	PAX3+MyoProg
CATCAGAGTGCCTGTG-5386STDY7537944	0	Mes1	7.4119	3.89096		CTCGAAAGTAGCGTCC-5478STDY7652318	0	PAX3+MyoProg
CATCAGATCGTACCGG-5386STDY7537944	0	PrimErythro2	-3.73001	10.0372		CTCGAAATCTCGTATT-5478STDY7652318	0	PAX3+MyoProg
CATCCACAGACGACGT-5386STDY7537944	0	PrimErythro2	-3.75449	11.6514		CTCGAGGGTGAGGCTA-5478STDY7652318	0	PAX3+MyoProg
CATCCACAGCTGTTCA-5386STDY7537944	0	ISL1+Mes	8.505	5.40391		CTCGAGGTCACAAACC-5478STDY7652318	0	PAX3+MyoProg
CATCCACCAATCCAAC-5386STDY7537944	0	TransMes	7.48665	5.86661		CTCGGAGCAATGAATG-5478STDY7652318	0	PAX3+MyoProg
CATCCACCATTAACCG-5386STDY7537944	0	Mes1	5.19993	4.30816		CTCGGAGCAGGATCGA-5478STDY7652318	0	PAX3+MyoProg
CATCCACGTCCCTACT-5386STDY7537944	0	Mes1	1.30776	-0.782173		CTCGTACGTACTCGCG-5478STDY7652318	0	PAX3+MyoProg
CATCCACTCAGCTCGG-5386STDY7537944	0	Mes1	5.05975	8.37474		CTCGTACTCTTGACGA-5478STDY7652318	0	ProxMes
CATCCACTCGGCTACG-5386STDY7537944	0	Mes1	5.38517	6.84354		CTCGTCACATGCTGGC-5478STDY7652318	0	PAX3+MyoProg
CATCCACTCTCAAACG-5386STDY7537944	0	Mes1	7.05159	7.67195		CTCTACGTCCTAGGGC-5478STDY7652318	0	PAX3+MyoProg
CATCGAAAGAAAGTGG-5386STDY7537944	0	Mes1	6.35253	4.79934		CTCTGGTGTCTCAACA-5478STDY7652318	0	TenoProg
CATCGAAAGATGTAAC-5386STDY7537944	0	Mes1	5.2786	7.38199		CTCTGGTTCGAATGCT-5478STDY7652318	0	ProxMes
CATCGAAAGGGCACTA-5386STDY7537944	0	Mes1	5.87142	5.83325		CTGAAGTAGCACACAG-5478STDY7652318	0	PAX3+MyoProg
CATCGAAAGTGGTAAT-5386STDY7537944	0	Mes1	7.62734	4.33821		CTGAAGTAGTAGGTGC-5478STDY7652318	0	MyoB1
CATCGAACAAAGTGCG-5386STDY7537944	0	Mes1	5.93012	4.84932		CTGATAGAGGGATACC-5478STDY7652318	0	ProxMes
CATCGAACAATCCGAT-5386STDY7537944	0	Mes1	6.12726	5.42003		CTGATAGCAAAGAATC-5478STDY7652318	0	MyoB1
CATCGAACACGACTCG-5386STDY7537944	0	Mes1	5.22306	7.31026		CTGCCTAAGTGGACGT-5478STDY7652318	0	PAX3+MyoProg
CATCGAAGTAGCGCAA-5386STDY7537944	0	Mes1	6.59592	4.79277		CTGCGGAAGATGCCTT-5478STDY7652318	0	TenoProg
CATCGAAGTGCACCAC-5386STDY7537944	0	Mes1	5.92938	4.6813		CTGCTGTGTTGTTTGG-5478STDY7652318	0	PAX3+MyoProg
CATCGAAGTTTGGGCC-5386STDY7537944	0	TransMes	6.42203	7.24347		CTGGTCTGTATTCGTG-5478STDY7652318	0	MyoB1
CATCGAATCATATCGG-5386STDY7537944	0	Mes1	5.893	5.97971		CTTACCGAGCCACGCT-5478STDY7652318	0	PAX3+MyoProg
CATCGGGAGACTTGAA-5386STDY7537944	0	Mes1	6.22114	4.64788		CTTCTCTAGGTAGCTG-5478STDY7652318	0	ProxMes
CATCGGGCAAGTACCT-5386STDY7537944	0	Mes1	4.83639	8.22591		CTTGGCTCAATAGCGG-5478STDY7652318	0	PAX3+MyoProg
CATCGGGCACAAGTAA-5386STDY7537944	0	Mes1	7.32511	4.27814		CTTGGCTTCCACGCAG-5478STDY7652318	0	PAX3+MyoProg
CATCGGGCACCAGATT-5386STDY7537944	0	STMN2+Fibro	8.48951	5.0004		CTTTGCGAGTGGAGAA-5478STDY7652318	0	ProxMes
CATCGGGGTCATATGC-5386STDY7537944	0	Mes1	5.96305	5.00909		CTTTGCGCAGCTTCGG-5478STDY7652318	0	ProxMes
CATCGGGGTCTCTCTG-5386STDY7537944	0	PAX3+MyoProg	1.02763	-1.28059		GAAATGAAGTGTACTC-5478STDY7652318	0	PAX3+MyoProg
CATCGGGTCACTCCTG-5386STDY7537944	0	Mes1	6.12101	5.67956		GAACCTACAGCATGAG-5478STDY7652318	0	MyoB1
CATCGGGTCCTTTCGG-5386STDY7537944	0	Mes1	5.91089	6.6417		GAACGGATCCACGTGG-5478STDY7652318	0	TenoProg
CATCGGGTCTATCCCG-5386STDY7537944	0	PAX3+MyoProg	0.625127	-0.949244		GACCTGGAGCTTATCG-5478STDY7652318	0	PAX3+MyoProg
CATCGGGTCTGTGCAA-5386STDY7537944	0	Mes1	7.07186	5.46032		GACCTGGCAGGGATTG-5478STDY7652318	0	MyoB1
CATCGGGTCTTGCAAG-5386STDY7537944	0	Mes1	5.32594	8.00607		GACGCGTGTTCCAACA-5478STDY7652318	0	MyoB1
CATGACAAGAAACCGC-5386STDY7537944	0	Mes1	6.22184	5.85864		GACGTTACAATCCGAT-5478STDY7652318	0	MyoB1
CATGACAAGAAGGCCT-5386STDY7537944	0	ISL1+Mes	9.82124	3.51852		GACTAACAGCTCCTCT-5478STDY7652318	0	TenoProg
CATGACAAGCTAGTCT-5386STDY7537944	0	Mes1	6.81497	4.83827		GACTAACGTTCCGGCA-5478STDY7652318	0	PAX3+MyoProg
CATGACACAGACTCGC-5386STDY7537944	0	Mes1	5.52618	5.1687		GACTACACACAAGACG-5478STDY7652318	0	PAX3+MyoProg
CATGACAGTAACGTTC-5386STDY7537944	0	Mes1	5.76093	6.13002		GACTACACACGTGAGA-5478STDY7652318	0	PAX3+MyoProg
CATGACAGTAGCGCTC-5386STDY7537944	0	Mes1	6.10935	5.97415		GACTACATCGAGAACG-5478STDY7652318	0	PAX3+MyoProg
CATGACAGTCTCATCC-5386STDY7537944	0	PAX3+MyoProg	1.11512	-1.55827		GAGGTGAAGTCCGGTC-5478STDY7652318	0	MyoB1
CATGACAGTGTTTGGT-5386STDY7537944	0	Mes1	6.28882	5.82504		GAGGTGACAGTATAAG-5478STDY7652318	0	PAX3+MyoProg
CATGACATCCAAGCCG-5386STDY7537944	0	STMN2+Fibro	8.66756	4.72755		GAGGTGATCCTGTACC-5478STDY7652318	0	TenoProg
CATGACATCGGTTAAC-5386STDY7537944	0	Mes1	5.74156	5.83702		GAGTCCGCAGACAAAT-5478STDY7652318	0	TenoProg
CATGACATCTGTCAAG-5386STDY7537944	0	ISL1+Mes	9.04223	4.62308		GAGTCCGGTTCACGGC-5478STDY7652318	0	PAX3+MyoProg
CATGCCTAGGCACATG-5386STDY7537944	0	Mes1	5.24986	7.60819		GAGTCCGTCATGTCTT-5478STDY7652318	0	PAX3+MyoProg
CATGCCTCATCACAAC-5386STDY7537944	0	Mes1	4.44937	8.46738		GATCGATTCAAAGTAG-5478STDY7652318	0	PAX3+MyoProg
CATGCCTGTCTAGCGC-5386STDY7537944	0	Mes1	6.15344	4.75269		GATTCAGCAGCTCGAC-5478STDY7652318	0	PAX3+MyoProg
CATGCCTGTTGTACAC-5386STDY7537944	0	Mes1	7.8123	4.21837		GATTCAGGTAGCTGCC-5478STDY7652318	0	MyoB1
CATGCCTTCATGCAAC-5386STDY7537944	0	Mes1	5.60729	7.21152		GCAATCAGTGTGAAAT-5478STDY7652318	0	PAX3+MyoProg
CATGGCGAGAAACCTA-5386STDY7537944	0	Mes1	5.56547	5.78347		GCAATCAGTTCAACCA-5478STDY7652318	0	PAX3+MyoProg
CATGGCGAGAAGGTTT-5386STDY7537944	0	TransMes	7.50896	6.91269		GCACTCTTCTGGTATG-5478STDY7652318	0	MyoB1
CATGGCGAGAGTAATC-5386STDY7537944	0	SchwannProg	-6.12514	2.64107		GCAGTTAAGTCCTCCT-5478STDY7652318	0	PAX3+MyoProg
CATGGCGCAGACGCCT-5386STDY7537944	0	Mes1	7.42124	3.39626		GCATACACAGTCTTCC-5478STDY7652318	0.870263	TenoProg
CATGGCGGTAGCGCTC-5386STDY7537944	0	Mes1	7.31095	4.5802		GCATGCGCAGGTCCAC-5478STDY7652318	0.543893	TenoProg
CATGGCGGTTAAAGAC-5386STDY7537944	0	Mes1	6.07933	7.36148		GCATGCGGTTCGCTAA-5478STDY7652318	0	TenoProg
CATGGCGGTTGTCTTT-5386STDY7537944	0	Mes1	7.55549	5.20504		GCATGTATCCGTCATC-5478STDY7652318	0	PAX3+MyoProg
CATGGCGTCGACAGCC-5386STDY7537944	0	Mes1	7.59356	4.10936		GCCAAATCATTGGTAC-5478STDY7652318	0	PAX3+MyoProg
CATGGCGTCGCCGTGA-5386STDY7537944	0	Mes1	5.283	7.54833		GCCAAATTCCAGAAGG-5478STDY7652318	0	PAX3+MyoProg
CATGGCGTCTGGTGTA-5386STDY7537944	0	Mes1	5.57857	5.47177		GCCAAATTCGATGAGG-5478STDY7652318	0	PAX3+MyoProg
CATTATCAGGTAGCTG-5386STDY7537944	0	PrimErythro2	-4.13823	10.6724		GCCTCTATCGTACGGC-5478STDY7652318	0	PAX3+MyoProg
CATTATCCAGGCTGAA-5386STDY7537944	0	Mes1	5.34274	8.76458		GCGACCAGTCGCGAAA-5478STDY7652318	0	PAX3+MyoProg
CATTATCCAGTTCCCT-5386STDY7537944	0	Mes1	6.34121	6.39199		GCGCGATAGAGTAAGG-5478STDY7652318	0	PAX3+MyoProg
CATTATCCATGGGAAC-5386STDY7537944	0	PAX3+MyoProg	0.627064	-0.782094		GCGCGATGTGCCTGTG-5478STDY7652318	0	PAX3+MyoProg
CATTATCCATGGTAGG-5386STDY7537944	0	Mes1	5.3097	7.15354		GCTCCTAGTTAAGACA-5478STDY7652318	0	PAX3+MyoProg
CATTATCGTACGCTGC-5386STDY7537944	0	Mes1	7.25267	4.75148		GCTGCAGAGTAAGTAC-5478STDY7652318	0	PAX3+MyoProg
CATTATCGTCGGATCC-5386STDY7537944	0	Mes1	5.35893	4.81169		GCTGCAGGTCTCTCTG-5478STDY7652318	0	PAX3+MyoProg
CATTATCGTTCCACTC-5386STDY7537944	0	Mes1	8.06823	5.28822		GCTGCTTAGACGCACA-5478STDY7652318	0	PAX3+MyoProg
CATTATCTCTGGTTCC-5386STDY7537944	0	PrimErythro2	-3.87791	11.4972		GCTGGGTGTGACCAAG-5478STDY7652318	0	PAX3+MyoProg
CATTATCTCTGTCCGT-5386STDY7537944	0	PrimErythro2	-3.0395	10.85		GCTTGAAGTTACGTCA-5478STDY7652318	0	MyoB1
CATTCGCAGAGTAAGG-5386STDY7537944	0	Mes1	5.67439	4.98684		GGAACTTCAGTAACGG-5478STDY7652318	0	PAX3+MyoProg
CATTCGCAGTTAAGTG-5386STDY7537944	0	Mes1	5.85204	5.22572		GGAATAACACCTGGTG-5478STDY7652318	0	MyoB1
CATTCGCCAACTGCGC-5386STDY7537944	0	Mes1	6.58585	5.73058		GGACAAGCATTAGCCA-5478STDY7652318	0	PAX3+MyoProg
CATTCGCCACCGAATT-5386STDY7537944	0	Mes1	5.90063	5.1449		GGACAAGGTAGCCTCG-5478STDY7652318	0	PAX3+MyoProg
CATTCGCCAGACACTT-5386STDY7537944	0	PAX3+MyoProg	0.621026	-2.48784		GGACAAGGTGTTAAGA-5478STDY7652318	0	PAX3+MyoProg
CATTCGCCAGGGAGAG-5386STDY7537944	0	Mes1	7.29925	5.17943		GGAGCAAAGTAGGCCA-5478STDY7652318	0	PAX3+MyoProg
CATTCGCCAGTATAAG-5386STDY7537944	0	PAX3+MyoProg	0.386224	-1.90202		GGAGCAAGTCCGCTGA-5478STDY7652318	0	TenoProg
CATTCGCCATCTCGCT-5386STDY7537944	0	Mes1	7.21012	6.00697		GGATTACCAGATAATG-5478STDY7652318	0	PAX3+MyoProg
CATTCGCGTAGTACCT-5386STDY7537944	0	Mes1	6.82692	4.61839		GGCAATTAGTGGGTTG-5478STDY7652318	0	PAX3+MyoProg
CATTCGCGTCATATCG-5386STDY7537944	0	PrimErythro2	-4.70439	9.46543		GGCAATTTCCTTGGTC-5478STDY7652318	0	PAX3+MyoProg
CATTCGCGTGGTGTAG-5386STDY7537944	0	Mes1	7.79642	3.93875		GGCAATTTCTAACGGT-5478STDY7652318	0	PAX3+MyoProg
CATTCGCGTGTCCTCT-5386STDY7537944	0	Mes1	6.74593	5.83822		GGCGACTTCGCTAGCG-5478STDY7652318	0	PAX3+MyoProg
CATTCGCTCACTATTC-5386STDY7537944	0	Mes1	5.60066	5.17921		GGCTCGAGTATTACCG-5478STDY7652318	0	PAX3+MyoProg
CATTCGCTCCCACTTG-5386STDY7537944	0	Mes1	5.79649	5.67019		GGCTGGTAGCTGGAAC-5478STDY7652318	0	PAX3+MyoProg
CATTCGCTCGTGGGAA-5386STDY7537944	0	Mes1	7.34267	3.75007		GGGACCTTCGGTGTCG-5478STDY7652318	0	MyoB1
CCAATCCAGGAATGGA-5386STDY7537944	0	Mes1	6.00458	6.14537		GGGAGATAGCTTCGCG-5478STDY7652318	0	PAX3+MyoProg
CCAATCCCAGACGCAA-5386STDY7537944	0	TransMes	7.87272	5.91949		GGGATGATCTGTACGA-5478STDY7652318	0	PAX3+MyoProg
CCAATCCCAGGTGGAT-5386STDY7537944	0	Mes1	5.72044	7.00186		GGGCACTAGGCGCTCT-5478STDY7652318	0	PAX3+MyoProg
CCAATCCGTCGACTAT-5386STDY7537944	0	Mes1	5.11245	8.25943		GGGCATCGTAAATGTG-5478STDY7652318	0	PAX3+MyoProg
CCAATCCGTTCGGGCT-5386STDY7537944	0	Mes1	5.84635	6.1548		GGGTCTGAGTGGTAGC-5478STDY7652318	0	PAX3+MyoProg
CCAATCCTCACCAGGC-5386STDY7537944	0	Mes1	6.59291	5.3392		GGGTCTGTCGGATGTT-5478STDY7652318	0	MyoB1
CCAATCCTCGTCTGAA-5386STDY7537944	0	Mes1	5.52591	5.29912		GGGTTGCCAATAGCGG-5478STDY7652318	0	PAX3+MyoProg
CCAATCCTCTGTCTCG-5386STDY7537944	0	Mes1	5.56638	6.65658		GGGTTGCCACAGGCCT-5478STDY7652318	0	PAX3+MyoProg
CCACCTACAGTCTTCC-5386STDY7537944	0	OCP	5.01213	8.27404		GGGTTGCGTCAGAGGT-5478STDY7652318	0	PAX3+MyoProg
CCACCTAGTCCTCCAT-5386STDY7537944	0	Mes1	6.43372	4.41203		GGTGAAGGTGTCAATC-5478STDY7652318	0	PAX3+MyoProg
CCACCTAGTCGCATCG-5386STDY7537944	0	MyoB1	0.607554	-3.58897		GGTGCGTAGAGCAATT-5478STDY7652318	0	PAX3+MyoProg
CCACCTAGTGGCCCTA-5386STDY7537944	0	Mes1	8.10368	3.16194		GTAACTGAGTACGACG-5478STDY7652318	0	MyoB1
CCACCTATCTAACTTC-5386STDY7537944	0	Mes1	6.37302	4.6695		GTAACTGGTGCCTGCA-5478STDY7652318	0	PAX3+MyoProg
CCACGGAAGATCACGG-5386STDY7537944	0	Mes1	6.05649	6.50767		GTACGTATCGAACGGA-5478STDY7652318	0	PAX3+MyoProg
CCACGGACACCTCGGA-5386STDY7537944	0	Mes1	6.58652	5.4422		GTAGGCCAGACCGGAT-5478STDY7652318	0	TenoProg
CCACGGACACTATCTT-5386STDY7537944	0	PrimErythro2	-4.02154	11.6557		GTAGGCCCACTTAACG-5478STDY7652318	0	MyoB1
CCACGGAGTGTAATGA-5386STDY7537944	0	PAX3+MyoProg	0.927812	-1.47447		GTAGGCCTCTTGTTTG-5478STDY7652318	0	ProxMes
CCACGGATCACTTATC-5386STDY7537944	0	Mes1	6.28386	3.7928		GTAGTCACAGTAAGAT-5478STDY7652318	0	PAX3+MyoProg
CCACTACAGCGCTTAT-5386STDY7537944	0	OCP	4.50283	8.7324		GTATTCTTCCTACAGA-5478STDY7652318	0	PAX3+MyoProg
CCACTACAGTCTTGCA-5386STDY7537944	0	Mes1	7.23581	4.87026		GTCACGGAGTGAAGAG-5478STDY7652318	0	MyoB1
CCACTACAGTGCCAGA-5386STDY7537944	0	Mes1	6.06151	6.95089		GTCACGGTCTGGGCCA-5478STDY7652318	0	PAX3+MyoProg
CCACTACCACGGTTTA-5386STDY7537944	0	STMN2+Fibro	8.96811	4.51614		GTCATTTTCTTACCGC-5478STDY7652318	0	PAX3+MyoProg
CCACTACCACTTGGAT-5386STDY7537944	0	Mes1	5.74179	6.15743		GTCCTCACATTTGCTT-5478STDY7652318	0	TenoProg
CCACTACCATCCAACA-5386STDY7537944	0	Mes1	7.43936	3.8037		GTCCTCATCCCAAGAT-5478STDY7652318	0	PAX3+MyoProg
CCACTACGTACGCTGC-5386STDY7537944	0	STMN2+Fibro	8.33161	4.82317		GTCCTCATCTTGCATT-5478STDY7652318	0	PAX3+MyoProg
CCACTACGTATTCTCT-5386STDY7537944	0	STMN2+Fibro	8.19943	4.97846		GTCGGGTTCAGGCCCA-5478STDY7652318	0	TenoProg
CCACTACGTCGATTGT-5386STDY7537944	0	Mes1	5.09542	7.78704		GTCGGGTTCCTGCCAT-5478STDY7652318	0	PAX3+MyoProg
CCACTACGTCGCTTCT-5386STDY7537944	0	Mes1	5.23707	6.30009		GTCGTAAAGTCCATAC-5478STDY7652318	0	PAX3+MyoProg
CCACTACGTGACGGTA-5386STDY7537944	0	Mes1	6.11637	7.20911		GTCGTAACACCGGAAA-5478STDY7652318	0	TenoProg
CCACTACGTGCAGGTA-5386STDY7537944	0	Mes1	8.61388	5.42663		GTCGTAAGTACGAAAT-5478STDY7652318	0	PAX3+MyoProg
CCACTACTCCACGTGG-5386STDY7537944	0	Mes1	6.32244	5.03529		GTCTCGTGTAGGGTAC-5478STDY7652318	0	PAX3+MyoProg
CCACTACTCCGCAAGC-5386STDY7537944	0	Mes1	6.05284	4.67783		GTCTCGTTCAACTCTT-5478STDY7652318	0	PAX3+MyoProg
CCACTACTCCGCGTTT-5386STDY7537944	0	Mes1	5.40526	5.21053		GTCTTCGAGGCCATAG-5478STDY7652318	0	ProxMes
CCAGCGAAGCGCTCCA-5386STDY7537944	0	Mes1	5.90819	7.22479		GTCTTCGGTGAGCGAT-5478STDY7652318	0	PAX3+MyoProg
CCAGCGAAGGACATTA-5386STDY7537944	0	Mes1	7.14148	4.87784		GTGCAGCAGAAGGTGA-5478STDY7652318	0	MyoB1
CCAGCGAAGGCGTACA-5386STDY7537944	0	Mes1	5.80447	6.97695		GTGCATACAATCGGTT-5478STDY7652318	0	PAX3+MyoProg
CCAGCGACACATTAGC-5386STDY7537944	0	Mes1	7.19236	4.65316		GTGCATATCCCTCTTT-5478STDY7652318	0	PAX3+MyoProg
CCAGCGACACGTTGGC-5386STDY7537944	0	Mes1	5.2584	8.11569		GTGCGGTAGACTCGGA-5478STDY7652318	0	PAX3+MyoProg
CCAGCGACAGCCAATT-5386STDY7537944	0	Mes1	6.90817	5.10971		GTGCGGTGTCTGGTCG-5478STDY7652318	0	TenoProg
CCAGCGACAGGAATCG-5386STDY7537944	0	Mes1	6.85023	4.40468		GTGGGTCCATATGGTC-5478STDY7652318	0	PAX3+MyoProg
CCAGCGACAGTGAGTG-5386STDY7537944	0	Mes1	7.32281	5.15089		GTGTGCGAGAGTACCG-5478STDY7652318	0	PAX3+MyoProg
CCAGCGAGTGGTGTAG-5386STDY7537944	0	RDH10+DistalMes	8.46076	5.67022		GTTAAGCAGATCTGCT-5478STDY7652318	0	PAX3+MyoProg
CCAGCGAGTGTTTGGT-5386STDY7537944	0	Mes1	5.6757	6.57177		GTTCGGGCACTACAGT-5478STDY7652318	0	PAX3+MyoProg
CCAGCGAGTTACGACT-5386STDY7537944	0	Mes1	5.06236	7.92663		GTTCTCGGTGCGATAG-5478STDY7652318	0	PAX3+MyoProg
CCAGCGATCAACGAAA-5386STDY7537944	0	Mes1	9.04427	7.4825		GTTTCTAGTAAGCACG-5478STDY7652318	0	PAX3+MyoProg
CCAGCGATCTAACGGT-5386STDY7537944	0	Mes1	6.85004	4.32538		TAAGAGAAGAGCTTCT-5478STDY7652318	0	PAX3+MyoProg
CCATGTCAGCGGCTTC-5386STDY7537944	0	PrimErythro2	-4.41636	10.0579		TAAGCGTAGATCCGAG-5478STDY7652318	0	TenoProg
CCATGTCCAAAGGTGC-5386STDY7537944	0	STMN2+Fibro	8.21476	5.18813		TAAGCGTAGGAGTACC-5478STDY7652318	0	TenoProg
CCATGTCGTGCTAGCC-5386STDY7537944	0	Mes1	5.57197	6.54159		TAAGTGCAGTACGTAA-5478STDY7652318	0	MYH3+MyoC
CCATGTCGTGCTTCTC-5386STDY7537944	0	Mes1	6.57465	5.50882		TACACGAGTTACGGAG-5478STDY7652318	0	PAX3+MyoProg
CCATGTCGTGGTCTCG-5386STDY7537944	0	Mes1	6.02206	6.22655		TACAGTGAGCATCATC-5478STDY7652318	0	TenoProg
CCATGTCGTTCCACGG-5386STDY7537944	0	Mes1	5.46836	6.11139		TACCTATAGCTAAGAT-5478STDY7652318	0	PAX3+MyoProg
CCATGTCTCCAAATGC-5386STDY7537944	0	PAX3+MyoProg	1.24739	-1.80267		TACCTTAGTTTGACAC-5478STDY7652318	0	PAX3+MyoProg
CCATGTCTCGCGCCAA-5386STDY7537944	0	Mes1	6.00215	6.76813		TACCTTATCAGGCAAG-5478STDY7652318	0	ProxMes
CCATTCGAGAAGGCCT-5386STDY7537944	0	Mes1	6.07734	6.16145		TACGGATAGAGTACCG-5478STDY7652318	0	ProxMes
CCATTCGAGCTAAACA-5386STDY7537944	0	Mes1	5.4767	7.29261		TACGGGCAGTAGGTGC-5478STDY7652318	0	MyoB1
CCATTCGCAAGCTGGA-5386STDY7537944	0	Mes1	5.36156	7.72521		TACGGTAAGGTCGGAT-5478STDY7652318	0	PAX3+MyoProg
CCATTCGCAATAGCAA-5386STDY7537944	0	Mes1	5.96362	5.56201		TACGGTAGTGCGCTTG-5478STDY7652318	0	PAX3+MyoProg
CCATTCGCACTCAGGC-5386STDY7537944	0	MesCond	5.37767	8.32668		TACTCATAGATACACA-5478STDY7652318	0	PAX3+MyoProg
CCATTCGCAGACGCTC-5386STDY7537944	0	Mes1	5.51048	8.31722		TACTCATAGATGAGAG-5478STDY7652318	0	PAX3+MyoProg
CCATTCGCATGTAGTC-5386STDY7537944	0	Mes1	6.17244	5.43982		TACTCGCAGGACAGCT-5478STDY7652318	0	PAX3+MyoProg
CCATTCGGTTCTGTTT-5386STDY7537944	0	Mes1	5.25596	6.67168		TACTTACTCACAGGCC-5478STDY7652318	0	PAX3+MyoProg
CCATTCGTCACTGGGC-5386STDY7537944	0	Mes1	6.6521	5.18998		TACTTGTTCGCGTAGC-5478STDY7652318	0	PAX3+MyoProg
CCCAATCAGACTGTAA-5386STDY7537944	0	Mes1	6.30191	5.29625		TAGCCGGAGAGACTAT-5478STDY7652318	0	PAX3+MyoProg
CCCAATCAGTACGATA-5386STDY7537944	0	MesCond	6.1066	8.55601		TAGCCGGAGATCTGAA-5478STDY7652318	0	TenoProg
CCCAATCAGTGCTGCC-5386STDY7537944	0	Mes1	6.40043	4.61913		TAGTGGTTCTGCGGCA-5478STDY7652318	0	MyoB1
CCCAATCCACTCAGGC-5386STDY7537944	0	Mes1	5.29137	7.07742		TATCAGGAGCATGGCA-5478STDY7652318	0	PAX3+MyoProg
CCCAATCGTCAGGACA-5386STDY7537944	0	Mes1	7.53238	4.38539		TATCAGGAGGAATGGA-5478STDY7652318	0	PAX3+MyoProg
CCCAATCGTCTCTTAT-5386STDY7537944	0	Mes1	6.59416	4.21713		TATCAGGCAGCTGGCT-5478STDY7652318	0	ProxMes
CCCAATCGTGTTGAGG-5386STDY7537944	0	TransMes	7.18702	6.46596		TCAATCTAGAACTGTA-5478STDY7652318	0	PAX3+MyoProg
CCCAATCTCCGCGCAA-5386STDY7537944	0	Mes1	7.00017	5.0934		TCACAAGAGCCGTCGT-5478STDY7652318	0	ProxMes
CCCAGTTAGGCGCTCT-5386STDY7537944	0	OCP	4.79169	7.82274		TCACGAACACGCGAAA-5478STDY7652318	0	PAX3+MyoProg
CCCAGTTCAATCCGAT-5386STDY7537944	0	Mes1	7.60255	5.50338		TCAGATGCAGGTTTCA-5478STDY7652318	0	PAX3+MyoProg
CCCAGTTCACATCCGG-5386STDY7537944	0	Mes1	5.05764	7.31152		TCAGATGCATATACGC-5478STDY7652318	0	PAX3+MyoProg
CCCAGTTCACGACGAA-5386STDY7537944	0	Mes1	5.90209	5.46008		TCAGCTCAGAGTGAGA-5478STDY7652318	0	MyoB1
[truncated: 124,461 more rows]

## Sheet: panel_d
index	FGF8	array_row	array_col
[truncated: 635 more rows]

## Sheet: panel_f
index	COL3A1	COL1A1	DCN	SCN7A	ADH1B	ADH1C	SP5	ECM1	MYO3B	F10	ACKR4	FAM107A	HOXC5	PROX1	TMEM158	MFAP5	GPX3	PI15	STMN2	TBX2	CBLN4	cell_cluster
[truncated: 25,168 more rows]

[truncated: 3 more sheets: panel_g, panel_h, panel_i]
