# Supplementary material for: A human embryonic limb cell atlas resolved in space and time
Source: Nature. 2023 Dec 6;635(8039):668–78. doi: 10.1038/s41586-023-06806-x (PMC7616500; doi:10.1038/s41586-023-06806-x)
Supplement: Supplementary file 18 — Source Data Extended Data Fig. 3 [file 41586_2023_6806_MOESM18_ESM.xlsx]

## Sheet: panel_a
cell_cluster	Pcw5.1	Pcw5.4	Pcw5.6	Pcw6.1	Pcw6.5	Pcw7.2	Pcw8.0	Pcw8.4	Pcw9.0	Pcw9.3
ADH+Fibro	0	0.00138122	0	0.00284848	0.0388943	0.0432179	0.17322	0.21926	0.138192	0.167287
AER-Basal	0.00508737	0.00092081	0.0137258	0.013171	0	0	0	0.00022686	0	0.00136459
ArterialEndo	0.00088476	0.000368324	0.00137663	0.00143731	0.00122309	0.000781047	0.00037092	0.00669238	0.000853034	0.00713311
ArtiChon	0	0	0	0	0	0.00143192	0	0.00011343	0.0194979	0.0162511
B	0	9.2081e-05	0	0	0	0.000520698	0.00074184	0.00124773	0.000974896	0.00223297
Basal	0	0.000644567	0.00089076	0.00603669	0.000244618	0.00169227	0.009273	0.0022686	0.000121862	0.00762933
CMP/GMP	0	9.2081e-05	8.09782e-05	0.000261329	0	0.000130174	0	0.00022686	0	0.000682297
ChondroProg	0.00110595	0.014733	0.0574945	0.0693827	0.0092955	0.00195262	0	0	0.000121862	6.2027e-05
DC2	0	0.000184162	8.09782e-05	0.000627189	0.00464775	0.000390523	0.00296736	0.00124773	0.00109676	0.000744325
DefErythro	0	0	0	0.00109758	0.000489237	0.000390523	0.00259644	0	0.0175481	0.0104826
DefReticulo	0	0.000552486	8.09782e-05	0.000235196	0.00122309	0.0066389	0.00704748	0	0.0155983	0.00223297
DermFibro	0	9.2081e-05	0	0.00054879	0.0100294	0.0602708	0.119436	0.105944	0.0474043	0.0993053
DistalMes	0.0044238	0.000552486	0.118997	0.0502535	0.000978474	0	0	0	0	0.000372162
F10+DermFibroProg	0	0	0	2.61329e-05	0.000489237	0.0144494	0.0315282	0.0466198	0.0194979	0.0411239
HOXC5+DermFibroProg	0.00022119	0.0348987	0.020528	0.0331626	0.0401174	0.00715959	0.00037092	0.000453721	0.000121862	6.2027e-05
HyperChon	0	0	0	0	0	0.000390523	0	0.00011343	0.00109676	6.2027e-05
ISL1+Mes	0.0176952	0.108287	0.00611386	0.00574923	0.13454	0.000781047	0	0	0	0.00936608
InterMusFibro	0	0	0	5.22657e-05	0.000244618	0.000130174	0.00482196	0.00136116	0.00316841	0.00676095
InterZone	0.00154833	0.012523	0.0684266	0.0665343	0.0215264	0.0184848	0	0	0.00194979	0.000372162
LMPP/ELP	0	0.000828729	0.000404891	0.000574923	0.00293542	0.0010414	0.00222552	0.0011343	0.000487448	0.00179878
LymphEndo	0	0.000276243	0.000971739	0.000261329	0	0	0	0.000907441	0.000731172	0.00942811
MFAP5+Fibro	0	0	0	0.00318821	0.0247065	0.0725072	0.0994065	0.0847323	0.0449671	0.127342
MYH3+MyoC	0	0.0014733	0.00307717	0.00180317	0.00122309	0.00299401	0.00296736	0.00102087	0.000365586	0.000434189
MYL3+MyoC	0.00022119	0.000460405	0.00348206	0.00250875	0.00415851	0.0191356	0.0526706	0.0034029	0.0131611	0.00514824
Macro	0	0.00128913	0.00226739	0.0036586	0.00415851	0.00950273	0.013724	0.0108893	0.00670241	0.0062027
Mast	0	9.2081e-05	0.000161956	0.000156797	0.000244618	0.000130174	0.00074184	0.00022686	0.000853034	0.00186081
Megakaryo	0.00044238	9.2081e-05	0.000526358	0.00036586	0.00146771	0	0.00037092	0.00034029	0.000365586	0.000248108
Melano	0	0	0	0.00018293	0.000244618	0.000260349	0.0018546	0.0011343	0	0.00136459
Mes1	0.699624	0.417956	0.0102033	0.0506716	0.248777	0.0562354	0.00408012	0	0.00060931	0.00192284
Mes2	0.00309666	0.00488029	0.261074	0.0659593	0.0171233	0.0304608	0.0018546	0.00397005	0.000121862	0.00111649
Mes3	0.00110595	0.00395948	0.00384647	0.0994617	0.00513699	0.00312419	0.00037092	0.00011343	0.000121862	6.2027e-05
Mes4	0.0134926	0.00460405	0.0384242	0.0753149	0.00318004	0	0	0	0.000121862	0.000868379
MesCond	0.00486618	9.2081e-05	0.0466435	0.0177965	0.000244618	0.000390523	0	0	0	0
Monocyte	0.00022119	0.000460405	0.000202446	0.00054879	0.00195695	0.00130174	0.00482196	0.00442377	0.00207165	0.00694703
Myelocyte	0	0	0	0.000261329	0.000489237	0	0.00037092	0.000453721	0	0.00124054
MyoB1	0.00176952	0.00745856	0.00773342	0.00554017	0.0132094	0.00325436	0.00037092	0.000567151	0.000365586	0.000186081
MyoB2	0	0.000552486	4.04891e-05	0.000496524	0.0066047	0.0106743	0.0152077	0.0117967	0.014136	0.0110408
MyoC1	0.00044238	0.00405157	0.00546603	0.00266555	0.00684932	0.00299401	0.00037092	0.00022686	0.000121862	6.2027e-05
MyoC2	0	0	0	0.000627189	0.00342466	0.00859151	0.0155786	0.0142922	0.0210821	0.0143903
NK	0	0	0	0	0.000244618	0.000520698	0.0018546	0.00124773	0	0.00124054
NeuralFibro	0	0	0	0	0	0.000390523	0.00111276	0.0094147	0.0130392	0.0147004
Neuronal	0	0.00257827	0	0	0	0	0	0	0	0
OCP	0.0320726	0.0349908	0.0421087	0.0735901	0.0516145	0.0736787	0	0	0.0080429	0.00955216
OsteoB	0.00044238	0.000276243	0.00105272	0.00878064	0.00244618	0.000911221	0	0.00136116	0.000731172	0.00148865
PAX3+MyoProg	0.0530856	0.0547882	0.0412179	0.0255579	0.074364	0.0203072	0.00482196	0.00294918	0.000487448	0.00105446
PAX7+MyoProg	0	0.000828729	8.09782e-05	0.000993049	0.0283757	0.070164	0.218843	0.264746	0.187058	0.128396
PeriChon	0	0.00819521	0.00655924	0.0374484	0.0161448	0.0637855	0.00037092	0.00646552	0.0279064	0.0514204
Pericyte	0	9.2081e-05	0.000242935	0.00128051	0.00122309	0.00546733	0.0222552	0.0267695	0.0107239	0.0334326
Periderm	0.00199071	0.0019337	0.00174103	0.00282235	0.0053816	0.00715959	0.0537834	0.0142922	0.00231538	0.0166853
Perimysium	0	0	0	0.000287461	0	0.0106743	0.0152077	0.0343693	0.00731172	0.0465203
PrehyperChon	0	0	4.04891e-05	0.000783986	0.000244618	0.0114554	0	0.0102087	0.003534	0.000186081
PrimErythro1	0.00022119	0	0.00044538	0.00282235	0.000733855	0.00312419	0.0107567	0	0.00158421	0
PrimErythro2	0.0541916	0.0121547	0.0228763	0.0200962	0.00587084	0.00299401	0.00408012	0	0.000365586	0.000124054
ProlifChon	0	0.000828729	0.00230788	0.0209847	0.0127202	0.137594	0.00074184	0.000453721	0.0391177	0.000930406
ProxMes	0.00110595	0.0773481	0.0234837	0.00846705	0.00684932	0.000781047	0	0.00022686	0	0.00601662
RDH10+DistalMes	0.00154833	0.000184162	0.0059519	0.01338	0	0	0	0	0	6.2027e-05
RestingChon	0	9.2081e-05	0.000404891	0.0092249	0.00342466	0.140849	0	0.00011343	0.271021	0.0122193
SMC	0	0.000828729	0.000121467	0.000391993	0	0.000520698	0.00148368	0.00805354	0.00231538	0.00725716
SMProg	0	0.00110497	0.000688315	0.00229969	0.00415851	0.00468628	0.0122404	0.0209846	0.00658055	0.0325022
STMN2+Fibro	0.0645875	0.124401	0.0878614	0.0538076	0.122309	0.0154908	0.00259644	0.00158802	0.000243724	0.000248108
Schwann	0	0	0	0.00018293	0	0.00351471	0.0152077	0.018716	0.0188886	0.016065
SchwannProg	0.00066357	0.0257827	0.00858369	0.00614122	0.0176125	0.011195	0.0111276	0.00181488	0.00060931	0.00130257
SynapSchwann	0	0	0	0	0.00122309	0.00390523	0.0318991	0.011343	0.00731172	0.00868379
Teno	0	0	0	2.61329e-05	0	0.000390523	0.00037092	0.00703267	0.00268097	0.0236943
TenoProg	0	0.000276243	0.000566848	0.0266033	0.0105186	0.0106743	0.00296736	0.00034029	0.00060931	0.000496216
TransMes	0.031409	0.0236648	0.0783464	0.094601	0.0124755	0.00338454	0.00037092	0.00011343	0.000243724	0.000496216
VenousEndo	0.00243309	0.0058011	0.00299619	0.00595829	0.0119863	0.0149701	0.018546	0.0319873	0.0136485	0.0200347

## Sheet: panel_b
index	UMAP1	UMAP2	cell_cluster	stage
AAACCTGCACATTTCT-5386STDY7537944	5.89972	5.39674	Mes1	Pcw5.1
AAACCTGCAGGGATTG-5386STDY7537944	4.46141	7.96295	OCP	Pcw5.1
AAACCTGCATCGGGTC-5386STDY7537944	7.91563	5.40429	Mes1	Pcw5.1
AAACCTGCATGGGACA-5386STDY7537944	7.0598	5.86775	Mes1	Pcw5.1
AAACCTGGTGATGCCC-5386STDY7537944	-7.71642	8.12695	VenousEndo	Pcw5.1
AAACCTGGTTGATTGC-5386STDY7537944	4.97828	8.54614	OCP	Pcw5.1
AAACCTGTCCTTTACA-5386STDY7537944	6.68085	6.48702	Mes1	Pcw5.1
AAACCTGTCTAACTCT-5386STDY7537944	6.62175	4.59049	Mes1	Pcw5.1
AAACCTGTCTCCAGGG-5386STDY7537944	8.36114	5.66151	Mes4	Pcw5.1
AAACGGGAGGCCATAG-5386STDY7537944	5.37872	6.42679	Mes1	Pcw5.1
AAACGGGAGGTTCCTA-5386STDY7537944	4.86347	7.79469	Mes1	Pcw5.1
AAACGGGCAACACCCG-5386STDY7537944	6.6788	5.37307	Mes1	Pcw5.1
AAACGGGGTCACCCAG-5386STDY7537944	7.80795	6.62671	TransMes	Pcw5.1
AAACGGGGTGTGAAAT-5386STDY7537944	6.61652	6.40158	TransMes	Pcw5.1
AAACGGGTCGTGGACC-5386STDY7537944	7.57207	6.47754	TransMes	Pcw5.1
AAACGGGTCTCCAGGG-5386STDY7537944	5.63948	6.42992	Mes1	Pcw5.1
AAACGGGTCTCTAAGG-5386STDY7537944	6.97045	4.52825	Mes1	Pcw5.1
AAAGATGAGGCTAGCA-5386STDY7537944	4.85145	7.50724	Mes1	Pcw5.1
AAAGATGCACGCCAGT-5386STDY7537944	-3.80437	11.1932	PrimErythro2	Pcw5.1
AAAGATGCAGCCTATA-5386STDY7537944	5.50861	7.3686	Mes1	Pcw5.1
AAAGATGTCCGAGCCA-5386STDY7537944	7.5382	4.39376	Mes1	Pcw5.1
AAAGATGTCCGCGTTT-5386STDY7537944	-4.20189	10.5081	PrimErythro2	Pcw5.1
AAAGCAAAGACTTTCG-5386STDY7537944	5.48925	7.53646	Mes1	Pcw5.1
AAAGCAAAGGAGTTTA-5386STDY7537944	6.74092	5.73531	Mes1	Pcw5.1
AAAGCAAAGGCATGTG-5386STDY7537944	7.50433	4.39914	Mes1	Pcw5.1
AAAGCAACACTGTGTA-5386STDY7537944	-4.05806	11.7844	PrimErythro2	Pcw5.1
AAAGCAACAGGGCATA-5386STDY7537944	5.97255	5.66734	Mes1	Pcw5.1
AAAGCAAGTAGCGTGA-5386STDY7537944	7.11679	4.50044	Mes1	Pcw5.1
AAAGCAAGTATATGAG-5386STDY7537944	7.4126	5.43298	Mes1	Pcw5.1
AAAGCAAGTCGAGTTT-5386STDY7537944	-4.65915	10.0675	PrimErythro2	Pcw5.1
AAAGCAAGTCTCAACA-5386STDY7537944	-4.32904	10.8933	PrimErythro2	Pcw5.1
AAAGCAAGTGAGTGAC-5386STDY7537944	5.84978	6.74181	Mes1	Pcw5.1
AAAGTAGAGAGTACCG-5386STDY7537944	8.11792	4.15709	Mes1	Pcw5.1
AAAGTAGAGATCCCGC-5386STDY7537944	5.32097	5.22173	Mes1	Pcw5.1
AAAGTAGAGCTAACTC-5386STDY7537944	5.65229	6.28236	Mes1	Pcw5.1
AAAGTAGAGGATGGAA-5386STDY7537944	7.36918	5.59313	TransMes	Pcw5.1
AAAGTAGGTCTGCAAT-5386STDY7537944	6.37044	4.22198	Mes1	Pcw5.1
AAAGTAGGTTAGATGA-5386STDY7537944	5.65707	7.41424	Mes1	Pcw5.1
AAAGTAGGTTGAGGTG-5386STDY7537944	7.74106	4.43575	Mes1	Pcw5.1
AAAGTAGTCATCATTC-5386STDY7537944	6.10885	6.43038	Mes1	Pcw5.1
AAAGTAGTCGTGGACC-5386STDY7537944	6.99088	6.33891	TransMes	Pcw5.1
AAAGTAGTCTTGTACT-5386STDY7537944	8.45507	5.29036	STMN2+Fibro	Pcw5.1
AAATGCCAGAAGGTGA-5386STDY7537944	7.70821	3.79638	Mes1	Pcw5.1
AAATGCCAGACCTTTG-5386STDY7537944	6.6985	5.16973	Mes1	Pcw5.1
AAATGCCAGCACCGTC-5386STDY7537944	4.57444	8.6384	OCP	Pcw5.1
AAATGCCAGTAACCCT-5386STDY7537944	5.2022	8.53489	Mes1	Pcw5.1
AAATGCCCAAAGGCGT-5386STDY7537944	5.49109	6.90261	Mes1	Pcw5.1
AAATGCCCACGTGAGA-5386STDY7537944	6.13647	5.58034	Mes1	Pcw5.1
AAATGCCCATCGATGT-5386STDY7537944	9.13193	6.20779	TransMes	Pcw5.1
AAATGCCCATTCTTAC-5386STDY7537944	7.07589	6.16404	Mes1	Pcw5.1
AACACGTAGTGAATTG-5386STDY7537944	5.77613	6.11095	Mes1	Pcw5.1
AACACGTCAATACGCT-5386STDY7537944	5.09891	8.31522	Mes1	Pcw5.1
AACACGTCAGATCCAT-5386STDY7537944	7.33671	4.94453	Mes1	Pcw5.1
AACACGTCATCGACGC-5386STDY7537944	5.69978	6.69662	Mes1	Pcw5.1
AACACGTGTATTCGTG-5386STDY7537944	5.03265	8.12896	Mes1	Pcw5.1
AACACGTGTCAGAAGC-5386STDY7537944	1.22435	-1.5684	PAX3+MyoProg	Pcw5.1
AACACGTGTCCGAAGA-5386STDY7537944	6.69521	4.29795	Mes1	Pcw5.1
AACACGTGTCCGTCAG-5386STDY7537944	6.49693	5.39624	Mes1	Pcw5.1
AACACGTGTCCTCTTG-5386STDY7537944	7.60932	5.49878	OsteoB	Pcw5.1
AACACGTGTCGAAAGC-5386STDY7537944	7.8335	4.79362	Mes1	Pcw5.1
AACACGTGTGACGCCT-5386STDY7537944	5.89241	4.2443	Mes1	Pcw5.1
AACACGTGTGAGTATA-5386STDY7537944	7.1365	4.68822	Mes1	Pcw5.1
AACACGTGTGTGAATA-5386STDY7537944	5.03792	8.32766	Mes1	Pcw5.1
AACACGTGTTACGACT-5386STDY7537944	5.64421	5.59072	Mes1	Pcw5.1
AACACGTTCAGAGACG-5386STDY7537944	4.48778	8.94739	OCP	Pcw5.1
AACACGTTCTCACATT-5386STDY7537944	6.56354	5.20824	Mes1	Pcw5.1
AACACGTTCTCTGAGA-5386STDY7537944	-1.31189	14.693	AER-Basal	Pcw5.1
AACCATGCAAGTACCT-5386STDY7537944	5.23811	7.0498	Mes1	Pcw5.1
AACCATGGTACCGTAT-5386STDY7537944	5.35821	7.71841	Mes1	Pcw5.1
AACCATGGTAGGACAC-5386STDY7537944	6.34616	5.28238	Mes1	Pcw5.1
AACCATGGTCTTCGTC-5386STDY7537944	5.50937	5.89629	Mes1	Pcw5.1
AACCATGGTTGTGGCC-5386STDY7537944	7.45032	5.63423	Mes1	Pcw5.1
AACCATGGTTTGGGCC-5386STDY7537944	6.271	5.81474	Mes1	Pcw5.1
AACCATGTCACTCCTG-5386STDY7537944	6.17197	6.00235	Mes1	Pcw5.1
AACCATGTCAGGCGAA-5386STDY7537944	7.92721	5.84542	TransMes	Pcw5.1
AACCATGTCCAGTATG-5386STDY7537944	6.38032	5.61884	Mes1	Pcw5.1
AACCATGTCCCGGATG-5386STDY7537944	9.19849	5.51979	Mes4	Pcw5.1
AACCGCGCAGATTGCT-5386STDY7537944	6.31583	5.34149	Mes1	Pcw5.1
AACCGCGCATCCAACA-5386STDY7537944	6.02789	4.2255	Mes1	Pcw5.1
AACCGCGGTCTTTCAT-5386STDY7537944	1.38095	-2.01191	PAX3+MyoProg	Pcw5.1
AACGTTGAGTGCCAGA-5386STDY7537944	5.45471	6.95104	Mes1	Pcw5.1
AACGTTGCAGCAGTTT-5386STDY7537944	6.84802	5.10169	Mes1	Pcw5.1
AACGTTGCATACCATG-5386STDY7537944	8.40033	5.66316	Mes1	Pcw5.1
AACGTTGCATTAACCG-5386STDY7537944	4.63058	7.88836	Mes1	Pcw5.1
AACGTTGGTAGATTAG-5386STDY7537944	5.37008	6.63957	Mes1	Pcw5.1
AACGTTGGTGAAGGCT-5386STDY7537944	7.50908	5.50115	Mes1	Pcw5.1
AACGTTGGTGCACCAC-5386STDY7537944	5.92544	8.78183	MesCond	Pcw5.1
AACGTTGGTTATCCGA-5386STDY7537944	6.61136	5.76341	Mes1	Pcw5.1
AACGTTGGTTCGTTGA-5386STDY7537944	0.595369	-2.52331	PAX3+MyoProg	Pcw5.1
AACGTTGGTTGACGTT-5386STDY7537944	6.60558	5.78003	Mes1	Pcw5.1
AACGTTGTCACCTCGT-5386STDY7537944	7.48642	5.31484	Mes1	Pcw5.1
AACTCAGAGTATCGAA-5386STDY7537944	6.45305	4.80859	Mes1	Pcw5.1
AACTCAGGTGTTCGAT-5386STDY7537944	4.48199	7.98477	Mes1	Pcw5.1
AACTCAGTCGGAAATA-5386STDY7537944	5.609	7.18311	Mes1	Pcw5.1
AACTCAGTCTAGCACA-5386STDY7537944	8.3766	4.78972	STMN2+Fibro	Pcw5.1
AACTCCCAGCTGAAAT-5386STDY7537944	6.47139	4.97738	Mes1	Pcw5.1
AACTCCCAGTCACGCC-5386STDY7537944	5.30095	4.0052	Mes1	Pcw5.1
AACTCCCCACGTTGGC-5386STDY7537944	9.00161	4.20871	STMN2+Fibro	Pcw5.1
AACTCCCTCATTTGGG-5386STDY7537944	6.01403	5.80019	Mes1	Pcw5.1
AACTCCCTCCTGTACC-5386STDY7537944	4.96285	8.06064	Mes1	Pcw5.1
AACTCCCTCGCAAACT-5386STDY7537944	5.56901	5.26876	Mes1	Pcw5.1
AACTCCCTCTCTGTCG-5386STDY7537944	8.65999	4.58114	STMN2+Fibro	Pcw5.1
AACTCCCTCTGACCTC-5386STDY7537944	5.68474	5.84084	Mes1	Pcw5.1
AACTCCCTCTGGCGAC-5386STDY7537944	7.36821	6.2183	TransMes	Pcw5.1
AACTCTTAGAGTCTGG-5386STDY7537944	5.81274	4.72651	Mes1	Pcw5.1
AACTCTTCAACACCTA-5386STDY7537944	10.2005	4.19439	Mes4	Pcw5.1
AACTCTTCAATGGAAT-5386STDY7537944	5.48137	4.92745	Mes1	Pcw5.1
AACTCTTCACAACGTT-5386STDY7537944	6.18546	5.74208	Mes1	Pcw5.1
AACTCTTCAGTGAGTG-5386STDY7537944	6.10553	4.44402	Mes1	Pcw5.1
AACTCTTGTAGAAAGG-5386STDY7537944	10.5693	3.70286	Mes4	Pcw5.1
AACTCTTGTAGCTAAA-5386STDY7537944	7.11672	4.41271	Mes1	Pcw5.1
AACTCTTGTGCCTTGG-5386STDY7537944	5.79509	4.9879	Mes1	Pcw5.1
AACTCTTTCCAAAGTC-5386STDY7537944	4.65229	7.93932	Mes1	Pcw5.1
AACTCTTTCGACGGAA-5386STDY7537944	7.60678	5.49114	Mes1	Pcw5.1
AACTCTTTCGCTTAGA-5386STDY7537944	4.67305	7.71995	Mes1	Pcw5.1
AACTCTTTCGTTGCCT-5386STDY7537944	6.83658	5.85295	Mes1	Pcw5.1
AACTGGTAGTAGCGGT-5386STDY7537944	8.08203	6.38798	TransMes	Pcw5.1
AACTGGTCAGACACTT-5386STDY7537944	5.95154	5.96151	Mes1	Pcw5.1
AACTGGTCATCCGCGA-5386STDY7537944	1.08608	-1.30695	PAX3+MyoProg	Pcw5.1
AACTGGTGTCGACTAT-5386STDY7537944	8.30751	4.02089	Mes4	Pcw5.1
AACTGGTGTGTTGAGG-5386STDY7537944	5.10307	7.9342	Mes1	Pcw5.1
AACTGGTTCGCTTGTC-5386STDY7537944	8.47581	5.3983	STMN2+Fibro	Pcw5.1
AACTGGTTCTGTTGAG-5386STDY7537944	6.52281	7.21185	TransMes	Pcw5.1
AACTTTCAGAGACTTA-5386STDY7537944	7.00324	6.8779	TransMes	Pcw5.1
AACTTTCCAGCTCCGA-5386STDY7537944	5.72988	5.24797	Mes1	Pcw5.1
AACTTTCTCATGTAGC-5386STDY7537944	-4.36433	11.1049	PrimErythro2	Pcw5.1
AACTTTCTCCAAACTG-5386STDY7537944	-4.78696	9.69655	PrimErythro2	Pcw5.1
AACTTTCTCCGCGTTT-5386STDY7537944	5.17982	8.65661	Mes1	Pcw5.1
AAGACCTAGCTGGAAC-5386STDY7537944	5.54436	4.45077	Mes1	Pcw5.1
AAGACCTAGGACGAAA-5386STDY7537944	6.24761	6.59793	Mes1	Pcw5.1
AAGACCTAGTAACCCT-5386STDY7537944	8.69085	5.39033	DistalMes	Pcw5.1
AAGACCTAGTACGATA-5386STDY7537944	7.04776	5.82968	Mes1	Pcw5.1
AAGACCTCACAGGAGT-5386STDY7537944	7.69215	4.75441	STMN2+Fibro	Pcw5.1
AAGACCTCACCGCTAG-5386STDY7537944	-0.992545	16.5428	Periderm	Pcw5.1
AAGACCTCAGCGATCC-5386STDY7537944	5.76858	4.78475	Mes1	Pcw5.1
AAGACCTCATAGACTC-5386STDY7537944	5.37984	8.35417	Mes1	Pcw5.1
AAGACCTGTAACGCGA-5386STDY7537944	6.02697	5.89809	Mes1	Pcw5.1
AAGCCGCAGGAGTACC-5386STDY7537944	6.33419	5.67383	Mes1	Pcw5.1
AAGCCGCAGTGAAGAG-5386STDY7537944	6.98478	5.91577	Mes1	Pcw5.1
AAGCCGCCACATGTGT-5386STDY7537944	5.50792	7.42446	Mes1	Pcw5.1
AAGCCGCCAGGTCTCG-5386STDY7537944	6.61051	5.3496	Mes1	Pcw5.1
AAGCCGCCATGGTCAT-5386STDY7537944	6.14083	4.9586	Mes1	Pcw5.1
AAGCCGCGTCGATTGT-5386STDY7537944	8.3216	5.93319	Mes1	Pcw5.1
AAGCCGCGTGTGCGTC-5386STDY7537944	8.23727	5.45925	STMN2+Fibro	Pcw5.1
AAGCCGCTCCGTTGCT-5386STDY7537944	5.20015	5.21252	Mes1	Pcw5.1
AAGGAGCAGAACAACT-5386STDY7537944	7.21162	5.24382	Mes1	Pcw5.1
AAGGAGCAGTGATCGG-5386STDY7537944	6.61363	5.3998	Mes1	Pcw5.1
AAGGAGCCAATAGCAA-5386STDY7537944	4.47058	7.96072	Mes1	Pcw5.1
AAGGAGCCACGTCAGC-5386STDY7537944	9.04884	4.19645	STMN2+Fibro	Pcw5.1
AAGGAGCCATTCACTT-5386STDY7537944	8.32785	5.08588	STMN2+Fibro	Pcw5.1
AAGGAGCGTAGAGCTG-5386STDY7537944	5.39044	7.77379	Mes1	Pcw5.1
AAGGAGCTCCACGTTC-5386STDY7537944	8.55516	5.12121	STMN2+Fibro	Pcw5.1
AAGGAGCTCGACCAGC-5386STDY7537944	6.66812	4.03221	Mes1	Pcw5.1
AAGGCAGAGAGTGACC-5386STDY7537944	5.01663	4.12432	Mes1	Pcw5.1
AAGGCAGAGATGAGAG-5386STDY7537944	8.36581	4.42618	Mes1	Pcw5.1
AAGGCAGAGTGCGATG-5386STDY7537944	7.95864	5.62111	Mes1	Pcw5.1
AAGGCAGAGTTAGCGG-5386STDY7537944	8.25392	4.96964	STMN2+Fibro	Pcw5.1
AAGGCAGAGTTTAGGA-5386STDY7537944	5.44133	8.47752	Mes1	Pcw5.1
AAGGCAGCAAACCTAC-5386STDY7537944	5.10398	6.35218	Mes1	Pcw5.1
AAGGCAGCAAAGGTGC-5386STDY7537944	5.04856	3.35285	Mes1	Pcw5.1
AAGGCAGCAATTCCTT-5386STDY7537944	7.01988	5.21476	Mes1	Pcw5.1
AAGGCAGGTATTACCG-5386STDY7537944	0.808946	-2.39385	PAX3+MyoProg	Pcw5.1
AAGGCAGGTCTAGTCA-5386STDY7537944	7.72161	5.0634	Mes1	Pcw5.1
AAGGCAGTCAATACCG-5386STDY7537944	5.8066	6.10585	Mes1	Pcw5.1
AAGGCAGTCATGGTCA-5386STDY7537944	-4.16805	11.464	PrimErythro2	Pcw5.1
AAGGCAGTCCCAAGAT-5386STDY7537944	8.65836	5.13768	STMN2+Fibro	Pcw5.1
AAGGCAGTCCTCTAGC-5386STDY7537944	7.68979	3.80264	Mes1	Pcw5.1
AAGGTTCAGCTGTCTA-5386STDY7537944	5.11075	7.93836	Mes1	Pcw5.1
AAGGTTCAGGCAGGTT-5386STDY7537944	0.447217	-3.47441	MyoB1	Pcw5.1
AAGGTTCCAAGTAATG-5386STDY7537944	-4.0156	9.55963	PrimErythro2	Pcw5.1
AAGGTTCCAGACAAAT-5386STDY7537944	8.30439	5.37458	ISL1+Mes	Pcw5.1
AAGGTTCGTCCGTTAA-5386STDY7537944	1.05058	-1.93013	PAX3+MyoProg	Pcw5.1
AAGGTTCTCCGTTGTC-5386STDY7537944	5.56228	6.21702	Mes1	Pcw5.1
AAGTCTGAGGTGCACA-5386STDY7537944	6.15811	5.7778	Mes1	Pcw5.1
AAGTCTGAGTCTCAAC-5386STDY7537944	5.97726	6.22662	Mes1	Pcw5.1
AAGTCTGCAAGTCTGT-5386STDY7537944	5.64928	7.37356	Mes1	Pcw5.1
AAGTCTGCACAAGCCC-5386STDY7537944	7.20772	5.45029	Mes1	Pcw5.1
AAGTCTGGTCCCTTGT-5386STDY7537944	6.16231	6.65739	Mes1	Pcw5.1
AAGTCTGGTCTCTTTA-5386STDY7537944	1.24092	-1.92198	PAX3+MyoProg	Pcw5.1
AAGTCTGTCAAAGACA-5386STDY7537944	5.4573	3.65952	Mes1	Pcw5.1
AAGTCTGTCCGGCACA-5386STDY7537944	7.49143	4.40468	Mes1	Pcw5.1
AAGTCTGTCGATCCCT-5386STDY7537944	-4.35025	10.2277	PrimErythro2	Pcw5.1
AATCCAGAGGCGACAT-5386STDY7537944	5.34304	7.83464	Mes1	Pcw5.1
AATCCAGAGTCTTGCA-5386STDY7537944	6.96543	4.88709	Mes1	Pcw5.1
AATCCAGCAAGGTGTG-5386STDY7537944	0.776998	-1.67512	PAX3+MyoProg	Pcw5.1
AATCCAGCACAGGTTT-5386STDY7537944	4.89632	8.53871	OCP	Pcw5.1
AATCCAGCATCACGAT-5386STDY7537944	6.19902	6.29904	Mes1	Pcw5.1
AATCCAGCATCGGACC-5386STDY7537944	0.777148	-0.427308	PAX3+MyoProg	Pcw5.1
AATCCAGGTATGCTTG-5386STDY7537944	0.907025	-1.41536	PAX3+MyoProg	Pcw5.1
AATCCAGGTGCCTGTG-5386STDY7537944	5.91078	5.00765	Mes1	Pcw5.1
AATCCAGGTGCGAAAC-5386STDY7537944	6.94777	5.64924	Mes1	Pcw5.1
AATCCAGTCAAACCGT-5386STDY7537944	5.83291	5.10658	Mes1	Pcw5.1
AATCCAGTCCAATGGT-5386STDY7537944	9.58053	4.66957	ISL1+Mes	Pcw5.1
AATCCAGTCCTTTACA-5386STDY7537944	6.15019	5.52456	Mes1	Pcw5.1
AATCCAGTCGTTACGA-5386STDY7537944	6.0832	6.04417	Mes1	Pcw5.1
AATCCAGTCGTTGCCT-5386STDY7537944	7.01919	4.11468	Mes1	Pcw5.1
AATCCAGTCTCGCTTG-5386STDY7537944	6.86426	4.22063	Mes1	Pcw5.1
AATCGGTAGCCTATGT-5386STDY7537944	6.21598	4.42665	Mes1	Pcw5.1
AATCGGTAGCTCTCGG-5386STDY7537944	5.72489	5.33017	Mes1	Pcw5.1
AATCGGTAGTTGAGAT-5386STDY7537944	5.30914	8.34376	Mes1	Pcw5.1
AATCGGTCAATCGGTT-5386STDY7537944	6.30968	4.33568	Mes1	Pcw5.1
AATCGGTCACGACTCG-5386STDY7537944	5.17649	8.14606	Mes1	Pcw5.1
AATCGGTGTAGCGCAA-5386STDY7537944	7.22306	6.47546	TransMes	Pcw5.1
AATCGGTGTCTTCAAG-5386STDY7537944	5.91614	6.64171	Mes1	Pcw5.1
ACACCAAAGAGCTGGT-5386STDY7537944	6.39454	4.66888	Mes1	Pcw5.1
ACACCAAAGTTTAGGA-5386STDY7537944	6.60147	5.52744	Mes1	Pcw5.1
ACACCAACACCGAATT-5386STDY7537944	8.18696	3.93406	Mes1	Pcw5.1
ACACCAAGTAAAGGAG-5386STDY7537944	7.32845	5.1734	ISL1+Mes	Pcw5.1
ACACCAAGTGTCGCTG-5386STDY7537944	5.98351	6.49058	Mes1	Pcw5.1
ACACCAATCGAGAGCA-5386STDY7537944	5.35354	7.90294	Mes1	Pcw5.1
ACACCAATCTGAGGGA-5386STDY7537944	6.81229	5.71001	Mes1	Pcw5.1
ACACCCTAGATGGGTC-5386STDY7537944	8.70617	5.28624	STMN2+Fibro	Pcw5.1
ACACCCTAGCGATTCT-5386STDY7537944	9.78401	4.68196	ISL1+Mes	Pcw5.1
ACACCCTAGGGATACC-5386STDY7537944	7.71179	5.72795	Mes1	Pcw5.1
ACACCCTAGTGATCGG-5386STDY7537944	5.53268	5.73284	Mes1	Pcw5.1
ACACCCTAGTTACGGG-5386STDY7537944	9.23523	4.52592	ISL1+Mes	Pcw5.1
ACACCCTCAAGGACAC-5386STDY7537944	5.49353	6.32052	Mes1	Pcw5.1
ACACCCTCACATCCAA-5386STDY7537944	4.79951	6.64292	Mes1	Pcw5.1
ACACCCTCACGAAATA-5386STDY7537944	-4.50218	11.3311	PrimErythro2	Pcw5.1
ACACCCTCACTAAGTC-5386STDY7537944	5.02868	7.71903	Mes1	Pcw5.1
ACACCCTCAGTATAAG-5386STDY7537944	5.80163	6.31993	Mes1	Pcw5.1
ACACCCTGTTCCATGA-5386STDY7537944	5.81903	7.12223	Mes1	Pcw5.1
ACACCCTTCATTTGGG-5386STDY7537944	5.43081	5.01797	Mes1	Pcw5.1
ACACCGGAGCCAGAAC-5386STDY7537944	5.92517	4.21435	Mes1	Pcw5.1
ACACCGGAGTGTGAAT-5386STDY7537944	6.43423	5.41039	Mes1	Pcw5.1
ACACCGGCAAACGTGG-5386STDY7537944	6.26506	5.29142	Mes1	Pcw5.1
ACACCGGCAAAGTCAA-5386STDY7537944	5.72218	5.64686	Mes1	Pcw5.1
ACACCGGCACTGAAGG-5386STDY7537944	5.65197	5.56469	Mes1	Pcw5.1
ACACCGGCAGCGATCC-5386STDY7537944	-4.55149	9.59597	PrimErythro2	Pcw5.1
ACACCGGGTATAAACG-5386STDY7537944	7.9672	4.19069	Mes1	Pcw5.1
ACACCGGGTTCCATGA-5386STDY7537944	4.97125	7.42556	Mes1	Pcw5.1
ACACTGAAGAAACCGC-5386STDY7537944	5.31465	5.49651	Mes1	Pcw5.1
ACACTGAAGTACCGGA-5386STDY7537944	6.78868	5.84429	Mes1	Pcw5.1
ACACTGACACATCTTT-5386STDY7537944	4.90678	8.63114	OCP	Pcw5.1
ACACTGACATGCCTTC-5386STDY7537944	5.73665	3.47512	Mes1	Pcw5.1
ACACTGATCGCTGATA-5386STDY7537944	5.94791	5.56522	Mes1	Pcw5.1
ACACTGATCTCACATT-5386STDY7537944	-3.88133	10.3346	PrimErythro2	Pcw5.1
ACAGCCGAGCGTGAAC-5386STDY7537944	5.60971	8.29365	Mes1	Pcw5.1
ACAGCCGCAAGGACTG-5386STDY7537944	5.83692	5.33203	Mes1	Pcw5.1
ACAGCCGTCCATGAAC-5386STDY7537944	8.70896	4.53642	STMN2+Fibro	Pcw5.1
ACAGCCGTCCTGCTTG-5386STDY7537944	7.34938	4.9976	Mes1	Pcw5.1
ACAGCCGTCGATGAGG-5386STDY7537944	-4.42044	10.658	PrimErythro2	Pcw5.1
ACAGCTAAGCCAGGAT-5386STDY7537944	5.09238	8.04636	Mes1	Pcw5.1
ACAGCTACAATCCAAC-5386STDY7537944	5.47146	4.96644	Mes1	Pcw5.1
ACAGCTACACGAAAGC-5386STDY7537944	6.35871	5.96455	Mes1	Pcw5.1
ACAGCTAGTAAGGGAA-5386STDY7537944	6.12279	5.50829	Mes1	Pcw5.1
ACAGCTAGTATTCGTG-5386STDY7537944	5.87664	4.63898	Mes1	Pcw5.1
ACAGCTATCATAGCAC-5386STDY7537944	8.61711	5.32245	TransMes	Pcw5.1
ACATACGTCGCCTGAG-5386STDY7537944	8.48885	5.30918	STMN2+Fibro	Pcw5.1
ACATACGTCGGATGTT-5386STDY7537944	4.98841	8.58962	Mes1	Pcw5.1
ACATCAGAGCTGATAA-5386STDY7537944	0.760702	-1.41631	PAX3+MyoProg	Pcw5.1
ACATCAGAGGATTCGG-5386STDY7537944	8.3252	4.56182	Mes4	Pcw5.1
ACATCAGAGGTAAACT-5386STDY7537944	0.86186	-1.17702	PAX3+MyoProg	Pcw5.1
ACATCAGCATGCAACT-5386STDY7537944	5.62851	7.21455	Mes1	Pcw5.1
ACATCAGTCAGTTCGA-5386STDY7537944	5.53893	4.85009	Mes1	Pcw5.1
ACATCAGTCCGTAGGC-5386STDY7537944	4.88596	7.09596	OCP	Pcw5.1
ACATCAGTCGATGAGG-5386STDY7537944	5.449	9.04249	Mes1	Pcw5.1
ACATCAGTCGTGGGAA-5386STDY7537944	5.32381	6.54283	Mes1	Pcw5.1
ACATGGTAGAAGGTTT-5386STDY7537944	0.274404	-1.92818	PAX3+MyoProg	Pcw5.1
ACATGGTCAAACTGTC-5386STDY7537944	6.10295	6.12103	Mes1	Pcw5.1
ACATGGTCATACGCTA-5386STDY7537944	7.06422	5.28033	Mes1	Pcw5.1
ACATGGTCATGTAGTC-5386STDY7537944	5.75078	4.22275	Mes1	Pcw5.1
ACATGGTGTTAAGATG-5386STDY7537944	5.11474	7.79968	Mes1	Pcw5.1
ACATGGTTCCCTCTTT-5386STDY7537944	5.56088	8.3535	Mes1	Pcw5.1
ACATGGTTCCGCAAGC-5386STDY7537944	5.9217	5.47471	Mes1	Pcw5.1
ACATGGTTCTAGAGTC-5386STDY7537944	5.26812	4.9538	Mes1	Pcw5.1
ACATGGTTCTCGAGTA-5386STDY7537944	6.72877	5.49299	Mes1	Pcw5.1
ACCAGTAAGAGGTAGA-5386STDY7537944	6.18196	5.13747	Mes1	Pcw5.1
ACCAGTAAGATGAGAG-5386STDY7537944	7.02798	5.15569	Mes1	Pcw5.1
ACCAGTAAGGAGTCTG-5386STDY7537944	6.02992	6.3096	Mes1	Pcw5.1
ACCAGTAAGTGGCACA-5386STDY7537944	8.3915	5.81257	TransMes	Pcw5.1
ACCAGTAAGTGTACTC-5386STDY7537944	5.62929	6.4897	Mes1	Pcw5.1
ACCAGTACAAGTCATC-5386STDY7537944	7.18985	4.18759	Mes1	Pcw5.1
ACCAGTACACAGCCCA-5386STDY7537944	6.16296	5.88784	Mes1	Pcw5.1
ACCAGTACAGATTGCT-5386STDY7537944	7.38921	5.5768	TransMes	Pcw5.1
ACCAGTAGTGATGATA-5386STDY7537944	5.59114	7.10185	Mes1	Pcw5.1
ACCAGTAGTTGGACCC-5386STDY7537944	5.58358	4.17673	Mes1	Pcw5.1
ACCAGTATCAGGATCT-5386STDY7537944	6.0358	5.53541	Mes1	Pcw5.1
ACCCACTAGACATAAC-5386STDY7537944	8.87961	4.85363	STMN2+Fibro	Pcw5.1
ACCCACTAGAGTACAT-5386STDY7537944	6.79654	5.47723	Mes1	Pcw5.1
ACCCACTAGGATGTAT-5386STDY7537944	4.34074	8.54281	OCP	Pcw5.1
ACCCACTAGTCTTGCA-5386STDY7537944	6.27499	3.78316	Mes1	Pcw5.1
ACCCACTCAAAGTCAA-5386STDY7537944	5.48788	8.56998	Mes1	Pcw5.1
ACCCACTCAACACCCG-5386STDY7537944	8.17482	4.74261	Mes1	Pcw5.1
ACCCACTGTCTCTTAT-5386STDY7537944	5.68365	5.46087	Mes1	Pcw5.1
ACCCACTGTTCAACCA-5386STDY7537944	4.82998	7.61673	Mes1	Pcw5.1
ACCCACTTCAGCTCGG-5386STDY7537944	6.24892	5.74843	Mes1	Pcw5.1
ACCCACTTCTGTTGAG-5386STDY7537944	4.59213	8.82895	OCP	Pcw5.1
ACCGTAAAGGGTGTGT-5386STDY7537944	5.38833	7.55659	Mes1	Pcw5.1
ACCGTAACACGAAATA-5386STDY7537944	6.22989	6.55335	Mes1	Pcw5.1
ACCGTAACACGCATCG-5386STDY7537944	6.77044	4.94113	Mes1	Pcw5.1
ACCGTAAGTCTAAAGA-5386STDY7537944	8.53466	5.43092	ISL1+Mes	Pcw5.1
ACCGTAAGTGGCGAAT-5386STDY7537944	5.77167	3.94615	Mes1	Pcw5.1
ACCGTAATCAGAAATG-5386STDY7537944	4.81262	8.45375	OCP	Pcw5.1
ACCGTAATCTTGTACT-5386STDY7537944	5.22683	8.03867	Mes1	Pcw5.1
ACCTTTAAGATGTCGG-5386STDY7537944	6.80629	4.3879	Mes1	Pcw5.1
ACCTTTAAGCCTATGT-5386STDY7537944	8.30118	5.2391	Mes1	Pcw5.1
ACCTTTAAGCGCTCCA-5386STDY7537944	5.32175	3.66961	Mes1	Pcw5.1
ACCTTTAAGTAGATGT-5386STDY7537944	6.2897	5.30433	Mes1	Pcw5.1
ACCTTTACAGGCGATA-5386STDY7537944	5.50754	7.24429	Mes1	Pcw5.1
ACCTTTACATGACGGA-5386STDY7537944	6.27102	5.19853	Mes1	Pcw5.1
ACCTTTACATGCCTTC-5386STDY7537944	5.70643	6.89265	Mes1	Pcw5.1
ACCTTTAGTATATCCG-5386STDY7537944	-4.47275	11.4063	PrimErythro2	Pcw5.1
ACCTTTAGTCAAACTC-5386STDY7537944	7.39575	5.03395	Mes1	Pcw5.1
ACCTTTAGTGGTGTAG-5386STDY7537944	4.95972	8.86956	OCP	Pcw5.1
ACGAGCCAGGGTCGAT-5386STDY7537944	6.94586	4.51585	Mes1	Pcw5.1
ACGAGCCAGTATGACA-5386STDY7537944	8.18582	3.40711	ISL1+Mes	Pcw5.1
ACGAGCCAGTGATCGG-5386STDY7537944	8.58355	5.22677	ISL1+Mes	Pcw5.1
ACGAGCCCAAGTTAAG-5386STDY7537944	8.57207	4.62837	STMN2+Fibro	Pcw5.1
ACGAGCCCACGAAGCA-5386STDY7537944	4.26824	8.42488	OCP	Pcw5.1
ACGAGCCCACTGCCAG-5386STDY7537944	4.00974	9.19321	ChondroProg	Pcw5.1
ACGAGCCCATGCCACG-5386STDY7537944	5.76922	6.861	Mes1	Pcw5.1
ACGAGCCGTCTCGTTC-5386STDY7537944	7.07907	6.02802	Mes1	Pcw5.1
ACGAGCCGTTACAGAA-5386STDY7537944	7.59389	6.24184	TransMes	Pcw5.1
ACGAGGAAGCTGATAA-5386STDY7537944	5.74458	6.38505	Mes1	Pcw5.1
ACGAGGACACTTGGAT-5386STDY7537944	6.29252	6.01964	Mes1	Pcw5.1
ACGAGGACATACAGCT-5386STDY7537944	5.59895	5.76642	Mes2	Pcw5.1
ACGAGGAGTAAGAGAG-5386STDY7537944	-2.13408	14.6798	AER-Basal	Pcw5.1
ACGAGGAGTCCTCCAT-5386STDY7537944	5.63902	3.88106	Mes1	Pcw5.1
ACGAGGAGTCTACCTC-5386STDY7537944	0.128078	-3.52735	MyoB1	Pcw5.1
ACGAGGAGTGCAGACA-5386STDY7537944	8.56522	4.75837	STMN2+Fibro	Pcw5.1
ACGAGGAGTTCAGACT-5386STDY7537944	7.73832	6.08323	TransMes	Pcw5.1
ACGAGGATCTGCAGTA-5386STDY7537944	4.63047	7.92983	OCP	Pcw5.1
ACGAGGATCTGGTATG-5386STDY7537944	6.32097	4.54457	Mes1	Pcw5.1
ACGAGGATCTTAACCT-5386STDY7537944	7.94369	5.30293	STMN2+Fibro	Pcw5.1
ACGATACAGAAGAAGC-5386STDY7537944	6.8695	5.77104	Mes1	Pcw5.1
ACGATACAGCCACCTG-5386STDY7537944	8.60818	5.13511	STMN2+Fibro	Pcw5.1
ACGATACAGGCCCTTG-5386STDY7537944	7.05388	5.39728	Mes1	Pcw5.1
ACGATACCAAGCTGAG-5386STDY7537944	7.0614	4.15021	Mes1	Pcw5.1
ACGATACCAAGTCATC-5386STDY7537944	6.52503	4.13092	Mes1	Pcw5.1
ACGATACCACAGTCGC-5386STDY7537944	5.78848	9.2001	Mes1	Pcw5.1
ACGATACCATGACATC-5386STDY7537944	6.4441	6.0097	Mes1	Pcw5.1
ACGATACGTATAAACG-5386STDY7537944	8.50621	4.98409	STMN2+Fibro	Pcw5.1
ACGATACGTGTGGCTC-5386STDY7537944	6.06251	5.2424	Mes1	Pcw5.1
ACGATACTCATGGTCA-5386STDY7537944	8.50887	4.28419	Mes1	Pcw5.1
ACGATGTAGTCTCGGC-5386STDY7537944	10.4254	2.90947	STMN2+Fibro	Pcw5.1
ACGATGTAGTGGGATC-5386STDY7537944	5.58875	4.74708	Mes1	Pcw5.1
ACGATGTAGTTAGGTA-5386STDY7537944	5.8829	6.29111	Mes1	Pcw5.1
ACGATGTCACCTCGTT-5386STDY7537944	6.29627	4.79536	Mes1	Pcw5.1
ACGATGTCACGGATAG-5386STDY7537944	6.72056	5.90349	Mes1	Pcw5.1
ACGATGTCAGACGCCT-5386STDY7537944	7.5582	5.416	Mes1	Pcw5.1
ACGATGTGTCACAAGG-5386STDY7537944	8.26803	6.02906	TransMes	Pcw5.1
ACGATGTTCAGATAAG-5386STDY7537944	5.05873	7.23881	Mes1	Pcw5.1
ACGATGTTCTTTACAC-5386STDY7537944	5.30937	8.0793	Mes1	Pcw5.1
ACGCAGCAGAGTGACC-5386STDY7537944	6.94856	5.19314	Mes1	Pcw5.1
ACGCAGCAGTCAAGGC-5386STDY7537944	6.516	4.83442	Mes1	Pcw5.1
ACGCAGCCACACCGCA-5386STDY7537944	5.22395	8.50574	Mes1	Pcw5.1
ACGCAGCGTAACGCGA-5386STDY7537944	7.65774	4.16726	Mes1	Pcw5.1
ACGCAGCGTAGCTTGT-5386STDY7537944	5.6423	5.194	Mes1	Pcw5.1
ACGCAGCTCAAACAAG-5386STDY7537944	-4.13782	11.0182	PrimErythro2	Pcw5.1
ACGCAGCTCATGCAAC-5386STDY7537944	5.94905	3.71614	Mes1	Pcw5.1
ACGCAGCTCCGCATAA-5386STDY7537944	5.15852	8.33044	Mes1	Pcw5.1
ACGCAGCTCTTCATGT-5386STDY7537944	5.66257	6.52625	Mes1	Pcw5.1
ACGCCAGAGACCCACC-5386STDY7537944	5.6193	4.52124	Mes1	Pcw5.1
ACGCCAGAGCCTTGAT-5386STDY7537944	4.75689	8.07431	Mes1	Pcw5.1
ACGCCAGAGGCGACAT-5386STDY7537944	6.30458	5.69972	Mes1	Pcw5.1
ACGCCAGAGGGCTTCC-5386STDY7537944	6.37765	6.22584	Mes1	Pcw5.1
ACGCCAGGTAGGAGTC-5386STDY7537944	5.60358	7.10195	Mes1	Pcw5.1
ACGCCAGGTGATGTGG-5386STDY7537944	4.96436	7.79118	Mes1	Pcw5.1
ACGCCAGGTGGTGTAG-5386STDY7537944	6.78547	5.20215	Mes1	Pcw5.1
ACGCCAGGTGGTTTCA-5386STDY7537944	-3.50709	10.8268	PrimErythro2	Pcw5.1
ACGCCAGTCTACCAGA-5386STDY7537944	5.75384	6.2784	Mes1	Pcw5.1
ACGCCGAAGATCACGG-5386STDY7537944	5.62787	5.92227	Mes1	Pcw5.1
ACGCCGAAGATGTCGG-5386STDY7537944	8.33334	5.31989	TransMes	Pcw5.1
ACGCCGAAGATGTTAG-5386STDY7537944	6.59715	5.97319	Mes1	Pcw5.1
ACGCCGAAGGATATAC-5386STDY7537944	7.66925	2.73239	Mes1	Pcw5.1
ACGCCGAAGGGAGTAA-5386STDY7537944	7.20567	6.83683	TransMes	Pcw5.1
ACGCCGACACCTCGGA-5386STDY7537944	9.30658	4.47477	STMN2+Fibro	Pcw5.1
ACGCCGACACGAGAGT-5386STDY7537944	5.87729	6.49552	Mes1	Pcw5.1
ACGCCGAGTCGGCTCA-5386STDY7537944	5.95991	6.6647	Mes1	Pcw5.1
ACGCCGAGTCTGCGGT-5386STDY7537944	-4.165	10.1958	PrimErythro2	Pcw5.1
ACGCCGATCAATCTCT-5386STDY7537944	5.63838	7.61238	Mes1	Pcw5.1
ACGCCGATCACAGTAC-5386STDY7537944	7.69885	6.55234	TransMes	Pcw5.1
ACGCCGATCAGCATGT-5386STDY7537944	5.65832	7.69972	Mes1	Pcw5.1
ACGCCGATCTAGCACA-5386STDY7537944	4.99178	7.18686	OCP	Pcw5.1
ACGCCGATCTTAGCCC-5386STDY7537944	5.58243	7.34363	Mes1	Pcw5.1
ACGCCGATCTTGTTTG-5386STDY7537944	5.12783	8.70371	InterZone	Pcw5.1
ACGGAGAAGCGTCTAT-5386STDY7537944	4.67585	8.30335	OCP	Pcw5.1
ACGGAGAAGCTAGTCT-5386STDY7537944	6.12683	6.71808	Mes1	Pcw5.1
ACGGAGAAGGCCCTTG-5386STDY7537944	10.0376	4.21002	Mes4	Pcw5.1
ACGGAGACAGTATAAG-5386STDY7537944	6.35857	5.49361	Mes1	Pcw5.1
ACGGAGACATTGGTAC-5386STDY7537944	6.04237	6.18215	Mes1	Pcw5.1
ACGGAGAGTCCGCTGA-5386STDY7537944	5.25778	7.86315	Mes1	Pcw5.1
ACGGAGAGTCTCTTTA-5386STDY7537944	8.65112	4.08271	STMN2+Fibro	Pcw5.1
ACGGAGAGTCTTCGTC-5386STDY7537944	5.79054	5.84858	ProxMes	Pcw5.1
ACGGAGAGTCTTTCAT-5386STDY7537944	7.56421	5.01227	Mes1	Pcw5.1
ACGGAGAGTGCGGTAA-5386STDY7537944	6.00594	6.83471	Mes1	Pcw5.1
ACGGAGAGTTATGCGT-5386STDY7537944	8.63057	5.00602	STMN2+Fibro	Pcw5.1
ACGGAGATCAGGCCCA-5386STDY7537944	5.64651	6.70949	Mes1	Pcw5.1
ACGGAGATCCACGCAG-5386STDY7537944	5.48892	7.75233	Mes1	Pcw5.1
ACGGCCAAGACAGACC-5386STDY7537944	6.46693	4.39622	Mes1	Pcw5.1
ACGGCCAAGCCAACAG-5386STDY7537944	5.66507	6.95982	Mes1	Pcw5.1
ACGGCCAAGTACATGA-5386STDY7537944	5.09232	9.03988	Mes1	Pcw5.1
ACGGCCACAAGTCATC-5386STDY7537944	5.93045	6.11771	Mes1	Pcw5.1
ACGGCCACACACATGT-5386STDY7537944	8.93924	4.50842	STMN2+Fibro	Pcw5.1
ACGGCCACAGACAGGT-5386STDY7537944	5.69807	5.55689	Mes1	Pcw5.1
ACGGCCACATAAAGGT-5386STDY7537944	6.52277	5.77867	Mes1	Pcw5.1
ACGGCCAGTACAGTGG-5386STDY7537944	10.126	5.09767	Mes4	Pcw5.1
ACGGCCAGTCTTCTCG-5386STDY7537944	8.60856	4.58902	Mes4	Pcw5.1
ACGGCCAGTTAAGTAG-5386STDY7537944	-4.01654	10.6901	PrimErythro2	Pcw5.1
ACGGCCAGTTCAACCA-5386STDY7537944	5.41413	6.63604	Mes1	Pcw5.1
ACGGGCTAGACCACGA-5386STDY7537944	5.68323	6.00017	Mes1	Pcw5.1
ACGGGCTAGCCAACAG-5386STDY7537944	0.906115	-1.00552	PAX3+MyoProg	Pcw5.1
ACGGGCTAGGGAACGG-5386STDY7537944	5.39579	6.48001	Mes1	Pcw5.1
ACGGGCTAGTACACCT-5386STDY7537944	7.78708	5.17122	Mes1	Pcw5.1
ACGGGCTCACATCCGG-5386STDY7537944	-3.91732	9.48227	PrimErythro2	Pcw5.1
ACGGGCTCAGAGTGTG-5386STDY7537944	-4.15867	11.7013	PrimErythro2	Pcw5.1
ACGGGCTGTACCGTTA-5386STDY7537944	6.65615	5.33911	Mes1	Pcw5.1
ACGGGCTGTAGGCTGA-5386STDY7537944	7.19158	5.95669	TransMes	Pcw5.1
ACGGGCTGTCTCCCTA-5386STDY7537944	5.87692	5.85337	Mes1	Pcw5.1
ACGGGCTGTGGTTTCA-5386STDY7537944	6.80991	5.04374	Mes1	Pcw5.1
ACGGGCTTCGTACGGC-5386STDY7537944	5.65074	7.35035	Mes1	Pcw5.1
ACGGGTCAGATCCTGT-5386STDY7537944	5.46974	6.85712	Mes1	Pcw5.1
ACGGGTCAGCCCAATT-5386STDY7537944	5.42955	7.12033	Mes1	Pcw5.1
ACGGGTCAGGCTCTTA-5386STDY7537944	8.16598	3.54904	Mes1	Pcw5.1
ACGGGTCAGTCTCCTC-5386STDY7537944	5.36756	7.42719	Mes1	Pcw5.1
ACGGGTCCAGATTGCT-5386STDY7537944	5.53315	7.15657	Mes1	Pcw5.1
ACGGGTCGTCGTGGCT-5386STDY7537944	5.5207	7.21801	Mes1	Pcw5.1
ACGGGTCGTGTAACGG-5386STDY7537944	5.45828	5.97085	Mes1	Pcw5.1
ACGGGTCGTTGGGACA-5386STDY7537944	5.04971	8.27966	Mes1	Pcw5.1
ACGGGTCTCACTTATC-5386STDY7537944	10.1864	4.67737	ISL1+Mes	Pcw5.1
ACGGGTCTCATAGCAC-5386STDY7537944	5.09383	8.07783	Mes1	Pcw5.1
ACGGGTCTCATCTGCC-5386STDY7537944	7.00781	4.81275	Mes1	Pcw5.1
ACGGGTCTCCAAACAC-5386STDY7537944	5.81762	7.05217	Mes1	Pcw5.1
ACGGGTCTCGTTTGCC-5386STDY7537944	5.20575	6.97022	OCP	Pcw5.1
ACGTCAAAGACCTTTG-5386STDY7537944	6.27241	4.40756	Mes1	Pcw5.1
ACGTCAACAAGCGAGT-5386STDY7537944	8.94797	5.12177	ISL1+Mes	Pcw5.1
ACGTCAAGTGACGCCT-5386STDY7537944	5.2407	3.74985	Mes1	Pcw5.1
ACGTCAATCATGTCTT-5386STDY7537944	1.00855	-1.47429	PAX3+MyoProg	Pcw5.1
ACGTCAATCCGAGCCA-5386STDY7537944	5.85715	5.22866	Mes1	Pcw5.1
ACGTCAATCCGATATG-5386STDY7537944	6.44533	4.61921	Mes1	Pcw5.1
ACGTCAATCTACTATC-5386STDY7537944	5.59551	5.75135	Mes1	Pcw5.1
ACTATCTAGAATGTTG-5386STDY7537944	5.40459	7.67956	Mes1	Pcw5.1
ACTATCTAGAATTGTG-5386STDY7537944	6.29585	5.03118	Mes1	Pcw5.1
ACTATCTAGAGTACAT-5386STDY7537944	-4.69846	9.51401	PrimErythro2	Pcw5.1
ACTATCTAGCAGGCTA-5386STDY7537944	7.12529	5.84695	Mes1	Pcw5.1
ACTATCTAGTCGTTTG-5386STDY7537944	5.46753	5.33603	Mes1	Pcw5.1
ACTATCTGTCGACTGC-5386STDY7537944	6.26605	4.53806	Mes1	Pcw5.1
ACTATCTGTGATGTCT-5386STDY7537944	5.46039	7.87622	Mes1	Pcw5.1
ACTATCTGTGTCTGAT-5386STDY7537944	6.35124	5.74937	Mes1	Pcw5.1
ACTATCTGTTAAGACA-5386STDY7537944	8.42231	4.99558	STMN2+Fibro	Pcw5.1
ACTATCTGTTTACTCT-5386STDY7537944	6.40879	4.27755	Mes1	Pcw5.1
ACTATCTTCAAGGTAA-5386STDY7537944	8.7886	5.07625	STMN2+Fibro	Pcw5.1
ACTATCTTCTCACATT-5386STDY7537944	-4.42483	11.3256	PrimErythro2	Pcw5.1
ACTGAACCACAGGCCT-5386STDY7537944	6.15993	5.40509	Mes1	Pcw5.1
ACTGAACCACCGAATT-5386STDY7537944	5.64615	7.91447	Mes1	Pcw5.1
ACTGAACCATACTACG-5386STDY7537944	5.33757	5.4627	Mes1	Pcw5.1
ACTGAACGTAGCCTAT-5386STDY7537944	5.09279	8.07689	Mes1	Pcw5.1
ACTGAACTCAGAAATG-5386STDY7537944	1.00285	-1.52932	PAX3+MyoProg	Pcw5.1
ACTGAACTCGCCAGCA-5386STDY7537944	7.32738	4.44277	Mes1	Pcw5.1
ACTGAACTCTAACGGT-5386STDY7537944	8.04554	6.14692	TransMes	Pcw5.1
ACTGAGTAGTTCGATC-5386STDY7537944	5.48637	7.8314	Mes1	Pcw5.1
ACTGAGTCATCGACGC-5386STDY7537944	6.46162	5.67569	Mes1	Pcw5.1
ACTGAGTGTAAGGGCT-5386STDY7537944	6.42817	6.03179	Mes1	Pcw5.1
ACTGAGTGTACCGAGA-5386STDY7537944	7.61392	5.19302	Mes1	Pcw5.1
ACTGAGTGTCTCAACA-5386STDY7537944	5.45785	6.58608	Mes1	Pcw5.1
ACTGAGTTCTAACTTC-5386STDY7537944	5.56577	5.44537	Mes1	Pcw5.1
ACTGATGAGGGTCTCC-5386STDY7537944	6.56799	4.2884	Mes1	Pcw5.1
ACTGATGAGTGTACCT-5386STDY7537944	6.33657	4.32914	Mes1	Pcw5.1
ACTGATGCAGATAATG-5386STDY7537944	5.7164	6.12108	Mes1	Pcw5.1
ACTGATGCAGCCTTTC-5386STDY7537944	7.60574	6.508	TransMes	Pcw5.1
ACTGATGGTAGAAGGA-5386STDY7537944	5.19763	7.96028	Mes1	Pcw5.1
ACTGATGGTAGTGAAT-5386STDY7537944	5.42212	3.34716	Mes1	Pcw5.1
ACTGATGGTCAGAATA-5386STDY7537944	6.21711	5.69483	Mes1	Pcw5.1
ACTGATGGTGGCCCTA-5386STDY7537944	-4.34875	11.0976	PrimErythro2	Pcw5.1
ACTGATGTCCGAAGAG-5386STDY7537944	5.94245	6.07089	Mes1	Pcw5.1
ACTGATGTCGCGTAGC-5386STDY7537944	4.71359	8.00867	Mes1	Pcw5.1
ACTGATGTCGGCGCAT-5386STDY7537944	8.50468	5.19413	STMN2+Fibro	Pcw5.1
ACTGATGTCTATGTGG-5386STDY7537944	7.19172	5.8372	Mes1	Pcw5.1
ACTGCTCAGACATAAC-5386STDY7537944	5.16869	7.61965	Mes1	Pcw5.1
ACTGCTCAGACCGGAT-5386STDY7537944	5.27714	4.129	Mes1	Pcw5.1
ACTGCTCAGCTTTGGT-5386STDY7537944	10.528	3.3185	Mes4	Pcw5.1
ACTGCTCCAGGGAGAG-5386STDY7537944	5.49606	6.91234	Mes1	Pcw5.1
ACTGCTCTCACAAACC-5386STDY7537944	6.20061	4.21542	Mes1	Pcw5.1
ACTGCTCTCGCCGTGA-5386STDY7537944	5.62324	5.75193	Mes1	Pcw5.1
ACTGCTCTCGGAGGTA-5386STDY7537944	6.1644	4.97645	Mes1	Pcw5.1
ACTGTCCAGATGCGAC-5386STDY7537944	8.58896	4.84208	STMN2+Fibro	Pcw5.1
ACTGTCCCACAACGCC-5386STDY7537944	1.21847	-1.97742	PAX3+MyoProg	Pcw5.1
ACTGTCCCACATAACC-5386STDY7537944	5.55443	4.13505	Mes1	Pcw5.1
ACTGTCCCAGGGATTG-5386STDY7537944	7.54019	6.57036	TransMes	Pcw5.1
ACTGTCCGTACATGTC-5386STDY7537944	8.59299	4.82984	STMN2+Fibro	Pcw5.1
ACTGTCCGTCAAAGAT-5386STDY7537944	5.37288	4.90859	Mes1	Pcw5.1
ACTGTCCGTTCGAATC-5386STDY7537944	7.80509	4.34877	Mes1	Pcw5.1
ACTGTCCTCGGCGCAT-5386STDY7537944	7.64827	5.30827	Mes1	Pcw5.1
ACTGTCCTCTCCTATA-5386STDY7537944	7.61967	4.54798	Mes1	Pcw5.1
ACTTACTAGAGCAATT-5386STDY7537944	8.78995	4.90244	STMN2+Fibro	Pcw5.1
ACTTACTAGGAGCGTT-5386STDY7537944	5.22975	8.08957	Mes1	Pcw5.1
ACTTACTCAAGGACAC-5386STDY7537944	6.08853	5.35064	Mes1	Pcw5.1
ACTTACTCAGCCTATA-5386STDY7537944	-3.54406	10.9305	PrimErythro2	Pcw5.1
ACTTACTTCGTAGATC-5386STDY7537944	9.39832	3.4395	STMN2+Fibro	Pcw5.1
ACTTGTTAGAAGGGTA-5386STDY7537944	8.72481	4.07559	Mes4	Pcw5.1
ACTTGTTAGAGGTTGC-5386STDY7537944	8.66363	4.75907	STMN2+Fibro	Pcw5.1
ACTTGTTAGCTTATCG-5386STDY7537944	4.9564	7.91344	Mes1	Pcw5.1
ACTTGTTAGTATTGGA-5386STDY7537944	6.26846	7.33057	Mes1	Pcw5.1
ACTTGTTAGTTCCACA-5386STDY7537944	6.34104	5.67288	Mes1	Pcw5.1
ACTTGTTCAGTATGCT-5386STDY7537944	-4.75499	9.99032	PrimErythro2	Pcw5.1
ACTTGTTGTCGCTTTC-5386STDY7537944	6.14356	5.45602	Mes1	Pcw5.1
ACTTGTTTCTCTTGAT-5386STDY7537944	4.86543	8.37189	OCP	Pcw5.1
ACTTTCAAGAAGGCCT-5386STDY7537944	6.46789	5.19313	Mes1	Pcw5.1
ACTTTCAAGGCCCTTG-5386STDY7537944	5.47496	6.07179	Mes1	Pcw5.1
ACTTTCACAAAGCAAT-5386STDY7537944	7.00186	5.79648	Mes1	Pcw5.1
ACTTTCACAGGTGGAT-5386STDY7537944	6.41025	6.18752	Mes1	Pcw5.1
ACTTTCACATCGGAAG-5386STDY7537944	5.80335	5.24975	Mes1	Pcw5.1
ACTTTCAGTCGAAAGC-5386STDY7537944	7.45007	5.97425	Mes1	Pcw5.1
ACTTTCAGTCTTTCAT-5386STDY7537944	-4.04525	11.7699	PrimErythro2	Pcw5.1
ACTTTCAGTTAAGATG-5386STDY7537944	6.69167	7.01262	TransMes	Pcw5.1
ACTTTCATCACATAGC-5386STDY7537944	5.41353	4.15438	Mes1	Pcw5.1
ACTTTCATCAGGTTCA-5386STDY7537944	8.69799	4.1281	Mes4	Pcw5.1
ACTTTCATCGAATGGG-5386STDY7537944	5.75885	4.40918	Mes1	Pcw5.1
ACTTTCATCGTAGGTT-5386STDY7537944	6.58112	4.86378	Mes1	Pcw5.1
AGAATAGAGACCCACC-5386STDY7537944	6.23029	4.89804	Mes1	Pcw5.1
AGAATAGAGAGCTGGT-5386STDY7537944	4.55903	7.93827	OCP	Pcw5.1
AGAATAGAGCGTCAAG-5386STDY7537944	5.15041	7.8967	Mes1	Pcw5.1
AGAATAGAGGCTAGAC-5386STDY7537944	4.75361	8.11747	OCP	Pcw5.1
AGAATAGAGTTACCCA-5386STDY7537944	8.86683	4.48913	STMN2+Fibro	Pcw5.1
AGAATAGCACAGCCCA-5386STDY7537944	9.14351	5.51552	RDH10+DistalMes	Pcw5.1
AGAATAGCATGCCTAA-5386STDY7537944	6.66291	6.27576	TransMes	Pcw5.1
AGAATAGGTATTACCG-5386STDY7537944	5.90301	5.90095	Mes1	Pcw5.1
AGAATAGGTGCACTTA-5386STDY7537944	6.57492	5.21791	Mes1	Pcw5.1
AGAATAGGTTGATTGC-5386STDY7537944	8.58042	4.71879	ISL1+Mes	Pcw5.1
AGAATAGTCCCAAGAT-5386STDY7537944	9.03437	4.38678	STMN2+Fibro	Pcw5.1
AGAATAGTCGGTTAAC-5386STDY7537944	5.10602	7.95439	Mes1	Pcw5.1
AGAATAGTCTTACCGC-5386STDY7537944	5.57027	5.20781	Mes1	Pcw5.1
AGACGTTAGGTGATTA-5386STDY7537944	6.06387	5.04377	Mes1	Pcw5.1
AGACGTTCATGCCACG-5386STDY7537944	4.77546	8.9643	OCP	Pcw5.1
AGACGTTGTAAGTGGC-5386STDY7537944	7.40048	5.2132	Mes1	Pcw5.1
AGACGTTGTTAGTGGG-5386STDY7537944	-4.03658	10.8481	PrimErythro2	Pcw5.1
AGACGTTTCACGACTA-5386STDY7537944	0.939347	-1.1794	PAX3+MyoProg	Pcw5.1
AGACGTTTCATGCATG-5386STDY7537944	5.88764	3.71883	Mes1	Pcw5.1
AGACGTTTCCTGTACC-5386STDY7537944	7.08203	6.26507	TransMes	Pcw5.1
AGACGTTTCTATCCCG-5386STDY7537944	6.52291	4.80152	Mes1	Pcw5.1
AGAGCGAAGCTAGTCT-5386STDY7537944	5.76804	5.15767	Mes1	Pcw5.1
AGAGCGAAGTTAGGTA-5386STDY7537944	5.44985	6.33386	Mes1	Pcw5.1
AGAGCGATCACCGTAA-5386STDY7537944	1.35754	-1.76634	PAX3+MyoProg	Pcw5.1
AGAGCGATCTCTAGGA-5386STDY7537944	5.51578	6.77987	Mes1	Pcw5.1
AGAGCTTAGACTGTAA-5386STDY7537944	8.57642	5.09696	Mes1	Pcw5.1
AGAGCTTAGGGAGTAA-5386STDY7537944	6.41844	5.2256	Mes1	Pcw5.1
AGAGCTTAGTGTCCCG-5386STDY7537944	5.61366	6.00811	Mes1	Pcw5.1
AGAGTGGAGAGGTACC-5386STDY7537944	9.40004	3.71837	STMN2+Fibro	Pcw5.1
AGAGTGGAGCCAGTAG-5386STDY7537944	5.48122	7.77272	Mes1	Pcw5.1
AGAGTGGAGTGGCACA-5386STDY7537944	5.19176	7.26186	Mes1	Pcw5.1
AGAGTGGCATGCTAGT-5386STDY7537944	5.76282	8.35764	Mes1	Pcw5.1
AGAGTGGCATGGTCTA-5386STDY7537944	6.03745	6.00111	Mes1	Pcw5.1
AGAGTGGCATTGCGGC-5386STDY7537944	8.0665	7.38112	Mes1	Pcw5.1
AGAGTGGGTAAACGCG-5386STDY7537944	7.12347	5.86709	TransMes	Pcw5.1
AGAGTGGGTCCGACGT-5386STDY7537944	4.93233	8.92867	OCP	Pcw5.1
AGAGTGGGTTCCATGA-5386STDY7537944	6.22679	3.9567	Mes1	Pcw5.1
AGAGTGGGTTGGTGGA-5386STDY7537944	6.34985	4.05755	Mes1	Pcw5.1
AGATCTGAGACACGAC-5386STDY7537944	6.41069	3.54102	Mes1	Pcw5.1
AGATCTGAGACGACGT-5386STDY7537944	6.77042	4.6641	Mes1	Pcw5.1
AGATCTGAGGAGTAGA-5386STDY7537944	8.77464	4.60016	STMN2+Fibro	Pcw5.1
AGATCTGAGGTCATCT-5386STDY7537944	-4.71696	10.0907	PrimErythro2	Pcw5.1
AGATCTGCACGGACAA-5386STDY7537944	8.81359	5.16398	STMN2+Fibro	Pcw5.1
AGATCTGCAGCTGCTG-5386STDY7537944	7.88606	4.85265	Mes1	Pcw5.1
AGATCTGGTGCAACGA-5386STDY7537944	5.87801	6.99923	Mes1	Pcw5.1
AGATCTGGTGTTGGGA-5386STDY7537944	5.53635	5.14558	Mes1	Pcw5.1
AGATCTGTCAACGGCC-5386STDY7537944	6.20436	6.54217	Mes1	Pcw5.1
AGATCTGTCACAACGT-5386STDY7537944	5.62874	8.3479	Mes1	Pcw5.1
AGATTGCAGCGTTGCC-5386STDY7537944	1.28888	-1.95295	PAX3+MyoProg	Pcw5.1
AGATTGCAGCTCTCGG-5386STDY7537944	6.88252	4.62155	Mes1	Pcw5.1
AGATTGCAGGGCATGT-5386STDY7537944	5.79332	6.36879	Mes1	Pcw5.1
AGATTGCCAAGTAGTA-5386STDY7537944	6.02595	6.12726	Mes1	Pcw5.1
AGATTGCCAAGTTGTC-5386STDY7537944	0.219252	-4.24045	MyoB1	Pcw5.1
AGATTGCCAGGCTCAC-5386STDY7537944	1.22413	-1.30957	PAX3+MyoProg	Pcw5.1
AGATTGCCATCGACGC-5386STDY7537944	7.80399	5.14591	STMN2+Fibro	Pcw5.1
AGATTGCGTCAGAAGC-5386STDY7537944	8.46668	4.58198	STMN2+Fibro	Pcw5.1
AGATTGCGTCGGCACT-5386STDY7537944	5.92015	5.42317	Mes1	Pcw5.1
AGATTGCGTGCACTTA-5386STDY7537944	5.75046	6.21332	Mes1	Pcw5.1
AGATTGCGTGTGGCTC-5386STDY7537944	8.17254	5.42034	STMN2+Fibro	Pcw5.1
AGATTGCGTTCCCTTG-5386STDY7537944	6.40774	5.75007	Mes1	Pcw5.1
AGATTGCTCAGCTGGC-5386STDY7537944	8.72161	4.98279	STMN2+Fibro	Pcw5.1
AGATTGCTCTCGCATC-5386STDY7537944	5.30568	4.85595	Mes1	Pcw5.1
AGATTGCTCTTGTTTG-5386STDY7537944	8.36247	5.32347	STMN2+Fibro	Pcw5.1
AGCAGCCAGCGATCCC-5386STDY7537944	5.05849	8.47279	Mes1	Pcw5.1
AGCAGCCAGGATGGAA-5386STDY7537944	7.46833	4.43376	Mes1	Pcw5.1
AGCAGCCAGGGCATGT-5386STDY7537944	5.76338	6.79858	Mes1	Pcw5.1
AGCAGCCCACACTGCG-5386STDY7537944	6.4737	5.06628	Mes1	Pcw5.1
AGCAGCCCAGCAGTTT-5386STDY7537944	5.23938	9.46184	OCP	Pcw5.1
AGCAGCCCAGCTCCGA-5386STDY7537944	5.86241	6.29224	Mes1	Pcw5.1
AGCAGCCGTAAACGCG-5386STDY7537944	5.8312	5.43092	Mes1	Pcw5.1
AGCAGCCGTGTGAATA-5386STDY7537944	7.77422	5.58256	Mes1	Pcw5.1
AGCAGCCTCACATGCA-5386STDY7537944	9.31574	4.50746	STMN2+Fibro	Pcw5.1
AGCAGCCTCATCGGAT-5386STDY7537944	5.83087	5.14443	Mes1	Pcw5.1
AGCAGCCTCCCAACGG-5386STDY7537944	6.1526	5.81121	Mes1	Pcw5.1
AGCAGCCTCCGTTGCT-5386STDY7537944	5.52045	7.15246	Mes1	Pcw5.1
AGCAGCCTCGCCTGTT-5386STDY7537944	0.951768	-1.19219	PAX3+MyoProg	Pcw5.1
AGCAGCCTCGGACAAG-5386STDY7537944	5.70853	8.69008	OCP	Pcw5.1
AGCATACAGATCCCGC-5386STDY7537944	-4.60381	11.3658	PrimErythro2	Pcw5.1
AGCATACAGCGTCAAG-5386STDY7537944	6.56587	4.71544	Mes1	Pcw5.1
AGCATACAGCTGGAAC-5386STDY7537944	5.45224	6.0348	Mes1	Pcw5.1
AGCATACAGTGAATTG-5386STDY7537944	6.27323	5.66179	Mes1	Pcw5.1
AGCATACCAATCCGAT-5386STDY7537944	5.43994	6.92491	Mes1	Pcw5.1
AGCATACCATTTGCTT-5386STDY7537944	6.38234	4.0988	Mes1	Pcw5.1
AGCATACTCATCTGCC-5386STDY7537944	5.95139	5.06633	Mes1	Pcw5.1
AGCATACTCCAGAAGG-5386STDY7537944	4.72624	8.28621	OCP	Pcw5.1
AGCCTAAAGTGTTAGA-5386STDY7537944	5.4621	4.4751	Mes1	Pcw5.1
AGCCTAAGTAGATTAG-5386STDY7537944	5.89359	4.11992	Mes1	Pcw5.1
AGCCTAAGTAGGCTGA-5386STDY7537944	6.25045	6.08842	Mes1	Pcw5.1
AGCCTAAGTCTTGCGG-5386STDY7537944	6.02579	5.34948	Mes1	Pcw5.1
AGCCTAAGTGCTCTTC-5386STDY7537944	7.44874	5.84202	Mes1	Pcw5.1
AGCCTAATCCCAAGTA-5386STDY7537944	1.1201	-1.35498	PAX3+MyoProg	Pcw5.1
AGCCTAATCGAATGCT-5386STDY7537944	6.28162	4.63802	Mes1	Pcw5.1
AGCCTAATCGCTAGCG-5386STDY7537944	1.36067	-1.29423	PAX3+MyoProg	Pcw5.1
AGCCTAATCGTCACGG-5386STDY7537944	4.928	7.8787	Mes1	Pcw5.1
AGCCTAATCGTCGTTC-5386STDY7537944	5.59384	4.44543	Mes1	Pcw5.1
AGCCTAATCTACCTGC-5386STDY7537944	6.29385	4.73683	Mes1	Pcw5.1
AGCGGTCAGCGATCCC-5386STDY7537944	-1.33144	14.4413	AER-Basal	Pcw5.1
AGCGGTCAGGAACTGC-5386STDY7537944	6.67667	4.11465	Mes1	Pcw5.1
AGCGGTCAGTACGATA-5386STDY7537944	6.15674	6.09707	Mes1	Pcw5.1
AGCGGTCAGTAGCCGA-5386STDY7537944	6.19941	5.46605	Mes1	Pcw5.1
AGCGGTCCAACGCACC-5386STDY7537944	7.22881	4.84903	Mes1	Pcw5.1
AGCGGTCTCCCACTTG-5386STDY7537944	8.34724	4.75162	STMN2+Fibro	Pcw5.1
AGCGGTCTCGAACGGA-5386STDY7537944	7.18542	4.51791	Mes1	Pcw5.1
AGCGGTCTCTACTCAT-5386STDY7537944	6.0256	4.62859	Mes1	Pcw5.1
AGCGTATAGCAGCGTA-5386STDY7537944	5.78031	6.54799	Mes1	Pcw5.1
AGCGTATCACAAGACG-5386STDY7537944	5.96972	4.27582	Mes1	Pcw5.1
AGCGTATCATCGACGC-5386STDY7537944	4.74646	7.92588	OCP	Pcw5.1
AGCGTATCATGCTAGT-5386STDY7537944	5.31487	3.76632	Mes1	Pcw5.1
AGCGTATGTCTGATCA-5386STDY7537944	9.08847	4.79195	ISL1+Mes	Pcw5.1
AGCGTATTCCCTTGCA-5386STDY7537944	5.29793	5.12165	Mes1	Pcw5.1
AGCGTATTCTAGAGTC-5386STDY7537944	6.76868	4.80438	Mes1	Pcw5.1
AGCGTCGAGAATGTGT-5386STDY7537944	5.6818	4.96207	Mes1	Pcw5.1
AGCGTCGAGCCAGAAC-5386STDY7537944	8.79611	6.67455	DistalMes	Pcw5.1
AGCGTCGAGCGTAATA-5386STDY7537944	5.54935	7.65211	Mes1	Pcw5.1
AGCGTCGAGCGTGTCC-5386STDY7537944	-4.4405	11.2733	PrimErythro2	Pcw5.1
AGCGTCGAGGCAAAGA-5386STDY7537944	6.30828	4.26192	Mes1	Pcw5.1
AGCGTCGCATCAGTAC-5386STDY7537944	6.3784	5.05292	Mes1	Pcw5.1
AGCGTCGCATCCGTGG-5386STDY7537944	5.21035	8.23135	Mes1	Pcw5.1
AGCGTCGGTAAGAGAG-5386STDY7537944	6.4203	5.59232	Mes1	Pcw5.1
AGCGTCGGTCATATGC-5386STDY7537944	8.04472	5.79382	Mes1	Pcw5.1
AGCGTCGGTCTACCTC-5386STDY7537944	5.32421	5.08071	Mes1	Pcw5.1
AGCGTCGGTGCAGGTA-5386STDY7537944	6.61961	5.39764	Mes1	Pcw5.1
AGCGTCGTCAGCAACT-5386STDY7537944	5.78758	6.7004	Mes1	Pcw5.1
AGCGTCGTCTAAGCCA-5386STDY7537944	6.02318	6.82379	Mes1	Pcw5.1
AGCTCCTCAAACGTGG-5386STDY7537944	7.6768	5.37622	Mes1	Pcw5.1
AGCTCCTCACGTCTCT-5386STDY7537944	5.10522	7.82332	Mes1	Pcw5.1
AGCTCCTCAGGGCATA-5386STDY7537944	5.98278	4.29292	Mes1	Pcw5.1
AGCTCCTGTAGCCTAT-5386STDY7537944	5.81642	6.0184	Mes1	Pcw5.1
AGCTCCTGTTATCACG-5386STDY7537944	5.9698	6.54018	Mes1	Pcw5.1
AGCTCCTGTTCATGGT-5386STDY7537944	5.83992	6.44942	Mes1	Pcw5.1
AGCTCCTTCCTTTCGG-5386STDY7537944	5.94694	5.68027	Mes1	Pcw5.1
AGCTCCTTCTGGCGTG-5386STDY7537944	6.50619	5.25398	Mes1	Pcw5.1
AGCTCTCCAATAAGCA-5386STDY7537944	6.51412	4.4026	Mes1	Pcw5.1
AGCTCTCCAGCTGCTG-5386STDY7537944	5.60683	7.48684	Mes1	Pcw5.1
AGCTCTCCATCTACGA-5386STDY7537944	-4.33656	10.2581	PrimErythro2	Pcw5.1
AGCTCTCCATGGTCTA-5386STDY7537944	5.08181	8.23426	Mes1	Pcw5.1
AGCTCTCTCAACACCA-5386STDY7537944	9.0593	5.24151	ISL1+Mes	Pcw5.1
AGCTCTCTCAGCCTAA-5386STDY7537944	6.34615	4.42854	Mes1	Pcw5.1
AGCTCTCTCCATGAGT-5386STDY7537944	-0.813204	15.4362	Periderm	Pcw5.1
AGCTCTCTCCTACAGA-5386STDY7537944	5.26507	5.17947	Mes1	Pcw5.1
AGCTCTCTCGAACGGA-5386STDY7537944	5.94507	5.06196	Mes1	Pcw5.1
AGCTCTCTCGGAAATA-5386STDY7537944	10.0162	3.59817	Mes4	Pcw5.1
AGCTCTCTCGTCTGAA-5386STDY7537944	7.1222	4.76975	Mes1	Pcw5.1
AGCTCTCTCTTGAGGT-5386STDY7537944	7.97036	4.27622	Mes1	Pcw5.1
AGCTTGACAATGGAGC-5386STDY7537944	7.57298	3.39936	Mes1	Pcw5.1
AGCTTGACACGCGAAA-5386STDY7537944	8.13952	5.20591	STMN2+Fibro	Pcw5.1
AGCTTGACATTAACCG-5386STDY7537944	-3.4775	10.6109	PrimErythro2	Pcw5.1
AGCTTGAGTCTCTTTA-5386STDY7537944	6.09748	4.36368	Mes1	Pcw5.1
AGCTTGAGTGAGGGTT-5386STDY7537944	4.96851	6.82071	Mes1	Pcw5.1
AGCTTGATCAGGCGAA-5386STDY7537944	5.39145	7.41069	Mes1	Pcw5.1
AGCTTGATCATCGCTC-5386STDY7537944	6.81903	6.93482	TransMes	Pcw5.1
AGCTTGATCGCATGAT-5386STDY7537944	6.45502	5.33379	Mes1	Pcw5.1
AGGCCACAGCAGACTG-5386STDY7537944	5.83021	7.32772	Mes1	Pcw5.1
AGGCCACAGTTAGCGG-5386STDY7537944	5.45687	7.41298	Mes1	Pcw5.1
AGGCCACCACATTCGA-5386STDY7537944	6.47609	4.60353	Mes1	Pcw5.1
AGGCCACCACGACTCG-5386STDY7537944	6.83959	4.8991	Mes1	Pcw5.1
AGGCCACCATCACCCT-5386STDY7537944	5.22106	8.09073	Mes1	Pcw5.1
AGGCCACCATCCGGGT-5386STDY7537944	4.95363	8.19796	OCP	Pcw5.1
AGGCCACCATGGAATA-5386STDY7537944	-7.54858	8.82422	ArterialEndo	Pcw5.1
AGGCCACGTACAAGTA-5386STDY7537944	-1.49391	14.5257	AER-Basal	Pcw5.1
AGGCCACGTATCAGTC-5386STDY7537944	5.77192	6.63418	Mes1	Pcw5.1
AGGCCACGTGCCTTGG-5386STDY7537944	6.79968	6.62106	TransMes	Pcw5.1
AGGCCACGTGTCGCTG-5386STDY7537944	5.72937	7.09056	Mes1	Pcw5.1
AGGCCACTCAGGCCCA-5386STDY7537944	6.07509	6.8984	Mes1	Pcw5.1
AGGCCACTCCAAACTG-5386STDY7537944	6.21981	4.82745	Mes1	Pcw5.1
AGGCCACTCCAGATCA-5386STDY7537944	7.84761	4.62943	STMN2+Fibro	Pcw5.1
AGGCCACTCCTTGACC-5386STDY7537944	5.7037	6.99864	Mes1	Pcw5.1
AGGCCACTCGGTGTTA-5386STDY7537944	5.16621	3.69698	Mes1	Pcw5.1
AGGCCGTAGACCCACC-5386STDY7537944	4.67743	7.42426	Mes1	Pcw5.1
AGGCCGTAGACTAGGC-5386STDY7537944	4.64735	8.63902	Mes1	Pcw5.1
AGGCCGTCACCGCTAG-5386STDY7537944	5.05447	8.24075	Mes1	Pcw5.1
AGGCCGTCATGGGAAC-5386STDY7537944	5.4055	7.37241	Mes1	Pcw5.1
AGGCCGTGTCCGAATT-5386STDY7537944	6.10485	4.43888	Mes1	Pcw5.1
AGGCCGTGTCTAACGT-5386STDY7537944	5.96674	5.00137	Mes1	Pcw5.1
AGGCCGTGTGACAAAT-5386STDY7537944	5.49249	6.69984	Mes1	Pcw5.1
AGGCCGTGTGACCAAG-5386STDY7537944	6.16041	5.08249	Mes1	Pcw5.1
AGGCCGTTCTGTCTAT-5386STDY7537944	5.39991	7.40629	Mes1	Pcw5.1
AGGGAGTAGCTGAAAT-5386STDY7537944	-4.71617	9.88501	PrimErythro2	Pcw5.1
AGGGAGTAGGCATGTG-5386STDY7537944	6.13376	3.48022	Mes1	Pcw5.1
AGGGAGTAGGTGTTAA-5386STDY7537944	5.58624	7.46718	Mes1	Pcw5.1
AGGGAGTAGTTCCACA-5386STDY7537944	8.02713	4.29874	ISL1+Mes	Pcw5.1
AGGGAGTCAAGCGATG-5386STDY7537944	6.72536	5.02302	Mes1	Pcw5.1
AGGGAGTCAGACTCGC-5386STDY7537944	6.75683	5.33355	Mes1	Pcw5.1
AGGGAGTCAGGCTCAC-5386STDY7537944	8.60711	5.37691	ISL1+Mes	Pcw5.1
AGGGAGTGTCGAATCT-5386STDY7537944	6.07055	5.17726	Mes1	Pcw5.1
AGGGAGTGTCGCTTCT-5386STDY7537944	0.232242	-2.68279	PAX3+MyoProg	Pcw5.1
AGGGAGTGTTATGTGC-5386STDY7537944	5.43525	6.82444	Mes1	Pcw5.1
AGGGAGTTCAGTTAGC-5386STDY7537944	7.21674	4.86958	Mes1	Pcw5.1
AGGGAGTTCCGCTGTT-5386STDY7537944	5.10499	4.90785	Mes1	Pcw5.1
AGGGAGTTCTCAAGTG-5386STDY7537944	5.38256	8.13083	Mes1	Pcw5.1
AGGGAGTTCTGATTCT-5386STDY7537944	5.74613	5.22752	Mes1	Pcw5.1
AGGGATGAGGGATACC-5386STDY7537944	8.52061	5.13115	Mes1	Pcw5.1
AGGGATGCACTTAACG-5386STDY7537944	6.86749	5.81632	Mes1	Pcw5.1
AGGGATGCAGACAGGT-5386STDY7537944	5.47366	3.97688	Mes1	Pcw5.1
AGGGATGCAGCTGTTA-5386STDY7537944	8.95971	5.39571	ISL1+Mes	Pcw5.1
AGGGATGGTACTTGAC-5386STDY7537944	1.2327	-2.42792	PAX3+MyoProg	Pcw5.1
AGGGATGGTCGACTAT-5386STDY7537944	7.567	5.22894	Mes1	Pcw5.1
AGGGATGTCACCAGGC-5386STDY7537944	5.73765	7.03918	Mes1	Pcw5.1
AGGGATGTCCCACTTG-5386STDY7537944	5.40112	6.49654	Mes1	Pcw5.1
AGGGATGTCTTCAACT-5386STDY7537944	10.5343	4.08149	Mes4	Pcw5.1
AGGGTGAAGCCACGCT-5386STDY7537944	-2.357	14.6601	AER-Basal	Pcw5.1
AGGGTGAAGTACGTAA-5386STDY7537944	8.61077	4.95337	STMN2+Fibro	Pcw5.1
AGGGTGAAGTCGATAA-5386STDY7537944	5.63342	5.61914	Mes1	Pcw5.1
AGGGTGACACTAAGTC-5386STDY7537944	4.89186	7.31979	Mes1	Pcw5.1
AGGGTGACAGCGTTCG-5386STDY7537944	9.73542	4.78182	Mes4	Pcw5.1
AGGGTGAGTCATACTG-5386STDY7537944	5.56456	5.15801	Mes1	Pcw5.1
AGGGTGATCACATGCA-5386STDY7537944	8.46866	5.65312	DistalMes	Pcw5.1
AGGGTGATCAGTCAGT-5386STDY7537944	8.13106	5.41733	Mes4	Pcw5.1
AGGGTGATCTAGCACA-5386STDY7537944	8.07854	5.37074	Mes1	Pcw5.1
AGGGTGATCTGATACG-5386STDY7537944	5.98302	6.17812	Mes1	Pcw5.1
AGGGTGATCTGCTGTC-5386STDY7537944	7.25019	5.30609	Mes1	Pcw5.1
AGGGTGATCTTTAGTC-5386STDY7537944	5.54844	7.44459	Mes1	Pcw5.1
AGGTCATAGCTAGCCC-5386STDY7537944	4.96787	8.0078	OCP	Pcw5.1
AGGTCATAGGCTCTTA-5386STDY7537944	5.92933	6.23808	Mes1	Pcw5.1
AGGTCATCAAATCCGT-5386STDY7537944	6.83826	4.49849	Mes1	Pcw5.1
AGGTCATCAGCTGCAC-5386STDY7537944	10.2398	3.27379	STMN2+Fibro	Pcw5.1
AGGTCATGTGATGTCT-5386STDY7537944	6.04714	4.68663	Mes1	Pcw5.1
AGGTCATGTTCAGACT-5386STDY7537944	5.97863	6.55974	Mes1	Pcw5.1
AGGTCATTCGTCCGTT-5386STDY7537944	6.61975	5.53295	Mes1	Pcw5.1
AGGTCATTCTCAACTT-5386STDY7537944	6.14048	4.71689	Mes1	Pcw5.1
AGGTCCGAGACAAAGG-5386STDY7537944	5.20775	8.72655	Mes1	Pcw5.1
AGGTCCGAGACTAGGC-5386STDY7537944	6.23385	5.58418	Mes1	Pcw5.1
AGGTCCGAGATCGGGT-5386STDY7537944	5.59792	4.53151	Mes1	Pcw5.1
AGGTCCGAGGAATCGC-5386STDY7537944	-4.04584	10.3709	PrimErythro2	Pcw5.1
AGGTCCGAGGCTAGGT-5386STDY7537944	6.38984	4.44775	Mes1	Pcw5.1
AGGTCCGAGTGCTGCC-5386STDY7537944	5.96255	5.61156	Mes1	Pcw5.1
AGGTCCGCACATTTCT-5386STDY7537944	8.77218	5.03103	STMN2+Fibro	Pcw5.1
AGGTCCGCATCCAACA-5386STDY7537944	5.61671	5.13076	Mes1	Pcw5.1
AGGTCCGGTACATCCA-5386STDY7537944	7.30765	4.89185	Mes1	Pcw5.1
AGGTCCGGTGCGATAG-5386STDY7537944	5.6821	6.86813	Mes1	Pcw5.1
AGGTCCGGTTAGATGA-5386STDY7537944	6.45473	4.45392	Mes1	Pcw5.1
AGGTCCGTCCTCATTA-5386STDY7537944	8.29812	5.2015	ISL1+Mes	Pcw5.1
AGGTCCGTCTCAACTT-5386STDY7537944	5.52096	6.41725	Mes1	Pcw5.1
AGTAGTCAGCAATCTC-5386STDY7537944	6.68782	4.71324	Mes1	Pcw5.1
AGTAGTCAGCCAGAAC-5386STDY7537944	5.7629	5.09251	Mes1	Pcw5.1
AGTAGTCAGCGCTCCA-5386STDY7537944	8	6.17328	TransMes	Pcw5.1
AGTAGTCAGTAAGTAC-5386STDY7537944	6.48706	5.11171	Mes1	Pcw5.1
AGTAGTCAGTAATCCC-5386STDY7537944	7.29646	5.64703	Mes1	Pcw5.1
AGTAGTCCACCAGATT-5386STDY7537944	5.4006	7.70772	Mes1	Pcw5.1
AGTAGTCCAGGGTTAG-5386STDY7537944	6.83185	4.82663	Mes1	Pcw5.1
AGTAGTCGTATTCGTG-5386STDY7537944	-3.63739	10.5152	PrimErythro2	Pcw5.1
AGTAGTCGTCCTGCTT-5386STDY7537944	5.70871	6.0342	Mes1	Pcw5.1
AGTAGTCGTTCAGCGC-5386STDY7537944	5.24174	8.0706	Mes1	Pcw5.1
AGTAGTCTCAAAGACA-5386STDY7537944	8.39561	4.98523	ISL1+Mes	Pcw5.1
AGTAGTCTCAACGAAA-5386STDY7537944	9.19036	4.64472	STMN2+Fibro	Pcw5.1
AGTAGTCTCACGCGGT-5386STDY7537944	7.34127	5.3879	Mes1	Pcw5.1
AGTAGTCTCCCTAACC-5386STDY7537944	5.81395	5.59257	Mes1	Pcw5.1
AGTCTTTCAGCTATTG-5386STDY7537944	7.90853	5.27324	Mes1	Pcw5.1
AGTCTTTGTAAACACA-5386STDY7537944	6.93429	5.17572	Mes1	Pcw5.1
AGTCTTTGTACATGTC-5386STDY7537944	6.77092	5.19837	Mes1	Pcw5.1
AGTCTTTGTCGGGTCT-5386STDY7537944	5.83895	5.01517	Mes1	Pcw5.1
AGTCTTTGTCTCTCGT-5386STDY7537944	5.76777	7.05651	Mes1	Pcw5.1
AGTCTTTGTCTGCCAG-5386STDY7537944	6.59013	5.18029	Mes1	Pcw5.1
AGTCTTTTCACCATAG-5386STDY7537944	6.07836	6.01006	Mes1	Pcw5.1
AGTCTTTTCACTCCTG-5386STDY7537944	1.24645	-1.41667	PAX3+MyoProg	Pcw5.1
AGTCTTTTCATACGGT-5386STDY7537944	1.22375	-1.57764	PAX3+MyoProg	Pcw5.1
AGTCTTTTCCCTAATT-5386STDY7537944	6.93941	4.41965	Mes1	Pcw5.1
AGTGAGGAGAGTGACC-5386STDY7537944	5.9725	3.84719	Mes1	Pcw5.1
AGTGAGGAGCTGAAAT-5386STDY7537944	6.82183	6.19304	Mes1	Pcw5.1
AGTGAGGAGTGCGATG-5386STDY7537944	-3.88811	10.7067	PrimErythro2	Pcw5.1
AGTGAGGAGTTAACGA-5386STDY7537944	5.69926	8.17818	MesCond	Pcw5.1
AGTGAGGGTCATGCAT-5386STDY7537944	8.64404	5.25999	STMN2+Fibro	Pcw5.1
AGTGAGGGTCTGCGGT-5386STDY7537944	6.31676	4.49924	Mes1	Pcw5.1
AGTGAGGTCATCGATG-5386STDY7537944	5.32038	7.45142	Mes1	Pcw5.1
AGTGAGGTCCTCCTAG-5386STDY7537944	5.65165	3.55677	Mes1	Pcw5.1
AGTGGGAAGCTATGCT-5386STDY7537944	4.74353	8.46416	Mes1	Pcw5.1
AGTGGGAAGGCTCAGA-5386STDY7537944	6.83842	5.33951	Mes1	Pcw5.1
AGTGGGACAAATTGCC-5386STDY7537944	5.54049	5.94826	Mes1	Pcw5.1
AGTGGGACAATGAAAC-5386STDY7537944	8.25616	5.58845	Mes1	Pcw5.1
AGTGGGACACCCAGTG-5386STDY7537944	5.65454	6.99799	Mes1	Pcw5.1
AGTGGGACAGACAAGC-5386STDY7537944	6.08105	5.15574	Mes1	Pcw5.1
AGTGGGACAGATCTGT-5386STDY7537944	7.46628	4.56395	Mes1	Pcw5.1
AGTGGGAGTAGAGGAA-5386STDY7537944	1.39718	-1.89374	PAX3+MyoProg	Pcw5.1
AGTGGGAGTCGTTGTA-5386STDY7537944	7.26574	4.96578	Mes1	Pcw5.1
AGTGGGAGTGTGGCTC-5386STDY7537944	8.73472	2.21336	STMN2+Fibro	Pcw5.1
AGTGGGATCCGTTGTC-5386STDY7537944	-7.413	7.7718	VenousEndo	Pcw5.1
AGTGGGATCTACTATC-5386STDY7537944	1.32211	-1.84161	PAX3+MyoProg	Pcw5.1
AGTGGGATCTGGAGCC-5386STDY7537944	6.24758	6.03687	Mes1	Pcw5.1
AGTGGGATCTTCCTTC-5386STDY7537944	5.84892	6.03041	Mes1	Pcw5.1
AGTGTCAAGCTGTCTA-5386STDY7537944	6.66029	5.92372	Mes1	Pcw5.1
AGTGTCACAGCTCCGA-5386STDY7537944	-3.35211	9.79446	PrimErythro2	Pcw5.1
AGTGTCAGTCACTTCC-5386STDY7537944	8.05348	4.9791	STMN2+Fibro	Pcw5.1
AGTGTCATCACGCGGT-5386STDY7537944	5.38643	7.3683	Mes1	Pcw5.1
AGTGTCATCTCCCTGA-5386STDY7537944	7.37292	4.70406	Mes1	Pcw5.1
AGTTGGTAGAAGAAGC-5386STDY7537944	6.21147	6.24795	Mes1	Pcw5.1
AGTTGGTAGAGCTGGT-5386STDY7537944	0.864819	-2.14995	PAX3+MyoProg	Pcw5.1
AGTTGGTAGGCAGTCA-5386STDY7537944	7.04087	5.30832	TransMes	Pcw5.1
AGTTGGTAGGCCATAG-5386STDY7537944	5.96413	3.48892	Mes1	Pcw5.1
AGTTGGTAGTACATGA-5386STDY7537944	5.25304	4.92143	Mes1	Pcw5.1
AGTTGGTCAATGCCAT-5386STDY7537944	7.93509	5.28286	STMN2+Fibro	Pcw5.1
AGTTGGTCACTACAGT-5386STDY7537944	6.67368	6.07725	Mes1	Pcw5.1
AGTTGGTCAGGGTACA-5386STDY7537944	5.9539	5.03178	Mes1	Pcw5.1
AGTTGGTCATGTCGAT-5386STDY7537944	1.20506	-1.99797	PAX3+MyoProg	Pcw5.1
AGTTGGTGTACAGCAG-5386STDY7537944	5.47464	5.51248	Mes1	Pcw5.1
AGTTGGTGTTATGTGC-5386STDY7537944	4.79699	8.29882	OCP	Pcw5.1
AGTTGGTTCACGATGT-5386STDY7537944	5.81204	6.18646	Mes1	Pcw5.1
AGTTGGTTCTGCAGTA-5386STDY7537944	9.29743	4.99191	STMN2+Fibro	Pcw5.1
AGTTGGTTCTGGAGCC-5386STDY7537944	6.57598	5.7416	Mes1	Pcw5.1
AGTTGGTTCTGTTTGT-5386STDY7537944	5.11984	7.34293	Mes1	Pcw5.1
ATAACGCAGAGATGAG-5386STDY7537944	6.08836	5.54016	Mes1	Pcw5.1
ATAACGCAGATGCCAG-5386STDY7537944	6.58007	6.27624	Mes1	Pcw5.1
ATAACGCAGTCTCCTC-5386STDY7537944	5.57359	7.29141	Mes1	Pcw5.1
ATAACGCCAAAGGAAG-5386STDY7537944	-4.58112	9.32838	PrimErythro2	Pcw5.1
ATAACGCCAAGCTGTT-5386STDY7537944	5.25787	7.30945	Mes1	Pcw5.1
ATAACGCCACGACGAA-5386STDY7537944	5.51193	4.66683	Mes1	Pcw5.1
ATAACGCCACGGCGTT-5386STDY7537944	5.13987	8.44042	Mes1	Pcw5.1
ATAACGCCATCCCATC-5386STDY7537944	4.47049	8.78727	OCP	Pcw5.1
ATAACGCCATCTATGG-5386STDY7537944	-3.47256	10.102	PrimErythro2	Pcw5.1
ATAACGCGTCGGGTCT-5386STDY7537944	6.5994	5.22157	DistalMes	Pcw5.1
ATAACGCTCCAAACTG-5386STDY7537944	-4.46164	11.4053	PrimErythro2	Pcw5.1
ATAACGCTCCGAACGC-5386STDY7537944	5.48527	4.01171	Mes1	Pcw5.1
ATAAGAGAGAAACGCC-5386STDY7537944	4.79748	8.60214	OCP	Pcw5.1
ATAAGAGAGCGTCAAG-5386STDY7537944	5.14666	5.4303	Mes1	Pcw5.1
ATAAGAGAGGGTCGAT-5386STDY7537944	5.42292	8.64812	Mes1	Pcw5.1
ATAAGAGAGTGGAGAA-5386STDY7537944	6.0875	5.05913	Mes1	Pcw5.1
ATAAGAGCACGGCCAT-5386STDY7537944	5.29959	8.1877	Mes1	Pcw5.1
ATAAGAGGTGCTAGCC-5386STDY7537944	-3.29588	10.5955	PrimErythro2	Pcw5.1
ATAAGAGGTTTGCATG-5386STDY7537944	8.00687	5.1185	STMN2+Fibro	Pcw5.1
ATAAGAGTCAATAAGG-5386STDY7537944	5.51424	3.45319	Mes1	Pcw5.1
ATAAGAGTCATCTGTT-5386STDY7537944	9.6303	7.45875	DistalMes	Pcw5.1
ATAAGAGTCTCCTATA-5386STDY7537944	-3.55246	10.8487	PrimErythro2	Pcw5.1
ATAGACCAGCTAACAA-5386STDY7537944	5.86568	5.64922	Mes1	Pcw5.1
ATAGACCCAACTGCTA-5386STDY7537944	4.81297	8.12702	Mes1	Pcw5.1
ATAGACCCAAGCTGTT-5386STDY7537944	10.3046	3.5349	Mes4	Pcw5.1
ATAGACCCACGCTTTC-5386STDY7537944	4.75324	8.13749	OCP	Pcw5.1
ATAGACCGTCAGAAGC-5386STDY7537944	6.37514	5.41336	Mes1	Pcw5.1
ATAGACCTCGATCCCT-5386STDY7537944	1.19629	-1.64506	PAX3+MyoProg	Pcw5.1
ATCACGAAGTTCGATC-5386STDY7537944	4.68809	8.05769	Mes1	Pcw5.1
ATCACGACAGCTGTTA-5386STDY7537944	5.08317	8.00542	OCP	Pcw5.1
ATCACGACATATACGC-5386STDY7537944	-4.03807	10.764	PrimErythro2	Pcw5.1
ATCACGACATCGGACC-5386STDY7537944	4.58247	7.78801	Mes1	Pcw5.1
ATCACGACATGGTAGG-5386STDY7537944	6.47885	4.87071	Mes1	Pcw5.1
ATCACGAGTACAGACG-5386STDY7537944	6.39079	4.61444	Mes1	Pcw5.1
ATCACGAGTAGCGTAG-5386STDY7537944	5.94623	4.63019	Mes1	Pcw5.1
ATCACGAGTCAAAGCG-5386STDY7537944	7.16527	5.59656	Mes1	Pcw5.1
ATCACGATCATGCATG-5386STDY7537944	4.54271	8.43404	OCP	Pcw5.1
ATCATCTAGAAACCGC-5386STDY7537944	8.34766	5.52418	Mes1	Pcw5.1
ATCATCTAGAGCTGCA-5386STDY7537944	5.79563	6.16382	Mes1	Pcw5.1
ATCATCTAGATCCCGC-5386STDY7537944	0.456493	-3.88381	MyoB1	Pcw5.1
ATCATCTAGTAGTGCG-5386STDY7537944	6.2573	6.26105	Mes1	Pcw5.1
ATCATCTAGTCAATAG-5386STDY7537944	6.99837	4.85191	Mes1	Pcw5.1
ATCATCTAGTTAACGA-5386STDY7537944	5.50211	4.6339	Mes1	Pcw5.1
ATCATCTCAAAGCAAT-5386STDY7537944	5.94965	7.99538	Mes1	Pcw5.1
ATCATCTCAATGGACG-5386STDY7537944	5.93089	4.24738	Mes1	Pcw5.1
ATCATCTTCTTAGCCC-5386STDY7537944	6.36019	5.13079	Mes1	Pcw5.1
ATCATGGAGGCTCTTA-5386STDY7537944	7.63583	5.43371	Mes1	Pcw5.1
ATCATGGAGTCATGCT-5386STDY7537944	5.77302	9.40375	OCP	Pcw5.1
ATCATGGCAATCCGAT-5386STDY7537944	7.37349	4.79161	Mes1	Pcw5.1
ATCATGGCAGCCAGAA-5386STDY7537944	8.59829	4.70838	STMN2+Fibro	Pcw5.1
ATCATGGCAGGAACGT-5386STDY7537944	1.16074	-2.28262	PAX3+MyoProg	Pcw5.1
ATCATGGGTCAGAGGT-5386STDY7537944	5.1674	6.85453	Mes1	Pcw5.1
ATCATGGGTCTGGAGA-5386STDY7537944	6.33495	5.22506	Mes1	Pcw5.1
ATCATGGTCTGATACG-5386STDY7537944	7.6066	6.55462	TransMes	Pcw5.1
ATCCACCAGTCAATAG-5386STDY7537944	10.1029	4.65653	ISL1+Mes	Pcw5.1
ATCCACCCAAACGTGG-5386STDY7537944	7.5398	6.34839	Mes1	Pcw5.1
ATCCACCCAGTAGAGC-5386STDY7537944	6.26497	6.14851	Mes1	Pcw5.1
ATCCACCCATCAGTAC-5386STDY7537944	6.28372	4.96323	Mes1	Pcw5.1
ATCCACCGTAAGGGAA-5386STDY7537944	6.95898	7.65168	Mes1	Pcw5.1
ATCCACCGTCAATACC-5386STDY7537944	6.11475	5.8935	Mes1	Pcw5.1
ATCCACCGTCCGTTAA-5386STDY7537944	5.19501	8.13011	Mes1	Pcw5.1
ATCCACCTCACAGTAC-5386STDY7537944	7.513	4.37902	Mes1	Pcw5.1
ATCCACCTCATAAAGG-5386STDY7537944	5.3237	6.99315	Mes1	Pcw5.1
ATCCACCTCCGAGCCA-5386STDY7537944	8.20347	3.61535	ProxMes	Pcw5.1
ATCCACCTCTGATACG-5386STDY7537944	5.72025	7.38512	Mes1	Pcw5.1
ATCCGAAAGCTTATCG-5386STDY7537944	6.14378	4.45193	Mes1	Pcw5.1
ATCCGAAAGGGTCGAT-5386STDY7537944	-4.08488	10.6542	PrimErythro2	Pcw5.1
ATCCGAAAGTCGCCGT-5386STDY7537944	6.15898	4.0796	Mes1	Pcw5.1
ATCCGAAAGTCGTACT-5386STDY7537944	8.35	5.85126	DistalMes	Pcw5.1
ATCCGAAAGTCTTGCA-5386STDY7537944	5.59146	6.55785	Mes1	Pcw5.1
ATCCGAACACGGCCAT-5386STDY7537944	0.647453	-1.4851	PAX3+MyoProg	Pcw5.1
ATCCGAACAGTCGATT-5386STDY7537944	6.69937	4.37473	Mes1	Pcw5.1
ATCCGAAGTCCGCTGA-5386STDY7537944	7.84112	5.52917	STMN2+Fibro	Pcw5.1
ATCCGAAGTGGCTCCA-5386STDY7537944	5.6768	8.97617	InterZone	Pcw5.1
ATCCGAATCGTACGGC-5386STDY7537944	9.78372	6.11892	STMN2+Fibro	Pcw5.1
ATCGAGTCAAAGTCAA-5386STDY7537944	7.32817	5.87895	Mes1	Pcw5.1
ATCGAGTCACGGACAA-5386STDY7537944	5.26722	5.88374	Mes1	Pcw5.1
ATCGAGTCAGACAAAT-5386STDY7537944	4.99092	8.85088	OCP	Pcw5.1
ATCGAGTCAGGTCCAC-5386STDY7537944	-6.18986	2.49356	SchwannProg	Pcw5.1
ATCGAGTCATTGGCGC-5386STDY7537944	6.19059	4.97914	Mes1	Pcw5.1
ATCGAGTCATTTCACT-5386STDY7537944	-4.00493	10.8443	PrimErythro2	Pcw5.1
ATCGAGTGTCCGAATT-5386STDY7537944	5.68173	6.09758	Mes1	Pcw5.1
ATCGAGTTCTTCATGT-5386STDY7537944	5.83648	6.9597	Mes1	Pcw5.1
ATCTACTAGACAAAGG-5386STDY7537944	-4.29838	10.6192	PrimErythro2	Pcw5.1
ATCTACTAGACAAGCC-5386STDY7537944	7.75785	4.41315	Mes1	Pcw5.1
ATCTACTAGCAACGGT-5386STDY7537944	5.84794	6.66906	Mes1	Pcw5.1
ATCTACTAGGACCACA-5386STDY7537944	6.89967	4.73773	Mes1	Pcw5.1
ATCTACTCAACGCACC-5386STDY7537944	6.01506	3.70253	Mes1	Pcw5.1
ATCTACTGTCATATCG-5386STDY7537944	6.97239	4.78	Mes1	Pcw5.1
ATCTACTGTCTTTCAT-5386STDY7537944	-1.36775	14.5505	AER-Basal	Pcw5.1
ATCTACTTCCAGAAGG-5386STDY7537944	-3.3827	10.7254	PrimErythro2	Pcw5.1
ATCTACTTCCGCGGTA-5386STDY7537944	5.32358	8.57351	Mes1	Pcw5.1
ATCTACTTCCTTGCCA-5386STDY7537944	5.98597	6.431	Mes1	Pcw5.1
ATCTACTTCCTTTCTC-5386STDY7537944	8.20833	4.61416	STMN2+Fibro	Pcw5.1
ATCTACTTCTTGAGAC-5386STDY7537944	6.09957	4.82832	Mes1	Pcw5.1
ATCTGCCAGCTACCGC-5386STDY7537944	5.50737	7.20121	Mes1	Pcw5.1
ATCTGCCAGTCCTCCT-5386STDY7537944	5.549	6.22364	Mes1	Pcw5.1
ATCTGCCAGTTTAGGA-5386STDY7537944	6.77193	4.27952	Mes1	Pcw5.1
ATCTGCCCATAACCTG-5386STDY7537944	6.89734	5.16076	Mes1	Pcw5.1
ATCTGCCCATTAACCG-5386STDY7537944	7.8537	5.28442	STMN2+Fibro	Pcw5.1
ATCTGCCGTGTGACCC-5386STDY7537944	5.26767	8.20589	Mes1	Pcw5.1
ATGAGGGAGCGATCCC-5386STDY7537944	7.59143	3.68618	Mes1	Pcw5.1
ATGAGGGAGCTGTTCA-5386STDY7537944	6.27499	7.14392	Mes1	Pcw5.1
ATGAGGGAGTCATCCA-5386STDY7537944	5.9605	5.55437	Mes1	Pcw5.1
ATGAGGGCACAACTGT-5386STDY7537944	7.67618	5.35744	TransMes	Pcw5.1
ATGAGGGGTATGAATG-5386STDY7537944	7.35604	4.42759	Mes1	Pcw5.1
ATGAGGGGTATGGTTC-5386STDY7537944	6.24806	6.32019	Mes1	Pcw5.1
ATGAGGGGTCAGAATA-5386STDY7537944	5.68436	3.82653	Mes1	Pcw5.1
ATGAGGGGTCGCGGTT-5386STDY7537944	6.54821	5.62771	Mes1	Pcw5.1
ATGAGGGGTCTAGCGC-5386STDY7537944	-4.78249	9.52266	PrimErythro2	Pcw5.1
ATGAGGGGTCTCTTTA-5386STDY7537944	8.41239	5.89639	RDH10+DistalMes	Pcw5.1
ATGAGGGTCAGTTCGA-5386STDY7537944	7.03449	4.98744	Mes1	Pcw5.1
ATGAGGGTCGGAAATA-5386STDY7537944	6.10214	4.96145	Mes1	Pcw5.1
ATGCGATAGAGATGAG-5386STDY7537944	10.4165	3.61861	Mes4	Pcw5.1
ATGCGATAGCGTTCCG-5386STDY7537944	6.5459	7.10726	Mes1	Pcw5.1
ATGCGATCAGTCCTTC-5386STDY7537944	5.61599	6.83149	Mes1	Pcw5.1
ATGCGATGTAAACGCG-5386STDY7537944	5.09907	8.24776	Mes1	Pcw5.1
ATGCGATGTAGCCTCG-5386STDY7537944	-4.46604	10.701	PrimErythro2	Pcw5.1
ATGCGATGTTGGAGGT-5386STDY7537944	8.65444	3.37467	Mes1	Pcw5.1
ATGCGATTCATTGCCC-5386STDY7537944	6.84154	4.90962	Mes1	Pcw5.1
ATGCGATTCCCAAGTA-5386STDY7537944	7.50979	6.44285	TransMes	Pcw5.1
ATGCGATTCGCACTCT-5386STDY7537944	5.43414	4.38498	Mes1	Pcw5.1
ATGGGAGCAATGGACG-5386STDY7537944	5.50086	5.18182	Mes1	Pcw5.1
ATGGGAGGTCCTCTTG-5386STDY7537944	6.77976	5.40948	Mes1	Pcw5.1
ATGGGAGGTGACAAAT-5386STDY7537944	5.65395	4.89521	Mes1	Pcw5.1
ATGGGAGTCAGCCTAA-5386STDY7537944	6.5003	6.29263	Mes1	Pcw5.1
ATGGGAGTCCGCGTTT-5386STDY7537944	6.27211	5.09625	Mes1	Pcw5.1
ATGGGAGTCTGATACG-5386STDY7537944	6.85205	6.32124	Mes1	Pcw5.1
ATGGGAGTCTTACCGC-5386STDY7537944	5.70374	5.16158	Mes1	Pcw5.1
ATGTGTGCAAGAAAGG-5386STDY7537944	7.65596	5.0253	Mes1	Pcw5.1
ATGTGTGCACATCCGG-5386STDY7537944	5.4969	6.80427	Mes1	Pcw5.1
ATGTGTGGTCTTGTCC-5386STDY7537944	6.80139	4.6148	Mes1	Pcw5.1
ATGTGTGGTGCACCAC-5386STDY7537944	8.53035	5.28119	Mes1	Pcw5.1
ATGTGTGGTTCAGTAC-5386STDY7537944	5.05431	8.71876	Mes1	Pcw5.1
ATTACTCAGAATTCCC-5386STDY7537944	5.43746	6.84332	Mes1	Pcw5.1
ATTACTCAGCCGATTT-5386STDY7537944	9.20446	5.09984	ISL1+Mes	Pcw5.1
ATTACTCCACGGTAAG-5386STDY7537944	4.58588	7.9113	OCP	Pcw5.1
ATTACTCCACTATCTT-5386STDY7537944	8.85164	4.74705	DistalMes	Pcw5.1
ATTACTCGTAGCACGA-5386STDY7537944	9.08356	4.01361	STMN2+Fibro	Pcw5.1
ATTACTCGTATTCGTG-5386STDY7537944	7.93482	4.93957	STMN2+Fibro	Pcw5.1
ATTACTCGTCTGCGGT-5386STDY7537944	-7.44799	7.64261	VenousEndo	Pcw5.1
ATTACTCGTGACGGTA-5386STDY7537944	5.66403	5.17679	Mes1	Pcw5.1
ATTACTCGTGTATGGG-5386STDY7537944	5.1046	8.15962	Mes1	Pcw5.1
ATTACTCTCCTTTACA-5386STDY7537944	5.32375	8.35932	Mes1	Pcw5.1
ATTACTCTCTCATTCA-5386STDY7537944	6.965	3.62251	Mes2	Pcw5.1
ATTATCCAGTGATCGG-5386STDY7537944	5.48646	8.02163	Mes1	Pcw5.1
ATTATCCCAAACCCAT-5386STDY7537944	6.18725	4.30451	Mes1	Pcw5.1
ATTATCCCAAGAAGAG-5386STDY7537944	-3.71248	10.5887	PrimErythro2	Pcw5.1
ATTATCCCACTTCGAA-5386STDY7537944	8.84513	4.74715	STMN2+Fibro	Pcw5.1
ATTATCCCATCGGACC-5386STDY7537944	6.27297	4.46774	Mes1	Pcw5.1
ATTATCCGTACGAAAT-5386STDY7537944	5.93422	5.88567	Mes1	Pcw5.1
ATTATCCGTACTTAGC-5386STDY7537944	5.36433	8.57769	Mes1	Pcw5.1
ATTCTACAGACACTAA-5386STDY7537944	0.609634	-3.04801	PAX3+MyoProg	Pcw5.1
ATTCTACAGCACCGTC-5386STDY7537944	5.78986	3.74729	Mes1	Pcw5.1
ATTCTACCAAGCCTAT-5386STDY7537944	4.70308	8.58289	OCP	Pcw5.1
ATTCTACCACAACGCC-5386STDY7537944	7.26285	5.83706	Mes1	Pcw5.1
ATTCTACCACAACGTT-5386STDY7537944	6.75453	5.71682	Mes1	Pcw5.1
ATTCTACCACATGACT-5386STDY7537944	4.82949	8.82894	OCP	Pcw5.1
ATTCTACCAGAGCCAA-5386STDY7537944	8.47325	5.20532	STMN2+Fibro	Pcw5.1
ATTCTACCATGCCCGA-5386STDY7537944	4.9198	8.49898	Mes1	Pcw5.1
ATTCTACTCACCTTAT-5386STDY7537944	6.08034	6.57534	Mes1	Pcw5.1
ATTCTACTCAGGTTCA-5386STDY7537944	5.54879	5.06955	Mes1	Pcw5.1
ATTCTACTCGCGTTTC-5386STDY7537944	5.91793	4.46832	Mes1	Pcw5.1
ATTCTACTCGGACAAG-5386STDY7537944	6.39337	5.51816	Mes1	Pcw5.1
ATTGGACAGGAGCGTT-5386STDY7537944	7.99345	5.33181	TransMes	Pcw5.1
ATTGGACAGTAGGCCA-5386STDY7537944	5.64811	6.49616	Mes1	Pcw5.1
ATTGGACCAAACTGTC-5386STDY7537944	5.65495	6.87478	Mes1	Pcw5.1
ATTGGACCACATGACT-5386STDY7537944	9.93966	3.56475	Mes4	Pcw5.1
ATTGGACGTAAGTGGC-5386STDY7537944	6.16089	6.11515	Mes1	Pcw5.1
ATTGGACGTCAAGCGA-5386STDY7537944	7.70015	5.70148	Mes1	Pcw5.1
ATTGGACGTCTGCGGT-5386STDY7537944	-3.6989	10.7757	PrimErythro2	Pcw5.1
ATTGGACGTTCGTTGA-5386STDY7537944	5.70929	4.64279	Mes1	Pcw5.1
ATTGGACTCAGTTTGG-5386STDY7537944	5.57785	7.31201	Mes1	Pcw5.1
ATTGGACTCGTTACGA-5386STDY7537944	-3.67662	10.7731	PrimErythro2	Pcw5.1
ATTGGTGCACAGCGTC-5386STDY7537944	6.45073	4.86731	Mes1	Pcw5.1
ATTGGTGCAGACTCGC-5386STDY7537944	6.02321	5.86611	Mes1	Pcw5.1
ATTGGTGCAGGAATCG-5386STDY7537944	4.84751	8.14067	Mes1	Pcw5.1
ATTGGTGCATCCTAGA-5386STDY7537944	5.37286	3.68692	Mes1	Pcw5.1
ATTGGTGGTACCGAGA-5386STDY7537944	9.78103	4.80468	Mes4	Pcw5.1
ATTGGTGGTAGCTTGT-5386STDY7537944	6.55945	4.53778	Mes1	Pcw5.1
ATTGGTGGTATAATGG-5386STDY7537944	5.31652	7.28065	Mes1	Pcw5.1
ATTGGTGGTCCTGCTT-5386STDY7537944	6.74414	5.88546	Mes1	Pcw5.1
ATTGGTGGTGACTCAT-5386STDY7537944	5.68831	5.08424	Mes1	Pcw5.1
ATTGGTGGTTCCCTTG-5386STDY7537944	7.35263	7.74127	Mes1	Pcw5.1
ATTGGTGTCACATGCA-5386STDY7537944	7.95758	5.69438	Mes1	Pcw5.1
ATTGGTGTCATACGGT-5386STDY7537944	-4.49107	9.90765	PrimErythro2	Pcw5.1
ATTGGTGTCTGTTTGT-5386STDY7537944	6.4119	5.55954	Mes1	Pcw5.1
ATTTCTGAGACTTTCG-5386STDY7537944	5.1565	7.21539	Mes1	Pcw5.1
ATTTCTGCACCCAGTG-5386STDY7537944	8.39543	5.0382	STMN2+Fibro	Pcw5.1
ATTTCTGGTACACCGC-5386STDY7537944	4.82915	7.58118	Mes1	Pcw5.1
ATTTCTGGTCGTTGTA-5386STDY7537944	7.12549	5.84597	Mes1	Pcw5.1
ATTTCTGGTCTGATCA-5386STDY7537944	5.66411	7.57663	Mes1	Pcw5.1
ATTTCTGTCCAAACAC-5386STDY7537944	4.75071	8.51611	OCP	Pcw5.1
ATTTCTGTCTTGTATC-5386STDY7537944	5.64404	7.00319	Mes1	Pcw5.1
CAACCAAAGACTCGGA-5386STDY7537944	-4.53373	9.81103	PrimErythro2	Pcw5.1
CAACCAAAGAGTCGGT-5386STDY7537944	4.74686	8.29313	OCP	Pcw5.1
CAACCAACAATAAGCA-5386STDY7537944	-3.95222	10.8948	PrimErythro2	Pcw5.1
CAACCAACACAAGACG-5386STDY7537944	6.65706	5.37128	Mes1	Pcw5.1
CAACCAACACATAACC-5386STDY7537944	5.90718	5.34856	Mes1	Pcw5.1
CAACCAACATATACCG-5386STDY7537944	6.04072	6.36516	Mes1	Pcw5.1
CAACCAACATGACATC-5386STDY7537944	6.72777	5.34997	Mes1	Pcw5.1
CAACCAAGTAGCTTGT-5386STDY7537944	5.87718	6.84281	Mes1	Pcw5.1
CAACCAATCAACGCTA-5386STDY7537944	5.60091	3.62012	Mes1	Pcw5.1
CAACCAATCGGTTCGG-5386STDY7537944	5.60923	7.13306	Mes1	Pcw5.1
CAACCAATCTAACTTC-5386STDY7537944	-3.29684	10.4566	PrimErythro2	Pcw5.1
CAACCAATCTACTATC-5386STDY7537944	7.48445	5.97751	Mes1	Pcw5.1
CAACCTCAGCCACTAT-5386STDY7537944	5.51603	7.59313	Mes1	Pcw5.1
CAACCTCAGCGATAGC-5386STDY7537944	6.79524	5.25831	Mes1	Pcw5.1
CAACCTCAGCTTATCG-5386STDY7537944	5.36649	7.51035	Mes1	Pcw5.1
CAACCTCAGGCATGGT-5386STDY7537944	6.32279	5.7633	Mes1	Pcw5.1
CAACCTCAGGCTATCT-5386STDY7537944	5.36678	7.91429	Mes1	Pcw5.1
CAACCTCGTAGCGATG-5386STDY7537944	4.55155	8.66586	OCP	Pcw5.1
CAACCTCGTCCAAGTT-5386STDY7537944	5.96216	3.7832	Mes1	Pcw5.1
CAACCTCTCACAACGT-5386STDY7537944	7.14193	4.90257	Mes1	Pcw5.1
CAACCTCTCGGTGTTA-5386STDY7537944	-4.04395	9.32881	PrimErythro2	Pcw5.1
CAACTAGAGCTAAGAT-5386STDY7537944	5.19053	8.53847	Mes1	Pcw5.1
CAACTAGCACATTTCT-5386STDY7537944	5.50688	7.09558	Mes1	Pcw5.1
CAACTAGCACGAGAGT-5386STDY7537944	5.72643	4.63144	Mes1	Pcw5.1
CAACTAGTCAGGTTCA-5386STDY7537944	6.88778	3.83145	Mes1	Pcw5.1
CAACTAGTCCACTGGG-5386STDY7537944	4.80535	7.43095	Mes1	Pcw5.1
CAAGAAAAGCTAACAA-5386STDY7537944	6.06884	4.65375	Mes1	Pcw5.1
CAAGAAAAGGATCGCA-5386STDY7537944	6.92113	4.87943	Mes1	Pcw5.1
CAAGAAACACCTCGTT-5386STDY7537944	7.7997	5.39832	Mes1	Pcw5.1
CAAGAAACAGATCTGT-5386STDY7537944	5.45771	8.34615	Mes1	Pcw5.1
CAAGAAACAGGACCCT-5386STDY7537944	-3.26972	10.8678	PrimErythro2	Pcw5.1
CAAGAAACAGGCTCAC-5386STDY7537944	6.41843	5.44359	Mes1	Pcw5.1
CAAGAAATCAGCTTAG-5386STDY7537944	1.00814	-1.60553	PAX3+MyoProg	Pcw5.1
CAAGAAATCTATCGCC-5386STDY7537944	6.44943	6.29808	Mes1	Pcw5.1
CAAGAAATCTGGTATG-5386STDY7537944	5.4966	6.64541	Mes1	Pcw5.1
CAAGAAATCTGTCCGT-5386STDY7537944	-3.6807	10.7937	PrimErythro2	Pcw5.1
CAAGATCAGATAGCAT-5386STDY7537944	5.41004	7.25535	Mes1	Pcw5.1
CAAGATCAGCCAGAAC-5386STDY7537944	6.58069	5.89914	Mes1	Pcw5.1
CAAGATCAGGGCACTA-5386STDY7537944	6.53959	5.8458	Mes1	Pcw5.1
CAAGATCCATGCCCGA-5386STDY7537944	5.60726	6.96424	Mes1	Pcw5.1
CAAGATCGTCTAGCGC-5386STDY7537944	4.95346	8.84877	OCP	Pcw5.1
CAAGATCGTTCCACGG-5386STDY7537944	6.60014	5.2111	Mes1	Pcw5.1
CAAGATCTCATTGCGA-5386STDY7537944	6.27325	4.57135	Mes1	Pcw5.1
CAAGATCTCGGCTTGG-5386STDY7537944	5.89836	5.05488	Mes1	Pcw5.1
CAAGGCCAGGGAAACA-5386STDY7537944	5.73862	7.17047	Mes1	Pcw5.1
CAAGGCCCAAAGCAAT-5386STDY7537944	4.76278	8.0719	Mes1	Pcw5.1
CAAGGCCCATGTCCTC-5386STDY7537944	7.66522	4.38662	Mes1	Pcw5.1
CAAGGCCGTCCGTTAA-5386STDY7537944	6.39855	4.83496	Mes1	Pcw5.1
CAAGGCCTCACAATGC-5386STDY7537944	5.96411	4.75374	Mes1	Pcw5.1
CAAGGCCTCCAACCAA-5386STDY7537944	5.36931	8.13301	Mes1	Pcw5.1
CAAGGCCTCTCTGAGA-5386STDY7537944	4.61417	9.11817	OCP	Pcw5.1
CAAGGCCTCTGTACGA-5386STDY7537944	5.56107	5.35753	Mes1	Pcw5.1
CAAGTTGAGAACTCGG-5386STDY7537944	6.10372	5.7168	Mes1	Pcw5.1
CAAGTTGAGCCGCCTA-5386STDY7537944	-3.52581	10.5186	PrimErythro2	Pcw5.1
CAAGTTGCACAGCGTC-5386STDY7537944	5.26232	8.64914	Mes1	Pcw5.1
CAAGTTGCATTACCTT-5386STDY7537944	5.62831	5.05143	Mes1	Pcw5.1
CAAGTTGGTAAACACA-5386STDY7537944	5.14818	8.1424	Mes1	Pcw5.1
CAAGTTGGTGCAGGTA-5386STDY7537944	-3.43931	10.2679	PrimErythro2	Pcw5.1
CAAGTTGGTTACGACT-5386STDY7537944	5.47415	8.05916	Mes1	Pcw5.1
CAAGTTGTCAGCCTAA-5386STDY7537944	-4.11337	10.5791	PrimErythro2	Pcw5.1
CAAGTTGTCTCCCTGA-5386STDY7537944	8.01229	3.14935	Mes1	Pcw5.1
CACAAACAGATACACA-5386STDY7537944	5.15984	7.76497	Mes1	Pcw5.1
CACAAACCAGGTCCAC-5386STDY7537944	1.294	-1.65204	PAX3+MyoProg	Pcw5.1
CACAAACGTCGCATCG-5386STDY7537944	7.37961	5.0112	Mes1	Pcw5.1
CACAAACGTTTGTGTG-5386STDY7537944	-4.38024	11.1733	PrimErythro2	Pcw5.1
CACAAACTCAACACTG-5386STDY7537944	5.07651	7.30216	Mes1	Pcw5.1
CACAAACTCGCAAACT-5386STDY7537944	6.55496	5.95805	Mes1	Pcw5.1
CACACAAAGAGATGAG-5386STDY7537944	5.79969	6.37869	Mes1	Pcw5.1
CACACAAAGTGACATA-5386STDY7537944	5.75171	5.20452	Mes1	Pcw5.1
CACACAAGTTGGTTTG-5386STDY7537944	7.66372	4.51703	Mes1	Pcw5.1
CACACAATCCTTAATC-5386STDY7537944	4.85462	8.28014	Mes1	Pcw5.1
CACACCTAGCCTATGT-5386STDY7537944	9.41399	5.24721	ISL1+Mes	Pcw5.1
CACACCTAGGAGCGTT-5386STDY7537944	5.79297	4.72053	Mes1	Pcw5.1
CACACCTAGGCTAGGT-5386STDY7537944	5.27436	7.86356	Mes1	Pcw5.1
CACACCTCAGACAAGC-5386STDY7537944	6.21292	4.37564	Mes1	Pcw5.1
CACACCTCATTACCTT-5386STDY7537944	6.27983	5.09493	Mes1	Pcw5.1
CACACCTGTCTAGGTT-5386STDY7537944	9.2214	5.95456	DistalMes	Pcw5.1
CACACCTGTGAACCTT-5386STDY7537944	5.76327	5.05992	Mes1	Pcw5.1
CACACCTGTTCGAATC-5386STDY7537944	5.74433	7.86976	Mes1	Pcw5.1
CACACCTTCGAACTGT-5386STDY7537944	5.59268	6.89228	Mes1	Pcw5.1
CACACCTTCGGTCTAA-5386STDY7537944	7.5363	5.77255	Mes1	Pcw5.1
CACACTCAGAATTCCC-5386STDY7537944	6.24785	3.29703	Mes1	Pcw5.1
CACACTCAGCACGCCT-5386STDY7537944	8.38678	5.10609	Mes1	Pcw5.1
CACACTCCATTGGTAC-5386STDY7537944	8.26114	4.86217	STMN2+Fibro	Pcw5.1
CACACTCGTCATATGC-5386STDY7537944	5.97275	5.61567	Mes1	Pcw5.1
CACACTCGTGTGTGCC-5386STDY7537944	7.11319	5.0151	Mes1	Pcw5.1
CACACTCGTTAAGACA-5386STDY7537944	6.8729	4.49803	Mes1	Pcw5.1
CACACTCGTTAGGGTG-5386STDY7537944	6.83033	4.83361	Mes1	Pcw5.1
CACACTCTCTCGATGA-5386STDY7537944	1.24619	-1.66137	PAX3+MyoProg	Pcw5.1
CACAGGCAGACAAGCC-5386STDY7537944	7.2348	4.9638	Mes1	Pcw5.1
CACAGGCAGATGAGAG-5386STDY7537944	6.4858	4.66538	Mes1	Pcw5.1
CACAGGCAGGAATGGA-5386STDY7537944	1.17673	-1.97276	PAX3+MyoProg	Pcw5.1
CACAGGCAGGTGATAT-5386STDY7537944	6.70077	5.37264	Mes1	Pcw5.1
CACAGGCCAAGCGAGT-5386STDY7537944	5.89602	6.27769	Mes1	Pcw5.1
CACAGGCCAATCGGTT-5386STDY7537944	5.46163	8.40177	MesCond	Pcw5.1
CACAGGCCATCGTCGG-5386STDY7537944	5.15244	7.66988	OCP	Pcw5.1
CACAGGCGTAAACGCG-5386STDY7537944	6.75069	5.26758	Mes1	Pcw5.1
CACAGGCTCCTCTAGC-5386STDY7537944	6.87453	4.56465	Mes1	Pcw5.1
CACAGGCTCGCAAACT-5386STDY7537944	5.20842	8.20777	Mes1	Pcw5.1
CACAGTAAGACTCGGA-5386STDY7537944	5.12164	7.70448	Mes1	Pcw5.1
CACAGTAAGATGTTAG-5386STDY7537944	5.59137	4.21671	Mes1	Pcw5.1
CACAGTAAGGGCATGT-5386STDY7537944	1.00669	-1.9642	PAX3+MyoProg	Pcw5.1
CACAGTAAGGTACTCT-5386STDY7537944	-4.08684	10.7007	PrimErythro2	Pcw5.1
CACAGTACAAAGGAAG-5386STDY7537944	8.6639	6.17997	RDH10+DistalMes	Pcw5.1
CACAGTACACGTAAGG-5386STDY7537944	7.66274	5.72984	Mes1	Pcw5.1
CACAGTACATGTAGTC-5386STDY7537944	7.4438	5.76654	TransMes	Pcw5.1
CACAGTAGTAACGTTC-5386STDY7537944	6.93376	4.6771	Mes1	Pcw5.1
CACAGTAGTAGGGACT-5386STDY7537944	8.47665	5.05757	STMN2+Fibro	Pcw5.1
CACAGTAGTTGCGTTA-5386STDY7537944	5.50529	7.11531	Mes1	Pcw5.1
CACAGTATCAAGCCTA-5386STDY7537944	6.19448	4.41239	Mes1	Pcw5.1
CACAGTATCACAAACC-5386STDY7537944	5.59139	5.55393	Mes1	Pcw5.1
CACAGTATCTCGATGA-5386STDY7537944	6.69517	4.18712	Mes1	Pcw5.1
CACATAGAGCGTCTAT-5386STDY7537944	6.43008	5.52101	Mes1	Pcw5.1
CACATAGAGTGTCTCA-5386STDY7537944	5.34013	7.84254	Mes1	Pcw5.1
CACATAGCACACGCTG-5386STDY7537944	5.70704	3.92781	Mes1	Pcw5.1
CACATAGCACCTGGTG-5386STDY7537944	0.61543	-3.05392	PAX3+MyoProg	Pcw5.1
CACATAGCATCCGGGT-5386STDY7537944	6.01206	6.29615	Mes1	Pcw5.1
CACATTTAGACTAAGT-5386STDY7537944	8.15963	3.55153	Mes1	Pcw5.1
CACATTTAGGCTCAGA-5386STDY7537944	6.00942	4.5481	Mes2	Pcw5.1
CACATTTAGTACATGA-5386STDY7537944	6.39519	5.39737	Mes1	Pcw5.1
CACATTTCAGTTCATG-5386STDY7537944	5.46804	6.41616	Mes1	Pcw5.1
CACATTTGTCGGCACT-5386STDY7537944	5.46572	4.5254	Mes1	Pcw5.1
CACATTTGTGCAACTT-5386STDY7537944	6.03334	6.57086	Mes1	Pcw5.1
CACATTTTCAAGCCTA-5386STDY7537944	4.90025	9.39352	ChondroProg	Pcw5.1
CACATTTTCATTGCCC-5386STDY7537944	7.11664	5.73924	Mes1	Pcw5.1
CACCACTAGCTAGCCC-5386STDY7537944	6.49969	2.80978	Mes1	Pcw5.1
CACCACTCACAGGAGT-5386STDY7537944	5.95102	5.59895	Mes1	Pcw5.1
CACCACTGTCCAGTTA-5386STDY7537944	5.71385	5.71991	Mes1	Pcw5.1
CACCACTTCAGCACAT-5386STDY7537944	-4.26349	11.566	PrimErythro2	Pcw5.1
CACCACTTCAGTTCGA-5386STDY7537944	8.77504	4.91559	STMN2+Fibro	Pcw5.1
CACCACTTCATCGGAT-5386STDY7537944	5.50287	7.46925	Mes1	Pcw5.1
CACCACTTCCGTCATC-5386STDY7537944	7.47343	5.03199	Mes1	Pcw5.1
CACCACTTCCTTGCCA-5386STDY7537944	6.76237	5.51925	Mes1	Pcw5.1
CACCACTTCGGCCGAT-5386STDY7537944	7.9071	4.90735	STMN2+Fibro	Pcw5.1
CACCAGGAGACTACAA-5386STDY7537944	6.92137	5.66426	Mes1	Pcw5.1
CACCAGGAGCGTGAGT-5386STDY7537944	7.08141	4.08279	Mes1	Pcw5.1
CACCAGGAGTCCTCCT-5386STDY7537944	5.60319	5.07449	Mes1	Pcw5.1
CACCAGGAGTCTTGCA-5386STDY7537944	7.35284	4.21155	Mes1	Pcw5.1
CACCAGGCATTCTCAT-5386STDY7537944	6.3588	5.19276	Mes1	Pcw5.1
CACCAGGGTAAGAGAG-5386STDY7537944	8.93356	4.72282	STMN2+Fibro	Pcw5.1
CACCAGGGTACAGTTC-5386STDY7537944	-0.86965	15.9045	Periderm	Pcw5.1
CACCAGGGTATAGGGC-5386STDY7537944	6.97533	5.17306	Mes1	Pcw5.1
CACCAGGGTCGTTGTA-5386STDY7537944	4.8305	7.86356	Mes1	Pcw5.1
CACCAGGGTGCAGACA-5386STDY7537944	5.63428	6.19847	Mes1	Pcw5.1
CACCAGGGTGCGAAAC-5386STDY7537944	-2.75429	9.84462	PrimErythro2	Pcw5.1
CACCAGGGTGTGAAAT-5386STDY7537944	-4.28323	10.5887	PrimErythro2	Pcw5.1
CACCAGGTCACGCATA-5386STDY7537944	6.62643	5.46938	Mes1	Pcw5.1
CACCAGGTCCACTCCA-5386STDY7537944	9.08924	5.03159	STMN2+Fibro	Pcw5.1
CACCAGGTCGTTTAGG-5386STDY7537944	6.37654	5.38866	Mes1	Pcw5.1
CACCAGGTCTGGTTCC-5386STDY7537944	0.745717	-2.24832	PAX3+MyoProg	Pcw5.1
CACCTTGAGCGATAGC-5386STDY7537944	9.35742	5.58702	Mes4	Pcw5.1
CACCTTGGTCGGCATC-5386STDY7537944	6.81977	5.98754	Mes1	Pcw5.1
CACCTTGGTGGGTCAA-5386STDY7537944	8.08343	4.85483	STMN2+Fibro	Pcw5.1
CACCTTGGTTAAGACA-5386STDY7537944	11.0494	3.37495	HOXC5+DermFibroProg	Pcw5.1
CACCTTGGTTTGTGTG-5386STDY7537944	5.98162	4.7594	Mes1	Pcw5.1
CACCTTGTCAAGGTAA-5386STDY7537944	5.93299	5.79664	Mes1	Pcw5.1
CACCTTGTCCTTGCCA-5386STDY7537944	6.93236	4.80531	Mes1	Pcw5.1
CACCTTGTCTCACATT-5386STDY7537944	6.14301	5.33545	Mes1	Pcw5.1
CACCTTGTCTGTCTCG-5386STDY7537944	8.64859	5.33448	STMN2+Fibro	Pcw5.1
CACTCCAAGACTAGGC-5386STDY7537944	4.9436	9.60386	OCP	Pcw5.1
CACTCCAAGATAGGAG-5386STDY7537944	6.4542	5.76741	Mes1	Pcw5.1
CACTCCACACTATCTT-5386STDY7537944	9.73521	4.27495	STMN2+Fibro	Pcw5.1
CACTCCACAGGGTATG-5386STDY7537944	7.34877	4.74488	Mes1	Pcw5.1
CACTCCACATTCTCAT-5386STDY7537944	6.39769	6.10674	Mes1	Pcw5.1
CACTCCAGTAAACCTC-5386STDY7537944	7.55176	5.31563	Mes1	Pcw5.1
CACTCCATCGCGCCAA-5386STDY7537944	7.8847	4.19326	Mes1	Pcw5.1
CACTCCATCTATCGCC-5386STDY7537944	5.63612	8.46309	Mes1	Pcw5.1
CACTCCATCTTGTACT-5386STDY7537944	5.79588	5.64758	Mes1	Pcw5.1
CAGAATCCACGCCAGT-5386STDY7537944	5.50046	8.04247	Mes1	Pcw5.1
CAGAATCGTCATCCCT-5386STDY7537944	5.35815	6.88209	Mes1	Pcw5.1
CAGAATCGTCTAACGT-5386STDY7537944	5.55474	7.70908	Mes1	Pcw5.1
CAGAATCGTTGGAGGT-5386STDY7537944	5.19977	7.54014	Mes1	Pcw5.1
CAGAATCTCACAGTAC-5386STDY7537944	6.73448	5.11351	Mes1	Pcw5.1
CAGAATCTCCTCTAGC-5386STDY7537944	5.44196	6.33849	Mes1	Pcw5.1
CAGAATCTCGTCTGCT-5386STDY7537944	6.32902	4.83598	Mes1	Pcw5.1
CAGAATCTCTGGTATG-5386STDY7537944	6.84121	5.05529	Mes1	Pcw5.1
CAGAGAGAGCTGAACG-5386STDY7537944	5.4012	4.98017	Mes1	Pcw5.1
CAGAGAGAGGCAATTA-5386STDY7537944	5.16432	8.1432	Mes1	Pcw5.1
CAGAGAGCAATCTACG-5386STDY7537944	5.62943	7.19646	Mes1	Pcw5.1
CAGAGAGCAGATTGCT-5386STDY7537944	8.25934	5.42224	ISL1+Mes	Pcw5.1
CAGAGAGCAGGGTACA-5386STDY7537944	7.55076	5.38324	STMN2+Fibro	Pcw5.1
CAGAGAGCATATGGTC-5386STDY7537944	7.48039	6.74111	TransMes	Pcw5.1
CAGAGAGGTCGGCATC-5386STDY7537944	5.69914	4.75481	Mes1	Pcw5.1
CAGAGAGGTTACGCGC-5386STDY7537944	8.48705	5.24681	STMN2+Fibro	Pcw5.1
CAGAGAGGTTCCACGG-5386STDY7537944	-3.45583	10.3988	PrimErythro2	Pcw5.1
CAGAGAGTCTACCAGA-5386STDY7537944	8.65573	5.11322	STMN2+Fibro	Pcw5.1
CAGATCAAGAATGTTG-5386STDY7537944	5.6436	5.97812	Mes1	Pcw5.1
CAGATCAAGAGTCTGG-5386STDY7537944	6.9275	5.31984	Mes1	Pcw5.1
CAGATCAAGGATTCGG-5386STDY7537944	5.5688	6.19782	Mes1	Pcw5.1
CAGATCAAGGGTCTCC-5386STDY7537944	5.15365	8.17645	Mes1	Pcw5.1
CAGATCAAGTCGAGTG-5386STDY7537944	6.80334	4.69473	Mes1	Pcw5.1
CAGATCAAGTGTGAAT-5386STDY7537944	5.71952	6.1268	Mes1	Pcw5.1
CAGATCACAATGGTCT-5386STDY7537944	7.95089	6.00316	TransMes	Pcw5.1
CAGATCACACAGCGTC-5386STDY7537944	6.48038	5.36403	Mes1	Pcw5.1
CAGATCACAGCCTTGG-5386STDY7537944	5.3996	9.02218	Mes1	Pcw5.1
CAGATCAGTCATATCG-5386STDY7537944	-4.54503	9.98366	PrimErythro2	Pcw5.1
CAGATCAGTCTGCCAG-5386STDY7537944	6.73494	5.13606	Mes1	Pcw5.1
CAGATCAGTGTAATGA-5386STDY7537944	6.23546	5.06079	Mes1	Pcw5.1
CAGATCATCCTTCAAT-5386STDY7537944	6.57568	4.16377	Mes1	Pcw5.1
CAGATCATCTCAACTT-5386STDY7537944	5.32929	8.60521	OCP	Pcw5.1
CAGCAGCAGCCCAGCT-5386STDY7537944	6.10878	4.78548	Mes1	Pcw5.1
CAGCAGCAGGTGTGGT-5386STDY7537944	8.64826	4.69799	STMN2+Fibro	Pcw5.1
CAGCAGCGTACAGCAG-5386STDY7537944	5.40193	4.25078	Mes1	Pcw5.1
CAGCAGCGTTACGTCA-5386STDY7537944	5.85244	4.73911	Mes1	Pcw5.1
CAGCAGCTCAATCTCT-5386STDY7537944	5.439	7.23746	Mes1	Pcw5.1
CAGCAGCTCTGCGGCA-5386STDY7537944	6.93319	4.77298	Mes1	Pcw5.1
CAGCATAAGATCGGGT-5386STDY7537944	9.08273	5.09652	Mes1	Pcw5.1
CAGCATAAGCTAAGAT-5386STDY7537944	8.16614	5.47582	TransMes	Pcw5.1
CAGCATAAGGATGGTC-5386STDY7537944	0.839994	-1.09362	PAX3+MyoProg	Pcw5.1
CAGCATAAGGGATGGG-5386STDY7537944	7.52016	4.14662	Mes1	Pcw5.1
CAGCATAAGGTGCAAC-5386STDY7537944	7.24051	5.51841	Mes1	Pcw5.1
CAGCATAAGTCTTGCA-5386STDY7537944	1.15639	-1.7117	PAX3+MyoProg	Pcw5.1
CAGCATACACCAACCG-5386STDY7537944	1.22027	-1.6393	PAX3+MyoProg	Pcw5.1
CAGCATACACGAAGCA-5386STDY7537944	5.33426	7.00941	Mes1	Pcw5.1
CAGCATACAGTGAGTG-5386STDY7537944	8.59133	5.07253	STMN2+Fibro	Pcw5.1
CAGCATACATGCCTAA-5386STDY7537944	5.04382	8.15522	OCP	Pcw5.1
CAGCATACATTTGCCC-5386STDY7537944	8.30268	5.65497	TransMes	Pcw5.1
CAGCATAGTAACGCGA-5386STDY7537944	5.73001	3.94088	Mes1	Pcw5.1
CAGCATAGTAGATTAG-5386STDY7537944	-8.00276	8.50493	VenousEndo	Pcw5.1
CAGCATAGTGTTTGGT-5386STDY7537944	7.90848	4.81871	Mes1	Pcw5.1
CAGCATATCAGCGATT-5386STDY7537944	5.4227	7.13717	Mes1	Pcw5.1
CAGCATATCTCTGTCG-5386STDY7537944	5.44016	7.99791	Mes1	Pcw5.1
CAGCCGAAGCCAACAG-5386STDY7537944	5.2758	7.70874	Mes1	Pcw5.1
CAGCCGAAGGCGACAT-5386STDY7537944	6.36868	5.61705	Mes1	Pcw5.1
CAGCCGAAGTACGTAA-5386STDY7537944	6.8299	6.08066	Mes1	Pcw5.1
CAGCCGACAAGAGGCT-5386STDY7537944	7.50475	4.979	Mes1	Pcw5.1
CAGCCGACAATGTTGC-5386STDY7537944	6.81409	4.52682	Mes1	Pcw5.1
CAGCCGACATACTCTT-5386STDY7537944	7.14574	4.16277	Mes1	Pcw5.1
CAGCCGACATATGAGA-5386STDY7537944	5.03692	8.39173	Mes1	Pcw5.1
CAGCCGACATTGAGCT-5386STDY7537944	6.53341	8.20323	Mes1	Pcw5.1
CAGCCGAGTCACCTAA-5386STDY7537944	8.18413	4.36312	Mes1	Pcw5.1
CAGCCGAGTCGTCTTC-5386STDY7537944	5.81744	4.921	Mes1	Pcw5.1
CAGCCGAGTGTATGGG-5386STDY7537944	4.87548	8.4602	Mes1	Pcw5.1
CAGCCGAGTTAAAGTG-5386STDY7537944	1.26098	-1.60672	PAX3+MyoProg	Pcw5.1
CAGCCGAGTTAAGGGC-5386STDY7537944	8.08161	4.78134	STMN2+Fibro	Pcw5.1
CAGCCGATCATTTGGG-5386STDY7537944	6.87178	5.04661	Mes1	Pcw5.1
CAGCCGATCCCTCAGT-5386STDY7537944	5.50292	6.52166	Mes1	Pcw5.1
CAGCCGATCGAATGCT-5386STDY7537944	5.70352	5.43079	Mes1	Pcw5.1
CAGCGACAGCGATAGC-5386STDY7537944	7.59355	5.15199	Mes1	Pcw5.1
CAGCGACAGGCATGGT-5386STDY7537944	5.77516	6.49997	Mes1	Pcw5.1
CAGCGACAGTACGCCC-5386STDY7537944	5.09555	8.35328	Mes1	Pcw5.1
CAGCGACAGTGGTAGC-5386STDY7537944	5.61523	5.04083	Mes1	Pcw5.1
CAGCGACTCATCTGTT-5386STDY7537944	7.76694	4.45238	Mes1	Pcw5.1
CAGCGACTCTTGTCAT-5386STDY7537944	7.19197	2.69968	Mes1	Pcw5.1
CAGCTAAAGACCCACC-5386STDY7537944	6.2208	5.05784	Mes1	Pcw5.1
CAGCTAAAGATATACG-5386STDY7537944	5.19198	7.7475	Mes1	Pcw5.1
CAGCTAACAAGGCTCC-5386STDY7537944	-4.20662	11.7866	PrimErythro2	Pcw5.1
CAGCTAACAGCCTGTG-5386STDY7537944	6.12012	6.69594	Mes1	Pcw5.1
CAGCTAACAGGGTACA-5386STDY7537944	6.02468	6.48336	Mes1	Pcw5.1
CAGCTAACAGTCGATT-5386STDY7537944	5.3908	6.40962	Mes1	Pcw5.1
CAGCTAACATTCTCAT-5386STDY7537944	5.41074	5.76853	Mes1	Pcw5.1
CAGCTAAGTAAGTGGC-5386STDY7537944	7.94592	4.51581	STMN2+Fibro	Pcw5.1
CAGCTAAGTCTCCATC-5386STDY7537944	1.10577	-2.71566	PAX3+MyoProg	Pcw5.1
CAGCTAAGTGGTACAG-5386STDY7537944	6.02768	6.20339	Mes1	Pcw5.1
CAGCTAAGTTTCGCTC-5386STDY7537944	9.1691	4.26626	Mes4	Pcw5.1
CAGCTAATCGCAAACT-5386STDY7537944	6.64348	5.62892	Mes1	Pcw5.1
CAGCTGGAGTGAAGTT-5386STDY7537944	6.41095	4.58556	Mes1	Pcw5.1
CAGCTGGAGTGCGATG-5386STDY7537944	0.93419	-1.87599	PAX3+MyoProg	Pcw5.1
CAGCTGGAGTGGCACA-5386STDY7537944	7.97318	5.56971	Mes1	Pcw5.1
CAGCTGGCAAGTACCT-5386STDY7537944	0.91232	-1.10764	PAX3+MyoProg	Pcw5.1
CAGCTGGGTGTGAAAT-5386STDY7537944	-0.988273	16.3844	Periderm	Pcw5.1
CAGCTGGGTTCTGTTT-5386STDY7537944	8.31304	5.47401	TransMes	Pcw5.1
CAGCTGGTCCTGCTTG-5386STDY7537944	9.63103	4.47808	Mes4	Pcw5.1
CAGCTGGTCGAATCCA-5386STDY7537944	10.4225	2.62278	STMN2+Fibro	Pcw5.1
CAGCTGGTCTTGCATT-5386STDY7537944	6.15813	6.02352	Mes1	Pcw5.1
CAGGTGCAGACAAGCC-5386STDY7537944	5.50914	5.47233	Mes1	Pcw5.1
CAGGTGCAGATATGCA-5386STDY7537944	6.06113	6.66	Mes1	Pcw5.1
CAGGTGCAGCCAGAAC-5386STDY7537944	5.47302	5.99351	Mes1	Pcw5.1
CAGGTGCAGGCCATAG-5386STDY7537944	5.94231	4.31164	Mes1	Pcw5.1
CAGGTGCCAATGGATA-5386STDY7537944	5.28687	7.68734	Mes1	Pcw5.1
CAGGTGCCAGGATTGG-5386STDY7537944	5.65491	4.4806	Mes1	Pcw5.1
CAGGTGCGTAAATACG-5386STDY7537944	7.90316	5.54542	Mes1	Pcw5.1
CAGGTGCGTCAGAGGT-5386STDY7537944	-3.85955	10.3672	PrimErythro2	Pcw5.1
CAGGTGCTCACAACGT-5386STDY7537944	5.45753	5.47189	Mes1	Pcw5.1
CAGGTGCTCACCATAG-5386STDY7537944	7.65997	5.42828	Mes1	Pcw5.1
CAGGTGCTCCTTTCTC-5386STDY7537944	5.80243	4.27718	Mes1	Pcw5.1
CAGGTGCTCTCCCTGA-5386STDY7537944	1.00172	-1.95771	PAX3+MyoProg	Pcw5.1
CAGTAACAGCGTTCCG-5386STDY7537944	5.24646	7.67438	Mes1	Pcw5.1
CAGTAACAGCTTTGGT-5386STDY7537944	-3.76978	11.1967	PrimErythro2	Pcw5.1
CAGTAACAGGACAGAA-5386STDY7537944	4.75142	3.83667	ProxMes	Pcw5.1
CAGTAACAGGCGTACA-5386STDY7537944	6.41897	4.99908	Mes1	Pcw5.1
CAGTAACAGTAGATGT-5386STDY7537944	5.94419	6.45971	Mes1	Pcw5.1
CAGTAACAGTTGAGTA-5386STDY7537944	4.97751	8.44682	Mes1	Pcw5.1
CAGTAACCAAGTTGTC-5386STDY7537944	5.43227	4.9808	Mes1	Pcw5.1
CAGTAACCAGGTTTCA-5386STDY7537944	-1.40659	14.5762	AER-Basal	Pcw5.1
CAGTAACCATACAGCT-5386STDY7537944	7.95614	5.72008	TransMes	Pcw5.1
CAGTAACGTTCGTTGA-5386STDY7537944	5.29188	7.75803	Mes1	Pcw5.1
CAGTAACTCGTGACAT-5386STDY7537944	5.25305	7.3056	Mes1	Pcw5.1
CAGTCCTAGGCTCATT-5386STDY7537944	7.00471	5.05514	Mes1	Pcw5.1
CAGTCCTAGTACGACG-5386STDY7537944	5.81438	6.1286	Mes1	Pcw5.1
CAGTCCTCAATCTACG-5386STDY7537944	8.45509	4.84117	STMN2+Fibro	Pcw5.1
CAGTCCTCATTTGCCC-5386STDY7537944	5.60986	7.45289	Mes1	Pcw5.1
CAGTCCTGTTCTGTTT-5386STDY7537944	5.32687	6.55789	Mes1	Pcw5.1
CAGTCCTGTTGTACAC-5386STDY7537944	5.59997	7.16986	Mes1	Pcw5.1
CAGTCCTTCCGCAAGC-5386STDY7537944	8.40546	5.41137	Mes1	Pcw5.1
CAGTCCTTCCTGCTTG-5386STDY7537944	8.04384	4.93802	Mes1	Pcw5.1
CATATGGAGAGGTTGC-5386STDY7537944	5.90019	5.30625	Mes1	Pcw5.1
CATATGGAGGGATGGG-5386STDY7537944	8.64963	5.02146	STMN2+Fibro	Pcw5.1
CATATGGCACAACGTT-5386STDY7537944	1.01525	-1.69406	PAX3+MyoProg	Pcw5.1
CATATGGCAGCGTTCG-5386STDY7537944	4.69203	9.06208	OCP	Pcw5.1
CATATGGTCACCAGGC-5386STDY7537944	7.85364	5.25588	STMN2+Fibro	Pcw5.1
CATATGGTCGATAGAA-5386STDY7537944	1.29829	-1.01212	PAX3+MyoProg	Pcw5.1
CATATGGTCGTCTGAA-5386STDY7537944	7.28733	5.64542	Mes1	Pcw5.1
CATATGGTCTAACTGG-5386STDY7537944	5.86549	6.22867	Mes1	Pcw5.1
CATATGGTCTCGATGA-5386STDY7537944	5.64426	6.58286	Mes1	Pcw5.1
CATATTCAGAGCTATA-5386STDY7537944	7.15418	5.91953	Mes1	Pcw5.1
CATATTCAGGCGTACA-5386STDY7537944	5.95291	5.52174	Mes1	Pcw5.1
CATATTCAGGTGACCA-5386STDY7537944	5.66283	8.48706	Mes1	Pcw5.1
CATATTCCAATCTACG-5386STDY7537944	4.61134	8.63634	OCP	Pcw5.1
CATATTCGTCCATCCT-5386STDY7537944	5.57614	7.3774	Mes1	Pcw5.1
CATATTCGTTGACGTT-5386STDY7537944	9.00904	5.04939	Mes4	Pcw5.1
CATATTCTCTTAGCCC-5386STDY7537944	4.61589	8.79983	OCP	Pcw5.1
CATATTCTCTTATCTG-5386STDY7537944	8.2277	5.82219	Mes1	Pcw5.1
CATCAAGAGAAGATTC-5386STDY7537944	6.73405	4.58823	Mes1	Pcw5.1
CATCAAGAGACGCACA-5386STDY7537944	5.47836	4.73561	Mes1	Pcw5.1
CATCAAGAGCTGCCCA-5386STDY7537944	4.83921	8.70647	OCP	Pcw5.1
CATCAAGAGGTGCACA-5386STDY7537944	5.46659	5.27803	Mes1	Pcw5.1
CATCAAGCACGAAACG-5386STDY7537944	9.16333	4.90902	STMN2+Fibro	Pcw5.1
CATCAAGCATTCTTAC-5386STDY7537944	5.38416	8.16662	Mes1	Pcw5.1
CATCAAGGTAGAAGGA-5386STDY7537944	5.8113	6.69101	Mes1	Pcw5.1
CATCAAGGTCGGATCC-5386STDY7537944	5.23318	8.13959	Mes1	Pcw5.1
CATCAAGGTTCCACAA-5386STDY7537944	6.62742	4.73208	Mes1	Pcw5.1
CATCAAGGTTGTACAC-5386STDY7537944	5.90374	4.01224	Mes1	Pcw5.1
CATCAAGTCAACGAAA-5386STDY7537944	8.07743	5.961	Mes1	Pcw5.1
CATCAAGTCTATCCTA-5386STDY7537944	5.85726	5.55152	Mes1	Pcw5.1
CATCAAGTCTGGCGTG-5386STDY7537944	5.34187	6.34601	Mes1	Pcw5.1
CATCAGAAGGATGGAA-5386STDY7537944	5.51953	5.08758	Mes1	Pcw5.1
CATCAGAAGGGAGTAA-5386STDY7537944	0.922488	-1.14181	PAX3+MyoProg	Pcw5.1
CATCAGAAGTCTCGGC-5386STDY7537944	0.844794	-1.25102	PAX3+MyoProg	Pcw5.1
CATCAGACAATCGAAA-5386STDY7537944	4.93154	7.5813	Mes1	Pcw5.1
CATCAGACAGCATGAG-5386STDY7537944	6.80343	6.01978	Mes1	Pcw5.1
CATCAGACAGCTGCTG-5386STDY7537944	0.858923	-1.18726	PAX3+MyoProg	Pcw5.1
CATCAGACAGTAAGCG-5386STDY7537944	5.59788	7.48354	Mes1	Pcw5.1
CATCAGAGTGCCTGTG-5386STDY7537944	7.4119	3.89096	Mes1	Pcw5.1
CATCAGATCGTACCGG-5386STDY7537944	-3.73001	10.0372	PrimErythro2	Pcw5.1
CATCCACAGACGACGT-5386STDY7537944	-3.75449	11.6514	PrimErythro2	Pcw5.1
CATCCACAGCTGTTCA-5386STDY7537944	8.505	5.40391	ISL1+Mes	Pcw5.1
CATCCACCAATCCAAC-5386STDY7537944	7.48665	5.86661	TransMes	Pcw5.1
CATCCACCATTAACCG-5386STDY7537944	5.19993	4.30816	Mes1	Pcw5.1
CATCCACGTCCCTACT-5386STDY7537944	1.30776	-0.782173	Mes1	Pcw5.1
CATCCACTCAGCTCGG-5386STDY7537944	5.05975	8.37474	Mes1	Pcw5.1
CATCCACTCGGCTACG-5386STDY7537944	5.38517	6.84354	Mes1	Pcw5.1
CATCCACTCTCAAACG-5386STDY7537944	7.05159	7.67195	Mes1	Pcw5.1
CATCGAAAGAAAGTGG-5386STDY7537944	6.35253	4.79934	Mes1	Pcw5.1
CATCGAAAGATGTAAC-5386STDY7537944	5.2786	7.38199	Mes1	Pcw5.1
CATCGAAAGGGCACTA-5386STDY7537944	5.87142	5.83325	Mes1	Pcw5.1
CATCGAAAGTGGTAAT-5386STDY7537944	7.62734	4.33821	Mes1	Pcw5.1
CATCGAACAAAGTGCG-5386STDY7537944	5.93012	4.84932	Mes1	Pcw5.1
CATCGAACAATCCGAT-5386STDY7537944	6.12726	5.42003	Mes1	Pcw5.1
CATCGAACACGACTCG-5386STDY7537944	5.22306	7.31026	Mes1	Pcw5.1
CATCGAAGTAGCGCAA-5386STDY7537944	6.59592	4.79277	Mes1	Pcw5.1
CATCGAAGTGCACCAC-5386STDY7537944	5.92938	4.6813	Mes1	Pcw5.1
CATCGAAGTTTGGGCC-5386STDY7537944	6.42203	7.24347	TransMes	Pcw5.1
CATCGAATCATATCGG-5386STDY7537944	5.893	5.97971	Mes1	Pcw5.1
CATCGGGAGACTTGAA-5386STDY7537944	6.22114	4.64788	Mes1	Pcw5.1
CATCGGGCAAGTACCT-5386STDY7537944	4.83639	8.22591	Mes1	Pcw5.1
CATCGGGCACAAGTAA-5386STDY7537944	7.32511	4.27814	Mes1	Pcw5.1
CATCGGGCACCAGATT-5386STDY7537944	8.48951	5.0004	STMN2+Fibro	Pcw5.1
CATCGGGGTCATATGC-5386STDY7537944	5.96305	5.00909	Mes1	Pcw5.1
CATCGGGGTCTCTCTG-5386STDY7537944	1.02763	-1.28059	PAX3+MyoProg	Pcw5.1
CATCGGGTCACTCCTG-5386STDY7537944	6.12101	5.67956	Mes1	Pcw5.1
CATCGGGTCCTTTCGG-5386STDY7537944	5.91089	6.6417	Mes1	Pcw5.1
CATCGGGTCTATCCCG-5386STDY7537944	0.625127	-0.949244	PAX3+MyoProg	Pcw5.1
CATCGGGTCTGTGCAA-5386STDY7537944	7.07186	5.46032	Mes1	Pcw5.1
CATCGGGTCTTGCAAG-5386STDY7537944	5.32594	8.00607	Mes1	Pcw5.1
CATGACAAGAAACCGC-5386STDY7537944	6.22184	5.85864	Mes1	Pcw5.1
CATGACAAGAAGGCCT-5386STDY7537944	9.82124	3.51852	ISL1+Mes	Pcw5.1
CATGACAAGCTAGTCT-5386STDY7537944	6.81497	4.83827	Mes1	Pcw5.1
CATGACACAGACTCGC-5386STDY7537944	5.52618	5.1687	Mes1	Pcw5.1
CATGACAGTAACGTTC-5386STDY7537944	5.76093	6.13002	Mes1	Pcw5.1
CATGACAGTAGCGCTC-5386STDY7537944	6.10935	5.97415	Mes1	Pcw5.1
CATGACAGTCTCATCC-5386STDY7537944	1.11512	-1.55827	PAX3+MyoProg	Pcw5.1
CATGACAGTGTTTGGT-5386STDY7537944	6.28882	5.82504	Mes1	Pcw5.1
CATGACATCCAAGCCG-5386STDY7537944	8.66756	4.72755	STMN2+Fibro	Pcw5.1
CATGACATCGGTTAAC-5386STDY7537944	5.74156	5.83702	Mes1	Pcw5.1
CATGACATCTGTCAAG-5386STDY7537944	9.04223	4.62308	ISL1+Mes	Pcw5.1
CATGCCTAGGCACATG-5386STDY7537944	5.24986	7.60819	Mes1	Pcw5.1
CATGCCTCATCACAAC-5386STDY7537944	4.44937	8.46738	Mes1	Pcw5.1
CATGCCTGTCTAGCGC-5386STDY7537944	6.15344	4.75269	Mes1	Pcw5.1
CATGCCTGTTGTACAC-5386STDY7537944	7.8123	4.21837	Mes1	Pcw5.1
CATGCCTTCATGCAAC-5386STDY7537944	5.60729	7.21152	Mes1	Pcw5.1
CATGGCGAGAAACCTA-5386STDY7537944	5.56547	5.78347	Mes1	Pcw5.1
CATGGCGAGAAGGTTT-5386STDY7537944	7.50896	6.91269	TransMes	Pcw5.1
CATGGCGAGAGTAATC-5386STDY7537944	-6.12514	2.64107	SchwannProg	Pcw5.1
CATGGCGCAGACGCCT-5386STDY7537944	7.42124	3.39626	Mes1	Pcw5.1
CATGGCGGTAGCGCTC-5386STDY7537944	7.31095	4.5802	Mes1	Pcw5.1
CATGGCGGTTAAAGAC-5386STDY7537944	6.07933	7.36148	Mes1	Pcw5.1
CATGGCGGTTGTCTTT-5386STDY7537944	7.55549	5.20504	Mes1	Pcw5.1
CATGGCGTCGACAGCC-5386STDY7537944	7.59356	4.10936	Mes1	Pcw5.1
CATGGCGTCGCCGTGA-5386STDY7537944	5.283	7.54833	Mes1	Pcw5.1
CATGGCGTCTGGTGTA-5386STDY7537944	5.57857	5.47177	Mes1	Pcw5.1
CATTATCAGGTAGCTG-5386STDY7537944	-4.13823	10.6724	PrimErythro2	Pcw5.1
CATTATCCAGGCTGAA-5386STDY7537944	5.34274	8.76458	Mes1	Pcw5.1
CATTATCCAGTTCCCT-5386STDY7537944	6.34121	6.39199	Mes1	Pcw5.1
CATTATCCATGGGAAC-5386STDY7537944	0.627064	-0.782094	PAX3+MyoProg	Pcw5.1
CATTATCCATGGTAGG-5386STDY7537944	5.3097	7.15354	Mes1	Pcw5.1
CATTATCGTACGCTGC-5386STDY7537944	7.25267	4.75148	Mes1	Pcw5.1
CATTATCGTCGGATCC-5386STDY7537944	5.35893	4.81169	Mes1	Pcw5.1
CATTATCGTTCCACTC-5386STDY7537944	8.06823	5.28822	Mes1	Pcw5.1
CATTATCTCTGGTTCC-5386STDY7537944	-3.87791	11.4972	PrimErythro2	Pcw5.1
CATTATCTCTGTCCGT-5386STDY7537944	-3.0395	10.85	PrimErythro2	Pcw5.1
CATTCGCAGAGTAAGG-5386STDY7537944	5.67439	4.98684	Mes1	Pcw5.1
CATTCGCAGTTAAGTG-5386STDY7537944	5.85204	5.22572	Mes1	Pcw5.1
CATTCGCCAACTGCGC-5386STDY7537944	6.58585	5.73058	Mes1	Pcw5.1
CATTCGCCACCGAATT-5386STDY7537944	5.90063	5.1449	Mes1	Pcw5.1
CATTCGCCAGACACTT-5386STDY7537944	0.621026	-2.48784	PAX3+MyoProg	Pcw5.1
CATTCGCCAGGGAGAG-5386STDY7537944	7.29925	5.17943	Mes1	Pcw5.1
CATTCGCCAGTATAAG-5386STDY7537944	0.386224	-1.90202	PAX3+MyoProg	Pcw5.1
CATTCGCCATCTCGCT-5386STDY7537944	7.21012	6.00697	Mes1	Pcw5.1
CATTCGCGTAGTACCT-5386STDY7537944	6.82692	4.61839	Mes1	Pcw5.1
CATTCGCGTCATATCG-5386STDY7537944	-4.70439	9.46543	PrimErythro2	Pcw5.1
CATTCGCGTGGTGTAG-5386STDY7537944	7.79642	3.93875	Mes1	Pcw5.1
CATTCGCGTGTCCTCT-5386STDY7537944	6.74593	5.83822	Mes1	Pcw5.1
CATTCGCTCACTATTC-5386STDY7537944	5.60066	5.17921	Mes1	Pcw5.1
CATTCGCTCCCACTTG-5386STDY7537944	5.79649	5.67019	Mes1	Pcw5.1
CATTCGCTCGTGGGAA-5386STDY7537944	7.34267	3.75007	Mes1	Pcw5.1
CCAATCCAGGAATGGA-5386STDY7537944	6.00458	6.14537	Mes1	Pcw5.1
CCAATCCCAGACGCAA-5386STDY7537944	7.87272	5.91949	TransMes	Pcw5.1
CCAATCCCAGGTGGAT-5386STDY7537944	5.72044	7.00186	Mes1	Pcw5.1
CCAATCCGTCGACTAT-5386STDY7537944	5.11245	8.25943	Mes1	Pcw5.1
CCAATCCGTTCGGGCT-5386STDY7537944	5.84635	6.1548	Mes1	Pcw5.1
CCAATCCTCACCAGGC-5386STDY7537944	6.59291	5.3392	Mes1	Pcw5.1
CCAATCCTCGTCTGAA-5386STDY7537944	5.52591	5.29912	Mes1	Pcw5.1
CCAATCCTCTGTCTCG-5386STDY7537944	5.56638	6.65658	Mes1	Pcw5.1
CCACCTACAGTCTTCC-5386STDY7537944	5.01213	8.27404	OCP	Pcw5.1
CCACCTAGTCCTCCAT-5386STDY7537944	6.43372	4.41203	Mes1	Pcw5.1
CCACCTAGTCGCATCG-5386STDY7537944	0.607554	-3.58897	MyoB1	Pcw5.1
CCACCTAGTGGCCCTA-5386STDY7537944	8.10368	3.16194	Mes1	Pcw5.1
CCACCTATCTAACTTC-5386STDY7537944	6.37302	4.6695	Mes1	Pcw5.1
CCACGGAAGATCACGG-5386STDY7537944	6.05649	6.50767	Mes1	Pcw5.1
CCACGGACACCTCGGA-5386STDY7537944	6.58652	5.4422	Mes1	Pcw5.1
CCACGGACACTATCTT-5386STDY7537944	-4.02154	11.6557	PrimErythro2	Pcw5.1
CCACGGAGTGTAATGA-5386STDY7537944	0.927812	-1.47447	PAX3+MyoProg	Pcw5.1
CCACGGATCACTTATC-5386STDY7537944	6.28386	3.7928	Mes1	Pcw5.1
CCACTACAGCGCTTAT-5386STDY7537944	4.50283	8.7324	OCP	Pcw5.1
CCACTACAGTCTTGCA-5386STDY7537944	7.23581	4.87026	Mes1	Pcw5.1
CCACTACAGTGCCAGA-5386STDY7537944	6.06151	6.95089	Mes1	Pcw5.1
CCACTACCACGGTTTA-5386STDY7537944	8.96811	4.51614	STMN2+Fibro	Pcw5.1
CCACTACCACTTGGAT-5386STDY7537944	5.74179	6.15743	Mes1	Pcw5.1
CCACTACCATCCAACA-5386STDY7537944	7.43936	3.8037	Mes1	Pcw5.1
CCACTACGTACGCTGC-5386STDY7537944	8.33161	4.82317	STMN2+Fibro	Pcw5.1
CCACTACGTATTCTCT-5386STDY7537944	8.19943	4.97846	STMN2+Fibro	Pcw5.1
CCACTACGTCGATTGT-5386STDY7537944	5.09542	7.78704	Mes1	Pcw5.1
CCACTACGTCGCTTCT-5386STDY7537944	5.23707	6.30009	Mes1	Pcw5.1
CCACTACGTGACGGTA-5386STDY7537944	6.11637	7.20911	Mes1	Pcw5.1
CCACTACGTGCAGGTA-5386STDY7537944	8.61388	5.42663	Mes1	Pcw5.1
CCACTACTCCACGTGG-5386STDY7537944	6.32244	5.03529	Mes1	Pcw5.1
CCACTACTCCGCAAGC-5386STDY7537944	6.05284	4.67783	Mes1	Pcw5.1
CCACTACTCCGCGTTT-5386STDY7537944	5.40526	5.21053	Mes1	Pcw5.1
CCAGCGAAGCGCTCCA-5386STDY7537944	5.90819	7.22479	Mes1	Pcw5.1
CCAGCGAAGGACATTA-5386STDY7537944	7.14148	4.87784	Mes1	Pcw5.1
CCAGCGAAGGCGTACA-5386STDY7537944	5.80447	6.97695	Mes1	Pcw5.1
CCAGCGACACATTAGC-5386STDY7537944	7.19236	4.65316	Mes1	Pcw5.1
CCAGCGACACGTTGGC-5386STDY7537944	5.2584	8.11569	Mes1	Pcw5.1
CCAGCGACAGCCAATT-5386STDY7537944	6.90817	5.10971	Mes1	Pcw5.1
CCAGCGACAGGAATCG-5386STDY7537944	6.85023	4.40468	Mes1	Pcw5.1
CCAGCGACAGTGAGTG-5386STDY7537944	7.32281	5.15089	Mes1	Pcw5.1
CCAGCGAGTGGTGTAG-5386STDY7537944	8.46076	5.67022	RDH10+DistalMes	Pcw5.1
CCAGCGAGTGTTTGGT-5386STDY7537944	5.6757	6.57177	Mes1	Pcw5.1
CCAGCGAGTTACGACT-5386STDY7537944	5.06236	7.92663	Mes1	Pcw5.1
CCAGCGATCAACGAAA-5386STDY7537944	9.04427	7.4825	Mes1	Pcw5.1
CCAGCGATCTAACGGT-5386STDY7537944	6.85004	4.32538	Mes1	Pcw5.1
CCATGTCAGCGGCTTC-5386STDY7537944	-4.41636	10.0579	PrimErythro2	Pcw5.1
CCATGTCCAAAGGTGC-5386STDY7537944	8.21476	5.18813	STMN2+Fibro	Pcw5.1
CCATGTCGTGCTAGCC-5386STDY7537944	5.57197	6.54159	Mes1	Pcw5.1
CCATGTCGTGCTTCTC-5386STDY7537944	6.57465	5.50882	Mes1	Pcw5.1
CCATGTCGTGGTCTCG-5386STDY7537944	6.02206	6.22655	Mes1	Pcw5.1
CCATGTCGTTCCACGG-5386STDY7537944	5.46836	6.11139	Mes1	Pcw5.1
CCATGTCTCCAAATGC-5386STDY7537944	1.24739	-1.80267	PAX3+MyoProg	Pcw5.1
CCATGTCTCGCGCCAA-5386STDY7537944	6.00215	6.76813	Mes1	Pcw5.1
CCATTCGAGAAGGCCT-5386STDY7537944	6.07734	6.16145	Mes1	Pcw5.1
CCATTCGAGCTAAACA-5386STDY7537944	5.4767	7.29261	Mes1	Pcw5.1
CCATTCGCAAGCTGGA-5386STDY7537944	5.36156	7.72521	Mes1	Pcw5.1
CCATTCGCAATAGCAA-5386STDY7537944	5.96362	5.56201	Mes1	Pcw5.1
CCATTCGCACTCAGGC-5386STDY7537944	5.37767	8.32668	MesCond	Pcw5.1
CCATTCGCAGACGCTC-5386STDY7537944	5.51048	8.31722	Mes1	Pcw5.1
CCATTCGCATGTAGTC-5386STDY7537944	6.17244	5.43982	Mes1	Pcw5.1
CCATTCGGTTCTGTTT-5386STDY7537944	5.25596	6.67168	Mes1	Pcw5.1
CCATTCGTCACTGGGC-5386STDY7537944	6.6521	5.18998	Mes1	Pcw5.1
CCCAATCAGACTGTAA-5386STDY7537944	6.30191	5.29625	Mes1	Pcw5.1
CCCAATCAGTACGATA-5386STDY7537944	6.1066	8.55601	MesCond	Pcw5.1
CCCAATCAGTGCTGCC-5386STDY7537944	6.40043	4.61913	Mes1	Pcw5.1
CCCAATCCACTCAGGC-5386STDY7537944	5.29137	7.07742	Mes1	Pcw5.1
CCCAATCGTCAGGACA-5386STDY7537944	7.53238	4.38539	Mes1	Pcw5.1
CCCAATCGTCTCTTAT-5386STDY7537944	6.59416	4.21713	Mes1	Pcw5.1
CCCAATCGTGTTGAGG-5386STDY7537944	7.18702	6.46596	TransMes	Pcw5.1
CCCAATCTCCGCGCAA-5386STDY7537944	7.00017	5.0934	Mes1	Pcw5.1
CCCAGTTAGGCGCTCT-5386STDY7537944	4.79169	7.82274	OCP	Pcw5.1
CCCAGTTCAATCCGAT-5386STDY7537944	7.60255	5.50338	Mes1	Pcw5.1
CCCAGTTCACATCCGG-5386STDY7537944	5.05764	7.31152	Mes1	Pcw5.1
CCCAGTTCACGACGAA-5386STDY7537944	5.90209	5.46008	Mes1	Pcw5.1
CCCAGTTCACGGTGTC-5386STDY7537944	7.62402	5.39813	STMN2+Fibro	Pcw5.1
CCCAGTTCAGGTCCAC-5386STDY7537944	5.08828	7.95762	Mes1	Pcw5.1
CCCAGTTCAGTCACTA-5386STDY7537944	6.0989	6.73798	Mes1	Pcw5.1
CCCAGTTCATCGGTTA-5386STDY7537944	5.84151	3.94976	Mes1	Pcw5.1
CCCAGTTGTAAACCTC-5386STDY7537944	5.00953	8.65186	Mes1	Pcw5.1
CCCAGTTGTGAGGGAG-5386STDY7537944	6.57055	8.16912	Mes1	Pcw5.1
CCCAGTTTCAGCGACC-5386STDY7537944	8.7901	4.93843	STMN2+Fibro	Pcw5.1
CCCAGTTTCGGAAACG-5386STDY7537944	-4.39811	10.0986	PrimErythro2	Pcw5.1
CCCAGTTTCTGCCAGG-5386STDY7537944	8.43825	4.86526	STMN2+Fibro	Pcw5.1
CCCATACAGCAATATG-5386STDY7537944	5.12381	9.06139	ChondroProg	Pcw5.1
CCCATACAGCTATGCT-5386STDY7537944	6.81323	5.91979	Mes1	Pcw5.1
CCCATACAGGGTTTCT-5386STDY7537944	5.69207	6.5508	Mes1	Pcw5.1
CCCATACCACAAGACG-5386STDY7537944	5.95357	4.60421	Mes1	Pcw5.1
CCCATACGTATTAGCC-5386STDY7537944	6.00908	4.16715	Mes1	Pcw5.1
CCCATACGTCACACGC-5386STDY7537944	7.83377	5.48955	Mes1	Pcw5.1
CCCATACGTCTCTCTG-5386STDY7537944	7.45112	5.73108	Mes1	Pcw5.1
CCCATACGTGTGCCTG-5386STDY7537944	5.25099	7.49203	Mes1	Pcw5.1
CCCATACTCTACTTAC-5386STDY7537944	6.16829	4.62255	Mes1	Pcw5.1
CCCATACTCTTGAGAC-5386STDY7537944	6.24742	4.67694	Mes1	Pcw5.1
CCCTCCTAGAATCTCC-5386STDY7537944	8.22996	5.58157	ISL1+Mes	Pcw5.1
CCCTCCTAGATGCCAG-5386STDY7537944	6.73814	4.07698	Mes4	Pcw5.1
CCCTCCTAGGGTTTCT-5386STDY7537944	7.15283	4.05145	Mes1	Pcw5.1
CCCTCCTAGTTCCACA-5386STDY7537944	5.57381	6.54181	Mes1	Pcw5.1
CCCTCCTCAAAGCGGT-5386STDY7537944	6.92131	5.59365	Mes1	Pcw5.1
CCCTCCTCACGAGAGT-5386STDY7537944	5.33499	8.43654	Mes1	Pcw5.1
CCCTCCTCAGCATACT-5386STDY7537944	5.74085	4.31749	Mes1	Pcw5.1
CCCTCCTCAGTATAAG-5386STDY7537944	6.65144	6.01178	Mes1	Pcw5.1
CCCTCCTGTCTAGAGG-5386STDY7537944	6.78547	5.18103	Mes1	Pcw5.1
CCCTCCTGTTGAACTC-5386STDY7537944	5.05727	8.49537	Mes1	Pcw5.1
CCCTCCTGTTTACTCT-5386STDY7537944	5.19224	8.29821	Mes1	Pcw5.1
CCCTCCTTCGTCTGAA-5386STDY7537944	1.45409	-1.96433	PAX3+MyoProg	Pcw5.1
CCCTCCTTCTAGCACA-5386STDY7537944	5.46181	6.94331	Mes1	Pcw5.1
CCGGGATAGAGGTTGC-5386STDY7537944	6.73836	6.60177	Mes1	Pcw5.1
CCGGGATAGATAGTCA-5386STDY7537944	-7.87194	8.42334	VenousEndo	Pcw5.1
CCGGGATAGCTAACAA-5386STDY7537944	9.69675	4.83459	ISL1+Mes	Pcw5.1
CCGGGATCAGGCTGAA-5386STDY7537944	5.6689	7.51563	Mes1	Pcw5.1
CCGGGATCAGTCACTA-5386STDY7537944	5.90157	4.38145	Mes1	Pcw5.1
CCGGGATCATGAAGTA-5386STDY7537944	8.63618	7.58429	DistalMes	Pcw5.1
CCGGGATGTAGAGTGC-5386STDY7537944	6.92349	7.38741	Mes1	Pcw5.1
CCGGGATGTTCATGGT-5386STDY7537944	7.44787	6.50579	TransMes	Pcw5.1
CCGGTAGAGACACTAA-5386STDY7537944	6.63703	6.08095	Mes1	Pcw5.1
CCGGTAGAGACTAGGC-5386STDY7537944	6.01613	4.79328	Mes1	Pcw5.1
CCGGTAGAGATATACG-5386STDY7537944	-8.00978	8.77158	ArterialEndo	Pcw5.1
CCGGTAGAGATGGCGT-5386STDY7537944	8.29887	5.33049	Mes1	Pcw5.1
CCGGTAGAGCACAGGT-5386STDY7537944	7.88296	5.50138	Mes1	Pcw5.1
CCGGTAGAGGCATGTG-5386STDY7537944	7.69004	6.3045	TransMes	Pcw5.1
CCGGTAGCATCCTAGA-5386STDY7537944	4.91162	7.88017	Mes1	Pcw5.1
CCGGTAGGTACAGACG-5386STDY7537944	7.76902	4.76794	Mes1	Pcw5.1
CCGGTAGGTCTTCAAG-5386STDY7537944	6.2005	5.37247	Mes1	Pcw5.1
CCGGTAGTCATTGCCC-5386STDY7537944	6.74992	5.37973	Mes1	Pcw5.1
CCGGTAGTCGGTGTTA-5386STDY7537944	8.74526	4.95297	STMN2+Fibro	Pcw5.1
CCGGTAGTCGTTACAG-5386STDY7537944	5.22455	6.90793	Mes1	Pcw5.1
CCGGTAGTCTCCAACC-5386STDY7537944	6.59101	6.03481	Mes1	Pcw5.1
CCGTACTAGCGATTCT-5386STDY7537944	6.18608	4.52816	Mes1	Pcw5.1
CCGTACTAGTCCGTAT-5386STDY7537944	7.0686	6.64693	TransMes	Pcw5.1
CCGTACTAGTTTAGGA-5386STDY7537944	5.99407	5.41952	Mes1	Pcw5.1
CCGTACTCAATAACGA-5386STDY7537944	6.70178	4.29351	Mes1	Pcw5.1
CCGTACTGTAGCGCTC-5386STDY7537944	9.14767	6.39743	RDH10+DistalMes	Pcw5.1
CCGTACTGTCACACGC-5386STDY7537944	1.17601	-1.65418	PAX3+MyoProg	Pcw5.1
CCGTACTGTCGAGATG-5386STDY7537944	0.223942	-1.36704	PAX3+MyoProg	Pcw5.1
CCGTACTGTCTAAAGA-5386STDY7537944	7.10297	6.03194	TransMes	Pcw5.1
CCGTACTGTGACCAAG-5386STDY7537944	6.92942	4.57706	Mes1	Pcw5.1
CCGTACTGTTGTGGAG-5386STDY7537944	8.74716	3.5934	Mes1	Pcw5.1
CCGTACTTCATCGCTC-5386STDY7537944	5.28138	5.00095	Mes1	Pcw5.1
CCGTACTTCATTTGGG-5386STDY7537944	8.19216	8.63592	DistalMes	Pcw5.1
CCGTACTTCGGTGTCG-5386STDY7537944	6.29636	5.17467	Mes1	Pcw5.1
CCGTACTTCTAACCGA-5386STDY7537944	5.54441	7.36063	Mes1	Pcw5.1
CCGTGGAAGACTCGGA-5386STDY7537944	6.09612	4.81642	Mes1	Pcw5.1
CCGTGGAAGCAGACTG-5386STDY7537944	5.04861	8.09487	Mes1	Pcw5.1
CCGTGGAAGCCACCTG-5386STDY7537944	5.39047	7.90865	Mes1	Pcw5.1
CCGTGGAGTAACGACG-5386STDY7537944	5.62075	4.73571	Mes1	Pcw5.1
CCGTGGAGTACTTCTT-5386STDY7537944	5.47484	4.827	Mes1	Pcw5.1
CCGTGGAGTCGTGGCT-5386STDY7537944	-3.47743	10.2961	PrimErythro2	Pcw5.1
CCGTGGAGTGCACCAC-5386STDY7537944	7.42938	5.6082	TransMes	Pcw5.1
CCGTGGAGTGGAAAGA-5386STDY7537944	5.89278	5.81423	Mes1	Pcw5.1
CCGTGGATCCCGACTT-5386STDY7537944	5.59785	6.74753	Mes1	Pcw5.1
CCGTGGATCCCTAACC-5386STDY7537944	6.56066	4.265	Mes1	Pcw5.1
CCGTTCAAGGGATGGG-5386STDY7537944	7.30542	4.56986	Mes1	Pcw5.1
CCGTTCACAAGCGTAG-5386STDY7537944	5.16998	5.90868	Mes1	Pcw5.1
CCGTTCACACATTCGA-5386STDY7537944	7.80828	5.96754	TransMes	Pcw5.1
CCGTTCACAGTCTTCC-5386STDY7537944	7.01505	4.13452	Mes2	Pcw5.1
CCGTTCAGTATGGTTC-5386STDY7537944	4.49727	8.93221	OCP	Pcw5.1
CCGTTCAGTCGCGAAA-5386STDY7537944	5.17933	7.77383	Mes1	Pcw5.1
CCGTTCATCCTTCAAT-5386STDY7537944	5.42626	6.78113	Mes1	Pcw5.1
CCGTTCATCGGATGTT-5386STDY7537944	8.06202	6.32898	DistalMes	Pcw5.1
CCTAAAGAGAAACCAT-5386STDY7537944	5.98282	4.79875	Mes1	Pcw5.1
CCTAAAGAGAATGTTG-5386STDY7537944	5.57851	6.00552	Mes1	Pcw5.1
CCTAAAGAGACGACGT-5386STDY7537944	6.47506	4.92994	Mes1	Pcw5.1
CCTAAAGAGCTGCAAG-5386STDY7537944	5.70953	9.30884	Mes1	Pcw5.1
CCTAAAGAGGCAGGTT-5386STDY7537944	5.77694	5.1682	Mes1	Pcw5.1
CCTAAAGAGTCGTTTG-5386STDY7537944	6.40508	5.14396	Mes1	Pcw5.1
CCTAAAGCAGGATCGA-5386STDY7537944	8.55837	5.03603	STMN2+Fibro	Pcw5.1
CCTAAAGGTACACCGC-5386STDY7537944	6.52244	5.60832	Mes1	Pcw5.1
CCTAAAGGTCATACTG-5386STDY7537944	-8.12387	8.58953	VenousEndo	Pcw5.1
CCTAAAGGTCGTCTTC-5386STDY7537944	0.507882	-2.31768	PAX3+MyoProg	Pcw5.1
CCTAAAGTCCGAACGC-5386STDY7537944	5.41399	7.91569	Mes1	Pcw5.1
CCTAAAGTCTTCCTTC-5386STDY7537944	7.3234	4.55743	Mes1	Pcw5.1
CCTACACAGAGCCCAA-5386STDY7537944	6.61347	4.21268	Mes1	Pcw5.1
CCTACACAGAGGACGG-5386STDY7537944	5.98831	5.6219	Mes1	Pcw5.1
CCTACACAGATCACGG-5386STDY7537944	6.28643	6.17736	Mes1	Pcw5.1
CCTACACAGCCGGTAA-5386STDY7537944	10.0556	2.7957	STMN2+Fibro	Pcw5.1
CCTACACAGTATCTCG-5386STDY7537944	5.70038	5.84687	Mes1	Pcw5.1
CCTACACCAGCCTTGG-5386STDY7537944	4.91707	8.40236	Mes1	Pcw5.1
CCTACACGTAGGGTAC-5386STDY7537944	5.70751	3.43749	Mes1	Pcw5.1
CCTACACTCCGTAGTA-5386STDY7537944	8.06154	5.93756	TransMes	Pcw5.1
CCTACACTCTTCTGGC-5386STDY7537944	4.76875	7.80356	OCP	Pcw5.1
CCTACCAAGCAATATG-5386STDY7537944	7.27947	5.91099	Mes1	Pcw5.1
CCTACCAAGCCTATGT-5386STDY7537944	5.11385	7.66054	Mes1	Pcw5.1
CCTACCAAGTAGCGGT-5386STDY7537944	8.4598	4.62291	Mes1	Pcw5.1
CCTACCAGTCACCCAG-5386STDY7537944	5.27131	7.73477	Mes1	Pcw5.1
CCTACCAGTCGTTGTA-5386STDY7537944	6.54252	4.85772	Mes1	Pcw5.1
CCTACCAGTCTTCGTC-5386STDY7537944	6.90598	5.25138	Mes1	Pcw5.1
CCTACCATCGCCCTTA-5386STDY7537944	6.5682	4.96368	Mes1	Pcw5.1
CCTACCATCTGCCAGG-5386STDY7537944	6.67599	5.602	Mes1	Pcw5.1
CCTACCATCTTGCCGT-5386STDY7537944	7.9955	6.43712	TransMes	Pcw5.1
CCTAGCTCAGATAATG-5386STDY7537944	5.71796	7.49984	Mes1	Pcw5.1
CCTAGCTCAGCCTTTC-5386STDY7537944	6.07232	4.82592	Mes1	Pcw5.1
CCTAGCTCAGTAAGCG-5386STDY7537944	6.08689	6.02873	Mes1	Pcw5.1
CCTAGCTGTCGCTTTC-5386STDY7537944	7.25311	5.46709	Mes1	Pcw5.1
CCTAGCTGTCTAGTGT-5386STDY7537944	8.25431	3.61965	Mes1	Pcw5.1
CCTAGCTGTGATGCCC-5386STDY7537944	6.14498	5.41474	Mes1	Pcw5.1
CCTAGCTGTGCGAAAC-5386STDY7537944	8.50871	5.18854	STMN2+Fibro	Pcw5.1
CCTAGCTGTTCGAATC-5386STDY7537944	0.486287	-3.14408	PAX3+MyoProg	Pcw5.1
CCTAGCTGTTTAGGAA-5386STDY7537944	7.5581	5.67441	Mes1	Pcw5.1
CCTAGCTTCAGTTCGA-5386STDY7537944	5.3692	8.00877	Mes1	Pcw5.1
CCTAGCTTCGGCTACG-5386STDY7537944	5.73317	5.77196	Mes1	Pcw5.1
CCTAGCTTCTGGCGAC-5386STDY7537944	5.75324	6.48177	Mes1	Pcw5.1
CCTATTAAGAGCCTAG-5386STDY7537944	5.67269	6.00658	Mes1	Pcw5.1
CCTATTAAGCGTGAGT-5386STDY7537944	0.9366	-1.18593	PAX3+MyoProg	Pcw5.1
CCTATTAAGCTACCTA-5386STDY7537944	8.9559	5.09194	ISL1+Mes	Pcw5.1
CCTATTAAGCTAGTGG-5386STDY7537944	0.785778	-2.59965	PAX3+MyoProg	Pcw5.1
CCTATTAAGGAGTCTG-5386STDY7537944	6.88411	3.447	Mes1	Pcw5.1
CCTATTACACGTGAGA-5386STDY7537944	5.66443	6.22373	Mes1	Pcw5.1
CCTATTAGTTAGGGTG-5386STDY7537944	5.21377	9.35302	OCP	Pcw5.1
CCTATTAGTTTAGGAA-5386STDY7537944	5.55096	8.79674	Mes1	Pcw5.1
CCTATTATCTAACGGT-5386STDY7537944	5.82865	7.00564	Mes1	Pcw5.1
CCTCAGTAGCGTGTCC-5386STDY7537944	4.94313	7.98511	Mes1	Pcw5.1
CCTCAGTAGTACGTAA-5386STDY7537944	6.30814	5.07334	Mes1	Pcw5.1
CCTCAGTCACTGTCGG-5386STDY7537944	5.52441	6.37937	Mes1	Pcw5.1
CCTCAGTCAGGAATCG-5386STDY7537944	5.91838	4.85951	Mes1	Pcw5.1
CCTCAGTCAGTTCCCT-5386STDY7537944	5.06074	7.97136	Mes1	Pcw5.1
CCTCAGTGTCACTGGC-5386STDY7537944	5.30925	7.72357	Mes1	Pcw5.1
CCTCAGTGTCCGAATT-5386STDY7537944	6.58807	7.13498	Mes1	Pcw5.1
CCTCAGTGTTCCCGAG-5386STDY7537944	4.54976	8.62828	OCP	Pcw5.1
CCTCAGTTCATTCACT-5386STDY7537944	6.00175	5.41041	Mes1	Pcw5.1
CCTCTGAAGAAGATTC-5386STDY7537944	5.48474	5.36971	Mes1	Pcw5.1
CCTCTGAAGACCGGAT-5386STDY7537944	5.46356	8.07407	Mes1	Pcw5.1
CCTCTGAAGCCATCGC-5386STDY7537944	8.42939	5.22293	Mes1	Pcw5.1
CCTCTGAAGTCATGCT-5386STDY7537944	5.55779	6.71986	Mes1	Pcw5.1
CCTCTGACACAACGCC-5386STDY7537944	7.14815	6.66984	TransMes	Pcw5.1
CCTCTGACAGAGTGTG-5386STDY7537944	5.98095	6.83386	Mes1	Pcw5.1
CCTCTGAGTATAGTAG-5386STDY7537944	4.7859	6.82977	Mes1	Pcw5.1
CCTCTGAGTTGGACCC-5386STDY7537944	7.63213	5.44798	TransMes	Pcw5.1
CCTCTGATCAAAGTAG-5386STDY7537944	5.4931	7.50742	Mes1	Pcw5.1
CCTCTGATCCTGTAGA-5386STDY7537944	6.2614	5.18911	Mes1	Pcw5.1
CCTCTGATCTGGTGTA-5386STDY7537944	5.1166	7.26196	Mes1	Pcw5.1
CCTTACGAGACTGTAA-5386STDY7537944	7.90254	5.55016	Mes1	Pcw5.1
CCTTACGAGTTGAGAT-5386STDY7537944	4.62211	8.33365	OCP	Pcw5.1
CCTTACGCAAGCGCTC-5386STDY7537944	5.50153	5.8167	Mes1	Pcw5.1
CCTTACGCACCAACCG-5386STDY7537944	6.15161	4.29466	Mes1	Pcw5.1
CCTTACGCACGGACAA-5386STDY7537944	5.98508	5.86881	Mes1	Pcw5.1
CCTTACGCACGGCGTT-5386STDY7537944	5.61868	7.27242	Mes1	Pcw5.1
CCTTACGGTAGAGCTG-5386STDY7537944	6.10819	5.33647	Mes1	Pcw5.1
CCTTACGGTTCCCGAG-5386STDY7537944	7.06122	4.76101	TransMes	Pcw5.1
CCTTCCCAGATGTGTA-5386STDY7537944	4.70248	7.75251	OCP	Pcw5.1
CCTTCCCAGCCCTAAT-5386STDY7537944	4.39398	8.34647	OCP	Pcw5.1
CCTTCCCAGGCCGAAT-5386STDY7537944	5.80459	5.72598	Mes1	Pcw5.1
CCTTCCCCAATTGCTG-5386STDY7537944	5.62836	6.18277	Mes1	Pcw5.1
CCTTCCCCATCACCCT-5386STDY7537944	8.22052	5.58929	Mes4	Pcw5.1
CCTTCCCCATTACGAC-5386STDY7537944	6.17544	6.47646	Mes1	Pcw5.1
CCTTCCCGTCTAGGTT-5386STDY7537944	5.485	4.3009	Mes1	Pcw5.1
CCTTCCCTCAATCACG-5386STDY7537944	6.03079	5.15964	Mes1	Pcw5.1
CCTTCCCTCATGTAGC-5386STDY7537944	7.01271	5.44021	Mes1	Pcw5.1
CCTTCCCTCCCTAACC-5386STDY7537944	5.4477	7.34367	Mes1	Pcw5.1
CCTTCCCTCGCGATCG-5386STDY7537944	5.40715	4.40898	Mes1	Pcw5.1
CCTTCCCTCGTACGGC-5386STDY7537944	6.06909	4.60482	Mes1	Pcw5.1
CCTTCGAAGTGAACAT-5386STDY7537944	5.62166	4.99695	Mes1	Pcw5.1
CCTTCGAAGTGCCATT-5386STDY7537944	5.98073	6.55521	Mes1	Pcw5.1
CCTTCGACAAGTCTGT-5386STDY7537944	5.89306	5.45644	Mes1	Pcw5.1
CCTTCGAGTCTTTCAT-5386STDY7537944	6.0206	4.18394	Mes1	Pcw5.1
CCTTTCTAGCACGCCT-5386STDY7537944	7.3394	4.72201	Mes1	Pcw5.1
CCTTTCTAGCTATGCT-5386STDY7537944	8.71338	4.53733	STMN2+Fibro	Pcw5.1
CCTTTCTAGTGGTAGC-5386STDY7537944	0.959451	-0.822864	PAX3+MyoProg	Pcw5.1
CCTTTCTGTACCGGCT-5386STDY7537944	8.40446	4.71656	STMN2+Fibro	Pcw5.1
CCTTTCTTCCAACCAA-5386STDY7537944	7.89932	5.89347	Mes1	Pcw5.1
CCTTTCTTCCAAGTAC-5386STDY7537944	6.14296	5.4825	Mes1	Pcw5.1
CCTTTCTTCTTGCAAG-5386STDY7537944	5.63128	7.66039	Mes1	Pcw5.1
CGAACATAGATGGCGT-5386STDY7537944	7.00491	5.07869	Mes1	Pcw5.1
CGAACATAGTTTAGGA-5386STDY7537944	6.74027	6.05238	Mes1	Pcw5.1
CGAACATCAGGGTACA-5386STDY7537944	1.09067	-2.70319	PAX3+MyoProg	Pcw5.1
CGAACATGTACAAGTA-5386STDY7537944	5.5334	6.89233	Mes1	Pcw5.1
CGAACATTCACGGTTA-5386STDY7537944	-4.40887	10.6363	PrimErythro2	Pcw5.1
CGAACATTCCAAACTG-5386STDY7537944	-2.07823	14.7304	AER-Basal	Pcw5.1
CGAACATTCGCTAGCG-5386STDY7537944	5.74263	6.8678	Mes1	Pcw5.1
CGAATGTAGGACACCA-5386STDY7537944	0.828288	-2.93489	PAX3+MyoProg	Pcw5.1
CGAATGTCAAGGCTCC-5386STDY7537944	8.75154	7.58743	DistalMes	Pcw5.1
CGAATGTGTAGCGTGA-5386STDY7537944	6.02124	5.75546	Mes1	Pcw5.1
CGAATGTGTCTAGTGT-5386STDY7537944	6.27792	6.38762	Mes1	Pcw5.1
CGAATGTGTCTTTCAT-5386STDY7537944	5.29239	7.80169	Mes1	Pcw5.1
CGACCTTAGTGGAGTC-5386STDY7537944	5.59057	4.09797	Mes1	Pcw5.1
CGACCTTCAGTTCCCT-5386STDY7537944	5.69029	7.38255	Mes1	Pcw5.1
CGACCTTGTAAGGATT-5386STDY7537944	6.9865	5.82272	Mes1	Pcw5.1
CGACCTTGTCCCTTGT-5386STDY7537944	6.56385	4.8965	Mes1	Pcw5.1
CGACCTTTCTGGTTCC-5386STDY7537944	6.88266	4.45032	Mes1	Pcw5.1
CGACTTCAGACTACAA-5386STDY7537944	6.26743	4.61134	Mes1	Pcw5.1
CGACTTCAGATCCTGT-5386STDY7537944	6.23396	6.50292	Mes1	Pcw5.1
CGACTTCAGTAGCCGA-5386STDY7537944	7.78538	5.2762	Mes1	Pcw5.1
CGACTTCCAAAGGTGC-5386STDY7537944	7.08554	4.34032	Mes1	Pcw5.1
CGACTTCCAAGAAGAG-5386STDY7537944	1.16973	-1.55079	PAX3+MyoProg	Pcw5.1
CGACTTCCACACTGCG-5386STDY7537944	5.60491	6.88496	Mes1	Pcw5.1
CGACTTCCAGTAACGG-5386STDY7537944	6.07177	6.36649	Mes1	Pcw5.1
CGACTTCCAGTGGAGT-5386STDY7537944	6.20801	8.59577	MesCond	Pcw5.1
CGACTTCGTACTCTCC-5386STDY7537944	7.28577	4.24556	Mes1	Pcw5.1
CGACTTCGTCGGCACT-5386STDY7537944	1.29983	-1.61116	PAX3+MyoProg	Pcw5.1
CGACTTCGTGACCAAG-5386STDY7537944	4.76025	8.67116	Mes1	Pcw5.1
CGACTTCGTGTAATGA-5386STDY7537944	-4.26607	10.8636	PrimErythro2	Pcw5.1
CGACTTCGTTATTCTC-5386STDY7537944	7.00022	5.1256	TransMes	Pcw5.1
CGACTTCGTTCGAATC-5386STDY7537944	6.00832	4.09559	Mes1	Pcw5.1
CGAGAAGAGGACGAAA-5386STDY7537944	6.85486	5.40768	Mes1	Pcw5.1
CGAGAAGCACAAGTAA-5386STDY7537944	5.60531	8.88323	Mes1	Pcw5.1
CGAGAAGCAGTGGAGT-5386STDY7537944	6.33693	5.44001	Mes1	Pcw5.1
CGAGAAGCATTAACCG-5386STDY7537944	5.89384	6.70808	Mes1	Pcw5.1
CGAGAAGTCCAATGGT-5386STDY7537944	6.30446	4.57552	Mes1	Pcw5.1
CGAGAAGTCGGCTACG-5386STDY7537944	6.45729	4.32534	Mes1	Pcw5.1
CGAGAAGTCTTGCAAG-5386STDY7537944	-4.3488	11.3159	PrimErythro2	Pcw5.1
CGAGCACAGACAGACC-5386STDY7537944	6.48066	5.22037	Mes1	Pcw5.1
CGAGCACAGCTAGTCT-5386STDY7537944	6.5905	5.82617	Mes1	Pcw5.1
CGAGCACAGCTGCGAA-5386STDY7537944	6.76338	5.92189	Mes1	Pcw5.1
CGAGCACAGTAGGCCA-5386STDY7537944	5.20367	8.86105	Mes1	Pcw5.1
CGAGCACCAGCCTTTC-5386STDY7537944	-3.88325	10.8588	PrimErythro2	Pcw5.1
CGAGCACTCAACCAAC-5386STDY7537944	7.11561	5.7648	Mes1	Pcw5.1
CGAGCACTCACCACCT-5386STDY7537944	1.47592	-2.02308	PAX3+MyoProg	Pcw5.1
CGAGCACTCCGCAAGC-5386STDY7537944	5.5047	7.42814	Mes1	Pcw5.1
CGAGCACTCGTGGTCG-5386STDY7537944	5.86933	5.54987	Mes1	Pcw5.1
CGAGCACTCTGGCGAC-5386STDY7537944	5.00162	7.64811	Mes1	Pcw5.1
CGAGCCAAGAAGGCCT-5386STDY7537944	6.65826	5.65791	Mes1	Pcw5.1
CGAGCCAAGAGTACCG-5386STDY7537944	7.38916	6.19209	Mes1	Pcw5.1
CGAGCCAAGCCCTAAT-5386STDY7537944	4.39095	8.90144	OCP	Pcw5.1
CGAGCCAAGCTAGCCC-5386STDY7537944	5.95241	5.22741	Mes1	Pcw5.1
CGAGCCAAGGGAAACA-5386STDY7537944	5.75985	5.03573	Mes1	Pcw5.1
CGAGCCACACGTTGGC-5386STDY7537944	5.74424	4.45599	Mes1	Pcw5.1
CGAGCCACAGCTGCAC-5386STDY7537944	6.14944	5.66984	Mes1	Pcw5.1
CGAGCCAGTCTCATCC-5386STDY7537944	5.93165	5.61005	Mes1	Pcw5.1
CGAGCCATCAATCTCT-5386STDY7537944	5.60919	6.17476	Mes1	Pcw5.1
CGAGCCATCCTGTACC-5386STDY7537944	6.58565	8.22059	MesCond	Pcw5.1
CGATCGGAGAAGAAGC-5386STDY7537944	6.90274	5.53102	Mes1	Pcw5.1
CGATCGGAGTCGCCGT-5386STDY7537944	0.92789	-5.09018	MyoC1	Pcw5.1
CGATCGGCAGCCTTGG-5386STDY7537944	5.86046	6.83237	Mes1	Pcw5.1
CGATCGGCAGGACGTA-5386STDY7537944	5.72628	6.5518	Mes1	Pcw5.1
CGATCGGCAGTCAGAG-5386STDY7537944	5.43374	5.13901	Mes1	Pcw5.1
CGATCGGCATTCTTAC-5386STDY7537944	-4.77432	11.2031	PrimErythro2	Pcw5.1
CGATCGGGTACGAAAT-5386STDY7537944	7.15403	4.563	Mes1	Pcw5.1
CGATCGGTCCCAGGTG-5386STDY7537944	5.8178	5.89063	Mes1	Pcw5.1
CGATCGGTCCCTAACC-5386STDY7537944	7.9642	5.34986	STMN2+Fibro	Pcw5.1
CGATCGGTCCGTCATC-5386STDY7537944	5.99029	6.4068	Mes1	Pcw5.1
CGATCGGTCGATCCCT-5386STDY7537944	9.92716	4.72474	ISL1+Mes	Pcw5.1
CGATCGGTCGGTCTAA-5386STDY7537944	5.68487	6.67025	Mes1	Pcw5.1
CGATCGGTCTGTCTAT-5386STDY7537944	6.33411	5.33666	Mes1	Pcw5.1
CGATGGCAGGCATTGG-5386STDY7537944	5.94347	7.33142	Mes1	Pcw5.1
CGATGGCAGGCCCTCA-5386STDY7537944	5.13733	8.28912	Mes1	Pcw5.1
CGATGGCAGTGATCGG-5386STDY7537944	6.57906	5.00269	Mes1	Pcw5.1
CGATGGCAGTTGAGTA-5386STDY7537944	-4.25846	11.5432	PrimErythro2	Pcw5.1
CGATGGCCAAGCCCAC-5386STDY7537944	7.5975	4.29413	Mes1	Pcw5.1
CGATGGCCAGCTCGCA-5386STDY7537944	-4.48248	11.0917	PrimErythro2	Pcw5.1
CGATGGCCAGGGTTAG-5386STDY7537944	6.37533	5.69516	Mes1	Pcw5.1
CGATGGCCATTACGAC-5386STDY7537944	-4.09353	11.3745	PrimErythro2	Pcw5.1
CGATGGCTCCAAACTG-5386STDY7537944	5.71712	5.7876	Mes1	Pcw5.1
CGATGGCTCCAAATGC-5386STDY7537944	5.24918	4.4987	Mes1	Pcw5.1
CGATGGCTCGTAGGTT-5386STDY7537944	5.16626	8.06773	Mes1	Pcw5.1
CGATGTAAGAGCTATA-5386STDY7537944	4.7654	8.62032	OCP	Pcw5.1
CGATGTAAGATCGATA-5386STDY7537944	5.76546	4.98572	Mes1	Pcw5.1
CGATGTAAGCTCAACT-5386STDY7537944	4.85067	8.32517	Mes1	Pcw5.1
CGATGTACAATCCGAT-5386STDY7537944	7.48999	6.54135	Mes1	Pcw5.1
CGATGTACACAGGAGT-5386STDY7537944	5.3327	7.66012	Mes1	Pcw5.1
CGATGTACACCATCCT-5386STDY7537944	4.96938	6.4835	OCP	Pcw5.1
CGATGTACACCGATAT-5386STDY7537944	6.02302	5.17979	Mes1	Pcw5.1
CGATGTACACTGCCAG-5386STDY7537944	6.40581	5.72625	Mes1	Pcw5.1
CGATGTACAGGCAGTA-5386STDY7537944	9.48929	4.9246	Mes4	Pcw5.1
CGATGTACATTGGGCC-5386STDY7537944	5.88444	6.1238	Mes1	Pcw5.1
CGATGTAGTTCGGGCT-5386STDY7537944	5.89848	4.39767	Mes1	Pcw5.1
CGATGTATCCGTCAAA-5386STDY7537944	5.56647	4.35718	Mes1	Pcw5.1
CGATGTATCTACTATC-5386STDY7537944	8.26012	5.59201	TransMes	Pcw5.1
CGATGTATCTGACCTC-5386STDY7537944	7.39057	5.75365	Mes1	Pcw5.1
CGATTGAAGCACCGCT-5386STDY7537944	8.73123	5.19119	STMN2+Fibro	Pcw5.1
CGATTGAAGTACGACG-5386STDY7537944	-3.95154	11.1035	PrimErythro2	Pcw5.1
CGATTGACAGGACCCT-5386STDY7537944	6.88086	4.86601	Mes1	Pcw5.1
CGATTGACAGGTTTCA-5386STDY7537944	8.04655	5.1087	STMN2+Fibro	Pcw5.1
CGATTGAGTCTCTCGT-5386STDY7537944	5.21233	7.71876	Mes1	Pcw5.1
CGATTGAGTGTAATGA-5386STDY7537944	1.34118	-1.71989	PAX3+MyoProg	Pcw5.1
CGATTGAGTTACGACT-5386STDY7537944	6.73949	4.366	Mes1	Pcw5.1
CGATTGAGTTCCATGA-5386STDY7537944	0.151575	-1.27877	PAX3+MyoProg	Pcw5.1
CGATTGATCTGCCCTA-5386STDY7537944	6.05118	3.97409	Mes1	Pcw5.1
CGCCAAGAGATGCCAG-5386STDY7537944	7.01846	4.9583	Mes1	Pcw5.1
CGCCAAGAGCTGGAAC-5386STDY7537944	6.3369	4.72494	Mes1	Pcw5.1
CGCCAAGCATGATCCA-5386STDY7537944	5.12304	3.71846	Mes1	Pcw5.1
CGCCAAGCATGTCTCC-5386STDY7537944	5.0116	8.63049	Mes1	Pcw5.1
CGCCAAGGTCGAACAG-5386STDY7537944	4.61639	8.61169	OCP	Pcw5.1
CGCCAAGGTTACGCGC-5386STDY7537944	9.0729	4.39884	STMN2+Fibro	Pcw5.1
CGCCAAGTCACCATAG-5386STDY7537944	5.19948	6.53505	Mes1	Pcw5.1
CGCCAAGTCATTCACT-5386STDY7537944	1.14391	-2.62531	PAX3+MyoProg	Pcw5.1
CGCCAAGTCGCAGGCT-5386STDY7537944	5.31419	6.57683	Mes1	Pcw5.1
CGCCAAGTCGGAGGTA-5386STDY7537944	7.09574	5.4877	Mes1	Pcw5.1
CGCCAAGTCTGGCGAC-5386STDY7537944	6.45744	7.95025	MesCond	Pcw5.1
CGCCAAGTCTTGTTTG-5386STDY7537944	6.76279	4.84341	Mes1	Pcw5.1
CGCGGTAAGCATCATC-5386STDY7537944	6.77368	4.27984	Mes1	Pcw5.1
CGCGGTAAGCCACCTG-5386STDY7537944	5.40178	6.58678	Mes1	Pcw5.1
CGCGGTAAGCGACGTA-5386STDY7537944	7.00836	4.29422	Mes1	Pcw5.1
CGCGGTAAGGCTAGAC-5386STDY7537944	5.92261	4.88775	Mes1	Pcw5.1
CGCGGTACACGTGAGA-5386STDY7537944	5.77522	6.67315	Mes1	Pcw5.1
CGCGGTACAGAGTGTG-5386STDY7537944	5.89158	4.52157	Mes1	Pcw5.1
CGCGGTACATGGTCTA-5386STDY7537944	6.26614	4.31339	Mes1	Pcw5.1
CGCGGTATCACAGGCC-5386STDY7537944	6.55142	4.69167	Mes1	Pcw5.1
CGCGGTATCAGGCCCA-5386STDY7537944	7.79226	3.4977	Mes1	Pcw5.1
CGCGGTATCCAGAGGA-5386STDY7537944	8.54476	4.86277	STMN2+Fibro	Pcw5.1
CGCGGTATCCATGAGT-5386STDY7537944	6.42457	6.25761	Mes1	Pcw5.1
CGCGGTATCCCTCAGT-5386STDY7537944	4.3058	8.89812	OCP	Pcw5.1
CGCGGTATCGTTGCCT-5386STDY7537944	8.61694	4.62969	STMN2+Fibro	Pcw5.1
CGCGTTTAGTGTACGG-5386STDY7537944	5.43608	4.75403	Mes1	Pcw5.1
CGCGTTTCAATAGCAA-5386STDY7537944	-3.42531	9.61173	PrimErythro2	Pcw5.1
CGCGTTTCACACCGAC-5386STDY7537944	6.90394	5.17616	Mes1	Pcw5.1
CGCGTTTCACGGTGTC-5386STDY7537944	5.97518	5.24377	Mes1	Pcw5.1
CGCGTTTCAGGATTGG-5386STDY7537944	6.52855	4.97255	Mes1	Pcw5.1
CGCGTTTCATCTATGG-5386STDY7537944	7.87775	5.53871	Mes1	Pcw5.1
CGCGTTTGTCAACATC-5386STDY7537944	6.98418	5.42267	Mes1	Pcw5.1
CGCGTTTGTCGCGAAA-5386STDY7537944	1.27055	-1.86008	PAX3+MyoProg	Pcw5.1
CGCGTTTGTTTGTTTC-5386STDY7537944	6.98601	6.54014	TransMes	Pcw5.1
CGCGTTTTCGACCAGC-5386STDY7537944	5.85477	6.60606	Mes1	Pcw5.1
CGCGTTTTCGGACAAG-5386STDY7537944	5.89491	5.04119	Mes1	Pcw5.1
CGCTATCAGAGACTAT-5386STDY7537944	1.03033	-1.40949	PAX3+MyoProg	Pcw5.1
CGCTATCCACCCATTC-5386STDY7537944	7.34253	6.04667	TransMes	Pcw5.1
CGCTATCCACGCGAAA-5386STDY7537944	9.05953	4.68103	STMN2+Fibro	Pcw5.1
CGCTATCCAGACGCCT-5386STDY7537944	5.61846	6.2058	Mes1	Pcw5.1
CGCTATCGTAAACACA-5386STDY7537944	5.60706	6.95428	Mes1	Pcw5.1
CGCTATCGTAAGGATT-5386STDY7537944	1.43184	-1.75582	PAX3+MyoProg	Pcw5.1
CGCTATCGTCCTCTTG-5386STDY7537944	5.81297	5.62246	Mes1	Pcw5.1
CGCTATCGTTCGTGAT-5386STDY7537944	6.23694	7.88373	Mes1	Pcw5.1
CGCTATCTCAACCATG-5386STDY7537944	5.35334	4.61666	Mes1	Pcw5.1
CGCTATCTCTCCAACC-5386STDY7537944	8.89908	4.7878	STMN2+Fibro	Pcw5.1
CGCTATCTCTGTCTAT-5386STDY7537944	-3.48192	10.557	PrimErythro2	Pcw5.1
CGCTGGAAGGTGATTA-5386STDY7537944	6.03156	6.75881	Mes1	Pcw5.1
CGCTGGAAGTCTCCTC-5386STDY7537944	5.62693	6.93487	Mes1	Pcw5.1
CGCTGGACAACGATGG-5386STDY7537944	4.90398	7.86118	Mes1	Pcw5.1
CGCTGGACAACTGCGC-5386STDY7537944	4.79046	8.42834	Mes1	Pcw5.1
CGCTGGACAAGTTAAG-5386STDY7537944	6.61444	6.28747	Mes1	Pcw5.1
CGCTGGACACCTCGTT-5386STDY7537944	6.3957	4.63636	Mes1	Pcw5.1
CGCTGGAGTGAGGCTA-5386STDY7537944	4.48289	8.62487	OCP	Pcw5.1
CGCTGGAGTGTTAAGA-5386STDY7537944	-4.22285	10.7493	PrimErythro2	Pcw5.1
CGCTGGAGTTCCCTTG-5386STDY7537944	5.12659	8.2671	Mes1	Pcw5.1
CGCTGGATCACAATGC-5386STDY7537944	6.69702	4.61257	Mes1	Pcw5.1
CGCTTCACAGCTGGCT-5386STDY7537944	4.88978	4.35884	Mes1	Pcw5.1
CGCTTCAGTCAACATC-5386STDY7537944	-1.4925	14.9073	AER-Basal	Pcw5.1
CGCTTCAGTCTCCCTA-5386STDY7537944	6.99505	4.94648	Mes1	Pcw5.1
CGCTTCATCCTCAATT-5386STDY7537944	0.34701	-4.1544	MyoB1	Pcw5.1
CGGACACAGGGAAACA-5386STDY7537944	1.1553	-1.80137	PAX3+MyoProg	Pcw5.1
CGGACACCATTCTCAT-5386STDY7537944	7.61021	4.86523	Mes1	Pcw5.1
CGGACACTCTTCTGGC-5386STDY7537944	6.62052	4.18366	Mes1	Pcw5.1
CGGACGTAGAGGTTGC-5386STDY7537944	7.14281	6.4245	TransMes	Pcw5.1
CGGACGTAGCGATCCC-5386STDY7537944	7.05118	6.47706	TransMes	Pcw5.1
CGGACGTAGTCGATAA-5386STDY7537944	-3.37944	9.00576	PrimErythro2	Pcw5.1
CGGACGTCAAGCTGGA-5386STDY7537944	5.56317	5.71306	Mes1	Pcw5.1
CGGACGTCACGTCTCT-5386STDY7537944	5.51803	7.45391	Mes1	Pcw5.1
CGGACGTCAGCAGTTT-5386STDY7537944	5.32596	6.75155	Mes1	Pcw5.1
CGGACGTGTCTCGTTC-5386STDY7537944	7.3635	4.67376	Mes1	Pcw5.1
CGGACGTGTGATGATA-5386STDY7537944	6.24858	5.60276	Mes1	Pcw5.1
CGGACGTGTTAAAGTG-5386STDY7537944	7.42042	3.41919	Mes1	Pcw5.1
CGGACGTGTTCCGTCT-5386STDY7537944	5.52429	6.53224	Mes1	Pcw5.1
CGGACGTTCGTATCAG-5386STDY7537944	-3.16118	10.002	PrimErythro2	Pcw5.1
CGGACTGAGTATTGGA-5386STDY7537944	6.3794	5.50327	Mes1	Pcw5.1
CGGACTGCACGCTTTC-5386STDY7537944	4.94335	7.95447	OCP	Pcw5.1
CGGAGCTAGATGGCGT-5386STDY7537944	0.351217	-3.65428	MyoB1	Pcw5.1
CGGAGCTCACTAGTAC-5386STDY7537944	7.20881	5.67413	Mes1	Pcw5.1
CGGAGCTCAGGCAGTA-5386STDY7537944	5.28888	7.28879	Mes1	Pcw5.1
CGGAGCTCATTAACCG-5386STDY7537944	0.723676	-3.093	PAX3+MyoProg	Pcw5.1
CGGAGCTGTGAAGGCT-5386STDY7537944	6.49741	6.06172	Mes1	Pcw5.1
CGGAGCTTCCCTAACC-5386STDY7537944	8.15023	5.91819	TransMes	Pcw5.1
CGGAGTCAGGACAGAA-5386STDY7537944	0.740063	-1.86505	PAX3+MyoProg	Pcw5.1
CGGAGTCCAAGGACAC-5386STDY7537944	5.80137	4.64553	Mes2	Pcw5.1
CGGAGTCCACCACGTG-5386STDY7537944	-4.55745	9.93032	PrimErythro2	Pcw5.1
CGGAGTCCACTTGGAT-5386STDY7537944	4.8556	8.17712	OCP	Pcw5.1
CGGAGTCCAGGGCATA-5386STDY7537944	6.76598	5.49868	Mes1	Pcw5.1
CGGAGTCCAGTACACT-5386STDY7537944	6.47851	6.42123	Mes1	Pcw5.1
CGGAGTCCATACTCTT-5386STDY7537944	5.84597	3.76189	Mes1	Pcw5.1
CGGAGTCGTGAGGGTT-5386STDY7537944	6.34414	5.10991	Mes1	Pcw5.1
CGGAGTCGTTCGAATC-5386STDY7537944	6.87792	5.65205	Mes1	Pcw5.1
CGGAGTCTCCCAACGG-5386STDY7537944	7.05399	5.19039	Mes1	Pcw5.1
CGGCTAGAGTCAATAG-5386STDY7537944	5.33828	8.01822	Mes1	Pcw5.1
CGGCTAGAGTGCGTGA-5386STDY7537944	-1.78362	14.7463	AER-Basal	Pcw5.1
CGGCTAGAGTGGGCTA-5386STDY7537944	6.55002	4.29707	Mes1	Pcw5.1
CGGCTAGAGTTCCACA-5386STDY7537944	9.59057	5.28745	Mes4	Pcw5.1
CGGCTAGCAACAACCT-5386STDY7537944	5.947	4.20139	Mes1	Pcw5.1
CGGCTAGCAAGAGGCT-5386STDY7537944	7.69194	5.11049	Mes1	Pcw5.1
CGGCTAGCAGACGCTC-5386STDY7537944	6.08932	6.0655	Mes1	Pcw5.1
CGGCTAGGTAGTGAAT-5386STDY7537944	4.84372	7.70346	Mes1	Pcw5.1
CGGCTAGGTTCCACAA-5386STDY7537944	5.52985	7.19106	Mes1	Pcw5.1
CGGCTAGGTTGCGTTA-5386STDY7537944	5.47819	4.17932	Mes1	Pcw5.1
CGGCTAGTCAAACCAC-5386STDY7537944	8.59357	6.17667	TransMes	Pcw5.1
CGGCTAGTCCGAATGT-5386STDY7537944	1.37719	-1.90536	PAX3+MyoProg	Pcw5.1
CGGGTCAAGACCTTTG-5386STDY7537944	7.29574	5.39276	Mes1	Pcw5.1
CGGGTCAAGGAATGGA-5386STDY7537944	6.06615	4.44275	Mes1	Pcw5.1
CGGGTCACACAACGTT-5386STDY7537944	5.99448	4.77331	Mes1	Pcw5.1
CGGGTCAGTATGAAAC-5386STDY7537944	5.81809	3.49983	Mes1	Pcw5.1
CGGGTCAGTCTCGTTC-5386STDY7537944	0.792422	-1.29921	PAX3+MyoProg	Pcw5.1
CGGGTCAGTTGGTAAA-5386STDY7537944	6.39153	4.97666	Mes1	Pcw5.1
CGGGTCATCAAGCCTA-5386STDY7537944	7.61858	4.501	Mes1	Pcw5.1
CGGGTCATCTTGACGA-5386STDY7537944	5.87644	6.24354	Mes1	Pcw5.1
CGGTTAAAGACGCACA-5386STDY7537944	-4.86026	9.58797	PrimErythro2	Pcw5.1
CGGTTAAAGCTAAACA-5386STDY7537944	0.776474	-2.0805	PAX3+MyoProg	Pcw5.1
CGGTTAAAGTCTCGGC-5386STDY7537944	5.4083	6.93433	Mes1	Pcw5.1
CGGTTAAAGTGGTAGC-5386STDY7537944	5.61903	6.02904	Mes1	Pcw5.1
CGGTTAACAGCTCGCA-5386STDY7537944	6.03535	5.0166	Mes1	Pcw5.1
CGGTTAACAGGAATGC-5386STDY7537944	6.05905	4.19029	Mes1	Pcw5.1
CGGTTAACAGGATTGG-5386STDY7537944	7.77039	3.78797	Mes1	Pcw5.1
CGGTTAAGTCAGAATA-5386STDY7537944	1.03779	-1.4763	PAX3+MyoProg	Pcw5.1
CGGTTAAGTCTTGCGG-5386STDY7537944	6.06478	4.21332	Mes2	Pcw5.1
CGGTTAAGTGGTAACG-5386STDY7537944	0.779936	-1.69574	PAX3+MyoProg	Pcw5.1
CGGTTAAGTTCCCGAG-5386STDY7537944	6.61999	4.82986	Mes1	Pcw5.1
CGGTTAATCCAAACAC-5386STDY7537944	7.61656	5.8406	Mes1	Pcw5.1
CGTAGCGAGAAGGGTA-5386STDY7537944	6.05059	4.9046	Mes1	Pcw5.1
CGTAGCGAGACACTAA-5386STDY7537944	5.32227	8.04582	Mes1	Pcw5.1
CGTAGCGAGTAGTGCG-5386STDY7537944	7.13352	5.89165	TransMes	Pcw5.1
CGTAGCGAGTTTAGGA-5386STDY7537944	1.19647	-5.38801	MyoC1	Pcw5.1
CGTAGCGCAAGTTCTG-5386STDY7537944	6.16452	3.87702	Mes1	Pcw5.1
CGTAGCGCACAGATTC-5386STDY7537944	5.23145	5.3338	Mes1	Pcw5.1
CGTAGCGGTCTCGTTC-5386STDY7537944	6.18376	4.61719	Mes1	Pcw5.1
CGTAGCGGTTGATTCG-5386STDY7537944	-3.38537	11.0037	PrimErythro2	Pcw5.1
CGTAGCGTCGACGGAA-5386STDY7537944	7.92954	5.22491	Mes1	Pcw5.1
CGTAGCGTCGATGAGG-5386STDY7537944	7.68095	5.55207	Mes1	Pcw5.1
CGTAGCGTCTATCCCG-5386STDY7537944	8.92088	4.83705	Mes1	Pcw5.1
CGTAGGCAGGTGGGTT-5386STDY7537944	6.39979	5.58176	Mes1	Pcw5.1
CGTAGGCCACAGACAG-5386STDY7537944	8.65885	4.78414	STMN2+Fibro	Pcw5.1
CGTAGGCCAGTATCTG-5386STDY7537944	7.23255	4.66141	Mes1	Pcw5.1
CGTAGGCGTCGGCATC-5386STDY7537944	5.71805	6.289	Mes1	Pcw5.1
CGTAGGCGTGAAGGCT-5386STDY7537944	0.302834	-1.27443	PAX3+MyoProg	Pcw5.1
CGTAGGCGTGATGCCC-5386STDY7537944	6.30853	5.15889	Mes1	Pcw5.1
CGTAGGCTCAATCTCT-5386STDY7537944	-4.238	11.4211	PrimErythro2	Pcw5.1
CGTAGGCTCCGTTGTC-5386STDY7537944	5.20937	8.02988	Mes1	Pcw5.1
CGTCACTAGCTGGAAC-5386STDY7537944	7.09486	5.28097	Mes1	Pcw5.1
CGTCACTCACGCTTTC-5386STDY7537944	5.46273	3.57382	Mes1	Pcw5.1
CGTCACTCATCACGTA-5386STDY7537944	6.42912	5.2024	Mes1	Pcw5.1
CGTCACTTCGTCACGG-5386STDY7537944	-4.53275	10.5794	PrimErythro2	Pcw5.1
CGTCAGGAGCCCAGCT-5386STDY7537944	9.12674	4.21912	STMN2+Fibro	Pcw5.1
CGTCAGGAGGGAAACA-5386STDY7537944	5.48259	8.25585	Mes1	Pcw5.1
CGTCAGGAGTCCGTAT-5386STDY7537944	5.83727	4.06999	Mes1	Pcw5.1
CGTCAGGCACGACTCG-5386STDY7537944	1.10946	-1.76908	PAX3+MyoProg	Pcw5.1
CGTCAGGGTACCTACA-5386STDY7537944	7.01119	4.6477	Mes1	Pcw5.1
CGTCAGGGTCAAAGAT-5386STDY7537944	8.86917	5.00552	STMN2+Fibro	Pcw5.1
CGTCAGGGTTACGTCA-5386STDY7537944	5.43437	4.7488	Mes1	Pcw5.1
CGTCAGGTCAGTTGAC-5386STDY7537944	5.58554	4.93708	Mes1	Pcw5.1
CGTCAGGTCATCGATG-5386STDY7537944	6.41132	3.78898	Mes2	Pcw5.1
CGTCAGGTCATGTGGT-5386STDY7537944	7.24525	6.1285	Mes1	Pcw5.1
CGTCAGGTCATTATCC-5386STDY7537944	1.0599	-1.78393	PAX3+MyoProg	Pcw5.1
CGTCAGGTCATTGCCC-5386STDY7537944	5.51583	7.12048	Mes1	Pcw5.1
CGTCAGGTCCGCTGTT-5386STDY7537944	7.6963	5.69437	ISL1+Mes	Pcw5.1
CGTCAGGTCCGTACAA-5386STDY7537944	1.25773	-2.10103	PAX3+MyoProg	Pcw5.1
CGTCAGGTCGGAGGTA-5386STDY7537944	7.7035	5.18594	STMN2+Fibro	Pcw5.1
CGTCAGGTCGTCTGCT-5386STDY7537944	6.21688	8.53576	MesCond	Pcw5.1
CGTCAGGTCTACCTGC-5386STDY7537944	7.42816	4.39391	Mes1	Pcw5.1
CGTCCATAGACCACGA-5386STDY7537944	5.83849	6.56823	Mes1	Pcw5.1
CGTCCATAGAGACGAA-5386STDY7537944	0.879532	-1.64672	PAX3+MyoProg	Pcw5.1
CGTCCATAGTACCGGA-5386STDY7537944	8.05764	5.11494	STMN2+Fibro	Pcw5.1
CGTCCATAGTGGACGT-5386STDY7537944	5.89164	7.34411	Mes1	Pcw5.1
CGTCCATCAAAGTCAA-5386STDY7537944	6.60951	5.34823	ProxMes	Pcw5.1
CGTCCATCATGTAAGA-5386STDY7537944	7.92868	5.65541	STMN2+Fibro	Pcw5.1
CGTCCATCATGTCTCC-5386STDY7537944	8.58166	5.4351	STMN2+Fibro	Pcw5.1
CGTCCATGTCCTCCAT-5386STDY7537944	5.99416	6.06286	Mes1	Pcw5.1
CGTCCATGTCTTGATG-5386STDY7537944	5.15146	8.34257	Mes1	Pcw5.1
CGTCCATGTGTTCTTT-5386STDY7537944	5.36025	7.33915	Mes1	Pcw5.1
CGTCCATTCTTTAGTC-5386STDY7537944	5.52532	6.39889	Mes1	Pcw5.1
CGTCTACAGCACAGGT-5386STDY7537944	5.62377	5.56247	Mes1	Pcw5.1
CGTCTACAGCCCTAAT-5386STDY7537944	6.47461	5.41442	Mes1	Pcw5.1
CGTCTACAGCTGAACG-5386STDY7537944	5.40409	8.74966	Mes1	Pcw5.1
CGTCTACCAGTTTACG-5386STDY7537944	6.19085	5.83925	Mes1	Pcw5.1
CGTCTACGTAAAGGAG-5386STDY7537944	6.62658	5.3249	Mes1	Pcw5.1
CGTCTACGTGCAGACA-5386STDY7537944	5.43552	5.58724	Mes1	Pcw5.1
CGTCTACGTGGGTATG-5386STDY7537944	5.46344	3.5319	Mes1	Pcw5.1
CGTCTACGTTCGGGCT-5386STDY7537944	5.12067	8.21317	Mes1	Pcw5.1
CGTCTACGTTTGACAC-5386STDY7537944	5.68948	6.56924	Mes1	Pcw5.1
CGTCTACTCACCTCGT-5386STDY7537944	7.71629	4.3886	Mes1	Pcw5.1
CGTCTACTCACTCCTG-5386STDY7537944	8.62504	5.14391	ISL1+Mes	Pcw5.1
CGTCTACTCCCTAATT-5386STDY7537944	6.21132	6.21113	Mes1	Pcw5.1
CGTCTACTCTCGTTTA-5386STDY7537944	5.80799	8.3061	Mes1	Pcw5.1
CGTGAGCAGACTAAGT-5386STDY7537944	6.73222	5.13185	Mes1	Pcw5.1
CGTGAGCAGATGTGGC-5386STDY7537944	5.337	5.15517	Mes1	Pcw5.1
CGTGAGCCAGGCTGAA-5386STDY7537944	9.59158	4.96434	ISL1+Mes	Pcw5.1
CGTGAGCCAGGGTTAG-5386STDY7537944	6.45399	5.62402	Mes1	Pcw5.1
CGTGAGCGTAATCACC-5386STDY7537944	4.95235	8.38541	OCP	Pcw5.1
CGTGAGCGTCACAAGG-5386STDY7537944	5.40343	8.2378	Mes1	Pcw5.1
CGTGAGCGTTCAGGCC-5386STDY7537944	5.86753	4.75413	Mes1	Pcw5.1
CGTGAGCGTTGCGTTA-5386STDY7537944	5.63722	6.21321	Mes1	Pcw5.1
CGTGAGCTCAACCATG-5386STDY7537944	6.21385	6.14309	Mes1	Pcw5.1
CGTGAGCTCCCATTAT-5386STDY7537944	9.66035	4.20536	Mes4	Pcw5.1
CGTGAGCTCCGTCAAA-5386STDY7537944	4.89364	8.06073	Mes1	Pcw5.1
CGTGAGCTCTTGGGTA-5386STDY7537944	5.02059	7.69246	Mes1	Pcw5.1
CGTGTAAAGTGTGAAT-5386STDY7537944	5.74143	4.48027	Mes1	Pcw5.1
CGTGTAACAATAGCGG-5386STDY7537944	5.69532	6.8891	Mes1	Pcw5.1
CGTGTAAGTACCCAAT-5386STDY7537944	6.74575	4.64402	Mes1	Pcw5.1
CGTGTAAGTAGCGATG-5386STDY7537944	7.61891	4.32417	Mes2	Pcw5.1
CGTGTAAGTCATGCAT-5386STDY7537944	7.56852	5.7223	Mes1	Pcw5.1
CGTGTAAGTCCGCTGA-5386STDY7537944	6.28512	4.41584	Mes1	Pcw5.1
CGTGTAATCAGAGCTT-5386STDY7537944	6.0539	3.81332	Mes1	Pcw5.1
CGTGTAATCCTATGTT-5386STDY7537944	5.15518	7.45407	Mes1	Pcw5.1
CGTGTCTAGAAACCTA-5386STDY7537944	-3.34645	10.1915	PrimErythro2	Pcw5.1
CGTGTCTAGGTGCAAC-5386STDY7537944	5.82284	3.9997	Mes1	Pcw5.1
CGTGTCTAGGTGTGGT-5386STDY7537944	5.77723	5.37011	Mes1	Pcw5.1
CGTGTCTCAAACGTGG-5386STDY7537944	6.37532	5.65142	Mes1	Pcw5.1
[truncated: 123,956 more rows]
