# Supplementary material for: A human embryonic limb cell atlas resolved in space and time
Source: Nature. 2023 Dec 6;635(8039):668–78. doi: 10.1038/s41586-023-06806-x (PMC7616500; doi:10.1038/s41586-023-06806-x)
Supplement: Supplementary file 19 — Source Data Extended Data Fig. 4 [file 41586_2023_6806_MOESM19_ESM.xlsx]

## Sheet: panel_a
index	SP9	LHX2	MSX1	PRAC2	SOX9	cell_cluster	UMAP1	UMAP2
AAACGGGGTCACCCAG-5386STDY7537944	0	0	0	0	0	TransMes	7.80795	6.62671
AAACGGGGTGTGAAAT-5386STDY7537944	0	0	0	0	1.50448	TransMes	6.61652	6.40158
AAACGGGTCGTGGACC-5386STDY7537944	0	0	0	0	1.22934	TransMes	7.57207	6.47754
AAAGTAGAGGATGGAA-5386STDY7537944	0	0	0	0	0	TransMes	7.36918	5.59313
AAAGTAGTCGTGGACC-5386STDY7537944	0	0	0	0	0	TransMes	6.99088	6.33891
AAATGCCCATCGATGT-5386STDY7537944	0	0	0	0	0	TransMes	9.13193	6.20779
AACCATGTCAGGCGAA-5386STDY7537944	0	0	0	0	0	TransMes	7.92721	5.84542
AACGTTGGTGCACCAC-5386STDY7537944	0	0	0	0	2.49073	MesCond	5.92544	8.78183
AACTCCCTCTGGCGAC-5386STDY7537944	0	0	0	0	0	TransMes	7.36821	6.2183
AACTGGTAGTAGCGGT-5386STDY7537944	0	0	0	0	0	TransMes	8.08203	6.38798
AACTGGTTCTGTTGAG-5386STDY7537944	0	0	0	0	0	TransMes	6.52281	7.21185
AACTTTCAGAGACTTA-5386STDY7537944	0	0	0	0	0	TransMes	7.00324	6.8779
AAGACCTAGTAACCCT-5386STDY7537944	0	0	0	0	0	DistalMes	8.69085	5.39033
AATCGGTGTAGCGCAA-5386STDY7537944	0	0	0	0	0	TransMes	7.22306	6.47546
ACAGCTATCATAGCAC-5386STDY7537944	0	0	0	0	0	TransMes	8.61711	5.32245
ACCAGTAAGTGGCACA-5386STDY7537944	0	0	0	0	0	TransMes	8.3915	5.81257
ACCAGTACAGATTGCT-5386STDY7537944	0	0	0	0	0	TransMes	7.38921	5.5768
ACGAGCCCACTGCCAG-5386STDY7537944	0	0	0	0	2.57985	ChondroProg	4.00974	9.19321
ACGAGCCGTTACAGAA-5386STDY7537944	0	0	0	0	0	TransMes	7.59389	6.24184
ACGAGGAGTTCAGACT-5386STDY7537944	0	0	0	0	0	TransMes	7.73832	6.08323
ACGATGTGTCACAAGG-5386STDY7537944	0	0	0	0	0	TransMes	8.26803	6.02906
ACGCCGAAGATGTCGG-5386STDY7537944	0	0	0	0	0	TransMes	8.33334	5.31989
ACGCCGAAGGGAGTAA-5386STDY7537944	0	0	0	0	0	TransMes	7.20567	6.83683
ACGCCGATCACAGTAC-5386STDY7537944	0	0	0	0	1.20523	TransMes	7.69885	6.55234
ACGGGCTGTAGGCTGA-5386STDY7537944	0	0.916801	0	0	0	TransMes	7.19158	5.95669
ACTGAACTCTAACGGT-5386STDY7537944	0	0	0	0	1.03609	TransMes	8.04554	6.14692
ACTGATGCAGCCTTTC-5386STDY7537944	0	0	0	0	0	TransMes	7.60574	6.508
ACTGTCCCAGGGATTG-5386STDY7537944	0	0	0	0	0	TransMes	7.54019	6.57036
ACTTTCAGTTAAGATG-5386STDY7537944	0	0	0	0	2.09965	TransMes	6.69167	7.01262
AGAATAGCATGCCTAA-5386STDY7537944	0	0	0	0	2.24332	TransMes	6.66291	6.27576
AGACGTTTCCTGTACC-5386STDY7537944	0	0	0	0	0	TransMes	7.08203	6.26507
AGAGTGGGTAAACGCG-5386STDY7537944	0	0	0	0	0	TransMes	7.12347	5.86709
AGCGTCGAGCCAGAAC-5386STDY7537944	0	0	1.57956	0	0	DistalMes	8.79611	6.67455
AGCTTGATCATCGCTC-5386STDY7537944	0	0	0	0	3.4623	TransMes	6.81903	6.93482
AGGCCACGTGCCTTGG-5386STDY7537944	0	0	0	0	1.54806	TransMes	6.79968	6.62106
AGGGTGATCACATGCA-5386STDY7537944	0	0.888144	1.35099	0	1.35099	DistalMes	8.46866	5.65312
AGTAGTCAGCGCTCCA-5386STDY7537944	0	0	0	0	0	TransMes	8	6.17328
AGTGAGGAGTTAACGA-5386STDY7537944	0	0	0	0	2.70094	MesCond	5.69926	8.17818
AGTTGGTAGGCAGTCA-5386STDY7537944	0	0	0	0	1.29522	TransMes	7.04087	5.30832
ATAACGCGTCGGGTCT-5386STDY7537944	0	0	1.97154	0	0	DistalMes	6.5994	5.22157
ATAAGAGTCATCTGTT-5386STDY7537944	0	1.3975	0	0	0	DistalMes	9.6303	7.45875
ATCATGGTCTGATACG-5386STDY7537944	0	0	0	0	1.44392	TransMes	7.6066	6.55462
ATCCGAAAGTCGTACT-5386STDY7537944	0	1.17748	0	0	1.17748	DistalMes	8.35	5.85126
ATGAGGGCACAACTGT-5386STDY7537944	0	0	0	0	0	TransMes	7.67618	5.35744
ATGCGATTCCCAAGTA-5386STDY7537944	0	0	0	0	1.01331	TransMes	7.50979	6.44285
ATTACTCCACTATCTT-5386STDY7537944	0	0	0	0	0	DistalMes	8.85164	4.74705
ATTGGACAGGAGCGTT-5386STDY7537944	0	0	0	0	0	TransMes	7.99345	5.33181
CACACCTGTCTAGGTT-5386STDY7537944	0	1.05818	1.05818	0	0	DistalMes	9.2214	5.95456
CACAGGCCAATCGGTT-5386STDY7537944	0	0	0	0	0	MesCond	5.46163	8.40177
CACAGTACATGTAGTC-5386STDY7537944	0	0	0	0	0	TransMes	7.4438	5.76654
CACATTTTCAAGCCTA-5386STDY7537944	0	0	0	0	1.30259	ChondroProg	4.90025	9.39352
CAGAGAGCATATGGTC-5386STDY7537944	0	0	0	0	1.21665	TransMes	7.48039	6.74111
CAGATCACAATGGTCT-5386STDY7537944	0	0	0	0	1.0348	TransMes	7.95089	6.00316
CAGCATAAGCTAAGAT-5386STDY7537944	0	0	0	0	1.14669	TransMes	8.16614	5.47582
CAGCATACATTTGCCC-5386STDY7537944	0	0	0	0	0.612569	TransMes	8.30268	5.65497
CAGCTGGGTTCTGTTT-5386STDY7537944	0	0	0	0	0	TransMes	8.31304	5.47401
CAGTAACCATACAGCT-5386STDY7537944	0	0	0	0	0	TransMes	7.95614	5.72008
CATCCACCAATCCAAC-5386STDY7537944	0	0.711542	0	0	0	TransMes	7.48665	5.86661
CATCGAAGTTTGGGCC-5386STDY7537944	0	0	0	0	2.15566	TransMes	6.42203	7.24347
CATGGCGAGAAGGTTT-5386STDY7537944	0	0	0	0	0	TransMes	7.50896	6.91269
CCAATCCCAGACGCAA-5386STDY7537944	0	0	0	0	0	TransMes	7.87272	5.91949
CCATTCGCACTCAGGC-5386STDY7537944	0	0	0	0	2.40474	MesCond	5.37767	8.32668
CCCAATCAGTACGATA-5386STDY7537944	0	0	0	0	2.01968	MesCond	6.1066	8.55601
CCCAATCGTGTTGAGG-5386STDY7537944	0	0	0	0	0	TransMes	7.18702	6.46596
CCCATACAGCAATATG-5386STDY7537944	0	0	0	0	1.30376	ChondroProg	5.12381	9.06139
CCGGGATCATGAAGTA-5386STDY7537944	0	0	1.65204	0	0	DistalMes	8.63618	7.58429
CCGGGATGTTCATGGT-5386STDY7537944	0	0	0	0	0	TransMes	7.44787	6.50579
CCGGTAGAGGCATGTG-5386STDY7537944	0	0	0	0	0	TransMes	7.69004	6.3045
CCGTACTAGTCCGTAT-5386STDY7537944	0	0	0	0	1.93114	TransMes	7.0686	6.64693
CCGTACTGTCTAAAGA-5386STDY7537944	0	0	0	0	0	TransMes	7.10297	6.03194
CCGTACTTCATTTGGG-5386STDY7537944	0	0	0	0	0	DistalMes	8.19216	8.63592
CCGTGGAGTGCACCAC-5386STDY7537944	0	0	0	0	0	TransMes	7.42938	5.6082
CCGTTCACACATTCGA-5386STDY7537944	0	0	0	0	0.885877	TransMes	7.80828	5.96754
CCGTTCATCGGATGTT-5386STDY7537944	0	0	0	0	1.50448	DistalMes	8.06202	6.32898
CCTACACTCCGTAGTA-5386STDY7537944	0	0	0	0	1.52248	TransMes	8.06154	5.93756
CCTACCATCTTGCCGT-5386STDY7537944	0	0	0	0	1.51829	TransMes	7.9955	6.43712
CCTCTGACACAACGCC-5386STDY7537944	0	0	0	0	1.94883	TransMes	7.14815	6.66984
CCTCTGAGTTGGACCC-5386STDY7537944	0	0	0	0	0	TransMes	7.63213	5.44798
CCTTACGGTTCCCGAG-5386STDY7537944	0	0	0	0	0	TransMes	7.06122	4.76101
CGAATGTCAAGGCTCC-5386STDY7537944	0	1.71205	0	0	1.71205	DistalMes	8.75154	7.58743
CGACTTCCAGTGGAGT-5386STDY7537944	0	0	0	0	1.50032	MesCond	6.20801	8.59577
CGACTTCGTTATTCTC-5386STDY7537944	0	0	0	0	0	TransMes	7.00022	5.1256
CGAGCCATCCTGTACC-5386STDY7537944	0	0	0	0	1.71038	MesCond	6.58565	8.22059
CGATGTATCTACTATC-5386STDY7537944	0	0	0	0	0	TransMes	8.26012	5.59201
CGCCAAGTCTGGCGAC-5386STDY7537944	0	0	0	0	2.16153	MesCond	6.45744	7.95025
CGCGTTTGTTTGTTTC-5386STDY7537944	0	0	0	0	0	TransMes	6.98601	6.54014
CGCTATCCACCCATTC-5386STDY7537944	0	0	0	0	1.15067	TransMes	7.34253	6.04667
CGGACGTAGAGGTTGC-5386STDY7537944	0	0	0	0	0	TransMes	7.14281	6.4245
CGGACGTAGCGATCCC-5386STDY7537944	0	0	0	0	1.56519	TransMes	7.05118	6.47706
CGGAGCTTCCCTAACC-5386STDY7537944	0	0	0	0	0	TransMes	8.15023	5.91819
CGGCTAGTCAAACCAC-5386STDY7537944	0	0	0	0	0	TransMes	8.59357	6.17667
CGTAGCGAGTAGTGCG-5386STDY7537944	0	1.06754	0	0	1.06754	TransMes	7.13352	5.89165
CGTCAGGTCGTCTGCT-5386STDY7537944	0	0	0	0	2.53564	MesCond	6.21688	8.53576
CGTGTCTGTCGAGTTT-5386STDY7537944	0	0	0	0	0	TransMes	9.06386	5.53736
CTACATTTCACCACCT-5386STDY7537944	0	0	0	0	1.25545	DistalMes	8.38497	8.61786
CTAGAGTTCAGCAACT-5386STDY7537944	0	0	0	0	1.38953	TransMes	5.7666	7.95826
CTAGTGATCCGAAGAG-5386STDY7537944	0	0	0	0	0	TransMes	8.12527	6.46127
CTCACACCAAAGGCGT-5386STDY7537944	0	0	0	0	2.31821	TransMes	7.24133	6.78974
CTCAGAAGTGCAACGA-5386STDY7537944	0	0	0	0	0	TransMes	8.29936	5.24735
CTCAGAAGTTGTCTTT-5386STDY7537944	0	0	0	0	1.55716	TransMes	7.36451	6.417
CTCGGGAGTACTTAGC-5386STDY7537944	0	0	0	0	0	TransMes	7.57753	6.04134
CTCTAATCAGGTCTCG-5386STDY7537944	0	0	0	0	1.13754	TransMes	7.84088	6.33954
CTGAAGTAGAGCTGCA-5386STDY7537944	0	0	0	0	2.00843	MesCond	6.03345	8.17177
CTGATAGGTCTGATTG-5386STDY7537944	0	0	0	0	0	TransMes	7.6298	6.09161
CTGATCCGTCCGTGAC-5386STDY7537944	0	0	0	0	0	TransMes	7.72834	4.65109
CTGTGCTCAATGGAGC-5386STDY7537944	0	0	0	0	1.71223	TransMes	7.5224	6.61893
CTGTTTACATTTGCTT-5386STDY7537944	0	0.902012	0	0	0.902012	DistalMes	8.81864	7.57381
CTTAACTTCGCAGGCT-5386STDY7537944	0	0	0	0	0.710487	TransMes	6.46627	5.42093
CTTGGCTGTGTTGAGG-5386STDY7537944	0	0	0	0	0	TransMes	7.62371	6.23909
GAAATGACACGGCCAT-5386STDY7537944	0	0	0	0	2.67414	TransMes	6.55815	6.63493
GAACATCTCAGTCAGT-5386STDY7537944	0	0	0	0	1.52206	TransMes	7.6216	6.35836
GAACGGACAGCATGAG-5386STDY7537944	0	0	0	0	0	TransMes	8.08565	6.41544
GAAGCAGGTGAGCGAT-5386STDY7537944	0	0	0	0	2.94062	TransMes	7.4592	6.59562
GACACGCAGGGCATGT-5386STDY7537944	0	0	0	0	1.43241	TransMes	8.16667	6.27933
GACCTGGAGACAGGCT-5386STDY7537944	0	0	0	0	1.18185	TransMes	7.36155	6.06392
GACTACATCAACACTG-5386STDY7537944	0	1.30513	0	0	0	TransMes	7.89692	6.32694
GACTACATCAACGGGA-5386STDY7537944	0	0	0	0	2.01319	TransMes	7.85912	6.22677
GACTGCGAGTGTCCAT-5386STDY7537944	0	0	0	0	1.42206	TransMes	7.92246	5.95895
GACTGCGGTATGGTTC-5386STDY7537944	0	0	0	0	2.16722	TransMes	5.65473	7.83565
GAGCAGAAGCAGCCTC-5386STDY7537944	0	0	0	0	1.06411	TransMes	7.64385	5.83028
GATCGTAAGGTAAACT-5386STDY7537944	0	0	0	0	0	TransMes	8.12454	6.63372
GATGAAAAGCTAACTC-5386STDY7537944	0	0	0	0	0	TransMes	7.872	6.5926
GCAATCACAGGCAGTA-5386STDY7537944	0	0	0	0	0	TransMes	8.42882	5.34914
GCAATCAGTACGAAAT-5386STDY7537944	0	0	0	0	2.83171	TransMes	7.01963	6.45183
GCCTCTAGTATGCTTG-5386STDY7537944	0	0	0	0	1.89826	TransMes	7.52054	6.47455
GCGACCAGTGTATGGG-5386STDY7537944	0	0	0	0	1.24849	TransMes	7.67824	6.27069
GCGAGAAGTTTAGCTG-5386STDY7537944	0	0	0	0	0	TransMes	7.48504	5.63212
GCTGCTTAGAGGACGG-5386STDY7537944	0	1.33778	1.33778	0	0	DistalMes	8.19761	5.79748
GCTTGAAGTCGCGTGT-5386STDY7537944	0	0	0	0	2.34223	TransMes	5.82482	7.13795
GCTTGAAGTGACCAAG-5386STDY7537944	0	0	0	0	0	TransMes	7.80477	5.59523
GGAATAACAGACGCAA-5386STDY7537944	0	0	0	0	0	TransMes	8.56103	6.38898
GGACAAGGTGCCTTGG-5386STDY7537944	0	0	0	0	1.74734	MesCond	5.57588	8.29884
GGACAGAAGTGTACGG-5386STDY7537944	0	0	0	0	0	TransMes	7.61411	6.40501
GGAGCAACAGTACACT-5386STDY7537944	0	0	0	0	0	TransMes	8.05057	5.61221
GGATTACTCGGCATCG-5386STDY7537944	0	0	0	0	0	TransMes	7.04527	6.11083
GGCAATTTCCTGTACC-5386STDY7537944	0	0	0	0	2.44104	ChondroProg	5.94687	8.87364
GGCCGATTCATGCTCC-5386STDY7537944	0	0	0	0	0	TransMes	7.73653	5.38137
GGCTGGTAGGCTACGA-5386STDY7537944	0	0	0	0	0	TransMes	8.41957	5.76102
GGGACCTCAAGAGGCT-5386STDY7537944	0	0	0	0	0	TransMes	7.72486	6.08086
GTAGGCCAGGGAACGG-5386STDY7537944	0	0	0	0	0	TransMes	8.12447	5.35483
GTCCTCAAGTCTCCTC-5386STDY7537944	0	1.09582	1.60609	0	0	DistalMes	9.1749	6.01919
GTCTTCGCATCACCCT-5386STDY7537944	0	0	0	0	2.16244	MesCond	5.84609	8.09061
GTCTTCGGTGTTGAGG-5386STDY7537944	0	0	0	0	0	TransMes	8.25773	6.49868
GTGCAGCCAGTCAGAG-5386STDY7537944	0	0	0	0	0.929048	TransMes	9.10342	6.06177
GTGCGGTGTGCAGTAG-5386STDY7537944	0	0	0	0	0	TransMes	7.66895	5.78355
GTGCTTCTCGCCTGAG-5386STDY7537944	0	0	0	0	0	MesCond	5.6058	8.08764
GTGGGTCGTTTGTTTC-5386STDY7537944	0	0	0	0	2.79346	MesCond	6.4169	9.11562
GTTCGGGGTCGAAAGC-5386STDY7537944	0	0	0	0	1.93679	ChondroProg	4.77319	9.52304
GTTTCTACAATCTACG-5386STDY7537944	0	0	0	0	0	TransMes	6.56967	6.47571
TAAACCGTCAGCTTAG-5386STDY7537944	0	0	0	0	3.12379	MesCond	5.5048	9.43204
TAAGCGTGTCCGAATT-5386STDY7537944	0	0	0	0	1.25062	TransMes	7.61778	6.35994
TACCTATAGGCTATCT-5386STDY7537944	0	0	0	0	1.79218	MesCond	7.03002	7.99409
TACCTATTCCTCATTA-5386STDY7537944	0	0	0	0	1.82742	TransMes	6.67419	6.70981
TACCTTAAGCGCTTAT-5386STDY7537944	0	0	0	0	1.30045	TransMes	7.39383	5.93582
TACGGGCCAGCTTAAC-5386STDY7537944	0	0	0	0	0	TransMes	7.47493	6.38914
TACGGGCGTACAGCAG-5386STDY7537944	0	0	0	0	2.64936	MesCond	6.29304	8.18487
TAGAGCTCAAAGTGCG-5386STDY7537944	0	0	1.08248	0	2.54254	DistalMes	7.28611	7.83453
TAGAGCTTCATGTAGC-5386STDY7537944	0	0	1.66931	0	2.26353	MesCond	5.67459	7.8853
TAGGCATTCTGTCTAT-5386STDY7537944	0	0	0	0	0	TransMes	7.49903	6.15185
TATTACCAGCGATAGC-5386STDY7537944	0	0	0	0	0	TransMes	7.43623	6.28536
TCAGGATTCCTGCTTG-5386STDY7537944	0	0	0	0	0	MesCond	5.92136	7.65505
TCAGGATTCTCGTATT-5386STDY7537944	0	0	0	0	0	TransMes	7.35875	5.93186
TCAGGTACATCCTTGC-5386STDY7537944	0	0	0	0	0	TransMes	7.57203	6.01086
TCGAGGCCAGATTGCT-5386STDY7537944	0	0	0	0	1.33057	TransMes	6.99592	6.46911
TCGGGACCAGCCTGTG-5386STDY7537944	0	0	0	0	2.19699	TransMes	7.26089	6.674
TCGTAGACAACTGCGC-5386STDY7537944	0	0	0	0	2.59463	MesCond	5.45407	7.33229
TCTATTGAGCAGCGTA-5386STDY7537944	0	0	0	0	2.02652	MesCond	5.38539	7.87198
TCTATTGCAGTCACTA-5386STDY7537944	0	0	0	0	1.53966	TransMes	7.13162	6.4074
TCTCTAACATGAACCT-5386STDY7537944	0	0	0	0	1.77753	TransMes	7.3362	6.4304
TCTGGAAGTCAACATC-5386STDY7537944	0	0	0	0	1.14567	TransMes	7.24468	5.32096
TCTTTCCTCACCGGGT-5386STDY7537944	0	0	0	0	1.68541	TransMes	6.98206	6.40907
TCTTTCCTCATGCTCC-5386STDY7537944	0	0	0	0	0	TransMes	7.60083	6.36285
TGAAAGAGTCAATACC-5386STDY7537944	0	0	0	0	1.16292	TransMes	7.98963	6.04546
TGACTAGAGGCGACAT-5386STDY7537944	0	0	0	0	3.10557	MesCond	6.17745	8.8987
TGCCAAACATAGAAAC-5386STDY7537944	0	0	0	0	0	TransMes	7.14539	6.39893
TGCCCTAAGTACGACG-5386STDY7537944	0	0	0	0	0	TransMes	8.20549	6.34692
TGCTGCTCAGGCTCAC-5386STDY7537944	0	0	0	0	1.72415	DistalMes	7.80056	6.34148
TGGCGCAAGAACAATC-5386STDY7537944	0	0	1.51649	0	0	TransMes	7.53603	6.34988
TGGCGCACAATCCAAC-5386STDY7537944	0	0.73952	1.15998	0	0.73952	DistalMes	8.47186	6.71638
TGGTTCCTCAGAAATG-5386STDY7537944	0	0	0	0	0	TransMes	7.31301	5.15427
TGTGGTAAGCGGCTTC-5386STDY7537944	0	0	0	0	0	DistalMes	8.71789	6.55488
TGTTCCGAGCGGCTTC-5386STDY7537944	0	0	1.27147	0	0	TransMes	8.52249	5.92514
TTAGGACAGGGAACGG-5386STDY7537944	0	0	0	0	0	TransMes	7.81112	6.4408
TTCCCAGCATGTTCCC-5386STDY7537944	0	0	0	0	0	TransMes	8.08434	5.74214
TTCCCAGGTCACAAGG-5386STDY7537944	0	0	0	0	0	TransMes	8.22346	6.20127
TTCGAAGGTAGGACAC-5386STDY7537944	0	0	0	0	0	TransMes	7.71493	5.6269
TTCTCCTTCAACCAAC-5386STDY7537944	0	0	0	0	0.78199	TransMes	7.32428	6.44485
TTCTTAGTCTGCGTAA-5386STDY7537944	0	0	0	0	0	TransMes	7.11418	6.15938
TTGACTTTCGCTTGTC-5386STDY7537944	0	0	0	0	0	TransMes	8.28634	4.13334
GTGCTTCCAAACCTAC-FCAImmP7536759	0	0	0	0	0	TransMes	5.40376	1.42606
CGTTAGACAATCCGAT-5386STDY7557335	0	0	0	0	0	TransMes	6.50048	2.09695
ACGCCAGCACCACGTG-5386STDY7557336	0	0	0	0	0	TransMes	6.56829	1.99025
ACGGGCTTCTTTCCTC-5386STDY7557336	0	0	0	0	0	TransMes	5.65518	6.76921
ACTTACTTCCAAATGC-5386STDY7557336	0	0	0	0	0	TransMes	6.07308	1.42677
ACTTTCATCAATCTCT-5386STDY7557336	0	0	0	0	1.63888	TransMes	5.71213	7.11054
AGAGCTTTCAGCAACT-5386STDY7557336	0	0	0	0	0	TransMes	6.15851	2.05202
AGCAGCCCAAGTAGTA-5386STDY7557336	0	0	0	0	1.45819	TransMes	6.40774	6.28599
AGCTCTCGTCTGCGGT-5386STDY7557336	0	0	0	0	0	MesCond	5.63821	7.57988
AGTCTTTGTGTGGTTT-5386STDY7557336	0	0	0	0	0	TransMes	6.49439	3.45112
ATGCGATGTGGCGAAT-5386STDY7557336	0	0	0	0	0	ChondroProg	4.23243	9.93035
CATCCACGTCAATGTC-5386STDY7557336	0	0	0	0	1.98262	ChondroProg	4.70332	10.8871
CCACCTATCGATAGAA-5386STDY7557336	0	0	0	0	0	TransMes	6.6414	6.78571
CGCTATCCAGTCCTTC-5386STDY7557336	0	0	0	0	1.5977	ChondroProg	3.17719	10.1715
CTGATCCGTGTAATGA-5386STDY7557336	0	0	0	0	0	TransMes	7.3576	6.36414
CTGTGCTCATTACGAC-5386STDY7557336	0	0	0	0	0	TransMes	5.91168	5.62697
CTTAACTTCGCTGATA-5386STDY7557336	0	0	0	0	2.56495	TransMes	5.99235	7.66972
GAGCAGAGTCCAACTA-5386STDY7557336	0	0	0	0	1.21548	ChondroProg	4.14876	10.0433
GCATGTAAGGTAGCTG-5386STDY7557336	0	0	0	0	0	TransMes	6.2744	1.81487
GGACATTAGCTAGTCT-5386STDY7557336	0	0	0	0	1.41376	ChondroProg	3.00745	10.8164
GTCCTCACATTGAGCT-5386STDY7557336	0	0	0	0	0	ChondroProg	3.61641	9.37254
TAGTTGGCAATTGCTG-5386STDY7557336	0	0	0	0	0	TransMes	6.97166	5.66176
TCGGTAACATAGAAAC-5386STDY7557336	0	0	0	0	0	ChondroProg	3.22021	9.83074
TCTTCGGTCAACGGCC-5386STDY7557336	0	0	0	0	0	ChondroProg	4.55929	10.6908
TTTGTCACACCGTTGG-5386STDY7557336	0	0	0	0	0	ChondroProg	3.12592	10.1286
AAGGCAGCATTCCTGC-5386STDY7557337	0	0	0	0	0	TransMes	5.08659	5.08278
ACTGTCCGTACCCAAT-5386STDY7557337	0	0	0	0	0	TransMes	7.00094	6.14137
AGATTGCCAGGGCATA-5386STDY7557337	0	0	0	0	0	TransMes	7.64951	6.60772
ATAGACCCATGTCGAT-5386STDY7557337	0	0	0	0	0	MesCond	6.11108	6.4048
ATGCGATTCTTTACAC-5386STDY7557337	0	0	0	0	1.93705	TransMes	5.70665	7.27834
CAGCATACATTACCTT-5386STDY7557337	0	0	0	0	0	TransMes	6.0895	7.16991
CAGCGACCACCAGGCT-5386STDY7557337	0	0	0	0	0	TransMes	6.79156	6.20263
CATTCGCAGATGCCTT-5386STDY7557337	0	0	0	0	0	ChondroProg	4.07674	9.90404
CCGTACTTCCACGTTC-5386STDY7557337	0	0	0	0	0	TransMes	7.56669	5.74729
CCTATTAGTCCAGTAT-5386STDY7557337	0	0	0	0	1.87375	ChondroProg	3.75829	9.888
CGGACACCATCGATTG-5386STDY7557337	0	0	0	0	0	ChondroProg	3.63413	8.84593
CGTTAGACAATCGGTT-5386STDY7557337	0	0	0	0	0	TransMes	6.68051	5.6744
CTACATTAGCCACGCT-5386STDY7557337	0	0	0	0	0	TransMes	4.94975	4.97838
CTAGTGAAGTGGAGAA-5386STDY7557337	0	0	0	0	0	TransMes	6.66547	6.06645
CTCACACGTAGCTGCC-5386STDY7557337	0	0	0	0	0	TransMes	6.83792	6.29771
CTTGGCTAGTCGCCGT-5386STDY7557337	0	0	0	0	0	ChondroProg	4.71504	11.0713
GCACTCTTCTCTTATG-5386STDY7557337	0	0	0	0	0	MesCond	3.934	7.00085
GTACTTTCATTGAGCT-5386STDY7557337	0	0	0	0	0	TransMes	7.08602	6.34163
TACTCGCGTCCGACGT-5386STDY7557337	0	0	0	0	0	TransMes	7.21595	6.20752
TATCAGGCACCCTATC-5386STDY7557337	0	0	0	0	0	ChondroProg	3.23903	10.6716
TCTTCGGCAGTCTTCC-5386STDY7557337	0	0	0	0	1.1175	ChondroProg	3.12117	10.1132
AAAGTAGAGTATTGGA-5478STDY7652318	0	0	0	0	1.91798	TransMes	6.68243	7.38054
AAAGTAGCAGCTTAAC-5478STDY7652318	0	0	0	0	0	TransMes	7.16693	6.69651
AACACGTAGACCTTTG-5478STDY7652318	0	0	0	0	2.14627	ChondroProg	4.65746	9.26702
AACACGTGTGTGTGCC-5478STDY7652318	0	0	0	0	1.92308	ChondroProg	2.71212	10.5128
AACTCTTAGACTCGGA-5478STDY7652318	0	0	0.823063	0	1.26834	ChondroProg	3.17523	10.0456
AACTCTTTCGTTTGCC-5478STDY7652318	0	0	0	0	2.24672	ChondroProg	2.6921	10.7476
AACTTTCTCTCTTGAT-5478STDY7652318	0	0	0	0	0.647407	TransMes	5.99454	5.83078
ACACCGGTCGTCTGCT-5478STDY7652318	0	0	0	0	0	TransMes	7.30157	5.7161
ACAGCTATCGAATCCA-5478STDY7652318	0	0	0	0	0	TransMes	7.74888	5.72692
ACGAGGAGTCTTTCAT-5478STDY7652318	0	0	0	0	1.85897	ChondroProg	3.23064	10.2031
ACGGAGAAGTTCGCAT-5478STDY7652318	0	0	0	0	1.61152	ChondroProg	3.08008	10.1463
ACTATCTTCTCAACTT-5478STDY7652318	0	0	0	0	2.05187	ChondroProg	3.16404	10.0816
ACTGATGTCACCATAG-5478STDY7652318	0	0	0	0	0	TransMes	7.61099	5.58751
ACTTTCACACATCCAA-5478STDY7652318	0	0	0	0	0	TransMes	6.53611	6.45961
AGAGCTTCATGGGACA-5478STDY7652318	0	0	0	0	1.73071	ChondroProg	3.62309	9.67878
AGAGCTTGTAGCGCAA-5478STDY7652318	0	0	0	0	0	TransMes	6.25714	2.59323
AGCAGCCGTCGCTTCT-5478STDY7652318	0	0	0	0	0	TransMes	6.45437	5.71319
AGCCTAAAGGCTCATT-5478STDY7652318	0	0	0	0	0	TransMes	6.72098	2.55581
AGCGTATTCTTATCTG-5478STDY7652318	0	0	0	0	1.7912	ChondroProg	3.24323	9.94293
AGCTCCTGTGTAATGA-5478STDY7652318	0	0	0	0	0	TransMes	6.1282	1.39508
AGGCCACGTTGCTCCT-5478STDY7652318	0	0	0	0	1.36558	ChondroProg	3.84092	11.2245
AGGGATGAGCTGATAA-5478STDY7652318	0	0	0	0	0	TransMes	6.41822	5.81979
ATAAGAGCAGGATTGG-5478STDY7652318	0	0	0	0	0	TransMes	7.56037	6.08109
CAGCAGCTCCACTCCA-5478STDY7652318	0	0	0	0	2.54788	ChondroProg	2.9612	9.85479
CAGCTAATCGCTTGTC-5478STDY7652318	0	0	0	0	1.88991	ChondroProg	2.56738	10.6202
CAGGTGCTCACCCGAG-5478STDY7652318	0	0	0	0	0	TransMes	6.07394	1.46737
CATCAAGCAGTACACT-5478STDY7652318	0	0	0	0	0	TransMes	7.25518	5.20052
CATCAGACAAGGTGTG-5478STDY7652318	0	0	0	0	1.36515	ChondroProg	3.78689	10.058
CATCAGATCCTACAGA-5478STDY7652318	0	0	0	0	1.81347	ChondroProg	3.81453	9.15355
CATCCACAGGCACATG-5478STDY7652318	0	0	0	0	0	TransMes	7.05765	2.20032
CATCGGGAGAGTAAGG-5478STDY7652318	0	0	0	0	0	TransMes	7.31139	5.26525
CATGACAAGTGAATTG-5478STDY7652318	0	0	0	0	0	TransMes	7.39068	6.08237
CCGGGATAGTATCTCG-5478STDY7652318	0	0	0	0	0	TransMes	6.7152	6.15978
CCTTCGACAGTTAACC-5478STDY7652318	0	0	0	0	0	TransMes	7.26529	6.21108
CGAGCACAGTTCGCAT-5478STDY7652318	0	0	0	0	0	TransMes	6.49802	1.74501
CGATGTACAATCACAC-5478STDY7652318	0	0	0.982186	0	0.982186	TransMes	7.47119	6.49573
CGCGTTTAGAGCCTAG-5478STDY7652318	0	0	0	0	0	TransMes	7.19602	5.73342
CGGACGTGTACGAAAT-5478STDY7652318	0	0	0	0	0	TransMes	6.62669	6.49852
CGGGTCAAGAGGTAGA-5478STDY7652318	0	0	0	0	1.13805	ChondroProg	2.62415	10.2657
CGTAGCGTCGACAGCC-5478STDY7652318	0	0	0	0	0	TransMes	7.34938	5.90075
CGTGTAAGTGGTAACG-5478STDY7652318	0	0	0	0	0	TransMes	7.12493	5.44482
CGTGTCTAGCTAGGCA-5478STDY7652318	0	0	0	0	0	TransMes	5.99553	5.68819
CTACCCACAGTATAAG-5478STDY7652318	0	0	0	0	1.61943	TransMes	5.63925	8.31144
CTCCTAGCAAGCCATT-5478STDY7652318	0	0	0	0	0	TransMes	7.48322	5.63997
CTCCTAGGTCGATTGT-5478STDY7652318	0	0	0	0	0	TransMes	6.36671	1.85919
CTCGAGGCATGTCGAT-5478STDY7652318	0	0	0	0	0	TransMes	7.55387	6.04843
CTCGTACCATCTATGG-5478STDY7652318	0	0	0	0	0	ChondroProg	2.16365	11.4927
CTGAAGTGTCTTGCGG-5478STDY7652318	0	0	0	0	0	TransMes	7.25069	5.50682
CTGGTCTCATGATCCA-5478STDY7652318	0	0	0	0	0	TransMes	6.33174	3.75296
CTGTGCTGTCTAGCCG-5478STDY7652318	0	0	0	0	0.666412	DistalMes	6.88945	6.46795
CTTCTCTGTCAGAATA-5478STDY7652318	0	0	0	0	1.27184	ChondroProg	2.76414	10.0854
GAACGGACAGGACCCT-5478STDY7652318	0	0	0	0	2.28902	ChondroProg	3.33597	9.65822
GACGCGTGTTGGTAAA-5478STDY7652318	0	0	0	0	2.33187	ChondroProg	5.50114	9.07965
GAGTCCGAGTGCCATT-5478STDY7652318	0	0	0	0	1.9478	ChondroProg	3.24003	9.66091
GATCGCGAGAGTAAGG-5478STDY7652318	0	0	0	0	0	TransMes	7.14775	4.36701
GCACTCTGTTCGGGCT-5478STDY7652318	0	0	0	0	1.43802	ChondroProg	3.08968	10.0658
GCAGCCACAGGCAGTA-5478STDY7652318	0	0	0	0	0.97155	TransMes	7.45537	6.34262
GCTTCCAGTCTCATCC-5478STDY7652318	0	0	0.621329	0	1.00166	DistalMes	9.433	4.76669
GGACAGACAACTTGAC-5478STDY7652318	0	0	0	0	1.82984	ChondroProg	2.95367	10.6838
GGACGTCAGCAGGTCA-5478STDY7652318	0	0	0	0	2.19382	ChondroProg	3.61149	9.37353
GGACGTCCAATTCCTT-5478STDY7652318	0	0	0	0	1.23692	DistalMes	6.62435	5.56563
GGATGTTAGCTAGCCC-5478STDY7652318	0	0	0	0	0	TransMes	7.24866	6.27699
GGGAGATCAAAGTGCG-5478STDY7652318	0	0	0	0	1.45604	ChondroProg	3.18099	9.51983
GGGATGAAGGTGCTTT-5478STDY7652318	0	0	0	0	0	TransMes	7.47534	6.37992
GTAACGTAGGCGCTCT-5478STDY7652318	0	0	0	0	1.91181	ChondroProg	2.15155	10.679
GTACGTAGTGTCGCTG-5478STDY7652318	0	0	0	0	0	TransMes	7.98154	5.20661
GTACTCCAGACGACGT-5478STDY7652318	0	0	0	0	0	MesCond	5.43488	2.7523
GTACTCCCACGACTCG-5478STDY7652318	0	0	0	0	1.03892	TransMes	6.85795	6.82659
GTAGGCCAGGTGCACA-5478STDY7652318	0	0	0	0	2.03674	ChondroProg	2.84541	9.90686
GTCACGGCAATAGAGT-5478STDY7652318	0	0	0	0	0	TransMes	8.16934	5.61091
GTCGTAAGTAAGGGAA-5478STDY7652318	0	0	0	0	1.41979	TransMes	5.93427	7.58693
GTTCATTGTCGACTAT-5478STDY7652318	0	0	0	0	0	TransMes	7.45329	6.51168
TAAACCGTCACGATGT-5478STDY7652318	0	0	0	0	1.67117	ChondroProg	4.42274	9.32729
TACGGATAGTCTCGGC-5478STDY7652318	0	0	0	0	0	TransMes	6.78147	2.65847
TACGGGCGTTCCAACA-5478STDY7652318	0	0	0	0	1.27806	DistalMes	8.08293	7.93301
TAGCCGGTCTAAGCCA-5478STDY7652318	0	0	0	0	2.19874	ChondroProg	2.57696	10.1956
TATGCCCAGGAGCGAG-5478STDY7652318	0	0	0	0	2.08935	ChondroProg	2.49082	11.2102
TCAACGATCGTGACAT-5478STDY7652318	0	0	0	0	0	TransMes	6.81256	6.57401
TCATTACCAGGCAGTA-5478STDY7652318	0	0	0	0	1.99927	ChondroProg	2.72398	9.99387
TGAGCCGTCAACACAC-5478STDY7652318	0	0	0	0	1.57504	ChondroProg	3.03822	10.4588
TGCACCTAGACAAGCC-5478STDY7652318	0	0	0	0	1.84206	ChondroProg	2.53538	10.7883
TGCCAAATCATGCATG-5478STDY7652318	0	0	0	0	0	TransMes	5.83246	7.25151
TGCTGCTTCGTTTAGG-5478STDY7652318	0	0	0	0	1.43851	ChondroProg	3.21698	9.64129
TGGACGCCAAGGTGTG-5478STDY7652318	0	0	0	0	2.65272	ChondroProg	3.74347	9.48799
TGGCGCAGTGCATCTA-5478STDY7652318	0	0	0	0	1.55391	ChondroProg	3.48676	10.6264
TGGCTGGGTCCTGCTT-5478STDY7652318	0	0	0	0	2.06679	ChondroProg	2.62537	10.4889
TGGCTGGTCCTTTCGG-5478STDY7652318	0	0	0	0	0	TransMes	7.43905	5.92753
TGGTTAGCAGCCACCA-5478STDY7652318	0	0	0	0	0	TransMes	7.42207	6.37748
TGGTTAGGTGTGGTTT-5478STDY7652318	0	0	0	0	1.21866	TransMes	6.63763	5.95026
TGTGGTAAGTATCTCG-5478STDY7652318	0	0	0	0	0	TransMes	5.81498	1.80466
TGTTCCGTCCGTCAAA-5478STDY7652318	0	0	0	0	0	TransMes	7.25543	5.60739
TTCTCAAGTAGCAAAT-5478STDY7652318	0	0	0	0	2.4783	ChondroProg	2.80179	9.97167
TTGGCAAAGGAACTGC-5478STDY7652318	0	0	0	0	0	TransMes	6.30377	1.71072
TTTACTGCAATCTGCA-5478STDY7652318	0	0	0	0	1.73467	ChondroProg	2.81085	10.2626
AAAGATGGTGTCGCTG-5478STDY7717491	0	0	0	0	0	ChondroProg	4.14412	10.5325
AAAGATGTCCAATGGT-5478STDY7717491	0	0	0	0	0	TransMes	7.83291	6.03482
AAAGTAGTCTGTTTGT-5478STDY7717491	0	0	0	0	1.83454	ChondroProg	3.76165	11.3806
AACCGCGTCAAGATCC-5478STDY7717491	0	0	0	0	0	TransMes	7.38447	4.71477
AACTTTCAGTCCCACG-5478STDY7717491	0	0	0	0	0	TransMes	8.48623	3.09419
AACTTTCCACGGTTTA-5478STDY7717491	0	0	0	0	2.44543	ChondroProg	4.40336	10.3142
AAGGTTCCAGGCTCAC-5478STDY7717491	0	0	0	0	2.19085	ChondroProg	2.72417	9.88252
AATCGGTCAGCTCGAC-5478STDY7717491	0	0	0	0	1.6036	ChondroProg	4.67754	9.55311
ACAGCTAAGCTAACTC-5478STDY7717491	0	0	0	0	0	TransMes	6.26698	7.15004
ACAGCTACACGAAGCA-5478STDY7717491	0	0	0	0	2.68286	ChondroProg	4.10167	9.77504
ACATACGGTCTTCAAG-5478STDY7717491	0	0	0	0	0	ChondroProg	3.69264	10.4628
ACGATGTCAAGCCTAT-5478STDY7717491	0	0	0	0	1.54327	ChondroProg	4.11156	10.6444
ACGATGTCACTTAAGC-5478STDY7717491	0	0	0	0	0.715792	TransMes	7.06656	5.75634
ACGCAGCGTAGTGAAT-5478STDY7717491	0	0	0	0	0	TransMes	7.09333	5.25792
ACGGAGAAGAGGGCTT-5478STDY7717491	0	0	0	0	0	TransMes	7.38307	6.53504
ACGGGCTGTAGGGTAC-5478STDY7717491	0	0	0	0	1.72425	TransMes	7.29162	6.90274
ACGGGTCGTCACCCAG-5478STDY7717491	0	0	0	0	0	TransMes	7.44372	5.20659
ACGGGTCTCTGAGGGA-5478STDY7717491	0	0	0	0	0	TransMes	6.7347	6.66073
ACTGATGCAATGGACG-5478STDY7717491	0	0	0	0	0	TransMes	7.65705	6.51731
ACTGTCCCAGGAATCG-5478STDY7717491	0	0	0	0	0	TransMes	6.02376	4.62375
ACTTACTCACAGGTTT-5478STDY7717491	0	0	0	0	2.71602	ChondroProg	2.83847	10.0989
AGAGCTTTCGCGTAGC-5478STDY7717491	0	0	0	0	0.885459	TransMes	7.61122	6.31457
AGCTCTCGTGGTCTCG-5478STDY7717491	0	0	0	0	0	TransMes	6.62962	5.60397
AGCTTGAGTTGAACTC-5478STDY7717491	0	0	0	0	0	TransMes	7.55455	5.75366
AGGGATGAGGAACTGC-5478STDY7717491	0	0	0	0	0	ChondroProg	4.25782	10.3428
ATAAGAGAGCGATCCC-5478STDY7717491	0	0	0	0	1.79736	ChondroProg	4.52078	9.57567
ATCACGAAGCAAATCA-5478STDY7717491	0	0	0	0	1.03212	ChondroProg	4.32134	10.4494
ATCATGGGTTTGGGCC-5478STDY7717491	0	0	1.04378	0	0	TransMes	8.07954	5.04719
ATCCGAACATGCATGT-5478STDY7717491	0	0	0	0	0	TransMes	7.54716	6.18414
ATGCGATAGGCCCTTG-5478STDY7717491	0	0	0	0	1.61321	ChondroProg	2.21291	9.78107
ATGCGATAGTACCGGA-5478STDY7717491	0	0	0	0	0	TransMes	6.25281	4.56643
ATGCGATGTCATTAGC-5478STDY7717491	0	0	0	0	0	TransMes	7.37338	6.82186
ATGTGTGCATGCATGT-5478STDY7717491	0	0	0	0	0.991367	TransMes	7.76042	5.77792
ATTACTCCAATCACAC-5478STDY7717491	0	0	0	0	0.872203	TransMes	5.53664	4.82646
ATTATCCGTTGAGTTC-5478STDY7717491	0	0	0	0	1.10892	ChondroProg	3.89502	11.1246
ATTCTACTCTCCGGTT-5478STDY7717491	0	0	0	0	0	TransMes	7.5966	5.91836
CAACTAGAGAGGTTAT-5478STDY7717491	0	0	0	0	1.16428	ChondroProg	4.79853	9.90358
CAAGGCCGTCTAAAGA-5478STDY7717491	0	0	0	0	0	TransMes	7.67801	6.23515
CAAGTTGTCCAAGCCG-5478STDY7717491	0	0	0	0	2.27109	ChondroProg	5.27056	9.83637
CACAAACGTCTAGAGG-5478STDY7717491	0	0	0	0	2.2547	ChondroProg	4.31899	9.78335
CACATTTGTAGTGAAT-5478STDY7717491	0	0	0	0	0	TransMes	7.26996	6.31206
CACCAGGTCCACTCCA-5478STDY7717491	0	0	0	0	2.0365	ChondroProg	4.68747	8.58924
CAGGTGCGTCCGCTGA-5478STDY7717491	0	0	0	0	1.92997	ChondroProg	4.98109	9.27225
CATATGGAGTCCAGGA-5478STDY7717491	0	0	0	0	0	TransMes	7.57898	5.89555
CATCAAGAGTCGTTTG-5478STDY7717491	0	0	0	0	0	TransMes	8.01484	4.77685
CATCAAGTCAAGGTAA-5478STDY7717491	0	0	0	0	1.82913	ChondroProg	3.43777	9.48348
CATCCACTCGAGAACG-5478STDY7717491	0	0	0	0	1.62443	ChondroProg	4.87964	8.53034
CATCGAAAGTCATGCT-5478STDY7717491	0	0	0	0	0	TransMes	7.47486	6.3628
CATCGGGGTTGGTAAA-5478STDY7717491	0	0	0	0	0	TransMes	7.66906	5.89119
CATGACAGTTGTTTGG-5478STDY7717491	0	0	0	0	1.94505	ChondroProg	3.87503	10.5099
CATTATCGTGGTAACG-5478STDY7717491	0	0	0	0	0	TransMes	8.09416	5.99959
CATTCGCCAGCGAACA-5478STDY7717491	0	0	0	0	0	TransMes	8.47518	4.68022
CCACTACAGTGGGCTA-5478STDY7717491	0	0	0	0	1.64391	ChondroProg	4.80005	9.08648
CCAGCGATCTCTTATG-5478STDY7717491	0	0	0	0	1.91049	ChondroProg	4.41241	10.4756
CCATTCGTCTTTAGGG-5478STDY7717491	0	0	0	0	0.8154	ChondroProg	4.03169	10.0128
CCCAATCTCTCAACTT-5478STDY7717491	0	0	0	0	0	TransMes	7.09517	5.77343
CCCAGTTAGGCAGGTT-5478STDY7717491	0	0	0	0	0	TransMes	7.31689	5.69177
CCGGGATCAAGGCTCC-5478STDY7717491	0	0	0	0	1.76478	TransMes	5.71795	7.03081
CCGGTAGTCCTATGTT-5478STDY7717491	0	0	0	0	1.29513	ChondroProg	3.90766	11.0454
CCGTGGATCACCTCGT-5478STDY7717491	0	0	0	0	0.866971	TransMes	7.07889	6.68469
CCTTCCCCACTTACGA-5478STDY7717491	0	0	0	0	2.08795	TransMes	5.8209	8.5117
CCTTCGAAGAAGGGTA-5478STDY7717491	0	0	0	0	0.879891	ChondroProg	3.64473	10.6402
CCTTTCTTCCGAACGC-5478STDY7717491	0	0	0	0	0	TransMes	6.44784	5.18092
CGACCTTGTCTGGAGA-5478STDY7717491	0	0	0	0	2.13929	ChondroProg	4.59839	10.1465
CGACCTTGTTACCAGT-5478STDY7717491	0	0	0	0	0	TransMes	7.44619	5.67872
CGACTTCTCTTAACCT-5478STDY7717491	0	0	0	0	0.945869	ChondroProg	4.43471	9.50175
CGAGCACCAAACGTGG-5478STDY7717491	0	0	0	0	0.759529	TransMes	6.58797	6.54503
CGATGGCGTGACTCAT-5478STDY7717491	0	0	0	0	2.03572	ChondroProg	4.28854	10.2896
CGATTGACATGGTCTA-5478STDY7717491	0	0	0	0	0	TransMes	7.71989	5.94847
CGCCAAGGTGATGCCC-5478STDY7717491	0	0	0	0	1.53379	TransMes	7.10446	6.68389
CGCCAAGTCTCCGGTT-5478STDY7717491	0	0	0	0	0	TransMes	7.44059	6.4022
CGCGGTATCCTTGACC-5478STDY7717491	0	0	0	0	1.99899	ChondroProg	4.17733	9.51347
CGCGTTTGTAAGAGGA-5478STDY7717491	0	0	0	0	2.53531	ChondroProg	3.26452	9.54618
CGCTTCACATCCGTGG-5478STDY7717491	0	0	0	0	2.14121	ChondroProg	3.93155	10.6541
CGGACTGTCACAACGT-5478STDY7717491	0	0	1.09688	0	1.94368	ChondroProg	4.68559	10.3711
CGTAGGCGTGCACCAC-5478STDY7717491	0	0	0	0	2.59131	ChondroProg	4.75914	9.68719
CGTCTACAGTACGACG-5478STDY7717491	0	0	0	0	0	TransMes	7.42047	6.25991
CGTGAGCTCTGCGACG-5478STDY7717491	0	0	0	0	1.83468	ChondroProg	4.71759	8.65115
CGTGTAACAAGGCTCC-5478STDY7717491	0	0	0	0	1.15096	TransMes	7.20557	5.91764
CGTGTAACAGTAGAGC-5478STDY7717491	0	0	0	0	1.10953	TransMes	7.49215	6.48794
CGTTGGGGTGCGATAG-5478STDY7717491	0	0	0	0	2.46984	ChondroProg	4.62705	10.8944
CTAAGACAGCGACGTA-5478STDY7717491	0	0	0	0	0	TransMes	7.49661	6.31956
CTACACCAGTCCTCCT-5478STDY7717491	0	0	0	0	1.58958	TransMes	6.55273	6.91023
CTACATTCAGGTCCAC-5478STDY7717491	0	0	0	0	1.27008	TransMes	7.84622	5.63263
CTACCCATCCTCTAGC-5478STDY7717491	0	0	0	0	2.4268	ChondroProg	4.89167	9.37103
CTAGCCTTCAATACCG-5478STDY7717491	0	0	0	0	0.834626	TransMes	7.63286	3.84867
CTCGAGGAGCCCGAAA-5478STDY7717491	0	0	0	0	0	TransMes	7.73199	6.27834
CTCGGGACAAGCGAGT-5478STDY7717491	0	0	0	0	0.892887	TransMes	7.22095	6.79017
CTCGTCAGTACGACCC-5478STDY7717491	0	0	0	0	0.932585	DistalMes	6.0114	5.81219
CTCGTCAGTTATTCTC-5478STDY7717491	0	0	0	0	1.74266	TransMes	8.03705	6.2512
CTGAAACTCCTTGACC-5478STDY7717491	0	0	0	0	1.9509	ChondroProg	4.57158	9.12069
CTGCCTACAGCGAACA-5478STDY7717491	0	0	0	0	0	TransMes	7.90727	5.99731
CTGCCTATCCGAACGC-5478STDY7717491	0	0	0	0	0	TransMes	7.50785	6.6838
CTGCTGTAGCAGGCTA-5478STDY7717491	0	0	0	0	1.0499	TransMes	6.37084	6.50975
CTGTGCTGTTCAACCA-5478STDY7717491	0	0	0	0	0	TransMes	7.15747	5.63524
CTGTGCTTCCTATGTT-5478STDY7717491	0	0	0	0	1.91749	ChondroProg	4.22586	10.5291
CTTACCGCAAGGTTCT-5478STDY7717491	0	0	0	0	1.54132	TransMes	5.87036	7.37985
CTTACCGCATGAACCT-5478STDY7717491	0	0	0	0	2.23985	ChondroProg	2.77582	9.74089
CTTAGGATCTGATTCT-5478STDY7717491	0	0	0	0	0.829712	TransMes	7.76173	5.50602
GAACCTACAAACTGCT-5478STDY7717491	0	0	0	0	1.53194	TransMes	6.40414	6.31325
GAACCTACATAAAGGT-5478STDY7717491	0	0	0	0	0	TransMes	7.85762	5.81707
GAACGGACACCCATGG-5478STDY7717491	0	0	0	0	0	TransMes	7.58609	6.26234
GAAGCAGGTGACGCCT-5478STDY7717491	0	0	0	0	1.62673	ChondroProg	4.69919	9.74113
GAATGAAAGGAGTTGC-5478STDY7717491	0	0	0	0	1.90448	ChondroProg	4.52507	9.71878
GAATGAAAGGGATCTG-5478STDY7717491	0	0	0	0	0	TransMes	7.50873	5.49576
GACGGCTGTGCACCAC-5478STDY7717491	0	0	0	0	0	TransMes	7.24625	6.80988
GACGTGCAGTACGTTC-5478STDY7717491	0	0	0	0	0.846689	TransMes	8.27868	5.57803
GACGTTAAGACGCAAC-5478STDY7717491	0	0	0	0	2.59074	ChondroProg	5.61967	9.86709
GACGTTAAGGGTTTCT-5478STDY7717491	0	0	0	0	0.911428	TransMes	6.37461	5.28251
GACGTTACATCACGAT-5478STDY7717491	0	0	0	0	0	TransMes	6.80337	5.30641
GACTACAAGTGGACGT-5478STDY7717491	0	0	0	0	0	TransMes	8.00017	6.33606
GACTACAGTGAAAGAG-5478STDY7717491	0	0	0	0	0	TransMes	7.53842	6.38593
GACTACATCAGCTGGC-5478STDY7717491	0	0	0	0	0	TransMes	7.28983	6.55206
GATCAGTTCTAACTCT-5478STDY7717491	0	0	0	0	3.26728	ChondroProg	4.66824	10.1665
GATCGATAGGAGCGTT-5478STDY7717491	0	0	0	0	2.38062	TransMes	7.80673	6.2259
GATCGATTCTCGCTTG-5478STDY7717491	0	0	0	0	0	TransMes	8.22095	4.39071
GATCTAGCAATTGCTG-5478STDY7717491	0	0	0	0	0.98229	TransMes	8.0161	5.78253
GATCTAGTCGAGGTAG-5478STDY7717491	0	0	0	0	1.1514	TransMes	7.1859	6.40982
GATGAAACACCGTTGG-5478STDY7717491	0	0	0	0	1.6946	TransMes	6.98602	7.62488
GATGCTAAGTCGAGTG-5478STDY7717491	0	0	0	0	0	TransMes	7.32891	5.21527
GCAAACTAGTGGTAAT-5478STDY7717491	0	0	0	0	0	TransMes	7.29763	6.35116
GCAAACTCAGCTCCGA-5478STDY7717491	0	0	0	0	0	TransMes	7.28929	6.21565
GCAAACTTCTACTTAC-5478STDY7717491	0	0	0	0	1.88088	ChondroProg	3.16978	9.59211
GCATGCGTCCATGCTC-5478STDY7717491	0	0	0	0	2.71203	ChondroProg	4.32417	9.53067
GCCAAATTCGGAATCT-5478STDY7717491	0	0	0	0	1.76158	ChondroProg	3.03935	9.56269
GCGCAGTTCTGCGTAA-5478STDY7717491	0	0	0	0	1.62465	TransMes	7.97885	6.51764
GCGCCAAAGTCAATAG-5478STDY7717491	0	0	0	0	2.55008	ChondroProg	4.73546	9.48491
GCGCCAAAGTCTTGCA-5478STDY7717491	0	0	0	0	1.35099	ChondroProg	4.68863	8.96654
GCTGCAGGTACGCTGC-5478STDY7717491	0	0	0	0	0.686857	TransMes	6.53417	6.5686
GCTTGAAAGCAGGTCA-5478STDY7717491	0	0	0	0	1.46301	TransMes	7.48057	6.54111
GGAACTTAGAGGTTAT-5478STDY7717491	0	0	0	0	0	TransMes	5.79539	6.39963
GGATTACTCGAGCCCA-5478STDY7717491	0	0	0	0	0	TransMes	8.35222	5.3623
GGCCGATAGTGCTGCC-5478STDY7717491	0	0	0	0	2.46852	ChondroProg	2.74321	9.86133
GGCTCGACAAATACAG-5478STDY7717491	0	0	0	0	0	TransMes	8.57179	5.22418
GGCTCGAGTTTCGCTC-5478STDY7717491	0	0	0	0	0	TransMes	7.02318	5.43893
GGGAATGTCATTATCC-5478STDY7717491	0	0	0	0	2.71944	ChondroProg	5.53948	10.0557
GGGACCTAGTGTACGG-5478STDY7717491	0	0	0	0	0	TransMes	7.45068	5.52041
GGGAGATAGACACGAC-5478STDY7717491	0	0	0	0	0	TransMes	7.49413	6.38432
GGGAGATAGACCGGAT-5478STDY7717491	0	0	0	0	1.73467	ChondroProg	5.17623	8.36218
GGGATGAGTCTAGCCG-5478STDY7717491	0	0	0	0	1.64966	ChondroProg	4.80046	9.90722
GGGCATCAGCCGGTAA-5478STDY7717491	0	0	0	0	1.58834	ChondroProg	4.47825	9.35667
GGGTTGCCATTAGCCA-5478STDY7717491	0	0	0	0	1.57347	ChondroProg	4.17066	9.26825
GGGTTGCGTGTTCGAT-5478STDY7717491	0	0	0	0	0	TransMes	7.93017	5.35676
GGGTTGCGTTACGCGC-5478STDY7717491	0	0	0	0	0	TransMes	7.69153	6.65944
GTAACGTGTTACAGAA-5478STDY7717491	0	0	0	0	1.75206	ChondroProg	2.3893	10.046
GTAACTGTCCTTTACA-5478STDY7717491	0	0	0	0	2.09802	ChondroProg	4.79642	9.44625
GTACGTATCACAGGCC-5478STDY7717491	0	0	0	0	0	TransMes	7.35596	6.61412
GTACTCCCATGCATGT-5478STDY7717491	0	0	0	0	0	TransMes	6.74585	3.81651
GTAGGCCTCGGATGTT-5478STDY7717491	0	0	0	0	1.98876	ChondroProg	4.32484	10.2785
GTATCTTGTAACGACG-5478STDY7717491	0	0	0	0	1.97831	ChondroProg	4.92147	8.6331
GTCACAAAGTTGAGTA-5478STDY7717491	0	0	0	0	1.71991	TransMes	7.6253	5.98424
GTCTCGTTCATGTAGC-5478STDY7717491	0	0	0	0	1.15556	ChondroProg	4.25445	10.7676
GTGAAGGCATTACCTT-5478STDY7717491	0	0	0	0	0.631917	TransMes	7.09005	4.31391
GTGAAGGGTGTCTGAT-5478STDY7717491	0	0	0	0	1.77109	ChondroProg	3.93429	10.5506
GTGCAGCCATGGTAGG-5478STDY7717491	0	0	0	0	0	TransMes	7.54617	5.78351
GTGCTTCTCCGAAGAG-5478STDY7717491	0	0	0	0	2.4702	ChondroProg	4.87068	8.90071
GTGTGCGAGCCCAACC-5478STDY7717491	0	0	0	0	0	TransMes	7.73128	5.95377
GTTCATTAGGAGTTGC-5478STDY7717491	0	0	0	0	0.754004	TransMes	7.79753	5.53918
TAAGAGATCTGGCGAC-5478STDY7717491	0	0	0	0	0	TransMes	7.87584	5.95415
TACACGACAGTATGCT-5478STDY7717491	0	0	0	0	2.05844	ChondroProg	4.49439	10.017
TACACGATCAGGATCT-5478STDY7717491	0	0	0	0	2.05107	TransMes	6.12189	6.90001
TACCTTACAGCCACCA-5478STDY7717491	0	0	0	0	2.08687	ChondroProg	4.47958	9.11704
TACGGATGTAAGAGAG-5478STDY7717491	0	0	0	0	1.52459	TransMes	7.53276	6.67618
TACGGATGTTATCCGA-5478STDY7717491	0	0	0	0	2.11488	ChondroProg	4.09067	11.0693
TACTCATGTCGCGGTT-5478STDY7717491	0	0	0	0	0	TransMes	6.78126	6.79577
TAGCCGGAGATCCTGT-5478STDY7717491	0	0	0	0	1.2072	TransMes	6.14056	7.62761
TAGTGGTAGCCTCGTG-5478STDY7717491	0	0	0	0	1.29793	TransMes	7.11836	5.64505
TATGCCCTCCCAAGAT-5478STDY7717491	0	0	0	0	1.01364	TransMes	7.52571	6.49244
TATTACCCAGTCGTGC-5478STDY7717491	0	0	0	0	0	TransMes	7.63829	4.59352
TCAATCTCAGCATGAG-5478STDY7717491	0	0	0	0	0.643783	TransMes	6.88555	6.88191
TCACGAACATGACGGA-5478STDY7717491	0	0	0	0	0	TransMes	7.99675	5.80435
TCAGCAATCATTGCCC-5478STDY7717491	0	0	0	0	0	TransMes	8.05374	5.62216
TCAGGTAAGCGTAATA-5478STDY7717491	0	0	0	0	0	TransMes	7.94831	4.76235
TCCACACGTGTTCGAT-5478STDY7717491	0	0	0	0	2.15972	ChondroProg	4.47625	9.51174
TCCACACTCACAAACC-5478STDY7717491	0	0	0	0	2.52854	ChondroProg	3.33148	11.1365
TCGAGGCAGTTGAGTA-5478STDY7717491	0	0	0	0	2.36448	ChondroProg	3.42869	9.02275
TCGAGGCTCGACGGAA-5478STDY7717491	0	0	0	0	2.12911	TransMes	7.06607	7.02877
TCGTACCCAGGGTTAG-5478STDY7717491	0	0	0	0	0	TransMes	7.6536	5.98045
TCGTAGATCAGTGTTG-5478STDY7717491	0	0	0	0	0	TransMes	5.79723	6.51771
TCTCATACAACCGCCA-5478STDY7717491	0	0	0	0	1.36352	ChondroProg	4.3401	9.80746
TCTGAGACAAGGGTCA-5478STDY7717491	0	0	0	0	1.56804	ChondroProg	4.39219	9.06761
TGAAAGACAATGGAGC-5478STDY7717491	0	0	0	0	1.39475	ChondroProg	3.59537	10.9442
TGACAACAGTGTCCCG-5478STDY7717491	0	0	0	0	0	TransMes	7.36757	6.37757
TGACGGCCAGTCACTA-5478STDY7717491	0	0	0	0	1.27461	ChondroProg	3.91937	10.9459
TGAGAGGCAGCGTAAG-5478STDY7717491	0	0	0	0	1.40511	TransMes	8.05061	6.37269
TGAGCATCACAGAGGT-5478STDY7717491	0	0	0	0	1.53137	ChondroProg	4.46294	10.3018
TGAGGGAAGCCATCGC-5478STDY7717491	0	0	0	0	0	TransMes	6.07799	6.03986
TGCGCAGTCATGTCCC-5478STDY7717491	0	0	0	0	0	TransMes	7.19024	5.68184
TGCTACCAGTAGGCCA-5478STDY7717491	0	0	0	0	0	TransMes	7.04256	6.60232
TGGCGCAAGCGATAGC-5478STDY7717491	0	0	0	0	0	TransMes	7.97521	5.08831
TGGTTAGAGTCGTACT-5478STDY7717491	0	0	0	0	2.1289	TransMes	6.37911	7.31097
TGGTTAGCAATGAATG-5478STDY7717491	0	0	0	0	1.00533	TransMes	7.42812	6.17728
TGTGGTAAGATTACCC-5478STDY7717491	0	0	0	0	0.952144	TransMes	6.21547	5.10828
TGTGGTAAGTAGGTGC-5478STDY7717491	0	0	0	0	0.94251	TransMes	7.69874	6.58815
TGTGGTATCCACGCAG-5478STDY7717491	0	0	0	0	0	TransMes	7.47009	6.45988
TGTGTTTAGGACTGGT-5478STDY7717491	0	0	0	0	0	TransMes	8.36159	5.05359
TTAACTCCAAAGCGGT-5478STDY7717491	0	0	0	0	0	ChondroProg	3.6623	10.789
TTAGTTCAGACTAGGC-5478STDY7717491	0	0	0	0	0	TransMes	7.4661	4.18337
TTCGGTCCAGTAACGG-5478STDY7717491	0	0	0	0	1.36874	ChondroProg	3.95469	11.4624
TTCGGTCGTTCCCGAG-5478STDY7717491	0	0	0	0	1.67881	TransMes	7.70363	6.36969
TTCTTAGAGAATGTTG-5478STDY7717491	0	0	0	0	0	TransMes	5.68108	6.53663
TTGACTTCAAGTTAAG-5478STDY7717491	0	0	0	0	1.79916	TransMes	7.18448	6.08609
TTGCGTCTCGTCCAGG-5478STDY7717491	0	0	0	0	2.71777	ChondroProg	2.7845	10.3336
TTGGAACCAGCCTTGG-5478STDY7717491	0	0	0	0	1.53488	ChondroProg	4.50168	9.92495
TTGGCAATCTGCAGTA-5478STDY7717491	0	0	0	0	1.61265	ChondroProg	4.95449	8.9589
TTTATGCGTAGGACAC-5478STDY7717491	0	0	0	0	0	TransMes	7.89692	5.16657
TTTGTCACAGCGTTCG-5478STDY7717491	0	0	0	0	1.10411	TransMes	7.32026	6.37072
AAACGGGCAATAACGA-5478STDY7717492	0	0	0	0	0	TransMes	7.39832	5.83595
AACCATGAGCTGCAAG-5478STDY7717492	0	0	0	0	2.11826	ChondroProg	4.53113	10.1761
AACCATGGTCATTAGC-5478STDY7717492	0	0	0	0	0	TransMes	10.0655	3.69197
AACCGCGGTACGCTGC-5478STDY7717492	0	0	0	0	0	TransMes	8.56941	5.28093
AACGTTGAGAGGTACC-5478STDY7717492	0	0	0	0	2.34951	ChondroProg	4.68255	9.80274
AACTTTCGTACCTACA-5478STDY7717492	0	0	0	0	0	TransMes	7.78895	5.90926
AAGGAGCAGCCAACAG-5478STDY7717492	0	0	0	0	0.910806	TransMes	7.6393	6.31161
AAGGCAGCAAAGGAAG-5478STDY7717492	0	0	0	0	2.5952	ChondroProg	4.99601	10.4499
AAGTCTGGTAGAGTGC-5478STDY7717492	0	0	0	0	0	TransMes	7.22631	6.76379
ACACCGGAGGCGCTCT-5478STDY7717492	0	0	0	0	0.550244	TransMes	7.01389	5.47795
ACACTGATCATCGATG-5478STDY7717492	0	0	0	0	0	TransMes	8.1873	6.54961
ACATGGTCACCTGGTG-5478STDY7717492	0	0	0	0	0	TransMes	7.77376	6.337
ACCGTAAAGTACGATA-5478STDY7717492	0	0	0	0	0	TransMes	7.20144	5.13909
ACGATACGTCTCATCC-5478STDY7717492	0	0	0	0	0	ChondroProg	4.26908	9.95645
ACGATGTGTGTAATGA-5478STDY7717492	0	0	0	0	0	TransMes	7.52921	6.13135
ACGCAGCGTCACTTCC-5478STDY7717492	0	0	0	0	0.923064	TransMes	6.26653	6.75945
ACGCCGAAGCCACTAT-5478STDY7717492	0	0	0	0	2.03565	ChondroProg	3.62705	10.9516
ACGCCGATCTGGTGTA-5478STDY7717492	0	0	0	0	0	TransMes	7.86383	6.07143
ACGGAGAAGGTGTGGT-5478STDY7717492	0	0	0	0	0.625181	TransMes	5.61859	6.2929
ACGGCCATCGCAAACT-5478STDY7717492	0	0	0	0	1.09595	TransMes	7.18213	6.71079
ACGGGTCAGTGTTGAA-5478STDY7717492	0	0	0	0	0	ChondroProg	3.55057	10.7455
ACGTCAACATGAGCGA-5478STDY7717492	0	0	0	0	0	TransMes	6.70144	5.37906
ACTATCTAGGACGAAA-5478STDY7717492	0	0	0	0	0	TransMes	7.88738	4.63096
ACTATCTGTCCATGAT-5478STDY7717492	0	0	0	0	0	TransMes	6.24041	5.45465
ACTATCTGTTACGCGC-5478STDY7717492	0	0	0	0	2.28886	MesCond	5.75703	7.77949
ACTGAGTGTTGTCGCG-5478STDY7717492	0	0	0	0	0	TransMes	7.97484	6.06185
ACTGATGCACGAGGTA-5478STDY7717492	0	0	0	0	0	TransMes	7.25228	5.77513
ACTGATGCAGTGACAG-5478STDY7717492	0	0	0	0	1.29282	ChondroProg	3.46496	10.1733
AGACGTTAGCGTGAAC-5478STDY7717492	0	0	0	0	1.51927	TransMes	7.28038	5.9447
AGAGCTTTCTCGTTTA-5478STDY7717492	0	0	0	0	0.940793	TransMes	6.61998	7.01539
AGATTGCGTTCCCTTG-5478STDY7717492	0	0	0	0	0	TransMes	7.5345	6.028
AGCGGTCTCAGAGACG-5478STDY7717492	0	0	0	0	0.791107	TransMes	7.4118	6.14203
AGCTCTCGTAGGGTAC-5478STDY7717492	0	0	0.721778	0	0.721778	ChondroProg	3.33458	10.8054
AGGCCACAGTAGATGT-5478STDY7717492	0	0	0	0	1.81233	ChondroProg	4.22953	10.8
AGGCCACGTGTGAAAT-5478STDY7717492	0	0	0	0	0	ChondroProg	4.8613	9.07789
AGGCCGTCACCCTATC-5478STDY7717492	0	0	0	0	0.980309	TransMes	7.23518	6.72758
AGGGAGTTCTAGCACA-5478STDY7717492	0	0	0	0	2.09115	TransMes	5.92139	6.93432
AGGGATGGTAAATACG-5478STDY7717492	0	0	0	0	0	TransMes	7.73328	6.12952
AGTCTTTAGCTCTCGG-5478STDY7717492	0	0	0	0	0	TransMes	7.56704	5.75686
AGTGAGGAGGTCATCT-5478STDY7717492	0	0	1.39339	0	0.921968	ChondroProg	4.57796	9.66856
AGTGTCAAGTGGACGT-5478STDY7717492	0	0	0	0	0	TransMes	7.41055	5.81959
AGTGTCATCCTTGCCA-5478STDY7717492	0	0	0	0	0	TransMes	7.3944	5.86444
ATAACGCGTGTAACGG-5478STDY7717492	0	0	0	0	1.45189	ChondroProg	4.28809	10.068
ATAGACCTCCTGTACC-5478STDY7717492	0	0	0	0	0	ChondroProg	4.93723	8.92948
ATAGACCTCTTGAGAC-5478STDY7717492	0	0	0	0	0	TransMes	7.06967	6.89109
ATCATCTTCGCCCTTA-5478STDY7717492	0	0	0	0	0	TransMes	8.10308	6.44116
ATCCACCCATCACGAT-5478STDY7717492	0	0	0	0	2.15916	ChondroProg	4.81019	9.79928
ATCTACTTCAAGAAGT-5478STDY7717492	0	0	0	0	0	ChondroProg	3.03848	9.56373
ATGTGTGTCCGCATCT-5478STDY7717492	0	1.4093	0	0	0	ChondroProg	4.33898	9.90116
ATTACTCAGAGTTGGC-5478STDY7717492	0	0	0	0	2.22729	ChondroProg	4.01331	11.19
ATTTCTGCAGGGTATG-5478STDY7717492	0	0	0	0	1.30631	ChondroProg	4.97865	10.1902
ATTTCTGTCAATACCG-5478STDY7717492	0	0	0	0	0	TransMes	7.85886	6.17772
CAAGTTGTCCAGTAGT-5478STDY7717492	0	0	0	0	1.05622	ChondroProg	4.5841	9.58547
CACACCTTCATTATCC-5478STDY7717492	0	0	0	0	0	TransMes	6.82645	5.85691
CACATTTAGATCCCAT-5478STDY7717492	0	0	0	0	0	TransMes	5.58747	4.98895
CACCACTGTAGAGCTG-5478STDY7717492	0	0	0	0	0.832932	TransMes	8.33466	5.79045
CACCACTGTGTCCTCT-5478STDY7717492	0	0	0	0	1.05329	TransMes	7.45739	6.63607
CACCACTTCGTTGCCT-5478STDY7717492	0	0	0	0	0.55548	TransMes	7.36054	5.93295
CAGCAGCCAGGCTGAA-5478STDY7717492	0	0	0	0	0	TransMes	7.49343	6.56024
CAGCGACCAGTAAGAT-5478STDY7717492	0	0	0	0	0	DistalMes	9.4469	4.91073
CAGCGACTCCAAACAC-5478STDY7717492	0	0	0	0	2.26515	ChondroProg	4.82053	9.95453
CATCAGACACATGACT-5478STDY7717492	0	0	0	0	1.49869	ChondroProg	3.20045	10.9708
CATTCGCGTGTGAAAT-5478STDY7717492	0	0	0	0	0	TransMes	7.7355	6.01397
CATTCGCTCACTTATC-5478STDY7717492	0	0	0	0	0	TransMes	7.31921	6.6829
CCAATCCAGAACAATC-5478STDY7717492	0	0	0	0	2.14844	ChondroProg	4.41388	9.04682
CCAATCCCATCGATGT-5478STDY7717492	0	0	0	0	0	TransMes	7.21592	6.19196
CCAATCCGTGATGTGG-5478STDY7717492	0	0	0	0	1.05475	TransMes	7.02384	6.43615
CCAATCCTCTGGTGTA-5478STDY7717492	0	0	0	0	1.18657	ChondroProg	3.93091	11.3009
CCACCTAGTCTAGCGC-5478STDY7717492	0	0	0	0	1.9401	ChondroProg	3.46568	10.3499
CCACCTAGTCTGATTG-5478STDY7717492	0	0	0	0	0	TransMes	7.87401	6.51097
CCACGGAGTGATGTGG-5478STDY7717492	0	0	0	0	0	TransMes	7.52809	5.97597
CCACTACGTCATTAGC-5478STDY7717492	0	0	0	0	0	TransMes	7.16037	4.78348
CCATTCGAGGTAAACT-5478STDY7717492	0	0	0	0	1.06126	TransMes	7.21519	6.91802
CCATTCGTCACTTACT-5478STDY7717492	0	0	0	0	2.18974	ChondroProg	2.72736	9.93793
CCGGGATGTTCGGGCT-5478STDY7717492	0	0	0	0	0	ChondroProg	3.31852	10.7732
CCGTACTAGAGCTATA-5478STDY7717492	0	0	0	0	2.26954	ChondroProg	4.66736	9.74821
CCGTACTCAGTCTTCC-5478STDY7717492	0	0	0	0	1.33623	ChondroProg	4.12823	10.9967
CCGTTCAAGCATCATC-5478STDY7717492	0	0	0	0	1.31801	TransMes	5.79545	6.9443
CCTACCATCGCACTCT-5478STDY7717492	0	0	0	0	0	TransMes	7.64597	6.23527
CCTTACGAGCTAACAA-5478STDY7717492	0	0	0	0	0	TransMes	7.45022	6.37289
CCTTTCTCAGGGCATA-5478STDY7717492	0	0	0	0	1.73071	ChondroProg	4.57455	9.32221
CCTTTCTGTTATGCGT-5478STDY7717492	0	0	0	0	2.16346	ChondroProg	4.84322	9.92144
CGACTTCTCTACTTAC-5478STDY7717492	0	0	0	0	0	TransMes	7.57779	6.09752
CGAGAAGAGCATCATC-5478STDY7717492	0	0	0	0	0	TransMes	7.31569	6.19318
CGAGAAGGTCTCCACT-5478STDY7717492	0	0	0	0	1.43569	ChondroProg	4.7218	10.2809
CGAGCACAGAGAACAG-5478STDY7717492	0	0	0	0	0	ChondroProg	3.84083	10.7827
CGAGCACTCAACCATG-5478STDY7717492	0	0	0	0	1.2735	TransMes	7.15896	6.36946
CGATGTAAGAATCTCC-5478STDY7717492	0	0	0	0	1.79692	ChondroProg	4.61713	9.52851
CGATGTATCTTGTATC-5478STDY7717492	0	0	0	0	0	ChondroProg	2.89387	10.182
CGCCAAGTCCACGAAT-5478STDY7717492	0	0	0	0	0	TransMes	6.35758	7.4337
CGCGTTTCACTAGTAC-5478STDY7717492	0	0	0	0	1.82023	ChondroProg	2.78008	10.8163
CGCTATCTCAGGTAAA-5478STDY7717492	0	0	0	0	0	TransMes	7.358	6.73548
CGCTTCACAGATGGGT-5478STDY7717492	0	0	0	0	0	TransMes	7.36937	5.19418
CGGACGTTCCGTTGCT-5478STDY7717492	0	0	0	0	0	DistalMes	8.53901	6.74983
CGGCTAGAGGGATACC-5478STDY7717492	0	0	0	0	0.948963	TransMes	7.55102	6.00137
CGGTTAATCAACACAC-5478STDY7717492	0	0	0	0	0	TransMes	8.19568	5.15678
CGTAGGCAGTTTAGGA-5478STDY7717492	0	0	0	0	1.01275	ChondroProg	4.45855	10.6644
CGTGTCTCACGACTCG-5478STDY7717492	0	0	0	0	2.83039	ChondroProg	4.55558	10.4514
CGTTAGAAGTTACCCA-5478STDY7717492	0	0	0	0	1.9478	ChondroProg	4.49448	9.92627
CTCACACGTGGTCTCG-5478STDY7717492	0	0	0	0	1.87562	ChondroProg	4.76329	10.1859
CTCGAGGCACGGCCAT-5478STDY7717492	0	0	0	0	1.42703	ChondroProg	4.38704	9.00077
CTCGTCACATATGCTG-5478STDY7717492	0	0	0	0	0	TransMes	7.14665	6.08531
CTCGTCACATTACCTT-5478STDY7717492	0	0	0	0	0	TransMes	6.80711	7.13082
CTCTACGCAATCCAAC-5478STDY7717492	0	0	0	0	1.09575	TransMes	5.70431	6.82763
CTCTGGTTCATCATTC-5478STDY7717492	0	0	0	0	1.31641	TransMes	7.77449	5.8144
CTGATAGAGAAACCAT-5478STDY7717492	0	0	0	0	1.00544	TransMes	8.08784	5.47816
CTGATAGCAAGGACTG-5478STDY7717492	0	0	0	0	0	TransMes	8.11965	5.66178
CTGATAGGTCCGAAGA-5478STDY7717492	0	0	0	0	1.55303	ChondroProg	4.84179	9.87395
CTGATAGTCGCAAGCC-5478STDY7717492	0	0	0	0	1.3658	TransMes	6.79212	6.96956
CTGCCTACAGTCAGCC-5478STDY7717492	0	0	0	0	1.46929	TransMes	6.31091	6.64075
CTGCCTATCATGCAAC-5478STDY7717492	0	0	0	0	2.5984	ChondroProg	4.67731	10.4208
CTGCGGATCGTAGGAG-5478STDY7717492	0	0	0	0	2.41373	ChondroProg	5.33746	9.96458
CTGCTGTGTGAGGGAG-5478STDY7717492	0	0	0	0	0	TransMes	8.55829	6.16271
CTGTTTAAGGGATGGG-5478STDY7717492	0	0	0	0	0	TransMes	7.75025	5.51473
CTTACCGCACGGCCAT-5478STDY7717492	0	0	0	0	0	TransMes	6.84758	6.72632
CTTTGCGCAGGGTACA-5478STDY7717492	0	0	0	0	0.996512	TransMes	7.32523	6.37925
GAAACTCTCACCCGAG-5478STDY7717492	0	0	0	0	1.8248	ChondroProg	4.09743	9.43534
GAATAAGGTCGAACAG-5478STDY7717492	0	0	0	0	0	ChondroProg	4.05396	8.95168
GAATGAACACCTGGTG-5478STDY7717492	0	0	0	0	0	TransMes	7.46955	5.73086
GACCTGGCAGTAACGG-5478STDY7717492	0	0	0	0	1.12517	TransMes	7.54556	6.62959
GACTGCGGTTCTCATT-5478STDY7717492	0	0	0	0	2.14327	ChondroProg	3.45968	11.0774
GACTGCGTCCTAAGTG-5478STDY7717492	0	0	0	0	2.50423	ChondroProg	3.87216	9.04867
GATGAGGGTCTCAACA-5478STDY7717492	0	0	0	0	0	TransMes	7.99129	6.16125
GATGCTAGTATTACCG-5478STDY7717492	0	0	0	0	0	TransMes	7.9848	3.06301
GATGCTATCCATGAAC-5478STDY7717492	0	0	0	0	0	TransMes	6.90633	6.91482
GATTCAGCAACTGGCC-5478STDY7717492	0	0	0	0	0	ChondroProg	5.0692	8.52444
GCAAACTCAAGTCATC-5478STDY7717492	0	0	0	0	2.24691	ChondroProg	2.93744	10.0498
GCAATCACACCCTATC-5478STDY7717492	0	0	0	0	0	TransMes	7.79163	5.84132
GCACTCTAGTGCAAGC-5478STDY7717492	0	0	0	0	2.31389	ChondroProg	4.59884	8.83212
GCATGTATCGCTAGCG-5478STDY7717492	0	0	0	0	2.12716	ChondroProg	4.00571	10.1585
GCCTCTAAGCGTTGCC-5478STDY7717492	0	0	0	0	2.38925	ChondroProg	2.30455	9.9787
GCGACCAAGGTAGCCA-5478STDY7717492	0	0	0	0	2.00578	TransMes	7.87863	6.35733
GCTGCGAGTGTGCCTG-5478STDY7717492	0	0	0	0	2.62717	ChondroProg	4.64743	8.34274
GCTGCTTAGATGGCGT-5478STDY7717492	0	0	0	0	0	TransMes	7.13376	5.09713
GCTGCTTGTCCCGACA-5478STDY7717492	0	0	0	0	0	TransMes	7.69382	6.22828
GCTTCCAGTATAAACG-5478STDY7717492	0	0	0	0	0	TransMes	7.54382	5.00872
GGAAAGCAGGGAGTAA-5478STDY7717492	0	0	0	0	0	ChondroProg	4.79319	9.24462
GGAACTTTCGTAGGTT-5478STDY7717492	0	0	0	0	1.55612	ChondroProg	4.50501	9.26551
GGACAGAAGCAACGGT-5478STDY7717492	0	0	0	0	0	TransMes	6.67913	5.40517
GGAGCAAAGAGACTTA-5478STDY7717492	0	0	0.814839	0	0	DistalMes	8.70498	6.05494
GGAGCAAGTTGCGCAC-5478STDY7717492	0	0	0	0	2.23713	TransMes	8.15893	6.00354
GGATGTTCAGGTCTCG-5478STDY7717492	0	0	0	0	0	ChondroProg	5.08655	8.70361
GGATGTTTCAGTCAGT-5478STDY7717492	0	0	0	0	0	TransMes	8.265	5.0532
GGATTACAGGATGGAA-5478STDY7717492	0	0	0	0	1.27184	TransMes	7.15563	6.46522
GGATTACCACTCAGGC-5478STDY7717492	0	0	0	0	1.90408	ChondroProg	4.58294	9.31121
GGCAATTTCAGGATCT-5478STDY7717492	0	0	0	0	0.880304	TransMes	7.2334	6.52317
GGCGACTAGTCCATAC-5478STDY7717492	0	0	0	0	1.17495	TransMes	5.80682	7.03246
GGCGTGTAGTAGCGGT-5478STDY7717492	0	0	0	0	0	TransMes	6.06687	5.75334
GGCGTGTCACCAGGTC-5478STDY7717492	0	0	0	0	0	TransMes	7.91688	6.11455
GGCTGGTAGACCGGAT-5478STDY7717492	0	0	0	0	0	TransMes	7.81086	5.84772
GGGAGATAGACTTTCG-5478STDY7717492	0	0	0	0	0	TransMes	7.60541	6.97409
GGGCACTTCAGGTTCA-5478STDY7717492	0	0	0	0	1.72526	ChondroProg	3.69716	11.057
GGGCACTTCCCATTTA-5478STDY7717492	0	0	0	0	0	TransMes	6.5229	7.21552
GGGCATCAGAAGCCCA-5478STDY7717492	0	0	0	0	0.809751	TransMes	7.07536	6.05822
GGGCATCAGGTTCCTA-5478STDY7717492	0	0	0	0	0	TransMes	6.07185	7.1266
GGTATTGAGGCATTGG-5478STDY7717492	0	0	0	0	0	TransMes	7.35004	5.76771
GTAACGTCAAGCGTAG-5478STDY7717492	0	0	0	0	0	TransMes	6.81421	4.99977
GTACTCCAGATAGGAG-5478STDY7717492	0	0	0	0	0	TransMes	8.43418	4.92951
GTACTCCCACCTCGTT-5478STDY7717492	0	0	0	0	0	TransMes	7.80305	6.34352
GTACTTTGTGCGAAAC-5478STDY7717492	0	0	0	0	0	DistalMes	6.52613	6.01124
GTAGGCCTCGGAGCAA-5478STDY7717492	0	0	0	0	1.211	ChondroProg	5.01797	8.51969
GTCGGGTAGCGTGTCC-5478STDY7717492	0	0	0	0	1.67704	TransMes	7.07191	6.74709
GTCGTAAAGCGTGTCC-5478STDY7717492	0	0	0	0	0	ChondroProg	4.90902	8.57931
GTCTCGTGTACATGTC-5478STDY7717492	0	0	0	0	1.53422	ChondroProg	4.52506	9.35037
GTGAAGGCATCGTCGG-5478STDY7717492	0	0	0	0	0	TransMes	7.50319	5.85164
GTGAAGGGTAAGTTCC-5478STDY7717492	0	0	0	0	2.21727	ChondroProg	4.14726	9.33452
GTGCAGCCAAACGCGA-5478STDY7717492	0	0	0	0	0	TransMes	7.67451	6.08351
GTGCATACAGGTCTCG-5478STDY7717492	0	0	0	0	1.73046	ChondroProg	4.67134	9.45998
GTGGGTCCATCACCCT-5478STDY7717492	0	0	0	0	1.1661	ChondroProg	3.82608	11.164
GTTACAGCACGGCTAC-5478STDY7717492	0	0	0	0	0.819213	TransMes	7.29337	6.3121
GTTACAGCAGATGAGC-5478STDY7717492	0	0	0	0	1.27128	TransMes	7.34602	6.19565
GTTCTCGGTAGAGCTG-5478STDY7717492	0	0	0	0	2.66046	ChondroProg	2.86651	9.71579
GTTCTCGGTCGCCATG-5478STDY7717492	0	0	0	0	0.892631	ChondroProg	4.76907	9.86825
GTTTCTAAGATCTGAA-5478STDY7717492	0	0	0	0	0	TransMes	8.12177	5.6843
TACAGTGCAGGGAGAG-5478STDY7717492	0	0	0	0	1.11226	ChondroProg	4.18547	9.98874
TACAGTGTCCGCGTTT-5478STDY7717492	0	0	0	0	0	TransMes	7.37371	5.87601
TACCTTACACAGATTC-5478STDY7717492	0	0	0	0	0	TransMes	6.89196	6.31752
TACCTTACACATGTGT-5478STDY7717492	0	0	0	0	0	TransMes	7.486	6.07164
TACGGATGTACCTACA-5478STDY7717492	0	0	0	0	1.67846	ChondroProg	4.87331	10.113
TACGGGCAGTCGTACT-5478STDY7717492	0	0	0	0	0	TransMes	7.09104	6.26043
TACGGGCGTAGATTAG-5478STDY7717492	0	0	0	0	1.13039	TransMes	6.68661	7.55413
TAGAGCTCAATGTTGC-5478STDY7717492	0	0	0	0	1.95701	ChondroProg	4.38661	10.0765
TAGTGGTTCAAGATCC-5478STDY7717492	0	0	0	0	1.72881	ChondroProg	4.70542	9.01554
TATTACCTCACTGGGC-5478STDY7717492	0	0	0.773594	0	0	DistalMes	5.62186	3.96036
TCAACGACAAAGTCAA-5478STDY7717492	0	0	0	0	0	TransMes	5.38052	4.80644
TCAACGACAAGAAGAG-5478STDY7717492	0	0	0	0	0	TransMes	7.63264	5.73551
TCAGCAATCAGCCTAA-5478STDY7717492	0	0	0	0	1.9767	ChondroProg	3.97996	10.4812
TCATTACCACTATCTT-5478STDY7717492	0	0	0	0	0	TransMes	6.6431	6.34685
TCCACACAGTACGCCC-5478STDY7717492	0	0	0	0	1.3529	TransMes	7.15163	6.63049
TCCCGATCAATGGTCT-5478STDY7717492	0	0	0	0	1.11062	ChondroProg	4.46837	9.33476
TCCCGATGTTCTGTTT-5478STDY7717492	0	0	0	0	1.4634	ChondroProg	4.49589	10.5989
TCGCGTTGTCGCGGTT-5478STDY7717492	0	0	0	0	1.39202	TransMes	6.46838	7.00297
TCGGGACAGAAACGCC-5478STDY7717492	0	0	0	0	0	TransMes	8.6428	5.27922
TCGGGACAGTCCTCCT-5478STDY7717492	0	0	0	0	2.4138	ChondroProg	4.44659	9.50633
TCTATTGTCCGTTGTC-5478STDY7717492	0	0	0	0	1.21565	TransMes	6.71045	6.54882
TGAGAGGTCCGCAAGC-5478STDY7717492	0	0	0	0	0	TransMes	6.91596	7.2022
TGCCAAAGTGCACCAC-5478STDY7717492	0	0	0	0	2.21484	TransMes	6.72837	7.18725
TGGCCAGCAAGCGCTC-5478STDY7717492	0	0	0	0	0	TransMes	7.86029	5.84717
TGGCCAGGTCATCCCT-5478STDY7717492	0	0	0	0	0	TransMes	7.67052	6.54401
TGGGCGTGTCAATACC-5478STDY7717492	0	0	0	0	0	TransMes	7.12365	6.04828
TGGTTCCGTGTTTGTG-5478STDY7717492	0	0	0	0	0	TransMes	8.53611	5.63212
TGTCCCAGTTTAAGCC-5478STDY7717492	0	0	0	0	2.14493	ChondroProg	4.43109	10.7261
TGTGGTACATCACAAC-5478STDY7717492	0	0	0	0	1.70649	ChondroProg	4.45634	10.4315
TTAGTTCCATAGTAAG-5478STDY7717492	0	0	0	0	0	TransMes	7.79343	6.39687
TTCGAAGTCCGCATAA-5478STDY7717492	0	0	0	0	2.22361	ChondroProg	4.45661	9.34802
TTGAACGCAAGCGCTC-5478STDY7717492	0	0	0	0	1.92229	TransMes	6.41468	7.9174
TTGAACGCACAAGCCC-5478STDY7717492	0	0	0	0	0	TransMes	7.29619	6.48199
TTGACTTAGAGTGAGA-5478STDY7717492	0	0	0	0	1.60792	ChondroProg	4.27376	10.2006
TTGACTTGTCTGATCA-5478STDY7717492	0	0	0	0	0	TransMes	7.11996	6.37151
TTGCGTCGTCTCCATC-5478STDY7717492	0	0	0	0	1.35077	TransMes	5.70198	7.25546
TTGGAACCAATGTAAG-5478STDY7717492	0	0	0	0	0	TransMes	7.00146	5.65029
TTGTAGGTCCCTAATT-5478STDY7717492	0	0	0	0	0	TransMes	7.9326	6.10616
TTTATGCAGAGTTGGC-5478STDY7717492	0	0	0	0	1.13913	ChondroProg	4.81343	9.186
TTTATGCTCCAAACAC-5478STDY7717492	0	0	0	0	0	TransMes	7.55856	5.99035
TTTCCTCTCACTTCAT-5478STDY7717492	0	0	0	0	2.15891	ChondroProg	4.35517	10.7799
TTTGCGCCAATACGCT-5478STDY7717492	0	0	0	0	1.99941	ChondroProg	2.9901	9.90138
TTTGTCACACCAGGTC-5478STDY7717492	0	0	0	0	0.968904	TransMes	7.79441	6.26097
AACTGGTTCGAATGGG-5478STDY7935101	0	0	0	0	0	DistalMes	7.85793	6.74358
ACGGAGAAGTCTCCTC-5478STDY7935101	0	0	0	0	0	TransMes	5.78104	5.3533
AGAGCGAAGATATACG-5478STDY7935101	0	0	0	0	0	TransMes	5.94815	5.52615
CGGACTGGTCATCCCT-5478STDY7935101	0	0	0	0	0	TransMes	6.16344	5.89517
CGGGTCATCCCTAACC-5478STDY7935101	0	0	1.99206	0.948818	0	DistalMes	10.2862	6.98749
CTGAAGTTCCTTGCCA-5478STDY7935101	0	0	0	0	2.30714	TransMes	6.10354	6.5451
GACGCGTAGGTGCACA-5478STDY7935101	0	0	1.65615	0	0	DistalMes	8.15196	4.09043
TCAGCTCTCTAACCGA-5478STDY7935101	0	0	0	0	0	TransMes	7.62391	6.20926
TGGCGCAAGATGCCAG-5478STDY7935101	0	0	0	0	1.9424	DistalMes	8.19919	6.7491
ACGCAGCAGCTGCGAA-5478STDY7935102	0	0	0	0	0	TransMes	5.85739	5.56133
AGCCTAATCAGCTGGC-5478STDY7935102	0	0	0	0	0	TransMes	4.98195	1.88566
GAATGAAGTTCGGGCT-5478STDY7935102	0	0	0	0	1.9894	ChondroProg	4.57532	10.4519
GACTACATCTGCAAGT-5478STDY7935102	2.06944	0	0	0	0	DistalMes	5.23713	2.35939
GGGACCTAGTGCAAGC-5478STDY7935102	0	0	0	0	0	DistalMes	7.2454	5.53932
GTAACGTGTACAAGTA-5478STDY7935102	0	0	0	0	0	TransMes	5.9747	1.0878
CTACACCCAGACAAGC-5478STDY7980348	0	0	0	0	0	TransMes	6.79304	6.75586
TACGGTAGTAGAAAGG-5478STDY7980348	0	0	0	0	0	ChondroProg	5.59002	7.02981
TCGCGAGCATTCACTT-5478STDY7980348	0	0	0	0	0	TransMes	6.93433	6.30484
AAACCTGGTGCACTTA-WSSS_THYst8796437	0	0	0	0	2.95719	ChondroProg	3.23191	11.1079
AAACGGGAGGCCCGTT-WSSS_THYst8796437	0	0	0	0	2.07959	ChondroProg	3.2905	10.3472
AAACGGGCATTTGCTT-WSSS_THYst8796437	0	0	0	0	1.56714	ChondroProg	2.73063	10.8752
AAACGGGGTGCACCAC-WSSS_THYst8796437	0	0	0	0	1.02086	ChondroProg	3.65309	9.57759
AAAGATGGTCTGATTG-WSSS_THYst8796437	0	0	0	0	1.54641	ChondroProg	3.90234	10.2073
AAAGATGTCTATCCCG-WSSS_THYst8796437	0	0	0	0	1.17593	ChondroProg	3.29525	10.5616
AAAGATGTCTGCTTGC-WSSS_THYst8796437	0	0	0	0	1.46301	MesCond	5.98161	5.81898
AAAGCAACATGCTGGC-WSSS_THYst8796437	0	0	0	0	1.69224	ChondroProg	2.61684	10.8221
AAAGTAGTCTCTGAGA-WSSS_THYst8796437	0	0	0	0	1.10028	ChondroProg	3.9132	9.54964
AAATGCCTCCTGTACC-WSSS_THYst8796437	0	0	0	0	0	TransMes	7.00225	6.65065
AACACGTGTCCAGTGC-WSSS_THYst8796437	0	0	0	0	2.33553	ChondroProg	3.00774	10.9468
AACCATGCACCCTATC-WSSS_THYst8796437	0	0	0	0	0	TransMes	6.88795	5.88626
AACCATGGTCAGGACA-WSSS_THYst8796437	0	0	0	0	1.1445	ChondroProg	3.56692	10.9745
AACCATGGTTGCTCCT-WSSS_THYst8796437	0	0	0	0	2.4373	ChondroProg	4.08685	10.6392
AACCATGTCGCGGATC-WSSS_THYst8796437	0	0	0	0	1.26104	ChondroProg	3.55969	10.172
AACCGCGAGTCAATAG-WSSS_THYst8796437	0	0	0	0	2.20683	ChondroProg	2.26593	10.6432
AACGTTGAGTTGTCGT-WSSS_THYst8796437	0	0	0	0	0	TransMes	6.31238	6.38886
AACGTTGTCATCTGTT-WSSS_THYst8796437	0	0	0	0	1.01186	ChondroProg	4.64303	10.7002
AACTCAGGTTCTGTTT-WSSS_THYst8796437	0	0	0	0	1.55054	ChondroProg	1.9998	10.2574
AACTCAGTCGCCCTTA-WSSS_THYst8796437	0	0	0	0	1.70006	ChondroProg	3.24685	10.8358
AACTCCCGTGACTACT-WSSS_THYst8796437	0	0	0	0	2.09225	ChondroProg	4.78847	10.779
AACTCCCGTTGCGCAC-WSSS_THYst8796437	0	0	0	0	2.1722	ChondroProg	3.26905	10.8164
AACTCTTCACCTGGTG-WSSS_THYst8796437	0	0	0	0	0	TransMes	5.96102	5.97702
AACTCTTTCCGAATGT-WSSS_THYst8796437	0	0	0	0	0.99222	TransMes	6.18297	6.76741
AACTGGTAGACAATAC-WSSS_THYst8796437	0	0	0	0	0	ChondroProg	4.23235	10.6718
AACTGGTAGCACAGGT-WSSS_THYst8796437	0	0	0	0	2.9578	ChondroProg	3.43277	10.6168
AACTGGTGTCTCTTTA-WSSS_THYst8796437	0	0	0	0	1.71285	ChondroProg	3.5006	11.0439
AACTTTCAGTGTTGAA-WSSS_THYst8796437	0	0	0	0	0.850357	DistalMes	9.14078	6.72467
AAGACCTCATGGTCTA-WSSS_THYst8796437	0	0	0	0	1.49842	ChondroProg	3.71286	10.7279
AAGGCAGAGGCTCATT-WSSS_THYst8796437	0	0	0	0	0	TransMes	6.68937	4.96178
AAGGCAGGTAACGTTC-WSSS_THYst8796437	0	0	0	0	1.77773	ChondroProg	3.09956	10.2328
AAGGCAGGTACGACCC-WSSS_THYst8796437	0	0	0	0	2.87383	ChondroProg	2.34664	10.3772
AAGGCAGGTTGACGTT-WSSS_THYst8796437	0	0	0	0	1.7843	ChondroProg	2.18903	10.3585
AAGTCTGGTGCTAGCC-WSSS_THYst8796437	0	0	0	0	1.97066	ChondroProg	2.78328	10.3901
AAGTCTGTCAGTTAGC-WSSS_THYst8796437	0	0	0.739864	0	1.86845	ChondroProg	2.40154	10.7602
AATCCAGCATATGCTG-WSSS_THYst8796437	0	0	0	0	2.03476	ChondroProg	3.26212	10.7612
ACACCAAGTCTGATTG-WSSS_THYst8796437	0	0	0	0	1.14625	TransMes	7.1986	6.9346
ACACCCTAGGAGCGAG-WSSS_THYst8796437	0	0	0	0	1.86062	ChondroProg	3.6029	10.7194
ACACCCTAGGGTGTGT-WSSS_THYst8796437	0	0	0	0	1.13011	TransMes	4.94909	7.63575
ACACCCTAGTGAACAT-WSSS_THYst8796437	0	0	0	0	1.82852	ChondroProg	3.84357	9.52039
ACACCCTGTAGCACGA-WSSS_THYst8796437	0	0	0	0	1.00237	TransMes	5.43213	6.43927
ACACTGAAGGAATCGC-WSSS_THYst8796437	0	0	0	0	2.07582	ChondroProg	3.81786	10.9869
ACAGCCGGTAGAGGAA-WSSS_THYst8796437	0	0	0	0	0	ChondroProg	3.8314	10.1994
ACAGCCGTCTAACTGG-WSSS_THYst8796437	0	0	0	0	1.55627	ChondroProg	2.82217	10.7997
ACAGCTACAACCGCCA-WSSS_THYst8796437	0	0	0	0	1.14721	ChondroProg	4.15504	10.6528
ACAGCTAGTCAAGCGA-WSSS_THYst8796437	0	0	0	0	0.969666	ChondroProg	3.16759	11.1991
ACATACGAGAGGACGG-WSSS_THYst8796437	0	0	0	0	1.87398	ChondroProg	3.48031	11.2277
ACATACGGTATGAATG-WSSS_THYst8796437	0	0	0	0	0	TransMes	5.9149	7.25292
ACATACGGTGCGAAAC-WSSS_THYst8796437	0	0	0	0	2.06729	ChondroProg	3.00384	10.941
ACATCAGCATGTAGTC-WSSS_THYst8796437	0	0	0	0	1.49526	ChondroProg	4.22357	8.75882
ACATCAGTCCACTCCA-WSSS_THYst8796437	0	0	0	0	2.66756	ChondroProg	3.60549	10.1167
ACATGGTGTAGAGTGC-WSSS_THYst8796437	0	0	0	0	1.46429	ChondroProg	3.91901	11.5618
ACCAGTAAGGCGTACA-WSSS_THYst8796437	0	0	0	0	0.980517	ChondroProg	3.67907	10.8221
ACCAGTAGTTGTGGCC-WSSS_THYst8796437	0	0	0	0	0	TransMes	8.66109	2.7004
ACCCACTGTTAGAACA-WSSS_THYst8796437	0	0	0	0	1.72741	ChondroProg	3.4652	9.97683
ACCTTTAAGAGTGACC-WSSS_THYst8796437	0	0	0	0	1.91749	ChondroProg	2.21324	10.6866
ACCTTTACACCACCAG-WSSS_THYst8796437	0	0	0	0	1.44454	ChondroProg	3.23476	10.411
ACCTTTATCGATCCCT-WSSS_THYst8796437	0	0	0	0	1.07824	ChondroProg	4.61043	9.18483
ACGAGGAGTGCGATAG-WSSS_THYst8796437	0	0	0	0	1.75377	ChondroProg	3.82626	10.74
ACGATACAGCACGCCT-WSSS_THYst8796437	0	0	0	0	2.2575	ChondroProg	2.82823	10.8626
ACGATACAGCTAGGCA-WSSS_THYst8796437	0	0	0	0	0	TransMes	6.97354	5.86341
ACGATACAGGTCATCT-WSSS_THYst8796437	0	0	0	0	1.83226	ChondroProg	3.89001	8.94098
ACGATACCACAGGTTT-WSSS_THYst8796437	0	0	0	0	2.14493	ChondroProg	2.73856	10.781
ACGATACGTAGAGTGC-WSSS_THYst8796437	0	0	0	0	1.89746	ChondroProg	3.15156	10.5257
ACGATACTCAACACAC-WSSS_THYst8796437	0	0	0	0	1.61136	ChondroProg	4.64938	10.1347
ACGATGTGTGCCTTGG-WSSS_THYst8796437	0	0	0	0	2.16996	ChondroProg	2.79087	10.5993
ACGATGTGTTTGTTTC-WSSS_THYst8796437	0	0	0	0	0.875212	ChondroProg	4.13938	8.61378
ACGCAGCAGACAAAGG-WSSS_THYst8796437	0	0	0	0	2.38652	ChondroProg	2.98527	10.647
ACGCCAGCATACCATG-WSSS_THYst8796437	0	0	0	0	1.5151	ChondroProg	3.72772	10.33
ACGCCGACACAACTGT-WSSS_THYst8796437	0	0	0	0	0.533314	TransMes	5.12298	5.42358
ACGGCCACATCAGTAC-WSSS_THYst8796437	0	0	0	0	0	TransMes	5.32548	5.89654
ACGGCCAGTCTGCGGT-WSSS_THYst8796437	0	0	0	0	0.777641	TransMes	5.79246	5.52862
ACGGCCATCGTGGTCG-WSSS_THYst8796437	0	0	0	0	0.804014	ChondroProg	3.384	10.0456
ACGGGCTAGAGCCTAG-WSSS_THYst8796437	0	0	0	0	2.92471	ChondroProg	3.92444	10.5245
ACGGGCTCAATGGACG-WSSS_THYst8796437	0	0	0	0	1.22763	ChondroProg	3.84697	8.56107
ACGGGCTCACAACTGT-WSSS_THYst8796437	0	0	0	0	1.86264	ChondroProg	4.56108	10.702
ACGGGCTCACGACTCG-WSSS_THYst8796437	0	0	0	0	1.34069	ChondroProg	4.60756	10.8948
ACGGGTCTCCGAAGAG-WSSS_THYst8796437	0	0	0	0	2.17341	ChondroProg	3.44552	10.6964
ACGTCAAAGCTAGCCC-WSSS_THYst8796437	0	0	0	0	2.15431	ChondroProg	3.36717	10.1004
ACGTCAAAGGACTGGT-WSSS_THYst8796437	0	0	0	0	1.59802	ChondroProg	3.25978	10.8693
ACGTCAACAAAGCAAT-WSSS_THYst8796437	0	0	0	0	0.679915	ChondroProg	3.64356	10.5027
ACGTCAAGTAAACCTC-WSSS_THYst8796437	0	0	0	0	1.27685	ChondroProg	3.39839	9.92254
ACTATCTGTCTCATCC-WSSS_THYst8796437	0	0	0	0	1.67616	ChondroProg	2.80357	10.815
ACTATCTGTTGGACCC-WSSS_THYst8796437	0	0	0	0	2.03327	ChondroProg	4.35102	10.6452
ACTGAACCAGTCGATT-WSSS_THYst8796437	0	0	0	0	0	TransMes	7.48255	5.91637
ACTGAGTCAGTAACGG-WSSS_THYst8796437	0	0	0	0	1.80862	ChondroProg	3.2862	10.3241
ACTGAGTCATCGGAAG-WSSS_THYst8796437	0	0	0	0	1.42015	ChondroProg	3.52648	9.25776
ACTGAGTGTCTAGCCG-WSSS_THYst8796437	0	0	0	0	2.46572	ChondroProg	2.69314	9.96776
ACTGATGCACGTGAGA-WSSS_THYst8796437	0	0	0	0	2.04974	ChondroProg	3.61585	9.77564
ACTGATGTCAAACAAG-WSSS_THYst8796437	0	0	0	0	1.43745	ChondroProg	4.83407	10.7291
ACTGCTCAGCTGCGAA-WSSS_THYst8796437	0	0	0	0	2.25127	TransMes	5.17507	7.22644
ACTGCTCCAGTAAGCG-WSSS_THYst8796437	0	0	0	0	2.04543	ChondroProg	4.09826	10.9694
ACTGTCCGTCTGCAAT-WSSS_THYst8796437	0	0	0	0	2.23221	ChondroProg	3.35542	11.234
ACTTGTTAGAAGCCCA-WSSS_THYst8796437	0	0	0	0	1.51151	ChondroProg	4.00444	10.1369
ACTTTCACACAGGTTT-WSSS_THYst8796437	0	0	0	0	2.11521	ChondroProg	3.84835	9.63108
ACTTTCATCAGCTCGG-WSSS_THYst8796437	0	0	0	0	1.33985	ChondroProg	2.64074	10.3065
AGAATAGAGCTCAACT-WSSS_THYst8796437	0	0	0	0	1.6209	ChondroProg	3.33553	11.0115
AGAATAGGTGCTAGCC-WSSS_THYst8796437	0	0	0	0	0	TransMes	6.69812	6.83733
AGACGTTTCAGAGACG-WSSS_THYst8796437	0	0	0	0	1.9222	ChondroProg	4.40942	10.1261
AGAGCGACACACGCTG-WSSS_THYst8796437	0	0	0	0	0	ChondroProg	3.75626	11.3146
AGAGCGACATCACAAC-WSSS_THYst8796437	0	0	0	0	2.67802	ChondroProg	3.51838	10.9478
AGAGCGACATCCTAGA-WSSS_THYst8796437	0	0	0	0	2.55467	ChondroProg	3.81644	11.201
AGAGCGAGTGGTCCGT-WSSS_THYst8796437	0.792229	0	0	0	0.792229	ChondroProg	3.69983	9.73987
AGAGCGATCGTACCGG-WSSS_THYst8796437	0	0	0	0	0	TransMes	4.89206	4.95324
AGAGCTTAGGTGTGGT-WSSS_THYst8796437	0	0	0	0	1.44615	ChondroProg	3.15684	10.5017
AGAGCTTCATGTAAGA-WSSS_THYst8796437	0	0	0	0	0	DistalMes	5.4903	6.16424
AGAGCTTTCGCAAGCC-WSSS_THYst8796437	0	0	0	0	0	TransMes	6.80743	5.73572
AGAGTGGCAATCCAAC-WSSS_THYst8796437	0	0	0	0	1.18958	ChondroProg	4.32932	8.86745
AGAGTGGTCAAACAAG-WSSS_THYst8796437	0	0	0	0	1.96589	ChondroProg	4.31895	11.3591
AGAGTGGTCACTTCAT-WSSS_THYst8796437	0	0	0	0	1.8409	ChondroProg	2.74318	10.4541
AGATCTGGTCAACTGT-WSSS_THYst8796437	0	0	0	0	1.76382	ChondroProg	2.62585	10.3664
AGATTGCGTAACGTTC-WSSS_THYst8796437	0	0	0	0	1.77406	ChondroProg	4.35285	11.1875
AGATTGCTCCTTGCCA-WSSS_THYst8796437	0	0	0	0	2.91698	ChondroProg	2.83462	10.5253
AGCATACAGATGTGTA-WSSS_THYst8796437	0	0	0	0	2.06612	ChondroProg	2.79399	10.0005
AGCCTAACAAAGTCAA-WSSS_THYst8796437	0	0	0	0	1.53722	TransMes	5.68239	7.77665
AGCCTAACACGAGAGT-WSSS_THYst8796437	0	0	0	0	0.990089	ChondroProg	4.12671	11.2689
AGCCTAAGTTCCAACA-WSSS_THYst8796437	0	0	0	0	0	TransMes	6.28124	6.46554
AGCGGTCAGTGTACTC-WSSS_THYst8796437	0	0	0	0	0.872771	ChondroProg	3.45098	10.244
AGCGTATTCAGGATCT-WSSS_THYst8796437	0	0	0	0	1.92796	ChondroProg	4.32064	10.6734
AGCGTCGCATCTATGG-WSSS_THYst8796437	0	0	0	0	1.18013	ChondroProg	3.48832	9.19435
AGCTCTCCACGGCTAC-WSSS_THYst8796437	0	0	0	0	0	ChondroProg	4.59985	10.8019
AGCTTGAGTGAGGCTA-WSSS_THYst8796437	0	0	0	0	0	ChondroProg	2.51507	10.5951
AGCTTGAGTTCGTTGA-WSSS_THYst8796437	0	0	0	0	2.08512	ChondroProg	2.56485	10.8767
AGCTTGATCTGCTTGC-WSSS_THYst8796437	0	0	0	0	2.36318	ChondroProg	2.26286	10.5014
AGGCCACAGAGTCGGT-WSSS_THYst8796437	0	0	0	0	0.819284	ChondroProg	4.07401	10.3388
AGGCCACTCCTACAGA-WSSS_THYst8796437	0	0	0	0	0	ChondroProg	4.24463	8.75332
AGGCCACTCTCAACTT-WSSS_THYst8796437	0	0	0	0	2.82045	ChondroProg	3.09225	10.7484
AGGCCGTAGAGCTGGT-WSSS_THYst8796437	0	0	0	0	1.77447	ChondroProg	2.74762	10.8362
AGGCCGTAGCTCCTCT-WSSS_THYst8796437	0	0	0	0	1.26944	ChondroProg	4.27527	9.47949
AGGCCGTAGCTGTTCA-WSSS_THYst8796437	0	0	0	0	0	ChondroProg	4.49223	9.62584
AGGCCGTAGGAATGGA-WSSS_THYst8796437	0	0	0	0	1.54443	ChondroProg	2.82851	10.4011
AGGCCGTAGGTTACCT-WSSS_THYst8796437	0	0	0	0	2.45904	ChondroProg	2.76687	10.1397
AGGCCGTTCTTGTATC-WSSS_THYst8796437	0	0	0	0	2.30335	ChondroProg	2.50358	10.359
AGGGAGTTCCTTTCGG-WSSS_THYst8796437	0	0	0	0	1.21548	ChondroProg	2.76282	10.6602
AGGGAGTTCGCCAAAT-WSSS_THYst8796437	0	0	0	0	2.47717	ChondroProg	2.7308	10.7295
AGGGATGGTTGAGGTG-WSSS_THYst8796437	0	0	0	0	1.96522	ChondroProg	4.51632	10.6282
AGGGTGATCGCGTAGC-WSSS_THYst8796437	0	0	0	0	1.82128	ChondroProg	3.41419	10.6065
AGGTCATAGCGTGAGT-WSSS_THYst8796437	0	0	0	0	1.92066	ChondroProg	3.89283	9.68251
AGGTCATGTTCTGTTT-WSSS_THYst8796437	0	0	0	0	0	ChondroProg	3.64118	9.90807
AGGTCATTCTACCAGA-WSSS_THYst8796437	0	0	0	0	2.33647	ChondroProg	3.91201	10.6767
AGGTCCGGTGTAATGA-WSSS_THYst8796437	0	0	0	0	2.27233	ChondroProg	3.289	9.39218
AGGTCCGGTTTGGGCC-WSSS_THYst8796437	0	0	0	0	2.07296	ChondroProg	2.24276	10.3064
AGTAGTCCACTGTGTA-WSSS_THYst8796437	0	0	0	0	1.32466	ChondroProg	2.43411	10.6937
AGTAGTCGTAGCTCCG-WSSS_THYst8796437	0	0	0	0	1.72198	ChondroProg	3.58748	10.2365
AGTCTTTCACATTAGC-WSSS_THYst8796437	0	0	0	0	1.83812	ChondroProg	3.49053	10.5895
AGTCTTTCAGGTGCCT-WSSS_THYst8796437	0	0	0	0	1.8929	ChondroProg	2.55428	10.8592
AGTGAGGCAAGCCTAT-WSSS_THYst8796437	0	0	0	0	1.8654	ChondroProg	2.59324	10.4503
AGTGGGACAACGATGG-WSSS_THYst8796437	0	0	0	0	0	TransMes	6.13473	7.56834
AGTTGGTTCCTCAACC-WSSS_THYst8796437	0	0	0	0	1.73416	ChondroProg	3.05435	10.3586
ATAACGCAGCATGGCA-WSSS_THYst8796437	0	0	0	0	0	ChondroProg	3.54304	10.8414
ATAACGCCATTAGCCA-WSSS_THYst8796437	0	0	0	0	1.12545	ChondroProg	4.27972	11.1008
ATAGACCGTCCATCCT-WSSS_THYst8796437	0	0	0	0	1.36674	ChondroProg	3.72776	10.6614
ATCACGACACGGCGTT-WSSS_THYst8796437	0	0	0	0	1.26815	ChondroProg	4.84055	8.82653
ATCACGAGTCTAGCGC-WSSS_THYst8796437	0	0	0	0	1.92628	ChondroProg	3.98902	9.56709
ATCATCTGTCGAAAGC-WSSS_THYst8796437	0	0	0	0	0	TransMes	8.3927	6.30148
ATCATCTTCGGAAATA-WSSS_THYst8796437	0	0	1.08871	0	0	ChondroProg	4.16824	10.8039
ATCATGGAGGGCATGT-WSSS_THYst8796437	0	0	0	0	1.45022	ChondroProg	2.99993	10.4395
ATCCGAAAGGACATTA-WSSS_THYst8796437	0	0	0.534365	0	1.34168	ChondroProg	2.16097	10.58
ATCGAGTTCAACGGGA-WSSS_THYst8796437	0	0	0	0	1.08937	ChondroProg	3.33416	9.50751
ATCTACTGTTCTGGTA-WSSS_THYst8796437	0	0	0	0	2.35994	ChondroProg	3.15182	9.85801
ATGAGGGAGGCCGAAT-WSSS_THYst8796437	0	0	0	0	0	TransMes	6.33971	7.46114
ATGAGGGAGTGGGCTA-WSSS_THYst8796437	0	0	0	0	2.19075	ChondroProg	4.60653	10.3311
ATGCGATGTACTCGCG-WSSS_THYst8796437	0	0	0	0	2.10249	ChondroProg	3.95101	11.5227
ATGCGATGTCCGTGAC-WSSS_THYst8796437	0	0	0	0	1.06548	TransMes	6.24967	7.45971
ATGTGTGAGGCCGAAT-WSSS_THYst8796437	0	0	0	0	2.11842	ChondroProg	2.85343	10.6635
ATGTGTGCACACCGCA-WSSS_THYst8796437	0	0	0	0	1.75166	ChondroProg	4.38783	11.1594
ATGTGTGGTCTGGTCG-WSSS_THYst8796437	0	0	0	0	1.84061	ChondroProg	3.15362	9.91263
ATGTGTGTCTTACCTA-WSSS_THYst8796437	0	0	0	0	1.95818	ChondroProg	3.00392	9.75577
ATTATCCAGACATAAC-WSSS_THYst8796437	0	0	0	0	1.7493	ChondroProg	4.75947	8.7371
ATTATCCGTCATCGGC-WSSS_THYst8796437	0	0	0	0	2.43564	ChondroProg	3.32306	10.7656
ATTCTACCAAAGCGGT-WSSS_THYst8796437	0	0	0	0	1.19655	ChondroProg	4.53721	10.6538
ATTCTACGTCTCTTTA-WSSS_THYst8796437	0	0	0	0	2.01997	ChondroProg	2.83719	9.72632
ATTGGACAGATCGATA-WSSS_THYst8796437	0	0	0	0	0	ChondroProg	4.39705	9.73595
ATTGGACCAGTTCCCT-WSSS_THYst8796437	0	0	0	0	1.76729	ChondroProg	3.98103	8.59665
ATTGGACGTGCTAGCC-WSSS_THYst8796437	0	0	0.662702	0	2.42836	ChondroProg	3.70934	9.62033
ATTGGACGTGTTAAGA-WSSS_THYst8796437	0	0	0	0	1.13467	ChondroProg	4.01145	11.5936
ATTGGACGTTAAGAAC-WSSS_THYst8796437	0	0	0	0	1.95453	ChondroProg	3.88043	11.135
ATTGGTGAGAGAGCTC-WSSS_THYst8796437	0	0	0	0	1.1503	ChondroProg	3.83456	10.4835
ATTGGTGAGCAGGCTA-WSSS_THYst8796437	0	0	0	0	2.04485	ChondroProg	3.78644	9.46628
ATTGGTGTCACAGTAC-WSSS_THYst8796437	0	0	0	0	1.88551	ChondroProg	3.22357	10.8224
ATTTCTGTCCAAACTG-WSSS_THYst8796437	0	0	0	0	1.81297	ChondroProg	3.3288	9.74914
CAACCAACAGCTGTTA-WSSS_THYst8796437	0	0	0	0	1.21116	ChondroProg	3.32443	9.90976
CAACCAAGTGTGACCC-WSSS_THYst8796437	0	0	0	0	2.34294	ChondroProg	3.18863	10.1277
CAACTAGAGTTTGCGT-WSSS_THYst8796437	0	0	0	0	2.24785	ChondroProg	3.27106	10.5863
CAAGATCCAGCCTATA-WSSS_THYst8796437	0	0	0	0	0	ChondroProg	4.02738	9.99594
CAAGGCCAGTCCAGGA-WSSS_THYst8796437	0	0	0	0	1.26395	TransMes	7.38772	6.38533
CAAGTTGTCTGCCAGG-WSSS_THYst8796437	0	0	0	0	1.02887	TransMes	7.49948	5.56897
CACAAACAGGGTCTCC-WSSS_THYst8796437	0	0.734576	0	0	1.44781	ChondroProg	4.49251	10.4937
CACAAACTCAGAGACG-WSSS_THYst8796437	0	0	0	0	2.23938	ChondroProg	3.1635	10.6395
CACAAACTCTCCGGTT-WSSS_THYst8796437	0	0	0	0	2.43841	ChondroProg	2.60296	10.1965
CACACAAGTTCCGTCT-WSSS_THYst8796437	0	0	0	0	0	TransMes	6.33319	7.21399
CACACAAGTTCTGTTT-WSSS_THYst8796437	0	0	0	0	0.857405	ChondroProg	2.21827	10.3294
CACACAAGTTGATTCG-WSSS_THYst8796437	0	0	0	0	1.89489	ChondroProg	4.37836	10.8282
CACACAATCGGCGGTT-WSSS_THYst8796437	0	0	0	0	1.78798	ChondroProg	3.77391	10.9773
CACACCTAGCAGACTG-WSSS_THYst8796437	0	0	0	0	1.24725	ChondroProg	3.93961	9.23464
CACACCTGTCTAAACC-WSSS_THYst8796437	0	0	0	0	1.78581	ChondroProg	4.33768	9.25809
CACACCTGTGACCAAG-WSSS_THYst8796437	0	0	0	0	1.15422	TransMes	7.57044	6.3985
CACACTCAGCTGTCTA-WSSS_THYst8796437	0	0	0	0	0.932258	ChondroProg	3.77089	9.96569
CACACTCAGGATGCGT-WSSS_THYst8796437	0	0	0	0	0	TransMes	7.40304	5.20478
CACACTCCACGACGAA-WSSS_THYst8796437	0	0	0	0	1.44392	ChondroProg	3.99561	9.76941
CACAGGCCAATGGTCT-WSSS_THYst8796437	0	0	0	0	1.14384	ChondroProg	4.27876	9.36195
CACAGTAAGGTAGCCA-WSSS_THYst8796437	0	0	0	0	1.60038	ChondroProg	3.87234	10.6095
CACAGTAAGTGAACAT-WSSS_THYst8796437	0	0	0	0	1.12447	ChondroProg	3.51114	10.3715
CACATAGCATCACGTA-WSSS_THYst8796437	0	0	0	0	1.73589	ChondroProg	4.64332	10.2683
CACATAGTCGCAAACT-WSSS_THYst8796437	0	0	0	0	1.91419	ChondroProg	3.61659	11.2599
CACATTTCAATGGTCT-WSSS_THYst8796437	0	0	0	0	0.662838	ChondroProg	2.62779	10.0653
CACATTTGTAGCCTAT-WSSS_THYst8796437	0	0	0	0	1.47382	ChondroProg	4.86549	10.6242
CACCACTTCCTTGCCA-WSSS_THYst8796437	0	0	0	0	1.84583	ChondroProg	2.96618	10.2771
CACCAGGAGGACACCA-WSSS_THYst8796437	0	0	0	0	1.40837	ChondroProg	4.62902	10.276
CACCAGGAGTGATCGG-WSSS_THYst8796437	0	0	0	0	1.77021	ChondroProg	2.94005	10.5596
CACCAGGGTCCATGAT-WSSS_THYst8796437	0	0	0	0	1.65478	ChondroProg	3.54574	11.1398
CACCAGGTCGACGGAA-WSSS_THYst8796437	0	0	0	0	0.543257	TransMes	5.29743	5.04419
CACCAGGTCTGCTTGC-WSSS_THYst8796437	0	0	0	0	1.7977	ChondroProg	3.22057	10.0901
CACCTTGAGGGTATCG-WSSS_THYst8796437	0	0	0	0	2.76896	ChondroProg	2.7823	11.4734
CACCTTGTCAGGCAAG-WSSS_THYst8796437	0	0	1.16489	0	1.68846	ChondroProg	3.10974	10.9377
CACTCCAAGCCGCCTA-WSSS_THYst8796437	0	0	0	0	2.5638	ChondroProg	4.28874	11.0986
CACTCCAGTACCCAAT-WSSS_THYst8796437	0	0	0	0	1.56439	ChondroProg	3.07379	11.3046
CACTCCAGTCGAAAGC-WSSS_THYst8796437	0	0	0	0	1.19953	ChondroProg	3.47291	9.9229
CACTCCATCATGCTCC-WSSS_THYst8796437	0	0	0	0	0.87693	ChondroProg	2.91699	10.0503
CAGAATCGTTACGACT-WSSS_THYst8796437	0	0	0	0	1.06685	ChondroProg	3.82198	10.7299
CAGAGAGTCACGCGGT-WSSS_THYst8796437	0	0	0	0	2.09631	ChondroProg	3.03246	10.5769
CAGATCATCGTTGCCT-WSSS_THYst8796437	0	0	0	0	2.37444	ChondroProg	2.44997	10.683
CAGCAGCCAAACAACA-WSSS_THYst8796437	0	0	0	0	1.90399	ChondroProg	3.81608	9.86456
CAGCAGCTCACTGGGC-WSSS_THYst8796437	0	0	0	0	0.956349	ChondroProg	3.3215	11.0289
CAGCATAGTTCAGACT-WSSS_THYst8796437	0	0	0	0	2.69842	ChondroProg	3.136	10.2498
CAGCCGAAGAGGTACC-WSSS_THYst8796437	0	0	0	0	1.97577	ChondroProg	2.40609	10.8937
CAGCCGAGTGTGAAAT-WSSS_THYst8796437	0	0	0	0	0	TransMes	7.14527	3.47643
CAGCGACAGGATGGTC-WSSS_THYst8796437	0	0	0	0	0	ChondroProg	4.58371	10.4686
CAGCTAAAGACCTAGG-WSSS_THYst8796437	0	0	0	0	1.09932	ChondroProg	3.57435	11.0108
CAGCTAACATCGATGT-WSSS_THYst8796437	0	0	0	0	1.77447	ChondroProg	4.00889	11.1283
CAGCTGGCAACTGCGC-WSSS_THYst8796437	0	0	0	0	1.21199	ChondroProg	2.97542	10.5886
CAGCTGGCACATAACC-WSSS_THYst8796437	0	0	0	0	1.06999	ChondroProg	3.79094	9.72556
CAGCTGGGTAACGCGA-WSSS_THYst8796437	0	0	0	0	1.64746	ChondroProg	3.72244	10.5988
CAGGTGCCACACATGT-WSSS_THYst8796437	0	0	0	0	1.20295	ChondroProg	3.2852	11.2662
CAGTCCTCATCCGGGT-WSSS_THYst8796437	0	0	0	0	2.23285	ChondroProg	4.51042	10.6237
CAGTCCTGTAAACCTC-WSSS_THYst8796437	0	0	0	0	0	TransMes	7.66501	5.48867
CAGTCCTGTGCAGACA-WSSS_THYst8796437	0	0	0	0	0	TransMes	5.93793	5.73725
CATATGGCACTTAAGC-WSSS_THYst8796437	0	0	0	0	1.68166	ChondroProg	2.63112	10.6161
CATATGGTCCCAAGTA-WSSS_THYst8796437	0	0	0	0	0	TransMes	8.26467	5.41452
CATATTCGTTGGACCC-WSSS_THYst8796437	0	0	0	0	2.17686	ChondroProg	3.13777	10.9309
CATCAAGCAACTGGCC-WSSS_THYst8796437	0	0	0	0	0	ChondroProg	3.12222	10.1747
CATCAAGGTCCTAGCG-WSSS_THYst8796437	0	0	0	0	1.80373	TransMes	6.4407	6.31903
CATCAGAAGGAATGGA-WSSS_THYst8796437	0	0	0.907884	0	0	TransMes	6.94813	5.73282
CATCCACCAGTACACT-WSSS_THYst8796437	0	0	0	0	1.13182	TransMes	6.98619	6.28114
CATCCACCATGCAATC-WSSS_THYst8796437	0	0	0	0	1.51607	ChondroProg	4.09063	11.4541
CATCCACGTTCGTTGA-WSSS_THYst8796437	0	0	0	0	1.02097	ChondroProg	4.4025	10.9273
CATCCACTCGGAAACG-WSSS_THYst8796437	0	0	0	0	1.08209	ChondroProg	3.72267	9.31286
CATCGAAAGCTACCTA-WSSS_THYst8796437	0	0	0	0	2.20782	ChondroProg	2.33017	10.7792
CATGCCTTCATCATTC-WSSS_THYst8796437	0	0	0	0	2.27932	ChondroProg	4.03937	9.27452
CATTATCGTCCGAAGA-WSSS_THYst8796437	0	0	0	0	0	TransMes	7.81655	6.7644
CATTCGCAGCTAAGAT-WSSS_THYst8796437	0	0	0	0	0	TransMes	6.85544	6.14639
CATTCGCGTAGTAGTA-WSSS_THYst8796437	0	0	0	0	0.957386	ChondroProg	2.29461	10.4419
CCACCTATCCTCCTAG-WSSS_THYst8796437	0	0	0	0	1.22102	ChondroProg	4.12298	9.89175
CCACGGAGTCTCCACT-WSSS_THYst8796437	0	0	0	0	0	TransMes	6.27497	6.8
CCACGGATCGGTTAAC-WSSS_THYst8796437	0	0	0	0	0.511814	TransMes	6.18779	6.31359
CCACTACGTCTCAACA-WSSS_THYst8796437	0	0	0	0	1.59025	ChondroProg	3.84277	10.7397
CCACTACTCGGAATCT-WSSS_THYst8796437	0	0	0	0	1.34027	ChondroProg	4.38131	11.3273
CCATGTCAGGGCTTCC-WSSS_THYst8796437	0	0	0	0	0.971754	ChondroProg	4.13708	8.35359
CCATGTCCAGGTCCAC-WSSS_THYst8796437	0	0	0	0	1.21849	TransMes	5.89407	6.07573
CCATGTCTCCTTTCGG-WSSS_THYst8796437	0	0	0	0	2.39257	ChondroProg	3.87778	11.0534
CCATTCGCAACGATCT-WSSS_THYst8796437	0	0	0	0	1.08312	ChondroProg	4.07536	11.0865
CCATTCGGTAAATACG-WSSS_THYst8796437	0	0	0	0	0.663066	TransMes	6.34806	6.52759
CCCAATCGTAATCGTC-WSSS_THYst8796437	0	0	0	0	2.59577	ChondroProg	3.72477	9.50912
CCCAGTTGTCAGATAA-WSSS_THYst8796437	0	0	0	0	2.55931	ChondroProg	2.5025	10.2889
CCCATACGTAACGACG-WSSS_THYst8796437	0	0	0	0	0	TransMes	6.60291	6.39113
CCCATACGTAGCTAAA-WSSS_THYst8796437	0	0	0	0	1.9767	ChondroProg	3.79803	10.9014
CCCATACGTGACAAAT-WSSS_THYst8796437	0	0	0	0	0	TransMes	7.79245	6.35566
CCCTCCTAGACTAGAT-WSSS_THYst8796437	0	0	0	0	0	DistalMes	4.022	6.29527
CCGGGATGTACCGTTA-WSSS_THYst8796437	0	0	0	0	2.09714	ChondroProg	2.99212	10.8023
CCGGGATGTAGAGCTG-WSSS_THYst8796437	0	0	0	0	2.47298	ChondroProg	3.66162	10.9683
CCGGGATTCTATCCCG-WSSS_THYst8796437	0	0	0	0	1.76897	ChondroProg	4.01148	9.99092
CCGGTAGGTCCATCCT-WSSS_THYst8796437	0	0	0	0	2.44068	ChondroProg	4.44061	10.3424
CCGGTAGGTCCGAAGA-WSSS_THYst8796437	0	0	0	0	0.976269	ChondroProg	4.53007	10.3331
CCGGTAGGTCCGTGAC-WSSS_THYst8796437	0	0	0	0	1.46968	ChondroProg	3.2993	10.88
CCGGTAGTCCCTCTTT-WSSS_THYst8796437	0	0	0	0	0.946448	ChondroProg	3.972	9.84447
CCGTACTGTCGGCATC-WSSS_THYst8796437	0	0	0	0	2.22742	ChondroProg	3.47589	9.76041
CCGTACTGTTAGATGA-WSSS_THYst8796437	0	0	0	0	1.2452	ChondroProg	3.48685	10.8565
CCGTGGAAGGCAAAGA-WSSS_THYst8796437	0	0	0	0	1.72957	ChondroProg	2.5662	10.4199
CCGTGGAAGTGTTTGC-WSSS_THYst8796437	0	0	0	0	1.9257	ChondroProg	4.13293	9.72857
CCGTGGATCGGCCGAT-WSSS_THYst8796437	0	0	0	0	1.83017	ChondroProg	3.21471	9.88698
CCGTTCAAGGCCGAAT-WSSS_THYst8796437	0	0	0	0	0.796618	ChondroProg	2.73603	10.2957
CCGTTCACAATAGCAA-WSSS_THYst8796437	0	0	0	0	1.92829	ChondroProg	3.63251	9.17333
CCGTTCACATTTGCCC-WSSS_THYst8796437	0	0	0	0	2.46563	ChondroProg	2.85536	10.7872
CCTACACAGGCATTGG-WSSS_THYst8796437	0	0	0	0	2.5197	ChondroProg	2.83965	10.8081
CCTACACTCAACACCA-WSSS_THYst8796437	0	0	0	0	2.71186	ChondroProg	5.05603	8.62259
CCTACACTCCAAATGC-WSSS_THYst8796437	0	0	0	0	0	DistalMes	9.72466	7.63207
CCTACCACATGTTCCC-WSSS_THYst8796437	0	0	0	0	0.855223	ChondroProg	4.26837	10.6782
CCTACCATCCTAGGGC-WSSS_THYst8796437	0	0	0	0	1.5201	ChondroProg	3.62488	10.8341
CCTAGCTTCGCCAAAT-WSSS_THYst8796437	0	0	0	0	1.58989	ChondroProg	2.42654	10.1626
CCTATTAAGATGTAAC-WSSS_THYst8796437	0	0	0	0	1.27054	ChondroProg	3.81595	10.5932
CCTATTACAGCCACCA-WSSS_THYst8796437	0	0	0	0	0	TransMes	6.11281	5.37341
CCTCTGAAGCGATAGC-WSSS_THYst8796437	0	0	0	0	2.26531	ChondroProg	3.18892	10.2082
CCTCTGACAGCTCGCA-WSSS_THYst8796437	0	0	0	0	2.42719	ChondroProg	3.78585	11.0491
CCTCTGACAGTGGAGT-WSSS_THYst8796437	0	0	0	0	1.87679	ChondroProg	3.74562	10.6201
CCTCTGAGTATAGTAG-WSSS_THYst8796437	0	0	0	0	2.70555	ChondroProg	3.58315	10.0724
CCTTACGTCATATCGG-WSSS_THYst8796437	0	0	0	0	0	TransMes	7.18436	4.65881
CCTTCCCAGACTTGAA-WSSS_THYst8796437	0	0	0	0	2.22796	ChondroProg	2.68678	10.8633
CCTTCCCAGGCACATG-WSSS_THYst8796437	0	0	0	0	0	ChondroProg	4.51289	10.1262
CCTTCCCCATGTAAGA-WSSS_THYst8796437	0	0	0	0	2.29153	ChondroProg	3.1875	10.0202
CCTTCCCGTGTATGGG-WSSS_THYst8796437	0	0	0	0	0	TransMes	7.02086	5.19464
CCTTCCCGTTAAGTAG-WSSS_THYst8796437	0	0	0	0	1.34924	ChondroProg	4.20619	8.29961
CCTTCGACAGGGAGAG-WSSS_THYst8796437	0	0	0	0	1.03363	ChondroProg	4.91839	8.87112
CCTTTCTCAAAGGCGT-WSSS_THYst8796437	0	0	0	0	0.991154	TransMes	6.46024	5.96451
CGAATGTGTAAATGAC-WSSS_THYst8796437	0	0	0	0	1.22848	ChondroProg	4.15067	10.1389
CGACCTTCAGCGTAAG-WSSS_THYst8796437	0	0	0	0	2.32152	ChondroProg	4.12865	9.06702
CGACCTTCATCTCCCA-WSSS_THYst8796437	0	0	0	0	0.732046	ChondroProg	3.00899	9.75793
CGACCTTTCTCAAACG-WSSS_THYst8796437	0	0	0	0	1.79023	ChondroProg	3.87709	10.7212
CGACTTCAGAGGTAGA-WSSS_THYst8796437	0	0	0	0	1.77122	ChondroProg	4.15013	11.272
CGACTTCCAAAGAATC-WSSS_THYst8796437	0	0	0	0	2.08332	ChondroProg	2.97919	10.1365
CGACTTCCACGAAACG-WSSS_THYst8796437	0	0	0	0	2.32028	ChondroProg	3.57864	10.3018
CGAGAAGCAGAGCCAA-WSSS_THYst8796437	0	0	0	0	0	TransMes	6.34627	5.64567
CGAGAAGCATGCATGT-WSSS_THYst8796437	0	0	0	0	1.9158	ChondroProg	3.2893	10.5591
CGAGCACAGAGGGATA-WSSS_THYst8796437	0	0	0	0	1.79287	ChondroProg	2.82613	10.0116
CGATCGGGTGCCTGTG-WSSS_THYst8796437	0	0	0	0	1.7854	ChondroProg	3.57498	10.3096
CGATCGGTCCATGAGT-WSSS_THYst8796437	0	0	0	0	2.09352	ChondroProg	3.50185	10.8161
CGATGGCAGTAATCCC-WSSS_THYst8796437	0	0	0	0	1.08539	TransMes	5.72554	5.95657
CGATGTAAGCGTTGCC-WSSS_THYst8796437	0	0	0	0	2.25585	ChondroProg	2.54786	10.7619
CGATTGAAGACCACGA-WSSS_THYst8796437	0	0	0	0	2.4702	ChondroProg	4.39095	10.9601
CGCGGTACATCTGGTA-WSSS_THYst8796437	0	0	0	0	1.56054	ChondroProg	3.66199	10.9507
CGCGTTTAGGCCCTTG-WSSS_THYst8796437	0	0	0	0	1.42301	ChondroProg	2.63465	10.7374
CGCGTTTTCTGGTTCC-WSSS_THYst8796437	0	0	0	0	0	TransMes	6.68148	4.13561
CGCTATCTCATTATCC-WSSS_THYst8796437	0	0	0	0	2.50283	ChondroProg	2.75301	11.0261
CGCTGGACATGCCCGA-WSSS_THYst8796437	0	0	0	0	1.6231	ChondroProg	2.79225	10.9457
CGCTGGAGTCACCTAA-WSSS_THYst8796437	0	0	0	0	0	ChondroProg	3.28053	11.0874
CGCTTCAGTAGGACAC-WSSS_THYst8796437	0	0	0	0	2.51038	ChondroProg	3.58769	10.233
CGCTTCAGTGCGAAAC-WSSS_THYst8796437	0	0	0	0	3.08676	ChondroProg	2.99471	10.3976
CGCTTCAGTGCTCTTC-WSSS_THYst8796437	0	0	0	0	1.0283	ChondroProg	4.1724	11.0128
CGGACACGTAGCGCTC-WSSS_THYst8796437	0	0	0	0	0.712811	ChondroProg	2.48184	10.6542
CGGACGTAGCGACGTA-WSSS_THYst8796437	0	0	0	0	2.1047	ChondroProg	2.649	10.7371
CGGACGTGTAGCTTGT-WSSS_THYst8796437	0	0	0	0	0.926184	TransMes	7.23813	6.19539
CGGACTGAGCGTGAAC-WSSS_THYst8796437	0	0	0	0	2.60534	ChondroProg	3.14026	10.5311
CGGAGCTCAGATGGCA-WSSS_THYst8796437	0	0	0	0	2.23496	ChondroProg	2.18381	10.3772
CGGAGCTGTCATACTG-WSSS_THYst8796437	0	0	0	0	1.93261	ChondroProg	3.74784	11.3691
CGGAGTCGTCGCTTTC-WSSS_THYst8796437	0	0	0	0	0	ChondroProg	3.62044	10.6155
CGGGTCAAGGCTAGAC-WSSS_THYst8796437	0	0	0	0	2.07282	ChondroProg	4.45159	10.1967
CGGGTCACAAGCTGTT-WSSS_THYst8796437	0	0	0	0	2.38318	ChondroProg	3.32029	9.95004
CGGGTCAGTAGCGCTC-WSSS_THYst8796437	0	0	0	0	2.19085	ChondroProg	4.48596	11.0728
CGGGTCAGTTCAACCA-WSSS_THYst8796437	0	0	0	0	1.0774	ChondroProg	3.23104	9.5003
CGGGTCAGTTGAGGTG-WSSS_THYst8796437	0	0	0	0	1.89266	ChondroProg	2.26996	10.387
CGGTTAACAGACGCTC-WSSS_THYst8796437	0	0	0	0	1.51004	ChondroProg	2.85483	10.624
CGTAGCGTCACGACTA-WSSS_THYst8796437	0	0	0	0	0	ChondroProg	4.49394	10.5661
CGTAGGCAGATCCTGT-WSSS_THYst8796437	0	0	0	0	1.73129	TransMes	6.60337	6.40277
CGTAGGCTCACAACGT-WSSS_THYst8796437	0	0	0	0	0	TransMes	7.10238	5.51959
CGTCACTAGGCTACGA-WSSS_THYst8796437	0	0	0	0	1.45642	ChondroProg	4.66872	10.9478
CGTCACTCAAATACAG-WSSS_THYst8796437	0	0	0	0	1.63629	ChondroProg	3.1739	9.62281
CGTCACTGTGTGAAAT-WSSS_THYst8796437	0	0	0	0	1.04881	ChondroProg	3.37658	10.1429
CGTCACTTCCTATTCA-WSSS_THYst8796437	0	0	0	0	2.34379	ChondroProg	3.56351	9.934
CGTCAGGGTCCGACGT-WSSS_THYst8796437	0	0	0	0	2.0221	ChondroProg	3.00258	10.938
CGTCCATAGGGAACGG-WSSS_THYst8796437	0	0	0	0	1.49762	TransMes	7.72101	6.63155
CGTCCATCAATGGTCT-WSSS_THYst8796437	0	0	0	0	0	ChondroProg	4.33526	10.3525
CGTCCATTCTGTCCGT-WSSS_THYst8796437	0	0	0	0	1.61297	ChondroProg	3.22756	11.1408
CGTCTACAGAAGCCCA-WSSS_THYst8796437	0	0	0	0	2.25119	ChondroProg	2.66565	11.0939
CGTCTACCAATGGACG-WSSS_THYst8796437	0	0	0	0	0.914465	ChondroProg	3.93845	10.7786
CGTGAGCAGACTCGGA-WSSS_THYst8796437	0	0	0	0	1.04689	ChondroProg	3.8604	9.63359
CGTGAGCAGTGTACTC-WSSS_THYst8796437	0	0	0	0	0	ChondroProg	3.97296	11.4972
CGTGTCTAGGAGTAGA-WSSS_THYst8796437	0	0	0	0	0	TransMes	7.72792	6.47374
CGTGTCTTCCAACCAA-WSSS_THYst8796437	0	0	0	0	1.20029	TransMes	5.78421	6.14803
CGTTAGACAGATTGCT-WSSS_THYst8796437	0	0	0	0	0	TransMes	8.01851	4.09666
CGTTCTGAGTACGATA-WSSS_THYst8796437	0	0	0	0	0	TransMes	6.46633	6.39913
CGTTGGGAGATCACGG-WSSS_THYst8796437	0	0	0	0	1.22848	ChondroProg	3.78767	10.3785
CGTTGGGCAGCGTTCG-WSSS_THYst8796437	0	0	0.480607	0	1.40739	ChondroProg	4.56104	11.1928
CTAACTTGTGCACGAA-WSSS_THYst8796437	0	0	0	0	1.35449	ChondroProg	2.69235	9.99595
CTAAGACGTTTGACAC-WSSS_THYst8796437	0	0	0	0	1.42313	TransMes	6.39859	5.978
CTAAGACTCAAACCGT-WSSS_THYst8796437	0	0	0	0	0.920148	ChondroProg	4.05269	9.39475
CTAATGGTCAGTGCAT-WSSS_THYst8796437	0	0	0	0	0	ChondroProg	3.47136	10.7788
CTACACCAGGGCTTGA-WSSS_THYst8796437	0	0	0	0	0	TransMes	7.83622	5.69327
CTACACCCATCTCGCT-WSSS_THYst8796437	0	0	0	0	1.26754	ChondroProg	2.78524	9.96448
CTACATTCAGATGGGT-WSSS_THYst8796437	0	0	0	0	2.38795	ChondroProg	3.00839	11.6441
CTACATTCATCGGACC-WSSS_THYst8796437	0	0	0	0	1.98019	ChondroProg	3.14579	9.56098
CTACATTTCAAGAAGT-WSSS_THYst8796437	0	0	0	0	1.88989	ChondroProg	3.12167	10.3112
CTACCCAAGCCACGCT-WSSS_THYst8796437	0	0	0	0	1.302	ChondroProg	3.303	10.9897
CTACCCAAGTAGGTGC-WSSS_THYst8796437	0	0	0	0	0	ChondroProg	3.27894	9.8525
CTACCCATCTAAGCCA-WSSS_THYst8796437	0	0	0	0	0	TransMes	5.70182	7.66535
CTACGTCCATCCGGGT-WSSS_THYst8796437	0	0	0	0	1.1915	ChondroProg	4.06579	11.2077
CTACGTCGTTCGTCTC-WSSS_THYst8796437	0	0	0	0	1.91823	ChondroProg	3.43148	10.5791
CTACGTCTCACGCGGT-WSSS_THYst8796437	0	0	0	0	0.658179	ChondroProg	3.7327	10.648
CTACGTCTCAGGCCCA-WSSS_THYst8796437	0	0	0	0	1.12686	ChondroProg	3.96787	9.36564
CTAGAGTTCACGAAGG-WSSS_THYst8796437	0	0	0	0	1.83897	ChondroProg	4.22273	9.20557
CTAGCCTGTACAGCAG-WSSS_THYst8796437	0	0	0	0	2.06703	ChondroProg	3.12954	11.0489
CTAGCCTGTACGCTGC-WSSS_THYst8796437	0	0	0	0	1.47235	ChondroProg	4.03013	10.5695
CTAGTGATCGAGGTAG-WSSS_THYst8796437	0	0	0	0	1.59331	ChondroProg	2.60361	10.2535
CTCAGAAAGCCGGTAA-WSSS_THYst8796437	0	0	0	0	2.07955	ChondroProg	2.678	10.3516
CTCAGAAAGTCGTACT-WSSS_THYst8796437	0	0	0	0	2.34294	ChondroProg	2.80406	11.134
CTCAGAACAACGCACC-WSSS_THYst8796437	0	0	0	0	1.35346	ChondroProg	4.00454	11.0386
CTCATTAAGTCAATAG-WSSS_THYst8796437	0	0	0	0	1.82998	ChondroProg	3.2927	10.7917
CTCCTAGAGCCCAATT-WSSS_THYst8796437	0	0	0	0	0	TransMes	7.01722	6.36546
CTCCTAGCACATTTCT-WSSS_THYst8796437	0	0	0	0	2.42094	ChondroProg	2.56416	10.3104
CTCGAAATCCTCATTA-WSSS_THYst8796437	0	0	0	0	1.62312	ChondroProg	4.27367	11.2736
CTCGGAGCACTAGTAC-WSSS_THYst8796437	0	0	0	0	2.18488	ChondroProg	2.96193	11.2553
CTCGGAGGTTTGTGTG-WSSS_THYst8796437	0	0	0	0	0	TransMes	8.06086	5.38476
CTCGGAGTCACATAGC-WSSS_THYst8796437	0	0	0	0	1.4534	ChondroProg	4.50131	10.912
CTCGGAGTCACCCGAG-WSSS_THYst8796437	0	0	0	0	1.57742	ChondroProg	3.53862	10.7883
CTCGGGACATTTGCCC-WSSS_THYst8796437	0	0	0	0	1.12278	ChondroProg	2.53653	10.3058
CTCGGGAGTACTCAAC-WSSS_THYst8796437	0	0	0	0	1.67218	ChondroProg	3.09536	9.49325
CTCGTCAAGGCTAGAC-WSSS_THYst8796437	0	0	0	0	0	TransMes	5.11724	5.0794
CTCGTCAGTAAACACA-WSSS_THYst8796437	0	0	0	0	2.79154	ChondroProg	3.07631	10.4605
CTCGTCAGTACTCAAC-WSSS_THYst8796437	0	0	0	0	0.882873	ChondroProg	4.24378	9.71773
CTCGTCAGTCCAGTTA-WSSS_THYst8796437	0	0	0	0	1.70317	ChondroProg	3.75095	9.34226
CTCGTCAGTTAAGACA-WSSS_THYst8796437	0	0	0	0	1.92753	ChondroProg	3.28082	11.0962
CTCGTCATCTGGTATG-WSSS_THYst8796437	0	0	0	0	1.6037	TransMes	6.24393	7.74957
CTCTACGCAAAGAATC-WSSS_THYst8796437	0	0	0	0	0	ChondroProg	3.2776	10.6449
CTCTACGGTCCAGTTA-WSSS_THYst8796437	0	0	0	0	0	ChondroProg	4.44793	9.06387
CTCTGGTCAAGAAGAG-WSSS_THYst8796437	0	0	0	0	1.9252	ChondroProg	4.80632	8.57369
CTCTGGTTCAACTCTT-WSSS_THYst8796437	0	0	0	0	1.25241	ChondroProg	4.28838	11.0294
CTGAAACCACCTCGGA-WSSS_THYst8796437	0	0	0	0	0	ChondroProg	2.60515	10.0372
CTGAAGTAGCACCGCT-WSSS_THYst8796437	0	0	0	0	1.68864	ChondroProg	3.72692	9.79117
CTGAAGTGTCACTGGC-WSSS_THYst8796437	0	0	0	0	2.04845	ChondroProg	4.4311	9.96987
CTGATAGAGGGAAACA-WSSS_THYst8796437	0	0	0	0	1.48165	ChondroProg	3.4832	9.43345
CTGATAGGTTTCCACC-WSSS_THYst8796437	0	0	0	0	0.782698	ChondroProg	4.2685	10.7861
CTGATAGTCCAGAGGA-WSSS_THYst8796437	0	0	0	0	0.956892	ChondroProg	4.57093	11.2131
CTGATCCCATCTGGTA-WSSS_THYst8796437	0	0	0	0	1.46412	ChondroProg	3.10603	10.0555
CTGATCCGTGCCTTGG-WSSS_THYst8796437	0	0	0	0	0.76477	ChondroProg	3.81423	11.2306
CTGATCCGTGCTGTAT-WSSS_THYst8796437	0	0	0.723086	0	1.65692	ChondroProg	2.46439	10.267
CTGATCCGTGGAAAGA-WSSS_THYst8796437	0	0	0	0	2.32256	ChondroProg	3.68548	9.26614
CTGCCTAAGACCGGAT-WSSS_THYst8796437	0	0	0	0	1.6474	ChondroProg	3.54875	9.29331
CTGCCTAAGATACACA-WSSS_THYst8796437	0	0	0	0	2.17226	ChondroProg	3.39062	10.3633
CTGCCTACACTGCCAG-WSSS_THYst8796437	0	0	0	0	1.19245	ChondroProg	3.3398	10.9914
CTGCGGAAGCAGGTCA-WSSS_THYst8796437	0	0	0	0	1.20303	TransMes	7.13316	6.11407
CTGCTGTAGCGATAGC-WSSS_THYst8796437	0	0	0	0	2.04776	ChondroProg	3.51408	10.8027
CTGCTGTCACATTTCT-WSSS_THYst8796437	0	0	0	0	0	TransMes	7.02465	5.18136
CTGCTGTCAGTATGCT-WSSS_THYst8796437	0	0	0	0	1.06548	ChondroProg	2.65801	10.2709
CTGCTGTGTTTGACAC-WSSS_THYst8796437	0	0	0	0	2.46664	ChondroProg	3.13434	9.57838
CTGGTCTGTTAAAGAC-WSSS_THYst8796437	0	0	0	0	1.18744	TransMes	6.14522	7.42674
CTGGTCTTCAACTCTT-WSSS_THYst8796437	0	0	0	0	1.5084	ChondroProg	3.71325	8.95999
CTGTGCTTCACTCCTG-WSSS_THYst8796437	0	0	0	0	2.53459	ChondroProg	3.75707	9.95743
CTGTGCTTCCCTAACC-WSSS_THYst8796437	0	0	0	0	1.73778	ChondroProg	3.68388	10.6967
CTGTGCTTCTGTGCAA-WSSS_THYst8796437	0	0	0	0	2.3999	ChondroProg	4.17085	11.5773
CTGTTTAAGCCCAACC-WSSS_THYst8796437	0	0	0	0	2.22944	ChondroProg	2.89076	10.2483
CTGTTTACAAGGGTCA-WSSS_THYst8796437	0	0	0	0	1.48231	ChondroProg	4.01624	9.28368
CTGTTTACAATGAAAC-WSSS_THYst8796437	0	0	0	0	1.61297	ChondroProg	4.65032	10.7056
CTGTTTAGTAGGGACT-WSSS_THYst8796437	0	0	0	0	0	ChondroProg	4.62139	9.76226
CTTAACTAGTAACCCT-WSSS_THYst8796437	0	0	0	0	0	TransMes	4.93786	6.38219
CTTACCGGTCAACTGT-WSSS_THYst8796437	0	0	0	0	0	TransMes	5.86788	5.8065
CTTACCGTCACGGTTA-WSSS_THYst8796437	0	0	0	0	1.2261	ChondroProg	4.41519	10.6547
CTTAGGACAAGCGTAG-WSSS_THYst8796437	0	0	0	0	1.10722	ChondroProg	4.96715	10.9427
CTTCTCTAGCTAACTC-WSSS_THYst8796437	0	0	0	0	1.8822	ChondroProg	3.55147	9.91423
CTTGGCTCATGTAGTC-WSSS_THYst8796437	0	0.782763	0	0	0.782763	DistalMes	7.94887	6.4047
CTTGGCTCATTAACCG-WSSS_THYst8796437	0	0	0	0	2.13633	ChondroProg	2.72361	10.6809
CTTGGCTGTCAATACC-WSSS_THYst8796437	0	0	0	0	2.5806	ChondroProg	3.81393	10.0807
CTTGGCTGTGATGTCT-WSSS_THYst8796437	0	0	0.756275	0	1.18193	ChondroProg	3.12006	10.2902
CTTGGCTTCAGTTGAC-WSSS_THYst8796437	0	0	0	0	1.0767	ChondroProg	4.4204	10.1795
CTTTGCGCAGTATAAG-WSSS_THYst8796437	0	0	0.527554	0	1.76874	ChondroProg	3.11792	9.73873
GAAACTCAGTCTCCTC-WSSS_THYst8796437	0	0	0	0	1.13082	TransMes	6.1793	7.36563
GAAACTCGTCAGAGGT-WSSS_THYst8796437	0	0	0	0	0	TransMes	7.6684	4.96332
GAAACTCGTCATGCCG-WSSS_THYst8796437	0	0	0	0	1.36039	ChondroProg	3.37857	9.83402
GAAATGAAGATCTGAA-WSSS_THYst8796437	0	0	0	0	1.1033	ChondroProg	4.01346	10.2545
GAAATGATCACGCATA-WSSS_THYst8796437	0	0	0	0	1.44281	ChondroProg	3.17178	10.1054
GAACATCGTGCGAAAC-WSSS_THYst8796437	0	0	0	0	1.11418	ChondroProg	3.52786	9.69861
GAACATCTCGCATGGC-WSSS_THYst8796437	0	0	0	0	2.27938	ChondroProg	4.84019	10.185
GAACCTAAGAGCCCAA-WSSS_THYst8796437	0	0	0	0	2.07354	ChondroProg	4.11687	11.0262
GAACCTACATGTCCTC-WSSS_THYst8796437	0	0	0	0	2.59592	ChondroProg	2.94746	10.4185
GAACCTAGTAAATGTG-WSSS_THYst8796437	0	0	0	0	0	TransMes	7.57033	6.07029
GAACCTATCCCAAGAT-WSSS_THYst8796437	0	0	0	0	2.19834	ChondroProg	3.61135	10.9325
GAACGGAAGATCCCGC-WSSS_THYst8796437	0	0	0	0	1.15255	ChondroProg	3.59514	10.5596
GAACGGACAATAGCAA-WSSS_THYst8796437	0	0	0	0	2.49924	ChondroProg	3.8814	11.0122
GAACGGATCCTCTAGC-WSSS_THYst8796437	0	0	0	0	1.6597	ChondroProg	4.0464	8.70515
GAAGCAGGTGCACGAA-WSSS_THYst8796437	0	0	0	0	1.58288	ChondroProg	3.04307	9.49571
GAAGCAGTCTAACTTC-WSSS_THYst8796437	0	0	0	0	1.83885	ChondroProg	2.63353	11.141
GAATAAGAGTGCTGCC-WSSS_THYst8796437	0	0	0	0	2.35127	ChondroProg	3.30958	10.546
GAATGAACATGTCTCC-WSSS_THYst8796437	0	0	0	0	2.4122	ChondroProg	3.6919	10.3545
GAATGAATCATAGCAC-WSSS_THYst8796437	0	0	0	0	1.96237	MesCond	4.85296	5.25265
GACAGAGCAAGCGATG-WSSS_THYst8796437	0	0	0	0	1.23398	TransMes	5.63595	7.26913
GACAGAGCACCAGATT-WSSS_THYst8796437	0	0	0	0	1.9971	ChondroProg	3.0979	10.9429
GACAGAGCACTACAGT-WSSS_THYst8796437	0	0	0	0	0.87562	TransMes	7.50863	6.52477
GACAGAGGTCTAGAGG-WSSS_THYst8796437	0	0	0	0	1.01633	ChondroProg	3.78365	11.1095
GACAGAGGTCTGCCAG-WSSS_THYst8796437	0	0	0	0	2.60582	ChondroProg	3.34003	10.5562
GACCAATGTAAGTGTA-WSSS_THYst8796437	0	0	0	0	1.09609	ChondroProg	3.07351	10.1662
GACCAATTCGCGCCAA-WSSS_THYst8796437	0	0	0	0	1.93333	ChondroProg	3.37711	11.2648
GACCAATTCTGTGCAA-WSSS_THYst8796437	0	0	0	0	1.26285	TransMes	6.09344	4.45834
GACGCGTAGACTAAGT-WSSS_THYst8796437	0	0	0	0	1.6244	ChondroProg	2.71734	10.3776
GACGCGTAGACTAGAT-WSSS_THYst8796437	0	0	0	0	1.46365	ChondroProg	2.59647	10.1055
GACGGCTGTCCGAAGA-WSSS_THYst8796437	0	0	0	0	0	TransMes	8.60039	5.55945
GACGGCTGTCGCCATG-WSSS_THYst8796437	0	0	0	0	1.94153	ChondroProg	2.36997	10.5605
GACGGCTGTTCGAATC-WSSS_THYst8796437	0	0	0	0	1.48998	ChondroProg	4.34095	9.01767
GACGTGCAGGCGACAT-WSSS_THYst8796437	0	0	0	0	0	TransMes	8.10308	3.94263
GACGTTAAGAGCAATT-WSSS_THYst8796437	0	0	0	0	1.85505	ChondroProg	2.86912	11.0753
GACGTTAGTTCCCTTG-WSSS_THYst8796437	0	0	0	0	1.8532	ChondroProg	4.06508	9.25786
GACTAACTCTCAAGTG-WSSS_THYst8796437	0	0	0	0	0.808991	ChondroProg	3.81226	9.74255
GACTACAGTCATATCG-WSSS_THYst8796437	0	0	0	0	1.60354	ChondroProg	2.9885	10.8109
GACTACATCATCGGAT-WSSS_THYst8796437	0	0	0	0	0	ChondroProg	4.17235	9.48628
GACTGCGAGACAAAGG-WSSS_THYst8796437	0	0	0	0	1.72667	ChondroProg	3.86865	10.4273
GACTGCGCACGGTAGA-WSSS_THYst8796437	0	0	0	0	1.43937	ChondroProg	2.88835	10.7442
GACTGCGCATAAGACA-WSSS_THYst8796437	0	0	0	0	0	ChondroProg	3.81536	9.57349
GACTGCGCATACTCTT-WSSS_THYst8796437	0	0	0	0	2.73655	ChondroProg	2.53885	10.3896
GACTGCGTCTAACTCT-WSSS_THYst8796437	0	0	0	0	2.29328	ChondroProg	3.6872	10.8977
GAGCAGAGTTCCAACA-WSSS_THYst8796437	0	0	0	0	0	DistalMes	8.92069	5.89135
GAGCAGATCCGTAGGC-WSSS_THYst8796437	0	0	0	0	1.43614	ChondroProg	2.30902	10.5673
GAGGTGAAGACGCACA-WSSS_THYst8796437	0	0	0	0	0	TransMes	7.96592	6.67499
GAGGTGAAGCGATATA-WSSS_THYst8796437	0	0	0	0	1.23243	ChondroProg	4.29026	8.96745
GAGGTGACAGGAATCG-WSSS_THYst8796437	0	0	0	0	1.31025	ChondroProg	4.46956	9.68246
GAGGTGATCAGTGTTG-WSSS_THYst8796437	0	0	0	0	1.14348	ChondroProg	4.56353	10.1152
GATCAGTCAGCGTAAG-WSSS_THYst8796437	0	0	0	0	0.696969	TransMes	8.81497	3.70555
GATCGATAGGAGCGTT-WSSS_THYst8796437	0	0	0	0	1.74891	ChondroProg	4.06595	9.60054
GATCGATCACATGACT-WSSS_THYst8796437	0	0	0	0	0	ChondroProg	4.31904	9.02118
GATCGCGCAAGCCATT-WSSS_THYst8796437	0	0	0	0	1.19889	ChondroProg	3.92705	9.28846
GATCGTAAGGATGCGT-WSSS_THYst8796437	0	0	0	0	1.85486	ChondroProg	2.38121	10.3379
GATCGTAAGTACCGGA-WSSS_THYst8796437	0	0	0.784702	0	0	ChondroProg	3.95968	9.86796
GATCTAGTCGGCTTGG-WSSS_THYst8796437	0	0	0	0	1.11972	ChondroProg	4.02143	8.70406
GATGAAAAGAAGGTGA-WSSS_THYst8796437	0	0	0	0	1.85452	ChondroProg	4.11465	9.2938
GATGAAACATTCTTAC-WSSS_THYst8796437	0	0	0	0	0	TransMes	6.9429	5.74174
GATGAAAGTCAACATC-WSSS_THYst8796437	0	0	0	0	2.25098	ChondroProg	4.27787	11.1974
GATGAAAGTTAGAACA-WSSS_THYst8796437	0	0	0	0	1.70508	ChondroProg	4.48116	9.94699
GATGAGGCAAACGCGA-WSSS_THYst8796437	0	0	0	0	2.63934	ChondroProg	3.06634	10.0203
GATGAGGCAATCTGCA-WSSS_THYst8796437	0	0	0	0	0	ChondroProg	3.96581	9.22106
GATGAGGGTAGAAGGA-WSSS_THYst8796437	0	0	0	0	2.16973	ChondroProg	4.77368	10.6269
GATGAGGTCATAACCG-WSSS_THYst8796437	0	0	0	0	1.20306	ChondroProg	3.67739	10.7568
GATGCTAAGAGCCTAG-WSSS_THYst8796437	0	0	0	0	2.43185	ChondroProg	2.88731	10.9245
GATGCTAAGGGTTTCT-WSSS_THYst8796437	0	0	0	0	1.96712	ChondroProg	4.08749	11.0532
GATTCAGCAGCCAGAA-WSSS_THYst8796437	0	0	0	0	1.66156	ChondroProg	3.9582	10.5283
GATTCAGGTCCTCCAT-WSSS_THYst8796437	0	0	0	0	2.56569	ChondroProg	2.50309	10.504
GATTCAGTCAACACAC-WSSS_THYst8796437	0	0	0	0	2.39933	ChondroProg	2.5502	10.594
GCAAACTGTTCTCATT-WSSS_THYst8796437	0	0	0	0	1.03833	TransMes	6.51034	5.87947
GCAATCATCAGGCGAA-WSSS_THYst8796437	0	0	0	0	2.12229	ChondroProg	2.94871	10.5545
GCACTCTAGGACGAAA-WSSS_THYst8796437	0	0	0	0	2.20236	ChondroProg	2.75639	10.9303
GCAGTTAAGCACCGCT-WSSS_THYst8796437	0	0	0	0	2.42393	ChondroProg	2.90899	10.4737
GCAGTTACAACCGCCA-WSSS_THYst8796437	0	0	0	0	2.52374	ChondroProg	2.67808	10.8114
GCAGTTATCCACGTTC-WSSS_THYst8796437	0	0	0	0	2.24002	ChondroProg	2.75308	10.5762
GCATACACAGGTCCAC-WSSS_THYst8796437	0	0	0	0	1.44765	TransMes	7.2202	6.03765
GCATACACATTCTTAC-WSSS_THYst8796437	0	0	0	0	0	TransMes	7.99904	5.59984
GCATGATCATGATCCA-WSSS_THYst8796437	0	0	0	0	0.518846	ChondroProg	4.71141	10.7561
GCATGTAAGTTGCAGG-WSSS_THYst8796437	0	0	0	0	1.55436	ChondroProg	3.7115	11.2833
GCATGTACAATAGCAA-WSSS_THYst8796437	0	0	0	0	0	ChondroProg	3.85806	9.9062
GCATGTACACATGTGT-WSSS_THYst8796437	0	0	0	0	1.1947	TransMes	5.9799	6.44811
GCCAAATCACATTCGA-WSSS_THYst8796437	0	0	0	0	1.13539	TransMes	5.34981	7.23118
GCCAAATCATGACGGA-WSSS_THYst8796437	0	0	0	0	0	TransMes	7.95263	6.75074
GCCAAATCATTAGGCT-WSSS_THYst8796437	0	0	0	0	1.73647	ChondroProg	2.39954	10.7904
GCCAAATTCTGCGGCA-WSSS_THYst8796437	0	0	0	0	1.24761	ChondroProg	3.49373	10.5411
GCCAAATTCTGGGCCA-WSSS_THYst8796437	0	0	0	0	0	ChondroProg	3.88658	11.5678
GCGACCAAGTCTTGCA-WSSS_THYst8796437	0	0	0	0	2.89451	ChondroProg	4.33921	10.3842
GCGACCACAAGCGATG-WSSS_THYst8796437	0	0	0	0	0	ChondroProg	3.57349	9.11737
GCGACCACACCACGTG-WSSS_THYst8796437	0	0	0	0	0	TransMes	6.03322	7.11557
GCGACCACACGGTTTA-WSSS_THYst8796437	0	0	0	0	1.58617	ChondroProg	4.29119	11.1932
GCGACCATCCAACCAA-WSSS_THYst8796437	0	0	0	0	1.07492	ChondroProg	3.75282	11.0731
GCGAGAATCGGACAAG-WSSS_THYst8796437	0	0	0	0	0	TransMes	7.6941	6.10272
GCGCAACGTATCGCAT-WSSS_THYst8796437	0	0	0	0	2.48449	ChondroProg	4.14615	9.91688
GCGCAACTCTCCTATA-WSSS_THYst8796437	0	0	0	0	2.27873	ChondroProg	4.10693	9.58208
GCGCAGTCAAAGTGCG-WSSS_THYst8796437	0	0	0	0	2.08718	ChondroProg	3.16432	9.64961
GCGCCAACAGACAAAT-WSSS_THYst8796437	0	0	0	0	0.931092	ChondroProg	4.57665	10.5134
GCGCCAATCAGAGCTT-WSSS_THYst8796437	0	0	0	0	2.26508	ChondroProg	4.26416	9.75463
GCGCGATAGGACAGCT-WSSS_THYst8796437	0	0	0	0	1.11172	ChondroProg	3.18533	10.7378
GCGCGATCAGATCTGT-WSSS_THYst8796437	0	0	0	0	1.07568	ChondroProg	4.83552	10.4496
GCGCGATCATCAGTCA-WSSS_THYst8796437	0	0	0	0	0	TransMes	6.71804	5.50763
GCGCGATGTACCGAGA-WSSS_THYst8796437	0	0	0	0	1.21891	ChondroProg	4.3105	10.2014
GCTCCTACAGGATCGA-WSSS_THYst8796437	0	0	0	0	1.3801	ChondroProg	4.48091	11.0957
GCTCTGTAGGTAGCTG-WSSS_THYst8796437	0	0	0	0	0.937094	ChondroProg	4.5781	10.034
GCTCTGTGTTCAGACT-WSSS_THYst8796437	0	0	0	0	1.85169	TransMes	6.27991	7.1483
GCTGCAGGTAAGGGAA-WSSS_THYst8796437	0	0	0	0	0.576905	ChondroProg	3.82377	9.49353
GCTGCAGGTATCACCA-WSSS_THYst8796437	0	0	0	0	2.33429	ChondroProg	4.50494	10.2555
GCTGCAGGTCACTTCC-WSSS_THYst8796437	0	0	0	0	1.14202	ChondroProg	4.03726	11.4663
GCTGCAGTCACTTCAT-WSSS_THYst8796437	0	0	0	0	2.27617	ChondroProg	3.29213	10.9064
GCTGCGATCATTGCGA-WSSS_THYst8796437	0	0	0	0	1.08054	ChondroProg	3.38323	11.2932
GCTGCGATCGCAAGCC-WSSS_THYst8796437	0	0	0	0	0	TransMes	4.25676	6.63197
GCTGCTTTCCCTAACC-WSSS_THYst8796437	0	0	0	0	1.82881	ChondroProg	3.50281	9.24298
GCTGGGTGTCGCATCG-WSSS_THYst8796437	0	0	0	0	2.17909	ChondroProg	3.13651	10.4803
GCTGGGTGTGTCTGAT-WSSS_THYst8796437	0	0	0	0	1.16322	TransMes	6.67783	6.43976
GCTTCCAAGCGCTCCA-WSSS_THYst8796437	0	0	0	0	1.02006	ChondroProg	3.08715	10.2271
GCTTGAACAAGCTGTT-WSSS_THYst8796437	0	0	0	0	0	ChondroProg	2.62432	10.4527
GCTTGAAGTGCACGAA-WSSS_THYst8796437	0	0	0	0	2.10028	ChondroProg	2.57484	9.97364
GCTTGAAGTGTATGGG-WSSS_THYst8796437	0	0	0	0	1.64515	ChondroProg	3.56542	11.092
GGAAAGCCACCACCAG-WSSS_THYst8796437	0	0	0	0	2.59348	ChondroProg	2.62225	10.7137
GGAAAGCCATATGAGA-WSSS_THYst8796437	0	0	0	0	2.27755	ChondroProg	3.67303	10.3415
GGAACTTTCGCTTAGA-WSSS_THYst8796437	0	0	0	0	1.31821	ChondroProg	4.94134	9.33767
GGACAAGCACCGATAT-WSSS_THYst8796437	0	0	0	0	2.30592	ChondroProg	4.1901	10.7101
GGACAAGTCATCTGCC-WSSS_THYst8796437	0	0	0	0	0	TransMes	7.03667	6.16286
GGACAAGTCGCAAACT-WSSS_THYst8796437	0	0	0	0	1.26255	ChondroProg	4.46675	10.2932
GGACAGAGTCCGAACC-WSSS_THYst8796437	0	0	0	0	1.07036	ChondroProg	2.21618	10.2979
GGACAGATCGTAGGTT-WSSS_THYst8796437	0	0	0	0	0.700068	ChondroProg	3.48539	11.2274
GGACATTAGTCCATAC-WSSS_THYst8796437	0	0	0	0	1.00648	ChondroProg	3.52952	10.4001
GGACGTCGTCGGCTCA-WSSS_THYst8796437	0	0	0	0	0.985962	TransMes	7.05092	5.75715
GGAGCAAAGTTTGCGT-WSSS_THYst8796437	0	0	0	0	0	ChondroProg	2.81871	10.2416
GGATGTTAGGATGTAT-WSSS_THYst8796437	0	0	0	0	2.313	ChondroProg	2.65689	9.95534
GGATGTTCAGCCTGTG-WSSS_THYst8796437	0	0	0	0	1.78121	ChondroProg	2.75761	10.722
GGATGTTTCCACTCCA-WSSS_THYst8796437	0	0	0	0	0	ChondroProg	4.01559	9.9494
GGATTACGTCGATTGT-WSSS_THYst8796437	0	0	0	0	1.61509	ChondroProg	3.59539	10.7329
GGCAATTCAGTCAGCC-WSSS_THYst8796437	0	0	0	0	1.42701	ChondroProg	4.16111	10.7545
GGCCGATAGTACACCT-WSSS_THYst8796437	0	0	0	0	0	ChondroProg	3.99187	9.86847
GGCGACTAGCCAGAAC-WSSS_THYst8796437	0	0	0	0	2.20419	ChondroProg	3.27953	11.0226
GGCGACTAGGAGCGTT-WSSS_THYst8796437	0	0	0	0	2.06058	ChondroProg	3.58967	10.2594
GGCGTGTAGTGCTGCC-WSSS_THYst8796437	0	0	0	0	2.0521	ChondroProg	3.96622	11.0934
GGCGTGTGTTCGGCAC-WSSS_THYst8796437	0	0	0	0	2.0745	ChondroProg	4.04297	11.5499
GGGAATGCAAGCTGTT-WSSS_THYst8796437	0	0	1.19534	0	2.5276	ChondroProg	2.95919	10.4692
GGGAATGGTCTCATCC-WSSS_THYst8796437	0	0	0	0	1.67881	ChondroProg	3.84188	10.9201
GGGAATGTCGTATCAG-WSSS_THYst8796437	0	0	0	0	1.09186	ChondroProg	3.21818	10.3779
GGGACCTAGAAACGCC-WSSS_THYst8796437	0	0	0	0	1.06735	ChondroProg	4.29553	9.16828
GGGACCTTCACCCGAG-WSSS_THYst8796437	0	0	0	0	0	TransMes	5.61113	4.79806
GGGAGATTCGAGAACG-WSSS_THYst8796437	0	0	0	0	2.49795	ChondroProg	2.98219	10.2726
GGGATGAGTCTCCACT-WSSS_THYst8796437	0	0	0	0	1.2595	ChondroProg	3.13485	10.8396
GGGATGATCTTGCCGT-WSSS_THYst8796437	0	0	0	0	2.63469	ChondroProg	2.54615	10.4058
GGGCACTTCTCAAACG-WSSS_THYst8796437	0	0	0	0	1.26534	ChondroProg	2.91879	10.6626
GGGTCTGAGATGTCGG-WSSS_THYst8796437	0	0	0	0	1.96858	ChondroProg	3.89807	10.1515
GGGTCTGAGCCCAGCT-WSSS_THYst8796437	0	0	0	0	0.885961	ChondroProg	2.1529	10.2191
GGGTCTGAGTTCGCGC-WSSS_THYst8796437	0	0	0	0	1.49225	ChondroProg	4.00461	11.4054
GGGTCTGAGTTGTCGT-WSSS_THYst8796437	0	0	0	0	1.08623	ChondroProg	4.54477	10.3991
GGGTCTGTCAATCACG-WSSS_THYst8796437	0	0	0	0	2.49463	ChondroProg	3.09976	10.1361
GGGTTGCCAAGGCTCC-WSSS_THYst8796437	0	0	0	0	2.49186	ChondroProg	2.87162	11.0568
GGGTTGCCAATGTTGC-WSSS_THYst8796437	0	0	0	0	0	ChondroProg	4.57326	9.61215
GGGTTGCCATATACCG-WSSS_THYst8796437	0	0	0	0	1.06848	TransMes	7.37449	5.72464
GGGTTGCTCACAACGT-WSSS_THYst8796437	0	0	0	0	1.76098	ChondroProg	3.96117	11.5191
GGGTTGCTCCTTGCCA-WSSS_THYst8796437	0	0	0	0	1.30749	TransMes	5.93207	6.36573
GGTATTGAGGCTAGCA-WSSS_THYst8796437	0	0	0	0	0.986331	ChondroProg	3.746	9.03213
GGTATTGGTATGAAAC-WSSS_THYst8796437	0	0	0	0	1.84529	ChondroProg	3.94556	9.03387
GGTGTTACACCACCAG-WSSS_THYst8796437	0	0	0	0	2.52924	ChondroProg	3.13132	10.304
GGTGTTAGTAAGAGAG-WSSS_THYst8796437	0	0	0	0	1.96122	ChondroProg	3.30888	9.93213
GTAACGTCAGCTTCGG-WSSS_THYst8796437	0	0	0	0	0	ChondroProg	4.83062	11.0179
GTAACTGAGAACTCGG-WSSS_THYst8796437	0	0	0	0	1.56118	ChondroProg	4.02177	10.9739
GTAACTGGTGACCAAG-WSSS_THYst8796437	0	0	0	0	1.93945	ChondroProg	4.0547	10.783
GTAACTGGTGACGCCT-WSSS_THYst8796437	0	0	0	0	0	TransMes	7.97622	6.13614
GTACTCCAGTATCTCG-WSSS_THYst8796437	0	0	0	0	0.70227	ChondroProg	3.87372	8.80299
GTACTCCCAGACGTAG-WSSS_THYst8796437	0	0	0	0	0	ChondroProg	4.4907	10.3394
GTACTCCCATCACGAT-WSSS_THYst8796437	0	0	0	0	0	ChondroProg	3.31158	9.88171
GTACTCCGTGTGAAAT-WSSS_THYst8796437	0	0	0	0	0	ChondroProg	3.17373	10.0776
GTACTTTCATTCGACA-WSSS_THYst8796437	0	0	0	0	0.756936	ChondroProg	3.67302	9.69209
GTACTTTGTGATAAAC-WSSS_THYst8796437	0	0	0	0	2.0775	ChondroProg	3.76275	11.199
GTACTTTGTTGGTAAA-WSSS_THYst8796437	0	0	0	0	1.70557	ChondroProg	4.62965	9.58158
GTACTTTTCAGAGACG-WSSS_THYst8796437	0	0	0	0	1.18373	ChondroProg	4.66806	10.9787
GTACTTTTCTCTAAGG-WSSS_THYst8796437	0	0	0	0	1.1581	ChondroProg	2.3994	10.3645
GTAGTCACATCTCGCT-WSSS_THYst8796437	0	0	0	0	1.37544	TransMes	6.2456	7.13796
GTATCTTCAAACTGTC-WSSS_THYst8796437	0	0	0	0	1.16961	TransMes	6.25526	6.80758
GTATTCTAGTTACCCA-WSSS_THYst8796437	0	0	0	0	0	ChondroProg	2.5676	10.8791
GTCAAGTAGCGACGTA-WSSS_THYst8796437	0	0	0	0	0	TransMes	8.49358	5.50784
GTCACAAAGAGGTACC-WSSS_THYst8796437	0	0	0	0	2.32401	ChondroProg	2.77482	10.5267
GTCACGGGTTTGGCGC-WSSS_THYst8796437	0	0	0	0	1.0753	ChondroProg	3.03737	10.8066
GTCACGGTCGGCGCAT-WSSS_THYst8796437	0	0	0	0	0	TransMes	8.25035	5.94492
GTCACGGTCGGTCTAA-WSSS_THYst8796437	0	0	0	0	1.79706	ChondroProg	3.13052	11.2843
GTCATTTCAACTGGCC-WSSS_THYst8796437	0	0	0	0	0	TransMes	7.82239	3.97639
GTCATTTTCATCGCTC-WSSS_THYst8796437	0	0	0	0	2.34549	ChondroProg	4.57601	10.5258
GTCCTCAGTGACGGTA-WSSS_THYst8796437	0	0	0	0	1.03472	ChondroProg	3.22696	11.0046
GTCGGGTTCTACCAGA-WSSS_THYst8796437	0	0	0	0	0	ChondroProg	4.28756	10.2412
GTCGTAAAGAGGACGG-WSSS_THYst8796437	0	0	0	0	0	TransMes	5.24399	4.71415
GTCGTAATCAGAAATG-WSSS_THYst8796437	0	0	0	0	1.03774	ChondroProg	3.85147	11.3857
GTGCAGCCACGAGAGT-WSSS_THYst8796437	0	0	0	0	2.25409	ChondroProg	3.53694	11.2116
GTGCATAAGTGTCCAT-WSSS_THYst8796437	0	0	0	0	1.18815	ChondroProg	4.19513	8.03205
GTGCATAGTTGGTGGA-WSSS_THYst8796437	0	0	0	0	2.29686	ChondroProg	2.08892	10.5108
GTGCGGTCAACGATGG-WSSS_THYst8796437	0	0	0	0	2.35571	ChondroProg	3.04909	10.34
GTGCGGTCATACGCCG-WSSS_THYst8796437	0	0	0	0	1.65878	ChondroProg	3.52023	9.38487
GTGCGGTTCAGTACGT-WSSS_THYst8796437	0	0	0	0	1.02131	ChondroProg	3.66789	10.4771
GTGGGTCCAAGCTGAG-WSSS_THYst8796437	0	0	0	0	1.06027	ChondroProg	4.16026	11.2174
GTGGGTCCACTTGGAT-WSSS_THYst8796437	0	0	0	0	0	TransMes	6.13986	4.98435
GTGTGCGGTAAATGAC-WSSS_THYst8796437	0	0	0	0	2.04197	ChondroProg	2.44534	10.3042
GTGTTAGTCGAGAACG-WSSS_THYst8796437	0	0	0	0	1.69641	ChondroProg	2.64339	10.809
GTTACAGAGCGTGAAC-WSSS_THYst8796437	0	0	0	0	1.41588	ChondroProg	3.87602	10.5201
GTTACAGTCGGAATCT-WSSS_THYst8796437	0	0	0	0	2.63412	ChondroProg	3.75843	11.1364
GTTCATTGTTAAGATG-WSSS_THYst8796437	0	0	0	0	1.4417	ChondroProg	4.62102	10.7078
GTTCGGGAGTGTACCT-WSSS_THYst8796437	0	0	0	0	1.76638	ChondroProg	2.25065	10.4382
GTTTCTACACCAGGCT-WSSS_THYst8796437	0	0	0	0	1.88551	ChondroProg	3.14667	9.85547
TAAACCGCATGTTCCC-WSSS_THYst8796437	0	0	0	0	2.02442	ChondroProg	3.3623	10.5943
TAAACCGGTTAAAGAC-WSSS_THYst8796437	0	0	0	0	2.53484	ChondroProg	3.13203	10.6932
TAAGAGAGTAAATACG-WSSS_THYst8796437	0	0	0	0	1.48534	TransMes	6.42293	5.52179
TAAGCGTAGTCGAGTG-WSSS_THYst8796437	0	0	0	0	2.12703	ChondroProg	3.89508	11.5651
TAAGCGTCAGGACCCT-WSSS_THYst8796437	0	0	0	0	2.36289	ChondroProg	2.91902	10.6464
TAAGTGCCACGGTGTC-WSSS_THYst8796437	0	0	0	0	2.09277	ChondroProg	3.32372	11.1983
TAAGTGCGTGTGAATA-WSSS_THYst8796437	0	0	0	0	0	TransMes	5.71921	7.58436
TAAGTGCTCAGCGATT-WSSS_THYst8796437	0	0	0	0	1.74202	ChondroProg	2.28973	10.8698
TACACGAAGTCGAGTG-WSSS_THYst8796437	0	0	0	0	0	TransMes	7.63286	5.98992
TACACGATCACAGGCC-WSSS_THYst8796437	0	0	0	0	2.89039	ChondroProg	3.12483	10.3295
TACACGATCCACGAAT-WSSS_THYst8796437	0	0	0	0	2.66694	ChondroProg	3.61881	10.7767
TACAGTGGTCATACTG-WSSS_THYst8796437	0	0	0	0	1.99496	ChondroProg	3.50401	10.0079
TACAGTGTCCGTTGCT-WSSS_THYst8796437	0	0	0	0	1.11979	ChondroProg	4.00923	11.4623
TACAGTGTCTTTACAC-WSSS_THYst8796437	0	0	0	0	2.15162	ChondroProg	3.88761	9.21128
TACCTATAGGCTAGCA-WSSS_THYst8796437	0	0	0	0	1.13956	ChondroProg	3.48923	10.845
TACGGATTCTAACCGA-WSSS_THYst8796437	0	0	0	0	0.76477	TransMes	6.28883	6.61863
TACGGTACACTTGGAT-WSSS_THYst8796437	0	0	0	0	0	TransMes	6.60659	5.70726
TACGGTAGTTACCGAT-WSSS_THYst8796437	0	0	0	0	2.19794	ChondroProg	2.4337	10.8417
TACTCATAGCTAACAA-WSSS_THYst8796437	0	0	0	0	1.21465	ChondroProg	4.63743	10.5754
TACTCATCAAGTACCT-WSSS_THYst8796437	0	0	0	0	0	MesCond	6.44214	6.26672
TACTCATGTACCTACA-WSSS_THYst8796437	0	0	0	0	1.75284	ChondroProg	3.43071	10.6085
TACTCGCTCTGATACG-WSSS_THYst8796437	0	0	0	0	2.81259	ChondroProg	2.93741	10.8436
TACTTACCACGGTGTC-WSSS_THYst8796437	0	0	0	0	2.08563	ChondroProg	2.84574	9.88651
TACTTGTAGTGAACAT-WSSS_THYst8796437	0	0	0	0	1.77001	ChondroProg	2.88289	11.7537
TAGACCAGTACAGTGG-WSSS_THYst8796437	0	0	0	0	0.534921	TransMes	7.35355	6.21178
TAGACCATCACAATGC-WSSS_THYst8796437	0	0	0	0	1.08261	ChondroProg	3.65615	9.33514
TAGAGCTAGTGCTGCC-WSSS_THYst8796437	0	0	0	0	1.07188	ChondroProg	3.9094	10.3535
TAGCCGGGTGCTGTAT-WSSS_THYst8796437	0	0	0	0	1.7348	ChondroProg	4.72476	10.8686
TAGCCGGTCCTTGGTC-WSSS_THYst8796437	0	0	0	0	0.845322	ChondroProg	3.47027	10.5661
TAGCCGGTCGACCAGC-WSSS_THYst8796437	0	0	0	0	0	ChondroProg	4.43017	10.6039
TAGTGGTAGTGCGTGA-WSSS_THYst8796437	0	0	0	0	0	ChondroProg	3.43029	10.7767
TAGTGGTCAGGCAGTA-WSSS_THYst8796437	0	0	0	0	0	TransMes	6.12302	6.3007
TATCAGGCAAACAACA-WSSS_THYst8796437	0	0	0	0	0	ChondroProg	4.36418	9.5155
TATCTCAAGGGCTTGA-WSSS_THYst8796437	0	0	0	0	0	ChondroProg	3.4055	10.5676
TATGCCCCAATGAATG-WSSS_THYst8796437	0	0	0	0	2.25013	ChondroProg	3.32486	9.86944
TATGCCCCATCGGTTA-WSSS_THYst8796437	0	0	0	0	1.87531	ChondroProg	4.11854	9.77703
TATTACCTCAACTCTT-WSSS_THYst8796437	0	0	0	0	1.91914	ChondroProg	3.0167	10.6664
TCAACGAAGGAGTACC-WSSS_THYst8796437	0	0	0	0	0	TransMes	8.41523	5.1393
TCAACGAGTACTTCTT-WSSS_THYst8796437	0	0	0	0	1.16915	ChondroProg	4.72889	10.0915
TCAACGAGTCGCCATG-WSSS_THYst8796437	0	0	0	0	1.45579	ChondroProg	2.94456	10.8286
TCAATCTTCACTTATC-WSSS_THYst8796437	0	0	0	0	2.2219	ChondroProg	2.58706	11.0906
TCAATCTTCCTTGCCA-WSSS_THYst8796437	0	0	0	0	2.16562	ChondroProg	2.79809	11.1841
TCAATCTTCGGCTTGG-WSSS_THYst8796437	0	0	0	0	1.09068	ChondroProg	3.08169	9.84926
TCACAAGAGATATGCA-WSSS_THYst8796437	0	0	0	0	0	ChondroProg	4.4838	10.3564
TCACAAGCATTGCGGC-WSSS_THYst8796437	0	0	0	0	2.07308	ChondroProg	3.49094	11.1831
TCACAAGTCACTCTTA-WSSS_THYst8796437	0	0	0	0	0	TransMes	6.34684	7.57573
TCACGAAAGCTGAAAT-WSSS_THYst8796437	0	0	0	0	0	TransMes	6.08732	6.64184
TCACGAATCTCTTATG-WSSS_THYst8796437	0	0	0	0	2.40822	ChondroProg	4.18627	10.9461
TCAGATGAGACTAGGC-WSSS_THYst8796437	0	0	0	0	1.04743	ChondroProg	3.18194	9.74561
TCAGATGCAGGTCTCG-WSSS_THYst8796437	0	0	0	0	0	TransMes	7.93516	6.50908
TCAGATGTCCAAGCCG-WSSS_THYst8796437	0	0	0	0	0	ChondroProg	3.35854	10.7126
TCAGCAACAAAGCAAT-WSSS_THYst8796437	0	0	0	0	2.07653	ChondroProg	3.79665	9.57949
TCAGCAAGTTGACGTT-WSSS_THYst8796437	0	0	0	0	1.13903	ChondroProg	3.88354	9.26628
TCAGCAATCAGCAACT-WSSS_THYst8796437	0	0	0	0	2.28584	ChondroProg	3.13307	10.8892
TCAGCTCAGATAGTCA-WSSS_THYst8796437	0	0	0	0	2.03891	ChondroProg	4.55246	10.4913
TCAGCTCAGTTAGGTA-WSSS_THYst8796437	0	0	0	0	2.24909	ChondroProg	3.05287	10.6805
TCAGGATCAGTGGGAT-WSSS_THYst8796437	0	0	0	0	1.33241	DistalMes	9.92847	7.68946
TCAGGATTCACGCGGT-WSSS_THYst8796437	0	0	0	0	2.00871	ChondroProg	2.90851	10.8486
TCAGGATTCTGTGCAA-WSSS_THYst8796437	0	0	0	0	0	TransMes	7.48448	6.35185
TCAGGTATCTTGCCGT-WSSS_THYst8796437	0	0	0	0	0	TransMes	6.31683	6.41256
TCATTACCAGCCAGAA-WSSS_THYst8796437	0	0	0	0	2.13514	ChondroProg	3.62467	10.6046
TCATTACTCCTTTCGG-WSSS_THYst8796437	0	0	0	0	2.37304	ChondroProg	3.07661	11.3514
TCATTACTCGAATCCA-WSSS_THYst8796437	0	0	0	0	1.84808	ChondroProg	2.61316	10.202
TCATTTGCAGTCAGAG-WSSS_THYst8796437	0	0	0	0	1.48759	ChondroProg	3.51252	9.52513
TCATTTGGTGTGACGA-WSSS_THYst8796437	0	0	0	0	1.73078	ChondroProg	3.69632	11.0987
TCCCGATAGGATTCGG-WSSS_THYst8796437	0	0	0	0	1.30906	ChondroProg	4.26475	8.83349
TCGAGGCAGAAACGAG-WSSS_THYst8796437	0	0	0	0	1.06735	TransMes	7.32099	6.01401
TCGAGGCGTAAGTGGC-WSSS_THYst8796437	0	0	0	0	0	ChondroProg	3.3058	10.6736
TCGCGAGCACATCCAA-WSSS_THYst8796437	0	0	0	0	1.00346	ChondroProg	2.68096	10.6763
TCGCGTTCATTGGTAC-WSSS_THYst8796437	0	0	0	0	2.51205	ChondroProg	3.07425	10.7971
TCGGGACGTTCAACCA-WSSS_THYst8796437	0	0	0	0	2.08697	ChondroProg	3.26738	10.0212
TCGGTAAAGATGTGTA-WSSS_THYst8796437	0	0	0	0	1.1351	ChondroProg	3.82359	8.70556
TCGGTAACAGACGTAG-WSSS_THYst8796437	0	0	0	0	2.15859	ChondroProg	3.04029	10.7431
TCGTAGAGTTTAAGCC-WSSS_THYst8796437	0	0	0	0	2.4719	ChondroProg	3.62523	10.1133
TCGTAGATCAGATAAG-WSSS_THYst8796437	0	0	0	0	1.88299	ChondroProg	4.71047	10.652
TCTATTGAGAGCAATT-WSSS_THYst8796437	0	0	0	0	2.34265	ChondroProg	3.58798	11.0791
TCTATTGCACTAGTAC-WSSS_THYst8796437	0	0	0	0	1.77447	ChondroProg	4.29689	10.7798
TCTCATATCTTCTGGC-WSSS_THYst8796437	0	0	0	0	1.14101	ChondroProg	2.82263	10.6845
TCTCTAAAGACTCGGA-WSSS_THYst8796437	0	0	0	0	2.07539	ChondroProg	3.27896	10.6824
TCTCTAAAGCTAGTTC-WSSS_THYst8796437	0	0	0	0	0.659078	ChondroProg	3.90769	10.7467
TCTCTAACACCAGGCT-WSSS_THYst8796437	0	0	0	0	2.30653	ChondroProg	3.40398	10.342
TCTCTAAGTCTACCTC-WSSS_THYst8796437	0	0	0	0	1.15037	ChondroProg	3.84902	9.87801
TCTTCGGCATTTCACT-WSSS_THYst8796437	0	0	0	0	2.28485	ChondroProg	4.05797	9.17675
TGAAAGAGTTCAGCGC-WSSS_THYst8796437	0	0	0	0	2.32846	ChondroProg	3.7128	11.0248
TGAAAGATCCTTGACC-WSSS_THYst8796437	0	0	0	0	2.87618	ChondroProg	3.37209	10.15
TGAAAGATCGCATGGC-WSSS_THYst8796437	0	0	0	0	3.15036	ChondroProg	2.86531	10.8952
TGACAACAGTAGCGGT-WSSS_THYst8796437	0	1.24163	0	0	1.24163	ChondroProg	4.17802	11.0836
TGACGGCTCACATAGC-WSSS_THYst8796437	0	0	0	0	1.46429	ChondroProg	3.11367	10.368
TGACGGCTCCACGTGG-WSSS_THYst8796437	0	0	0	0	0	TransMes	8.48896	5.73885
TGACTAGCAATAGCGG-WSSS_THYst8796437	0	0	0	0	1.17063	ChondroProg	4.04424	9.27603
TGACTAGGTCCAAGTT-WSSS_THYst8796437	0	0	0	0	1.89242	ChondroProg	2.7361	10.5163
TGACTAGGTTGGGACA-WSSS_THYst8796437	0	0	0	0	0	TransMes	6.11882	6.36869
TGACTTTGTGGGTATG-WSSS_THYst8796437	0	0	0	0	2.02158	ChondroProg	2.53045	10.1711
TGAGAGGCACTTAACG-WSSS_THYst8796437	0	0	0	0	0	TransMes	6.35039	3.12134
TGAGCATTCTATGTGG-WSSS_THYst8796437	0	0	1.04247	0	2.12164	ChondroProg	3.31886	10.6093
TGAGCCGAGGGTTTCT-WSSS_THYst8796437	0	0	0	0	1.44257	ChondroProg	3.95313	10.7137
TGAGGGAAGTTACGGG-WSSS_THYst8796437	0	0	0	0	2.14347	ChondroProg	2.81205	10.584
TGAGGGAGTTCAACCA-WSSS_THYst8796437	0	0	0	0	0	TransMes	5.46253	5.37387
TGAGGGATCCAGATCA-WSSS_THYst8796437	0	0	0	0	2.14872	ChondroProg	4.50717	9.61589
TGAGGGATCGTCCGTT-WSSS_THYst8796437	0	0	0	0	1.07977	ChondroProg	3.35407	10.3489
TGAGGGATCTTTAGGG-WSSS_THYst8796437	0	0	0	0	2.10312	ChondroProg	3.93057	11.6025
TGCCAAAAGGGCATGT-WSSS_THYst8796437	0	0	0.728368	0	1.66521	ChondroProg	3.92628	8.82369
TGCCAAACAATCGGTT-WSSS_THYst8796437	0	0	0	0	2.69288	ChondroProg	3.48247	9.74307
TGCCAAATCTGGTTCC-WSSS_THYst8796437	0	0	0	0	2.51312	ChondroProg	3.11149	9.87819
TGCCCATAGTGTACTC-WSSS_THYst8796437	0	0	0	0	2.01898	ChondroProg	3.65053	10.7542
TGCCCATCATCTATGG-WSSS_THYst8796437	0	0	0	0	2.6085	ChondroProg	2.87063	11.0149
TGCCCTATCGAACGGA-WSSS_THYst8796437	0	0	0	0	2.41721	ChondroProg	3.07977	10.8834
TGCGCAGCAAGTTCTG-WSSS_THYst8796437	0	0	0	0	1.64005	ChondroProg	3.57189	11.2922
TGCGCAGGTAAGGGCT-WSSS_THYst8796437	0	0	0	0	2.30251	ChondroProg	3.19689	10.8314
TGCGGGTGTTTGACTG-WSSS_THYst8796437	0	0	0	0	1.0528	ChondroProg	3.63539	11.294
TGCTACCTCGGTTAAC-WSSS_THYst8796437	0	0	0	0	1.23831	TransMes	6.48359	5.72366
TGCTACCTCTCTGTCG-WSSS_THYst8796437	0	0	0	0	2.27324	ChondroProg	3.39027	10.3998
TGCTGCTAGGTGTGGT-WSSS_THYst8796437	0	0	0	0	1.37016	TransMes	7.10377	6.59761
TGCTGCTGTGTCCTCT-WSSS_THYst8796437	0	0	0	0	0.548665	ChondroProg	3.90558	11.0555
TGGCCAGAGATCCGAG-WSSS_THYst8796437	0	0	0	0	1.90149	ChondroProg	3.84593	11.1144
TGGCGCACAGTCAGCC-WSSS_THYst8796437	0	0	0	0	0	TransMes	7.55646	6.09745
TGGCGCACATGCCACG-WSSS_THYst8796437	0	0	0	0	2.01861	ChondroProg	2.72693	11.2095
TGGCGCAGTCTGGTCG-WSSS_THYst8796437	0	0	0	0	2.05368	ChondroProg	3.46401	10.5111
TGGCGCATCCTTTCTC-WSSS_THYst8796437	0	0	0	0	1.95949	ChondroProg	2.4267	10.774
TGGCTGGAGAGTAAGG-WSSS_THYst8796437	0	0	0	0	2.34379	ChondroProg	4.48175	9.2172
TGGGAAGAGGATGGTC-WSSS_THYst8796437	0	0	0	0	0	MesCond	5.77122	8.05305
TGGGAAGGTTCCACTC-WSSS_THYst8796437	0	0	0	0	1.33047	TransMes	5.54264	7.48461
TGGTTAGGTGTGGTTT-WSSS_THYst8796437	0	0	0	0	1.17546	ChondroProg	3.50402	10.6012
TGGTTAGGTTCACGGC-WSSS_THYst8796437	0	0	0.730091	0	0	TransMes	6.73236	6.1753
TGGTTAGTCAACACAC-WSSS_THYst8796437	0	0	0	0	1.92754	ChondroProg	4.06998	9.0164
TGGTTCCAGTTCCACA-WSSS_THYst8796437	0	0	0	0	2.38281	ChondroProg	3.96354	9.3732
TGTATTCCAGACAAGC-WSSS_THYst8796437	0	0	0	0	2.09824	ChondroProg	3.80373	11.3644
TGTCCCAGTTTGTGTG-WSSS_THYst8796437	0	0	0	0	1.97711	ChondroProg	3.3004	9.9112
TGTGGTACAGGAACGT-WSSS_THYst8796437	0	0	0	0	0	ChondroProg	2.35583	10.8651
TGTGGTAGTAAGGGAA-WSSS_THYst8796437	0	0	0	0	0	ChondroProg	2.61336	10.3066
TGTGGTAGTGCACTTA-WSSS_THYst8796437	0	0	0	0	1.06614	ChondroProg	3.66115	11.2054
TGTGGTAGTGTTGAGG-WSSS_THYst8796437	0	0	0	0	0	ChondroProg	4.02964	9.03862
TGTGTTTCACGTTGGC-WSSS_THYst8796437	0	0	0	0	1.72299	ChondroProg	4.12118	10.342
TGTTCCGAGCTATGCT-WSSS_THYst8796437	0	0	0	0	0	TransMes	6.67127	6.5124
TGTTCCGGTCTAGGTT-WSSS_THYst8796437	0	0	0	0	0.925034	ChondroProg	3.67176	8.69988
TTAACTCTCTGCAAGT-WSSS_THYst8796437	0	0	0	0	1.02108	TransMes	7.10144	6.4068
TTAGGACGTGGGTATG-WSSS_THYst8796437	0	0	0	0	2.14983	ChondroProg	3.20424	10.1253
TTAGGACTCCACGTTC-WSSS_THYst8796437	0	0	0	0	2.44319	ChondroProg	3.2123	10.7541
TTAGGCAAGATGAGAG-WSSS_THYst8796437	0	0	0	0	0	TransMes	6.70533	6.90443
TTAGGCATCCACGAAT-WSSS_THYst8796437	0	0	0	0	1.73634	ChondroProg	3.5652	10.814
TTAGTTCAGAGACTAT-WSSS_THYst8796437	0	0	0	0	2.54759	ChondroProg	2.11661	10.6109
TTAGTTCGTAAGTAGT-WSSS_THYst8796437	0	0	0	0	1.97795	ChondroProg	2.57033	10.4212
TTAGTTCGTGTCCTCT-WSSS_THYst8796437	0	0	0	0	2.11861	ChondroProg	3.0121	11.2132
TTATGCTAGACTAGGC-WSSS_THYst8796437	0	0	0	0	1.27984	ChondroProg	4.44753	8.91499
TTATGCTAGGTCGGAT-WSSS_THYst8796437	0	0	0	0	1.71639	ChondroProg	3.18391	10.2492
TTATGCTGTATAGGGC-WSSS_THYst8796437	0	0	0	0	2.36623	ChondroProg	2.67923	10.7341
TTATGCTGTTTGTTGG-WSSS_THYst8796437	0	0	0	0	1.01532	TransMes	5.08843	4.90049
TTCCCAGGTAGAAAGG-WSSS_THYst8796437	0	0	0	0	0	ChondroProg	3.39582	10.8389
TTCCCAGGTTTGTTTC-WSSS_THYst8796437	0	0	0	0	0.938703	ChondroProg	2.5978	10.652
TTCGAAGAGCTAGCCC-WSSS_THYst8796437	0	0	0	0	1.5335	ChondroProg	4.98248	8.62138
TTCGAAGGTACCGCTG-WSSS_THYst8796437	0	0	0	0	1.7415	TransMes	6.27536	6.96763
TTCGAAGGTCCCGACA-WSSS_THYst8796437	0	0	0	0	1.42926	ChondroProg	3.82901	9.99946
TTCGGTCAGTGGGATC-WSSS_THYst8796437	0	0	0	0	2.44656	ChondroProg	3.14315	10.9873
TTCGGTCGTACAAGTA-WSSS_THYst8796437	0	0	0	0	1.41282	ChondroProg	3.66059	10.2795
TTCTACAAGGATGGTC-WSSS_THYst8796437	0	0	0	0	0	TransMes	5.04421	5.43438
TTCTACAAGGTGCTTT-WSSS_THYst8796437	0	0	0	0	0	ChondroProg	4.16953	9.96954
TTCTACACAGTGGGAT-WSSS_THYst8796437	0	0	0	0	1.75298	ChondroProg	3.81704	8.64023
TTCTCAAAGACGCAAC-WSSS_THYst8796437	0	0	0	0	2.33742	ChondroProg	2.32905	10.1754
TTCTCAAAGGAGTAGA-WSSS_THYst8796437	0	0	0	0	1.72368	ChondroProg	3.75522	10.5712
TTCTCCTAGGATCGCA-WSSS_THYst8796437	0	0	0	0	1.58555	ChondroProg	4.03727	11.0406
TTCTCCTCAAACGCGA-WSSS_THYst8796437	0	0	0	0	0	TransMes	6.85864	6.21938
TTCTCCTCACTTAAGC-WSSS_THYst8796437	0	0	0	0	1.62585	ChondroProg	4.58298	10.4896
TTCTCCTGTGCGAAAC-WSSS_THYst8796437	0	0	0	0	2.44436	ChondroProg	3.18069	10.0379
TTCTCCTTCAGGTAAA-WSSS_THYst8796437	0	0	0	0	2.3495	ChondroProg	3.12759	11.1384
TTCTTAGCAATGGAGC-WSSS_THYst8796437	0	0	0.687791	0	0.687791	ChondroProg	2.43587	10.3942
TTGAACGAGACACGAC-WSSS_THYst8796437	0	0	0	0	1.15274	ChondroProg	3.62148	8.72957
TTGAACGGTCCAAGTT-WSSS_THYst8796437	0	0	0	0	2.37318	ChondroProg	3.21462	10.9515
TTGAACGGTGTTAAGA-WSSS_THYst8796437	0	0	0	0	0	ChondroProg	3.54591	11.1716
TTGACTTAGGTACTCT-WSSS_THYst8796437	0	0	0	0	1.05756	ChondroProg	3.53242	9.4057
TTGACTTTCGTTTAGG-WSSS_THYst8796437	0	0	0	0	1.57707	ChondroProg	4.68108	9.56127
TTGCCGTAGGCTAGGT-WSSS_THYst8796437	0	0	0	0	0.969412	ChondroProg	4.02058	9.18419
TTGGCAAGTATAAACG-WSSS_THYst8796437	0	0	0	0	0	TransMes	6.52858	6.50411
TTGGCAATCGTTGACA-WSSS_THYst8796437	0	0	0	0	2.97268	ChondroProg	2.72763	10.2482
TTGTAGGGTAGGGACT-WSSS_THYst8796437	0	0	0	0	2.26224	ChondroProg	3.0002	11.039
TTGTAGGGTGGTACAG-WSSS_THYst8796437	0	0	0	0	1.0245	ChondroProg	3.95486	11.6368
TTGTAGGTCTGCAGTA-WSSS_THYst8796437	0	0	0	0	1.4568	ChondroProg	4.07307	10.779
TTTACTGCAAGGACAC-WSSS_THYst8796437	0	0	0	0	2.24201	ChondroProg	3.49792	10.309
TTTATGCAGTCTCAAC-WSSS_THYst8796437	0	0	0	0	1.29754	ChondroProg	3.40408	10.1079
TTTATGCGTCTACCTC-WSSS_THYst8796437	0	0	0	0	1.3881	ChondroProg	3.787	10.2765
TTTCCTCAGAGACTTA-WSSS_THYst8796437	0	0	0	0	0.925862	ChondroProg	3.76801	10.5639
TTTCCTCAGGTGCACA-WSSS_THYst8796437	0	0	0	0	0	ChondroProg	3.88001	10.0757
TTTCCTCCAAGTTGTC-WSSS_THYst8796437	0	0	0	0	0	ChondroProg	3.66546	9.43349
TTTCCTCCAGTTAACC-WSSS_THYst8796437	0	0	0	0	2.2748	ChondroProg	4.12882	10.9895
TTTGCGCCACGAAGCA-WSSS_THYst8796437	0	0	0	0	0	ChondroProg	3.43052	10.1331
TTTGCGCTCCCTAATT-WSSS_THYst8796437	0	0	0	0	2.10512	ChondroProg	3.94528	11.1357
TTTGCGCTCGCATGAT-WSSS_THYst8796437	0	0	0	0	2.17241	ChondroProg	2.7489	10.8751
TTTGGTTAGCTAACAA-WSSS_THYst8796437	0	0	0	0	2.34124	ChondroProg	2.42625	10.2226
TTTGGTTCATCCGTGG-WSSS_THYst8796437	0	0	0	0	1.6829	ChondroProg	3.06994	10.4225
TTTGTCAAGATAGCAT-WSSS_THYst8796437	0	0	0	0	1.83365	ChondroProg	3.86741	11.2068
TTTGTCAAGTACGATA-WSSS_THYst8796437	0	0	0	0	2.37135	ChondroProg	3.24195	10.0039
TTTGTCAGTGGGTCAA-WSSS_THYst8796437	0	0	0	0	1.13927	ChondroProg	3.11882	10.2753
AAACGGGGTTTACTCT-WSSS_THYst8796438	0	0	0	0	1.21133	ChondroProg	3.30876	10.2114
AAAGCAAGTTTGGGCC-WSSS_THYst8796438	0	0	0	0	1.28919	ChondroProg	3.72811	8.42262
AAAGTAGTCTAGAGTC-WSSS_THYst8796438	0	0	0	0	0.665354	ChondroProg	3.974	9.58442
AAATGCCGTAGCGCAA-WSSS_THYst8796438	0	0	0	0	1.9384	ChondroProg	2.9298	10.2504
AAATGCCGTGATGATA-WSSS_THYst8796438	0	0	0	0	2.21278	ChondroProg	4.14897	10.2875
AACCATGGTACAAGTA-WSSS_THYst8796438	0	0	0	0	2.34649	ChondroProg	3.25947	10.9268
AACCGCGAGCCTCGTG-WSSS_THYst8796438	0	0	0	0	2.41851	ChondroProg	4.54505	9.86074
AACCGCGTCATGCATG-WSSS_THYst8796438	0	0	0	0	1.68594	ChondroProg	3.60969	10.7157
AACCGCGTCTCAACTT-WSSS_THYst8796438	0	0	0	0	2.93168	ChondroProg	3.16327	11.0379
AACCGCGTCTCCCTGA-WSSS_THYst8796438	0	0	0	0	2.29301	ChondroProg	3.69706	9.25225
AACGTTGAGGCCCTCA-WSSS_THYst8796438	0	0	0	0	2.10596	ChondroProg	3.72767	10.9522
AACTCAGCAAGCGCTC-WSSS_THYst8796438	0	0	0	0	2.05191	ChondroProg	3.04198	10.532
AACTCCCTCCTCATTA-WSSS_THYst8796438	0	0	0	0	2.80214	ChondroProg	2.88391	10.7753
AACTCTTGTCTAAAGA-WSSS_THYst8796438	0	0	0	0	2.08924	MesCond	6.38518	7.48549
AACTCTTTCGCCAAAT-WSSS_THYst8796438	0	0	0	0	2.77889	ChondroProg	3.2009	10.7793
AACTGGTAGCTGCGAA-WSSS_THYst8796438	0	0	0	0	2.17877	ChondroProg	3.50359	10.9786
AAGACCTAGCGCTTAT-WSSS_THYst8796438	0	0	0	0	0	TransMes	8.10495	5.65053
AAGACCTTCTCACATT-WSSS_THYst8796438	0	0	0	0	2.89922	ChondroProg	3.17234	11.0652
AAGCCGCTCAGCGACC-WSSS_THYst8796438	0	0	0	0	1.89441	ChondroProg	3.60673	10.9496
AAGCCGCTCTGGCGAC-WSSS_THYst8796438	0	0	0	0	1.74305	ChondroProg	3.23058	10.0404
AAGGAGCAGCAGCCTC-WSSS_THYst8796438	0	0	0	0	2.0493	ChondroProg	3.32422	10.9645
AAGGCAGAGGAGTTTA-WSSS_THYst8796438	0	0	0	0	2.5283	ChondroProg	3.34997	11.141
AAGGCAGAGGGTGTTG-WSSS_THYst8796438	0	0	0	0	2.29984	ChondroProg	3.48226	10.4497
AAGTCTGAGCCCAATT-WSSS_THYst8796438	0	0	0	0	2.86244	ChondroProg	2.91947	10.757
AAGTCTGAGTGGGATC-WSSS_THYst8796438	0	0	0	0	1.29542	ChondroProg	2.98483	10.6709
AAGTCTGTCTTTAGGG-WSSS_THYst8796438	0	0	0	0	2.19492	ChondroProg	4.4607	9.73736
ACACCGGGTGACGCCT-WSSS_THYst8796438	0	0	0	0	1.6813	ChondroProg	3.00116	10.937
ACACCGGTCTGTTTGT-WSSS_THYst8796438	0	0	0	0	0.811417	TransMes	7.49171	2.90065
ACACTGAGTTGGTGGA-WSSS_THYst8796438	0	0	0	0	2.23315	ChondroProg	3.20325	10.9889
ACAGCCGTCGTGGACC-WSSS_THYst8796438	0	0	0	0	2.61481	ChondroProg	3.45171	10.7369
ACATGGTAGCCATCGC-WSSS_THYst8796438	0	0	0	0	2.08574	ChondroProg	3.86617	10.2605
ACGAGGAGTTCCGTCT-WSSS_THYst8796438	0	0	0	0	2.5776	ChondroProg	3.52028	11.4696
ACGATGTTCTACTCAT-WSSS_THYst8796438	0	0	0	0	0	ChondroProg	4.28724	9.06748
ACGCAGCAGAAACGCC-WSSS_THYst8796438	0	0	0	0	0.998565	TransMes	6.70208	6.74733
ACGCAGCTCGTTGACA-WSSS_THYst8796438	0	0	0	0	1.89987	ChondroProg	3.96478	8.83149
ACGCAGCTCGTTTGCC-WSSS_THYst8796438	0	0	0	0	2.83321	ChondroProg	3.68142	10.9387
ACGCCAGAGTATCTCG-WSSS_THYst8796438	0	0	0	0	1.63438	ChondroProg	3.84202	10.9804
ACGCCGATCGTGGACC-WSSS_THYst8796438	0	0	0	0	1.67822	ChondroProg	4.44495	10.5933
ACGGGCTTCCGCGGTA-WSSS_THYst8796438	0	0	0	0	2.53956	ChondroProg	3.44291	10.9181
ACGTCAATCAGCACAT-WSSS_THYst8796438	0	0	0	0	1.80664	ChondroProg	3.54124	11.03
ACGTCAATCTGCTTGC-WSSS_THYst8796438	0	0	0	0	1.65759	ChondroProg	4.56166	10.3734
ACTATCTGTAAGGATT-WSSS_THYst8796438	0	0	0	0	1.60465	ChondroProg	3.47606	10.7179
ACTGAACCACTGTCGG-WSSS_THYst8796438	0	0	0	0	1.57987	ChondroProg	3.34629	9.8049
ACTGAACCAGTTCATG-WSSS_THYst8796438	0	0	0	0	1.7289	ChondroProg	2.7927	11.2468
ACTGAGTCAAATCCGT-WSSS_THYst8796438	0	0	0	0	2.68775	ChondroProg	3.26433	10.9054
ACTGAGTTCTGATTCT-WSSS_THYst8796438	0	0	0	0	1.11021	ChondroProg	4.52557	9.23996
ACTGATGAGAAGGGTA-WSSS_THYst8796438	0	0	0	0	1.66062	ChondroProg	2.86476	10.796
ACTGATGCACCACCAG-WSSS_THYst8796438	0	0	0	0	2.29481	ChondroProg	3.81622	11.2706
ACTGCTCAGTATCGAA-WSSS_THYst8796438	0	0	0	0	1.62481	ChondroProg	3.52724	11.2039
ACTGCTCTCAAACCAC-WSSS_THYst8796438	0	0	0	0	1.90262	ChondroProg	2.9482	10.7965
ACTTACTTCACGCGGT-WSSS_THYst8796438	0	0	0	0	2.86791	ChondroProg	3.60798	10.7783
ACTTTCAAGCGAGAAA-WSSS_THYst8796438	0	0	0	0	2.44463	ChondroProg	3.66271	10.7588
AGACGTTAGATGGCGT-WSSS_THYst8796438	0	0	0	0	1.08351	ChondroProg	3.8718	9.2512
AGAGCTTCATGCAATC-WSSS_THYst8796438	0	0	0	0	1.17639	ChondroProg	4.33691	8.47182
AGAGTGGCACCTCGTT-WSSS_THYst8796438	0	0	0	0	1.31982	ChondroProg	3.67913	9.18836
AGAGTGGGTCTAGTCA-WSSS_THYst8796438	0	0	0	0	2.06058	ChondroProg	3.00169	11.2496
AGATTGCAGACACTAA-WSSS_THYst8796438	0	0	0	0	2.27333	ChondroProg	3.75461	10.6129
AGATTGCAGCCGGTAA-WSSS_THYst8796438	0	0	0	0	2.1905	ChondroProg	3.37609	11.1772
AGCAGCCCACCAGCAC-WSSS_THYst8796438	0	0	0	0	1.44914	ChondroProg	3.51703	10.667
AGCAGCCTCCACGACG-WSSS_THYst8796438	0	0	0	0	0	TransMes	4.56403	6.75256
AGCCTAAGTGCGGTAA-WSSS_THYst8796438	0	0	0	0	0	ChondroProg	4.02963	10.7396
AGCGTATCAACCGCCA-WSSS_THYst8796438	0	0	0	0	2.18967	ChondroProg	3.71168	10.3089
AGCGTATCAGACGCTC-WSSS_THYst8796438	0	0	0	0	3.26508	ChondroProg	3.23481	11.3685
AGCTCCTCATGTTGAC-WSSS_THYst8796438	0	0	0	0	2.23329	ChondroProg	3.35524	11.1116
AGCTCTCAGCCACTAT-WSSS_THYst8796438	0	0	0	0	0	ChondroProg	4.36269	10.673
AGCTTGAAGAGTGAGA-WSSS_THYst8796438	0	0	0	0	1.64357	ChondroProg	3.61786	9.81359
AGCTTGAAGTACGACG-WSSS_THYst8796438	0	0	0	0	0	TransMes	7.15672	6.1488
AGCTTGACACTCAGGC-WSSS_THYst8796438	0	0	0	0	1.10169	ChondroProg	2.85949	10.3361
AGCTTGACATCTCGCT-WSSS_THYst8796438	0	0	0	0	0.931185	ChondroProg	4.35153	11.1697
AGGCCGTCATGAAGTA-WSSS_THYst8796438	0	0	0	0	0	ChondroProg	3.7084	10.0444
AGGTCATAGACAGGCT-WSSS_THYst8796438	0	0.827241	0	0	2.16585	ChondroProg	4.62364	10.3553
AGTAGTCCAAAGCAAT-WSSS_THYst8796438	0	0	0	0	0.714458	ChondroProg	3.91472	8.83002
AGTAGTCGTTTAGCTG-WSSS_THYst8796438	0	0	0	0	2.3884	ChondroProg	2.81102	11.0032
AGTGGGATCATAAAGG-WSSS_THYst8796438	0	0	0	0	1.98343	ChondroProg	3.7158	9.74437
AGTTGGTCACATTTCT-WSSS_THYst8796438	0	0	0	0	1.97243	ChondroProg	3.07694	10.418
AGTTGGTTCAAACCGT-WSSS_THYst8796438	0	0	0	0	0	ChondroProg	4.69165	8.87392
ATAGACCGTTTACTCT-WSSS_THYst8796438	0	0	0	0	1.66362	ChondroProg	3.82687	11.3674
ATCACGACACATCTTT-WSSS_THYst8796438	0	0	0	0	2.55275	ChondroProg	3.30406	10.8136
ATCCACCAGTATCGAA-WSSS_THYst8796438	0	0	0	0	2.76449	ChondroProg	2.88781	10.5423
ATCCACCTCATTATCC-WSSS_THYst8796438	0	0	0	0	0	TransMes	8.31307	5.77627
ATCCACCTCGTTTGCC-WSSS_THYst8796438	0	0	0	0	1.74617	ChondroProg	3.19646	11.1763
ATCCGAACAGGAATCG-WSSS_THYst8796438	0	0	0	0	2.29421	ChondroProg	4.55723	9.58069
ATCTACTAGCCAGAAC-WSSS_THYst8796438	0	0	0	0	2.43261	ChondroProg	3.61451	9.28441
ATCTACTAGTACGACG-WSSS_THYst8796438	0	0	0	0	2.47497	ChondroProg	3.03138	11.0312
ATCTACTCATATACCG-WSSS_THYst8796438	0	0	0	0	2.95138	ChondroProg	3.01304	11.451
ATGAGGGGTCTTCTCG-WSSS_THYst8796438	0	0	0	0	2.43243	ChondroProg	3.36232	10.9292
ATGAGGGTCGCCAAAT-WSSS_THYst8796438	0	0	0	0	1.12334	ChondroProg	3.21476	11.0809
ATTACTCAGGAGTAGA-WSSS_THYst8796438	0	0	0	0	1.69969	ChondroProg	4.08299	10.7027
ATTACTCAGTACGCGA-WSSS_THYst8796438	0	0	0	0	1.05026	ChondroProg	3.59034	11.3152
ATTACTCGTCATCCCT-WSSS_THYst8796438	0	0	0	0	2.50944	ChondroProg	2.62129	11.3718
ATTACTCGTGGTTTCA-WSSS_THYst8796438	0	0	0	0	0	ChondroProg	3.18003	10.3809
ATTATCCAGAGATGAG-WSSS_THYst8796438	0	0	0	0	1.52938	ChondroProg	3.05429	10.9762
ATTCTACCAACGATCT-WSSS_THYst8796438	0	0	0	0	0	ChondroProg	3.65085	9.03293
ATTCTACGTCGCTTTC-WSSS_THYst8796438	0	0	0	0	0	TransMes	7.42172	4.46809
ATTTCTGCACGTCTCT-WSSS_THYst8796438	0	0	0	0	1.94664	ChondroProg	2.96205	10.8198
CAACCAAAGCAAATCA-WSSS_THYst8796438	0	0	0	0	1.80713	ChondroProg	3.19605	10.5025
CAACCAATCTGCTGCT-WSSS_THYst8796438	0	0	0	0	0	TransMes	7.98985	5.70857
CAACCTCAGCTGAAAT-WSSS_THYst8796438	0	0	0	0	1.10102	ChondroProg	3.72014	9.33441
CAACCTCGTAGTGAAT-WSSS_THYst8796438	0	0	1.05402	0	2.33658	ChondroProg	3.56703	9.76649
CAACTAGAGTTTGCGT-WSSS_THYst8796438	0	0	0	0	2.43034	ChondroProg	3.9976	10.2448
CAAGAAAAGCCGTCGT-WSSS_THYst8796438	0	0	0	0	0	ChondroProg	4.51819	11.2529
CAAGAAAAGCGTGAGT-WSSS_THYst8796438	0	0	0	0	1.7448	ChondroProg	4.18498	9.85654
CAAGAAACAGCTGTAT-WSSS_THYst8796438	0	0	0	0	2.45467	ChondroProg	3.94786	11.1802
CAAGAAATCGACCAGC-WSSS_THYst8796438	0	0	0	0	1.27871	ChondroProg	3.84296	10.5097
CAAGATCCAAGGTTCT-WSSS_THYst8796438	0	0	0	0	3.01768	ChondroProg	2.98612	11.0527
CACAAACAGTGAAGAG-WSSS_THYst8796438	0	0	0	0	2.35897	ChondroProg	3.00185	10.8428
CACACCTAGCAGGCTA-WSSS_THYst8796438	0	0	0	0	1.72665	ChondroProg	3.13492	10.3742
CACAGTAGTAGCGTCC-WSSS_THYst8796438	0	0	0	0	0	ChondroProg	3.60734	9.502
CACATAGTCACTATTC-WSSS_THYst8796438	0	0	0	0	3.22188	ChondroProg	4.05174	9.84931
CACATAGTCTGGCGTG-WSSS_THYst8796438	0	0	0	0	3.1688	ChondroProg	3.4902	10.528
CACATTTGTACTTGAC-WSSS_THYst8796438	0	0	0	0	1.72817	ChondroProg	4.86992	10.971
CACCACTAGTATCGAA-WSSS_THYst8796438	0	0	0	0	2.09918	ChondroProg	3.06346	11.1072
CACCAGGAGACAGGCT-WSSS_THYst8796438	0	0	0	0	2.29702	ChondroProg	3.22726	10.6863
CACCAGGTCGTCCGTT-WSSS_THYst8796438	0	0	0	0	1.16065	ChondroProg	3.84809	10.5079
CACCTTGAGATCTGAA-WSSS_THYst8796438	0	0	0	0	0.946641	ChondroProg	4.16682	11.0057
CAGAGAGCACGGACAA-WSSS_THYst8796438	0	0	0	0	1.9442	ChondroProg	3.00044	10.7017
CAGCAGCCAATGGTCT-WSSS_THYst8796438	0	0	0	0	2.32544	ChondroProg	4.37441	10.6479
CAGCAGCCAGCTGTGC-WSSS_THYst8796438	0	0	0	0	2.24725	ChondroProg	3.48044	10.5965
CAGCCGACACTTCTGC-WSSS_THYst8796438	0	0	0	0	1.59248	ChondroProg	3.24202	10.7335
CAGCCGACATACCATG-WSSS_THYst8796438	0	0	0	0	2.42	ChondroProg	3.38463	10.4765
CAGCCGATCCGTCATC-WSSS_THYst8796438	0	0	0	0	2.87975	ChondroProg	4.83301	10.8149
CAGCGACAGGGTGTGT-WSSS_THYst8796438	0	0	0	0	1.49377	ChondroProg	3.50484	10.7068
CAGCTAATCTGGAGCC-WSSS_THYst8796438	0	0	0	0	1.03568	ChondroProg	3.91918	9.70926
CAGGTGCCATTGGTAC-WSSS_THYst8796438	0	0	0	0	1.96237	ChondroProg	4.47418	9.62176
CAGGTGCGTTCAGCGC-WSSS_THYst8796438	0	0	0	0	0	TransMes	6.55175	6.35194
CAGGTGCTCGTAGATC-WSSS_THYst8796438	0	0	0	0	1.05744	ChondroProg	3.52399	10.1113
CAGTAACCAGGCGATA-WSSS_THYst8796438	0	0	0	0	1.97443	ChondroProg	3.50529	10.9106
CAGTAACTCCTGCTTG-WSSS_THYst8796438	0	0	0	0	0	TransMes	7.16465	5.57318
CAGTCCTGTTTGCATG-WSSS_THYst8796438	0	0	0	0	1.26531	ChondroProg	2.98843	10.9101
CAGTCCTTCTAAGCCA-WSSS_THYst8796438	0	0	0	0	2.24047	ChondroProg	3.6227	10.6567
CATATGGTCTTTAGGG-WSSS_THYst8796438	0	0	0	0	2.57297	ChondroProg	3.37964	10.2095
CATATTCCAAGACACG-WSSS_THYst8796438	0	0	0	0	2.33262	ChondroProg	4.54529	10.5144
CATCAAGGTAAGTAGT-WSSS_THYst8796438	0	0	0	0	0	TransMes	5.7479	6.35263
CATCCACTCTTTACAC-WSSS_THYst8796438	0	0	0	0	2.39427	ChondroProg	4.01874	10.315
CATCGGGAGAATTGTG-WSSS_THYst8796438	0	0	0	0	1.56609	ChondroProg	2.92246	11.7206
CATCGGGCATTTCACT-WSSS_THYst8796438	0	0	0	0	0.989558	ChondroProg	3.17606	10.8716
CATGACACACTTGGAT-WSSS_THYst8796438	0	0	0	0	1.93781	ChondroProg	3.92289	10.7474
CATGACAGTAGGACAC-WSSS_THYst8796438	0	0	0	0	1.13167	ChondroProg	4.44435	10.9646
CATGACATCACTTATC-WSSS_THYst8796438	0	0	0	0	1.43095	ChondroProg	4.91512	9.51269
CATGCCTCAGGAATCG-WSSS_THYst8796438	0	0	0	0	2.09949	ChondroProg	3.46221	11.2194
CATGCCTCATACTCTT-WSSS_THYst8796438	0	0	0	0	2.13304	ChondroProg	3.07394	10.6861
CATGCCTGTTGACGTT-WSSS_THYst8796438	0	0	0	0	2.30613	ChondroProg	3.60746	9.30437
CATTATCAGGATGGAA-WSSS_THYst8796438	0	0	0	0	2.12488	ChondroProg	3.58208	10.7809
CATTATCCAATGAAAC-WSSS_THYst8796438	0	0	0	0	0	TransMes	5.03398	6.86447
CATTATCCATGTAGTC-WSSS_THYst8796438	0	0	0	0	2.14693	ChondroProg	3.14947	11.4571
CATTATCGTTCAGGCC-WSSS_THYst8796438	0	0	0	0	1.38525	ChondroProg	3.69925	10.5501
CATTCGCGTGATGTGG-WSSS_THYst8796438	0	0	0	0	1.44442	TransMes	5.74888	7.83451
CCAATCCCAGCTATTG-WSSS_THYst8796438	0	0	0	0	1.44458	ChondroProg	4.08595	9.63763
CCACCTACATCCTTGC-WSSS_THYst8796438	0	0	0	0	1.31641	ChondroProg	3.17573	10.653
CCACCTAGTTGTCTTT-WSSS_THYst8796438	0	0	0	0	2.88506	ChondroProg	3.42761	10.936
CCACTACGTAAATGTG-WSSS_THYst8796438	0	0	0	0	2.2759	ChondroProg	3.51319	10.8292
CCACTACGTCACTTCC-WSSS_THYst8796438	0	0	0	0	1.93173	ChondroProg	2.81346	11.6213
CCATGTCGTTCGGCAC-WSSS_THYst8796438	0	0	0	0	2.34592	ChondroProg	3.81538	11.3288
CCCAATCCATACAGCT-WSSS_THYst8796438	0	0	0	0	2.05309	ChondroProg	3.75611	10.6649
CCCTCCTCAGCTGTGC-WSSS_THYst8796438	0	0	0	0	1.78526	ChondroProg	3.13658	10.8502
CCGGTAGGTTGTTTGG-WSSS_THYst8796438	0	0	0	0	0	TransMes	5.63798	5.5225
CCGTACTAGGCCATAG-WSSS_THYst8796438	0	0	0	0	1.73163	ChondroProg	4.3495	10.1985
CCTACACGTCCGTCAG-WSSS_THYst8796438	0	0	0	0	1.66663	ChondroProg	2.09961	10.6407
CCTACACGTGAAATCA-WSSS_THYst8796438	0	0	0	0	1.73212	ChondroProg	3.4928	10.9145
CCTACCAGTCAGTGGA-WSSS_THYst8796438	0	0	0	0	0.990302	ChondroProg	3.30775	10.9599
CCTACCATCACCCGAG-WSSS_THYst8796438	0	0	0	0	2.09453	ChondroProg	3.76744	10.8922
CCTACCATCATCGATG-WSSS_THYst8796438	0	0	0	0	1.7052	ChondroProg	2.80618	10.7716
CCTAGCTAGGATGCGT-WSSS_THYst8796438	0	0	0	0	1.07492	ChondroProg	4.38037	9.78972
CCTAGCTCATACTCTT-WSSS_THYst8796438	0	0	0	0	0	TransMes	7.11712	6.70111
CCTATTAAGACTCGGA-WSSS_THYst8796438	0	0	0	0	2.01104	ChondroProg	3.19317	11.181
CCTTCCCGTATGAAAC-WSSS_THYst8796438	0	0	0	0	1.7874	ChondroProg	3.90279	9.56336
CCTTTCTGTACAGACG-WSSS_THYst8796438	0	0	0	0	0	ChondroProg	4.26386	9.29989
CCTTTCTTCCGTAGTA-WSSS_THYst8796438	0	0	0	0	1.79134	ChondroProg	2.74255	10.6673
CGAATGTAGATACACA-WSSS_THYst8796438	0	0	0	0	1.97724	ChondroProg	3.41404	10.0694
CGAATGTGTCAATACC-WSSS_THYst8796438	0	0	0	0	1.14538	ChondroProg	4.10807	10.339
CGACTTCAGCGAAGGG-WSSS_THYst8796438	0	0	0	0	2.53511	ChondroProg	2.6318	11.809
CGATCGGAGTGTACTC-WSSS_THYst8796438	0	0	0	0	1.27591	ChondroProg	3.348	11.0253
CGATGGCAGAACTGTA-WSSS_THYst8796438	0	0	0	0	1.61072	ChondroProg	3.45159	10.8242
CGATGTACACGGTAAG-WSSS_THYst8796438	0	0	0	0	1.25905	ChondroProg	3.16994	9.97054
CGCTGGAAGCGCTCCA-WSSS_THYst8796438	0	0	0	0	0	ChondroProg	3.68915	11.3143
CGCTTCAGTTGTGGCC-WSSS_THYst8796438	0	0	0	0	2.2058	ChondroProg	2.86226	10.9591
CGGACACAGTTGAGAT-WSSS_THYst8796438	0	0	0	0	2.41319	ChondroProg	3.94959	10.7375
CGGACTGGTATGGTTC-WSSS_THYst8796438	0	0	0	0	1.88852	ChondroProg	3.70556	10.7605
CGGCTAGAGTACGCGA-WSSS_THYst8796438	0	0	0	0	2.26411	ChondroProg	3.51268	11.053
CGGTTAAAGCCAGAAC-WSSS_THYst8796438	0	0	0	0	1.86463	ChondroProg	3.1461	10.4035
CGTAGCGCAGTATGCT-WSSS_THYst8796438	0	0	0	0	1.13963	ChondroProg	4.4525	9.94136
CGTAGCGTCACGGTTA-WSSS_THYst8796438	0	0	0	0	0.693147	TransMes	5.97586	4.46375
CGTAGGCGTAGGACAC-WSSS_THYst8796438	0	0	0	0	1.18138	ChondroProg	4.11048	9.23622
CGTCAGGAGTGACATA-WSSS_THYst8796438	0	0	0	0	2.18649	ChondroProg	2.78281	10.9634
CGTCAGGCAAACAACA-WSSS_THYst8796438	0	0	1.00456	0	1.82328	ChondroProg	3.61622	11.3674
CGTCTACCACGTCAGC-WSSS_THYst8796438	0	0	0	0	2.5102	ChondroProg	2.67409	11.2242
CGTGTAATCACCGGGT-WSSS_THYst8796438	0	0	0	0	0	ChondroProg	3.21968	11.4571
CGTGTAATCCTTTACA-WSSS_THYst8796438	0	0	0	0	0	TransMes	6.27026	7.65832
CGTGTCTAGTGATCGG-WSSS_THYst8796438	0	0	0	0	1.78142	ChondroProg	3.43	10.5098
CGTGTCTTCACCGTAA-WSSS_THYst8796438	0	0	0	0	0	TransMes	6.05333	2.29373
CGTTCTGAGATGTAAC-WSSS_THYst8796438	0	0	0	0	1.04761	ChondroProg	3.7414	10.4347
CGTTCTGGTCTTCAAG-WSSS_THYst8796438	0	0	0	0	0	TransMes	7.22883	6.87963
CGTTGGGCAGGTCTCG-WSSS_THYst8796438	0	0	0	0	1.06573	ChondroProg	4.13193	10.8884
CTAACTTGTCCGAGTC-WSSS_THYst8796438	0	0	0	0	2.59405	MesCond	5.70311	9.2096
CTAATGGCACGAAGCA-WSSS_THYst8796438	0	0	0	0	2.00731	ChondroProg	2.93253	11.2415
CTAATGGCACGACGAA-WSSS_THYst8796438	0	0	0	0	1.09199	ChondroProg	4.60136	10.3439
CTACACCAGAGACGAA-WSSS_THYst8796438	0	0	0	0	1.56086	ChondroProg	3.74286	10.9614
CTACACCGTGTTGGGA-WSSS_THYst8796438	0	0	0	0	2.04504	ChondroProg	4.20512	10.7214
CTACATTTCTGCGGCA-WSSS_THYst8796438	0	0	0	0	2.18944	ChondroProg	4.31798	11.577
CTACGTCAGCTTCGCG-WSSS_THYst8796438	0	0	0	0	1.13682	ChondroProg	3.35614	11.0223
CTACGTCGTTCAGGCC-WSSS_THYst8796438	0	0	0	0	1.70677	ChondroProg	4.06128	11.0557
CTACGTCTCCTCCTAG-WSSS_THYst8796438	0	0	0	0	1.58386	ChondroProg	3.58492	9.93931
CTAGAGTTCCACTCCA-WSSS_THYst8796438	0	0	0	0	2.27559	ChondroProg	3.25379	10.0841
CTAGTGATCACGCGGT-WSSS_THYst8796438	0	0	0	0	1.50167	ChondroProg	3.75041	8.30596
CTCACACGTACGACCC-WSSS_THYst8796438	0	0	0	0	0	ChondroProg	3.18647	9.18438
CTCACACGTCGGCATC-WSSS_THYst8796438	0	0	0	0	0	ChondroProg	3.73486	11.2049
CTCAGAAGTAACGTTC-WSSS_THYst8796438	0	0	0	0	1.9837	ChondroProg	3.34945	11.0931
CTCAGAAGTCTCATCC-WSSS_THYst8796438	0	0	0	0	1.03107	ChondroProg	4.82457	8.96492
CTCATTAAGTATTGGA-WSSS_THYst8796438	0	0	0	0	0.996081	ChondroProg	3.29972	11.141
CTCGAAAGTCCAACTA-WSSS_THYst8796438	0	0	0	0	1.65409	ChondroProg	3.20086	9.88301
CTCGAAATCACAAACC-WSSS_THYst8796438	0	0	0	0	2.57162	ChondroProg	3.55617	10.9186
CTCGAGGGTTAGTGGG-WSSS_THYst8796438	0	0	0	0	2.78166	ChondroProg	3.96068	10.3119
CTCGGAGCAGGGCATA-WSSS_THYst8796438	0	0	0	0	1.75601	ChondroProg	3.31099	10.599
CTCGGAGGTAAAGTCA-WSSS_THYst8796438	0	0	0	0	1.33241	ChondroProg	3.93399	10.1635
CTCGTACTCTCCAACC-WSSS_THYst8796438	0	0	0	0	2.50191	ChondroProg	4.21884	10.8423
CTCGTACTCTGTCTCG-WSSS_THYst8796438	0	0	1.33036	0	2.23508	ChondroProg	3.35273	10.7122
CTCTAATAGCCCTAAT-WSSS_THYst8796438	0	0	0	0	2.21739	ChondroProg	3.78786	10.485
CTCTACGAGCGATATA-WSSS_THYst8796438	0	0	0	0	1.80734	ChondroProg	4.00527	11.1675
CTCTACGGTGCCTGTG-WSSS_THYst8796438	0	0	0	0	1.85006	ChondroProg	3.51012	8.69975
CTGAAGTTCCAATGGT-WSSS_THYst8796438	0	0	0	0	1.99277	ChondroProg	3.76618	11.4711
CTGATAGCAGGAATCG-WSSS_THYst8796438	0	0	0	0	3.3742	ChondroProg	3.17413	10.6042
CTGCTGTAGGTACTCT-WSSS_THYst8796438	0	0	0	0	1.25134	ChondroProg	3.73217	8.25419
CTGGTCTCACAGACTT-WSSS_THYst8796438	0	0	0	0	2.33069	ChondroProg	4.54405	10.4854
CTGTTTAGTGTAATGA-WSSS_THYst8796438	0	0	0	0	1.17515	ChondroProg	4.62197	11.0927
CTTAACTGTTGATTCG-WSSS_THYst8796438	0	0	0	0	2.50689	ChondroProg	3.05847	11.3959
CTTACCGAGTCCTCCT-WSSS_THYst8796438	0	0	0	0	2.75369	ChondroProg	2.89281	10.5897
CTTTGCGCATTACCTT-WSSS_THYst8796438	0	0	0	0	2.40998	ChondroProg	2.86947	10.7427
GAACATCCAACTGCTA-WSSS_THYst8796438	0	0	0	0	2.17211	ChondroProg	3.48712	10.6576
GAACCTATCATAGCAC-WSSS_THYst8796438	0	0	0	0	1.33726	ChondroProg	2.8708	10.6057
GAACGGAAGAGTCTGG-WSSS_THYst8796438	0	0	0	0	1.75819	ChondroProg	4.24017	10.5655
GAACGGAAGCAATATG-WSSS_THYst8796438	0	0	0	0	2.52792	ChondroProg	3.61602	10.9787
GAACGGAAGCGCCTTG-WSSS_THYst8796438	0	0	0	0	1.37633	TransMes	5.46256	7.66359
GAATAAGAGATGCCTT-WSSS_THYst8796438	0	0	0	0	0	ChondroProg	3.32363	10.5635
GACCAATGTACCCAAT-WSSS_THYst8796438	0	0	0	0	1.91664	ChondroProg	3.22296	9.91883
GACCTGGCATGGATGG-WSSS_THYst8796438	0	0	0	0	2.25355	ChondroProg	3.42924	10.2268
GACGGCTCAAGTAATG-WSSS_THYst8796438	0	0	0	0	1.78492	ChondroProg	3.64933	11.0463
GACGTTACATCTACGA-WSSS_THYst8796438	0	0	0	0	0	ChondroProg	3.87007	10.4743
GACTACAAGCTACCGC-WSSS_THYst8796438	0	0	0	0	0	TransMes	7.1958	5.9075
GAGCAGACAGGTCTCG-WSSS_THYst8796438	0	0	0	0	1.89266	ChondroProg	3.37585	11.2459
GAGTCCGAGGATGGTC-WSSS_THYst8796438	0	0	0	0	1.24338	ChondroProg	3.48058	9.46561
GAGTCCGGTAGCCTCG-WSSS_THYst8796438	0	0	0	0	2.53573	ChondroProg	4.35003	10.2178
GATCTAGTCTGCGACG-WSSS_THYst8796438	0	0	0	0	1.9451	ChondroProg	3.03411	11.0417
GATGAGGAGTCATCCA-WSSS_THYst8796438	0	0	0	0	1.13096	ChondroProg	3.54662	10.8962
GATGCTAAGGAATCGC-WSSS_THYst8796438	0	0	0	0	0	ChondroProg	3.24416	10.9979
GATTCAGCAGTACACT-WSSS_THYst8796438	0	0	0	0	2.2996	ChondroProg	3.35057	10.3093
GCAAACTTCTCTGTCG-WSSS_THYst8796438	0	0	0	0	2.45681	ChondroProg	3.05206	11.097
GCAATCACAAAGCGGT-WSSS_THYst8796438	0	0	0	0	1.91864	ChondroProg	4.03658	10.8807
GCACATAGTACTTAGC-WSSS_THYst8796438	0	0	0	0	1.0093	ChondroProg	4.77225	9.97374
GCACATATCGGACAAG-WSSS_THYst8796438	0	0	0	0	2.22016	ChondroProg	2.8542	11.4183
GCAGCCACAGGTGGAT-WSSS_THYst8796438	0	0	0	0	1.93718	ChondroProg	3.32551	10.1305
GCAGTTAAGCGTTTAC-WSSS_THYst8796438	0	0	0	0	2.81701	ChondroProg	2.87623	10.6884
GCAGTTAGTGTGCCTG-WSSS_THYst8796438	0	0	0	0	1.09589	ChondroProg	3.64741	11.0818
GCATACACAGCATACT-WSSS_THYst8796438	0	0	0	0	1.69062	ChondroProg	3.37454	10.8229
GCATACATCTGCGGCA-WSSS_THYst8796438	0	0	0	0	1.17982	ChondroProg	4.31412	10.6496
GCATGATGTCGCGTGT-WSSS_THYst8796438	0	0	0	0	3.03568	ChondroProg	3.31606	10.2753
GCATGTACACATCTTT-WSSS_THYst8796438	0	0	0	0	1.27825	ChondroProg	3.9798	9.95922
GCCTCTAAGCTAAACA-WSSS_THYst8796438	0	0	0	0	1.84658	ChondroProg	4.57202	10.3975
GCGAGAATCGTTGCCT-WSSS_THYst8796438	0	0	0.896479	0	1.36147	ChondroProg	3.8739	10.1683
GCGCAACAGTGGTAAT-WSSS_THYst8796438	0	0	0	0	0	TransMes	4.83481	6.06597
GCGCAACCAGTACACT-WSSS_THYst8796438	0	0	0	0	1.97545	ChondroProg	3.24062	10.9816
GCGCAGTAGTGCGTGA-WSSS_THYst8796438	0	0	0	0	0	ChondroProg	4.51261	8.58123
GCGCAGTTCCAGATCA-WSSS_THYst8796438	0	0	0	0	2.00827	ChondroProg	3.70268	10.0515
GCGCCAAAGTATGACA-WSSS_THYst8796438	0	0	0	0	2.40026	ChondroProg	3.08925	10.9261
GCGCCAATCAATAAGG-WSSS_THYst8796438	0	0	0	0	2.08563	ChondroProg	3.48184	11.1086
GCTGCAGGTTTGACAC-WSSS_THYst8796438	0	0	0	0	0.679579	ChondroProg	3.4568	10.1026
GCTGCGAGTTTAGGAA-WSSS_THYst8796438	0	0	0	0	1.18358	ChondroProg	3.57496	10.3121
GCTGCTTAGGGATGGG-WSSS_THYst8796438	0	0	0	0	0	TransMes	6.51489	6.93185
GCTGCTTGTGGCCCTA-WSSS_THYst8796438	0	0	0	0	1.76011	ChondroProg	4.1605	11.2134
GCTTCCATCCACGACG-WSSS_THYst8796438	0	0	0	0	2.14394	ChondroProg	4.3141	11.0045
GGAAAGCAGAGTAAGG-WSSS_THYst8796438	0	0	0	0	2.52308	ChondroProg	3.40683	10.3749
GGAACTTAGTGCCAGA-WSSS_THYst8796438	0	0	0	0	2.42609	ChondroProg	3.78588	10.8464
GGAACTTCAGTCACTA-WSSS_THYst8796438	0	0	0	0	1.51607	ChondroProg	3.94394	10.1751
GGATGTTAGGTGACCA-WSSS_THYst8796438	0	0	0	0	2.16121	ChondroProg	3.37111	11.4133
GGATTACTCAACACCA-WSSS_THYst8796438	0	0	0	0	1.60038	ChondroProg	3.20157	10.3561
GGCAATTCAGCATACT-WSSS_THYst8796438	0	0	0	0	1.07683	ChondroProg	3.44726	10.611
GGCAATTTCGCAAACT-WSSS_THYst8796438	0	0	0	0	2.45787	ChondroProg	3.02857	11.3256
GGCGTGTTCCCATTAT-WSSS_THYst8796438	0	0	0	0	2.1833	ChondroProg	3.66777	11.1307
GGCTCGAAGATCGATA-WSSS_THYst8796438	0	0	0	0	1.53952	ChondroProg	3.52611	11.0385
GGCTCGATCAACCATG-WSSS_THYst8796438	0	0	0	0	1.59144	ChondroProg	3.9128	10.7977
GGGATGATCAAACCGT-WSSS_THYst8796438	0	0	0	0	2.08266	ChondroProg	3.60898	10.2806
GGGCACTGTAGAAAGG-WSSS_THYst8796438	0	0	0	0	1.53607	ChondroProg	3.93142	11.05
GGGCATCAGGGATACC-WSSS_THYst8796438	0	0	0	0	1.94113	ChondroProg	3.71725	10.9846
GGGTCTGTCCGCGCAA-WSSS_THYst8796438	0	0	0	0	2.77439	ChondroProg	2.99005	10.9446
GGGTTGCTCTATCCCG-WSSS_THYst8796438	0	0	0	0	0.915721	ChondroProg	3.82145	8.51114
GGTATTGAGGTTCCTA-WSSS_THYst8796438	0	0	0	0	2.36289	ChondroProg	3.11134	10.6342
GGTGAAGTCGGAAATA-WSSS_THYst8796438	0	0	0	0	0	TransMes	6.44086	6.86425
GGTGCGTAGACTAGAT-WSSS_THYst8796438	0	0	0	0	2.43318	ChondroProg	3.77784	9.11394
GGTGCGTAGGCTCATT-WSSS_THYst8796438	0	0	0	0	1.91641	ChondroProg	3.88509	8.13745
GTAACGTAGCGTCAAG-WSSS_THYst8796438	0	0	0	0	2.16257	ChondroProg	3.65701	10.6631
GTAACGTGTCCCGACA-WSSS_THYst8796438	0	0	0	0	2.7941	ChondroProg	3.47719	10.9984
GTACGTACACTCGACG-WSSS_THYst8796438	0	0	0	0	1.73814	ChondroProg	4.40013	11.1231
GTACTCCCACTTAAGC-WSSS_THYst8796438	0	0	0	0	1.90749	ChondroProg	3.66741	8.79923
GTAGGCCGTACGCTGC-WSSS_THYst8796438	0	0	0	0	1.92871	ChondroProg	2.42456	10.9547
GTAGTCACAAAGAATC-WSSS_THYst8796438	0	0	0	0	1.83853	ChondroProg	4.53285	10.3486
GTATTCTAGGCTCTTA-WSSS_THYst8796438	0	0	0	0	1.8822	ChondroProg	3.61557	10.9101
GTATTCTCATCACGAT-WSSS_THYst8796438	0	0	0	0	0	ChondroProg	3.5183	10.5327
GTCGGGTTCATAACCG-WSSS_THYst8796438	0	0	0	0	0.949254	ChondroProg	3.82404	10.9113
GTCTCGTTCCAGGGCT-WSSS_THYst8796438	0	0	0	0	1.08741	ChondroProg	3.70353	11.1346
GTGAAGGCAGGACGTA-WSSS_THYst8796438	0	0	0	0	2.86795	ChondroProg	3.0495	10.8632
GTGCTTCGTGTGTGCC-WSSS_THYst8796438	0	0	0	0	0.695757	TransMes	6.26357	6.44043
GTGCTTCTCCCTTGTG-WSSS_THYst8796438	0	0	0	0	2.87378	ChondroProg	3.19295	10.132
GTTACAGCATGGAATA-WSSS_THYst8796438	0	0	0	0	2.34806	ChondroProg	3.52431	10.455
GTTCTCGCATTTGCTT-WSSS_THYst8796438	0	0	0	0	2.20941	ChondroProg	3.01651	11.3115
TAAACCGTCATGCATG-WSSS_THYst8796438	0	0	0	0	1.66966	ChondroProg	2.94177	10.6826
TAAGAGAAGGCATTGG-WSSS_THYst8796438	0	0	0	0	0	ChondroProg	4.4425	9.17317
TAAGAGACATACAGCT-WSSS_THYst8796438	0	0	0	0	2.22711	ChondroProg	4.1823	10.7049
TAAGTGCAGCGCCTCA-WSSS_THYst8796438	0	0	0	0	2.32235	ChondroProg	4.27122	10.5789
TACAGTGAGAGGTTAT-WSSS_THYst8796438	0	0	0	0	1.22882	TransMes	5.14482	7.59435
TACAGTGGTAAGCACG-WSSS_THYst8796438	0	0	0	0	2.02423	ChondroProg	4.39904	10.602
TACCTATAGATCCCGC-WSSS_THYst8796438	0	0	0	0	1.73982	ChondroProg	2.76674	10.7943
TACCTTAAGATATGGT-WSSS_THYst8796438	0	0	0	0	2.1695	ChondroProg	4.2066	9.94674
TACCTTAGTTCTGTTT-WSSS_THYst8796438	0	0	0	0	1.99063	ChondroProg	3.04054	9.98438
TACGGGCCACGTGAGA-WSSS_THYst8796438	0	0	0	0	2.16585	ChondroProg	3.08	11.1609
TACGGGCCATTACCTT-WSSS_THYst8796438	0	0	0	0	2.26934	ChondroProg	2.8791	11.0313
TACGGGCTCCAAACAC-WSSS_THYst8796438	0	0	0	0	1.66062	ChondroProg	3.51269	10.8573
TACTCATCACAGGTTT-WSSS_THYst8796438	0	0	0	0	1.62138	ChondroProg	3.32491	10.9621
TACTCATTCGTATCAG-WSSS_THYst8796438	0	0	0	0	2.2792	ChondroProg	2.8355	11.8044
TACTTGTGTCCTAGCG-WSSS_THYst8796438	0	0	0	0	2.33602	ChondroProg	3.6753	10.2749
TAGACCACACCGATAT-WSSS_THYst8796438	0	0	0	0	1.9972	ChondroProg	3.19114	11.4673
TAGAGCTAGCCGATTT-WSSS_THYst8796438	0	0	0	0	2.43682	ChondroProg	3.19141	10.9834
TAGAGCTCACATTCGA-WSSS_THYst8796438	0	0	0	0	2.44931	ChondroProg	3.03733	10.8333
TAGAGCTCAGGCGATA-WSSS_THYst8796438	0	0	0	0	1.1907	ChondroProg	4.23806	10.1715
TAGAGCTGTCCAACTA-WSSS_THYst8796438	0	0	0	0	0.588285	TransMes	7.29198	5.49729
TAGCCGGCACAAGACG-WSSS_THYst8796438	0	0	0	0	1.21615	TransMes	5.35155	8.14361
TAGCCGGGTAGGACAC-WSSS_THYst8796438	0	0	0	0	0	TransMes	5.25145	3.75804
TAGGCATGTTAAGAAC-WSSS_THYst8796438	0	0	0	0	1.05695	ChondroProg	3.59735	10.6244
TAGTTGGAGTGCCATT-WSSS_THYst8796438	0	0	0	0	0	ChondroProg	3.49899	10.4881
TATCAGGCAGGTGGAT-WSSS_THYst8796438	0	0	0	0	0	TransMes	6.80104	5.22509
TATGCCCCACGAAGCA-WSSS_THYst8796438	0	0	0	0	2.7009	ChondroProg	3.12009	11.6991
TATGCCCGTTCAGCGC-WSSS_THYst8796438	0	0	0	0	1.67846	ChondroProg	3.62131	11.0704
TATTACCAGCTTATCG-WSSS_THYst8796438	0	0	0	0	2.44287	ChondroProg	3.49661	10.9093
TATTACCGTAAGTGGC-WSSS_THYst8796438	0	0	0	0	2.07887	ChondroProg	3.64228	10.2788
TCAATCTAGGTTCCTA-WSSS_THYst8796438	0	0	0	0	2.46556	ChondroProg	3.0022	10.9211
TCAATCTTCCTCAATT-WSSS_THYst8796438	0	0	0	0	0	TransMes	8.32369	5.27218
TCACGAATCTCGTTTA-WSSS_THYst8796438	0	0	0	0	0.960561	ChondroProg	4.58147	8.91282
TCAGATGTCTGGTATG-WSSS_THYst8796438	0	0	0	0	1.11021	ChondroProg	2.95266	10.34
TCAGCAACAAAGGAAG-WSSS_THYst8796438	0	0	0	0	2.19751	ChondroProg	3.35594	11.2026
TCATTACTCCAAACAC-WSSS_THYst8796438	0	0	0	0	2.71574	ChondroProg	3.56206	10.0062
TCATTTGTCATCTGTT-WSSS_THYst8796438	0	0	0	0	2.34806	ChondroProg	3.72298	9.60097
TCCACACCATGACATC-WSSS_THYst8796438	0	0	0	0	2.10091	ChondroProg	3.11465	10.0876
TCGCGAGGTCTCTCTG-WSSS_THYst8796438	0	0	0	0	0	ChondroProg	3.59488	10.1757
TCGCGTTCAAGGTTTC-WSSS_THYst8796438	0	0	0	0	1.65495	ChondroProg	3.64334	11.1014
TCGGGACAGATCCGAG-WSSS_THYst8796438	0	0	0	0	0	ChondroProg	4.96213	9.48964
TCGGGACGTCTACCTC-WSSS_THYst8796438	0	0	0	0	2.31739	ChondroProg	3.17174	11.3959
TCGTACCTCAATCACG-WSSS_THYst8796438	0	0	0	0	2.3466	ChondroProg	3.75873	10.7794
TCTCATACAAAGTCAA-WSSS_THYst8796438	0	0	0	0	1.50835	ChondroProg	3.36674	11.5705
TCTCATATCCTTCAAT-WSSS_THYst8796438	0	0	0	0	2.67977	ChondroProg	3.44163	10.9809
TCTCTAACAATAAGCA-WSSS_THYst8796438	0	0	0	0	2.3886	ChondroProg	2.93087	10.9614
TCTCTAAGTTGGAGGT-WSSS_THYst8796438	0	0	0	0	1.50384	ChondroProg	3.53877	10.9709
TCTCTAATCTTTAGGG-WSSS_THYst8796438	0	0	0	0	0.866092	ChondroProg	4.28785	11.2601
TCTGAGATCCAGAAGG-WSSS_THYst8796438	0	0	0	0	1.23277	ChondroProg	4.31154	11.1287
TCTTTCCAGGCAGTCA-WSSS_THYst8796438	0	0	0	0	1.12665	ChondroProg	3.79864	10.2506
TCTTTCCCAGTTTACG-WSSS_THYst8796438	0	0	0	0	1.14144	ChondroProg	3.71143	10.9476
TGAAAGACATCGACGC-WSSS_THYst8796438	0	0	0	0	2.02298	ChondroProg	4.12179	10.7831
TGACAACCAATCGGTT-WSSS_THYst8796438	0	0	0	0	0.891017	TransMes	7.77206	4.66251
TGACAACTCAGTACGT-WSSS_THYst8796438	0	0	0	0	2.81614	ChondroProg	3.06058	11.0649
TGACGGCCAATGGAAT-WSSS_THYst8796438	0	0	0	0	1.96783	ChondroProg	3.61035	11.2527
TGACTTTGTGTGGCTC-WSSS_THYst8796438	0	0	0	0	1.13196	ChondroProg	3.43327	10.2368
TGAGAGGAGGGTTTCT-WSSS_THYst8796438	0	0	0	0	2.98857	ChondroProg	3.43043	11.1196
TGAGAGGGTCTAGCGC-WSSS_THYst8796438	0	0	0	0	1.87049	ChondroProg	3.3486	10.1338
TGAGAGGTCTGGAGCC-WSSS_THYst8796438	0	0	0	0	1.45457	ChondroProg	2.9029	10.3651
TGAGCCGGTGCAGACA-WSSS_THYst8796438	0	0	0	0	2.06122	ChondroProg	3.15699	10.3397
TGAGGGAGTCACACGC-WSSS_THYst8796438	0	0	0	0	1.80713	ChondroProg	4.84296	10.991
TGAGGGATCACGCGGT-WSSS_THYst8796438	0	0	0	0	1.98885	ChondroProg	3.63688	10.3791
TGCACCTCACCCTATC-WSSS_THYst8796438	0	0	0	0	0	TransMes	4.22126	4.30344
TGCACCTTCACATACG-WSSS_THYst8796438	0	0	0	0	1.64447	ChondroProg	4.78459	8.60252
TGCCAAAGTCTGCCAG-WSSS_THYst8796438	0	0	0	0	0	ChondroProg	3.36148	10.8001
TGCCAAATCGTGTAGT-WSSS_THYst8796438	0	0	0	0	1.32798	ChondroProg	3.05841	10.9705
TGCCCATGTACATGTC-WSSS_THYst8796438	0	0	0	0	2.15995	ChondroProg	3.64398	10.5304
TGCCCATTCTGTCAAG-WSSS_THYst8796438	0	0	0	0	1.33882	ChondroProg	3.82794	8.68674
TGCCCTAGTAGCGCTC-WSSS_THYst8796438	0	0	0	0	1.04665	ChondroProg	3.66617	8.97097
TGCCCTATCCAAGTAC-WSSS_THYst8796438	0	0	0	0	1.93464	ChondroProg	2.83653	10.5171
TGCGCAGCACGTCAGC-WSSS_THYst8796438	0	0	0	0	2.48572	ChondroProg	2.75302	10.974
TGCGTGGTCAGATAAG-WSSS_THYst8796438	0	0	0	0	1.87624	ChondroProg	3.94496	10.4072
TGCTACCCATCGATTG-WSSS_THYst8796438	0	0	0	0	1.60625	ChondroProg	3.8118	10.4494
TGCTACCTCAGATAAG-WSSS_THYst8796438	0	0	0	0	1.64898	ChondroProg	3.41311	9.8354
TGCTGCTCATCAGTCA-WSSS_THYst8796438	0	0	0	0	1.1464	ChondroProg	3.56005	9.26836
TGGCCAGGTCTAGGTT-WSSS_THYst8796438	0	0	0	0	0	TransMes	7.39402	4.00175
TGGCGCAGTACCGCTG-WSSS_THYst8796438	0	0	0	0	1.97925	ChondroProg	3.47244	11.2211
TGGGCGTTCACCGTAA-WSSS_THYst8796438	0	0	0	0	0	TransMes	4.97973	6.92762
TGGGCGTTCCAAACAC-WSSS_THYst8796438	0	0	0	0	1.16413	ChondroProg	3.57862	11.0063
TGGGCGTTCTTGACGA-WSSS_THYst8796438	0	0	0	0	0	ChondroProg	3.94895	9.5678
TGTGGTACAATGGATA-WSSS_THYst8796438	0	0	0	0	1.00346	ChondroProg	3.24107	11.3355
TGTTCCGGTCTAGTCA-WSSS_THYst8796438	0	0	0	0	2.23938	ChondroProg	3.32204	10.2709
TGTTCCGGTTATTCTC-WSSS_THYst8796438	0	0	0	0	1.33159	ChondroProg	3.68011	8.43401
TTAACTCAGCGTGAAC-WSSS_THYst8796438	0	0	0	0	0.932398	ChondroProg	3.61757	10.9709
TTAACTCGTTCGCTAA-WSSS_THYst8796438	0	0	0	0	2.53752	ChondroProg	3.08399	10.7959
TTAGGACTCAATCACG-WSSS_THYst8796438	0	0	0	0	2.82859	ChondroProg	3.88842	10.1267
TTAGGCAGTGTCAATC-WSSS_THYst8796438	0	0	0	0	2.11016	ChondroProg	2.91413	10.4125
TTATGCTGTTTGGGCC-WSSS_THYst8796438	0	0	0	0	1.05062	ChondroProg	3.23158	11.189
TTCGAAGCATGCCTTC-WSSS_THYst8796438	0	0	0	0	1.6862	ChondroProg	3.75501	10.0664
TTCGAAGGTCCGCTGA-WSSS_THYst8796438	0	0	0	0	2.52606	ChondroProg	3.52828	9.71158
[truncated: 15,097 more rows]

## Sheet: panel_b
10x Visium PCW5.6									10x Visium PCW6.2
index	SP9	LHX2	MSX1	IRX1	SOX9	array_row	array_col		index	SP9	LHX2	MSX1	IRX1	SOX9	array_row	array_col
AAACGGTTGCGAACTG-1_WSSS_THYst9699526	0	0	0.436208	0	0.128136	67	59		AAACAGTGTTCCTGGG-1_WSSS_THYst9699525	0	0	0	0	0	73	43
AAAGGCCCTATAATAC-1_WSSS_THYst9699526	0	0	0	0	0.576344	66	22		AAACATTTCCCGGATT-1_WSSS_THYst9699525	0	0	0.424759	0.721951	0	61	97
AAAGGCTACGGACCAT-1_WSSS_THYst9699526	0	0	0.261536	0	0.468657	62	54		AAACCTAAGCAGCCGG-1_WSSS_THYst9699525	0	0	0	0	0	65	83
AAAGGCTCTCGCGCCG-1_WSSS_THYst9699526	0	0	0	0	0.35651	55	55		AAACGGGCGTACGGGT-1_WSSS_THYst9699525	0	0	0	0.673485	0	65	91
AAATTGATAGTCCTTT-1_WSSS_THYst9699526	0	0	0	0	0	55	31		AAACGGTTGCGAACTG-1_WSSS_THYst9699525	0	0	0	0	0	67	59
AACAATACATTGTCGA-1_WSSS_THYst9699526	0	0	0	0	0.814218	61	37		AAACTCGGTTCGCAAT-1_WSSS_THYst9699525	0	0	0.160397	0	0	66	70
AACAGCTGTGTGGCAA-1_WSSS_THYst9699526	0	0	0	0	0	59	31		AAAGGCTACGGACCAT-1_WSSS_THYst9699525	0	0	0.344738	0.187152	0.187152	62	54
AACATTGAAGTTGATC-1_WSSS_THYst9699526	0	0	0	0	0	67	23		AAAGGCTCTCGCGCCG-1_WSSS_THYst9699525	0	0.172754	0	0.664166	0	55	55
AACATTGTGACTCGAG-1_WSSS_THYst9699526	0	0	0	0	0.237825	64	52		AAATCCGATACACGCC-1_WSSS_THYst9699525	0	0.500114	0	0.500114	0	65	87
AACCCGACAACCCGTG-1_WSSS_THYst9699526	0	0.143384	0.143384	0	0	67	43		AAATCTAGCCCTGCTA-1_WSSS_THYst9699525	0	0.31579	1.04967	0	0.170309	53	101
AACGCGACCTTGGGCG-1_WSSS_THYst9699526	0	0	1.00605	0	0	67	53		AACAATACATTGTCGA-1_WSSS_THYst9699525	0.437041	0	0	0.437041	0	61	37
AACTAGGCTTGGGTGT-1_WSSS_THYst9699526	0	0.607665	0	0	0	55	61		AACACACGCTCGCCGC-1_WSSS_THYst9699525	0.352991	0.990757	0.990757	0	0	51	93
AAGACCCAACTGAACA-1_WSSS_THYst9699526	0	0	0	0	0.411264	60	54		AACATTGTGACTCGAG-1_WSSS_THYst9699525	0	0	0	0	0	64	52
AAGATGGCACCGGACC-1_WSSS_THYst9699526	0	0	0	0	0.212936	59	39		AACCCGACAACCCGTG-1_WSSS_THYst9699525	0	0	0	0	0	67	43
AAGCCGCCGTGAAATC-1_WSSS_THYst9699526	0	0	0	0	0.852088	65	23		AACCCGCTGTATTCCA-1_WSSS_THYst9699525	0	0	0	0.812091	0	75	59
AAGCGTCCCTCATCGA-1_WSSS_THYst9699526	0	0	0	0	0	57	35		AACCTCGCTTTAGCCC-1_WSSS_THYst9699525	0	0	0	0.640564	0.640564	62	82
AAGGGAACGACTGGCT-1_WSSS_THYst9699526	0	0	0	0	0	63	21		AACGCGACCTTGGGCG-1_WSSS_THYst9699525	0	0	0	0	0	67	53
AAGGGACTATGCATTC-1_WSSS_THYst9699526	0	0	0	0.182031	0.787505	60	26		AACGCTGTTGCTGAAA-1_WSSS_THYst9699525	0	0	0.601429	1.63386	0.974352	54	94
AAGTGAGTCGGGTTTA-1_WSSS_THYst9699526	0	0	0	0	0.312927	62	48		AACTAGGCTTGGGTGT-1_WSSS_THYst9699525	0	0	0	0.675135	0.176354	55	61
AATACCGGAGGGCTGT-1_WSSS_THYst9699526	0	0	0	0	0.228001	67	37		AACTCCAGAGCGTGTT-1_WSSS_THYst9699525	0	0	0	0	0	60	92
AATAGTCCGTCCCGAC-1_WSSS_THYst9699526	0	0	0	0	0.568498	57	57		AAGACCCAACTGAACA-1_WSSS_THYst9699525	0	0	0	0	0	60	54
AATGTGCTAATCTGAG-1_WSSS_THYst9699526	0	0	0	0.221814	0.221814	66	32		AAGAGGCCCTTTGGAA-1_WSSS_THYst9699525	0	0.710783	1.27786	0	0	59	109
AATTAACGGATTTCCA-1_WSSS_THYst9699526	0	0.108763	0	0	0	58	66		AAGCACCCTGCGTATC-1_WSSS_THYst9699525	0	0	0.520692	0	0.520692	59	73
AATTCCAAGCATGTAC-1_WSSS_THYst9699526	0	0.126413	0.339506	0	0.126413	66	58		AAGCGCAGGGCTTTGA-1_WSSS_THYst9699525	0	0.274183	0	0	0	67	73
ACAATGAATACGGAGA-1_WSSS_THYst9699526	0	0	0	0.177987	0	57	31		AAGCTCTTTCATGGTG-1_WSSS_THYst9699525	0	0	0	0	0	57	81
ACACATGATCAAATCT-1_WSSS_THYst9699526	0	0	0	0	0	60	16		AAGTGAGTCGGGTTTA-1_WSSS_THYst9699525	0	0	0.173878	0	0	62	48
ACACCGGTCTGACCGC-1_WSSS_THYst9699526	0	0	0	0	0	65	17		AAGTGCTTCTCTATTG-1_WSSS_THYst9699525	0	0	0	0	0	69	37
ACATCCCGGCCATACG-1_WSSS_THYst9699526	0	0.175983	0	0	0.570793	55	57		AAGTTCACTCCAAGCT-1_WSSS_THYst9699525	0	0	0.79948	0.342261	1.23802	57	85
ACCAACGCTTATTTAT-1_WSSS_THYst9699526	0	0.548567	1.25433	0	0	53	49		AAGTTGTGATGTTATA-1_WSSS_THYst9699525	0	0.77875	1.65699	0.211678	0	66	106
ACCCGAGCGAAATTAC-1_WSSS_THYst9699526	0	0	0	0	1.01693	61	29		AAGTTTATGGGCCCAA-1_WSSS_THYst9699525	0	0	0	0	0	68	70
ACCCGGAAACTCCCAG-1_WSSS_THYst9699526	0	0.279396	0.102054	0	0.279396	57	65		AATACCGGAGGGCTGT-1_WSSS_THYst9699525	0	0	0	0	1.01671	67	37
ACCCGTGTCATCAGTA-1_WSSS_THYst9699526	0	0	0	0	0.229462	58	54		AATAGTCCGTCCCGAC-1_WSSS_THYst9699525	0	0	0	0.190091	0	57	57
ACCCTATGCCATATCG-1_WSSS_THYst9699526	0	0.128214	0.241842	0	0	56	40		AATCAGGTTTCATTTA-1_WSSS_THYst9699525	0	0	0	0	1.59601	69	33
ACCGACACATCTCCCA-1_WSSS_THYst9699526	0	0.294452	0	0	0	61	67		AATCATGTAAAGACTC-1_WSSS_THYst9699525	0	0.535479	1.61214	0.779528	0.779528	54	98
ACCGTGACCACGTGGG-1_WSSS_THYst9699526	0	0	0	0	0.346833	61	39		AATCCCGCTCAGAGCC-1_WSSS_THYst9699525	0	0	0.338727	0	0	76	56
ACGACTGGTCATACTC-1_WSSS_THYst9699526	0	0	0	0	0.876496	64	34		AATCGTGAGCCGAGCA-1_WSSS_THYst9699525	0	0.740829	0.311807	0	0.311807	67	83
ACGCAAACTAATAGAT-1_WSSS_THYst9699526	0	0	0.205751	0	0.205751	63	47		AATGTGCTAATCTGAG-1_WSSS_THYst9699525	0	0	0	0	0	66	32
ACGGCCAACATGGACT-1_WSSS_THYst9699526	0	0.825956	0.87174	0	0	53	55		AATTAACGGATTTCCA-1_WSSS_THYst9699525	0	0	0	0	0.620826	58	66
ACGTTCGTTCAGGAAA-1_WSSS_THYst9699526	0	0.377048	0.377048	0.377048	0.650213	60	44		AATTCCAAGCATGTAC-1_WSSS_THYst9699525	0	0	0	0.217039	0	66	58
ACTACGCGTTAGAATT-1_WSSS_THYst9699526	0	0	0	0	0.425293	60	56		AATTCGATTCGAGGAT-1_WSSS_THYst9699525	0	0	0	0	0	66	76
ACTATGTCCAGCTGCC-1_WSSS_THYst9699526	0	0	0	0	0.392606	64	22		AATTGCAGCAATCGAC-1_WSSS_THYst9699525	0	0	0.299208	0.529204	0	64	102
ACTATTTCCGGGCCCA-1_WSSS_THYst9699526	0	0	0	0	0.225229	59	41		ACAAACTCCATCAGAG-1_WSSS_THYst9699525	0	0	0	0	0	76	40
ACTCCAATATCATCAT-1_WSSS_THYst9699526	0	0	0	0	1.0629	63	29		ACAAAGCATGACCTAG-1_WSSS_THYst9699525	0	0	0	1.06566	0.389123	63	97
ACTGCCCGCCATTCTC-1_WSSS_THYst9699526	0	0	0.281517	0	0.150633	68	30		ACAAGGATGCTTTAGG-1_WSSS_THYst9699525	0	0	0	0	1.30522	61	87
ACTTTGGTCGTGCTCC-1_WSSS_THYst9699526	0	0.2837	0	0	0	61	13		ACAATTGTGTCTCTTT-1_WSSS_THYst9699525	0.183316	0.878944	1.10258	0	0	51	97
AGACGACGATGCCGCT-1_WSSS_THYst9699526	0	0	0	0	0	53	33		ACACGTAGGCCACAAG-1_WSSS_THYst9699525	0	0.653208	1.50462	0	0	58	110
AGACTGTTACCGGGTC-1_WSSS_THYst9699526	0	0	0	0	0.307709	63	45		ACAGCGACATTCTCAT-1_WSSS_THYst9699525	0	0	0	1.03191	1.03191	59	99
AGAGAAACACCAGAAA-1_WSSS_THYst9699526	0	0	0.647638	0	0.167381	68	34		ACAGGCACGGATCCTT-1_WSSS_THYst9699525	0	0	0.738328	1.68078	1.3167	69	95
AGAGAAGGAGTACAAT-1_WSSS_THYst9699526	0	0	0	0	0	58	34		ACAGGCTTGCCCGACT-1_WSSS_THYst9699525	0.17792	0.773979	1.4148	0	0	53	87
AGATGCAAGACGTGCA-1_WSSS_THYst9699526	0	0	0	0	0.889388	58	24		ACATCCCGGCCATACG-1_WSSS_THYst9699525	0	0	0.114258	0.394852	0	55	57
AGCAACCGAAAGTAAT-1_WSSS_THYst9699526	0	0	0	0	0.455395	56	20		ACCAACCGCACTCCAC-1_WSSS_THYst9699525	0	0	0	1.132	0.718294	65	97
AGCACACGTTTAGACT-1_WSSS_THYst9699526	0	0	0	0	0	68	26		ACCAATATGCAAGTTA-1_WSSS_THYst9699525	0	0	0.324776	0	0.324776	56	78
AGCAGCCAGATGAATA-1_WSSS_THYst9699526	0	0	0	0.198826	0	56	58		ACCCATTTGTCCCTCT-1_WSSS_THYst9699525	0	0	0	0.51125	0.51125	60	100
AGCCAAGCTTTGTGTC-1_WSSS_THYst9699526	0	0	0	0	0.520129	64	58		ACCCGATTGGTTCCGA-1_WSSS_THYst9699525	0	0	0	0	0.797034	69	35
AGCCCGGCATTAGAGG-1_WSSS_THYst9699526	0	0	0	0	1.23639	64	26		ACCCGGAAACTCCCAG-1_WSSS_THYst9699525	0	0	0.359668	0	0	57	65
AGCCCGGTAGCCTGTA-1_WSSS_THYst9699526	0	0	0	0	0.282333	61	49		ACCCGTGTCATCAGTA-1_WSSS_THYst9699525	0	0	0	0	0	58	54
AGCCCTCCCTGGTGGC-1_WSSS_THYst9699526	0	0	0.539501	0.213807	0.213807	67	29		ACCCTCCCGTCAGGGC-1_WSSS_THYst9699525	0	0.246273	1.4704	0.60854	0.246273	69	99
AGCGCATAATGAATCG-1_WSSS_THYst9699526	0	0	0	0	0.215448	57	55		ACCGACACATCTCCCA-1_WSSS_THYst9699525	0	0	0	0	0.32595	61	67
AGCGGACACTTCGTAG-1_WSSS_THYst9699526	0	0	0.168866	0.168866	0	62	62		ACCGTGACCACGTGGG-1_WSSS_THYst9699525	0	0	0	0	0	61	39
AGCTAACAAGCAATGT-1_WSSS_THYst9699526	0	0	0	0	1.53166	61	33		ACCTACTATAAATCTA-1_WSSS_THYst9699525	0	0	0	0	0.17281	68	58
AGCTGTAACCTCAATC-1_WSSS_THYst9699526	0	0	0	0	0.180512	54	28		ACCTCCGCCCTCGCTG-1_WSSS_THYst9699525	0.394393	0.591006	0.959967	0.14942	0	55	107
AGGAAGCTGTCCGCCG-1_WSSS_THYst9699526	0	0.262029	0	0	0	61	65		ACGACTCTAGGGCCGA-1_WSSS_THYst9699525	0	0.20678	1.04299	0	0.20678	71	93
AGGCAGGGAGCGTACT-1_WSSS_THYst9699526	0	0	0	0	0	59	49		ACGACTGGTCATACTC-1_WSSS_THYst9699525	0	0	0	0	0.361496	64	34
AGGGACTCTACGCGAC-1_WSSS_THYst9699526	0	0	0.170718	0	0	55	53		ACGCAAACTAATAGAT-1_WSSS_THYst9699525	0	0	0	0	0	63	47
AGGGTGCCGTTCTTTA-1_WSSS_THYst9699526	0	0	0	0	0.693456	65	33		ACGCATACGTTTACTA-1_WSSS_THYst9699525	0	0.221919	1.44223	0.912612	0.403423	56	102
AGGTAGATCGAGATAT-1_WSSS_THYst9699526	0	0	0	0	1.81807	63	35		ACGGACTCTCAAAGCG-1_WSSS_THYst9699525	0	0	0	0	0	61	75
AGGTGGTGACCTTCGC-1_WSSS_THYst9699526	0	0	0.285383	0	0.507145	64	56		ACGGATGGTGCGGATA-1_WSSS_THYst9699525	0	0	0	0	0.940514	57	79
AGTATACACAGCGACA-1_WSSS_THYst9699526	0	0.202987	0.202987	0	0.371642	64	48		ACGGTACAGTTCAATG-1_WSSS_THYst9699525	0	0.456413	0.93311	0.176304	0	71	97
AGTATGCTGGAGACCA-1_WSSS_THYst9699526	0	0	0	0	0.185666	58	26		ACGTACTTTGGCACGG-1_WSSS_THYst9699525	0	0	0	0	0	70	32
AGTATTTGGCACGACC-1_WSSS_THYst9699526	0	0	0	0	0.517735	58	52		ACGTTCACTATGCCGC-1_WSSS_THYst9699525	0	0	0	0	0	74	38
AGTCAAATGATGTGAT-1_WSSS_THYst9699526	0	0.19428	0	0	0.356885	67	35		ACGTTCGTTCAGGAAA-1_WSSS_THYst9699525	0	0	0	0.289805	0	60	44
AGTCTCACAAGACTAC-1_WSSS_THYst9699526	0	0	0	0	0	54	30		ACGTTCTGTACAAGTC-1_WSSS_THYst9699525	0	0	0	1.09381	1.46079	65	95
AGTGACTGTGACACAA-1_WSSS_THYst9699526	0	0.343424	0.343424	0.479118	0	66	28		ACTACAAAGAGAGGTG-1_WSSS_THYst9699525	0	0	0	0	0	71	49
AGTTGACGGTCCTTGC-1_WSSS_THYst9699526	0	0.25282	0.134379	0	0	65	63		ACTACGCGTTAGAATT-1_WSSS_THYst9699525	0	0	0	0	0.269381	60	56
ATAATTAGCTAAGTAG-1_WSSS_THYst9699526	0	0.377831	0.108656	0	0	64	64		ACTATTTCCGGGCCCA-1_WSSS_THYst9699525	0	0	0	0	0.297604	59	41
ATACCTAACCAAGAAA-1_WSSS_THYst9699526	0	0	0	0	0	58	64		ACTCAAGTGCAAGGCT-1_WSSS_THYst9699525	0	0	0	0	1.08975	60	86
ATACGGAACGTCGTTT-1_WSSS_THYst9699526	0	0	0	0.320864	0.563401	56	22		ACTCCCTAATGCTAAA-1_WSSS_THYst9699525	0	0.108285	0	0	0.108285	57	69
ATACGTTATGCACGGA-1_WSSS_THYst9699526	0	0	0	0	0	63	63		ACTCCGGCCGACCACT-1_WSSS_THYst9699525	0	0.582724	0.78224	0	0.180426	70	90
ATATAAAGCGCTCGTG-1_WSSS_THYst9699526	0	0.501062	0	0	0	58	68		ACTCTGACCTAATAGA-1_WSSS_THYst9699525	0	0.539028	0.728278	1.9043	1.34998	69	97
ATCCCATCCACAGCGC-1_WSSS_THYst9699526	0	0	0	0	0.420534	62	14		ACTGAAACGCCGTTAG-1_WSSS_THYst9699525	0	0	0	1.35959	0.544443	57	93
ATCGTGGAAAGTCTGG-1_WSSS_THYst9699526	0	0	0	0	0.626142	63	23		ACTGCCCGCCATTCTC-1_WSSS_THYst9699525	0	0	0	0	0	68	30
ATCTGACATGGAAGGA-1_WSSS_THYst9699526	0	0	0	0	0.338543	63	41		ACTGGGATGCCAGTGC-1_WSSS_THYst9699525	0	0	0	0	0	73	53
ATCTGCTGTTATCGCC-1_WSSS_THYst9699526	0	0.109511	0.298026	0	0.109511	67	57		ACTTACGCATCCACGC-1_WSSS_THYst9699525	0	0	0	0	0.882832	58	78
ATGACGCGTTCTATCC-1_WSSS_THYst9699526	0	0	0.135587	0	0.135587	52	30		ACTTCCATGCGGGACA-1_WSSS_THYst9699525	0	0	0	0	1.51893	61	85
ATGACTATCAGCTGTG-1_WSSS_THYst9699526	0	0	0	0	0.309335	63	43		ACTTGTTACCGGATCA-1_WSSS_THYst9699525	0	0	0	0	0	75	57
ATGGGACCTGCTGAAC-1_WSSS_THYst9699526	0	0	0	0	0.885904	61	31		AGAAGGTTGTAGGTCG-1_WSSS_THYst9699525	0	0	0.534418	0	0.534418	64	78
ATGGGTGTATACCTCC-1_WSSS_THYst9699526	0	0	0	0	0.617246	64	24		AGACTGTTACCGGGTC-1_WSSS_THYst9699525	0	0	0	0.15243	0	63	45
ATGTTGTAGTCTGTTT-1_WSSS_THYst9699526	0	0	0	0	0.210023	65	47		AGAGAAACACCAGAAA-1_WSSS_THYst9699525	0	0	0	0.250093	0.449986	68	34
ATTATTATGTCCGTCA-1_WSSS_THYst9699526	0	0	0.159097	0.159097	0	59	37		AGATATAATACGACTA-1_WSSS_THYst9699525	0	0	0	0	0.440356	64	72
ATTGCCTATTAGACCG-1_WSSS_THYst9699526	0	0	0.377544	0.206485	0.763952	67	25		AGCAAAGGCCGCTAGT-1_WSSS_THYst9699525	0	0	0.597994	0	0	60	72
ATTTCCGGGTTCTGCG-1_WSSS_THYst9699526	0	0	0	0	0	55	35		AGCAGAAGGAGAAAGA-1_WSSS_THYst9699525	0	0	0	0	0.887644	64	68
ATTTGCGCGAGTAGCT-1_WSSS_THYst9699526	0	0	0	0	0	53	31		AGCAGCCAGATGAATA-1_WSSS_THYst9699525	0	0	0	0	0	56	58
CAACTGCTCATCCGAT-1_WSSS_THYst9699526	0	0	0	0	0.394768	59	55		AGCATATCAATATGCT-1_WSSS_THYst9699525	0.170055	1.04862	0.909453	0	0	51	95
CACAGAGACGAGGACG-1_WSSS_THYst9699526	0	0	0	0	0	64	20		AGCATTACGAGGCAAG-1_WSSS_THYst9699525	0	0.488332	1.16427	0	0.488332	67	105
CACAGGGCCGTTGTCA-1_WSSS_THYst9699526	0	0.234472	0	0	0.424275	62	60		AGCCAAGCTTTGTGTC-1_WSSS_THYst9699525	0	0	0	0	0	64	58
CACATCGTGCACGCGC-1_WSSS_THYst9699526	0	0	0	0	0	60	38		AGCCACAGGTTACCCG-1_WSSS_THYst9699525	0	0	0	0	1.34719	63	89
CACCAGTCAGCATGCA-1_WSSS_THYst9699526	0	0	0	0	0.747803	60	22		AGCCCGCAACAAGCAG-1_WSSS_THYst9699525	0	0	0	0	0.219126	68	54
CACTCCTATGTAAGAT-1_WSSS_THYst9699526	0	0	0	0	0	56	36		AGCCCGGTAGCCTGTA-1_WSSS_THYst9699525	0	0	0	0	0	61	49
CACTGACGATTGTGGA-1_WSSS_THYst9699526	0	0	0	0	0.403839	65	51		AGCCCTCCCTGGTGGC-1_WSSS_THYst9699525	0	0	0.255451	0.627611	0	67	29
CAGACACCGATCGCTG-1_WSSS_THYst9699526	0	0.806609	1.19496	0	0	53	51		AGCGACTTTGAAGACA-1_WSSS_THYst9699525	0	0	0	0	0	77	45
CAGAGGCGATGCATGA-1_WSSS_THYst9699526	0	0.370009	1.0264	0	0	54	48		AGCGATGCGCCTAATA-1_WSSS_THYst9699525	0	0.213528	1.28604	0	0.389387	64	108
CATACACGGTTCCCAC-1_WSSS_THYst9699526	0	0.211785	0.211785	0	0.664505	61	55		AGCGCATAATGAATCG-1_WSSS_THYst9699525	0	0.141299	0	0	0	57	55
CATACGAACTAGCTGG-1_WSSS_THYst9699526	0	0	0	0.20678	0.20678	65	31		AGCGGACACTTCGTAG-1_WSSS_THYst9699525	0	0	0	0	0.709982	62	62
CATCCAATATAGTTTG-1_WSSS_THYst9699526	0	0.309975	0	0	0	66	18		AGCGGGTCTGACACTC-1_WSSS_THYst9699525	0	0	0	0	0	66	66
CATTATCCCATTAACG-1_WSSS_THYst9699526	0	0.17383	0.450796	0	0	67	31		AGCTAACAAGCAATGT-1_WSSS_THYst9699525	0	0	0	0	0	61	33
CCAACCTTATGTAACT-1_WSSS_THYst9699526	0	0.125726	0.125726	0	0.125726	67	41		AGCTAAGTACGCAGGC-1_WSSS_THYst9699525	0	0	0.675989	0	0	64	86
CCAAGAAAGTGGGCGA-1_WSSS_THYst9699526	0	0.993743	1.12473	0	0	52	52		AGCTCCATATATGTTC-1_WSSS_THYst9699525	0	0.852553	1.68144	0	0.289985	57	109
CCAGCTCGAACGCATT-1_WSSS_THYst9699526	0	0.355628	0.101445	0	0	63	65		AGCTTCTTCTCGAGCA-1_WSSS_THYst9699525	0	0.641954	1.30849	1.30849	0.262413	68	100
CCAGTCTTGTCATAGA-1_WSSS_THYst9699526	0	0	0	0	0.265437	59	59		AGGAAGCTGTCCGCCG-1_WSSS_THYst9699525	0	0	0	0	0.436631	61	65
CCATGTTCATCTATAT-1_WSSS_THYst9699526	0	0	0	0	0.622531	68	28		AGGAGGCCTTCGCGCG-1_WSSS_THYst9699525	0	0.94516	1.28704	0.232859	0.232859	52	98
CCCAATGAGATTTGCA-1_WSSS_THYst9699526	0	0	0	0.197698	0.197698	60	40		AGGATATCCGACTGCA-1_WSSS_THYst9699525	0	0	1.21225	0	0	71	95
CCCGGGTCGTTCAGGG-1_WSSS_THYst9699526	0	0	0	0	0.273823	65	57		AGGCAGGGAGCGTACT-1_WSSS_THYst9699525	0	0	0	0	0	59	49
CCCGTAGCTGGGAAGA-1_WSSS_THYst9699526	0	0	0	0	0	57	39		AGGCCTATCATACCAA-1_WSSS_THYst9699525	0	0	0	0	0.320014	72	52
CCCTATGTAGAGCAGA-1_WSSS_THYst9699526	0	0	0	0	1.19619	60	24		AGGCCTGAGAATCTCG-1_WSSS_THYst9699525	0	0	0	0	1.0042	62	88
CCGACGGGCATGAGGT-1_WSSS_THYst9699526	0	0	0	0	0.52444	54	26		AGGGACTCTACGCGAC-1_WSSS_THYst9699525	0	0	0	0.322551	0	55	53
CCGCATGTGGTACGAT-1_WSSS_THYst9699526	0	0.717298	0	0	0.20952	56	66		AGGGTCAGAGCACTCG-1_WSSS_THYst9699525	0	0	0	0.31776	0.31776	68	40
CCGGAGCGTACTTTCT-1_WSSS_THYst9699526	0	0	0	0	0.260231	58	56		AGGGTGCCGTTCTTTA-1_WSSS_THYst9699525	0	0	0	0	0.636488	65	33
CCGGTTTGTAATTGTG-1_WSSS_THYst9699526	0	0	0.93718	0	0	56	42		AGGGTTCAGACGGTCC-1_WSSS_THYst9699525	0	0	0	0	0	69	45
CCGTATCTCGTCGTAG-1_WSSS_THYst9699526	0	0	0	0	0	53	27		AGGTAGATCGAGATAT-1_WSSS_THYst9699525	0	0	0	0	0	63	35
CCTATACCGTCCTGTC-1_WSSS_THYst9699526	0	0	0.905364	0	0	55	45		AGGTGGTGACCTTCGC-1_WSSS_THYst9699525	0	0	0	0	0	64	56
CCTATATTTGTCCTGG-1_WSSS_THYst9699526	0	0	0	0	0	62	52		AGTACTCTTATGCCCA-1_WSSS_THYst9699525	0	0	0	0	1.19651	56	88
CCTATGGCTCCTAGTG-1_WSSS_THYst9699526	0	0	0	0	1.17011	62	24		AGTAGAAGGCGCCTCA-1_WSSS_THYst9699525	0	0	0	0	0	70	62
CCTCGCGCTGTGCGAT-1_WSSS_THYst9699526	0	0	0	0	0.267824	57	59		AGTATACACAGCGACA-1_WSSS_THYst9699525	0	0	0	0	0	64	48
CCTCTACAAGGATTGG-1_WSSS_THYst9699526	0	0	0	0	0.627845	67	27		AGTATTTGGCACGACC-1_WSSS_THYst9699525	0	0	0	0	0	58	52
CCTGGTCGAATGTGGG-1_WSSS_THYst9699526	0	0	0	0	0.292051	59	69		AGTCAAATGATGTGAT-1_WSSS_THYst9699525	0	0	0	0	0.991039	67	35
CCTTCAGTTAAAGTGA-1_WSSS_THYst9699526	0	0	0	0	0.26201	61	47		AGTCACTAGCTCTCGA-1_WSSS_THYst9699525	0	0	1.4225	0.897181	0.216814	55	99
CCTTTAAGGGAGCACT-1_WSSS_THYst9699526	0	0	0	0	0.476367	58	50		AGTCGTATAAAGCAGA-1_WSSS_THYst9699525	0	0	0	0	0.982238	65	81
CGAATCTGCTCGACGC-1_WSSS_THYst9699526	0	0	0	0	0.814738	62	22		AGTCGTCGACCACCAA-1_WSSS_THYst9699525	0	0	0	0	0	57	91
CGAATGACGCATAATG-1_WSSS_THYst9699526	0	0	0	0	0.260447	63	57		AGTCTTTAAAGTGTCC-1_WSSS_THYst9699525	0	0	0.23522	0	0	67	77
CGAGGGTATCCAGGTG-1_WSSS_THYst9699526	0	0.17437	0	0	0	64	60		AGTGATAACCTGCGCG-1_WSSS_THYst9699525	0	0	0	0	0	59	89
CGATCCTCGCAACATA-1_WSSS_THYst9699526	0	0.324059	0	0	0.175099	66	40		AGTGCACGCTTAAGAA-1_WSSS_THYst9699525	0.208348	0.527639	1.04842	0	0.380684	52	96
CGATTAAATATCTCCT-1_WSSS_THYst9699526	0	0	0	0	0	56	62		AGTGCTAAACACAGCA-1_WSSS_THYst9699525	0	0	0	0	1.03738	61	91
CGCACGTCTGTTTATG-1_WSSS_THYst9699526	0	0	0	0	0	68	32		AGTGGCGTCTGAAGGT-1_WSSS_THYst9699525	0	0	0	0	0	62	86
CGCCCAGCACGCCTAG-1_WSSS_THYst9699526	0	0.405531	0	0	0.223183	59	51		AGTTGACGGTCCTTGC-1_WSSS_THYst9699525	0	0	0	0	0.642765	65	63
CGCGCAAATGTCCAGA-1_WSSS_THYst9699526	0	0	0	0	0.24092	56	24		AGTTGGCAAGGCTAGA-1_WSSS_THYst9699525	0	0.905403	0.633268	0	0	68	106
CGCTGTGTGGATGTTG-1_WSSS_THYst9699526	0	0	0	0	0.367544	59	43		AGTTTGCACCTGCCTC-1_WSSS_THYst9699525	0	0	1.15171	0	1.44583	58	74
CGCTTAGTATTGATAC-1_WSSS_THYst9699526	0	0	0.281422	0	0	66	52		ATAAACGTTGCACCAC-1_WSSS_THYst9699525	0	1.06231	1.56572	0.351134	0.1909	57	107
CGGAAAGAATCAAACG-1_WSSS_THYst9699526	0	0	0	0	0.427199	58	48		ATAATCTTGGAGAACC-1_WSSS_THYst9699525	0	0	0.293308	0	0	61	77
CGGAGCAATTTAATCG-1_WSSS_THYst9699526	0	0.41333	0	0	0.22787	54	60		ATAATTAGCTAAGTAG-1_WSSS_THYst9699525	0	0	0	0	0.925364	64	64
CGGCCAGAGCGACCAT-1_WSSS_THYst9699526	0	0	0.308	0	0	67	49		ATACAGGCCCTCCAAT-1_WSSS_THYst9699525	0	0	0	0	0.166419	56	72
CGGTCCGTCGCAAGCC-1_WSSS_THYst9699526	0	0	0	0	0	63	51		ATACCTAACCAAGAAA-1_WSSS_THYst9699525	0	0	0	0	0.466212	58	64
CGGTTGAGTATCCTTC-1_WSSS_THYst9699526	0	0	0	0.67283	0	66	30		ATACGAGGTTTGTAAG-1_WSSS_THYst9699525	0	0	0	0	0	75	49
CGTCGCTTGGTTATAC-1_WSSS_THYst9699526	0	0	0	0	1.20723	63	25		ATACGTACTTAGCCAC-1_WSSS_THYst9699525	0.227725	0.227725	0	0.413089	0	55	77
CGTGACCAGTCCTCTG-1_WSSS_THYst9699526	0	0	0	0	0.712391	63	55		ATACGTTATGCACGGA-1_WSSS_THYst9699525	0	0	0	0	0.773535	63	63
CGTGCTTCTACCTAAA-1_WSSS_THYst9699526	0	0	0	0	1.18493	62	28		ATACTACCCGTACCAC-1_WSSS_THYst9699525	0	0.25987	0.25987	1.37817	0.909794	59	105
CGTGGTACCCAAAGGC-1_WSSS_THYst9699526	0	0.423647	0.234092	0	0	66	42		ATACTGCCTTACACCG-1_WSSS_THYst9699525	0	0	0.32686	0	1.07604	58	84
CGTGTCTCGTTACGAC-1_WSSS_THYst9699526	0	0	0	0	0	60	34		ATAGCAACTAGGGAAG-1_WSSS_THYst9699525	0	0	0	0	0.520765	62	98
CGTTCAGACCCGCGAA-1_WSSS_THYst9699526	0	0.229975	0	0	0	65	61		ATATAAAGCGCTCGTG-1_WSSS_THYst9699525	0	0.30819	0.30819	0	1.03133	58	68
CGTTGCCCGCGTGGGA-1_WSSS_THYst9699526	0	0	0	0	0.25641	65	45		ATATAACACGGGCGCA-1_WSSS_THYst9699525	0	0	0	0.666208	0.387586	66	94
CGTTTGTGTAGAGGGT-1_WSSS_THYst9699526	0	0	0	0	0	55	41		ATATACGCTCGTGACG-1_WSSS_THYst9699525	0	0.456769	1.35965	0	0.456769	62	108
CTAAATCCGGTGTACA-1_WSSS_THYst9699526	0	0	0	0	1.25824	61	35		ATATCGTTCCTCGAAC-1_WSSS_THYst9699525	0	0	0	0	0	58	92
CTACAAGAAATAACCC-1_WSSS_THYst9699526	0	0	0	0	0	58	40		ATATGGGATAGCAACT-1_WSSS_THYst9699525	0	0	0.189621	0	0	71	55
CTACTATCATAGGTTT-1_WSSS_THYst9699526	0	0	0.251651	0	0	53	25		ATCAAGATCCCAGGAC-1_WSSS_THYst9699525	0	0	0	0	0	72	58
CTACTCAAGGTATAGT-1_WSSS_THYst9699526	0	0	0	0	0.928703	60	42		ATCAGCCTCATGCTGC-1_WSSS_THYst9699525	0	0	0.365887	0	0.843882	57	87
CTATAGGCGTTGATGT-1_WSSS_THYst9699526	0	0	0	0	0.487721	62	38		ATCATAGATCGACGAG-1_WSSS_THYst9699525	0	0	0	0.524987	0	74	44
CTATGCCCGAATGCAA-1_WSSS_THYst9699526	0	0	0.207418	0	0.766623	63	59		ATCATAGCCCTATGTA-1_WSSS_THYst9699525	0	0.568439	1.26743	0.227271	0.928622	62	106
CTCAAACCACTGCCCG-1_WSSS_THYst9699526	0	0	0	0	0.654122	64	40		ATCCACATCGACAGAA-1_WSSS_THYst9699525	0	0	0.33079	0	0.33079	62	72
CTCCTCCAGCTCACAC-1_WSSS_THYst9699526	0	0.235855	0	0	0.235855	62	50		ATCCCATTTCCGTGGG-1_WSSS_THYst9699525	0	0	0	0	0	71	57
CTCGCCGAATGTAGGG-1_WSSS_THYst9699526	0	0	0	0	0.437831	60	64		ATCGTTAGCTAGCGGA-1_WSSS_THYst9699525	0	0	0	1.87729	0.802077	58	98
CTCGGGTTCTCTGGCC-1_WSSS_THYst9699526	0	0	0	0	1.4518	61	27		ATCTAATATCCTACGG-1_WSSS_THYst9699525	0	0	0	0.183146	0	55	67
CTCTCTAACTGCCTAG-1_WSSS_THYst9699526	0	0	0	0	0.304459	57	21		ATCTACCATCTGCTCC-1_WSSS_THYst9699525	0	0.433895	0.966897	0	0.30908	70	88
CTCTTCTGGAAGTTAG-1_WSSS_THYst9699526	0	0	0	0	0.341948	62	40		ATCTAGCTTGTGAGGG-1_WSSS_THYst9699525	0	0	0	0	0	67	65
CTCTTGTCCCGCTTGG-1_WSSS_THYst9699526	0	0.489048	0.224986	0	0.224986	54	58		ATCTCCCACGGAATAT-1_WSSS_THYst9699525	0	0.361951	1.39943	0	0.197263	60	108
CTGCCTTTAATACCTT-1_WSSS_THYst9699526	0	0	0	0.153117	0.843158	64	28		ATCTGACATGGAAGGA-1_WSSS_THYst9699525	0	0	0	0	0	63	41
CTGGCTGGTTGTCAGT-1_WSSS_THYst9699526	0	0.168135	0.168135	0	0.168135	54	56		ATCTGCTGTTATCGCC-1_WSSS_THYst9699525	0	0	0	0	0	67	57
CTGGTGAATGGGCCTA-1_WSSS_THYst9699526	0	0	0	0	0	65	19		ATCTGGGCTGTTCTTG-1_WSSS_THYst9699525	0	0	0	0	0.571814	61	69
CTGTAGCCATCTCACT-1_WSSS_THYst9699526	0	0	0.417831	0	0.121922	56	46		ATCTTATCGCACACCC-1_WSSS_THYst9699525	0	0	0.857723	0.735358	0	64	104
CTGTTGTTCAGTCGTA-1_WSSS_THYst9699526	0	0	0	0	0	67	21		ATGACTATCAGCTGTG-1_WSSS_THYst9699525	0	0	0	0	0	63	43
CTTAGTTGAGGAATCG-1_WSSS_THYst9699526	0	0.39174	0.214931	0	0	67	33		ATGCTCTGGCGCGGTA-1_WSSS_THYst9699525	0	0	0	0	0	60	76
CTTCCGCTCCGTGAAG-1_WSSS_THYst9699526	0	0	0	0	0.214429	56	50		ATGGACTGCTTAGTTG-1_WSSS_THYst9699525	0	0	0	0	0	75	39
CTTCTGGGCGTACCTA-1_WSSS_THYst9699526	0	0.440617	0	0	0.604588	66	34		ATGGTATTGGGAACCG-1_WSSS_THYst9699525	0	0	0.232845	0	0	73	61
CTTGGCCAAGCTGGGA-1_WSSS_THYst9699526	0	0	0	0	0	61	57		ATGTACGATGACGTCG-1_WSSS_THYst9699525	0	0	0	0	0.285775	66	64
CTTTGGGATTGTTGCA-1_WSSS_THYst9699526	0	0.278828	0	0	0	62	44		ATGTAGCGCGCGTAGG-1_WSSS_THYst9699525	0	0	0	0	0	68	72
GAAACATAGGAAACAG-1_WSSS_THYst9699526	0	0	0	0	1.13333	60	20		ATGTCTTGTTTGACTC-1_WSSS_THYst9699525	0	0	0	0	0.90593	74	34
GAAACCTATACAAATG-1_WSSS_THYst9699526	0	0.223488	0	0	0.560355	60	52		ATGTTGATTAGAGACT-1_WSSS_THYst9699525	0	0	0.732412	1.85637	1.15063	68	92
GAAAGCAGTGCACTTT-1_WSSS_THYst9699526	0	0	0.194521	0	0.194521	56	54		ATGTTGTAGTCTGTTT-1_WSSS_THYst9699525	0	0	0.163388	0.163388	0	65	47
GAACCCTCTGTGTTCT-1_WSSS_THYst9699526	0	0.35177	0	0	0	59	67		ATTATCGGAATGTACG-1_WSSS_THYst9699525	0	0	0	0	0	69	57
GAAGAAACGATATTGT-1_WSSS_THYst9699526	0	0	0	0	0.766982	59	29		ATTATTCAGAGTCACT-1_WSSS_THYst9699525	0	0	0	1.0799	0	67	97
GAAGCCTGCACATTCC-1_WSSS_THYst9699526	0	0	0.186457	0	0	61	61		ATTCAACCATTTAAGG-1_WSSS_THYst9699525	0	0	0	1.92507	1.17932	58	100
GAAGGAGTCGAGTGCG-1_WSSS_THYst9699526	0	0.163431	0	0	0	66	60		ATTCACTGATGTTGGA-1_WSSS_THYst9699525	0	0	0	0.164688	0	56	68
GAATAGTGCTCGATTA-1_WSSS_THYst9699526	0	0	0	0	0.26234	60	36		ATTCATCGTTGAGGCA-1_WSSS_THYst9699525	0	0	0	0	1.23093	61	89
GACATCGATTTATAAC-1_WSSS_THYst9699526	0.135723	0.546284	0.955132	0	0.135723	52	50		ATTCGCGCCTTGAGAG-1_WSSS_THYst9699525	0	0.39358	0.791043	0	0.21603	65	107
GACGCCGTAAAGGCTA-1_WSSS_THYst9699526	0	0.165914	0.4327	0	0.165914	54	54		ATTGCCTTTATGTTTG-1_WSSS_THYst9699525	0	0	0	0	1.08308	64	84
GACGGGTTGGCCCGTA-1_WSSS_THYst9699526	0	0	0	0	0	61	51		ATTGCGATCAGTAACT-1_WSSS_THYst9699525	0.341075	0.594937	0.341075	0	0.185009	51	99
GACTGCTGGTGAGAAA-1_WSSS_THYst9699526	0	0.231099	0	0	0	67	39		ATTGGATTACAGCGTA-1_WSSS_THYst9699525	0.168128	0.824883	1.81262	0.168128	0.312015	54	102
GAGACTTCGCGACCGA-1_WSSS_THYst9699526	0	0.117194	0.690493	0	0	53	57		ATTGTCTGTTTCATGT-1_WSSS_THYst9699525	0	0	0	0	0	71	53
GAGCATCAACAACTTG-1_WSSS_THYst9699526	0	0	0	0	0.505515	64	30		CAACCTACCGAGCAGT-1_WSSS_THYst9699525	0	0.276039	0.276039	1.06726	0.49213	61	103
GAGCGCTGTTAGGTAA-1_WSSS_THYst9699526	0	0	0	0	1.33126	61	23		CAACGCGATGAGCCAA-1_WSSS_THYst9699525	0	0	0.53272	0	0	74	36
GAGGGAGTCAGATCGC-1_WSSS_THYst9699526	0	0	0	0	0.57825	65	41		CAACTGCTCATCCGAT-1_WSSS_THYst9699525	0	0	0	0	0.399508	59	55
GAGGGTAGTAACAAAG-1_WSSS_THYst9699526	0	0	0	0	1.14968	63	31		CAAGCGGCACATAATT-1_WSSS_THYst9699525	0	0.747354	0.441927	0	0	54	72
GAGTAGATACTAGTTG-1_WSSS_THYst9699526	0	0.373863	0	0	0	62	64		CAAGGCCAGTGGTGCA-1_WSSS_THYst9699525	0	0	0	1.37299	0.552033	66	100
GAGTCAGACCAGAATC-1_WSSS_THYst9699526	0	0	0.321747	0	0.321747	56	48		CAAGTAAGTGATAGAC-1_WSSS_THYst9699525	0	0	0	0	0	69	53
GATCAACATAAAGGGA-1_WSSS_THYst9699526	0	0	0	0	0.819133	62	36		CAAGTCGTTGAAATCT-1_WSSS_THYst9699525	0	0	0	0	0	76	48
GATCGCTATATCTCAG-1_WSSS_THYst9699526	0	0	0.199057	0	1.23045	61	25		CAATGACCCTTAATTT-1_WSSS_THYst9699525	0	0	0	0	0	73	57
GATCTGCTATCTAAGG-1_WSSS_THYst9699526	0	0	0	0	0.630681	62	56		CAATGCGAGAAGTATC-1_WSSS_THYst9699525	0.218705	0.398057	1.23682	0	0	54	82
GATGACAAGTAGGGCA-1_WSSS_THYst9699526	0	0	0	0	0	57	33		CACACACGCTAACGAG-1_WSSS_THYst9699525	0	0.643411	1.88682	0.5437	0.432935	55	103
GATTGCTCCAGTTGCA-1_WSSS_THYst9699526	0	0	0	0	0.919001	63	27		CACAGGGCCATATAGT-1_WSSS_THYst9699525	0	0	0	1.27	0.355442	57	97
GCAAACCTTGGCCATA-1_WSSS_THYst9699526	0.107513	0.374335	0.107513	0	0.204582	57	67		CACAGGGCCGTTGTCA-1_WSSS_THYst9699525	0	0	0	0	1.36814	62	60
GCAAAGGGCGTTAGCC-1_WSSS_THYst9699526	0	0	0	0.461944	0	66	20		CACATCGTGCACGCGC-1_WSSS_THYst9699525	0.235796	0	0	0.235796	0	60	38
GCAAGTGTAAAGCATG-1_WSSS_THYst9699526	0	0	0.207064	0	0.207064	67	45		CACATCTCACCGACGA-1_WSSS_THYst9699525	0	0	0.202028	0	0.639498	57	75
GCACAAACCCTAGATG-1_WSSS_THYst9699526	0	0	0	0	0.677332	65	21		CACCCTAACAAGATCT-1_WSSS_THYst9699525	0	0.320741	0.173175	0	0.320741	56	80
GCACGCCTACTTAGAT-1_WSSS_THYst9699526	0	0	0.24753	0	0	55	39		CACCGGGCATCACAAG-1_WSSS_THYst9699525	0	0.668718	0	0	0	72	94
GCCGACCCACGACTGC-1_WSSS_THYst9699526	0	0	0	0	1.34246	62	30		CACGTTTCGTACACAC-1_WSSS_THYst9699525	0	0	1.21554	1.3264	0.333146	55	91
GCGACCCAACCATCTG-1_WSSS_THYst9699526	0	0	0	0	0	59	33		CACTACGGGAGCTGCC-1_WSSS_THYst9699525	0	0	1.23337	0.475115	0.265513	59	107
GCGCAAATATATTCAA-1_WSSS_THYst9699526	0	0	0.162739	0	0.425391	58	28		CACTCTCAAGCATCGA-1_WSSS_THYst9699525	0	0	0	0	0	69	47
GCGGAGAAACTTCGCA-1_WSSS_THYst9699526	0	0	0	0	0	55	33		CACTCTTCTGCTAGCC-1_WSSS_THYst9699525	0	0	0.428133	1.663	1.30072	59	101
GCGGCAAAGTATTGCC-1_WSSS_THYst9699526	0	0	0	0	0	59	27		CACTGACGATTGTGGA-1_WSSS_THYst9699525	0	0	0	0	0	65	51
GCGGGCGAGCCTTACC-1_WSSS_THYst9699526	0	0	0	0	0	55	51		CAGAACTTAGCCCTCT-1_WSSS_THYst9699525	0.173518	0.759353	1.52609	0	0	53	85
GCGTCCCTAAGACATA-1_WSSS_THYst9699526	0	0	0.293584	0	0.520251	64	42		CAGATAATGGGCGGGT-1_WSSS_THYst9699525	0	0	0	1.99647	0	66	102
GCGTCGCCAGGGTGAT-1_WSSS_THYst9699526	0	0.396216	0	0	0.217605	54	62		CAGCAGTCTGTGCTGC-1_WSSS_THYst9699525	0	0	0	0	0	62	74
GCTAGCGATAGGTCTT-1_WSSS_THYst9699526	0	0	0	0	0.431361	66	24		CAGCTCTGGGCTCACT-1_WSSS_THYst9699525	0	0	0	0	0.728131	73	35
GCTCAATCCGTTTATT-1_WSSS_THYst9699526	0	0	0	0	0	53	35		CAGGCAGTCTTACCAG-1_WSSS_THYst9699525	0	0	0	0	0	65	85
GCTCAATGTAATACCG-1_WSSS_THYst9699526	0	0.244988	0.244988	0	0.244988	62	58		CAGTGTCGGCTGGCCC-1_WSSS_THYst9699525	0	0.681024	1.42832	0	0.218312	52	92
GCTCCTGACATACTGG-1_WSSS_THYst9699526	0	0	0	0	0	56	32		CAGTTCGAGGACCCGA-1_WSSS_THYst9699525	0	0	0	0	0	69	49
GCTCTTTCCGCTAGTG-1_WSSS_THYst9699526	0	0	0	0	0.210989	64	54		CATAAGAAGCTTGGCT-1_WSSS_THYst9699525	0	0	0.494762	0	1.0717	58	72
GCTGAATCTTCCAATC-1_WSSS_THYst9699526	0	0	0	0	0.943549	59	23		CATACACGGTTCCCAC-1_WSSS_THYst9699525	0	0	0	0	0	61	55
GCTGCTAAGTAGTCGA-1_WSSS_THYst9699526	0	0	0.224302	0	0.407394	56	56		CATACGAACTAGCTGG-1_WSSS_THYst9699525	0	0	0	0	0	65	31
GGAACCTTGACTCTGC-1_WSSS_THYst9699526	0	0	0	0	0.246176	59	21		CATACTTCTTTCTCCG-1_WSSS_THYst9699525	0	0	0	0	0	68	52
GGACCTCTAGGCCGCC-1_WSSS_THYst9699526	0	0	0	0.205089	0.205089	58	30		CATAGAGGAGATACTA-1_WSSS_THYst9699525	0	0.699214	1.49096	0	0.184348	69	87
GGACTCGTGAGTGGTC-1_WSSS_THYst9699526	0	0	0	0	1.34169	64	38		CATAGTCAAATACATA-1_WSSS_THYst9699525	0	0	0	0.425002	0	65	93
GGATCTTACTGCCCTT-1_WSSS_THYst9699526	0	0	0	0	1.1634	65	35		CATCATTACCCTGAGG-1_WSSS_THYst9699525	0.195521	0.920924	1.49405	0	0	52	94
GGCAAAGGCGCCAATA-1_WSSS_THYst9699526	0	0	0	0	0	54	34		CATCCTCTCAAAGATC-1_WSSS_THYst9699525	0	0	1.20544	0.712567	0.418453	54	92
GGCAAGCCCATAGTGG-1_WSSS_THYst9699526	0	0.296838	0.868104	0.296838	0	67	61		CATGAGATGCACTCTC-1_WSSS_THYst9699525	0	0	0	0.319495	1.05854	59	79
GGCCGAGACTCTGGTG-1_WSSS_THYst9699526	0	0	0	0	1.52011	62	32		CATGCGTTGAGAGGAG-1_WSSS_THYst9699525	0	0	0	0	0	72	46
GGCCGTTTGGGTTTCA-1_WSSS_THYst9699526	0	0	0	0	0.762086	59	45		CATGGATTGTCTTCCG-1_WSSS_THYst9699525	0	0	1.53812	0.680514	0.680514	55	101
GGCTACTATACACTCC-1_WSSS_THYst9699526	0	0	0	0	0.227477	64	44		CATGGGTATGCCTTAT-1_WSSS_THYst9699525	0	0	0.527564	0	0.527564	56	82
GGCTCCTCCACCTGTT-1_WSSS_THYst9699526	0	0	0	0	0	59	35		CATGGTTTATTAATCA-1_WSSS_THYst9699525	0	0.550115	1.10426	0	0	69	103
GGCTTTCAATAAGGGT-1_WSSS_THYst9699526	0	0	0	0.196634	0	60	62		CATGTAAGAGACATTT-1_WSSS_THYst9699525	0	0.554138	1.00346	0.686754	0	54	90
GGGAACGGTTTCAGAT-1_WSSS_THYst9699526	0	0	0	0.27718	0.49397	64	32		CATTACGCAGGAAGGG-1_WSSS_THYst9699525	0.233307	0.233307	0.58127	0	0	71	101
GGGACAGAGTTACTCC-1_WSSS_THYst9699526	0	0	0	0	0.348482	57	19		CATTATCCCATTAACG-1_WSSS_THYst9699525	0	0	0	0.861885	0	67	31
GGGACCCGTATATCTT-1_WSSS_THYst9699526	0	0	0	0	0.418077	57	53		CCAACCTTATGTAACT-1_WSSS_THYst9699525	0	0	0	0	0	67	41
GGGCAGAGCAATCGTT-1_WSSS_THYst9699526	0	0	0	0	0	58	60		CCACGGCAGGTGTAGG-1_WSSS_THYst9699525	0	0	0	0	0.388515	71	31
GGGCGTTTACATTCAT-1_WSSS_THYst9699526	0	0.357962	0	0	0	66	26		CCACTGTTTGGATTAA-1_WSSS_THYst9699525	0	0.314056	0.552696	1.54536	0.552696	58	106
GGGCTATGATCGATGG-1_WSSS_THYst9699526	0	0	0	0	0.304285	57	51		CCAGCTCGAACGCATT-1_WSSS_THYst9699525	0	0	0	0	1.10878	63	65
GGGTCAGGAGCTAGAT-1_WSSS_THYst9699526	0	0	0.230645	0	0	65	55		CCAGTCTTGTCATAGA-1_WSSS_THYst9699525	0	0	0	0	0.779381	59	59
GGGTTAACATTTGAGT-1_WSSS_THYst9699526	0	0.611113	1.31857	0	0.191133	54	50		CCATATGGAAACTATA-1_WSSS_THYst9699525	0.471248	0.71954	1.084	0.140195	0	53	103
GGTAGACCGTTGGGCG-1_WSSS_THYst9699526	0	0.755661	0.663125	0	0	53	53		CCATGCCCTAGATTTC-1_WSSS_THYst9699525	0	0	1.4219	0.452233	0.251466	56	98
GGTCGGTCGTCCACAG-1_WSSS_THYst9699526	0	0	0	0	0.247034	56	52		CCATGGCAAACGCTCA-1_WSSS_THYst9699525	0	0	0	0	0	74	40
GGTCTCTGAATGGACT-1_WSSS_THYst9699526	0	0	0	0	0	52	34		CCATTTCTACCTATTA-1_WSSS_THYst9699525	0	0	0	0	0	55	71
GGTGCATAAATGATTA-1_WSSS_THYst9699526	0	0	0.423719	0	0	67	47		CCCAAGTCATTACACT-1_WSSS_THYst9699525	0	0	0	1.77169	0.873181	68	96
GGTTTAATTACCATCG-1_WSSS_THYst9699526	0	0	0	0.379541	0.379541	63	39		CCCAATGAGATTTGCA-1_WSSS_THYst9699525	0.286353	0.153391	0	0.603718	0	60	40
GTAACTGCCCAAGGAG-1_WSSS_THYst9699526	0	0.204554	0	0	0.374288	66	46		CCCGCAAATAATCATC-1_WSSS_THYst9699525	0	0	0	0	0.437247	77	55
GTAGAGGGAGACAAGT-1_WSSS_THYst9699526	0	0	0	0	0	51	31		CCCGGGTCGTTCAGGG-1_WSSS_THYst9699525	0	0	0	0	0	65	57
GTAGCTCCGGGAGGCT-1_WSSS_THYst9699526	0	0	0.354936	0	0.616362	65	37		CCCTAGCTCTAAGGTC-1_WSSS_THYst9699525	0	0	0	0	0.509769	77	53
GTAGTTCGAAGGCGAA-1_WSSS_THYst9699526	0	0	0	0	0.577522	65	39		CCCTCGATAATACACA-1_WSSS_THYst9699525	0	0	0	0.674609	0.894003	69	29
GTATCTCAGTCTTGAC-1_WSSS_THYst9699526	0	0	0	0	0.734647	58	22		CCCTTTAATGGAGTTC-1_WSSS_THYst9699525	0	0.170703	1.28258	0.170703	0.170703	63	109
GTCCAATATTTAGCCT-1_WSSS_THYst9699526	0	0	0.166648	0	0	65	53		CCGACAATAGGCCGCC-1_WSSS_THYst9699525	0.156728	0.411468	1.11058	0	0.156728	57	111
GTCGCCGTTGTGTGTT-1_WSSS_THYst9699526	0	0	0	0	0	57	43		CCGCATGTGGTACGAT-1_WSSS_THYst9699525	0.133244	0.133244	0	0	0	56	66
GTCGGGAAGCAGAAAC-1_WSSS_THYst9699526	0	0.302248	0	0	0.1625	59	65		CCGCTCTTCCGAACTA-1_WSSS_THYst9699525	0	0	0	1.67123	0.672799	63	99
GTCTCAAGGCCCGGCT-1_WSSS_THYst9699526	0	0.254017	0	0	0.135052	60	66		CCGGAGCGTACTTTCT-1_WSSS_THYst9699525	0	0	0.261882	0	0	58	56
GTCTCCTGCCAGTATG-1_WSSS_THYst9699526	0	0	0	0	0.518425	59	13		CCGTAGGAAATCCCTG-1_WSSS_THYst9699525	0	0	0	0.750075	0	60	96
GTGATCAAGCGTGCAC-1_WSSS_THYst9699526	0	0	0	0.321181	0.321181	65	27		CCGTAGGGTTGTTTAC-1_WSSS_THYst9699525	0	0.288879	0.51274	0.288879	0	60	104
GTGCACCAGCTTCAAC-1_WSSS_THYst9699526	0	0	0.133357	0	0.451477	66	54		CCGTTTCCTTTCCGTG-1_WSSS_THYst9699525	0	0	0	0	0	76	46
GTGGACGCATTTGTCC-1_WSSS_THYst9699526	0	0.500235	0.12206	0	0.12206	56	64		CCTATAATGAGTGCCC-1_WSSS_THYst9699525	0.250593	0.250593	1.41892	0.250593	0.250593	55	81
GTGGAGCGTTTACCGA-1_WSSS_THYst9699526	0	0	0	0	0	58	16		CCTATATTTGTCCTGG-1_WSSS_THYst9699525	0	0	0	0	0	62	52
GTGGAGTCGGCGGTTG-1_WSSS_THYst9699526	0	0	0	0	0.235147	54	38		CCTATGGTCAAAGCTG-1_WSSS_THYst9699525	0	0.189345	0	0	0	68	68
GTGGTATAGTCTGCCG-1_WSSS_THYst9699526	0	0	0	0.197771	0.197771	57	41		CCTATGTCCACTCCAC-1_WSSS_THYst9699525	0	0	0	0	1.02407	62	92
GTTCGACAATTGTATA-1_WSSS_THYst9699526	0	0	0	0	0	69	27		CCTCCTGTTGTGTCGT-1_WSSS_THYst9699525	0	0	0.59513	0.965665	1.23541	62	96
GTTGGTCATGCTATCC-1_WSSS_THYst9699526	0	0	0.421463	0	0	55	63		CCTCGCGCTGTGCGAT-1_WSSS_THYst9699525	0	0	0	0	0.28755	57	59
GTTTGGTAGGGTCAAC-1_WSSS_THYst9699526	0	0.614258	0.44822	0	0	53	59		CCTCGGTTTCCTTGCC-1_WSSS_THYst9699525	0	0	0	0	0.585038	70	38
GTTTGGTGATCGGTGC-1_WSSS_THYst9699526	0	0	0	0	0.342011	66	38		CCTCTACAAGGATTGG-1_WSSS_THYst9699525	0.172288	0	0	0.172288	0.172288	67	27
TAAACCCAGGAGGGCA-1_WSSS_THYst9699526	0	0	0	0	0	54	36		CCTGAGAATAAATGCA-1_WSSS_THYst9699525	0	0	0	0	0	71	33
TAAAGCGGTATTTCCA-1_WSSS_THYst9699526	0	0.258386	0	0	0	63	49		CCTGGTCGAATGTGGG-1_WSSS_THYst9699525	0	0	0	0	2.16791	59	69
TAACAGCGTTTGTGCT-1_WSSS_THYst9699526	0	0	0	0	1.28726	63	37		CCTGTTCAACCTCGGG-1_WSSS_THYst9699525	0	0	0	0	0	71	51
TAAGCGCGAATCAAAT-1_WSSS_THYst9699526	0	0	0	0	0.684186	65	25		CCTGTTTGAAGACACG-1_WSSS_THYst9699525	0	0	0	0.646467	0	58	94
TAAGGCATAACATCAA-1_WSSS_THYst9699526	0	0	0.175499	0	0.324748	57	49		CCTTCAGTTAAAGTGA-1_WSSS_THYst9699525	0	0	0.151626	0	0	61	47
TAAGTCGCCGAGTATC-1_WSSS_THYst9699526	0	0	0	0	0	54	32		CCTTCGTATAGAATCC-1_WSSS_THYst9699525	0	0	0	0	0	69	61
TAATAGGTCACCAGAA-1_WSSS_THYst9699526	0	0	0	0	0.660806	61	21		CCTTGACCACTTTATT-1_WSSS_THYst9699525	0	0.512484	0.661246	0	0.337657	55	109
TACCAAATAGCCCAGA-1_WSSS_THYst9699526	0	0	0.177534	0	0.328251	59	61		CCTTGTGAACGTGGTT-1_WSSS_THYst9699525	0	0	0	0	0	72	48
TACCAGGAATCCCGTC-1_WSSS_THYst9699526	0	0.151859	0.151859	0.151859	0.151859	68	36		CCTTTAAGGGAGCACT-1_WSSS_THYst9699525	0	0	0	0.149036	0	58	50
TACCGTAGGTTAACTA-1_WSSS_THYst9699526	0	0.254309	0	0	0	59	57		CGAACAGTATGGGCGT-1_WSSS_THYst9699525	0	0.671991	0.890849	0.391411	0	50	96
TACCTACTCCCAGTAT-1_WSSS_THYst9699526	0	0	0	0	0.347494	58	62		CGAATGACGCATAATG-1_WSSS_THYst9699525	0	0	0	0	0.248094	63	57
TACCTCAGTTGTCTGT-1_WSSS_THYst9699526	0	0	0	0	0.84	60	50		CGAGACTACTGCTGCT-1_WSSS_THYst9699525	0.354633	0.493772	0.493772	0	0.615895	72	98
TACCTCCACACCAATG-1_WSSS_THYst9699526	0	0.130459	0	0.443021	0.443021	65	29		CGAGAGCTTTCACTAC-1_WSSS_THYst9699525	0	0	0	0	0.62404	64	88
TACGCCGAGGGTACCC-1_WSSS_THYst9699526	0	0	0	0.162444	0	56	34		CGAGAGGGTAGCCGCG-1_WSSS_THYst9699525	0	0.302492	1.43008	0.302492	0	56	104
TACGCCTCCATTCCGA-1_WSSS_THYst9699526	0	0	0	0	0.606959	55	59		CGAGGGTATCCAGGTG-1_WSSS_THYst9699525	0	0	0	0	0	64	60
TACGCTGCTGTGTTAA-1_WSSS_THYst9699526	0	0	0	0	0.257712	68	24		CGATAGTCGTACTGCA-1_WSSS_THYst9699525	0	0	0.571681	1.58026	1.40731	66	88
TACGTACTAGTGCTGA-1_WSSS_THYst9699526	0	0	0	0	1.40901	62	42		CGATCCACCATTGTTG-1_WSSS_THYst9699525	0	0	0	0	0	72	54
TACTATGGTTCCTCAG-1_WSSS_THYst9699526	0	0	0	0	0.32237	57	47		CGATCCTCGCAACATA-1_WSSS_THYst9699525	0	0	0	0.205414	0	66	40
TACTCCTCTAGTTGAC-1_WSSS_THYst9699526	0	0	0	0	1.00385	64	36		CGATTAAATATCTCCT-1_WSSS_THYst9699525	0	0.217058	0	0	0.114407	56	62
TACTCTTTCGTCTTCA-1_WSSS_THYst9699526	0	0	0.16098	0	0	58	46		CGATTCGCCTGGCTGC-1_WSSS_THYst9699525	0	0	0.186827	0	0	57	73
TACTGAACAGATTTAG-1_WSSS_THYst9699526	0	0	0.777806	0	0	56	44		CGCACGTCTGTTTATG-1_WSSS_THYst9699525	0	0	0	0	0	68	32
TAGCTAGTGATGATGG-1_WSSS_THYst9699526	0	0	0	0	0.621599	60	48		CGCATGCCGAATGCGT-1_WSSS_THYst9699525	0	0	0	1.34059	0	67	89
TAGGTGTTCCACAGAT-1_WSSS_THYst9699526	0	0	0	0	0.447114	60	60		CGCCCAGCACGCCTAG-1_WSSS_THYst9699525	0	0	0	0	0	59	51
TAGTAGCTTATACCAG-1_WSSS_THYst9699526	0	0	0	0	0.49954	61	43		CGCCCAGCGTTTCACG-1_WSSS_THYst9699525	0	0	0	0	0.647155	65	89
TAGTCCCGGAGACCAC-1_WSSS_THYst9699526	0	0	0	0	0	66	48		CGCCGCGTTCTGAACG-1_WSSS_THYst9699525	0	0	0	0	0	73	45
TATACGCGTCATCACT-1_WSSS_THYst9699526	0	0	0	0	0	60	68		CGCCGTTCAGCATAGT-1_WSSS_THYst9699525	0	0	0.337962	2.05866	0.590103	58	104
TATAGAGTCGCTTGAA-1_WSSS_THYst9699526	0	0	0	0	0	64	46		CGCGAAGTGGCATACT-1_WSSS_THYst9699525	0	0	0	0.800552	0	64	96
TATATAGGGCTTTACG-1_WSSS_THYst9699526	0	0	0	0	1.01705	63	33		CGCGACCGCGACAGAT-1_WSSS_THYst9699525	0	0	0	0	1.38241	59	81
TATATATCGAGAAATG-1_WSSS_THYst9699526	0	0	0	0.203646	0.755803	60	28		CGCTGTGTGGATGTTG-1_WSSS_THYst9699525	0.175745	0	0	0.570151	0	59	43
TATCCGCACCGTCGGG-1_WSSS_THYst9699526	0	0	0	0.322913	0.762409	59	53		CGCTTAGTATTGATAC-1_WSSS_THYst9699525	0	0	0	0	0	66	52
TATGTAAAGTGCTTAA-1_WSSS_THYst9699526	0	0	0	0	0	66	44		CGCTTCGGTCTAAGAC-1_WSSS_THYst9699525	0	0.343677	1.77859	1.24148	0	66	104
TATTAACCTGACCGCG-1_WSSS_THYst9699526	0	0	0.166618	0	0.166618	57	45		CGGAAAGAATCAAACG-1_WSSS_THYst9699525	0	0	0	0	0	58	48
TCAAATTTGAGACTCA-1_WSSS_THYst9699526	0	0	0	0	0	60	70		CGGACCTCTGTAGTTA-1_WSSS_THYst9699525	0	0	0	0	0	76	52
TCAACAAAGATAATTC-1_WSSS_THYst9699526	0	0	0	0	0.185474	53	29		CGGATCCTCAAGGACT-1_WSSS_THYst9699525	0	0	0	0	1.21963	60	80
TCAACATAGCGCCCTA-1_WSSS_THYst9699526	0	0	0	0	0.155859	58	44		CGGCCAGAGCGACCAT-1_WSSS_THYst9699525	0	0	0	0	0	67	49
TCAATACGCCGTCATG-1_WSSS_THYst9699526	0	0.414738	0	0	0	63	61		CGGCGCCATCAATCCC-1_WSSS_THYst9699525	0	0	0	0.511816	0	59	93
TCACAGGAGAATAAGA-1_WSSS_THYst9699526	0	0.176519	0.572237	0	0.176519	55	49		CGGTCCGTCGCAAGCC-1_WSSS_THYst9699525	0	0	0	0	0	63	51
TCACGATGTCCGTGGA-1_WSSS_THYst9699526	0	0	0	0	0.302139	52	28		CGGTTGAGTATCCTTC-1_WSSS_THYst9699525	0	0	0	0	0.668779	66	30
TCAGCAGTAGGCCCTG-1_WSSS_THYst9699526	0	0	0	0	0.54352	61	41		CGTAAATAACAAAGGG-1_WSSS_THYst9699525	0	0	0	0	0	75	55
TCAGTGTATACGTCAT-1_WSSS_THYst9699526	0	0	0.229057	0.229057	0	58	36		CGTAACTTCGACACTT-1_WSSS_THYst9699525	0	0	0	0	0.225715	68	50
TCATATGAGCTTTGTT-1_WSSS_THYst9699526	0	0.141299	0.141299	0	0.141299	64	62		CGTAGAGAGTAATTAT-1_WSSS_THYst9699525	0	0	1.13314	0	0	67	87
TCATCGATGGTCCCAA-1_WSSS_THYst9699526	0	0	0.281127	0	0	57	29		CGTCGCATGTGAGCCA-1_WSSS_THYst9699525	0	0	0	0	0	65	77
TCCAATAAAGGCTACC-1_WSSS_THYst9699526	0	0	0	0	0.517626	63	53		CGTCGTCCTTCGCGAA-1_WSSS_THYst9699525	0	0	0.333562	0	0.180625	56	76
TCCACCTCTAGCCTTT-1_WSSS_THYst9699526	0	0.201638	0	0	0.369362	61	53		CGTGACCAGTCCTCTG-1_WSSS_THYst9699525	0	0	0	0	0.168045	63	55
TCCAGGGTATATACGA-1_WSSS_THYst9699526	0	0	0	0	0	61	63		CGTGGTACCCAAAGGC-1_WSSS_THYst9699525	0	0	0	0	0	66	42
TCCATCAATACTAATC-1_WSSS_THYst9699526	0	0.334906	0	0	0.334906	64	14		CGTGTCTCGTTACGAC-1_WSSS_THYst9699525	0	0	0	0.966066	0	60	34
TCCCTGGCGTATTAAC-1_WSSS_THYst9699526	0	0	0	0	0	58	18		CGTTAATGTCCCGACG-1_WSSS_THYst9699525	0	0	0	0	0.743271	59	87
TCCTAACCGTCGGGCA-1_WSSS_THYst9699526	0	0	0	0	0	62	46		CGTTCAAGGAAACGGA-1_WSSS_THYst9699525	0	0	0	0	0.247245	70	46
TCGAATATCCCGCAGG-1_WSSS_THYst9699526	0	0	0.190485	0	0.350426	58	32		CGTTCAGACCCGCGAA-1_WSSS_THYst9699525	0	0	0	0	0.304805	65	61
TCGAGCCAGGCAGGCC-1_WSSS_THYst9699526	0	0	0	0	0	57	37		CGTTGAATACCGCGCT-1_WSSS_THYst9699525	0	0	0	0	0.397166	57	77
TCGGTCCCGACAATAG-1_WSSS_THYst9699526	0	0	0.242271	0	0.600165	57	23		CGTTGCCCGCGTGGGA-1_WSSS_THYst9699525	0	0	0	0.162486	0	65	45
TCGTCAAGTACGCGCA-1_WSSS_THYst9699526	0	0	0	0	0	56	38		CGTTGTCGGCAATTGA-1_WSSS_THYst9699525	0	0	0	0	0	64	66
TCGTTGCTATCCGGTC-1_WSSS_THYst9699526	0	0.205386	1.46	0	0	54	46		CTAAATCCGGTGTACA-1_WSSS_THYst9699525	0	0	0	0	0	61	35
TCTAATACTGCCTCAG-1_WSSS_THYst9699526	0	0	0	0	0.796706	57	25		CTAACTGATAATCGCC-1_WSSS_THYst9699525	0	0	0	1.71484	0.923703	58	102
TCTCTTACCGCGAACC-1_WSSS_THYst9699526	0	0	0	0	0.386102	65	43		CTACACTCGCAGATGG-1_WSSS_THYst9699525	0	0	0.485705	1.05639	0	57	101
TGAACAAGCAGGGACT-1_WSSS_THYst9699526	0	0	0	0	0.262487	66	36		CTACTCAAGGTATAGT-1_WSSS_THYst9699525	0	0	0	0.47074	0	60	42
TGAATGAGTGTTTCCC-1_WSSS_THYst9699526	0	0.307381	0.54216	0	0	66	50		CTAGGCGCCCTATCAG-1_WSSS_THYst9699525	0.187758	0.806142	1.30428	0	0	51	91
TGACCAAATCTTAAAC-1_WSSS_THYst9699526	0	0.133239	0.133239	0	0.133239	66	62		CTAGGGATAGGGACAA-1_WSSS_THYst9699525	0	0	0	0	0	71	43
TGAGCGGAAAGTGTTC-1_WSSS_THYst9699526	0	0.392379	0	0	0	55	65		CTAGGTTCGGACGTGA-1_WSSS_THYst9699525	0	0	0.361111	0	0.83498	58	70
TGAGGAGTGCCAGCTT-1_WSSS_THYst9699526	0	0	0	0	0.501981	58	58		CTAGTAGAAAGGGATT-1_WSSS_THYst9699525	0	0	0	0	1.00985	63	81
TGATACATTTAGCCGT-1_WSSS_THYst9699526	0	0	0.806814	0	0	55	43		CTATAGGCGTTGATGT-1_WSSS_THYst9699525	0	0	0	0	0	62	38
TGATTCCCGGTTACCT-1_WSSS_THYst9699526	0	0	0	0	0	64	50		CTATATCCAGCCTGGC-1_WSSS_THYst9699525	0	0	0	0	0	69	31
TGCATGTGACCCATAG-1_WSSS_THYst9699526	0	0	0	0	0	68	38		CTATCGACGAAATACA-1_WSSS_THYst9699525	0.209299	0.658169	1.55287	0.52971	0.209299	53	93
TGCCAATGGGTACTCT-1_WSSS_THYst9699526	0	0.271485	0.271485	0	0	54	52		CTATGCCCGAATGCAA-1_WSSS_THYst9699525	0	0	0	0	0.60064	63	59
TGCCGGATGTACGAGC-1_WSSS_THYst9699526	0	0	0	0	1.52104	62	34		CTATGGGAAGCGGAAT-1_WSSS_THYst9699525	0.215658	0.789997	1.52827	0	0	54	104
TGCCGTGGATCGTCCT-1_WSSS_THYst9699526	0	0	0	0	0.204409	57	63		CTATTTGCTTGGAGGA-1_WSSS_THYst9699525	0	0	0	0.909004	0	70	64
TGCGACGGCCGAACGT-1_WSSS_THYst9699526	0	0	0	0	0.302127	60	32		CTCAAACCACTGCCCG-1_WSSS_THYst9699525	0	0	0	0	0	64	40
TGCTCGGCGAAACCCA-1_WSSS_THYst9699526	0	0	0.209672	0	0.209672	57	61		CTCAACTAACCCGGAT-1_WSSS_THYst9699525	0	0	0	0	1.3041	63	85
TGCTTAGAGAGAATGC-1_WSSS_THYst9699526	0	0	0	0	1.28938	62	26		CTCACATTTACTAAAT-1_WSSS_THYst9699525	0	0	0	0	0.741692	62	68
TGCTTCCCAAGCAGTA-1_WSSS_THYst9699526	0	0.201779	0	0	0	62	66		CTCACTGTGATACTTA-1_WSSS_THYst9699525	0	0	0	0	1.06155	63	75
TGGACGCAATCCAGCC-1_WSSS_THYst9699526	0	0	0	0	0.898475	58	20		CTCAGAGCTAATGTCG-1_WSSS_THYst9699525	0	0	0.248686	0	0.248686	73	59
TGGCAAGCACAAGTCG-1_WSSS_THYst9699526	0	0	0.427641	0	0	66	56		CTCATTGCTCTAACAA-1_WSSS_THYst9699525	0	0	0	0	0	60	78
TGGCGACTGCTCCAAA-1_WSSS_THYst9699526	0	0.139681	0.788118	0	0	55	47		CTCCTCCAGCTCACAC-1_WSSS_THYst9699525	0	0	0	0	0	62	50
TGTGAGACTAGCCCAA-1_WSSS_THYst9699526	0	0	0	0	0	59	63		CTCGAGGCAAGTTTCA-1_WSSS_THYst9699525	0	0	0	0	0.550836	72	32
TGTGGCGGGCTTCTGG-1_WSSS_THYst9699526	0	0	0	0	0	65	59		CTCGCCGAATGTAGGG-1_WSSS_THYst9699525	0	0	0	0	0.411741	60	64
TGTGGTTGCTAAAGCT-1_WSSS_THYst9699526	0	0.448979	0	0	0.882436	65	49		CTCGCTAGGTAAGCGA-1_WSSS_THYst9699525	0	0.487914	0.487914	0	0	72	96
TTAAGGCCCGTACTTT-1_WSSS_THYst9699526	0	0	0	0.27828	0.674255	59	25		CTCGTTACGGCTACCA-1_WSSS_THYst9699525	0	0	0	0	0.411741	70	40
TTACCCTAGGGATTGG-1_WSSS_THYst9699526	0	0	0	0	0.2562	60	58		CTCTAGCCCTCGGAAA-1_WSSS_THYst9699525	0	0	0	1.76597	0.869168	66	90
TTAGAATAAGGGTCGG-1_WSSS_THYst9699526	0	0	0	0	0.653653	61	45		CTCTTCTGGAAGTTAG-1_WSSS_THYst9699525	0	0	0	0	0	62	40
TTAGGTCATAACCGAC-1_WSSS_THYst9699526	0	0	0	0	0	58	38		CTCTTGTCCCGCTTGG-1_WSSS_THYst9699525	0	0.206859	0	0.378175	0	54	58
TTCACTTCCTAGAACG-1_WSSS_THYst9699526	0	0.113042	0.671634	0	0.113042	67	51		CTGATCCCTTTATGCA-1_WSSS_THYst9699525	0	0	0.180072	0	0.686384	71	29
TTCGCACTGTACGACA-1_WSSS_THYst9699526	0	0	0.21188	0	0.535323	61	59		CTGCAGAGAATCAGAG-1_WSSS_THYst9699525	0	0	0	1.13827	0.425488	61	101
TTCGCGCGCCATACGA-1_WSSS_THYst9699526	0	0	0	0	0.599478	59	47		CTGCCTTTCTAGTAAA-1_WSSS_THYst9699525	0	0	0	0	0.506138	63	93
TTCGGGCGCTAGTCTT-1_WSSS_THYst9699526	0	0	0	0	0	55	37		CTGCGATTTCGAGATT-1_WSSS_THYst9699525	0	0	0	0	0	72	60
TTCTAGAAAGTCTTAT-1_WSSS_THYst9699526	0	0	0	0	0.272095	60	46		CTGGTAAAGACTTACA-1_WSSS_THYst9699525	0	0.580682	1.06105	0.146221	0.386863	71	99
TTCTATTAAACGCAGC-1_WSSS_THYst9699526	0	0.209649	0.459393	0	0.209649	67	55		CTGTAGTGAGGATCGA-1_WSSS_THYst9699525	0	0	0	0	0	69	43
TTCTTGGACGATCTGC-1_WSSS_THYst9699526	0	0	0	0	0	52	32		CTGTGGTCGGGAGATA-1_WSSS_THYst9699525	0	0.420439	1.82878	0.420439	0	55	89
TTGTGTATGCCACCAA-1_WSSS_THYst9699526	0	0	0.186346	0	0.343361	56	60		CTTAGTGTAGTAGCAT-1_WSSS_THYst9699525	0	0	0	0	0.479573	61	83
TTGTTTCACATCCAGG-1_WSSS_THYst9699526	0	0	0	0	0	58	42		CTTAGTTGAGGAATCG-1_WSSS_THYst9699525	0	0	0	0	0	67	33
TTGTTTCATTAGTCTA-1_WSSS_THYst9699526	0	0	0	0	1.10968	60	30		CTTCAACTCCACTTGG-1_WSSS_THYst9699525	0	0	0.276323	0	0.276323	59	77
TTGTTTCATTAGTCTA-1_WSSS_THYst9699526	0	0	0	0		CTTCCGCTCCGTGAAG-1_WSSS_THYst9699525	0		CTTCCGCTCCGTGAAG-1_WSSS_THYst9699525	0	0	0	0.93913	0	56	50
						CTTCGATTGCGCAAGC-1_WSSS_THYst9699525	0		CTTCGATTGCGCAAGC-1_WSSS_THYst9699525	0	0	1.41016	0	0.269768	68	88
						CTTCTGGGCGTACCTA-1_WSSS_THYst9699525	0		CTTCTGGGCGTACCTA-1_WSSS_THYst9699525	0	0	0	0	0	66	34
						CTTGATGACCATCCAG-1_WSSS_THYst9699525	0		CTTGATGACCATCCAG-1_WSSS_THYst9699525	0	0.885682	1.06454	0.388576	0.213044	70	98
						CTTGCCCACCCACGCA-1_WSSS_THYst9699525	0.146761		CTTGCCCACCCACGCA-1_WSSS_THYst9699525	0.146761	0.582432	1.06365	0	0.274715	70	100
						CTTGGCCAAGCTGGGA-1_WSSS_THYst9699525	0		CTTGGCCAAGCTGGGA-1_WSSS_THYst9699525	0	0	0	0	0	61	57
						CTTTGCATCGCTCTTG-1_WSSS_THYst9699525	0		CTTTGCATCGCTCTTG-1_WSSS_THYst9699525	0	0	0	0.439731	0	60	94
						CTTTGGGATTGTTGCA-1_WSSS_THYst9699525	0		CTTTGGGATTGTTGCA-1_WSSS_THYst9699525	0	0	0.163551	0	0	62	44
						GAAACCTATACAAATG-1_WSSS_THYst9699525	0		GAAACCTATACAAATG-1_WSSS_THYst9699525	0	0	0.296545	0	0	60	52
						GAAAGCAGTGCACTTT-1_WSSS_THYst9699525	0		GAAAGCAGTGCACTTT-1_WSSS_THYst9699525	0	0.11609	0	0.220094	0	56	54
						GAACAACTGGGATGAA-1_WSSS_THYst9699525	0		GAACAACTGGGATGAA-1_WSSS_THYst9699525	0	0	0.987317	0	0.610858	67	85
						GAACAGATTACTAAAT-1_WSSS_THYst9699525	0		GAACAGATTACTAAAT-1_WSSS_THYst9699525	0	0	0	0	0.347639	57	71
						GAACCCTCTGTGTTCT-1_WSSS_THYst9699525	0		GAACCCTCTGTGTTCT-1_WSSS_THYst9699525	0	0	0	0	1.33468	59	67
						GAACCTTTAACGATCC-1_WSSS_THYst9699525	0		GAACCTTTAACGATCC-1_WSSS_THYst9699525	0	0	0	0	0.701595	63	79
						GAACTGTGGAGAGACA-1_WSSS_THYst9699525	0		GAACTGTGGAGAGACA-1_WSSS_THYst9699525	0	0	0	0	0	68	66
						GAAGCCACTGATTATG-1_WSSS_THYst9699525	0		GAAGCCACTGATTATG-1_WSSS_THYst9699525	0	0	0	0	0.252973	65	69
						GAAGCCTGCACATTCC-1_WSSS_THYst9699525	0		GAAGCCTGCACATTCC-1_WSSS_THYst9699525	0	0	0	0	0.7059	61	61
						GAAGGAGTCGAGTGCG-1_WSSS_THYst9699525	0		GAAGGAGTCGAGTGCG-1_WSSS_THYst9699525	0	0	0.302102	0	0.302102	66	60
						GAATAGTGCTCGATTA-1_WSSS_THYst9699525	0		GAATAGTGCTCGATTA-1_WSSS_THYst9699525	0	0	0	0	0	60	36
						GAATGCGAATCGGTTC-1_WSSS_THYst9699525	0		GAATGCGAATCGGTTC-1_WSSS_THYst9699525	0	0	0.627468	0	0.627468	63	69
						GACACCCAAAGACGCG-1_WSSS_THYst9699525	0		GACACCCAAAGACGCG-1_WSSS_THYst9699525	0	0	0	0	0.549561	75	37
						GACACTTCCAATTACC-1_WSSS_THYst9699525	0		GACACTTCCAATTACC-1_WSSS_THYst9699525	0	0.393062	0.790172	1.35817	1.07365	70	96
						GACATCCGTCGAACTG-1_WSSS_THYst9699525	0		GACATCCGTCGAACTG-1_WSSS_THYst9699525	0	0	0	0	0	65	71
						GACCAAACGTTGACTG-1_WSSS_THYst9699525	0		GACCAAACGTTGACTG-1_WSSS_THYst9699525	0	0	1.57955	0.865415	0.438511	58	108
						GACCTTCCACGTCTAC-1_WSSS_THYst9699525	0		GACCTTCCACGTCTAC-1_WSSS_THYst9699525	0	0	0	0	0	66	74
						GACGAGGCTAATAAAC-1_WSSS_THYst9699525	0		GACGAGGCTAATAAAC-1_WSSS_THYst9699525	0	0.459541	1.50409	0.628619	0.255938	56	100
						GACGATATCACTGGGT-1_WSSS_THYst9699525	0		GACGATATCACTGGGT-1_WSSS_THYst9699525	0	0	1.2137	0	1.2137	72	34
						GACGGGTTGGCCCGTA-1_WSSS_THYst9699525	0		GACGGGTTGGCCCGTA-1_WSSS_THYst9699525	0	0	0.238141	0	0	61	51
						GACGTTGCTCGGCGGC-1_WSSS_THYst9699525	0		GACGTTGCTCGGCGGC-1_WSSS_THYst9699525	0	0	0	0	0.957952	73	31
						GACTAGGCCGTTAGGT-1_WSSS_THYst9699525	0		GACTAGGCCGTTAGGT-1_WSSS_THYst9699525	0	0	0.354801	0	0.823162	66	78
						GACTCTAGAGTTCCAA-1_WSSS_THYst9699525	0		GACTCTAGAGTTCCAA-1_WSSS_THYst9699525	0	0	0	0	0	74	56
						GACTGCAAATCGAGCT-1_WSSS_THYst9699525	0		GACTGCAAATCGAGCT-1_WSSS_THYst9699525	0	0	0	0	0.362548	59	75
						GACTGCTGGTGAGAAA-1_WSSS_THYst9699525	0		GACTGCTGGTGAGAAA-1_WSSS_THYst9699525	0	0	0	0	0.561295	67	39
						GAGAACGGTTCTGACT-1_WSSS_THYst9699525	0		GAGAACGGTTCTGACT-1_WSSS_THYst9699525	0	0	1.19212	1.19212	1.19212	67	103
						GAGAGTCTCGGGAGAG-1_WSSS_THYst9699525	0		GAGAGTCTCGGGAGAG-1_WSSS_THYst9699525	0	0	0	0.37644	0.37644	72	40
						GAGCACCTGTGTCCAG-1_WSSS_THYst9699525	0		GAGCACCTGTGTCCAG-1_WSSS_THYst9699525	0	0	0.352691	0	0.352691	58	80
						GAGCATCAACAACTTG-1_WSSS_THYst9699525	0		GAGCATCAACAACTTG-1_WSSS_THYst9699525	0	0	0	0	0	64	30
						GAGCCAGCTACCTGTG-1_WSSS_THYst9699525	0		GAGCCAGCTACCTGTG-1_WSSS_THYst9699525	0	1.15389	1.39592	0	0	53	89
						GAGCGGAATGCGGTGT-1_WSSS_THYst9699525	0		GAGCGGAATGCGGTGT-1_WSSS_THYst9699525	0	0	0	0	0	68	48
						GAGGAATATCTCTTTG-1_WSSS_THYst9699525	0		GAGGAATATCTCTTTG-1_WSSS_THYst9699525	0	0	0	0	0	71	45
						GAGGCCTGTTGATACA-1_WSSS_THYst9699525	0		GAGGCCTGTTGATACA-1_WSSS_THYst9699525	0	0.462808	1.29428	0	0.257942	63	107
						GAGGGAGTCAGATCGC-1_WSSS_THYst9699525	0		GAGGGAGTCAGATCGC-1_WSSS_THYst9699525	0	0	0	0	0	65	41
						GAGGGTAGTAACAAAG-1_WSSS_THYst9699525	0		GAGGGTAGTAACAAAG-1_WSSS_THYst9699525	0	0	0	0	0	63	31
						GAGGTACGCGTGTCCC-1_WSSS_THYst9699525	0		GAGGTACGCGTGTCCC-1_WSSS_THYst9699525	0	0	0	0	0	67	67
						GAGTAGATACTAGTTG-1_WSSS_THYst9699525	0		GAGTAGATACTAGTTG-1_WSSS_THYst9699525	0	0	0	0	0.824461	62	64
						GAGTATGCGCGTGCAT-1_WSSS_THYst9699525	0		GAGTATGCGCGTGCAT-1_WSSS_THYst9699525	0	0	0	0	0.792145	63	71
						GAGTCAGACCAGAATC-1_WSSS_THYst9699525	0		GAGTCAGACCAGAATC-1_WSSS_THYst9699525	0	0	0	0.360379	0	56	48
						GAGTGTCAACCAGAAA-1_WSSS_THYst9699525	0		GAGTGTCAACCAGAAA-1_WSSS_THYst9699525	0	0	0	0	1.49408	63	83
						GATAGAACCCGCTAGG-1_WSSS_THYst9699525	0		GATAGAACCCGCTAGG-1_WSSS_THYst9699525	0	0	0	0	0	70	56
						GATAGTGCGAGTAAGT-1_WSSS_THYst9699525	0		GATAGTGCGAGTAAGT-1_WSSS_THYst9699525	0	0	0	0	0.504722	68	44
						GATCAACATAAAGGGA-1_WSSS_THYst9699525	0		GATCAACATAAAGGGA-1_WSSS_THYst9699525	0	0	0	0	0	62	36
						GATCTGCTATCTAAGG-1_WSSS_THYst9699525	0		GATCTGCTATCTAAGG-1_WSSS_THYst9699525	0	0	0	0	0	62	56
						GATGAGGAACCTTCGG-1_WSSS_THYst9699525	0		GATGAGGAACCTTCGG-1_WSSS_THYst9699525	0	0	0.912691	0	0	67	81
						GATGCTACCTTCGATG-1_WSSS_THYst9699525	0		GATGCTACCTTCGATG-1_WSSS_THYst9699525	0	0	0	0	0	70	58
						GATTAACCGAAAGCCC-1_WSSS_THYst9699525	0		GATTAACCGAAAGCCC-1_WSSS_THYst9699525	0	0	0.693081	1.9458	0.916211	55	93
						GATTAGAAACAAGCGT-1_WSSS_THYst9699525	0		GATTAGAAACAAGCGT-1_WSSS_THYst9699525	0	0	0	0	0	75	45
						GATTCTGTTAATGAGT-1_WSSS_THYst9699525	0		GATTCTGTTAATGAGT-1_WSSS_THYst9699525	0	0	0	0.375228	0	74	62
						GATTGGGAAAGGTTGT-1_WSSS_THYst9699525	0		GATTGGGAAAGGTTGT-1_WSSS_THYst9699525	0	0	0.355611	0	0	66	80
						GATTTGCGCTAACACC-1_WSSS_THYst9699525	0		GATTTGCGCTAACACC-1_WSSS_THYst9699525	0	0	0	0	0	75	51
						GCAAACCTTGGCCATA-1_WSSS_THYst9699525	0		GCAAACCTTGGCCATA-1_WSSS_THYst9699525	0	0	0	0	0.129097	57	67
						GCAAGTGTAAAGCATG-1_WSSS_THYst9699525	0		GCAAGTGTAAAGCATG-1_WSSS_THYst9699525	0	0	0	0	0	67	45
						GCACACACTGGTAGCC-1_WSSS_THYst9699525	0		GCACACACTGGTAGCC-1_WSSS_THYst9699525	0	0	0.737272	1.67913	0	56	94
						GCACAGCACGGGCCGA-1_WSSS_THYst9699525	0		GCACAGCACGGGCCGA-1_WSSS_THYst9699525	0	0	0	0	0	72	42
						GCACGTGGTTTACTTA-1_WSSS_THYst9699525	0		GCACGTGGTTTACTTA-1_WSSS_THYst9699525	0	0.875976	1.70182	0.24705	0	64	106
						GCACTGCCTACCTTTA-1_WSSS_THYst9699525	0		GCACTGCCTACCTTTA-1_WSSS_THYst9699525	0	0	0	0	0	66	68
						GCAGTGTGGCTATAGG-1_WSSS_THYst9699525	0		GCAGTGTGGCTATAGG-1_WSSS_THYst9699525	0	0	0	0	0.870234	59	83
						GCATGCTAATAACGAT-1_WSSS_THYst9699525	0		GCATGCTAATAACGAT-1_WSSS_THYst9699525	0	0	0	1.32756	0	67	95
						GCCACTCAGAGCGCGA-1_WSSS_THYst9699525	0		GCCACTCAGAGCGCGA-1_WSSS_THYst9699525	0	0	0	1.01641	0	59	95
						GCCAGGAAAGAACACT-1_WSSS_THYst9699525	0		GCCAGGAAAGAACACT-1_WSSS_THYst9699525	0	0	0	0	0	71	35
						GCCCTGAGGATGGGCT-1_WSSS_THYst9699525	0		GCCCTGAGGATGGGCT-1_WSSS_THYst9699525	0	0	0	0	0	68	74
						GCCGACCCACGACTGC-1_WSSS_THYst9699525	0		GCCGACCCACGACTGC-1_WSSS_THYst9699525	0	0	0.372383	0	0	62	30
						GCCGGTCGTATCTCTC-1_WSSS_THYst9699525	0		GCCGGTCGTATCTCTC-1_WSSS_THYst9699525	0	0	0	0	0	70	54
						GCCGTCGGTTTCGGGC-1_WSSS_THYst9699525	0		GCCGTCGGTTTCGGGC-1_WSSS_THYst9699525	0	0	0	0	0.568585	71	41
						GCCTACGTTCTGTGCA-1_WSSS_THYst9699525	0		GCCTACGTTCTGTGCA-1_WSSS_THYst9699525	0	0.83832	1.28784	0	0	68	82
						GCCTCCGACAATTCAC-1_WSSS_THYst9699525	0		GCCTCCGACAATTCAC-1_WSSS_THYst9699525	0	0	0	1.23902	0.800254	60	98
						GCCTCTATACATAGCA-1_WSSS_THYst9699525	0		GCCTCTATACATAGCA-1_WSSS_THYst9699525	0	0	0	0	0.261481	55	75
						GCCTGTCCCGGTGCAT-1_WSSS_THYst9699525	0		GCCTGTCCCGGTGCAT-1_WSSS_THYst9699525	0	0	0	0.428824	0	73	63
						GCGAAACGATCGGGAG-1_WSSS_THYst9699525	0		GCGAAACGATCGGGAG-1_WSSS_THYst9699525	0	0	1.65469	0	0.570616	54	100
						GCGAAGAATCTGACGG-1_WSSS_THYst9699525	0		GCGAAGAATCTGACGG-1_WSSS_THYst9699525	0	0	0	0	0	66	84
						GCGCGGTCTAGTAACT-1_WSSS_THYst9699525	0		GCGCGGTCTAGTAACT-1_WSSS_THYst9699525	0	0	0	0	0	68	60
						GCGCGTCATTGGTACA-1_WSSS_THYst9699525	0		GCGCGTCATTGGTACA-1_WSSS_THYst9699525	0	0.291144	0	0	0	57	83
						GCGCTTAAATAATTGG-1_WSSS_THYst9699525	0		GCGCTTAAATAATTGG-1_WSSS_THYst9699525	0	0	0	0.560099	0.916967	57	89
						GCGGGCGAGCCTTACC-1_WSSS_THYst9699525	0		GCGGGCGAGCCTTACC-1_WSSS_THYst9699525	0	0	0	0.209988	0	55	51
						GCGTCCCTAAGACATA-1_WSSS_THYst9699525	0		GCGTCCCTAAGACATA-1_WSSS_THYst9699525	0	0	0	0	0	64	42
						GCTAACTGAAGTCTGA-1_WSSS_THYst9699525	0		GCTAACTGAAGTCTGA-1_WSSS_THYst9699525	0	0	0	0	0	58	88
						GCTACAATCGAGGATA-1_WSSS_THYst9699525	0		GCTACAATCGAGGATA-1_WSSS_THYst9699525	0	0	0	0.970695	1.11505	62	104
						GCTAGAGTAGAGATGT-1_WSSS_THYst9699525	0		GCTAGAGTAGAGATGT-1_WSSS_THYst9699525	0	0	0.638268	0.850065	0.638268	56	96
						GCTAGGCACCACGGAG-1_WSSS_THYst9699525	0		GCTAGGCACCACGGAG-1_WSSS_THYst9699525	0	0.970243	1.27394	0.210329	0.210329	54	84
						GCTATACGTCTCGGAC-1_WSSS_THYst9699525	0.199121		GCTATACGTCTCGGAC-1_WSSS_THYst9699525	0.199121	1.01618	1.01618	0	0	52	88
						GCTCAATGTAATACCG-1_WSSS_THYst9699525	0		GCTCAATGTAATACCG-1_WSSS_THYst9699525	0	0	0	0	0.861781	62	58
						GCTCATTGATCATATC-1_WSSS_THYst9699525	0		GCTCATTGATCATATC-1_WSSS_THYst9699525	0	0	0	0	0	74	48
						GCTCCATGCAAAGCAA-1_WSSS_THYst9699525	0		GCTCCATGCAAAGCAA-1_WSSS_THYst9699525	0	0	0	0	0	69	55
						GCTCTTTCCGCTAGTG-1_WSSS_THYst9699525	0		GCTCTTTCCGCTAGTG-1_WSSS_THYst9699525	0	0	0.17347	0	0	64	54
						GCTGCGAAGAATTATT-1_WSSS_THYst9699525	0		GCTGCGAAGAATTATT-1_WSSS_THYst9699525	0	0	0	0	0	74	46
						GCTGCTAAGTAGTCGA-1_WSSS_THYst9699525	0		GCTGCTAAGTAGTCGA-1_WSSS_THYst9699525	0	0.129496	0	0	0	56	56
						GCTGGGAGCGCGTCAA-1_WSSS_THYst9699525	0		GCTGGGAGCGCGTCAA-1_WSSS_THYst9699525	0	0	0	0	0.62065	73	33
						GGAAACTAAATGGGCC-1_WSSS_THYst9699525	0		GGAAACTAAATGGGCC-1_WSSS_THYst9699525	0	0	0.794985	0.593109	0.339897	60	102
						GGAAAGTCTTGATTGT-1_WSSS_THYst9699525	0		GGAAAGTCTTGATTGT-1_WSSS_THYst9699525	0	0	0	0	0	75	43
						GGAACTCGTGAATACG-1_WSSS_THYst9699525	0		GGAACTCGTGAATACG-1_WSSS_THYst9699525	0	0	0.690247	0	0	77	43
						GGAACTTTGGCGATTA-1_WSSS_THYst9699525	0		GGAACTTTGGCGATTA-1_WSSS_THYst9699525	0	0.340686	1.29155	0	0.184782	60	110
						GGACAACCATGAAGCC-1_WSSS_THYst9699525	0.286956		GGACAACCATGAAGCC-1_WSSS_THYst9699525	0.286956	0.771625	1.03957	0.153736	0	70	102
						GGACTCGACAGCGCAT-1_WSSS_THYst9699525	0		GGACTCGACAGCGCAT-1_WSSS_THYst9699525	0	0	0	0	0	68	46
						GGACTCGTGAGTGGTC-1_WSSS_THYst9699525	0		GGACTCGTGAGTGGTC-1_WSSS_THYst9699525	0	0	0	0	0.631316	64	38
						GGAGCAACATTTCAAG-1_WSSS_THYst9699525	0		GGAGCAACATTTCAAG-1_WSSS_THYst9699525	0	0	0.275937	1.57136	0	57	103
						GGAGCGAGGCCTACTT-1_WSSS_THYst9699525	0		GGAGCGAGGCCTACTT-1_WSSS_THYst9699525	0	0	0	0	0	67	69
						GGATCTTACTGCCCTT-1_WSSS_THYst9699525	0		GGATCTTACTGCCCTT-1_WSSS_THYst9699525	0	0	0	0	0.283592	65	35
						GGATGGCTTGAAGTAT-1_WSSS_THYst9699525	0		GGATGGCTTGAAGTAT-1_WSSS_THYst9699525	0	0.333384	0.948847	0.948847	0	68	98
						GGATTGCTGTGACTCC-1_WSSS_THYst9699525	0		GGATTGCTGTGACTCC-1_WSSS_THYst9699525	0	0	0	0	1.47234	60	84
						GGCAAGCCCATAGTGG-1_WSSS_THYst9699525	0		GGCAAGCCCATAGTGG-1_WSSS_THYst9699525	0	0	0	0	0	67	61
						GGCATTGAACATCTCA-1_WSSS_THYst9699525	0		GGCATTGAACATCTCA-1_WSSS_THYst9699525	0	0	0	0	0.227312	74	58
						GGCCGAGACTCTGGTG-1_WSSS_THYst9699525	0		GGCCGAGACTCTGGTG-1_WSSS_THYst9699525	0	0	0	0	0	62	32
						GGCCGGCGTCTGCTAT-1_WSSS_THYst9699525	0		GGCCGGCGTCTGCTAT-1_WSSS_THYst9699525	0	0	0	0	0.828481	65	79
						GGCCGTTTGGGTTTCA-1_WSSS_THYst9699525	0.183441		GGCCGTTTGGGTTTCA-1_WSSS_THYst9699525	0.183441	0	0	0.47252	0.183441	59	45
						GGCCTGCTCTGATGTT-1_WSSS_THYst9699525	0		GGCCTGCTCTGATGTT-1_WSSS_THYst9699525	0	0	0.153598	0.771104	0	72	64
						GGCGCGGAGATCTTTC-1_WSSS_THYst9699525	0		GGCGCGGAGATCTTTC-1_WSSS_THYst9699525	0	0.492851	0	0	1.06847	58	86
						GGCGCTTCATTCCCTG-1_WSSS_THYst9699525	0		GGCGCTTCATTCCCTG-1_WSSS_THYst9699525	0	0	0	0	0	67	71
						GGCGTAGGGAAAGCTG-1_WSSS_THYst9699525	0		GGCGTAGGGAAAGCTG-1_WSSS_THYst9699525	0	0	0	0	1.58924	64	82
						GGCTACTATACACTCC-1_WSSS_THYst9699525	0		GGCTACTATACACTCC-1_WSSS_THYst9699525	0	0	0	0	0	64	44
						GGCTCCTCCACCTGTT-1_WSSS_THYst9699525	0		GGCTCCTCCACCTGTT-1_WSSS_THYst9699525	0	0	0	0.403161	0	59	35
						GGCTGTCCTACTGCGG-1_WSSS_THYst9699525	0		GGCTGTCCTACTGCGG-1_WSSS_THYst9699525	0	0	0	0	0	76	50
						GGCTTTCAATAAGGGT-1_WSSS_THYst9699525	0		GGCTTTCAATAAGGGT-1_WSSS_THYst9699525	0	0	0	0	0.52581	60	62
						GGGAACGGTTTCAGAT-1_WSSS_THYst9699525	0		GGGAACGGTTTCAGAT-1_WSSS_THYst9699525	0	0	0	0	0	64	32
						GGGAAGACGGTCTGTC-1_WSSS_THYst9699525	0		GGGAAGACGGTCTGTC-1_WSSS_THYst9699525	0	0	0	0	0	64	76
						GGGAAGGGCTTTCTCA-1_WSSS_THYst9699525	0		GGGAAGGGCTTTCTCA-1_WSSS_THYst9699525	0	0	0	0	0.977148	63	87
						GGGACCCGTATATCTT-1_WSSS_THYst9699525	0		GGGACCCGTATATCTT-1_WSSS_THYst9699525	0	0	0	0	0	57	53
						GGGAGCGACCGTAGTG-1_WSSS_THYst9699525	0		GGGAGCGACCGTAGTG-1_WSSS_THYst9699525	0	0.856895	0.856895	0	0	68	86
						GGGCACGTAGTACTGT-1_WSSS_THYst9699525	0		GGGCACGTAGTACTGT-1_WSSS_THYst9699525	0	0	0	0	0	70	48
						GGGCAGAGCAATCGTT-1_WSSS_THYst9699525	0		GGGCAGAGCAATCGTT-1_WSSS_THYst9699525	0	0	0	0.609942	0.350771	58	60
						GGGCATGCATGTCGAG-1_WSSS_THYst9699525	0		GGGCATGCATGTCGAG-1_WSSS_THYst9699525	0	0	0	0	0	73	55
						GGGCGTGGTTTCCCAG-1_WSSS_THYst9699525	0		GGGCGTGGTTTCCCAG-1_WSSS_THYst9699525	0	0	0	0	1.00016	61	81
						GGGCTATGATCGATGG-1_WSSS_THYst9699525	0		GGGCTATGATCGATGG-1_WSSS_THYst9699525	0	0	0	0	0	57	51
						GGGTCAGGAGCTAGAT-1_WSSS_THYst9699525	0		GGGTCAGGAGCTAGAT-1_WSSS_THYst9699525	0	0	0.224154	0	0	65	55
						GGTAGGCCAATATCAC-1_WSSS_THYst9699525	0		GGTAGGCCAATATCAC-1_WSSS_THYst9699525	0	0	0	0.299902	0	74	54
						GGTCGGTCGTCCACAG-1_WSSS_THYst9699525	0		GGTCGGTCGTCCACAG-1_WSSS_THYst9699525	0	0	0	0.460453	0	56	52
						GGTCTCCGTCCAGGTT-1_WSSS_THYst9699525	0		GGTCTCCGTCCAGGTT-1_WSSS_THYst9699525	0	0	0	1.87825	0.802706	63	101
						GGTCTTGAGCGCTCTT-1_WSSS_THYst9699525	0		GGTCTTGAGCGCTCTT-1_WSSS_THYst9699525	0	0	0	0	0.347446	65	65
						GGTGCATAAATGATTA-1_WSSS_THYst9699525	0		GGTGCATAAATGATTA-1_WSSS_THYst9699525	0	0	0	0	0	67	47
						GGTGGACTGCTCTGGC-1_WSSS_THYst9699525	0		GGTGGACTGCTCTGGC-1_WSSS_THYst9699525	0	0.419396	1.53629	0	0.419396	55	85
						GGTGTAAATCGATTGT-1_WSSS_THYst9699525	0		GGTGTAAATCGATTGT-1_WSSS_THYst9699525	0	0	0.235161	0	0	69	65
						GGTGTAGGTAAGTAAA-1_WSSS_THYst9699525	0		GGTGTAGGTAAGTAAA-1_WSSS_THYst9699525	0	0	0	0	0	70	50
						GGTTACCGCTCCCTAC-1_WSSS_THYst9699525	0		GGTTACCGCTCCCTAC-1_WSSS_THYst9699525	0	0	0	0	0	76	44
						GGTTCCGTACGACTAA-1_WSSS_THYst9699525	0		GGTTCCGTACGACTAA-1_WSSS_THYst9699525	0	0	0	0	0.505446	77	41
						GGTTTAATTACCATCG-1_WSSS_THYst9699525	0		GGTTTAATTACCATCG-1_WSSS_THYst9699525	0	0	0	0	0	63	39
						GGTTTGTGACCTGAGG-1_WSSS_THYst9699525	0		GGTTTGTGACCTGAGG-1_WSSS_THYst9699525	0	0.545936	0.736846	0	0.30977	61	105
						GTAACAGGTTAACGGC-1_WSSS_THYst9699525	0		GTAACAGGTTAACGGC-1_WSSS_THYst9699525	0	0	0	0	0	76	54
						GTAACATCTAAGATAA-1_WSSS_THYst9699525	0.136673		GTAACATCTAAGATAA-1_WSSS_THYst9699525	0.136673	1.0143	0.705654	0	0.136673	56	110
						GTAACTGCCCAAGGAG-1_WSSS_THYst9699525	0		GTAACTGCCCAAGGAG-1_WSSS_THYst9699525	0	0	0	0	0	66	46
						GTAGACACGCCTGACT-1_WSSS_THYst9699525	0		GTAGACACGCCTGACT-1_WSSS_THYst9699525	0	0	0	0	1.11418	63	67
						GTAGCTCCGGGAGGCT-1_WSSS_THYst9699525	0		GTAGCTCCGGGAGGCT-1_WSSS_THYst9699525	0	0	0	0	0	65	37
						GTAGTCTACGATATTG-1_WSSS_THYst9699525	0		GTAGTCTACGATATTG-1_WSSS_THYst9699525	0	0	0	0	0.710957	63	77
						GTAGTTCGAAGGCGAA-1_WSSS_THYst9699525	0		GTAGTTCGAAGGCGAA-1_WSSS_THYst9699525	0	0	0.297711	0.297711	0	65	39
						GTATCAAACGTTAGCT-1_WSSS_THYst9699525	0		GTATCAAACGTTAGCT-1_WSSS_THYst9699525	0	0	1.07657	1.51441	0.828433	55	97
						GTATCCTTTGGTAACC-1_WSSS_THYst9699525	0		GTATCCTTTGGTAACC-1_WSSS_THYst9699525	0	0	0.973197	0.600591	0.973197	64	92
						GTCAACCAGGCCTATA-1_WSSS_THYst9699525	0		GTCAACCAGGCCTATA-1_WSSS_THYst9699525	0	0	0.560013	0.916847	0.560013	65	103
						GTCATGCGCGAGGGCT-1_WSSS_THYst9699525	0		GTCATGCGCGAGGGCT-1_WSSS_THYst9699525	0	0	0	1.10465	0.514454	64	98
						GTCCAATATTTAGCCT-1_WSSS_THYst9699525	0		GTCCAATATTTAGCCT-1_WSSS_THYst9699525	0	0	0.147283	0	0	65	53
						GTCCAGGCACGTGTGC-1_WSSS_THYst9699525	0		GTCCAGGCACGTGTGC-1_WSSS_THYst9699525	0	0	0	0	0	70	44
						GTCCCGCGACGTTATG-1_WSSS_THYst9699525	0		GTCCCGCGACGTTATG-1_WSSS_THYst9699525	0	0	0	0.389042	0.66841	58	82
						GTCCGGACCTGAAATT-1_WSSS_THYst9699525	0		GTCCGGACCTGAAATT-1_WSSS_THYst9699525	0	0.812848	1.25523	0	0	54	88
						GTCCGGGTTCACATTA-1_WSSS_THYst9699525	0		GTCCGGGTTCACATTA-1_WSSS_THYst9699525	0	0	0	0.168323	0	69	71
						GTCCTACGAATAGTCT-1_WSSS_THYst9699525	0.181469		GTCCTACGAATAGTCT-1_WSSS_THYst9699525	0.181469	1.02633	1.47765	0	0	53	91
						GTCGGGAAGCAGAAAC-1_WSSS_THYst9699525	0		GTCGGGAAGCAGAAAC-1_WSSS_THYst9699525	0	0	0	0	0.423647	59	65
						GTCTAGTGAGCCGCTT-1_WSSS_THYst9699525	0		GTCTAGTGAGCCGCTT-1_WSSS_THYst9699525	0	0	0	0.765546	0	66	92
						GTCTATACACGCATGG-1_WSSS_THYst9699525	0		GTCTATACACGCATGG-1_WSSS_THYst9699525	0	0	0	0	0	74	50
						GTCTATTGCATGCTCG-1_WSSS_THYst9699525	0		GTCTATTGCATGCTCG-1_WSSS_THYst9699525	0	0.842584	1.09311	0	0.689024	65	105
						GTCTCAAGGCCCGGCT-1_WSSS_THYst9699525	0		GTCTCAAGGCCCGGCT-1_WSSS_THYst9699525	0	0	0	0	0.974964	60	66
						GTCTCCGCCTCAATAC-1_WSSS_THYst9699525	0		GTCTCCGCCTCAATAC-1_WSSS_THYst9699525	0	0	0	0	0	71	61
						GTCTGTAGGTTGAACA-1_WSSS_THYst9699525	0		GTCTGTAGGTTGAACA-1_WSSS_THYst9699525	0	0	0	0	0	73	39
						GTGACAGCTTCCCACT-1_WSSS_THYst9699525	0		GTGACAGCTTCCCACT-1_WSSS_THYst9699525	0	0	0	0	0.521427	64	74
						GTGACGCAGGTTTCAT-1_WSSS_THYst9699525	0		GTGACGCAGGTTTCAT-1_WSSS_THYst9699525	0	0	0.255938	0	0	65	75
						GTGAGATAACCTTATA-1_WSSS_THYst9699525	0		GTGAGATAACCTTATA-1_WSSS_THYst9699525	0	0	0	0	0.240596	69	41
						GTGATCCTTGTCATGA-1_WSSS_THYst9699525	0		GTGATCCTTGTCATGA-1_WSSS_THYst9699525	0	0	0	0	0.966333	62	84
						GTGCACCAGCTTCAAC-1_WSSS_THYst9699525	0		GTGCACCAGCTTCAAC-1_WSSS_THYst9699525	0	0	0	0	0	66	54
						GTGCCTGAGACCAAAC-1_WSSS_THYst9699525	0		GTGCCTGAGACCAAAC-1_WSSS_THYst9699525	0	0.467888	0.785379	0.261063	0	69	89
						GTGGACGCATTTGTCC-1_WSSS_THYst9699525	0		GTGGACGCATTTGTCC-1_WSSS_THYst9699525	0	0	0	0.234362	0	56	64
						GTGGCTGTTTCTGTTC-1_WSSS_THYst9699525	0		GTGGCTGTTTCTGTTC-1_WSSS_THYst9699525	0	0.256673	0.901426	0	0	70	92
						GTGGGAACAAACCGGG-1_WSSS_THYst9699525	0		GTGGGAACAAACCGGG-1_WSSS_THYst9699525	0	0	0	0	0	71	47
						GTGTATATCAGCGGGC-1_WSSS_THYst9699525	0		GTGTATATCAGCGGGC-1_WSSS_THYst9699525	0	0	0	0	1.32966	58	76
						GTGTCAGTGTACGTGG-1_WSSS_THYst9699525	0		GTGTCAGTGTACGTGG-1_WSSS_THYst9699525	0	0	0	0	0	68	42
						GTTAACATCACTTAAA-1_WSSS_THYst9699525	0		GTTAACATCACTTAAA-1_WSSS_THYst9699525	0	0.337139	0	0	0.588824	55	73
						GTTAAGGGTGCGATGT-1_WSSS_THYst9699525	0		GTTAAGGGTGCGATGT-1_WSSS_THYst9699525	0	0	0	0	0.59902	61	71
						GTTAGCCCATGACATC-1_WSSS_THYst9699525	0		GTTAGCCCATGACATC-1_WSSS_THYst9699525	0	0	0	0	0	67	75
						GTTCAGTCGCCAAATG-1_WSSS_THYst9699525	0		GTTCAGTCGCCAAATG-1_WSSS_THYst9699525	0	0	0	0	0.25876	70	60
						GTTCCGTCCGCCTGCA-1_WSSS_THYst9699525	0		GTTCCGTCCGCCTGCA-1_WSSS_THYst9699525	0	0	0	0	0.277858	70	42
						GTTGGTCATGCTATCC-1_WSSS_THYst9699525	0		GTTGGTCATGCTATCC-1_WSSS_THYst9699525	0	0	0	0.431929	0	55	63
						GTTGTAGATTTATGAG-1_WSSS_THYst9699525	0		GTTGTAGATTTATGAG-1_WSSS_THYst9699525	0	0	0	0.496466	0	71	63
						GTTTCAAACGAGTTGT-1_WSSS_THYst9699525	0.216303		GTTTCAAACGAGTTGT-1_WSSS_THYst9699525	0.216303	0.394038	1.07563	0	0.216303	61	109
						GTTTCTAGAGGCGCGG-1_WSSS_THYst9699525	0		GTTTCTAGAGGCGCGG-1_WSSS_THYst9699525	0	0	1.39935	1.71898	0.411287	69	93
						GTTTGGGTTTCGCCCG-1_WSSS_THYst9699525	0		GTTTGGGTTTCGCCCG-1_WSSS_THYst9699525	0	0	0	0	0	63	91
						GTTTGGTGATCGGTGC-1_WSSS_THYst9699525	0		GTTTGGTGATCGGTGC-1_WSSS_THYst9699525	0	0	0	0	0	66	38
						TAAAGCGGTATTTCCA-1_WSSS_THYst9699525	0		TAAAGCGGTATTTCCA-1_WSSS_THYst9699525	0	0	0	0	0	63	49
						TAAAGTGCACGTCTCG-1_WSSS_THYst9699525	0		TAAAGTGCACGTCTCG-1_WSSS_THYst9699525	0	0	0.258849	0	0	72	50
						TAAATTTAGTAACACC-1_WSSS_THYst9699525	0		TAAATTTAGTAACACC-1_WSSS_THYst9699525	0	0	0	0	1.14331	71	39
						TAACAGCGTTTGTGCT-1_WSSS_THYst9699525	0		TAACAGCGTTTGTGCT-1_WSSS_THYst9699525	0	0	0	0	0	63	37
						TAACAGGTTCCCTTAG-1_WSSS_THYst9699525	0		TAACAGGTTCCCTTAG-1_WSSS_THYst9699525	0	0	0	0.290288	0	74	60
						TAACCTAGGGAGTCCA-1_WSSS_THYst9699525	0		TAACCTAGGGAGTCCA-1_WSSS_THYst9699525	0	0.449468	0	0	0.449468	60	106
						TAAGGCATAACATCAA-1_WSSS_THYst9699525	0		TAAGGCATAACATCAA-1_WSSS_THYst9699525	0	0	0	0.717054	0	57	49
						TAAGGCCCGTCACCCT-1_WSSS_THYst9699525	0		TAAGGCCCGTCACCCT-1_WSSS_THYst9699525	0	0	0.306325	0	0.54049	62	70
						TAAGGGCCTGTCCGAT-1_WSSS_THYst9699525	0		TAAGGGCCTGTCCGAT-1_WSSS_THYst9699525	0	0	0	1.33172	0	57	95
						TAAGTTGCGACGTAGG-1_WSSS_THYst9699525	0		TAAGTTGCGACGTAGG-1_WSSS_THYst9699525	0	0.270059	1.33247	0.806551	0.482478	53	95
						TAATTACGTCAGTAGA-1_WSSS_THYst9699525	0		TAATTACGTCAGTAGA-1_WSSS_THYst9699525	0	0	0	1.91448	1.19797	62	102
						TACAAGGGCTTCTTTA-1_WSSS_THYst9699525	0		TACAAGGGCTTCTTTA-1_WSSS_THYst9699525	0	0	0	2.11954	1.39947	68	94
						TACACCTCTTCGAATC-1_WSSS_THYst9699525	0		TACACCTCTTCGAATC-1_WSSS_THYst9699525	0	0.405553	0.559729	0	0	71	91
						TACAGAAACGGTGGGC-1_WSSS_THYst9699525	0		TACAGAAACGGTGGGC-1_WSSS_THYst9699525	0	0	0	0	1.6396	59	85
						TACCAAATAGCCCAGA-1_WSSS_THYst9699525	0		TACCAAATAGCCCAGA-1_WSSS_THYst9699525	0	0	0	0	0.666147	59	61
						TACCAATAAAGTACCA-1_WSSS_THYst9699525	0.199787		TACCAATAAAGTACCA-1_WSSS_THYst9699525	0.199787	0.199787	0.935306	0	0.366228	55	83
						TACCAGGAATCCCGTC-1_WSSS_THYst9699525	0		TACCAGGAATCCCGTC-1_WSSS_THYst9699525	0	0	0	0	0.287484	68	36
						TACCGAATAATTGTAA-1_WSSS_THYst9699525	0		TACCGAATAATTGTAA-1_WSSS_THYst9699525	0	0	0	2.25277	0.426659	67	93
						TACCGTAGGTTAACTA-1_WSSS_THYst9699525	0		TACCGTAGGTTAACTA-1_WSSS_THYst9699525	0	0	0	0	0.65806	59	57
						TACCTACTCCCAGTAT-1_WSSS_THYst9699525	0		TACCTACTCCCAGTAT-1_WSSS_THYst9699525	0	0	0	0	0.874689	58	62
						TACCTCAGTTGTCTGT-1_WSSS_THYst9699525	0		TACCTCAGTTGTCTGT-1_WSSS_THYst9699525	0	0	0	0.144799	0	60	50
						TACGCCTCCATTCCGA-1_WSSS_THYst9699525	0		TACGCCTCCATTCCGA-1_WSSS_THYst9699525	0	0	0	0.340733	0	55	59
						TACGCTCCTAGAACTG-1_WSSS_THYst9699525	0		TACGCTCCTAGAACTG-1_WSSS_THYst9699525	0	0	0	0	0	73	47
						TACGGAAGCCAAACCA-1_WSSS_THYst9699525	0		TACGGAAGCCAAACCA-1_WSSS_THYst9699525	0	0	0.246677	0	0.246677	69	73
						TACGTAAAGCGGAGTG-1_WSSS_THYst9699525	0		TACGTAAAGCGGAGTG-1_WSSS_THYst9699525	0	0.499708	0	1.08001	0.831378	63	103
						TACGTACTAGTGCTGA-1_WSSS_THYst9699525	0		TACGTACTAGTGCTGA-1_WSSS_THYst9699525	0	0	0	0	0	62	42
						TACTACGTGCAATGCG-1_WSSS_THYst9699525	0		TACTACGTGCAATGCG-1_WSSS_THYst9699525	0	0.475084	0	0	0.475084	71	85
						TACTATGGTTCCTCAG-1_WSSS_THYst9699525	0		TACTATGGTTCCTCAG-1_WSSS_THYst9699525	0	0.172138	0	0.560397	0	57	47
						TACTCCTCTAGTTGAC-1_WSSS_THYst9699525	0		TACTCCTCTAGTTGAC-1_WSSS_THYst9699525	0	0	0	0	0	64	36
						TACTCTTACTTTACTG-1_WSSS_THYst9699525	0.643937		TACTCTTACTTTACTG-1_WSSS_THYst9699525	0.643937	0.140336	1.03245	0	0	59	111
						TACTCTTTCGTCTTCA-1_WSSS_THYst9699525	0		TACTCTTTCGTCTTCA-1_WSSS_THYst9699525	0	0	0	0.753662	0.149007	58	46
						TACTGCATGATTAAAT-1_WSSS_THYst9699525	0		TACTGCATGATTAAAT-1_WSSS_THYst9699525	0	0	0	0	0	77	51
						TACTTAAACATGTACA-1_WSSS_THYst9699525	0		TACTTAAACATGTACA-1_WSSS_THYst9699525	0	0.66398	0.66398	0	0.273205	66	108
						TAGAATAGCCGATGAA-1_WSSS_THYst9699525	0		TAGAATAGCCGATGAA-1_WSSS_THYst9699525	0	0	0	0.869488	1.64037	62	100
						TAGACGAAACGCCAAT-1_WSSS_THYst9699525	0		TAGACGAAACGCCAAT-1_WSSS_THYst9699525	0	0	0.891373	0	0.391699	63	73
						TAGAGGTTCTACTTGT-1_WSSS_THYst9699525	0		TAGAGGTTCTACTTGT-1_WSSS_THYst9699525	0	0	1.30464	1.39182	0.696831	54	96
						TAGATGGTTCCTTACT-1_WSSS_THYst9699525	0		TAGATGGTTCCTTACT-1_WSSS_THYst9699525	0	0	0	0.49516	1.07236	59	97
						TAGATTCAAAGTGCGG-1_WSSS_THYst9699525	0		TAGATTCAAAGTGCGG-1_WSSS_THYst9699525	0	0	0	0	0.347995	69	39
						TAGCAGTATGACTAAA-1_WSSS_THYst9699525	0		TAGCAGTATGACTAAA-1_WSSS_THYst9699525	0	0	0	2.07615	0.728939	66	98
						TAGCTAGTGATGATGG-1_WSSS_THYst9699525	0		TAGCTAGTGATGATGG-1_WSSS_THYst9699525	0	0	0	0	0	60	48
						TAGGCTAAAGTGGCAC-1_WSSS_THYst9699525	0		TAGGCTAAAGTGGCAC-1_WSSS_THYst9699525	0	0	0	0.894645	0.894645	65	99
						TAGGTGACGATAACCT-1_WSSS_THYst9699525	0		TAGGTGACGATAACCT-1_WSSS_THYst9699525	0	0	0	0	0.471878	61	79
						TAGGTGTTCCACAGAT-1_WSSS_THYst9699525	0		TAGGTGTTCCACAGAT-1_WSSS_THYst9699525	0	0	0	0	0.964555	60	60
						TAGGTTCTGCTGAGAA-1_WSSS_THYst9699525	0		TAGGTTCTGCTGAGAA-1_WSSS_THYst9699525	0	0	0	0.239111	0	72	62
						TAGTAGCTTATACCAG-1_WSSS_THYst9699525	0.152529		TAGTAGCTTATACCAG-1_WSSS_THYst9699525	0.152529	0	0	0.152529	0	61	43
						TAGTCCCGGAGACCAC-1_WSSS_THYst9699525	0		TAGTCCCGGAGACCAC-1_WSSS_THYst9699525	0	0	0	0	0	66	48
						TAGTCTGCGGCACATT-1_WSSS_THYst9699525	0		TAGTCTGCGGCACATT-1_WSSS_THYst9699525	0	0	0	0	0	72	36
						TATACGCGTCATCACT-1_WSSS_THYst9699525	0		TATACGCGTCATCACT-1_WSSS_THYst9699525	0	0	0.529812	0	1.33354	60	68
						TATAGAGTCGCTTGAA-1_WSSS_THYst9699525	0		TATAGAGTCGCTTGAA-1_WSSS_THYst9699525	0	0	0	0	0	64	46
						TATATAGGGCTTTACG-1_WSSS_THYst9699525	0		TATATAGGGCTTTACG-1_WSSS_THYst9699525	0	0	0	0	0	63	33
						TATATCAAAGTGATCT-1_WSSS_THYst9699525	0		TATATCAAAGTGATCT-1_WSSS_THYst9699525	0	0	0	0	0	71	37
						TATCCAATTGGTTATC-1_WSSS_THYst9699525	0		TATCCAATTGGTTATC-1_WSSS_THYst9699525	0	0.234472	0.583735	0	0	55	79
						TATCCGCACCGTCGGG-1_WSSS_THYst9699525	0		TATCCGCACCGTCGGG-1_WSSS_THYst9699525	0	0	0	0	0	59	53
						TATCCTATCAACTGGT-1_WSSS_THYst9699525	0		TATCCTATCAACTGGT-1_WSSS_THYst9699525	0	0	0	0	0	69	59
						TATGAAGAATTAAGGT-1_WSSS_THYst9699525	0		TATGAAGAATTAAGGT-1_WSSS_THYst9699525	0	0	0.64578	1.53253	0.859175	67	99
						TATGATCTTCTCTTTA-1_WSSS_THYst9699525	0		TATGATCTTCTCTTTA-1_WSSS_THYst9699525	0	0	0	0	0.55386	58	90
						TATGTAAAGTGCTTAA-1_WSSS_THYst9699525	0		TATGTAAAGTGCTTAA-1_WSSS_THYst9699525	0	0	0	0	0.139971	66	44
						TATTCCGAGCTGTTAT-1_WSSS_THYst9699525	0		TATTCCGAGCTGTTAT-1_WSSS_THYst9699525	0	0.900559	1.46773	0	0.189555	54	86
						TCAAATTGTTGTGCCG-1_WSSS_THYst9699525	0		TCAAATTGTTGTGCCG-1_WSSS_THYst9699525	0	0	0.360519	0	0	68	78
						TCAAATTTGAGACTCA-1_WSSS_THYst9699525	0		TCAAATTTGAGACTCA-1_WSSS_THYst9699525	0	0	0	0	2.18364	60	70
						TCAACATAGCGCCCTA-1_WSSS_THYst9699525	0		TCAACATAGCGCCCTA-1_WSSS_THYst9699525	0	0	0	0.501181	0.281665	58	44
						TCAACTGCAGAGTCAG-1_WSSS_THYst9699525	0		TCAACTGCAGAGTCAG-1_WSSS_THYst9699525	0	0.81286	1.4197	0	0.189841	56	108
						TCAATACGCCGTCATG-1_WSSS_THYst9699525	0		TCAATACGCCGTCATG-1_WSSS_THYst9699525	0	0	0	0	0.456039	63	61
						TCACAAACCGAGGTAC-1_WSSS_THYst9699525	0		TCACAAACCGAGGTAC-1_WSSS_THYst9699525	0	0	0	0.464955	0	61	95
						TCAGCAGTAGGCCCTG-1_WSSS_THYst9699525	0.282567		TCAGCAGTAGGCCCTG-1_WSSS_THYst9699525	0.282567	0	0	0.835568	0	61	41
						TCAGCCAATCCGTAAA-1_WSSS_THYst9699525	0		TCAGCCAATCCGTAAA-1_WSSS_THYst9699525	0	0	0.893909	1.0317	1.26078	63	105
						TCATATGAGCTTTGTT-1_WSSS_THYst9699525	0		TCATATGAGCTTTGTT-1_WSSS_THYst9699525	0	0	0	0	0	64	62
						TCATCCTCAGCTGCTT-1_WSSS_THYst9699525	0		TCATCCTCAGCTGCTT-1_WSSS_THYst9699525	0	0	0.265025	0.923194	0.265025	68	90
						TCCAACTCAGCTATCT-1_WSSS_THYst9699525	0		TCCAACTCAGCTATCT-1_WSSS_THYst9699525	0	0	0.412791	1.4027	0.92944	67	91
						TCCAAGCCTAGACACA-1_WSSS_THYst9699525	0		TCCAAGCCTAGACACA-1_WSSS_THYst9699525	0	0	0.570793	0	0	67	79
						TCCAATAAAGGCTACC-1_WSSS_THYst9699525	0		TCCAATAAAGGCTACC-1_WSSS_THYst9699525	0	0	0	0	0	63	53
						TCCACATCGTATATTG-1_WSSS_THYst9699525	0		TCCACATCGTATATTG-1_WSSS_THYst9699525	0	0	0	0	0.225864	69	67
						TCCACCTCTAGCCTTT-1_WSSS_THYst9699525	0		TCCACCTCTAGCCTTT-1_WSSS_THYst9699525	0	0	0	0	0.131648	61	53
						TCCAGGCAGGACGATC-1_WSSS_THYst9699525	0		TCCAGGCAGGACGATC-1_WSSS_THYst9699525	0	0	0	0	0	72	56
						TCCAGGGTATATACGA-1_WSSS_THYst9699525	0		TCCAGGGTATATACGA-1_WSSS_THYst9699525	0	0	0	0	0.476244	61	63
						TCCCAAACATCCTCTA-1_WSSS_THYst9699525	0		TCCCAAACATCCTCTA-1_WSSS_THYst9699525	0	0	0	0	0.158155	75	35
						TCCGACCGCTAATCAA-1_WSSS_THYst9699525	0		TCCGACCGCTAATCAA-1_WSSS_THYst9699525	0	0	0	0	1.28784	70	36
						TCCGCCTGTCTACAAG-1_WSSS_THYst9699525	0		TCCGCCTGTCTACAAG-1_WSSS_THYst9699525	0	0	0	0	0.292678	56	74
						TCCGCGGCCCAATGAA-1_WSSS_THYst9699525	0		TCCGCGGCCCAATGAA-1_WSSS_THYst9699525	0	0.225905	1.45744	0.410064	0.410064	53	99
						TCCGGGCTTGACGGGA-1_WSSS_THYst9699525	0.444838		TCCGGGCTTGACGGGA-1_WSSS_THYst9699525	0.444838	0	0	1.33531	0.444838	66	96
						TCCGTTAAGCTAATAT-1_WSSS_THYst9699525	0.151914		TCCGTTAAGCTAATAT-1_WSSS_THYst9699525	0.151914	1.19296	1.03128	0	0	52	100
						TCCTAAAGATTCAGAC-1_WSSS_THYst9699525	0		TCCTAAAGATTCAGAC-1_WSSS_THYst9699525	0	0.373296	1.0332	0.203966	0	68	84
						TCCTAAATTGGGAAGC-1_WSSS_THYst9699525	0		TCCTAAATTGGGAAGC-1_WSSS_THYst9699525	0	0	0	0	0	56	70
						TCCTAACCGTCGGGCA-1_WSSS_THYst9699525	0		TCCTAACCGTCGGGCA-1_WSSS_THYst9699525	0	0	0.158909	0	0	62	46
						TCCTTGTCCTTTAATT-1_WSSS_THYst9699525	0		TCCTTGTCCTTTAATT-1_WSSS_THYst9699525	0	0	0	0	0	69	69
						TCCTTTAAATCCGCTT-1_WSSS_THYst9699525	0		TCCTTTAAATCCGCTT-1_WSSS_THYst9699525	0	0	0	2.15133	0.490435	56	92
						TCGAATCGCAGGGTAG-1_WSSS_THYst9699525	0		TCGAATCGCAGGGTAG-1_WSSS_THYst9699525	0	0	0	0	0	75	53
						TCGACATAGCGTAGCG-1_WSSS_THYst9699525	0		TCGACATAGCGTAGCG-1_WSSS_THYst9699525	0	0	0	0	1.02384	72	30
						TCGCCGACATATTCGC-1_WSSS_THYst9699525	0		TCGCCGACATATTCGC-1_WSSS_THYst9699525	0	0	0	0.741667	0	66	86
						TCGCGTAGCAGTGTCC-1_WSSS_THYst9699525	0		TCGCGTAGCAGTGTCC-1_WSSS_THYst9699525	0	0	0	0	0	57	99
						TCGCTACTGGCTTTGA-1_WSSS_THYst9699525	0		TCGCTACTGGCTTTGA-1_WSSS_THYst9699525	0	0	0	0	0	65	73
						TCGCTGCCAATGCTGT-1_WSSS_THYst9699525	0		TCGCTGCCAATGCTGT-1_WSSS_THYst9699525	0	0	0.620861	0	0.828898	68	80
						TCGGCTTGTATCGACG-1_WSSS_THYst9699525	0		TCGGCTTGTATCGACG-1_WSSS_THYst9699525	0	0	0	1.44403	1.23206	58	96
						TCGGGAGACAGCGTAC-1_WSSS_THYst9699525	0		TCGGGAGACAGCGTAC-1_WSSS_THYst9699525	0	0	0	0	2.04274	59	71
						TCGTACCGACGTCAAG-1_WSSS_THYst9699525	0		TCGTACCGACGTCAAG-1_WSSS_THYst9699525	0	0	0	0	0.219177	68	56
						TCGTGTTCGACCACAA-1_WSSS_THYst9699525	0		TCGTGTTCGACCACAA-1_WSSS_THYst9699525	0	0	0	1.51763	1.02271	57	105
						TCGTTTACGCGACCCT-1_WSSS_THYst9699525	0		TCGTTTACGCGACCCT-1_WSSS_THYst9699525	0	0	1.2204	1.30485	0.785852	70	94
						TCTACCCAATAGAGAG-1_WSSS_THYst9699525	0		TCTACCCAATAGAGAG-1_WSSS_THYst9699525	0	0.496956	1.5815	0.619651	0.357073	56	106
						TCTATAGGTGGGTAAT-1_WSSS_THYst9699525	0.361811		TCTATAGGTGGGTAAT-1_WSSS_THYst9699525	0.361811	0.361811	0.361811	0.19718	0.19718	65	109
						TCTATGCTATAACGAC-1_WSSS_THYst9699525	0		TCTATGCTATAACGAC-1_WSSS_THYst9699525	0	0	0	0.576706	0.940136	64	94
						TCTCCACAAGTTGAAT-1_WSSS_THYst9699525	0		TCTCCACAAGTTGAAT-1_WSSS_THYst9699525	0	0.4943	0	0.4943	0	61	93
						TCTCTTACCGCGAACC-1_WSSS_THYst9699525	0		TCTCTTACCGCGAACC-1_WSSS_THYst9699525	0	0	0	0	0	65	43
						TCTGAAGCACGTGGTC-1_WSSS_THYst9699525	0		TCTGAAGCACGTGGTC-1_WSSS_THYst9699525	0	0.251601	0.251601	0	0.251601	56	84
						TCTGCATACCTTGCTT-1_WSSS_THYst9699525	0		TCTGCATACCTTGCTT-1_WSSS_THYst9699525	0	0	0	1.78375	0.688349	61	99
						TCTTGCTCCCGATACT-1_WSSS_THYst9699525	0		TCTTGCTCCCGATACT-1_WSSS_THYst9699525	0	0	0	0	0.67166	65	67
						TGAACAAGCAGGGACT-1_WSSS_THYst9699525	0		TGAACAAGCAGGGACT-1_WSSS_THYst9699525	0	0	0	0	0.481631	66	36
						TGAATACCGACGCGTA-1_WSSS_THYst9699525	0		TGAATACCGACGCGTA-1_WSSS_THYst9699525	0	0	0	0	0.419444	66	82
						TGAATGAGTGTTTCCC-1_WSSS_THYst9699525	0		TGAATGAGTGTTTCCC-1_WSSS_THYst9699525	0	0	0	0	0	66	50
						TGACATGTAACGTGAC-1_WSSS_THYst9699525	0		TGACATGTAACGTGAC-1_WSSS_THYst9699525	0	0	0	0	0	69	63
						TGACCAAATCTTAAAC-1_WSSS_THYst9699525	0		TGACCAAATCTTAAAC-1_WSSS_THYst9699525	0	0	0.178493	0	0.178493	66	62
						TGAGGAGTGCCAGCTT-1_WSSS_THYst9699525	0		TGAGGAGTGCCAGCTT-1_WSSS_THYst9699525	0	0.324734	0	0	0.324734	58	58
						TGAGGTGTGTGGCGGA-1_WSSS_THYst9699525	0		TGAGGTGTGTGGCGGA-1_WSSS_THYst9699525	0	0	0	0	0	70	52
						TGATCACCACACTGAC-1_WSSS_THYst9699525	0		TGATCACCACACTGAC-1_WSSS_THYst9699525	0	0	0.162304	0	0	69	51
						TGATGTCAATTAAGTG-1_WSSS_THYst9699525	0		TGATGTCAATTAAGTG-1_WSSS_THYst9699525	0	0.419728	0.419728	0.941819	1.64333	59	103
						TGATTCCCGGTTACCT-1_WSSS_THYst9699525	0		TGATTCCCGGTTACCT-1_WSSS_THYst9699525	0	0	0	0	0	64	50
						TGCAAACGTACTAGTT-1_WSSS_THYst9699525	0		TGCAAACGTACTAGTT-1_WSSS_THYst9699525	0	0	0	0	0	77	49
						TGCAAAGTTCGTCTGT-1_WSSS_THYst9699525	0		TGCAAAGTTCGTCTGT-1_WSSS_THYst9699525	0	0	0	0	0.254223	71	59
						TGCAACCCATCTGCGG-1_WSSS_THYst9699525	0		TGCAACCCATCTGCGG-1_WSSS_THYst9699525	0	0	0	0	0.611113	60	90
						TGCAACTACTGGTTGA-1_WSSS_THYst9699525	0		TGCAACTACTGGTTGA-1_WSSS_THYst9699525	0	0	0.877723	0	0	69	91
						TGCAATCTAACACGGT-1_WSSS_THYst9699525	0		TGCAATCTAACACGGT-1_WSSS_THYst9699525	0	0	0	0	0	62	90
						TGCATGTGACCCATAG-1_WSSS_THYst9699525	0		TGCATGTGACCCATAG-1_WSSS_THYst9699525	0	0	0	0	0.327604	68	38
						TGCCGGATGTACGAGC-1_WSSS_THYst9699525	0		TGCCGGATGTACGAGC-1_WSSS_THYst9699525	0	0	0	0	0	62	34
						TGCCGTGGATCGTCCT-1_WSSS_THYst9699525	0		TGCCGTGGATCGTCCT-1_WSSS_THYst9699525	0	0	0	0	0.522571	57	63
						TGCCTAATTGAAGATT-1_WSSS_THYst9699525	0.168738		TGCCTAATTGAAGATT-1_WSSS_THYst9699525	0.168738	0.551145	1.46061	0.168738	0.551145	55	105
						TGCGGACTTGACTCCG-1_WSSS_THYst9699525	0		TGCGGACTTGACTCCG-1_WSSS_THYst9699525	0	0	0.80636	0	0	68	76
						TGCGTACGGCTAATTG-1_WSSS_THYst9699525	0		TGCGTACGGCTAATTG-1_WSSS_THYst9699525	0	0	0.474172	2.18458	1.03676	67	101
						TGCTAAGTGTCTATTT-1_WSSS_THYst9699525	0		TGCTAAGTGTCTATTT-1_WSSS_THYst9699525	0	0.616934	0.913553	0	0	52	90
						TGCTCGGCGAAACCCA-1_WSSS_THYst9699525	0		TGCTCGGCGAAACCCA-1_WSSS_THYst9699525	0	0	0	0.273464	0.664505	57	61
						TGCTCGGTGGGTCACC-1_WSSS_THYst9699525	0		TGCTCGGTGGGTCACC-1_WSSS_THYst9699525	0	0	0	0	0	66	72
						TGCTCTTGAGAGTTTG-1_WSSS_THYst9699525	0		TGCTCTTGAGAGTTTG-1_WSSS_THYst9699525	0	0.78788	0	0	0	64	70
						TGCTTCCCAAGCAGTA-1_WSSS_THYst9699525	0		TGCTTCCCAAGCAGTA-1_WSSS_THYst9699525	0	0	0	0	0.824302	62	66
						TGGACCAATCTAAGAT-1_WSSS_THYst9699525	0		TGGACCAATCTAAGAT-1_WSSS_THYst9699525	0	0	0.834394	0	0.834394	62	80
						TGGAGAATAATCGTCC-1_WSSS_THYst9699525	0		TGGAGAATAATCGTCC-1_WSSS_THYst9699525	0	0	0	0	0	72	44
						TGGATGGCATCTTGGA-1_WSSS_THYst9699525	0		TGGATGGCATCTTGGA-1_WSSS_THYst9699525	0	0.783578	0	0	0	77	47
						TGGCAAGCACAAGTCG-1_WSSS_THYst9699525	0		TGGCAAGCACAAGTCG-1_WSSS_THYst9699525	0	0	0	0	0	66	56
						TGGCAATGGGACGGCG-1_WSSS_THYst9699525	0.349999		TGGCAATGGGACGGCG-1_WSSS_THYst9699525	0.349999	0.60875	0.902895	0	0	54	106
						TGGCTACACTCTACCT-1_WSSS_THYst9699525	0		TGGCTACACTCTACCT-1_WSSS_THYst9699525	0	0.531415	0	1.1327	0	64	100
						TGGCTATGTGACATAC-1_WSSS_THYst9699525	0		TGGCTATGTGACATAC-1_WSSS_THYst9699525	0	0	0	0	1.44597	60	82
						TGGGCGATACAATAAG-1_WSSS_THYst9699525	0		TGGGCGATACAATAAG-1_WSSS_THYst9699525	0	0	0	0	0.21714	68	62
						TGGGTGCACAAGCCAT-1_WSSS_THYst9699525	0		TGGGTGCACAAGCCAT-1_WSSS_THYst9699525	0	0.834511	1.47924	0	0	69	85
						TGGGTGTAATAGATTT-1_WSSS_THYst9699525	0		TGGGTGTAATAGATTT-1_WSSS_THYst9699525	0	0	1.42128	0.778593	0.331317	68	102
						TGGTCGATATACCTCT-1_WSSS_THYst9699525	0		TGGTCGATATACCTCT-1_WSSS_THYst9699525	0	0	0	0	1.57343	73	37
						TGGTGCCCTGCCTTAC-1_WSSS_THYst9699525	0		TGGTGCCCTGCCTTAC-1_WSSS_THYst9699525	0	0	0	0	0	74	52
						TGTACCTACACGAGGG-1_WSSS_THYst9699525	0		TGTACCTACACGAGGG-1_WSSS_THYst9699525	0	0	0	0	0	59	91
						TGTCCACGGCTCAACT-1_WSSS_THYst9699525	0		TGTCCACGGCTCAACT-1_WSSS_THYst9699525	0	0	0.379348	2.23044	0.379348	65	101
						TGTCCGCAAACAATTC-1_WSSS_THYst9699525	0		TGTCCGCAAACAATTC-1_WSSS_THYst9699525	0	0	0	0	0	73	51
						TGTGAGACTAGCCCAA-1_WSSS_THYst9699525	0		TGTGAGACTAGCCCAA-1_WSSS_THYst9699525	0	0	0	0	1.16346	59	63
						TGTGCCGGTGCCGGAA-1_WSSS_THYst9699525	0		TGTGCCGGTGCCGGAA-1_WSSS_THYst9699525	0	0.90531	1.68974	0.90531	0.551785	53	97
						TGTGGCGGGCTTCTGG-1_WSSS_THYst9699525	0		TGTGGCGGGCTTCTGG-1_WSSS_THYst9699525	0	0	0	0	0	65	59
						TGTGGTTGCTAAAGCT-1_WSSS_THYst9699525	0		TGTGGTTGCTAAAGCT-1_WSSS_THYst9699525	0	0	0.214197	0.214197	0	65	49
						TGTTCCGGCCTGAGCT-1_WSSS_THYst9699525	0		TGTTCCGGCCTGAGCT-1_WSSS_THYst9699525	0	0	0	0.194621	0	70	66
						TTAAAGGCGATGCTCG-1_WSSS_THYst9699525	0		TTAAAGGCGATGCTCG-1_WSSS_THYst9699525	0	0	0	0	0	73	49
						TTAAAGTAAGTCGCCA-1_WSSS_THYst9699525	0.272372		TTAAAGTAAGTCGCCA-1_WSSS_THYst9699525	0.272372	0.811952	1.41846	0.145431	0	69	105
						TTAAGTATTGTTATCC-1_WSSS_THYst9699525	0		TTAAGTATTGTTATCC-1_WSSS_THYst9699525	0	0	0.517336	0	1.10944	64	90
						TTAATTGCTTTGGGTG-1_WSSS_THYst9699525	0		TTAATTGCTTTGGGTG-1_WSSS_THYst9699525	0	0	0	0	0.357414	62	76
						TTACACGATCTGCGAC-1_WSSS_THYst9699525	0		TTACACGATCTGCGAC-1_WSSS_THYst9699525	0	0.300684	0.876772	0.161601	0.161601	62	110
						TTACCCTAGGGATTGG-1_WSSS_THYst9699525	0		TTACCCTAGGGATTGG-1_WSSS_THYst9699525	0	0	0	0	0.599167	60	58
						TTAGAATAAGGGTCGG-1_WSSS_THYst9699525	0		TTAGAATAAGGGTCGG-1_WSSS_THYst9699525	0	0.153685	0	0	0	61	45
						TTAGTAAACCTGCTCT-1_WSSS_THYst9699525	0		TTAGTAAACCTGCTCT-1_WSSS_THYst9699525	0	0	0	0	0	62	94
						TTATAGGTAATTGTCT-1_WSSS_THYst9699525	0		TTATAGGTAATTGTCT-1_WSSS_THYst9699525	0	0	0	0	0.259278	61	73
						TTCACGGTCGTCACGT-1_WSSS_THYst9699525	0		TTCACGGTCGTCACGT-1_WSSS_THYst9699525	0	0	0	0.296603	0.710911	71	27
						TTCACTCGAGCACCTA-1_WSSS_THYst9699525	0		TTCACTCGAGCACCTA-1_WSSS_THYst9699525	0	0	0	0	0	55	69
						TTCACTTCCTAGAACG-1_WSSS_THYst9699525	0		TTCACTTCCTAGAACG-1_WSSS_THYst9699525	0	0	0	0	0	67	51
						TTCAGCTGGCGTGCCC-1_WSSS_THYst9699525	0		TTCAGCTGGCGTGCCC-1_WSSS_THYst9699525	0	0	0	1.68255	0.739463	55	95
						TTCAGTTCAAGAGGAG-1_WSSS_THYst9699525	0		TTCAGTTCAAGAGGAG-1_WSSS_THYst9699525	0	0	0	0	1.65775	72	38
						TTCCAGTGGGTTTCGT-1_WSSS_THYst9699525	0		TTCCAGTGGGTTTCGT-1_WSSS_THYst9699525	0	0	0.471818	0	0	75	47
						TTCCATCGACAGCGTG-1_WSSS_THYst9699525	0		TTCCATCGACAGCGTG-1_WSSS_THYst9699525	0	0.944481	1.21111	0	0.232629	61	107
						TTCGAACGAAACATGC-1_WSSS_THYst9699525	0		TTCGAACGAAACATGC-1_WSSS_THYst9699525	0	0	0	0	0	74	42
						TTCGCACTGTACGACA-1_WSSS_THYst9699525	0		TTCGCACTGTACGACA-1_WSSS_THYst9699525	0	0	0	0	0.617454	61	59
						TTCGCGCGCCATACGA-1_WSSS_THYst9699525	0		TTCGCGCGCCATACGA-1_WSSS_THYst9699525	0	0	0	0.0987217	0	59	47
						TTCGGTACTGTAGAGG-1_WSSS_THYst9699525	0		TTCGGTACTGTAGAGG-1_WSSS_THYst9699525	0	0	0	0	0	67	63
						TTCTAGAAAGTCTTAT-1_WSSS_THYst9699525	0		TTCTAGAAAGTCTTAT-1_WSSS_THYst9699525	0	0	0.102811	0	0	60	46
						TTCTATTAAACGCAGC-1_WSSS_THYst9699525	0		TTCTATTAAACGCAGC-1_WSSS_THYst9699525	0	0	0	0	0	67	55
						TTGAACGACGTGCTGA-1_WSSS_THYst9699525	0		TTGAACGACGTGCTGA-1_WSSS_THYst9699525	0	0	0	0	0.667675	60	88
						TTGACCAGGAACAACT-1_WSSS_THYst9699525	0		TTGACCAGGAACAACT-1_WSSS_THYst9699525	0	0	0	0	0.565959	64	80
						TTGAGAAGTTTAGCAT-1_WSSS_THYst9699525	0		TTGAGAAGTTTAGCAT-1_WSSS_THYst9699525	0	0.391124	1.57467	0	0.391124	55	87
						TTGATGCCGCTCGTCG-1_WSSS_THYst9699525	0		TTGATGCCGCTCGTCG-1_WSSS_THYst9699525	0	0	0	0	0	70	34
						TTGCCGCTTTCTAGTA-1_WSSS_THYst9699525	0		TTGCCGCTTTCTAGTA-1_WSSS_THYst9699525	0	0	0	0	0.568014	62	78
						TTGCCTTCTCGCCGGG-1_WSSS_THYst9699525	0		TTGCCTTCTCGCCGGG-1_WSSS_THYst9699525	0	0.720512	1.79402	0.423791	0.423791	68	104
						TTGCGCTTGATCAATA-1_WSSS_THYst9699525	0		TTGCGCTTGATCAATA-1_WSSS_THYst9699525	0	0.877523	1.27417	0.210387	0	69	101
						TTGCGGAAAGCTGCCC-1_WSSS_THYst9699525	0		TTGCGGAAAGCTGCCC-1_WSSS_THYst9699525	0	0	0	0	0	76	42
						TTGCTCATAGTACGTG-1_WSSS_THYst9699525	0.171363		TTGCTCATAGTACGTG-1_WSSS_THYst9699525	0.171363	1.11715	1.17652	0	0.171363	67	107
						TTGGACCTATAACAGT-1_WSSS_THYst9699525	0		TTGGACCTATAACAGT-1_WSSS_THYst9699525	0	0	1.06775	0	0.492425	56	86
						TTGGGAAGACGAGCCG-1_WSSS_THYst9699525	0		TTGGGAAGACGAGCCG-1_WSSS_THYst9699525	0	0	0	0	0	68	64
						TTGTCTCGGCAAGATG-1_WSSS_THYst9699525	0		TTGTCTCGGCAAGATG-1_WSSS_THYst9699525	0	0	0	0	0	75	41
						TTGTGAACCTAATCCG-1_WSSS_THYst9699525	0		TTGTGAACCTAATCCG-1_WSSS_THYst9699525	0	0	0.818977	0.491085	1.06549	56	90
						TTGTGCAGCCACGTCA-1_WSSS_THYst9699525	0		TTGTGCAGCCACGTCA-1_WSSS_THYst9699525	0	0	0	0	0.265231	60	74
						TTGTGGTGGTACTAAG-1_WSSS_THYst9699525	0		TTGTGGTGGTACTAAG-1_WSSS_THYst9699525	0	0	0	0.516107	0.516107	63	95
						TTGTGTATGCCACCAA-1_WSSS_THYst9699525	0		TTGTGTATGCCACCAA-1_WSSS_THYst9699525	0	0.161823	0	0.161823	0	56	60
						TTGTTTGTATTACACG-1_WSSS_THYst9699525	0		TTGTTTGTATTACACG-1_WSSS_THYst9699525	0	0	0	0	0.782467	73	41

## Sheet: panel_e
index	phase	array_row	array_col
AAACGGTTGCGAACTG-1	G2M	67	59
AAAGGCCCTATAATAC-1	S	66	22
AAAGGCTACGGACCAT-1	G1	62	54
AAAGGCTCTCGCGCCG-1	G2M	55	55
AAATTGATAGTCCTTT-1	G2M	55	31
AACAATACATTGTCGA-1	S	61	37
AACAGCTGTGTGGCAA-1	G1	59	31
AACATTGAAGTTGATC-1	S	67	23
AACATTGTGACTCGAG-1	S	64	52
AACCCGACAACCCGTG-1	G2M	67	43
AACGCGACCTTGGGCG-1	S	67	53
AACTAGGCTTGGGTGT-1	G1	55	61
AAGACCCAACTGAACA-1	G1	60	54
AAGATGGCACCGGACC-1	G2M	59	39
AAGCCGCCGTGAAATC-1	G2M	65	23
AAGCGTCCCTCATCGA-1	G1	57	35
AAGGGAACGACTGGCT-1	G2M	63	21
AAGGGACTATGCATTC-1	S	60	26
AAGTGAGTCGGGTTTA-1	G2M	62	48
AATACCGGAGGGCTGT-1	G2M	67	37
AATAGTCCGTCCCGAC-1	G2M	57	57
AATGTGCTAATCTGAG-1	G1	66	32
AATTAACGGATTTCCA-1	G2M	58	66
AATTCCAAGCATGTAC-1	S	66	58
ACAATGAATACGGAGA-1	G1	57	31
ACACATGATCAAATCT-1	G2M	60	16
ACACCGGTCTGACCGC-1	G2M	65	17
ACATCCCGGCCATACG-1	S	55	57
ACCAACGCTTATTTAT-1	S	53	49
ACCCGAGCGAAATTAC-1	G1	61	29
ACCCGGAAACTCCCAG-1	S	57	65
ACCCGTGTCATCAGTA-1	G1	58	54
ACCCTATGCCATATCG-1	G1	56	40
ACCGACACATCTCCCA-1	G2M	61	67
ACCGTGACCACGTGGG-1	G2M	61	39
ACGACTGGTCATACTC-1	G1	64	34
ACGCAAACTAATAGAT-1	G2M	63	47
ACGGCCAACATGGACT-1	S	53	55
ACGTTCGTTCAGGAAA-1	G1	60	44
ACTACGCGTTAGAATT-1	S	60	56
ACTATGTCCAGCTGCC-1	S	64	22
ACTATTTCCGGGCCCA-1	G2M	59	41
ACTCCAATATCATCAT-1	G1	63	29
ACTGCCCGCCATTCTC-1	S	68	30
ACTTTGGTCGTGCTCC-1	G2M	61	13
AGACGACGATGCCGCT-1	S	53	33
AGACTGTTACCGGGTC-1	G2M	63	45
AGAGAAACACCAGAAA-1	G2M	68	34
AGAGAAGGAGTACAAT-1	G1	58	34
AGATGCAAGACGTGCA-1	S	58	24
AGCAACCGAAAGTAAT-1	G2M	56	20
AGCACACGTTTAGACT-1	G1	68	26
AGCAGCCAGATGAATA-1	G2M	56	58
AGCCAAGCTTTGTGTC-1	G2M	64	58
AGCCCGGCATTAGAGG-1	G1	64	26
AGCCCGGTAGCCTGTA-1	G1	61	49
AGCCCTCCCTGGTGGC-1	G1	67	29
AGCGCATAATGAATCG-1	G2M	57	55
AGCGGACACTTCGTAG-1	S	62	62
AGCTAACAAGCAATGT-1	G1	61	33
AGCTGTAACCTCAATC-1	G2M	54	28
AGGAAGCTGTCCGCCG-1	G2M	61	65
AGGCAGGGAGCGTACT-1	G2M	59	49
AGGGACTCTACGCGAC-1	G2M	55	53
AGGGTGCCGTTCTTTA-1	G1	65	33
AGGTAGATCGAGATAT-1	G1	63	35
AGGTGGTGACCTTCGC-1	G2M	64	56
AGTATACACAGCGACA-1	G2M	64	48
AGTATGCTGGAGACCA-1	S	58	26
AGTATTTGGCACGACC-1	G1	58	52
AGTCAAATGATGTGAT-1	G2M	67	35
AGTCTCACAAGACTAC-1	G1	54	30
AGTGACTGTGACACAA-1	G1	66	28
AGTTGACGGTCCTTGC-1	S	65	63
ATAATTAGCTAAGTAG-1	S	64	64
ATACCTAACCAAGAAA-1	G2M	58	64
ATACGGAACGTCGTTT-1	G1	56	22
ATACGTTATGCACGGA-1	S	63	63
ATATAAAGCGCTCGTG-1	S	58	68
ATCCCATCCACAGCGC-1	G1	62	14
ATCGTGGAAAGTCTGG-1	G1	63	23
ATCTGACATGGAAGGA-1	G1	63	41
ATCTGCTGTTATCGCC-1	S	67	57
ATGACGCGTTCTATCC-1	S	52	30
ATGACTATCAGCTGTG-1	G1	63	43
ATGGGACCTGCTGAAC-1	G1	61	31
ATGGGTGTATACCTCC-1	S	64	24
ATGTTGTAGTCTGTTT-1	G2M	65	47
ATTATTATGTCCGTCA-1	G1	59	37
ATTGCCTATTAGACCG-1	G1	67	25
ATTTCCGGGTTCTGCG-1	G1	55	35
ATTTGCGCGAGTAGCT-1	S	53	31
CAACTGCTCATCCGAT-1	G1	59	55
CACAGAGACGAGGACG-1	G2M	64	20
CACAGGGCCGTTGTCA-1	G2M	62	60
CACATCGTGCACGCGC-1	G1	60	38
CACCAGTCAGCATGCA-1	S	60	22
CACTCCTATGTAAGAT-1	G2M	56	36
CACTGACGATTGTGGA-1	G2M	65	51
CAGACACCGATCGCTG-1	G2M	53	51
CAGAGGCGATGCATGA-1	G2M	54	48
CATACACGGTTCCCAC-1	S	61	55
CATACGAACTAGCTGG-1	G1	65	31
CATCCAATATAGTTTG-1	G2M	66	18
CATTATCCCATTAACG-1	G1	67	31
CCAACCTTATGTAACT-1	G2M	67	41
CCAAGAAAGTGGGCGA-1	G1	52	52
CCAGCTCGAACGCATT-1	S	63	65
CCAGTCTTGTCATAGA-1	G2M	59	59
CCATGTTCATCTATAT-1	G2M	68	28
CCCAATGAGATTTGCA-1	G1	60	40
CCCGGGTCGTTCAGGG-1	G2M	65	57
CCCGTAGCTGGGAAGA-1	G1	57	39
CCCTATGTAGAGCAGA-1	G1	60	24
CCGACGGGCATGAGGT-1	G1	54	26
CCGCATGTGGTACGAT-1	S	56	66
CCGGAGCGTACTTTCT-1	G2M	58	56
CCGGTTTGTAATTGTG-1	G1	56	42
CCGTATCTCGTCGTAG-1	G1	53	27
CCTATACCGTCCTGTC-1	G2M	55	45
CCTATATTTGTCCTGG-1	G1	62	52
CCTATGGCTCCTAGTG-1	G1	62	24
CCTCGCGCTGTGCGAT-1	G2M	57	59
CCTCTACAAGGATTGG-1	S	67	27
CCTGGTCGAATGTGGG-1	G2M	59	69
CCTTCAGTTAAAGTGA-1	G2M	61	47
CCTTTAAGGGAGCACT-1	G2M	58	50
CGAATCTGCTCGACGC-1	S	62	22
CGAATGACGCATAATG-1	G2M	63	57
CGAGGGTATCCAGGTG-1	S	64	60
CGATCCTCGCAACATA-1	S	66	40
CGATTAAATATCTCCT-1	G2M	56	62
CGCACGTCTGTTTATG-1	G2M	68	32
CGCCCAGCACGCCTAG-1	S	59	51
CGCGCAAATGTCCAGA-1	G2M	56	24
CGCTGTGTGGATGTTG-1	G2M	59	43
CGCTTAGTATTGATAC-1	G2M	66	52
CGGAAAGAATCAAACG-1	S	58	48
CGGAGCAATTTAATCG-1	S	54	60
CGGCCAGAGCGACCAT-1	S	67	49
CGGTCCGTCGCAAGCC-1	G2M	63	51
CGGTTGAGTATCCTTC-1	G1	66	30
CGTCGCTTGGTTATAC-1	G1	63	25
CGTGACCAGTCCTCTG-1	G2M	63	55
CGTGCTTCTACCTAAA-1	G1	62	28
CGTGGTACCCAAAGGC-1	G2M	66	42
CGTGTCTCGTTACGAC-1	G1	60	34
CGTTCAGACCCGCGAA-1	S	65	61
CGTTGCCCGCGTGGGA-1	G2M	65	45
CGTTTGTGTAGAGGGT-1	S	55	41
CTAAATCCGGTGTACA-1	G1	61	35
CTACAAGAAATAACCC-1	S	58	40
CTACTATCATAGGTTT-1	G2M	53	25
CTACTCAAGGTATAGT-1	G1	60	42
CTATAGGCGTTGATGT-1	G1	62	38
CTATGCCCGAATGCAA-1	G2M	63	59
CTCAAACCACTGCCCG-1	G1	64	40
CTCCTCCAGCTCACAC-1	G1	62	50
CTCGCCGAATGTAGGG-1	S	60	64
CTCGGGTTCTCTGGCC-1	G1	61	27
CTCTCTAACTGCCTAG-1	S	57	21
CTCTTCTGGAAGTTAG-1	G1	62	40
CTCTTGTCCCGCTTGG-1	S	54	58
CTGCCTTTAATACCTT-1	G1	64	28
CTGGCTGGTTGTCAGT-1	S	54	56
CTGGTGAATGGGCCTA-1	G2M	65	19
CTGTAGCCATCTCACT-1	S	56	46
CTGTTGTTCAGTCGTA-1	S	67	21
CTTAGTTGAGGAATCG-1	G1	67	33
CTTCCGCTCCGTGAAG-1	G1	56	50
CTTCTGGGCGTACCTA-1	G2M	66	34
CTTGGCCAAGCTGGGA-1	S	61	57
CTTTGGGATTGTTGCA-1	G1	62	44
GAAACATAGGAAACAG-1	G1	60	20
GAAACCTATACAAATG-1	G1	60	52
GAAAGCAGTGCACTTT-1	S	56	54
GAACCCTCTGTGTTCT-1	G2M	59	67
GAAGAAACGATATTGT-1	G1	59	29
GAAGCCTGCACATTCC-1	G2M	61	61
GAAGGAGTCGAGTGCG-1	S	66	60
GAATAGTGCTCGATTA-1	G1	60	36
GACATCGATTTATAAC-1	G2M	52	50
GACGCCGTAAAGGCTA-1	S	54	54
GACGGGTTGGCCCGTA-1	G1	61	51
GACTGCTGGTGAGAAA-1	S	67	39
GAGACTTCGCGACCGA-1	G2M	53	57
GAGCATCAACAACTTG-1	G1	64	30
GAGCGCTGTTAGGTAA-1	G1	61	23
GAGGGAGTCAGATCGC-1	G1	65	41
GAGGGTAGTAACAAAG-1	G1	63	31
GAGTAGATACTAGTTG-1	S	62	64
GAGTCAGACCAGAATC-1	G2M	56	48
GATCAACATAAAGGGA-1	G1	62	36
GATCGCTATATCTCAG-1	G1	61	25
GATCTGCTATCTAAGG-1	S	62	56
GATGACAAGTAGGGCA-1	S	57	33
GATTGCTCCAGTTGCA-1	G1	63	27
GCAAACCTTGGCCATA-1	S	57	67
GCAAAGGGCGTTAGCC-1	S	66	20
GCAAGTGTAAAGCATG-1	G2M	67	45
GCACAAACCCTAGATG-1	S	65	21
GCACGCCTACTTAGAT-1	S	55	39
GCCGACCCACGACTGC-1	G1	62	30
GCGACCCAACCATCTG-1	G1	59	33
GCGCAAATATATTCAA-1	G1	58	28
GCGGAGAAACTTCGCA-1	G2M	55	33
GCGGCAAAGTATTGCC-1	S	59	27
GCGGGCGAGCCTTACC-1	G1	55	51
GCGTCCCTAAGACATA-1	G1	64	42
GCGTCGCCAGGGTGAT-1	S	54	62
GCTAGCGATAGGTCTT-1	G2M	66	24
GCTCAATCCGTTTATT-1	G2M	53	35
GCTCAATGTAATACCG-1	G2M	62	58
GCTCCTGACATACTGG-1	G2M	56	32
GCTCTTTCCGCTAGTG-1	G1	64	54
GCTGAATCTTCCAATC-1	S	59	23
GCTGCTAAGTAGTCGA-1	G2M	56	56
GGAACCTTGACTCTGC-1	S	59	21
GGACCTCTAGGCCGCC-1	G1	58	30
GGACTCGTGAGTGGTC-1	G1	64	38
GGATCTTACTGCCCTT-1	G1	65	35
GGCAAAGGCGCCAATA-1	S	54	34
GGCAAGCCCATAGTGG-1	S	67	61
GGCCGAGACTCTGGTG-1	G1	62	32
GGCCGTTTGGGTTTCA-1	G2M	59	45
GGCTACTATACACTCC-1	G2M	64	44
GGCTCCTCCACCTGTT-1	G1	59	35
GGCTTTCAATAAGGGT-1	G2M	60	62
GGGAACGGTTTCAGAT-1	G1	64	32
GGGACAGAGTTACTCC-1	S	57	19
GGGACCCGTATATCTT-1	S	57	53
GGGCAGAGCAATCGTT-1	G2M	58	60
GGGCGTTTACATTCAT-1	G1	66	26
GGGCTATGATCGATGG-1	S	57	51
GGGTCAGGAGCTAGAT-1	G2M	65	55
GGGTTAACATTTGAGT-1	S	54	50
GGTAGACCGTTGGGCG-1	G2M	53	53
GGTCGGTCGTCCACAG-1	S	56	52
GGTCTCTGAATGGACT-1	G2M	52	34
GGTGCATAAATGATTA-1	S	67	47
GGTTTAATTACCATCG-1	G1	63	39
GTAACTGCCCAAGGAG-1	G2M	66	46
GTAGAGGGAGACAAGT-1	S	51	31
GTAGCTCCGGGAGGCT-1	G1	65	37
GTAGTTCGAAGGCGAA-1	G1	65	39
GTATCTCAGTCTTGAC-1	S	58	22
GTCCAATATTTAGCCT-1	G2M	65	53
GTCGCCGTTGTGTGTT-1	G2M	57	43
GTCGGGAAGCAGAAAC-1	S	59	65
GTCTCAAGGCCCGGCT-1	S	60	66
GTCTCCTGCCAGTATG-1	G2M	59	13
GTGATCAAGCGTGCAC-1	G1	65	27
GTGCACCAGCTTCAAC-1	S	66	54
GTGGACGCATTTGTCC-1	G2M	56	64
GTGGAGCGTTTACCGA-1	G1	58	16
GTGGAGTCGGCGGTTG-1	G1	54	38
GTGGTATAGTCTGCCG-1	G1	57	41
GTTCGACAATTGTATA-1	G2M	69	27
GTTGGTCATGCTATCC-1	G2M	55	63
GTTTGGTAGGGTCAAC-1	S	53	59
GTTTGGTGATCGGTGC-1	G2M	66	38
TAAACCCAGGAGGGCA-1	G2M	54	36
TAAAGCGGTATTTCCA-1	G2M	63	49
TAACAGCGTTTGTGCT-1	G1	63	37
TAAGCGCGAATCAAAT-1	S	65	25
TAAGGCATAACATCAA-1	S	57	49
TAAGTCGCCGAGTATC-1	S	54	32
TAATAGGTCACCAGAA-1	S	61	21
TACCAAATAGCCCAGA-1	G2M	59	61
TACCAGGAATCCCGTC-1	G2M	68	36
TACCGTAGGTTAACTA-1	G2M	59	57
TACCTACTCCCAGTAT-1	S	58	62
TACCTCAGTTGTCTGT-1	G1	60	50
TACCTCCACACCAATG-1	G1	65	29
TACGCCGAGGGTACCC-1	G1	56	34
TACGCCTCCATTCCGA-1	G2M	55	59
TACGCTGCTGTGTTAA-1	G2M	68	24
TACGTACTAGTGCTGA-1	G1	62	42
TACTATGGTTCCTCAG-1	S	57	47
TACTCCTCTAGTTGAC-1	G1	64	36
TACTCTTTCGTCTTCA-1	S	58	46
TACTGAACAGATTTAG-1	S	56	44
TAGCTAGTGATGATGG-1	S	60	48
TAGGTGTTCCACAGAT-1	G2M	60	60
TAGTAGCTTATACCAG-1	G1	61	43
TAGTCCCGGAGACCAC-1	G1	66	48
TATACGCGTCATCACT-1	S	60	68
TATAGAGTCGCTTGAA-1	G2M	64	46
TATATAGGGCTTTACG-1	G1	63	33
TATATATCGAGAAATG-1	S	60	28
TATCCGCACCGTCGGG-1	G1	59	53
TATGTAAAGTGCTTAA-1	G2M	66	44
TATTAACCTGACCGCG-1	G2M	57	45
TCAAATTTGAGACTCA-1	G2M	60	70
TCAACAAAGATAATTC-1	G2M	53	29
TCAACATAGCGCCCTA-1	S	58	44
TCAATACGCCGTCATG-1	G2M	63	61
TCACAGGAGAATAAGA-1	G2M	55	49
TCACGATGTCCGTGGA-1	G2M	52	28
TCAGCAGTAGGCCCTG-1	G1	61	41
TCAGTGTATACGTCAT-1	G1	58	36
TCATATGAGCTTTGTT-1	S	64	62
TCATCGATGGTCCCAA-1	G1	57	29
TCCAATAAAGGCTACC-1	G2M	63	53
TCCACCTCTAGCCTTT-1	G1	61	53
TCCAGGGTATATACGA-1	S	61	63
TCCATCAATACTAATC-1	S	64	14
TCCCTGGCGTATTAAC-1	G2M	58	18
TCCTAACCGTCGGGCA-1	G1	62	46
TCGAATATCCCGCAGG-1	G1	58	32
TCGAGCCAGGCAGGCC-1	G1	57	37
TCGGTCCCGACAATAG-1	S	57	23
TCGTCAAGTACGCGCA-1	G1	56	38
TCGTTGCTATCCGGTC-1	G2M	54	46
TCTAATACTGCCTCAG-1	S	57	25
TCTCTTACCGCGAACC-1	S	65	43
TGAACAAGCAGGGACT-1	G1	66	36
TGAATGAGTGTTTCCC-1	G2M	66	50
TGACCAAATCTTAAAC-1	S	66	62
TGAGCGGAAAGTGTTC-1	S	55	65
TGAGGAGTGCCAGCTT-1	G2M	58	58
TGATACATTTAGCCGT-1	G2M	55	43
TGATTCCCGGTTACCT-1	S	64	50
TGCATGTGACCCATAG-1	G2M	68	38
TGCCAATGGGTACTCT-1	G2M	54	52
TGCCGGATGTACGAGC-1	G1	62	34
TGCCGTGGATCGTCCT-1	S	57	63
TGCGACGGCCGAACGT-1	G1	60	32
TGCTCGGCGAAACCCA-1	G2M	57	61
TGCTTAGAGAGAATGC-1	G1	62	26
TGCTTCCCAAGCAGTA-1	S	62	66
TGGACGCAATCCAGCC-1	S	58	20
TGGCAAGCACAAGTCG-1	S	66	56
TGGCGACTGCTCCAAA-1	S	55	47
TGTGAGACTAGCCCAA-1	S	59	63
TGTGGCGGGCTTCTGG-1	S	65	59
TGTGGTTGCTAAAGCT-1	G2M	65	49
TTAAGGCCCGTACTTT-1	G1	59	25
TTACCCTAGGGATTGG-1	G2M	60	58
TTAGAATAAGGGTCGG-1	G1	61	45
TTAGGTCATAACCGAC-1	G1	58	38
TTCACTTCCTAGAACG-1	G2M	67	51
TTCGCACTGTACGACA-1	G2M	61	59
TTCGCGCGCCATACGA-1	G2M	59	47
TTCGGGCGCTAGTCTT-1	G1	55	37
TTCTAGAAAGTCTTAT-1	G1	60	46
TTCTATTAAACGCAGC-1	S	67	55
TTCTTGGACGATCTGC-1	G2M	52	32
TTGTGTATGCCACCAA-1	S	56	60
TTGTTTCACATCCAGG-1	S	58	42
TTGTTTCATTAGTCTA-1	G1	60	30

## Sheet: panel_f
index	MEIS2	WT1	ISL1	ISL2	HOXC9	WFDC2	IGF2-1	HOXC5	CITED1	KCNA5	RGS5	PRAC1	HOXD13	IRX2	IRX1	RDH10	MSX1	LHX2	TFAP2B	SP9	cell_cluster
AAACCTGCACATTTCT-5386STDY7537944	1.46839	0	1.46839	0	0	1.46839	0	0	0	0	0	0	0	0	0	0	0	0	0	0	Mes1
AAACCTGCATCGGGTC-5386STDY7537944	1.36526	0	0	0	0	0	0	0.899496	0	0	0	0	0	0	0	0	0	0	0	0	Mes1
AAACCTGCATGGGACA-5386STDY7537944	1.03762	0	0	0	0.647755	0.647755	0	0	0	0	0	0	0	1.03762	0	0	0	0	0	0	Mes1
AAACCTGTCCTTTACA-5386STDY7537944	1.74604	0	1.42421	0	0	0.946737	0	0	0	0	0	0	0	0	0	0	0	0	0	0	Mes1
AAACCTGTCTAACTCT-5386STDY7537944	0.980309	0	0	0	1.4657	0.980309	0	0	0	0	0	0	0	0	0	0	0	0	0	0	Mes1
AAACCTGTCTCCAGGG-5386STDY7537944	0	0	0	0	0	0	0	0	1.10424	0	0	0	0	0	0	0	0	0	0	0	Mes4
AAACGGGAGGCCATAG-5386STDY7537944	1.69351	0	0	0	0	1.16915	0	0	0	0	0	0	0	0	0	0	0	0	0	0	Mes1
AAACGGGAGGTTCCTA-5386STDY7537944	2.51059	0	0	0	0	0	0	0	0	0	0	0	0	0	0	0	0	0	0	0	Mes1
AAACGGGCAACACCCG-5386STDY7537944	1.6653	0	1.14538	0	0	1.14538	0	0	0	0	0	0	0	0	0	0	0	0	0	0	Mes1
AAACGGGGTCACCCAG-5386STDY7537944	1.7052	0	0	0	0	0	0	0	0	0	0	0	0	0	0	0	0	0	0	0	TransMes
AAACGGGGTGTGAAAT-5386STDY7537944	1.73503	0	0	0	1.50448	1.20433	0	0	0	0	0	0	0	0	0	0	0	0	0	0	TransMes
AAACGGGTCGTGGACC-5386STDY7537944	1.22934	0	0	0	1.22934	1.76438	0	0	0	0	0	0	0	0	0	0	0	0	0	0	TransMes
AAACGGGTCTCCAGGG-5386STDY7537944	2.42625	0	0	0	0	0	0	0	0	0	0	0	0	0	0	0	0	0	0	0	Mes1
AAACGGGTCTCTAAGG-5386STDY7537944	1.62269	0	0	0	1.10967	1.10967	0	0	1.10967	0	0	0	0	0	0	0	0	0	0	0	Mes1
AAAGATGAGGCTAGCA-5386STDY7537944	0	0	0	0	1.55775	1.55775	0	0	0	0	0	0	0	0	0	0	0	0	0	0	Mes1
AAAGATGCAGCCTATA-5386STDY7537944	1.81785	0	0	0	0	2.42633	0	0	0	0	0	0	0	0	0	0	0	0	0	0	Mes1
AAAGATGTCCGAGCCA-5386STDY7537944	0	0	0	0	0	0	0	0	0	0	0	0	0	0	0	0	0	0	0	0	Mes1
AAAGCAAAGACTTTCG-5386STDY7537944	1.59207	0	0	0	0	1.59207	0	0	0	0	0	0	0	0	0	0	0	0	0	0	Mes1
AAAGCAAAGGAGTTTA-5386STDY7537944	1.64105	0	1.12503	0	1.12503	0	0	0	0	0	0	0	0	0	0	0	0	0	0	0	Mes1
AAAGCAAAGGCATGTG-5386STDY7537944	0	0	0	0	0	0	0	0	0	0	0	0	0	0	0	0	0	0	0	0	Mes1
AAAGCAACAGGGCATA-5386STDY7537944	1.83853	0	1.50958	0	0	1.01611	0	0	0	0	0	0	0	0	1.01611	0	0	0	0	0	Mes1
AAAGCAAGTAGCGTGA-5386STDY7537944	0	0	0	0	0	1.39384	0	0	0	0	0	0	0	0	0	0	0	0	0	0	Mes1
AAAGCAAGTATATGAG-5386STDY7537944	2.61013	0	0	0	1.79846	0	0	0	0	0	0	0	0	0	0	1.25851	0	0	0	0	Mes1
AAAGCAAGTGAGTGAC-5386STDY7537944	1.71746	0	0	0	0	1.71746	0	0	0	0	0	0	0	0	0	0	0	0	0	0	Mes1
AAAGTAGAGAGTACCG-5386STDY7537944	1.69714	0	0	0	2.03959	1.69714	0	0	0	0	0	0	0	0	0	0	0	1.17222	0	0	Mes1
AAAGTAGAGATCCCGC-5386STDY7537944	2.38348	0	0	0	0	1.24145	0	0	0	0	0	0	0	0	0	0	0	0	0	0	Mes1
AAAGTAGAGCTAACTC-5386STDY7537944	2.37106	0	0	0	0	1.079	0	0	0	0	0	0	0	0	0	0	0	0	0	0	Mes1
AAAGTAGAGGATGGAA-5386STDY7537944	1.88693	0	0	0	1.33488	0	0	1.33488	0	0	0	0	0	0	0	0	0	0	0	0	TransMes
AAAGTAGGTCTGCAAT-5386STDY7537944	1.50931	0	0	0	1.01588	1.01588	0	0	0	0	0	0	0	0	0	0	0	0	0	0	Mes1
AAAGTAGGTTAGATGA-5386STDY7537944	2.03979	0	0	0	1.46891	2.66569	0	0	0	0	0	0	0	0	0	0	0	0	0	0	Mes1
AAAGTAGGTTGAGGTG-5386STDY7537944	0	0	1.29081	0	1.83601	1.29081	0	0	0	0	0	0	0	0	0	0	0	0	0	0	Mes1
AAAGTAGTCATCATTC-5386STDY7537944	2.07308	0	0	0	0	1.7857	0	0	0	0	0	0	0	0	0	0	0	0	0	0	Mes1
AAAGTAGTCGTGGACC-5386STDY7537944	1.19102	0	0	0	0	0	0	0	0	0	0	0	0	0	0	0	0	0	0	0	TransMes
AAATGCCAGAAGGTGA-5386STDY7537944	1.35567	0	0	0	1.67129	0	0	0	0	0	0	0	0	0	0	0	0	0	0	0	Mes1
AAATGCCAGACCTTTG-5386STDY7537944	1.97207	0	0	0	0	0	0	0	0	0	0	0	0	0	0	0	0	0	0	0	Mes1
AAATGCCAGTAACCCT-5386STDY7537944	2.19486	0	0	0	0	2.19486	0	0	0	0	0	0	0	0	0	0	0	0	0	0	Mes1
AAATGCCCAAAGGCGT-5386STDY7537944	1.48879	0	0	0	0	2.68967	0	0	0	0	0	0	0	0	0	0	0	0	0	0	Mes1
AAATGCCCACGTGAGA-5386STDY7537944	0	0	0	0	0	2.09777	0	0	0	0	0	0	0	0	0	0	0	0	0	0	Mes1
AAATGCCCATCGATGT-5386STDY7537944	1.91699	0	0	0	0	0	0	0	0	0	0	0	0	0	0	0	0	0	0	0	TransMes
AAATGCCCATTCTTAC-5386STDY7537944	2.19014	0	1.29349	0	0.842752	1.29349	0	0	0	0	0	0	0	0	0	0	0	0	0	0	Mes1
AACACGTAGTGAATTG-5386STDY7537944	1.44072	0	0	0	1.44072	0.960064	0	0.960064	0	0	0	0	0	0	0	0	0	0	0	0	Mes1
AACACGTCAATACGCT-5386STDY7537944	1.46916	0	0	0	0	2.66601	0	0	0	0	0	0	0	0	0	0	0	0	0	0	Mes1
AACACGTCAGATCCAT-5386STDY7537944	2.21531	0	0	0	0.773028	1.50384	0	0	0	0	0	0	0	0	0	0	0	0	0	0	Mes1
AACACGTCATCGACGC-5386STDY7537944	1.2533	0	0	0	0	2.14073	0	0	0	0	0	0	0	0	0	0	0	0	0	0	Mes1
AACACGTGTATTCGTG-5386STDY7537944	0	0	0	0	0	2.55833	0	0	0	0	0	0	0	0	0	0	0	0	0	0	Mes1
AACACGTGTCCGAAGA-5386STDY7537944	1.6797	0	0	0	0	0	0	0	0	0	0	0	0	0	0	0	0	0	0	0	Mes1
AACACGTGTCCGTCAG-5386STDY7537944	0	0	0.832638	0	0.832638	1.28059	0	0	0.832638	0	0	0	0	0	0	0	0	0	0	0	Mes1
AACACGTGTCGAAAGC-5386STDY7537944	0	0	0	0	2.047	1.1781	0	0	0	0	0	0	0	0	0	0	1.1781	0	0	0	Mes1
AACACGTGTGACGCCT-5386STDY7537944	2.38473	0	0	0	0	0	0	0	0	0	0	0	0	0	0	0	0	0	0	0	Mes1
AACACGTGTGAGTATA-5386STDY7537944	0	0	0	0	1.21866	1.21866	0	1.75186	0	0	0	0	0	0	0	0	0	0	0	0	Mes1
AACACGTGTGTGAATA-5386STDY7537944	2.68871	0	0	0	0	1.48799	0	0	0	0	0	0	0	0	0	0	0	0	0	0	Mes1
AACACGTGTTACGACT-5386STDY7537944	0	0	0	0	1.2711	0	0	0	0	0	0	0	0	0	0	0	0	0	0	0	Mes1
AACACGTTCTCACATT-5386STDY7537944	2.86819	0	0	0	1.54544	1.04557	0	0	0	0	0	0	0	0	0	0	0	0	0	0	Mes1
AACCATGCAAGTACCT-5386STDY7537944	1.42445	0	0	0	0	0	0	0	0	0	0	0	0	0	0	0	0	0	0	0	Mes1
AACCATGGTACCGTAT-5386STDY7537944	0	0	0	0	0	1.80225	0	0	0	0	0	0	0	0	0	0	0	0	0	0	Mes1
AACCATGGTAGGACAC-5386STDY7537944	1.90012	0	0	0	0	1.90012	0	0	0	0	0	0	0	0	0	0	0	0	0	0	Mes1
AACCATGGTCTTCGTC-5386STDY7537944	2.71696	0	0	0	0	2.71696	0	0	0	0	0	0	0	0	0	0	0	0	0	0	Mes1
AACCATGGTTGTGGCC-5386STDY7537944	0.844111	0	0	0	0.844111	1.84113	0	0	0	0	0	0	0	0	0	1.29522	0	0	0	0	Mes1
AACCATGGTTTGGGCC-5386STDY7537944	2.05092	0	0	0	1.18122	0	0	0	0	0	0	0	0	0	0	0	0	0	0	0	Mes1
AACCATGTCACTCCTG-5386STDY7537944	1.31362	0	0	0	0	1.31362	0	0	0	0	0	0	0	0	0	0	0	0	0	0	Mes1
AACCATGTCAGGCGAA-5386STDY7537944	1.23088	0	0	0	1.23088	1.23088	0	0	0	0	0	0	0	0	0	0	0	0	0	0	TransMes
AACCATGTCCAGTATG-5386STDY7537944	0	0	0	0	2.1587	2.52492	0	0	0	0	0	0	0	0	0	0	0	0	0	0	Mes1
AACCATGTCCCGGATG-5386STDY7537944	1.30709	0	0	0	0	0	0	0	0	0	0	0	0	0	0	0	0	0	0	0	Mes4
AACCGCGCAGATTGCT-5386STDY7537944	0	0	0	0	0.954135	0.954135	0	0	0	0	0	0	0	0	0	0	0	0	0	0	Mes1
AACCGCGCATCCAACA-5386STDY7537944	1.85541	0	0	0	2.14617	0	0	0	0	0	0	0	0	0	0	0	0	0.731822	0	0	Mes1
AACGTTGAGTGCCAGA-5386STDY7537944	2.55796	0	0	0	0	1.60339	0	0	0	0	0	0	0	0	0	0	0	0	0	0	Mes1
AACGTTGCAGCAGTTT-5386STDY7537944	0.887724	0	0	0	0.887724	1.35046	0	0	0	0	0	0	0	0	0	0	0	0	0	0	Mes1
AACGTTGCATACCATG-5386STDY7537944	1.28331	0	0	0	0	0.834773	0	0	0	0	0	0	0	0	0	0.834773	1.28331	0	0	0	Mes1
AACGTTGCATTAACCG-5386STDY7537944	1.62106	0	0	0	1.62106	0	0	0	0	0	0	0	0	0	0	0	0	0	0	0	Mes1
AACGTTGGTAGATTAG-5386STDY7537944	0	0	0	0	1.93401	2.18488	0	0	0	0	0	0	0	0	0	0	0	0	0	0	Mes1
AACGTTGGTGAAGGCT-5386STDY7537944	2.53356	0	0	0	1.19986	0	0	0	0	0	0	0	0	0	0	0	0	0	0	0	Mes1
AACGTTGGTTATCCGA-5386STDY7537944	1.79426	0	0	0	0.982708	0.982708	0	0	0	0	0	0	0	0	0	0	0	0	0	0	Mes1
AACGTTGGTTGACGTT-5386STDY7537944	2.04915	0	0	0	0	0	0	0	0	0	0	0	0	0	0	0	0	0	0	0	Mes1
AACGTTGTCACCTCGT-5386STDY7537944	2.88212	0	0	0	0	1.47486	0	0	0	0	0	0	0	0	0	0	0	0	0	0	Mes1
AACTCAGAGTATCGAA-5386STDY7537944	1.0817	0	0	0	0	1.58911	0	0	0	0	0	0	0	0	0	0	0	0	0	0	Mes1
AACTCAGGTGTTCGAT-5386STDY7537944	0	0	0	0	0	1.82962	0	0	0	0	0	0	0	0	0	0	0	0	0	0	Mes1
AACTCAGTCGGAAATA-5386STDY7537944	1.54806	0	0	0	0	2.49378	2.12879	0	0	0	0	0	0	0	0	0	0	0	0	0	Mes1
AACTCCCAGCTGAAAT-5386STDY7537944	1.92645	0	0	0	1.92645	1.92645	1.36929	0	0	0	0	0	0	0	0	0	0	0	0	0	Mes1
AACTCCCAGTCACGCC-5386STDY7537944	2.3458	0	0	0	1.30768	0	0	0	0	0	0	0	0	0	0	0	0	0	0	0	Mes1
AACTCCCTCATTTGGG-5386STDY7537944	1.49172	0	0	0	0	2.42782	1.49172	0	0	0	0	0	0	0	0	0	0	0	0	0	Mes1
AACTCCCTCCTGTACC-5386STDY7537944	2.88955	0	0	0	1.65752	2.25051	0	0	0	0	0	0	0	0	0	0	0	0	0	0	Mes1
AACTCCCTCGCAAACT-5386STDY7537944	2.2471	0	0	0	1.34027	2.508	0	0	0	0	0	0	0	0	0	0	0	0	0	0	Mes1
AACTCCCTCTGACCTC-5386STDY7537944	0.974314	0	0	0	0	0	0	0	0	0	0	0	0	0	0	0	0	0	0	0	Mes1
AACTCCCTCTGGCGAC-5386STDY7537944	1.35996	0	0	0	1.35996	0	0	0	0	0	0	0	0	0	0	0	0	0	0	0	TransMes
AACTCTTAGAGTCTGG-5386STDY7537944	2.48031	0	0	0	0	0	0	0	0	0	0	0	0	0	0	0	0	0	0	0	Mes1
AACTCTTCAACACCTA-5386STDY7537944	1.10129	0	0	0	0	0	0	0	0	0	0	0	0	0	0	0	0	0	0	0	Mes4
AACTCTTCAATGGAAT-5386STDY7537944	1.60896	0	1.09821	0	1.09821	1.60896	0	0	0	0	0	0	0	0	0	0	0	0	0	0	Mes1
AACTCTTCACAACGTT-5386STDY7537944	1.78142	0	0	0	1.24391	1.24391	0	0	0	0	0	0	0	0	0	0	0	0	0	0	Mes1
AACTCTTCAGTGAGTG-5386STDY7537944	1.26376	0	0	0	1.26376	1.26376	0	0	0	0	0	0	0	0	0	0	0	0	0	0	Mes1
AACTCTTGTAGAAAGG-5386STDY7537944	0	0	0	0	0	0	0	1.27036	0	0	0	0	0	0	0	0	0	0	0	0	Mes4
AACTCTTGTAGCTAAA-5386STDY7537944	1.47162	0	0	0	0	0.98512	0	0	0	0	0	0	0	0	0	0	0	0	0	0	Mes1
AACTCTTGTGCCTTGG-5386STDY7537944	2.47722	0	0	0	0	0	0	0	0.860149	0	0	0	0	0	0	0	0	0	0	0	Mes1
AACTCTTTCCAAAGTC-5386STDY7537944	0	0	0	0	0	1.39089	0	0	0	0	0	0	0	0	0	0	0	0	0	0	Mes1
AACTCTTTCGACGGAA-5386STDY7537944	0	0	0	0	1.53336	1.03562	0	0	0	0	0	0	0	0	0	0	0	1.03562	0	0	Mes1
AACTCTTTCGCTTAGA-5386STDY7537944	1.09015	0	0	0	1.09015	2.18593	0	0	0	0	0	0	0	0	0	0	0	0	0	0	Mes1
AACTCTTTCGTTGCCT-5386STDY7537944	1.16277	0	0	0	0	1.68594	1.16277	0	0	0	0	0	0	0	0	0	0	0	0	0	Mes1
AACTGGTAGTAGCGGT-5386STDY7537944	1.04366	0	1.04366	0	0	0	0	0	0	0	0	0	0	0	0	0	0	0	0	0	TransMes
AACTGGTCAGACACTT-5386STDY7537944	1.4363	0	0	0	0	2.3623	0	0	0	0	0	0	0	0	0	0	0	0	0	0	Mes1
AACTGGTGTCGACTAT-5386STDY7537944	0	0	0	0	0	0	0	0	0	0	0	0	0	0	0	0	0	0	0	0	Mes4
AACTGGTGTGTTGAGG-5386STDY7537944	1.6589	0	0	0	1.6589	0	0	0	0	0	0	0	0	0	0	0	0	0	0	0	Mes1
AACTGGTTCTGTTGAG-5386STDY7537944	0	0	0	0	0	2.51351	0	0	0	0	0	0	0	0	0	0	0	0	0	0	TransMes
AACTTTCAGAGACTTA-5386STDY7537944	2.17272	0	0	0	0	0	0	0	0	0	0	0	0	0	0	0	0	0	0	0	TransMes
AACTTTCCAGCTCCGA-5386STDY7537944	1.98695	0	0	0	0	2.60908	0	0	0	0	0	0	0	0	0	0	0	0	0	0	Mes1
AACTTTCTCCGCGTTT-5386STDY7537944	2.07959	0	0	0	0	1.73474	1.20409	0	0	0	0	0	0	0	0	0	0	0	0	0	Mes1
AAGACCTAGCTGGAAC-5386STDY7537944	1.24373	0	0	0	0	1.24373	0	0	0	0	0	0	0	0	0	0	0	0	0	0	Mes1
AAGACCTAGGACGAAA-5386STDY7537944	0	0	0	0	1.30749	0	0	0	0	0	0	0	0	0	0	0	0	0	0	0	Mes1
AAGACCTAGTAACCCT-5386STDY7537944	2.64342	0	0	0	0.967992	0	0.967992	0	0	0	0	0	0	0	0	0	0	0	0	0	DistalMes
AAGACCTAGTACGATA-5386STDY7537944	1.54269	0	1.0433	0	0	1.54269	0	0	1.54269	0	0	0	0	0	0	0	0	0	0	0	Mes1
AAGACCTCAGCGATCC-5386STDY7537944	1.03305	0	0	0	1.03305	1.03305	0	0	0	0	0	0	0	0	1.03305	0	0	0	0	0	Mes1
AAGACCTCATAGACTC-5386STDY7537944	1.3512	0	0	0	0	1.9057	0	0	0	0	0	0	0	0	0	0	0	1.3512	0	0	Mes1
AAGACCTGTAACGCGA-5386STDY7537944	1.66931	0	0	0	0	1.66931	0	0	0	0	0	0	0	0	0	0	0	0	0	0	Mes1
AAGCCGCAGGAGTACC-5386STDY7537944	1.74832	0	0	0	0	1.74832	0	0	0	0	0	0	0	0	0	0	0	0	0	0	Mes1
AAGCCGCAGTGAAGAG-5386STDY7537944	0	0	0	0	0	2.18191	0	0	0	0	0	0	0	0	0	0	0	0	0	0	Mes1
AAGCCGCCACATGTGT-5386STDY7537944	2.3141	0	0	0	1.3959	2.3141	0	0	0	0	0	0	0	0	0	0	0	0	0	0	Mes1
AAGCCGCCAGGTCTCG-5386STDY7537944	1.30592	0	0	0	1.30592	1.8535	0	0	0	0	0	0	0	0	0	0	1.30592	0	0	0	Mes1
AAGCCGCCATGGTCAT-5386STDY7537944	1.80862	0	0	0	1.80862	0	0	0	0	0	0	0	0	0	0	0	0	0	0	0	Mes1
AAGCCGCGTCGATTGT-5386STDY7537944	0	0	1.26104	0	0	0	0	0	1.26104	0	0	0	0	0	0	0	0	0	0	0	Mes1
AAGCCGCTCCGTTGCT-5386STDY7537944	3.03536	0	0	0	0	1.45895	1.45895	0	0	0	0	0	0	0	0	0	0	0	0	0	Mes1
AAGGAGCAGAACAACT-5386STDY7537944	0	0	0	0	0	0	0	0	0	0	0	0	0	0	0	0	0	0	0	0	Mes1
AAGGAGCAGTGATCGG-5386STDY7537944	0	0	0	0	0	0	0	0	0	0	0	0	0	0	0	0	0	0	0	0	Mes1
AAGGAGCCAATAGCAA-5386STDY7537944	1.83204	0	0	0	0	1.83204	0	0	0	0	0	0	0	0	0	0	0	0	0	0	Mes1
AAGGAGCGTAGAGCTG-5386STDY7537944	1.54428	0	0	0	1.54428	2.48938	0	0	0	0	0	0	0	0	0	0	0	0	0	0	Mes1
AAGGAGCTCGACCAGC-5386STDY7537944	1.34739	0	0	0	2.25572	0	0	0	0	0	0	0	0	0	0	0	0	0	0	0	Mes1
AAGGCAGAGAGTGACC-5386STDY7537944	2.48047	0	0	0	0	0	0	0	0	0	0	0	0	0	0	0	0	0	0	0	Mes1
AAGGCAGAGATGAGAG-5386STDY7537944	1.27815	0	0	0	1.27815	2.63548	0	0	0	0	0	0	0	0	0	0	0	0	0	0	Mes1
AAGGCAGAGTGCGATG-5386STDY7537944	1.67775	0	0	0	0	1.67775	0	0.736387	0	0	0	0	0	0	0	0	0	0	0	0	Mes1
AAGGCAGAGTTTAGGA-5386STDY7537944	1.47903	0	0	0	2.05122	2.05122	0	0	0	0	0	0	0	0	0	0	0	0	0	0	Mes1
AAGGCAGCAAACCTAC-5386STDY7537944	2.25684	0	0	0	0	1.4864	0.997159	0	0	0	0	0	0	0	0	0	0	0	0	0	Mes1
AAGGCAGCAAAGGTGC-5386STDY7537944	1.09357	0	0	0	0	0	0	0	0	0	0	0	0	0	0	0	0	0	0	0	Mes1
AAGGCAGCAATTCCTT-5386STDY7537944	0	0	0	0	0	1.27778	0	0	0	0	0	0	0	0	0	0	0	0	0	0	Mes1
AAGGCAGGTCTAGTCA-5386STDY7537944	2.02862	0	0	0	1.16352	0	0	0	0	0	0	0	0	0	0	0	0	0	0	0	Mes1
AAGGCAGTCAATACCG-5386STDY7537944	2.03428	0	0	0	0	0	0	0	0	0	0	0	0	0	0	1.46403	0	0	0	0	Mes1
AAGGCAGTCCTCTAGC-5386STDY7537944	1.59723	0	0	0	1.08845	0	0	0	0	0	0	0	0	0	0	0	0	0	0	0	Mes1
AAGGTTCAGCTGTCTA-5386STDY7537944	1.52543	0	0	0	0	2.10343	0	0	0	0	0	0	0	0	0	0	0	0	0	0	Mes1
AAGGTTCCAGACAAAT-5386STDY7537944	0	0	1.98858	1.13196	0	0	0	0	0	0	0	0	0	0	0	0	0	0	0	0	ISL1+Mes
AAGGTTCTCCGTTGTC-5386STDY7537944	0	0	0	0	0	0	1.35845	0	0	0	0	0	0	0	0	0	0	0	0	0	Mes1
AAGTCTGAGGTGCACA-5386STDY7537944	2.29248	0	0	0	0	2.76206	0	0	0	0	0	0	0	0	0	0	0	0	0	0	Mes1
AAGTCTGAGTCTCAAC-5386STDY7537944	1.74422	0	0	0	2.34592	1.74422	0	0	0	0	0	0	0	0	0	0	0	0	0	0	Mes1
AAGTCTGCAAGTCTGT-5386STDY7537944	2.34081	0	0	0	0	1.98235	0	0	0	0	1.41825	0	0	0	0	0	0	0	0	0	Mes1
AAGTCTGCACAAGCCC-5386STDY7537944	1.31521	0	0	0	0	0	0.859834	0	0	0	0	0	0	0	0	0	0.859834	0	0	0	Mes1
AAGTCTGGTCCCTTGT-5386STDY7537944	0	0	0	0	0	1.8129	0	0	0	0	0	0	0	0	0	0	0	0	0	0	Mes1
AAGTCTGTCAAAGACA-5386STDY7537944	2.02549	0	0	0	0.839825	0	0	0	0	0	0	0	0	0	0	0	0	0	0	0	Mes1
AAGTCTGTCCGGCACA-5386STDY7537944	0	0	0	0	0	0	0	0	0	0	0	0	0	0	0	0	0	0	0	0	Mes1
AATCCAGAGGCGACAT-5386STDY7537944	0	0	0	0	1.42063	2.98761	0	0	0	0	0	0	0	0	0	0	0	0	0	0	Mes1
AATCCAGAGTCTTGCA-5386STDY7537944	1.11625	0	0	0	1.11625	0	0	0	0	0	0	0	0	0	0	0	0	0	0	0	Mes1
AATCCAGCATCACGAT-5386STDY7537944	1.19856	0	0	0	0	2.32839	1.19856	0	0	0	0	0	0	0	0	0	0	0	0	0	Mes1
AATCCAGGTGCCTGTG-5386STDY7537944	0	0	0	0	0	1.54893	0	0	0	0	0	0	0	0	0	0	0	0	0	0	Mes1
AATCCAGGTGCGAAAC-5386STDY7537944	1.49368	0	0	0	0	0	0	0	0	0	0	0	0	0	0	0	1.19462	0	0	0	Mes1
AATCCAGTCAAACCGT-5386STDY7537944	3.07588	0	0	0	0	2.64992	0	0	0	0	0	0	0	0	0	0	0	0	0	0	Mes1
AATCCAGTCCAATGGT-5386STDY7537944	1.37732	0	0	0	0	0.909121	0	0	0	0	0	0	0	0	0	0	0	0	0	0	ISL1+Mes
AATCCAGTCCTTTACA-5386STDY7537944	1.54748	0	0	0	0	1.87937	1.04725	0	0	0	0	0	0	1.04725	0	0	0	0	0	0	Mes1
AATCCAGTCGTTACGA-5386STDY7537944	2.20604	0	0	0	0	1.3065	0	0	0	0	0	0	0	0	0	0	0	0	0	0	Mes1
AATCCAGTCGTTGCCT-5386STDY7537944	0	0	0	0	0	1.2432	1.2432	0	0	0	0	0	0	0	0	0	0	0	0	0	Mes1
AATCCAGTCTCGCTTG-5386STDY7537944	0	0	0	0	1.1602	0	0	0	0	0	0	0	0	0	0	0	0	0	0	0	Mes1
AATCGGTAGCCTATGT-5386STDY7537944	0	0	0	0	1.95583	1.39498	0	0	0	0	0	0	0	0	0	0	0	0	0	0	Mes1
AATCGGTAGCTCTCGG-5386STDY7537944	2.54538	0	1.20885	0	0	0	0	0	0	0	0	0	0	0	0	0	0	0	0	0	Mes1
AATCGGTAGTTGAGAT-5386STDY7537944	2.65887	0	1.46327	0	0	0	0	0	0	0	0	0	0	0	0	0	0	0	0	0	Mes1
AATCGGTCAATCGGTT-5386STDY7537944	1.21415	0	0	0	1.21415	0	0	0	0	0	0	0	0	0	0	0	0	0	0	0	Mes1
AATCGGTCACGACTCG-5386STDY7537944	0	0	0	0	0	2.10977	1.53108	0	0	0	0	0	0	0	0	0	0	0	0	0	Mes1
AATCGGTGTAGCGCAA-5386STDY7537944	1.63471	0	0	0	1.11972	0	0	0	0	0	0	0	0	1.11972	0	0	0	0	0	0	TransMes
AATCGGTGTCTTCAAG-5386STDY7537944	1.8973	0	0	0	0	0	1.06101	0	0	0	0	0	0	0	0	0	0	0	0	0	Mes1
ACACCAAAGAGCTGGT-5386STDY7537944	0	0	0	0	0	0	0	0	0	0	0	0	0	0	0	0	0	0	0	0	Mes1
ACACCAAAGTTTAGGA-5386STDY7537944	2.03824	0	1.17115	0	0	1.17115	0	0	1.17115	0	0	0	0	0	0	0	0	0	0	0	Mes1
ACACCAACACCGAATT-5386STDY7537944	2.01639	0	0	0	0.734859	0.734859	0	0	0	0	0	0	0	1.15385	0	0	0	0	0	0	Mes1
ACACCAAGTAAAGGAG-5386STDY7537944	1.59739	0	1.08858	0	0	1.08858	0	0	0	0	0	0	0	0	0	0	0	0	0	0	ISL1+Mes
ACACCAAGTGTCGCTG-5386STDY7537944	1.33799	0	0	0	0	1.33799	0	0	0	0	0	0	0	1.33799	0	0	0	0	0	0	Mes1
ACACCAATCGAGAGCA-5386STDY7537944	2.78951	0	0	0	0	1.57241	1.57241	0	0	0	0	0	0	0	0	0	0	0	0	0	Mes1
ACACCAATCTGAGGGA-5386STDY7537944	1.18295	0	0	0	0	0	0	0	0	0	0	0	0	0	0	0	0	0	0	0	Mes1
ACACCCTAGCGATTCT-5386STDY7537944	0.888861	0	0	0	0.888861	0.888861	0	0	0	0.5401	0	0	0	0	0	0	0	0	0	0	ISL1+Mes
ACACCCTAGGGATACC-5386STDY7537944	1.35685	0	0	0	0	0	0	0	0	0	0	0	0	0	0	0	0	0	0	0	Mes1
ACACCCTAGTGATCGG-5386STDY7537944	2.59692	0	0	0	0	0	0	0	0	0	0	0	0	0	0	0	0	0	0	0	Mes1
ACACCCTAGTTACGGG-5386STDY7537944	0	0	0	0	0	0	0	0	0	0	0	0	0	1.34634	0	0	0	0	0	0	ISL1+Mes
ACACCCTCAAGGACAC-5386STDY7537944	1.26705	0	0	0	0	2.15769	0	0	0	0	0	0	0	0	0	0	0	0	0	0	Mes1
ACACCCTCACATCCAA-5386STDY7537944	1.3476	0	0	0	0	0	0	0	0	0	0	0	0	0	0	0	0	0	0	0	Mes1
ACACCCTCACTAAGTC-5386STDY7537944	2.04037	0	0	0	0	2.40154	0	0	0	0	0	0	0	0	0	0	0	0	0	0	Mes1
ACACCCTCAGTATAAG-5386STDY7537944	2.35935	0	0	0	1.07049	1.5756	0	0	0	0	0	0	0	0	0	0	0	0	0	0	Mes1
ACACCCTGTTCCATGA-5386STDY7537944	2.74672	0	0	0	0	2.74672	0	0	0	0	0	0	0	0	0	0	0	0	0	0	Mes1
ACACCCTTCATTTGGG-5386STDY7537944	1.91378	0	0	0	0	1.35824	0	0	1.35824	0	0	0	0	0	0	0	0	0	0	0	Mes1
ACACCGGAGCCAGAAC-5386STDY7537944	2.08266	0	0	0	1.73763	1.20655	0	0	0	0	0	0	0	0	0	0	0	0	0	0	Mes1
ACACCGGAGTGTGAAT-5386STDY7537944	2.09339	0	0	0	2.09339	1.51649	0	0	0	0	0	0	0	0	0	0	0	0	0	0	Mes1
ACACCGGCAAACGTGG-5386STDY7537944	1.10519	0	0	0	1.10519	1.61732	0	0	0	0	0	0	0	0	0	0	0	0	0	0	Mes1
ACACCGGCAAAGTCAA-5386STDY7537944	1.54864	0	0	0	0	0	0	0	0	0	0	0	0	0	0	0	0	0	0	0	Mes1
ACACCGGCACTGAAGG-5386STDY7537944	0	0	0.836252	0	1.2852	1.59394	1.2852	0	0	0	0	0	0	0.836252	0	0	0	0	0	0	Mes1
ACACCGGGTATAAACG-5386STDY7537944	2.10575	0	0	0	0	2.10575	0	0	0	0	0	0	0	0	0	0	0	0	0	0	Mes1
ACACCGGGTTCCATGA-5386STDY7537944	2.31849	0	0	0	0	1.39956	0	0	0	0	0	0	0	0	0	0	0	0	0	0	Mes1
ACACTGAAGAAACCGC-5386STDY7537944	2.36696	0	2.36696	0	0	0	0	0	0	0	0	0	0	0	0	0	0	0	0	0	Mes1
ACACTGAAGTACCGGA-5386STDY7537944	0.999757	0	1.81692	0	0	0	0	0	0	0	0	0	0	0	0	0	0	0	0	0	Mes1
ACACTGACATGCCTTC-5386STDY7537944	2.61964	0	0	0	0	1.43095	1.43095	0	0	0	0	0	0	0	0	0	0	0	0	0	Mes1
ACACTGATCGCTGATA-5386STDY7537944	2.4098	0	0	0	0	0	0	0	0	0	0	0	0	0	0	0	0	0	0	0	Mes1
ACAGCCGAGCGTGAAC-5386STDY7537944	0	0	0	0	0	1.48113	0	0	0	0	0	0	0	0	0	0	0	0	0	0	Mes1
ACAGCCGCAAGGACTG-5386STDY7537944	1.62793	0	0	0	0	1.11405	1.11405	0	0	0	0	0	0	0	0	0	0	0	0	0	Mes1
ACAGCCGTCCTGCTTG-5386STDY7537944	1.22423	0	0	0	0	2.36143	0	1.22423	0	0	0	0	0	0	0	0	0	0	0	0	Mes1
ACAGCTAAGCCAGGAT-5386STDY7537944	1.62662	0	0	0	1.62662	2.21629	1.62662	0	0	0	0	0	0	0	0	0	0	0	0	0	Mes1
ACAGCTACAATCCAAC-5386STDY7537944	3.16507	0	0	0	0	1.44491	0	0	0	0	0	0	0	0	0	0	0	0	0	0	Mes1
ACAGCTACACGAAAGC-5386STDY7537944	2.21327	0	0	0	0	1.86103	0	0	0	0	0	0	0	0	0	0	0	0	0	0	Mes1
ACAGCTAGTAAGGGAA-5386STDY7537944	2.94573	0	0	0	0	1.52712	0	0	0	0	0	0	0	0	0	0	0	0	0	0	Mes1
ACAGCTAGTATTCGTG-5386STDY7537944	0	0	0	0	0	1.29139	0	0	0	0	0	0	0	0	0	0	0	0	0	0	Mes1
ACAGCTATCATAGCAC-5386STDY7537944	1.5176	0	0	0	0	0	1.02268	0	0	0	0	0	0	0	0	0	0	0	0	0	TransMes
ACATACGTCGGATGTT-5386STDY7537944	2.86698	0	0	0	1.4625	1.4625	0	0	0	0	0	0	0	0	0	0	0	0	0	0	Mes1
ACATCAGAGGATTCGG-5386STDY7537944	1.90472	0	0	0	0	0	0	0	0	0	0	0	0	0	0	0	0	0	0	0	Mes4
ACATCAGCATGCAACT-5386STDY7537944	0.724618	0	0	0	0.724618	2.13388	0	0	0	0	0	0	0	0	0	0	0	0.724618	0	0	Mes1
ACATCAGTCAGTTCGA-5386STDY7537944	1.79636	0	1.79636	0	1.79636	0	0	0	0	0	0	0	0	0	0	0	0	1.25671	0	0	Mes1
ACATCAGTCGATGAGG-5386STDY7537944	1.99377	0	0	0	0	2.99721	0	0	0	0	0	0	0	0	0	0	0	0	0	0	Mes1
ACATCAGTCGTGGGAA-5386STDY7537944	1.27685	0	0	0	1.27685	1.27685	0	0	0	0	0	0	0	0	0	0	0	0	0	0	Mes1
ACATGGTCAAACTGTC-5386STDY7537944	1.7568	0	0	0	0	1.43411	0	0	0	0	0	0	0	0	0	0	0	0	0	0	Mes1
ACATGGTCATACGCTA-5386STDY7537944	2.31966	0	0	0	1.19181	1.72028	0	0	0	0	0	0	0	0	0	0	0	0	0	0	Mes1
ACATGGTCATGTAGTC-5386STDY7537944	2.23932	0	0	0	0	0	0	0	0	0	0	0	0	0	0	0	0	0	0	0	Mes1
ACATGGTGTTAAGATG-5386STDY7537944	2.47075	0	0	0	1.85874	1.31045	1.31045	0	0	0	0	0	0	0	0	0	0	0	0	0	Mes1
ACATGGTTCCCTCTTT-5386STDY7537944	1.45039	0	0	0	1.45039	2.01883	0	0	0	0	0	0	0	0	0	0	0	0	0	0	Mes1
ACATGGTTCCGCAAGC-5386STDY7537944	2.83434	0	0	0	0	0	0	0	0	0	0	0	0	0	0	0	0	0	0	0	Mes1
ACATGGTTCTAGAGTC-5386STDY7537944	2.80098	0	0	0	0	1.40907	0	0	0	0	0	0	0	0	0	0	0	0	0	0	Mes1
ACATGGTTCTCGAGTA-5386STDY7537944	0	0	0	0	1.78203	0	0	0	0	0	0	0	0	0	0	0	0	0	0	0	Mes1
ACCAGTAAGAGGTAGA-5386STDY7537944	1.62629	0	0	0	2.21593	2.58437	0	0	0	0	0	0	0	0	0	0	0	0	0	0	Mes1
ACCAGTAAGATGAGAG-5386STDY7537944	1.81677	0	0	0	1.27424	0	0	0	1.27424	0	0	0	0	0	0	0	0	0	0	0	Mes1
ACCAGTAAGGAGTCTG-5386STDY7537944	2.02852	0	1.45895	0	0	1.45895	0	0	0	0	0	0	0	0	0	0	0	0	0	0	Mes1
ACCAGTAAGTGGCACA-5386STDY7537944	0	0	0	0	0	1.13367	0	0	0	0	0	0	0	0	0	0	0	0	0	0	TransMes
ACCAGTAAGTGTACTC-5386STDY7537944	0	0	0	0	0	1.31025	0	0	0	0	0	0	0	0	0	0	0	0	0	0	Mes1
ACCAGTACAAGTCATC-5386STDY7537944	0	0	0	0	0	1.43083	0	0	0	0	0	0	0	0	0	0	0	0	0	0	Mes1
ACCAGTACACAGCCCA-5386STDY7537944	0	0	0	0	0	0	0	0	1.30946	0	0	0	0	1.30946	0	0	0	0	0	0	Mes1
ACCAGTACAGATTGCT-5386STDY7537944	0	0	0	0	0	0	0	0	0	0	0	0	0	0	0	0	0	0	0	0	TransMes
ACCAGTAGTGATGATA-5386STDY7537944	0	0	0	0	0	2.33097	0	0	0	0	0	0	0	0	0	0.935304	0	0	0	0	Mes1
ACCAGTAGTTGGACCC-5386STDY7537944	0	0	0	0	0	1.98885	0	0	0	0	0	0	0	0	0	0	0	0	0	0	Mes1
ACCAGTATCAGGATCT-5386STDY7537944	1.41282	0	0	0	0	2.33433	0	0	0	0	0	0	0	1.41282	0	0	0	1.41282	0	0	Mes1
ACCCACTAGAGTACAT-5386STDY7537944	1.90863	0	0.971193	0	1.62978	0	0.599137	0	0	0	0	0	0	0	0	0	0	0	0	0	Mes1
ACCCACTAGTCTTGCA-5386STDY7537944	1.85464	0	0	0	1.3069	0	1.3069	0	0	0	0	0	0	0	0	0	0	0	0	0	Mes1
ACCCACTCAAAGTCAA-5386STDY7537944	3.0477	0	0	0	0	1.46891	0	0	0	0	0	0	0	0	0	0	0	0	0	0	Mes1
ACCCACTCAACACCCG-5386STDY7537944	1.39738	0	0	0	1.39738	0.925172	0.925172	0	0	0	0	0	0	0	0	0	0	0	0	0	Mes1
ACCCACTGTCTCTTAT-5386STDY7537944	1.75068	0	0	0	1.75068	0	0	0	0	0	0	0	0	0	1.21765	0	0	0	0	0	Mes1
ACCCACTGTTCAACCA-5386STDY7537944	1.81204	0	0	0	0	0	0	0	0	0	0	0	0	0	0	0	0	0	0	0	Mes1
ACCCACTTCAGCTCGG-5386STDY7537944	2.33806	0	0	0	0	1.20605	0	0	0	0	0	0	0	0	0	0	0	0	0	0	Mes1
ACCGTAAAGGGTGTGT-5386STDY7537944	1.45064	0	0	0	0	2.64357	0	0	0	0	0	0	0	0	0	0	0	0	0	0	Mes1
ACCGTAACACGAAATA-5386STDY7537944	1.88078	0	0	0	0	2.23409	0	0	0	0	0	0	0	0	0	0	0	0	0	0	Mes1
ACCGTAACACGCATCG-5386STDY7537944	0	0	0	0	0	2.04768	0	0	0	0	0	0	0	0	0	0	0	0	0	0	Mes1
ACCGTAAGTCTAAAGA-5386STDY7537944	0	0	1.70189	0	0	1.70189	0	0	0	0	0	0	0	0	0	0	0	0	0	0	ISL1+Mes
ACCGTAAGTGGCGAAT-5386STDY7537944	2.61278	0	0	0	0	1.65102	0	0	0	0	0	0	0	0	0	0	0	0	0	0	Mes1
ACCGTAATCTTGTACT-5386STDY7537944	1.20819	0	0	0	0	2.34081	0	0	0	0	0	0	0	0	0	0	0	0	0	0	Mes1
ACCTTTAAGATGTCGG-5386STDY7537944	1.26834	0	0	0	1.26834	1.26834	0	0	0	0	0	0	0	0	0	0	1.26834	1.26834	0	0	Mes1
ACCTTTAAGCCTATGT-5386STDY7537944	1.66045	0	0	0	0	1.1413	1.66045	0	0	0	0	0	0	0	0	0	0	0	0	0	Mes1
ACCTTTAAGCGCTCCA-5386STDY7537944	2.2152	0	0	0	1.62563	1.62563	0	0	0	0	0	0	0	0	0	0	0	0	0	0	Mes1
ACCTTTAAGTAGATGT-5386STDY7537944	1.56984	0	0	0	1.06573	1.06573	0	0	0	0	0	0	0	0	0	0	0	0	0	0	Mes1
ACCTTTACAGGCGATA-5386STDY7537944	1.61286	0	0	0	1.61286	2.75554	0	0	0	0	0	0	0	0	0	0	0	0	0	0	Mes1
ACCTTTACATGACGGA-5386STDY7537944	1.35674	0	0	0	0	1.35674	0	0	0	0	0	0	0	0	0	0	0	0	0	0	Mes1
ACCTTTACATGCCTTC-5386STDY7537944	1.57347	0	0	0	0.82174	1.57347	0.493004	0	0	0	0	0	0	0	0	0	0	0	0	0	Mes1
ACCTTTAGTCAAACTC-5386STDY7537944	2.22822	0	0	0	0	1.63737	1.12195	0	0	0	0	0	0	0	0	0	0	0	0	0	Mes1
ACGAGCCAGGGTCGAT-5386STDY7537944	2.5598	0	0	0	0	0	0	0	0	0	0	0	0	0	0	0	0	0	0	0	Mes1
ACGAGCCAGTATGACA-5386STDY7537944	1.31382	0	0	0	0	0	0	0	0	0	0	0	0	0	0	0	0	0	0	0	ISL1+Mes
ACGAGCCAGTGATCGG-5386STDY7537944	1.71013	0	0.920239	0	0	0.920239	0	0	0	0	0	0	0	0	0	0	0	0	0	0	ISL1+Mes
ACGAGCCCATGCCACG-5386STDY7537944	1.64932	0	0	0	2.24144	1.64932	0	0	0	0	0	0	0	0	0	0	0	0	0	0	Mes1
ACGAGCCGTCTCGTTC-5386STDY7537944	1.97136	0	0	0	0	0	0	0	0	0	0	0	0	0	0	0	0	0	0	0	Mes1
ACGAGCCGTTACAGAA-5386STDY7537944	2.81769	0	0	0	1.42254	1.42254	0	0	0	0	0	0	0	0	0	0	0	0	0	0	TransMes
ACGAGGAAGCTGATAA-5386STDY7537944	2.32097	0	0	0	0	1.40164	0	0	0	0	0	0	0	0	0	0	0	0	0	0	Mes1
ACGAGGACACTTGGAT-5386STDY7537944	1.16292	0	0	0	0	2.28208	0	0	0	0	0	0	0	0	0	0	0	0	0	0	Mes1
ACGAGGACATACAGCT-5386STDY7537944	1.27147	0	0	0	0	0	0	0	0	0	0	0	0	0	0	0	0	0	0	0	Mes2
ACGAGGAGTCCTCCAT-5386STDY7537944	2.33405	0	0	0	1.41258	1.41258	0	0	0	0	0	0	0	0	0	0	0	0	0	0	Mes1
ACGAGGAGTTCAGACT-5386STDY7537944	1.9868	0	0	0	0	1.02882	0	0	0	0	0	0	0	0	0	0	0	0	0	0	TransMes
ACGAGGATCTGGTATG-5386STDY7537944	1.54893	0	0	0	1.54893	1.54893	0	0	0	0	0	0	0	0	0	0	0	0	0	0	Mes1
ACGATACAGAAGAAGC-5386STDY7537944	1.81333	0	0	0	0	0	0	0	0	0	0	0	0	0	0	0	0	0	0	0	Mes1
ACGATACAGGCCCTTG-5386STDY7537944	0	0	0	0	0	0	0	0	0	0	0	0	0	0	0	0	0	0	0	0	Mes1
ACGATACCAAGCTGAG-5386STDY7537944	0	0	0	0	1.21615	0	0	0	0	0	0	0	0	0	0	0	0	0	0	0	Mes1
ACGATACCAAGTCATC-5386STDY7537944	2.20079	0	0	0	1.3022	1.3022	0	0	0	0	0	0	0	0	0	0	0	0	0	0	Mes1
ACGATACCACAGTCGC-5386STDY7537944	1.3839	0	0	0	0	1.3839	0	0	0	0	0	0	0	0	0	0	0	0	0	0	Mes1
ACGATACCATGACATC-5386STDY7537944	0	0	0	0	1.3682	0	0	0	0	0	0	0	0	0	0	0	0	0	0	0	Mes1
ACGATACGTGTGGCTC-5386STDY7537944	0	0	0	0	0	1.33406	1.33406	0	0	0	0	0	0	0	0	0	0	0	0	0	Mes1
ACGATACTCATGGTCA-5386STDY7537944	0	0	0	0	1.91427	0	0	0	0	0	0	0	0	0	0	0	0	0	0	0	Mes1
ACGATGTAGTGGGATC-5386STDY7537944	1.32873	0	1.32873	0	1.87984	2.2331	0	0	0	0	0	0	0	0	0	0	0	0	0	0	Mes1
ACGATGTAGTTAGGTA-5386STDY7537944	1.6429	0	0	0	0	2.23434	0	0	0	0	0	0	0	0	0	0	0	0	0	0	Mes1
ACGATGTCACCTCGTT-5386STDY7537944	1.20786	0	1.20786	0	0	0	1.20786	0	1.20786	0	0	0	0	0	0	0	0	0	0	0	Mes1
ACGATGTCACGGATAG-5386STDY7537944	0.937378	0	0.937378	0	0	0.937378	0	0	0	0	0	0	0	0	0	0	0	0	0	0	Mes1
ACGATGTCAGACGCCT-5386STDY7537944	0	0	0	0	0	1.36385	0	0	0	0	0	0	0	0	0	0	0	0	0	0	Mes1
ACGATGTGTCACAAGG-5386STDY7537944	1.57864	0	0	0	0	0	0	0	0	0	0	0	0	0	0	0	0	0	0	0	TransMes
ACGATGTTCAGATAAG-5386STDY7537944	1.99322	0	0	0	0	2.61581	0	0	0	0	0	0	0	0	0	0	0	0	0	0	Mes1
ACGATGTTCTTTACAC-5386STDY7537944	1.496	0	0	0	2.07035	0	0	0	0	0	0	0	0	0	0	0	0	0	0	0	Mes1
ACGCAGCAGAGTGACC-5386STDY7537944	0	0	0	0	1.58217	0	0	0	0	0	0	0	0	0	0	0	0	0	0	0	Mes1
ACGCAGCAGTCAAGGC-5386STDY7537944	2.65795	0	0	0	1.4625	2.39336	0	0	0	0	0	0	0	0	0	0	0	0	0	0	Mes1
ACGCAGCCACACCGCA-5386STDY7537944	3.18089	0	0	0	0	1.91206	0	0	0	0	0	0	0	0	0	0	0	0	0	0	Mes1
ACGCAGCGTAACGCGA-5386STDY7537944	1.2278	0	0	0	0	2.36601	0	0	0	0	0	0	0	0	0	0	0	0	0	0	Mes1
ACGCAGCGTAGCTTGT-5386STDY7537944	0	0	0	0	1.45039	0	0	0	0	0	0	0	0	0	0	0	0	0	0	0	Mes1
ACGCAGCTCATGCAAC-5386STDY7537944	2.04251	0	0	0	1.69988	0	1.17453	0	1.17453	0	0	0	0	0	0	0	0	0	0	0	Mes1
ACGCAGCTCCGCATAA-5386STDY7537944	2.34535	0	0	0	0	1.42206	0	0	0	0	0	0	0	0	0	0	0	0	0	0	Mes1
ACGCAGCTCTTCATGT-5386STDY7537944	2.13633	0	0	0	0	0	0	1.24974	0	0	0	0	0	0	0	0	0	0	0	0	Mes1
ACGCCAGAGACCCACC-5386STDY7537944	1.78101	0	0	0	1.78101	0	0	0	0	0	0	0	0	0	0	0	0	0	0	0	Mes1
ACGCCAGAGCCTTGAT-5386STDY7537944	1.4549	0	0	0	0	0	0	0	0	0	0	0	0	0	0	0	0	0	0	0	Mes1
ACGCCAGAGGCGACAT-5386STDY7537944	0	0	0	0	0	0	0	0	1.95401	0	0	0	0	0	0	0	0	0	0	0	Mes1
ACGCCAGAGGGCTTCC-5386STDY7537944	0	0	0	0	0	0	0	0	0	0	0	0	0	0	0	0	0	0	0	0	Mes1
ACGCCAGGTAGGAGTC-5386STDY7537944	0	0	0	0	1.57514	1.57514	0	0	0	0	0	0	0	0	0	0	0	0	0	0	Mes1
ACGCCAGGTGATGTGG-5386STDY7537944	1.47045	0	0	0	0	2.40276	0	0	0	0	0	0	0	0	0	0	0	0	0	0	Mes1
ACGCCAGGTGGTGTAG-5386STDY7537944	0	0	0	0	0	0	0	0	1.21916	0	0	0	0	0	0	0	0	0	0	0	Mes1
ACGCCAGTCTACCAGA-5386STDY7537944	2.25413	0	1.14159	0	1.14159	1.14159	0	0	0	0	0	0	0	0	0	0	0	0	0	0	Mes1
ACGCCGAAGATCACGG-5386STDY7537944	1.09582	0	0	0	0	0	0	0	0	0	0	0	0	0	0	0	0	0	0	0	Mes1
ACGCCGAAGATGTCGG-5386STDY7537944	2.70755	0	0	0	1.2036	1.2036	0	0	0	0	0	0	0	0	0	0	0	0	0	0	TransMes
ACGCCGAAGATGTTAG-5386STDY7537944	0.906123	0	0	0	0	0	0	0	0	0	0	0	0	0	0	0	0	0	0	0	Mes1
ACGCCGAAGGATATAC-5386STDY7537944	1.31382	0	0	0	1.31382	0	0	0	0	0	0	0	0	0	0	0	0	0	0	0	Mes1
ACGCCGAAGGGAGTAA-5386STDY7537944	0	0	0	0	1.67704	1.15526	0	0	0	0	0	0	0	0	0	0	0	0	0	0	TransMes
ACGCCGACACGAGAGT-5386STDY7537944	1.84224	0	0	0	0	2.19344	0	0	0	0	0	0	0	0	0	0	0	0	0	0	Mes1
ACGCCGAGTCGGCTCA-5386STDY7537944	2.20904	0	0	0	0	1.62008	0	0	0	0	0	0	0	0	0	0	0	0	0	0	Mes1
ACGCCGATCAATCTCT-5386STDY7537944	2.6457	0	0	0	1.45239	1.45239	0	0	0	0	0	0	0	0	0	0	0	0	0	0	Mes1
ACGCCGATCACAGTAC-5386STDY7537944	1.20523	0	0	0	1.73608	0	0	1.20523	0	0	0	0	0	0	0	0	0	0	0	0	TransMes
ACGCCGATCAGCATGT-5386STDY7537944	1.94909	0	0	0	0	0	0	0	0	0	0	0	0	0	0	0	0	0	0	0	Mes1
ACGCCGATCTTAGCCC-5386STDY7537944	0	0	0	0	2.34166	0	1.74033	0	0	0	0	0	0	0	0	0	0	0	0	0	Mes1
ACGGAGAAGCTAGTCT-5386STDY7537944	1.86725	0	0	0	0	1.31781	0	0	0	0	0	0	0	0	0	0	0	0	0	0	Mes1
ACGGAGAAGGCCCTTG-5386STDY7537944	1.84023	0	0	0	0	0	0	0.843506	0	0	0	0	0	0.843506	0	1.29445	0	0	0	0	Mes4
ACGGAGACAGTATAAG-5386STDY7537944	1.92345	0	0	0	0	1.92345	0	0	0	0	0	0	0	0	0	0	1.08119	0	0	0	Mes1
ACGGAGACATTGGTAC-5386STDY7537944	0	0	0	0	0	1.23037	0	0	0	0	0	0	0	0	0	0	0	0	0	0	Mes1
ACGGAGAGTCCGCTGA-5386STDY7537944	1.47149	0	0	0	0	1.47149	0	0	0	0	0	0	0	0	0	0	0	0	0	0	Mes1
ACGGAGAGTCTTCGTC-5386STDY7537944	0	0	0	0	0	2.36755	0	0	0	0	0	0	0	0	0	0	0	0	0	0	ProxMes
ACGGAGAGTCTTTCAT-5386STDY7537944	1.32852	0	0	0	0	0.870344	0	0	0	0	0	0	0	0	0	0	0.870344	0	0	0	Mes1
ACGGAGAGTGCGGTAA-5386STDY7537944	1.43168	0	0	0	0	2.35681	0	0	0	0	0	0	0	0	0	0	0	0	0	0	Mes1
ACGGAGATCAGGCCCA-5386STDY7537944	0	0	0	0	0	1.9442	0	0	0	0	0	0	0	0	0	0	0	0	0	0	Mes1
ACGGAGATCCACGCAG-5386STDY7537944	1.68308	0	0	0	0	2.64946	1.68308	0	0	0	0	0	0	0	0	0	0	0	0	0	Mes1
ACGGCCAAGACAGACC-5386STDY7537944	1.20819	0	0	0	1.20819	1.20819	1.20819	0	0	0	0	0	0	0	0	0	0	0	0	0	Mes1
ACGGCCAAGCCAACAG-5386STDY7537944	0	0	0	0	0	1.17577	1.17577	0	0	0	0	0	0	0	0	0	0	0	0	0	Mes1
ACGGCCAAGTACATGA-5386STDY7537944	2.31109	0	0	0	1.39339	1.39339	0	0	0	0	0	0	0	0	0	0	0	0	0	0	Mes1
ACGGCCACAAGTCATC-5386STDY7537944	2.41837	0	0	0	1.26889	0	0	0	0	0	0	0	0	0	0	0	0	0	0	0	Mes1
ACGGCCACAGACAGGT-5386STDY7537944	0	0	0	0	0	0	0	0	0	0	0	0	0	0	0	0	1.52178	0	0	0	Mes1
ACGGCCACATAAAGGT-5386STDY7537944	1.81319	0	0	0	0.996944	2.56263	0	0	0	0	0	0	0	0	0	0	0	0.996944	0	0	Mes1
ACGGCCAGTACAGTGG-5386STDY7537944	0.857874	0	0	0	0	0	0	0	0	0	0	0	0	0.857874	0	0	0	0	0	0	Mes4
ACGGCCAGTCTTCTCG-5386STDY7537944	1.31701	0	0	0	0	1.31701	1.31701	0	0	0	0	0	0	0	0	0	0	0	0	0	Mes4
ACGGCCAGTTCAACCA-5386STDY7537944	2.75026	0	0	0	0	1.53937	0	0	0	0	0	0	0	0	0	0	0	0	0	0	Mes1
ACGGGCTAGACCACGA-5386STDY7537944	1.56669	0	0	0	1.56669	1.56669	0	0	0	0	0	0	0	0	0	0	0	0	0	0	Mes1
ACGGGCTAGGGAACGG-5386STDY7537944	1.42878	0	0	0	0	2.35335	0	0	0	0	0	0	0	0	0	0	0	0	0	0	Mes1
ACGGGCTAGTACACCT-5386STDY7537944	2.13676	0	0	0	2.13676	1.25009	0	0	0	0	0	0	0	0	0	0	0	0	0	0	Mes1
ACGGGCTGTACCGTTA-5386STDY7537944	0.852513	0	0	0	1.30592	0.852513	0.852513	0	0	0	0	0	0	0	0	0	0	0	0	0	Mes1
ACGGGCTGTAGGCTGA-5386STDY7537944	1.38693	0	0	0	0	1.38693	0	0	0	0	0	0	0	0.916801	0.916801	0	0	0.916801	0	0	TransMes
ACGGGCTGTCTCCCTA-5386STDY7537944	1.54399	0	0	0	2.12423	0	0	0	0	0	0	0	0	0	0	0	0	0	0	0	Mes1
ACGGGCTGTGGTTTCA-5386STDY7537944	0	0	0	0	0	0	0	0	1.41423	0	0	0	0	0	0	0	0	0	0	0	Mes1
ACGGGCTTCGTACGGC-5386STDY7537944	1.95818	0	0	0	0	2.57816	0	0	0	0	0	0	0	0	0	0	0	0	0	0	Mes1
ACGGGTCAGATCCTGT-5386STDY7537944	2.24634	0	0	0	0	1.13567	0	0	0	0	0	0	0	0	0	0	0	0	0	0	Mes1
ACGGGTCAGCCCAATT-5386STDY7537944	1.2397	0	0	0	2.12391	3.33222	1.2397	0	0	0	0	0	0	0	0	0	0	0	0	0	Mes1
ACGGGTCAGGCTCTTA-5386STDY7537944	1.07062	0	0	0	1.07062	0	0	0	0	0	0	0	0	0	0	0	0	0	0	0	Mes1
ACGGGTCAGTCTCCTC-5386STDY7537944	2.18909	0	0	0	1.60212	0	0	0	0	0	0	0	0	0	0	0	0	0	0	0	Mes1
ACGGGTCCAGATTGCT-5386STDY7537944	1.6558	0	0	0	1.1374	2.24861	0	0	0	0	0	0	0	0	0	0	0	0	0	0	Mes1
ACGGGTCGTCGTGGCT-5386STDY7537944	1.04869	0	0	0	1.88126	2.32918	0	0	0	0	0	0	0	0	0	0	0	0	0	0	Mes1
ACGGGTCGTGTAACGG-5386STDY7537944	0	0	0	0	1.31412	0	0	0	0	0	0	0	0	0	0	0	0	0	0	0	Mes1
ACGGGTCGTTGGGACA-5386STDY7537944	2.41257	0	0	0	0	3.05989	0	0	0	0	0	0	0	0	0	0	0	0	0	0	Mes1
ACGGGTCTCACTTATC-5386STDY7537944	1.47733	0	0	0	0	0	0	0	0.989771	0	0	0	0	0	0	0	0	0	0	0	ISL1+Mes
ACGGGTCTCATAGCAC-5386STDY7537944	1.49359	0	0	0	0	2.43002	0	0	0	0	0	0	0	0	0	0	0	0	0	0	Mes1
ACGGGTCTCATCTGCC-5386STDY7537944	0	0	0	0	0	1.00687	0	0	0	0	0	0	0	0	0	0	0	0	0	0	Mes1
ACGGGTCTCCAAACAC-5386STDY7537944	0	0	0	0	0	1.34173	0	0	0	0	0	0	0	0	0	0	0	0	0	0	Mes1
ACGTCAAAGACCTTTG-5386STDY7537944	1.84853	0	0	0	0	1.30161	0	0	0	0	0	0	0	0	0	0	0	0	0	0	Mes1
ACGTCAACAAGCGAGT-5386STDY7537944	2.5668	0	1.09995	1.09995	0	0	0	0	0	0	0	0	0	0	0	0	0	0	0	0	ISL1+Mes
ACGTCAAGTGACGCCT-5386STDY7537944	1.93249	0	0	0	1.93249	0	0	0	0	0	0	0	0	0	0	0	0	0	0	0	Mes1
ACGTCAATCCGAGCCA-5386STDY7537944	1.72179	0	0	0	0	0	0	0	0	0	0	0	0	0	0	0	0	0	0	0	Mes1
ACGTCAATCCGATATG-5386STDY7537944	1.94249	0	1.09595	0	0	1.09595	0	0	0	0	0	0	0	1.60625	0	0	0	0	0	0	Mes1
ACGTCAATCTACTATC-5386STDY7537944	1.33128	0	0	0	0	0	0	0	0	0	0	0	0	0	0	0	0	0	0	0	Mes1
ACTATCTAGAATGTTG-5386STDY7537944	2.5456	0	0	0	0	1.59269	0	0	0	0	0	0	0	0	0	0	0	0	0	0	Mes1
ACTATCTAGAATTGTG-5386STDY7537944	1.91304	0	1.3576	0	1.91304	0	0	0	0	0	0	0	0	0	0	0	1.3576	0	0	0	Mes1
ACTATCTAGCAGGCTA-5386STDY7537944	1.09238	0	1.09238	0	0	1.09238	0	0	0	0	0	0	0	0	0	0	0	0	0	0	Mes1
ACTATCTAGTCGTTTG-5386STDY7537944	0	0	0	0	1.93578	0	1.37744	0	0	0	0	0	0	0	0	0	0	0	0	0	Mes1
ACTATCTGTCGACTGC-5386STDY7537944	2.08194	0	0	0	1.5063	0	0	0	0	0	0	0	0	0	0	0	0	0	0	0	Mes1
ACTATCTGTGATGTCT-5386STDY7537944	2.77247	0	0	0	1.55805	0	0	0	0	0	0	0	0	0	0	0	0	0	0	0	Mes1
ACTATCTGTGTCTGAT-5386STDY7537944	1.66733	0	0	0	1.35205	1.35205	0	0	0	0	0	0	0	0	0	0	0	0	0	0	Mes1
ACTATCTGTTTACTCT-5386STDY7537944	2.76791	0	0	0	0	0	0	0	0	0	0	0	0	0	0	0	0	0	0	0	Mes1
ACTGAACCACAGGCCT-5386STDY7537944	2.37003	0	0	0	0	0	0	0	0	0	0	0	0	0	0	0	0	0	0	0	Mes1
ACTGAACCACCGAATT-5386STDY7537944	1.72387	0	0	0	0	2.3236	0	0	0	0	0	0	0	0	0	0	0	0	0	0	Mes1
ACTGAACCATACTACG-5386STDY7537944	1.88693	0	0	0	0	0	1.05305	0	0	0	0	0	0	0	0	0	0	0	0	0	Mes1
ACTGAACGTAGCCTAT-5386STDY7537944	1.37126	0	0	0	1.92871	2.54641	0	0	0	0	0	0	0	0	0	0	0	0	0	0	Mes1
ACTGAACTCGCCAGCA-5386STDY7537944	2.0527	0	0	0	1.18263	0	0	0	0	0	0	0	0	0	0	0	0	0	0	0	Mes1
ACTGAACTCTAACGGT-5386STDY7537944	1.53393	0	0	0	0	0	0	0	0	0	0	0	0	0	0	0	0	0	0	0	TransMes
ACTGAGTAGTTCGATC-5386STDY7537944	1.80373	0	0	0	0	1.26304	1.26304	0	0	0	0	0	0	0	0	0	0	0	0	0	Mes1
ACTGAGTCATCGACGC-5386STDY7537944	1.48666	0	0	0	0.761166	1.71615	0	0	0	0	0	0	0	0	0	0	0	0	0	0	Mes1
ACTGAGTGTAAGGGCT-5386STDY7537944	0	0	0	0	1.64122	3.08225	0	0	0	0	0	0	0	0	0	0	0	0	0	0	Mes1
ACTGAGTGTACCGAGA-5386STDY7537944	0.86212	0	0	0	0.86212	0	1.31811	0	0	0	0	0	0	0	0	0	0	0	0	0	Mes1
ACTGAGTGTCTCAACA-5386STDY7537944	0.950032	0	0	0	0	1.75048	0	0	0	0	0	0	0	0	0	0	0	0	0	0	Mes1
ACTGAGTTCTAACTTC-5386STDY7537944	2.79699	0	0	0	0	0.997159	0.997159	0	0	0	0	0	0	0	0	0	0	0	0	0	Mes1
ACTGATGAGGGTCTCC-5386STDY7537944	2.73384	0	0	0	1.22338	0	0	0	0	0	0	0	0	0	0	0	0	0	0	0	Mes1
ACTGATGAGTGTACCT-5386STDY7537944	1.39945	0	0	0	1.39945	1.39945	0.926829	0	0	0	0	0	0	0	0	0	0	0.926829	0	0	Mes1
ACTGATGCAGATAATG-5386STDY7537944	0	0	0	0	0	1.59238	0	0	0	0	0	0	0	0	0	0	0	0	0	0	Mes1
ACTGATGCAGCCTTTC-5386STDY7537944	0	0	0	0	1.23744	1.77386	0	0	0	0	0	0	0	0	0	0	0	0	0	0	TransMes
ACTGATGGTAGAAGGA-5386STDY7537944	1.8822	0	0	0	0	1.8822	0	0	0	0	0	0	0	0	0	0	0	0	0	0	Mes1
ACTGATGGTAGTGAAT-5386STDY7537944	2.36784	0	0	0	0	0	0	0	1.44096	0	0	0	0	0	0	0	0	0	0	0	Mes1
ACTGATGGTCAGAATA-5386STDY7537944	2.37791	0	0	0	0	0	0	0	0	0	0	0	0	0	0	0	0	0	0	0	Mes1
ACTGATGTCCGAAGAG-5386STDY7537944	2.55925	0	0	0	1.38166	1.38166	0	0	0	0	0	0	0	0	0	0	0	0	0	0	Mes1
ACTGATGTCGCGTAGC-5386STDY7537944	1.59331	0	0	0	0	0	0	0	0	0	0	0	0	0	0	0	0	0	0	0	Mes1
ACTGATGTCTATGTGG-5386STDY7537944	0	0	1.38829	0	0	0	0	0	0	0	0	0	0	0	0	0	0	0	0	0	Mes1
ACTGCTCAGACATAAC-5386STDY7537944	1.10021	0	0	0	1.61136	1.10021	0	0	0	0	0	0	0	0	0	0	0	0	0	0	Mes1
ACTGCTCAGACCGGAT-5386STDY7537944	2.57088	0	1.39111	0	0	1.95142	0	0	0	0	0	0	0	0	0	0	0	0	0	0	Mes1
ACTGCTCAGCTTTGGT-5386STDY7537944	0	0	0	0	1.13139	0	0	0	0	0	0	0	0	0	0	0	0	0	0	0	Mes4
ACTGCTCCAGGGAGAG-5386STDY7537944	1.45114	0	0	0	0	0	1.45114	0	0	0	0	0	0	0	0	0	0	0	0	0	Mes1
ACTGCTCTCACAAACC-5386STDY7537944	1.98695	0	0	0	0	0	0	0	0	0	0	0	0	0	0	0	0	0	0	0	Mes1
ACTGCTCTCGCCGTGA-5386STDY7537944	1.70778	0	0	0	2.30592	1.70778	0	0	0	0	0	0	0	0	0	0	0	0	0	0	Mes1
ACTGCTCTCGGAGGTA-5386STDY7537944	1.76458	0	0	0	1.22951	1.22951	0	0	0	0	0	0	0	0	0	0	0	0	0	0	Mes1
ACTGTCCCACATAACC-5386STDY7537944	2.43698	0	0	0	1.2836	0	0	0	0	0	0	0	0	0	0	0	0	0	0	0	Mes1
ACTGTCCCAGGGATTG-5386STDY7537944	0	0	0	0	1.39567	0	0	0	0	0	1.39567	0	0	0	0	0	0	0	0	0	TransMes
ACTGTCCGTCAAAGAT-5386STDY7537944	1.66183	0	1.66183	0	1.66183	0	1.14246	0	0	0	0	0	0	0	0	0	0	0	0	0	Mes1
ACTGTCCGTTCGAATC-5386STDY7537944	0	0	0	0	1.02945	0	0	0	0	0	0	0	0	0	0	0	0	0	0	0	Mes1
ACTGTCCTCGGCGCAT-5386STDY7537944	2.25891	0	0	0	2.00546	0	0	0	0	0	0	0	0	0	0	0	0	1.14523	0	0	Mes1
ACTGTCCTCTCCTATA-5386STDY7537944	1.45177	0	0	0	1.23924	0.597551	1.23924	0.597551	0	0	0	0	0	0	0	0	0	0	0	0	Mes1
ACTTACTAGGAGCGTT-5386STDY7537944	2.80834	0	0	0	0	1.58834	0	0	0	0	0	0	0	0	0	0	0	0	0	0	Mes1
ACTTACTCAAGGACAC-5386STDY7537944	2.48298	0	0	0	0	1.87003	0	0	0	0	0	0	0	0	0	0	0	0	0	0	Mes1
ACTTGTTAGAAGGGTA-5386STDY7537944	1.37522	0	0	0	0	0	0	0	0	0	0	0	0	0	0	0	0	0	0	0	Mes4
ACTTGTTAGCTTATCG-5386STDY7537944	0	0	0	0	0	2.36114	0	0	0	0	0	0	0	0	0	0	0	0	0	0	Mes1
ACTTGTTAGTATTGGA-5386STDY7537944	2.37326	0	0	0	0	2.11617	0	0	0	0	0	0	0	0	0	0	0	0	0	0	Mes1
ACTTGTTAGTTCCACA-5386STDY7537944	0	0	0	0	1.33036	1.33036	0	0	0	0	0	0	0	0	0	0	0	1.33036	0	0	Mes1
ACTTGTTGTCGCTTTC-5386STDY7537944	1.40372	0	0	0	0	0	0	0	0	0	0	0	0	0	0	0	0	1.40372	0	0	Mes1
ACTTTCAAGAAGGCCT-5386STDY7537944	2.14782	0	0	0	1.98858	1.56509	0	0	0	0	0	0	0	0	0	0	0	0.815822	0	0	Mes1
ACTTTCAAGGCCCTTG-5386STDY7537944	1.06936	0	0	0	0	1.06936	0	0	0	0	0	0	0	0	0	0	0	0	0	0	Mes1
ACTTTCACAAAGCAAT-5386STDY7537944	2.45869	0	0	0	0	1.84763	0	0	0	0	0	0	0	0	1.30084	0	0	0	0	0	Mes1
ACTTTCACAGGTGGAT-5386STDY7537944	1.25977	0	0	0	0	1.25977	0	0	0	0	0	0	0	0	0	0	0	0	0	0	Mes1
ACTTTCACATCGGAAG-5386STDY7537944	1.00997	0	0	0	1.00997	1.00997	0	0	1.00997	0	0	0	0	0	0	0	0	0	0	0	Mes1
ACTTTCAGTCGAAAGC-5386STDY7537944	1.8691	0	0.863149	0	0.863149	1.31941	0	0.863149	0	0	0	0	0	0	0	0	0	0	0	0	Mes1
ACTTTCAGTTAAGATG-5386STDY7537944	1.52206	0	0	0	0	2.09965	0	0	0	0	0	0	0	0	0	0	0	0	0	0	TransMes
ACTTTCATCACATAGC-5386STDY7537944	1.81462	0	0	0	1.27239	0	0	0	0	0	0	0	0	0	0	0	0	0	0	0	Mes1
ACTTTCATCAGGTTCA-5386STDY7537944	0	0	0	0	0	1.25437	0	0	0	0	0	0	0	0	0	0	0	0	0	0	Mes4
ACTTTCATCGAATGGG-5386STDY7537944	0	0	0	0	0	0	1.74422	0	0	0	0	0	0	0	0	0	0	0	0	0	Mes1
ACTTTCATCGTAGGTT-5386STDY7537944	1.52698	0	0	0	0	0	0	0	0	0	0	0	0	0	0	0	0	0	0	0	Mes1
AGAATAGAGACCCACC-5386STDY7537944	1.07734	0	0	0	0	1.07734	0	0	0	0	0	0	0	0	0	0	0	0	0	0	Mes1
AGAATAGAGCGTCAAG-5386STDY7537944	1.50821	0	0	0	0	3.09612	0	0	0	0	0	0	0	0	0	0	0	0	0	0	Mes1
AGAATAGCACAGCCCA-5386STDY7537944	1.1658	0	0	0	1.1658	1.1658	0	0	0	0	0	0	0	0	0	0	0	0	0	0	RDH10+DistalMes
AGAATAGCATGCCTAA-5386STDY7537944	2.24332	0	0	0	0	0	0	0	0	0	0	0	0	0	0	0	0	0	0	0	TransMes
AGAATAGGTATTACCG-5386STDY7537944	3.17978	0	0	0	0	1.45667	0	0	0	0	0	0	0	0	0	0	0	0	0	0	Mes1
AGAATAGGTGCACTTA-5386STDY7537944	1.74695	0	0	0	1.21448	0	0	0	0	0	0	0	0	0	0	0	0	0	0	0	Mes1
AGAATAGGTTGATTGC-5386STDY7537944	0	0	0.867211	0	0.867211	0	0	0	0	0	0	0	0	0	0	0	0	0	0	0	ISL1+Mes
AGAATAGTCGGTTAAC-5386STDY7537944	1.62432	0	0	0	0	0	0	0	0	0	0	0	0	0	0	0	0	0	0	0	Mes1
AGAATAGTCTTACCGC-5386STDY7537944	0	0	0	0	0	0	0	0	0	0	0	0	0	0	0	0	0	0	0	0	Mes1
AGACGTTAGGTGATTA-5386STDY7537944	0	0	0	0	0	0	1.46352	0	0	0	0	0	0	0	0	0	0	0	0	0	Mes1
AGACGTTGTAAGTGGC-5386STDY7537944	1.38278	0	0	0	0	0	0	0	0	0	0	0	0	0	0	0	0	0	0	0	Mes1
AGACGTTTCATGCATG-5386STDY7537944	1.97545	0	0	0	0	0	0	0	0	0	0	0	0	0	0	0	0	0	0	0	Mes1
AGACGTTTCCTGTACC-5386STDY7537944	2.37813	0	0.798899	0	0	2.25776	0	0	0	0	0	0	0	0	0.798899	0	0	0	0	0	TransMes
AGACGTTTCTATCCCG-5386STDY7537944	0.967891	0	0	0	0	0	1.45039	0	0	0	0	0	0	0	0	0	0	0	0	0	Mes1
AGAGCGAAGCTAGTCT-5386STDY7537944	1.5955	0	0	0	0	1.93097	0	0	0	0	0	0	0	0	0	0	0	0	0	0	Mes1
AGAGCGAAGTTAGGTA-5386STDY7537944	1.91666	0	0	0	1.07594	1.58217	0	0	1.07594	0	0	0	0	0	0	0	0	0	0	0	Mes1
AGAGCGATCTCTAGGA-5386STDY7537944	2.86167	0	1.45819	0	0	3.03442	0	0	0	0	0	0	0	0	0	0	0	0	0	0	Mes1
AGAGCTTAGACTGTAA-5386STDY7537944	1.302	0	0	0	0	0	0	0	0	0	0	0	0	0	0	0	0	0	0	0	Mes1
AGAGCTTAGGGAGTAA-5386STDY7537944	1.25995	0	0	0	0	0.816526	0	0	0	0	0	0	0	0	0	0	0	0	0	0	Mes1
AGAGCTTAGTGTCCCG-5386STDY7537944	1.84718	0	0	0	0	0	0	0	0	0	0	0	0	0	0	0	0	0	0	0	Mes1
AGAGTGGAGCCAGTAG-5386STDY7537944	2.02652	0	0	0	0	2.38706	0	0	0	0	0	0	0	0	0	0	0	0	0	0	Mes1
AGAGTGGAGTGGCACA-5386STDY7537944	0	0	0	0	0	2.91627	0	0	0	0	0	0	0	0	0	0	0	0	0	0	Mes1
AGAGTGGCATGCTAGT-5386STDY7537944	2.93647	0	0	0	0	2.29502	0	0	0	0	0	0	0	0	0	0	0	0	0	0	Mes1
AGAGTGGCATGGTCTA-5386STDY7537944	2.90062	0	0	0	0	0	0	0	0	0	0	0	0	0	0	1.06798	0	0	0	0	Mes1
AGAGTGGCATTGCGGC-5386STDY7537944	0	0	0	0	1.76078	1.76078	1.76078	0	0	0	0	0	0	0	0	0	0	0	0	0	Mes1
AGAGTGGGTAAACGCG-5386STDY7537944	2.13452	0	0	0	1.05195	0	0	0	0	0	0	0	0	0	0	0	0	0	0	0	TransMes
AGAGTGGGTTCCATGA-5386STDY7537944	1.03305	0	0	0	1.03305	1.03305	0	0	0	0	0	0	0	0	0	0	0	0	0	0	Mes1
AGAGTGGGTTGGTGGA-5386STDY7537944	1.30513	0	0	0	1.30513	0	0	0	0	0	0	0	0	0	0	0	0	0	0	0	Mes1
AGATCTGAGACACGAC-5386STDY7537944	1.27666	0	0	0	0	0	0	0	0	0	0	0	0	0	0	0	0	0	0	0	Mes1
AGATCTGAGACGACGT-5386STDY7537944	0	0	0	0	1.33778	2.88275	0	0	0	0	0	0	0	0	0	0	0	0	0	0	Mes1
AGATCTGCAGCTGCTG-5386STDY7537944	1.54748	0	1.24312	0	0	0	0	0	0	0	0	0	0	0	0	0	0	0	0	0	Mes1
AGATCTGGTGCAACGA-5386STDY7537944	2.01291	0	0	0	0	2.63692	0	0	0	0	0	0	0	0	0	0	0	0	0	0	Mes1
AGATCTGGTGTTGGGA-5386STDY7537944	1.5955	0	0	0	0	0	0	0	0	0	0	0	0	0	0	0	0	0	0	0	Mes1
AGATCTGTCAACGGCC-5386STDY7537944	0	0	0	0	0	0	0	0	0	0	0	0	0	0	0	0	0	0	0	0	Mes1
AGATCTGTCACAACGT-5386STDY7537944	2.37238	0	0	0	0	2.74627	0	0	0	0	0	0	0	0	1.7684	0	0	0	0	0	Mes1
AGATTGCAGCTCTCGG-5386STDY7537944	0	0	0	0	0	1.70797	0	0	0	0	0	0	0	0	0	0	0	0	0	0	Mes1
AGATTGCAGGGCATGT-5386STDY7537944	0	0	0	0	0	0	0	0	0	0	0	0	0	0	0	0	0	0	0	0	Mes1
AGATTGCCAAGTAGTA-5386STDY7537944	0	0	0	0	0	0	0	0	0	0	0	0	0	0	0	0	0	0	0	0	Mes1
AGATTGCGTCGGCACT-5386STDY7537944	1.25098	0	0	0	1.78968	0	0	1.25098	0	0	0	0	0	0	0	0	0	0	0	0	Mes1
AGATTGCGTGCACTTA-5386STDY7537944	0	0	1.21967	0	0	1.21967	0	0	0	0	0	0	0	0	0	0	0	0	0	0	Mes1
AGATTGCGTTCCCTTG-5386STDY7537944	1.83527	0	0	0	0	2.28014	0	0	0	0	0	0	0	0	0	0	0	0	0	0	Mes1
AGATTGCTCTCGCATC-5386STDY7537944	1.44491	0	0	0	0	0	0	0	0	0	0	0	0	0	0	0	0	0	0	0	Mes1
AGCAGCCAGCGATCCC-5386STDY7537944	1.61265	0	0	0	0	3.22272	0	0	0	0	0	0	0	0	0	0	0	0	0	0	Mes1
AGCAGCCAGGATGGAA-5386STDY7537944	2.68419	0	0	0	0	0	1.31621	0	0	0	0	0	0	0	0	0	0	0	0	0	Mes1
AGCAGCCAGGGCATGT-5386STDY7537944	1.45516	0	0	0	0	0	0	0	0	0	0	0	0	0	0	0	0	0	0	0	Mes1
AGCAGCCCACACTGCG-5386STDY7537944	0	0	0	0	0	1.94189	1.38278	0	0	0	0	0	0	0	0	0	0	0	0	0	Mes1
AGCAGCCCAGCTCCGA-5386STDY7537944	1.19006	0	0	0	1.19006	1.19006	0	1.19006	0	0	0	0	0	0	0	0	0	0	0	0	Mes1
AGCAGCCGTAAACGCG-5386STDY7537944	1.87585	0	0	0	0	0	0	0	0	0	0	0	0	0	0	0	0	0	0	0	Mes1
AGCAGCCGTGTGAATA-5386STDY7537944	1.16156	0	0	0	2.02614	2.02614	0	0	0	0	0	0	0	0	0	0	1.16156	1.16156	0	0	Mes1
AGCAGCCTCATCGGAT-5386STDY7537944	1.06361	0	0	0	0	1.56729	1.06361	0	0	0	0	0	0	0	0	0	0	0	0	0	Mes1
AGCAGCCTCCCAACGG-5386STDY7537944	1.65068	0	0	0	0	0	1.65068	0	0	0	0	0	0	0	0	0	0	0	0	0	Mes1
AGCAGCCTCCGTTGCT-5386STDY7537944	1.70409	0	0	0	1.70409	1.70409	0	0	0	0	0	0	0	0	0	0	0	0	0	0	Mes1
AGCATACAGCGTCAAG-5386STDY7537944	1.11715	0	0	0	2.32753	1.63164	0	0	0	0	0	0	0	0	0	0	0	0	0	0	Mes1
AGCATACAGCTGGAAC-5386STDY7537944	0	0	0	0	1.5622	2.1446	0	0	0	0	0	0	0	0	0	0	0	0	0	0	Mes1
AGCATACAGTGAATTG-5386STDY7537944	2.08966	0	0	0	0	1.51316	1.51316	1.51316	0	0	0	0	0	0	0	0	0	0	0	0	Mes1
AGCATACCAATCCGAT-5386STDY7537944	2.3911	0	0	0	0	0	0	0	0	0	0	0	0	0	0	0	0	0	0	0	Mes1
AGCATACCATTTGCTT-5386STDY7537944	1.76217	0	0	0	1.76217	0	0	0	0	0	0	0	0	0	0	0	0	0	0	0	Mes1
AGCATACTCATCTGCC-5386STDY7537944	1.82589	0	0	0	0	0	0	0	0	0	0	0	0	0	0	0	0	0	0	0	Mes1
AGCCTAAAGTGTTAGA-5386STDY7537944	1.81591	0	0	0	1.81591	0	0	0	0	0	0	0	0	0	0	0	0	0	0	0	Mes1
AGCCTAAGTAGATTAG-5386STDY7537944	1.05317	0	0	0	1.05317	0	0	0	1.05317	0	1.05317	0	0	0	0	0	0	0	0	0	Mes1
AGCCTAAGTAGGCTGA-5386STDY7537944	0	0	1.33344	0	0	2.23882	0	0	0	0	0	0	0	0	0	0	0	0	0	0	Mes1
AGCCTAAGTCTTGCGG-5386STDY7537944	1.60688	0	0	0	1.60688	0	0	0	0	0	0	0	0	0	0	0	0	0	0	0	Mes1
AGCCTAAGTGCTCTTC-5386STDY7537944	0	0	0	0	0	0	0	0	0	0	0	0	0	0	0	0	0	0	0	0	Mes1
AGCCTAATCGAATGCT-5386STDY7537944	0	0	0	0	0	1.41541	0	0	0	0	0	0	0	0	0	0	0	0	0	0	Mes1
AGCCTAATCGTCACGG-5386STDY7537944	0	0	0	0	0	2.24811	1.3411	0	0	0	0	0	0	0	0	0	2.24811	0	0	0	Mes1
AGCCTAATCGTCGTTC-5386STDY7537944	0.810514	0	0	0	0.810514	0	0.810514	0	0	0	0	0	0	0	0	0	0	0	0	0	Mes1
AGCCTAATCTACCTGC-5386STDY7537944	1.28929	0	0	0	0	0	0	0	0	0	0	0	0	0	0	0	0	0	0	0	Mes1
AGCGGTCAGGAACTGC-5386STDY7537944	2.06924	0	0	0	1.19582	1.19582	0	0	0	0	0	0	0	0	0	0	0	0	0	0	Mes1
AGCGGTCAGTACGATA-5386STDY7537944	0	0	0	0	0	2.55458	0	0	0	0	0	0	0	0	0	0	0	0	0	0	Mes1
AGCGGTCAGTAGCCGA-5386STDY7537944	1.52613	0	0	0	0	0	0	0	0	0	0	0	0	0	0	0	0	0	0	0	Mes1
AGCGGTCCAACGCACC-5386STDY7537944	2.36442	0	0	0	1.63521	1.32274	0	0	0	0	0	0	0	0	0	0	0	0.865772	0	0	Mes1
AGCGGTCTCGAACGGA-5386STDY7537944	1.87961	0	0	0	1.32852	0	0	0	0	0	0	0	0	0	0	0	0	0	0	0	Mes1
AGCGGTCTCTACTCAT-5386STDY7537944	1.58309	0	0	0	0.828547	1.27536	0	0.828547	0	0	0	0	0	0	0	0	0	0	0	0	Mes1
AGCGTATAGCAGCGTA-5386STDY7537944	0	0	0	0	0	1.3576	0	0	0	0	0	0	0	0	0	0	0	0	0	0	Mes1
AGCGTATCACAAGACG-5386STDY7537944	2.77388	0	0	0	2.14128	0	0	0	0	0	0	0	0	0	0	0	0	0	0	0	Mes1
AGCGTATCATGCTAGT-5386STDY7537944	1.63156	0	0	0	1.31941	0.863149	0	0	0	0	0	0	0	0	0	0	0	0.863149	0	0	Mes1
AGCGTATGTCTGATCA-5386STDY7537944	1.94317	0	1.09648	0	0	1.09648	0	0	1.09648	0	0	0	0	0	0	0	0	0	0	0	ISL1+Mes
AGCGTATTCCCTTGCA-5386STDY7537944	1.86783	0	0.862278	0	1.31831	2.35895	0	0	0	0	0	0	0	0	0	0	0	0	0	0	Mes1
AGCGTATTCTAGAGTC-5386STDY7537944	0	0	0	0	0	0	0	0	0	0	0	0	0	0	0	0	0	0	0	0	Mes1
AGCGTCGAGAATGTGT-5386STDY7537944	1.7141	0	0	0	0	1.7141	0	0	0	0	0	0	0	0	0	0	0	0	0	0	Mes1
AGCGTCGAGCCAGAAC-5386STDY7537944	1.07378	0	1.07378	0	0	1.07378	0	0	0	0	0	0	0	0	0	0	1.57956	0	0	0	DistalMes
AGCGTCGAGCGTAATA-5386STDY7537944	1.43875	0	0	0	2.00564	1.43875	0	0	0	0	0	0	0	0	0	0	0	0	0	0	Mes1
AGCGTCGAGGCAAAGA-5386STDY7537944	1.67176	0	0	0	1.15081	1.15081	0	0	0	0	0	0	0	0	0	0	0	0	0	0	Mes1
AGCGTCGCATCAGTAC-5386STDY7537944	0	0	0	0	0	1.70024	0	0	0	0	0	0	0	0	0	0	0	0	0	0	Mes1
AGCGTCGCATCCGTGG-5386STDY7537944	1.4827	0	0	0	0	0	0	0	0	0	0	0	0	0	0	0	0	0	0	0	Mes1
AGCGTCGGTAAGAGAG-5386STDY7537944	3.14511	0	0	0	1.88031	1.88031	0	0	0	0	0	0	0	0	0	0	0	0	0	0	Mes1
AGCGTCGGTCATATGC-5386STDY7537944	1.30298	0	1.85011	0	0	1.30298	0	0	0	0	0	0	0	0	0	0	0	0	0	0	Mes1
AGCGTCGGTCTACCTC-5386STDY7537944	1.5229	0	0	0	0	1.5229	0	0	0	0	0	0	0	0	0	0	0	0	0	0	Mes1
AGCGTCGGTGCAGGTA-5386STDY7537944	1.69823	0	0	0	1.17315	1.17315	0	0	0	0	0	0	0	0	0	0	0	0	0	0	Mes1
AGCGTCGTCAGCAACT-5386STDY7537944	1.49118	0	0	0	0	2.42719	0	0	0	0	0	0	0	0	0	0	0	0	0	0	Mes1
AGCGTCGTCTAAGCCA-5386STDY7537944	2.12132	0	0	0	0	1.54139	0	0	0	0	0	0	0	0	0	0	0	0	0	0	Mes1
AGCTCCTCAAACGTGG-5386STDY7537944	1.07568	0	1.07568	0	0	0	0	0	0	0	0	0	0	0	0	0	0	0	0	0	Mes1
AGCTCCTCACGTCTCT-5386STDY7537944	2.26263	0	0	0	1.90789	2.26263	0	0	0	0	0	0	0	0	0	0	0	0	0	0	Mes1
AGCTCCTCAGGGCATA-5386STDY7537944	1.31262	0	0	0	0	0	0	0	0	0	0	0	0	0	0	0	0	0	0	0	Mes1
AGCTCCTGTAGCCTAT-5386STDY7537944	2.00398	0	1.43728	0	0	0	0	0	0	0	0	0	0	0	0	0	0	0	0	0	Mes1
AGCTCCTGTTATCACG-5386STDY7537944	0	0	0	0	1.44244	2.00983	0	0	0	0	0	0	0	0	0	0	0	0	0	0	Mes1
AGCTCCTGTTCATGGT-5386STDY7537944	1.13054	0	0	0	0	1.13054	0	0	0	0	0	0	0	0	0	0	0	0	0	0	Mes1
AGCTCCTTCCTTTCGG-5386STDY7537944	2.56965	0	0	0	1.22737	0	0	0	0	0	0	0	0	0	0	0	0	0	0	0	Mes1
AGCTCCTTCTGGCGTG-5386STDY7537944	0.830733	0	0	0	0	0	0	0	0	0	0	0	0	0	0	0	0	0	0	0	Mes1
AGCTCTCCAATAAGCA-5386STDY7537944	0	0	0	0	0	1.04116	0	0	0	0	0	0	0	0	0	0	0	0	0	0	Mes1
AGCTCTCCAGCTGCTG-5386STDY7537944	3.24108	0	0	0	0	2.44463	0	0	0	0	0	0	0	0	0	0	0	0	0	0	Mes1
AGCTCTCCATGGTCTA-5386STDY7537944	2.86791	0	0	0	1.46327	1.46327	0	0	0	0	0	0	0	0	0	0	0	0	0	0	Mes1
AGCTCTCTCAACACCA-5386STDY7537944	0	0	1.58125	0	1.58125	0	0	0	0	0	0	0	0	0	0	0	0	0	0	0	ISL1+Mes
AGCTCTCTCAGCCTAA-5386STDY7537944	1.38885	0	0	0	0	0	1.38885	0	0	0	0	0	0	0	0	0	0	0	0	0	Mes1
AGCTCTCTCCTACAGA-5386STDY7537944	2.57647	0	0	0	1.39567	2.57647	0	0	0	0	0	0	0	0	0	0	0	0	0	0	Mes1
AGCTCTCTCGAACGGA-5386STDY7537944	2.54047	0	0.679963	0	0	0.679963	0	0	0	0	0	0	0	0	0	0	0	0	0	0	Mes1
AGCTCTCTCGGAAATA-5386STDY7537944	2.42594	0	0	0	0	0	0	0	0	0	0	0	0	0	0	0	0	0	0	0	Mes4
AGCTCTCTCGTCTGAA-5386STDY7537944	0	0	0	0	1.17562	1.17562	0	0	0	0	0	0	0	0	0	0	0	0	0	0	Mes1
AGCTCTCTCTTGAGGT-5386STDY7537944	0	0	0	0	1.61976	0	0	0	0	0	0	0	0	0	0	0	0	0	0	0	Mes1
AGCTTGACAATGGAGC-5386STDY7537944	0	0	0	0	0	1.1907	1.1907	0	0	0	0	0	0	0	0	0	1.1907	0	0	0	Mes1
AGCTTGAGTCTCTTTA-5386STDY7537944	2.24458	0	0	0	0	0	1.33819	0	0	0	0	0	0	0	0	0	0	0	0	0	Mes1
AGCTTGAGTGAGGGTT-5386STDY7537944	0	0	0	0	0	0	0	1.05074	0	0	0	0	0	0	0	0	0	0	0	0	Mes1
AGCTTGATCAGGCGAA-5386STDY7537944	0	0	0	0	0	1.50521	0	0	0	0	0	0	0	0	0	0	0	0	0	0	Mes1
AGCTTGATCATCGCTC-5386STDY7537944	0	0	0	0	1.33716	2.50412	0	1.33716	0	0	0	0	0	0	0	0	0	0	0	0	TransMes
AGCTTGATCGCATGAT-5386STDY7537944	0	0	0	0	0	0	0	0	0	0	0	0	0	0	0	0	0	0	0	0	Mes1
AGGCCACAGCAGACTG-5386STDY7537944	0	0	0	0	0	1.97867	0	0	0	0	0	0	0	0	0	0	0	0	0	0	Mes1
AGGCCACAGTTAGCGG-5386STDY7537944	1.17299	0	0	0	0	1.69805	0	0	0	0	0	0	0	0	0	0	0	0	0	0	Mes1
AGGCCACCACATTCGA-5386STDY7537944	1.54341	0	0	0	0	2.32252	0	0	0	0	0	0	0	0	0	0	0	0	0	0	Mes1
AGGCCACCACGACTCG-5386STDY7537944	1.0895	0	0	0	1.0895	1.59849	0	0	0	0	0	0	0	0	0	0	0	0	0	0	Mes1
AGGCCACCATCACCCT-5386STDY7537944	1.41211	0	0	0	0	1.97537	0	0	0	0	0	0	0	0	0	0	0	0	0	0	Mes1
AGGCCACGTATCAGTC-5386STDY7537944	0	0	0	0	0	2.0468	0	0	0	0	0	0	0	0	0	0	0	0	0	0	Mes1
AGGCCACGTGCCTTGG-5386STDY7537944	2.12879	0	0.803843	0	1.54806	1.54806	0	0	0	0	0	0	0	0	0	0	0	0	0	0	TransMes
AGGCCACGTGTCGCTG-5386STDY7537944	0	0	0	0	0	0	0	0	0	0	0	0	0	0	0	0	0	0	0	0	Mes1
AGGCCACTCAGGCCCA-5386STDY7537944	0	0	0	0	0	2.28769	0	0	0	0	0	0	0	0	0	0	0	0	0	0	Mes1
AGGCCACTCCAAACTG-5386STDY7537944	1.30847	0	0	0	1.85646	0	0	0	0	0	0	0	0	0	0	0	0	0.854525	0	0	Mes1
AGGCCACTCCTTGACC-5386STDY7537944	1.37346	0	0	0	0	1.37346	0	0	0	0	0	0	0	1.37346	0	0	0	0	0	0	Mes1
AGGCCACTCGGTGTTA-5386STDY7537944	2.62437	0	2.0012	0	0	2.62437	0	0	0	0	0	0	0	0	0	0	0	0	0	0	Mes1
AGGCCGTAGACCCACC-5386STDY7537944	0	0	0	0	1.03352	2.10946	0	0	0	0	0	0	0	0	0	0	0	0	0	0	Mes1
AGGCCGTAGACTAGGC-5386STDY7537944	0	0	0	0	0	2.49693	0	0	0	0	0	0	0	0	0	0	0	0	0	0	Mes1
AGGCCGTCACCGCTAG-5386STDY7537944	1.59865	0	0	0	0	2.8205	0	0	0	0	0	0	0	0	0	1.59865	0	0	0	0	Mes1
AGGCCGTCATGGGAAC-5386STDY7537944	1.38122	0	0	0	0	2.76624	0	0	0	0	0	0	0	0	0	0	0	0	0	0	Mes1
AGGCCGTGTCCGAATT-5386STDY7537944	1.3067	0	0	0	0	0	0	0	0	0	0	0	0	0	0	0	0	0	0	0	Mes1
AGGCCGTGTCTAACGT-5386STDY7537944	1.46301	0	0	0	1.46301	1.46301	0	0	0	0	0	0	0	0	0	0	0	0	0	0	Mes1
AGGCCGTGTGACAAAT-5386STDY7537944	0	0	0	0	0	1.68451	0	0	0	0	0	0	0	0	0	0	0	0	0	0	Mes1
AGGCCGTGTGACCAAG-5386STDY7537944	1.94728	0	0	0	0	0.917252	0	0	0	0	0	0	0	0	0	0	0	0	0	0	Mes1
AGGCCGTTCTGTCTAT-5386STDY7537944	0	0	0	0	0	1.02188	0	0	0	0	0	0	0	0	0	0	0	0	0	0	Mes1
AGGGAGTAGGCATGTG-5386STDY7537944	2.61881	0	0	0	0	0	0	0	0	0	0	0	0	0	0	0	0	0	0	0	Mes1
AGGGAGTAGGTGTTAA-5386STDY7537944	1.85714	0	0	0	0	1.30906	0	0	0	0	0	0	0	0	0	0	0	0	0	0	Mes1
AGGGAGTAGTTCCACA-5386STDY7537944	1.36093	0	0	0	0	0.89605	0	0	0	0	0	0	0	0	0	0	0	0	0	0	ISL1+Mes
AGGGAGTCAAGCGATG-5386STDY7537944	0	0	0	0	0	2.33153	1.41047	0	0	0	0	0	0	0	0	0	0	0	0	0	Mes1
AGGGAGTCAGACTCGC-5386STDY7537944	1.09901	0	0	0	0	0	1.09901	0	0	0	0	0	0	0	0	0	1.09901	0	0	0	Mes1
AGGGAGTCAGGCTCAC-5386STDY7537944	1.31025	0	0	0	0	0	0	0	0.855923	0	0	0	0	1.62149	0	0	0	0	0	0	ISL1+Mes
AGGGAGTGTCGAATCT-5386STDY7537944	1.41778	0	0	0	0	2.177	0	0	0	0	0	0	0	0	0	0	0	0	0	0	Mes1
AGGGAGTGTTATGTGC-5386STDY7537944	1.26925	0	0	0	2.1604	1.81097	0	0	0	0	0	0	0	0	0	0	0	0	0	0	Mes1
AGGGAGTTCAGTTAGC-5386STDY7537944	0	0	0	0	0	1.12517	0	0	0	0	0	0	0	0	0	0	0	0	0	0	Mes1
AGGGAGTTCCGCTGTT-5386STDY7537944	1.8538	0	0	0	1.52374	0	0	0	0	0	0	0	0	0	0	0	0	0	0	0	Mes1
AGGGAGTTCTCAAGTG-5386STDY7537944	1.55568	0	0	0	0	0	0	1.55568	0	0	0	0	0	0	0	0	0	0	0	0	Mes1
AGGGAGTTCTGATTCT-5386STDY7537944	0	0	0	0	2.48854	1.32466	0	0	0	0	0	0	0	0	0	0	0	0	0	0	Mes1
AGGGATGAGGGATACC-5386STDY7537944	1.95038	0	0	0	0	0	1.00182	0	0	0	0	0	0	0	0	0	0	0	0	0	Mes1
AGGGATGCACTTAACG-5386STDY7537944	1.33757	0	1.33757	0	0	1.33757	0	0	0	0	0	0	0	0	0	0	0	0	0	0	Mes1
AGGGATGCAGACAGGT-5386STDY7537944	2.22569	0	0	0	0	0	0	0	0	0	0	0	0	0	0	0	0	0	0	0	Mes1
AGGGATGCAGCTGTTA-5386STDY7537944	1.6734	0	1.3576	0	0	0	0	0	0	0	0	0	0	0.893398	0	0	0	0	0	0	ISL1+Mes
AGGGATGGTCGACTAT-5386STDY7537944	1.0237	0	0	0	1.51885	0.637498	0	0	0	0	0	0	0	0	0	0	0	0.637498	0	0	Mes1
AGGGATGTCACCAGGC-5386STDY7537944	1.59347	0	0	0	1.08532	1.59347	0	0	0	0	0	0	0	0	0	0	0	0	0	0	Mes1
AGGGATGTCCCACTTG-5386STDY7537944	0	0	0	0	0	0	0	0	0	0	0	0	0	0	0	0	0	0	0	0	Mes1
AGGGATGTCTTCAACT-5386STDY7537944	0	0	0	0	0	0	0	0	0	0	0	0	0	0	0	0	0	0	0	0	Mes4
AGGGTGAAGTCGATAA-5386STDY7537944	0	0	0	0	0	0	0	0	0	0	1.58217	0	0	0	0	0	0	0	0	0	Mes1
AGGGTGACACTAAGTC-5386STDY7537944	0	0	0	0	0	0	0	0	0	0	0	0	0	0	0	0	0	0	0	0	Mes1
AGGGTGACAGCGTTCG-5386STDY7537944	0	0	0	0	0.910096	0.910096	0	0	0	0	0	0	0	0	0	0	0	0	0	0	Mes4
AGGGTGAGTCATACTG-5386STDY7537944	0	0	0	0	0	1.41825	0	0	0	0	0	0	0	0	0	0	0	0	0	0	Mes1
AGGGTGATCACATGCA-5386STDY7537944	1.90545	0	0	0	0	0.888144	0	0	0	0	0	0	0	0	0	0	1.35099	0.888144	0	0	DistalMes
AGGGTGATCAGTCAGT-5386STDY7537944	0	0	1.02818	0	0	0	0	0	0	0	0	0	0	1.52431	0	0	0	0	0	0	Mes4
AGGGTGATCTAGCACA-5386STDY7537944	1.33262	0	0	0	1.33262	0.657685	0	0	0	0	0	0	0	0	0	0	0.657685	0.657685	0	0	Mes1
AGGGTGATCTGATACG-5386STDY7537944	0	0	0	0	0	0	0	0	0	0	0	0	0	0	0	0	0	0	0	0	Mes1
AGGGTGATCTGCTGTC-5386STDY7537944	0.958475	0	0	0	0.958475	1.76184	0	0	0	0	0	0	0	0	0	0	1.43875	0	0	0	Mes1
AGGGTGATCTTTAGTC-5386STDY7537944	1.75087	0	0	0	1.75087	2.35321	0	0	0	0	0	0	0	0	0	0	0	0	0	0	Mes1
AGGTCATAGGCTCTTA-5386STDY7537944	0	0	0	0	0	1.7233	1.19438	0	0	0	0	0	0	0	1.19438	0	1.19438	0	0	0	Mes1
AGGTCATCAAATCCGT-5386STDY7537944	1.6975	0	0	0	1.17253	1.17253	1.17253	0	0	0	0	0	0	0	0	0	0	0	0	0	Mes1
AGGTCATGTGATGTCT-5386STDY7537944	0	0	0	0	0	1.68941	1.37225	0	0	0	0	0	0	0	0	0	0	1.37225	0	0	Mes1
AGGTCATGTTCAGACT-5386STDY7537944	2.18383	0	0	0	0	1.59739	0	0	0	0	0	0	0	0	0	0	0	0	0	0	Mes1
AGGTCATTCGTCCGTT-5386STDY7537944	0.897769	0	0	0	0.897769	2.41402	0.897769	0	0	0	0	0	0	0	0	0	0	0	0	0	Mes1
AGGTCATTCTCAACTT-5386STDY7537944	0.984595	0	0	0	0.984595	2.04212	0	0	0	0	0	0	0	0	0	0	0	0	0	0	Mes1
AGGTCCGAGACAAAGG-5386STDY7537944	1.91157	0	0	0	0	2.52792	0	0	0	0	0	0	0	0	0	0	0	0	0	0	Mes1
AGGTCCGAGACTAGGC-5386STDY7537944	2.24691	0	0	0	0	1.65426	0	0	0	0	0	0	0	0	0	0	0	0	0	0	Mes1
AGGTCCGAGATCGGGT-5386STDY7537944	0	0	1.45164	0	0	0	0	0	0	0	0	0	0	0	0	0	0	0	0	0	Mes1
AGGTCCGAGGCTAGGT-5386STDY7537944	1.9731	0	0	0	0	0	0	0	0	0	0	0	0	0	0	0	0	1.41012	0	0	Mes1
AGGTCCGAGTGCTGCC-5386STDY7537944	1.26004	0	0	0	0.816597	0.816597	0.816597	0	0	0	0	0	0	0	0	0	0	0	0	0	Mes1
AGGTCCGCATCCAACA-5386STDY7537944	2.13304	0	0	0	0	0	0	0	0	0	0	0	0	0	0	0	0	0	0	0	Mes1
AGGTCCGGTACATCCA-5386STDY7537944	3.07355	0	0	0	0	0	0	0	0	0	0	0	0	0	0	0	0	0	0	0	Mes1
AGGTCCGGTGCGATAG-5386STDY7537944	2.11271	0	0	0	0.897769	1.67941	0	0	0	0	0	0	0	0	0	0	0	0	0	0	Mes1
AGGTCCGGTTAGATGA-5386STDY7537944	0	0	0	0	0	0.910984	0	0	0	0	0	0	0	0	0	0	0	0	0	0	Mes1
AGGTCCGTCCTCATTA-5386STDY7537944	1.33695	0	0.877012	0	1.65079	0.877012	0	0	0	0	0	0	0	0	0	0	0	0	0	0	ISL1+Mes
AGGTCCGTCTCAACTT-5386STDY7537944	2.09177	0	0.883705	0	0.883705	0	0	0	0	0	0	0	0	0	0	0	0	0	0	0	Mes1
AGTAGTCAGCAATCTC-5386STDY7537944	1.07683	0	0	0	1.07683	1.07683	1.07683	0	0	0	0	0	0	0	0	0	0	0	0	0	Mes1
AGTAGTCAGCCAGAAC-5386STDY7537944	1.0767	0	0	0	1.91765	0	0	1.0767	0	0	0	0	0	0	0	0	0	1.0767	0	0	Mes1
AGTAGTCAGCGCTCCA-5386STDY7537944	1.05487	0	0	0	0	1.05487	1.05487	0	0	0	0	0	0	0	0	0	0	0	0	0	TransMes
AGTAGTCAGTAAGTAC-5386STDY7537944	2.31065	0	0	0	1.03539	0	0	0	0	0	0	0	0	0	0	0	0	0	0	0	Mes1
AGTAGTCAGTAATCCC-5386STDY7537944	2.76698	0	0	0	0	1.78678	1.78678	0	0	0	0	0	0	0	0	0	0	0	0	0	Mes1
AGTAGTCCACCAGATT-5386STDY7537944	2.07734	0	0	0	0	2.07734	0	0	0	0	0	0	0	0	0	0	1.50221	0	0	0	Mes1
AGTAGTCCAGGGTTAG-5386STDY7537944	0	0	0	0	1.07702	0	0	0	0	0	0	0	0	0	0	0	0	0	0	0	Mes1
AGTAGTCGTCCTGCTT-5386STDY7537944	2.16471	0	0	0	0	1.81505	0	0	0	0	0	0	0	0	0	0	0	0	0	0	Mes1
AGTAGTCGTTCAGCGC-5386STDY7537944	0	0	0	0	0	1.43192	0	0	0	0	0	0	0	0	0	0	0	0	0	0	Mes1
AGTAGTCTCAAAGACA-5386STDY7537944	1.72009	0	1.19166	0	0	1.19166	0	0	0	0	0	0	0	0	0	0	0	0	0	0	ISL1+Mes
AGTAGTCTCACGCGGT-5386STDY7537944	0	0	0	0	1.31501	1.31501	0	0	0	0	0	0	0	0	0	0	0	1.31501	0	0	Mes1
AGTAGTCTCCCTAACC-5386STDY7537944	2.0749	0	0	0	0	2.0749	0	0	0	0	0	0	0	0	0	0	0	1.50005	0	0	Mes1
AGTCTTTCAGCTATTG-5386STDY7537944	2.04904	0	0	0	0.855301	0	0	0	0	0	0	0	0	0	0	0	0	0	0	0	Mes1
AGTCTTTGTAAACACA-5386STDY7537944	1.15022	0	0	0	1.67106	0	0	0	0	0	0	0	0	0	0	0	0	0	0	0	Mes1
AGTCTTTGTACATGTC-5386STDY7537944	0	0	0	0	1.72254	1.19373	0	0	0	0	0	0	0	0	0	0	0	0	0	0	Mes1
AGTCTTTGTCGGGTCT-5386STDY7537944	1.99441	0	0	0	0.721723	1.13654	0	0	0	0	0	0	0	0	0	0.721723	0	0	0	0	Mes1
AGTCTTTGTCTCTCGT-5386STDY7537944	2.19014	0	0	0	0	2.19014	0	0	0	0	0	0	0	0	0	0	0	0	0	0	Mes1
AGTCTTTGTCTGCCAG-5386STDY7537944	1.51482	0	0	0	2.09152	2.09152	0	0	0	0	0	0	0	0	0	0	0	0	0	0	Mes1
AGTCTTTTCACCATAG-5386STDY7537944	2.508	0	0	0	0	1.34027	0	0	0	0	0	0	0	0	0	0	0	0	0	0	Mes1
AGTCTTTTCCCTAATT-5386STDY7537944	1.97912	0	0	0	0	0	1.41541	0	0	0	0	0	0	0	0	0	0	0	0	0	Mes1
AGTGAGGAGAGTGACC-5386STDY7537944	2.26411	0	0	0	0	1.14919	0	0	0	0	0	0	0	0	0	0	0	0	0	0	Mes1
AGTGAGGAGCTGAAAT-5386STDY7537944	1.45844	0	0	0	0	1.45844	0	0	0	0	0	0	0	0	0	0	0	0	0	0	Mes1
AGTGAGGGTCTGCGGT-5386STDY7537944	0.996189	0	0	0	0.996189	1.48521	0	0	0	0	0	0	0	0	0	0	0	0	0	0	Mes1
AGTGAGGTCATCGATG-5386STDY7537944	2.28386	0	0	0	1.68774	1.68774	0	0	0	0	0	0	0	0	0	0	0	0	0	0	Mes1
AGTGAGGTCCTCCTAG-5386STDY7537944	0	0	0	0	0	0	0	0	0	0	0	0	0	0	0	0	0	0	0	0	Mes1
AGTGGGAAGCTATGCT-5386STDY7537944	2.3715	0	0	0	0	2.3715	0	0	0	0	0	0	0	0	0	0	0	0	0	0	Mes1
AGTGGGAAGGCTCAGA-5386STDY7537944	2.05317	0	0	0	1.31292	2.35229	0	0	0	0	0	0	0	0	0	0	0	0	0	0	Mes1
AGTGGGACAAATTGCC-5386STDY7537944	1.88741	0	0	0	1.3353	1.3353	0	0	0	0	0	0	0	0	0	0	0	0	0	0	Mes1
AGTGGGACAATGAAAC-5386STDY7537944	1.6908	0	0	0	0	0	0	0	0	0	0	0	0	0	0	0	0	0	0	0	Mes1
AGTGGGACACCCAGTG-5386STDY7537944	0	0	0	0	0	0	0	0	0	0	0	0	0	0	0	0	0	0	0	0	Mes1
AGTGGGACAGACAAGC-5386STDY7537944	2.9258	0	0	0	1.51068	0	1.51068	0	0	0	0	0	0	0	0	0	0	0	0	0	Mes1
AGTGGGACAGATCTGT-5386STDY7537944	1.30103	0	0	0	0	2.45893	0	0	0	0	0	0	0	0	0	0	0	0	0	0	Mes1
AGTGGGAGTCGTTGTA-5386STDY7537944	0	0	0	0	0	1.28511	0	0	0	0	0	0	0	0	0	0	0	0	0	0	Mes1
AGTGGGATCTGGAGCC-5386STDY7537944	3.01639	0	0	0	0	2.01123	0	0	0	0	0	0	0	0	0	0	0	0	0	0	Mes1
AGTGGGATCTTCCTTC-5386STDY7537944	0	0	0	0	1.63057	1.11625	0	0	0	0	0	0	0	0	0	0	0	0	0	0	Mes1
AGTGTCAAGCTGTCTA-5386STDY7537944	1.22661	0	0	0	0	0	0	0	0	0	0	0	0	0	0	0	0	0	0	0	Mes1
AGTGTCATCACGCGGT-5386STDY7537944	0	0	0	0	1.57758	2.16176	0	0	0	0	0	0	0	0	0	0	0	0	0	0	Mes1
AGTGTCATCTCCCTGA-5386STDY7537944	1.04665	0	0	0	1.04665	0	1.04665	0	0	0	0	0	0	0	0	0	1.04665	1.04665	0	0	Mes1
AGTTGGTAGAAGAAGC-5386STDY7537944	2.35364	0	0	0	0	1.42902	0	0	0	0	0	0	0	0	0	0	0	0	0	0	Mes1
AGTTGGTAGGCAGTCA-5386STDY7537944	1.29522	0	0	0	0	1.84113	1.29522	0	0	0	0	0	0	0	0	0	0	0	0	0	TransMes
AGTTGGTAGGCCATAG-5386STDY7537944	2.41643	0	0	0	0	0.993611	1.48205	0	0.993611	0	0.993611	0	0	0	0	0	0	0	0	0	Mes1
AGTTGGTAGTACATGA-5386STDY7537944	2.43476	0	1.49762	0	0	1.49762	0	0	0	0	0	0	0	0	0	0	0	0	0	0	Mes1
AGTTGGTCACTACAGT-5386STDY7537944	1.10586	0	0	0	0	1.10586	0	0	0	0	0	0	0	0	0	0	0	0	0	0	Mes1
AGTTGGTCAGGGTACA-5386STDY7537944	0	0	0	0	0	0	0	0	0	0	0	0	0	0	0	0	0	0	0	0	Mes1
AGTTGGTGTACAGCAG-5386STDY7537944	2.00815	0	0	0	0	1.44096	0	0	0	0	0	0	0	0	0	0	0	0	0	0	Mes1
AGTTGGTTCACGATGT-5386STDY7537944	1.25617	0	0	0	0	2.14427	0	0	0	0	0	0	0	0	0	0	0	0	0	0	Mes1
AGTTGGTTCTGGAGCC-5386STDY7537944	1.55149	0	0	0	0.657327	0.657327	0	0	0	0	0.657327	0	0	0	0	0	0	0	0	0	Mes1
AGTTGGTTCTGTTTGT-5386STDY7537944	2.57928	0	0	0	0	1.95923	0	0	0	0	0	0	0	0	0	0	0	0	0	0	Mes1
ATAACGCAGAGATGAG-5386STDY7537944	1.69933	0	0.912319	0	0.912319	0.912319	0	0	0	0	0	0	0	0	0	0	0	0	0	0	Mes1
ATAACGCAGATGCCAG-5386STDY7537944	1.3433	0	0	0	0	1.65775	0.882042	0	0	0	0	0	0	0	0	0	0	0	0	0	Mes1
ATAACGCAGTCTCCTC-5386STDY7537944	0	0	0	0	1.65546	2.88714	0	0	0	0	0	0	0	0	0	0	0	0	0	0	Mes1
ATAACGCCAAGCTGTT-5386STDY7537944	1.3069	0	0	0	1.3069	0	0	0	0	0	0	0	0	0	0	0	0	0	0	0	Mes1
ATAACGCCACGACGAA-5386STDY7537944	1.82371	0	0	0	1.28021	1.28021	0	0	0	0	0	0	0	0	0	0	0	0	0	0	Mes1
ATAACGCCACGGCGTT-5386STDY7537944	1.5229	0	0	0	0	2.46441	0	0	0	0	0	0	0	0	0	0	0	0	0	0	Mes1
ATAACGCGTCGGGTCT-5386STDY7537944	1.1186	0	0	0	1.97154	0	0	0	0	0	0	0	0	0	0	0	1.97154	0	0	0	DistalMes
ATAACGCTCCGAACGC-5386STDY7537944	1.92871	0	0	0	0	0	0	0	0	0	0	0	0	0	0	0	0	0	0	0	Mes1
ATAAGAGAGCGTCAAG-5386STDY7537944	2.79815	0	0	0	0	2.16414	0	0	0	0	0	0	0	0	0	0	0	0	0	0	Mes1
ATAAGAGAGGGTCGAT-5386STDY7537944	1.83116	0	0	0	0	2.8168	0	0	0	0	0	0	0	0	0	0	0	0	0	0	Mes1
ATAAGAGAGTGGAGAA-5386STDY7537944	1.74989	0	0	0	0	1.74989	0	1.21698	0	0	0	0	0	0	0	0	0	0	0	0	Mes1
ATAAGAGCACGGCCAT-5386STDY7537944	2.39547	0	0	0	0	2.86917	0	0	0	0	1.46429	0	0	0	0	0	0	0	0	0	Mes1
ATAAGAGTCAATAAGG-5386STDY7537944	1.85828	0	0	0	0	1.31005	1.85828	0	0	0	0	0	0	0	0	0	0	0	0	0	Mes1
ATAAGAGTCATCTGTT-5386STDY7537944	0	0	0	0	2.57872	0	0	0	0	0	0	0	0	0	0	0	0	1.3975	0	0	DistalMes
ATAGACCAGCTAACAA-5386STDY7537944	2.21351	0	0	0	0	0	0	0	0	0	0	0	0	0	0	0	0	0	0	0	Mes1
ATAGACCCAACTGCTA-5386STDY7537944	0	0	0	0	1.44516	2.01291	0	0	0	0	0	0	0	0	0	0	0	0	0	0	Mes1
ATAGACCCAAGCTGTT-5386STDY7537944	1.06961	0	0	0	0	0	0	0	0	0	0	0	0	0	0	0	0	0	0	0	Mes4
ATAGACCGTCAGAAGC-5386STDY7537944	1.49145	0	0	0	0	0	0	0	0	0	0	0	0	0.764464	0	0	0	0	0	0	Mes1
ATCACGAAGTTCGATC-5386STDY7537944	1.34845	0	0	0	0	2.72505	0	0	0	0	0	0	0	0	0	0	0	0	0	0	Mes1
ATCACGACATCGGACC-5386STDY7537944	1.73081	0	0	0	0	1.73081	0	0	0	0	0	0	0	0	0	0	0	0.770712	0	0	Mes1
ATCACGACATGGTAGG-5386STDY7537944	2.13685	0	0	0	0	0.914106	0	0	0	0	0	0	0	0	0	0	0	0	0	0	Mes1
ATCACGAGTACAGACG-5386STDY7537944	1.98514	0	0	0	0	1.12926	0	0	0	0	0	0	0	0	0	0	0	0	0	0	Mes1
ATCACGAGTAGCGTAG-5386STDY7537944	2.20509	0	0	0	0.96096	0.96096	0	0	0	0	0	0	0	0	0	0	0	0	0	0	Mes1
ATCACGAGTCAAAGCG-5386STDY7537944	0.92033	0	0	0	0.92033	0	0	0	0	0	0	0	0	0	0	0	0	0	0	0	Mes1
ATCATCTAGAAACCGC-5386STDY7537944	0.832565	0	0	0	0.832565	1.28049	0	0	0	0	0	0	0	0	0	0	0	0	0	0	Mes1
ATCATCTAGAGCTGCA-5386STDY7537944	1.77998	0	0	0	0	1.77998	0	0	0	0	0	0	0	0	0	0	0	0	0	0	Mes1
ATCATCTAGTAGTGCG-5386STDY7537944	0	0	0	0	0	0	0	0	0	0	0	0	0	0	0	0	0	0	0	0	Mes1
ATCATCTAGTCAATAG-5386STDY7537944	1.79037	0	0.979789	0	0	0	0	0.979789	0	0	0	0	0	0	0	0	0	0	0	0	Mes1
ATCATCTAGTTAACGA-5386STDY7537944	2.68712	0	0	0	0	1.48666	0	0	0	0	0	0	0	0	0	0	0	0	0	0	Mes1
ATCATCTCAAAGCAAT-5386STDY7537944	1.94694	0	0	0	0	1.09941	0	0	0	0	0	0	0	0	0	0	0	0	0	0	Mes1
ATCATCTCAATGGACG-5386STDY7537944	1.13725	0	0	0	1.65563	0	0	0	0	0	0	0	0	0	0	0	0	0	0	0	Mes1
ATCATCTTCTTAGCCC-5386STDY7537944	2.25489	0	0	0	1.66148	1.66148	1.14217	0	0	0	0	0	0	0	0	0	0	0	0	0	Mes1
ATCATGGAGGCTCTTA-5386STDY7537944	1.5548	0	0	0	0	0	1.5548	0	0	0	0	0	0	0	0	0	0	0	0	0	Mes1
ATCATGGCAATCCGAT-5386STDY7537944	0	0	0	0	0	0	0	0	0	0	0	0	0	0	0	0	0	0	0	0	Mes1
ATCATGGGTCAGAGGT-5386STDY7537944	1.49065	0	0	0	1.00063	1.00063	0	0	0	0	0	0	0	0	0	0	0	0	0	0	Mes1
ATCATGGGTCTGGAGA-5386STDY7537944	2.51947	0	0	0	0	0	0	0	0	0	0	0	0	0	0	0	0	0	0	0	Mes1
ATCATGGTCTGATACG-5386STDY7537944	1.76746	0	0	0	1.44392	0.962658	0	0	0	0	0	0	0	0	0	0	0	0	0	0	TransMes
ATCCACCAGTCAATAG-5386STDY7537944	1.69327	0	0	0	0.907884	0.907884	0	0	0	0	0	0	0	0	0	0	0	0	0	0	ISL1+Mes
ATCCACCCAAACGTGG-5386STDY7537944	2.3837	0	0	0	0	1.24163	0	0	0	0	0	0	0	0	0	0	0	0	0	0	Mes1
ATCCACCCAGTAGAGC-5386STDY7537944	1.22831	0	0	0	0	0	1.22831	0	0	0	0	0	0	0	0	0	0	0	0	0	Mes1
ATCCACCCATCAGTAC-5386STDY7537944	2.23081	0	0	0	1.63971	1.1239	0	0	0	0	0	0	0	0	0	1.1239	0	0	0	0	Mes1
ATCCACCGTAAGGGAA-5386STDY7537944	1.14523	0	0	0	0	1.66512	0	0	0	0	0	0	0	0	0	0	0	0	0	0	Mes1
ATCCACCGTCAATACC-5386STDY7537944	1.45277	0	0.969818	0	0	0.969818	0	0	0	0	0	0	0	0	0	0	0	0	0	0	Mes1
ATCCACCGTCCGTTAA-5386STDY7537944	1.5201	0	0	0	1.5201	1.5201	0	0	0	0	0	0	0	0	0	0	0	0	0	0	Mes1
ATCCACCTCACAGTAC-5386STDY7537944	1.41518	0	0	0	0.939462	0.576221	0.939462	0	0	0	0	0	0	0	0	0	0	0	0	0	Mes1
ATCCACCTCATAAAGG-5386STDY7537944	1.81462	0	0	0	0.998024	0	0	0	0	0	0	0	0	0	0	0	0	0	0	0	Mes1
ATCCACCTCCGAGCCA-5386STDY7537944	2.05883	0	0	0	2.3141	0	0	0	0	0	0	0	0	0	0	0	0	0	0	0	ProxMes
ATCCACCTCTGATACG-5386STDY7537944	1.28587	0	0	0	1.83028	1.83028	0	0	0	0	0	0	0	0	0	0	0	0	0	0	Mes1
ATCCGAAAGCTTATCG-5386STDY7537944	2.37429	0	0	0	0	0	0	0	0	0	0	0	0	0	0	0	0	0	0	0	Mes1
ATCCGAAAGTCGCCGT-5386STDY7537944	0	0	0	0	1.39865	0	1.39865	0	0	0	0	0	0	0	0	0	0	0	0	0	Mes1
ATCCGAAAGTCGTACT-5386STDY7537944	1.70336	0	0	0	1.17748	1.17748	0	0	0	0	0	0	0	0	0	0	0	1.17748	0	0	DistalMes
ATCCGAAAGTCTTGCA-5386STDY7537944	1.33778	0	0	0	2.24408	2.24408	0	0	0	0	0	0	0	0	0	0	0	0	0	0	Mes1
ATCCGAACAGTCGATT-5386STDY7537944	0	0	0	0	0	2.10755	0	0	0	0	0	0	0	0	0	0	0	0	0	0	Mes1
ATCGAGTCAAAGTCAA-5386STDY7537944	0.665814	0	1.34501	0	0.665814	1.062	0	0	0	0	0	0	0	0	0	0	0	0	0	0	Mes1
ATCGAGTCACGGACAA-5386STDY7537944	1.52346	0	0	0	0	1.52346	0	0	0	0	0	0	0	0	0	0	0	0	0	0	Mes1
ATCGAGTCATTGGCGC-5386STDY7537944	1.11103	0	0	0	1.11103	1.96185	0	0	0	0	0	0	0	0	0	0	0	0	0	0	Mes1
ATCGAGTGTCCGAATT-5386STDY7537944	2.01404	0	0	0	0	2.01404	0	0	0	0	0	0	0	0	0	0	0	0	0	0	Mes1
ATCGAGTTCTTCATGT-5386STDY7537944	2.00773	0	0	0	0	2.00773	0	0	0	0	0	0	0	0	0	0	0	0	0	0	Mes1
ATCTACTAGACAAGCC-5386STDY7537944	0	0	0	0	0	0	1.24075	0	0	0	0	0	0	0	0	0	0	0	0	0	Mes1
ATCTACTAGCAACGGT-5386STDY7537944	0	0	0	0	0	2.54831	0	0	0	0	0	0	0	0	0	0	0	0	0	0	Mes1
ATCTACTAGGACCACA-5386STDY7537944	0	0	1.4544	0	1.4544	0	0	0	0	0	0	0	0	0	0	0	0	0	0	0	Mes1
ATCTACTCAACGCACC-5386STDY7537944	1.18847	0	0	0	0	0	0	0	1.71634	0	0	0	0	0	0	0	0	0	0	0	Mes1
ATCTACTGTCATATCG-5386STDY7537944	0	0	0	0	1.78947	2.13764	0	0	0	0	0	0	0	0	0	0	0	0	0	0	Mes1
ATCTACTTCCGCGGTA-5386STDY7537944	2.5327	0	0	0	1.36017	2.5327	0	0	0	0	0	0	0	0	0	0	0	0	0	0	Mes1
ATCTACTTCCTTGCCA-5386STDY7537944	2.28955	0	0	0	1.37544	2.28955	0	0	0	0	0	0	0	0	0	0	0	0	0	0	Mes1
ATCTACTTCTTGAGAC-5386STDY7537944	2.89998	0	0	0	1.23936	0	0	1.23936	0	0	0	0	0	0	0	1.23936	1.23936	0	0	0	Mes1
ATCTGCCAGCTACCGC-5386STDY7537944	0	0	0	0	1.49305	1.49305	1.49305	0	0	0	0	0	0	0	0	0	0	0	0	0	Mes1
ATCTGCCAGTCCTCCT-5386STDY7537944	2.08759	0	0	0	0	1.2105	0	0	0	0	0	0	0	0	0	0	0	0	0	0	Mes1
ATCTGCCAGTTTAGGA-5386STDY7537944	1.05244	0	0	0	0	1.05244	0	0	0	0	0	0	0	0	0	0	0	0	0	0	Mes1
ATCTGCCCATAACCTG-5386STDY7537944	2.01799	0	0	0	0	0	0	0	0	0	0	0	0	0	0	0	0	2.01799	0	0	Mes1
ATCTGCCGTGTGACCC-5386STDY7537944	1.88031	0	0	0	0	0	0	0	0	0	0	0	0	0	0	0	0	0	0	0	Mes1
ATGAGGGAGCGATCCC-5386STDY7537944	1.94113	0	1.38211	0	0	0	1.38211	0	0	0	0	0	0	0	0	0	0	0	0	0	Mes1
ATGAGGGAGCTGTTCA-5386STDY7537944	1.79888	0	0	0	0.986173	0.986173	0	0	0	0.986173	0	0	0	0	0	0	0	0	0	0	Mes1
ATGAGGGAGTCATCCA-5386STDY7537944	1.81076	0	0	0	0	0	0	0	0	0	0	0	0	0	0	0	0	0	0	0	Mes1
ATGAGGGCACAACTGT-5386STDY7537944	0	0	0	0	0	1.29254	0	0	0	0	0	0	0	0	0	0	0	0	0	0	TransMes
ATGAGGGGTATGAATG-5386STDY7537944	1.13927	0	0	0	1.99789	1.13927	0	0	0	0	0	0	0	0	0	0	0	0	0	0	Mes1
ATGAGGGGTATGGTTC-5386STDY7537944	1.11158	0	0	0	0	1.96255	0	0	0	0	0	0	0	0	0	0	0	0	0	0	Mes1
ATGAGGGGTCAGAATA-5386STDY7537944	2.24729	0	0	0	0	0	0	0	0	0	0	0	0	0	0	0	0	0	0	0	Mes1
ATGAGGGGTCGCGGTT-5386STDY7537944	0	0	0	0	0	0	0	0	0	0	0	0	0	0	0	0	0	0	0	0	Mes1
ATGAGGGGTCTCTTTA-5386STDY7537944	1.98478	0	0	0	0	1.98478	0	0	0	0	0	0	0	0	0	0	0	0	0	0	RDH10+DistalMes
ATGAGGGTCAGTTCGA-5386STDY7537944	1.71093	0	0	0	2.05427	1.18389	0	0	0	0	0	0	0	0	0	0	0	0	0	0	Mes1
ATGAGGGTCGGAAATA-5386STDY7537944	0	0	0	0	0	1.86494	1.03621	0	0	0	0	0	0	0	0	0	0	0	0	0	Mes1
ATGCGATAGAGATGAG-5386STDY7537944	1.29244	0	0	0	0	0	0.841925	0	0	0.841925	0	0	0	0	0	0	0	0	0	0	Mes4
ATGCGATAGCGTTCCG-5386STDY7537944	1.33571	0	0	0	0	2.70895	0	0	0	0	0	0	0	0	0	0	0	0	0	0	Mes1
ATGCGATCAGTCCTTC-5386STDY7537944	1.57423	0	0	0	0	1.57423	0	0	0	0	0	0	0	0	0	0	0	0	0	0	Mes1
ATGCGATGTAAACGCG-5386STDY7537944	2.16244	0	0	0	0	2.16244	0	0	0	0	0	0	0	0	0	0	0	0	0	0	Mes1
ATGCGATGTTGGAGGT-5386STDY7537944	1.44343	0	0	0	0	0	0	0	0	0	0	0	0	0	0	0	0	0	0	0	Mes1
ATGCGATTCATTGCCC-5386STDY7537944	1.45427	0	0	0	0	2.38362	1.45427	0	0.97104	0	0	0	0	0	0	0	0	0	0	0	Mes1
ATGCGATTCCCAAGTA-5386STDY7537944	0	0	0	0	1.50616	1.50616	0	0	0	0	0	0	0	0	0	0	0	0	0	0	TransMes
ATGCGATTCGCACTCT-5386STDY7537944	2.05625	0	1.18547	0	0	1.18547	0	0	0	0	0	0	0	0	0	0	0	0	0	0	Mes1
ATGGGAGCAATGGACG-5386STDY7537944	2.3979	0	0	0	0	0	0	0	0	0	0	0	0	0	0	0	0	0	0	0	Mes1
ATGGGAGGTCCTCTTG-5386STDY7537944	2.49885	0	0	0	0.873827	0	0	0	0	0	0	0	0	0	0	0	0	0	0	0	Mes1
ATGGGAGGTGACAAAT-5386STDY7537944	2.24729	0	0	0	1.13639	0	0	0	0	0	0	0	0	0	0	0	0	0	0	0	Mes1
ATGGGAGTCAGCCTAA-5386STDY7537944	1.4422	0	1.4422	0	0	0	0	0	0	0	0	0	0	0	0	0	0	0	0	0	Mes1
ATGGGAGTCCGCGTTT-5386STDY7537944	1.18657	0	0	0	1.18657	1.18657	0	0	0	0	0	0	0	0	0	0	0	0	0	0	Mes1
ATGGGAGTCTGATACG-5386STDY7537944	0	0	0	0	1.32425	0	0	0	0	0	0	0	0	0	0	0	0	0	0	0	Mes1
ATGGGAGTCTTACCGC-5386STDY7537944	2.17318	0	1.27965	0	0	0	0	0	0	0	0	0	0	0	0	0	0	0	0	0	Mes1
ATGTGTGCAAGAAAGG-5386STDY7537944	0	0	0	0	0	0	0	0	0	0	0	0	0	0	0	0	0	0	0	0	Mes1
ATGTGTGCACATCCGG-5386STDY7537944	1.23605	0	0	0	0	1.23605	0	0	0	0	0	0	0	0	0	0	0	0	0	0	Mes1
ATGTGTGGTCTTGTCC-5386STDY7537944	2.1505	0	0	0	1.80162	1.26122	0	0	0	0	0	0	0	0	0	0	0	0	0	0	Mes1
ATGTGTGGTGCACCAC-5386STDY7537944	0	0	0	0	0	0	0.817302	0	0	0.817302	0	0	0	0	0	0	0	0	0	0	Mes1
ATGTGTGGTTCAGTAC-5386STDY7537944	2.21921	0	0	0	1.62925	2.21921	0	0	0	0	0	0	0	0	1.62925	0	0	0	0	0	Mes1
ATTACTCAGAATTCCC-5386STDY7537944	2.11456	0	0	0	0	2.47897	0	0	0	0	0	0	0	0	0	0	0	0	0	0	Mes1
ATTACTCAGCCGATTT-5386STDY7537944	1.49278	0	1.49278	0	1.00237	0	0	0	0	0	0	0	0	1.00237	0	0	0	0	0	0	ISL1+Mes
ATTACTCCACTATCTT-5386STDY7537944	3.46063	0	0	0	0	0	0	0	0	0	0	0	0	0	0	0	0	0	0	0	DistalMes
ATTACTCGTGACGGTA-5386STDY7537944	1.4868	0	0	0	0.997483	1.4868	0	0	0	0	0	0	0	0	0	0	0	0	0	0	Mes1
ATTACTCGTGTATGGG-5386STDY7537944	0	0	0	0	1.30611	1.85373	0	0	0	0	0	0	0	0	0	0	0	0	0	0	Mes1
ATTACTCTCCTTTACA-5386STDY7537944	1.48587	0	0	0	0	1.48587	0	0	0	0	0	0	0	0	0	0	0	0	0	0	Mes1
ATTACTCTCTCATTCA-5386STDY7537944	1.62541	0	0	0	0	1.31382	0	0	0	0	0	0	0	0	0	0	0	0	0	0	Mes2
ATTATCCAGTGATCGG-5386STDY7537944	0	0	0	0	1.30357	2.20246	1.30357	0	0	0	0	0	0	1.30357	0	0	0	0	0	0	Mes1
ATTATCCCAAACCCAT-5386STDY7537944	1.44491	0	1.44491	0	0	1.44491	0	0	0	0	0	0	0	1.44491	0	0	0	0	0	0	Mes1
ATTATCCCATCGGACC-5386STDY7537944	0	0	0	0	0	0	0	0	0	0	0	0	0	0	0	0	0	0	0	0	Mes1
ATTATCCGTACGAAAT-5386STDY7537944	0	0	2.27012	0	0	1.35931	0	0	0	0	0	0	0	0	0	0	0	0	0	0	Mes1
ATTATCCGTACTTAGC-5386STDY7537944	2.32339	0	0	0	0	2.32339	0	1.1947	0	0	0	0	0	0	0	0	0	0	0	0	Mes1
ATTCTACAGCACCGTC-5386STDY7537944	2.06542	0	0	0	0	1.19277	0	0	0	0	0	0	0	0	0	0	0	0	0	0	Mes1
ATTCTACCACAACGCC-5386STDY7537944	2.05804	0	0	0	0.996081	0	0.996081	0	0	0.996081	0	0	0	0	0	0	0	0	0	0	Mes1
ATTCTACCACAACGTT-5386STDY7537944	2.61317	0	0	0	1.42565	1.42565	0	0	0	0	0	0	0	0	0	0	0	0	0	0	Mes1
ATTCTACCATGCCCGA-5386STDY7537944	1.98994	0	0	0	0	2.993	0	0	0	0	0	0	0	0	0	0	0	0	0	0	Mes1
ATTCTACTCACCTTAT-5386STDY7537944	1.82175	0	0	0	0	1.82175	0	0	0	0	0	0	0	0	0	0	0	0	0	0	Mes1
ATTCTACTCAGGTTCA-5386STDY7537944	1.34529	0	0	0	0	1.34529	0	0	0	0	0	0	0	0	0	0	1.34529	0	0	0	Mes1
ATTCTACTCGCGTTTC-5386STDY7537944	1.06861	0	0	0	0	0	0	0	1.06861	0	0	0	0	0	0	0	0	0	0	0	Mes1
ATTCTACTCGGACAAG-5386STDY7537944	1.52066	0	0	0	2.09808	1.52066	0	0	0	0	0	0	0	0	0	0	0	0	0	0	Mes1
ATTGGACAGGAGCGTT-5386STDY7537944	0	0	0	0	1.64526	0	0	0	0	0	0	0	0	0	0	0	0	0	0	0	TransMes
ATTGGACAGTAGGCCA-5386STDY7537944	2.09173	0	0	0	0	2.34806	0	0	0	0	0	0	0	0	0	0	0	0	0	0	Mes1
ATTGGACCAAACTGTC-5386STDY7537944	1.8698	0	0	0	0	0	0	0	0	0	0	0	0	1.32002	0	0	0	0	0	0	Mes1
ATTGGACCACATGACT-5386STDY7537944	0	0	0	0	0.957287	0	0	0	0	0	0	0	0	0	0	0	0	0	0	0	Mes4
ATTGGACGTAAGTGGC-5386STDY7537944	1.55568	0	0	0	0	2.98019	0	0	0	0	0	0	0	0	0	0	0	0	0	0	Mes1
ATTGGACGTCAAGCGA-5386STDY7537944	0.961359	0	0	0	0	0.961359	0	0	0	0	0	0	0	0	0	0	1.44232	0	0	0	Mes1
ATTGGACGTTCGTTGA-5386STDY7537944	0.892801	0	0	0	0	1.35685	0	0	0	0	0	0	0	0	0	0	0	0	0	0	Mes1
ATTGGACTCAGTTTGG-5386STDY7537944	2.1085	0	0	0	0	3.1227	0	0	0	0	0	0	0	0	0	0	0	0	0	0	Mes1
ATTGGTGCACAGCGTC-5386STDY7537944	1.82546	0	0	0	0	0	0	0	0	0	0	0	0	0	0	0	0	0	0	0	Mes1
ATTGGTGCAGACTCGC-5386STDY7537944	2.26314	0	0	0	0	0	0	0	0	0	0	0	0	0	0	0	0	0	0	0	Mes1
ATTGGTGCAGGAATCG-5386STDY7537944	0	0	0	0	0	2.50955	0	0	0	0	0	0	0	0	0	0	0	0	0	0	Mes1
ATTGGTGCATCCTAGA-5386STDY7537944	2.76025	0	0	0	0	0	0	0	0	0	0	0	0	1.24338	0	0	0	0	0	0	Mes1
ATTGGTGGTACCGAGA-5386STDY7537944	0	0	0	0	0	0	0	0	0	0	0	0	0	0	0	0	0	0	0	0	Mes4
ATTGGTGGTAGCTTGT-5386STDY7537944	1.49991	0	0	0	1.00819	1.00819	0	0	0	0	0	0	0	0	0	0	0	0	0	0	Mes1
ATTGGTGGTATAATGG-5386STDY7537944	1.65034	0	0	0	1.65034	0	0	0	0	0	0	0	0	0	0	0	0	0	0	0	Mes1
ATTGGTGGTCCTGCTT-5386STDY7537944	1.98532	0	0	0	1.42087	1.42087	0	0	0	0	0	0	0	0	0	0	0	0	0	0	Mes1
ATTGGTGGTGACTCAT-5386STDY7537944	1.52304	0	0	0	0	0	0	0	1.52304	0	0	0	0	0	0	0	0	0	0	0	Mes1
ATTGGTGGTTCCCTTG-5386STDY7537944	1.35931	0	0	0	0	0	1.91501	0	0	0	0	0	0	0	0	0	0	1.35931	0	0	Mes1
ATTGGTGTCACATGCA-5386STDY7537944	1.1872	0	0	0	0	0	0	0	0	0	0	0	0	0	0	0	0	0	0	0	Mes1
ATTGGTGTCTGTTTGT-5386STDY7537944	1.84358	0	0	0	1.84358	1.29735	0	0	0	0	0	0	0	0	0	0	1.29735	0	0	0	Mes1
ATTTCTGAGACTTTCG-5386STDY7537944	1.3875	0	0	0	0	1.3875	0	0	0	0	0	0	0	0	0	0	0	0	0	0	Mes1
ATTTCTGGTACACCGC-5386STDY7537944	0	0	0	0	0	1.27722	0	0	0	0	0	0	0	0	0	0	0	0	0	0	Mes1
ATTTCTGGTCGTTGTA-5386STDY7537944	1.74208	0	0	0	0	0	0	0	1.21033	0	0	0	0	0	0	0	0	0	0	0	Mes1
ATTTCTGGTCTGATCA-5386STDY7537944	0	0	0	0	0	0	0	0	0	0	0	0	0	0	0	0	0	0	0	0	Mes1
ATTTCTGTCTTGTATC-5386STDY7537944	2.06803	0	0	0	1.72387	1.19486	0	0	0	0	0	0	0	0	0	0	0	0	0	0	Mes1
CAACCAACACAAGACG-5386STDY7537944	1.17624	0	0	0	0	0	0	0	0	0	0	0	0	0	0	0	0	0	0	0	Mes1
CAACCAACACATAACC-5386STDY7537944	1.99382	0	0	0	0.819213	1.56989	0	0	0	0	0	0	0	0	0	0	0	0	0	0	Mes1
CAACCAACATATACCG-5386STDY7537944	1.82764	0	0	0	1.2836	1.2836	0	0	0	0	0	0	0	0	0	0	0	0	0	0	Mes1
CAACCAACATGACATC-5386STDY7537944	2.16756	0	0	0	1.07645	0	0	0	0	0	0	0	0	0	0	0	0	0	0	0	Mes1
CAACCAAGTAGCTTGT-5386STDY7537944	2.38724	0	0	0	0	1.09081	0	0	0	0	0	0	0	0	0	0	0	0	0	0	Mes1
CAACCAATCAACGCTA-5386STDY7537944	1.34676	0	0	0	0	0	0	0	1.34676	0	0	0	0	0	0	0	0	0	0	0	Mes1
CAACCAATCGGTTCGG-5386STDY7537944	0	0	0	0	0	2.30403	0	0	0	0	0	0	0	0	0	0	0	0	0	0	Mes1
CAACCAATCTACTATC-5386STDY7537944	1.98659	0	0	0	0	1.64746	0	0	0	0	0	0	0	0	0	0	0	0	0	0	Mes1
CAACCTCAGCCACTAT-5386STDY7537944	1.40395	0	0	0	1.40395	1.96606	0	0	0	0	0	0	0	0	0	0	0	0	0	0	Mes1
CAACCTCAGCGATAGC-5386STDY7537944	2.12154	0	0	0	0	0	0	0	0	0	0	0	0	0	1.23779	0	0	0	0	0	Mes1
CAACCTCAGCTTATCG-5386STDY7537944	1.27276	0	0	0	1.27276	1.81505	0	0	0	0	0	0	0	1.27276	0	0	0	0	0	0	Mes1
CAACCTCAGGCATGGT-5386STDY7537944	1.39316	0	0	0	1.39316	2.31082	0	0	0	0	0	0	0	0	0	0	0	0	0	0	Mes1
CAACCTCAGGCTATCT-5386STDY7537944	2.42218	0	0	0	0	0	0	0	0	0	0	0	0	0	0	0	0	0	0	0	Mes1
CAACCTCGTCCAAGTT-5386STDY7537944	1.94317	0	0	0	0	1.3839	0	0	0	0	0	0	0	0	0	0	0	0	0	0	Mes1
CAACCTCTCACAACGT-5386STDY7537944	0	0	0	0	1.74558	1.21332	0	0	0	0	0	0	0	0	0	0	0	0	0	0	Mes1
CAACTAGAGCTAAGAT-5386STDY7537944	0	0	0	0	1.53222	2.11105	0	0	0	0	0	0	0	0	0	0	0	0	0	0	Mes1
CAACTAGCACATTTCT-5386STDY7537944	2.21411	0	0	0	0	2.21411	0	0	0	0	0	0	0	0	0	0	0	0	0	0	Mes1
CAACTAGCACGAGAGT-5386STDY7537944	1.69921	0	0	0	0.91223	0.91223	0	0	0	0	0	0	0	0	0	0	0	0	0	0	Mes1
CAACTAGTCAGGTTCA-5386STDY7537944	0	0	0	0	1.12153	2.22766	1.63687	0	0	0	0	0	0	0	0	0	0	0	0	0	Mes1
CAACTAGTCCACTGGG-5386STDY7537944	2.31904	0	0	0	2.31904	2.31904	0	0	0	0	0	0	0	0	0	0	0	0	0	0	Mes1
CAAGAAAAGCTAACAA-5386STDY7537944	1.98343	0	0.942702	0	0	0	0	0	0	0	0	0	0	0	0	0	0	0	0	0	Mes1
CAAGAAAAGGATCGCA-5386STDY7537944	0	0	0	0	1.38998	0	1.38998	1.38998	0	0	0	0	0	0	0	0	0	0	0	0	Mes1
CAAGAAACACCTCGTT-5386STDY7537944	2.31883	0	0	0	1.71953	0	1.19118	0	0	0	0	0	0	0	0	0	0	0	0	0	Mes1
CAAGAAACAGATCTGT-5386STDY7537944	2.33237	0	0	0	0	2.33237	0	0	0	0	0	0	0	0	0	0	0	0	0	0	Mes1
CAAGAAACAGGCTCAC-5386STDY7537944	1.80798	0	0	0	0	1.99778	0	0	0	0	0	0	0	0	0	0	0	0	0	0	Mes1
CAAGAAATCTATCGCC-5386STDY7537944	2.93689	0	0	0	0	0	0	0	1.51983	0	0	0	0	0	0	0	0	0	0	0	Mes1
CAAGAAATCTGGTATG-5386STDY7537944	1.00643	0	0	0	0	1.82575	0	0	0	0	0	0	0	1.00643	0	0	0	0	0	0	Mes1
CAAGATCAGATAGCAT-5386STDY7537944	1.14014	0	0	0	1.65907	2.25222	0	1.14014	0	0	0	0	0	0	0	0	0	0	0	0	Mes1
CAAGATCAGCCAGAAC-5386STDY7537944	2.12677	0	1.69242	0	1.375	0.907267	0	0	0	0	0	0	0	0	0.907267	0	0.907267	0	0	0	Mes1
CAAGATCAGGGCACTA-5386STDY7537944	1.69769	0	0	0	0	1.17268	0	0	0	0	0	0	0	0	0	0	0	0	0	0	Mes1
CAAGATCCATGCCCGA-5386STDY7537944	0	0	0	0	1.64223	2.23359	0	0	0	0	0	0	0	0	0	0	0	0	0	0	Mes1
CAAGATCGTTCCACGG-5386STDY7537944	2.5576	0	0	0	0	1.38032	0	0	0	0	0	0	0	0	0	0	0	0	0	0	Mes1
CAAGATCTCATTGCGA-5386STDY7537944	0	0	0	0	1.38682	1.38682	0	0	0	0	0	0	0	0	0	0	0	0	0	0	Mes1
CAAGATCTCGGCTTGG-5386STDY7537944	2.18874	0	1.09225	0	1.09225	1.93773	0	0	0	0	0	0	0	0	0	0	0	0	0	0	Mes1
CAAGGCCAGGGAAACA-5386STDY7537944	1.59176	0	0	0	0	1.59176	2.17756	0	0	0	0	0	0	1.59176	0	0	0	0	0	0	Mes1
CAAGGCCCAAAGCAAT-5386STDY7537944	1.27666	0	0	0	1.27666	3.1889	0	0	0	0	0	0	0	0	0	0	0	0	0	0	Mes1
CAAGGCCCATGTCCTC-5386STDY7537944	0	0	0	0	1.66408	0	0	0	0	0	0	0	0	0	0	0	0	0	0	0	Mes1
CAAGGCCGTCCGTTAA-5386STDY7537944	1.35183	0	0	0	1.35183	0	1.35183	0	0	1.35183	0	0	0	0	1.35183	0	0	0	0	0	Mes1
CAAGGCCTCACAATGC-5386STDY7537944	1.89722	0	0	0	2.2514	0	0	0	1.89722	0	0	0	0	1.34382	0	0	1.34382	0	0	0	Mes1
CAAGGCCTCCAACCAA-5386STDY7537944	0	0	0	0	1.70116	1.70116	0	0	0	0	0	0	0	0	0	0	0	0	0	0	Mes1
CAAGGCCTCTGTACGA-5386STDY7537944	0	0	0	0	1.4211	0	0	0	0	0	0	0	0	0	0	0	0	0	0	0	Mes1
CAAGTTGAGAACTCGG-5386STDY7537944	1.5365	0	0	0	0	1.5365	0	0	0	0	0	0	0	0	0	0	0	0	0	0	Mes1
CAAGTTGCACAGCGTC-5386STDY7537944	0	0	0	0	1.49012	2.69127	0	0	0	0	0	0	0	0	0	0	0	0	0	0	Mes1
CAAGTTGCATTACCTT-5386STDY7537944	1.8535	0	0	0	0	1.8535	0	0	0	0	0	0	0	0	0	0	0	0	0	0	Mes1
CAAGTTGGTAAACACA-5386STDY7537944	2.24672	0	0	0	0	1.65409	0	0	0	0	0	0	0	0	0	0	0	0	0	0	Mes1
CAAGTTGGTTACGACT-5386STDY7537944	1.4211	0	0	0	0	1.4211	0	0	0	0	0	0	0	0	0	0	0	0	0	0	Mes1
CAAGTTGTCTCCCTGA-5386STDY7537944	0	0	0	0	0	0	1.57666	0	0	0	0	0	0	0	0	0	0	0	0	0	Mes1
CACAAACAGATACACA-5386STDY7537944	1.88836	0	0	0	0	2.24207	0	0	0	0	0	0	0	0	0	0	0	1.33612	0	0	Mes1
CACAAACGTCGCATCG-5386STDY7537944	0.889916	0	0	0	0.889916	0.889916	0	0	0	0	0	0	0	0	0	0	0	0.889916	0	0	Mes1
CACAAACTCAACACTG-5386STDY7537944	1.82502	0	0	0	1.28134	2.17525	0	0	0	0	0	0	0	0	0	1.28134	0	0	0	0	Mes1
CACAAACTCGCAAACT-5386STDY7537944	0	0	0	0	1.11763	1.11763	0	0	0	0	0	0	0	0	0	0	0	0	0	0	Mes1
CACACAAAGAGATGAG-5386STDY7537944	1.92545	0	0	0	0	0	0	0	0	0	0	0	0	0	0	0	0	0	0	0	Mes1
CACACAAAGTGACATA-5386STDY7537944	0	0	0	0	0	2.51033	0	0	0	0	0	0	0	0	0	0	0	0	0	0	Mes1
CACACAAGTTGGTTTG-5386STDY7537944	1.22253	0	0	0	1.52468	1.22253	1.22253	0	0	0	0	0	0	0	0	0	0	0	0	0	Mes1
CACACAATCCTTAATC-5386STDY7537944	1.88125	0	0	0	1.32995	1.88125	0	0	0	0	0	0	0	0	0	0	0	0	0	0	Mes1
CACACCTAGCCTATGT-5386STDY7537944	0	0	1.18075	0	0	0	0	0	0	0	0	0	0	0	0	0	0	0	0	0	ISL1+Mes
CACACCTAGGAGCGTT-5386STDY7537944	1.9747	0	0	0	1.41153	0	0	0	0	0	0	0	0	0	0	0	0	0	0	0	Mes1
CACACCTAGGCTAGGT-5386STDY7537944	1.92146	0	0	0	0	0	0	0	0	0	0	0	0	0	0	0	0	0	0	0	Mes1
CACACCTCAGACAAGC-5386STDY7537944	2.05625	0	0	0	0	1.18547	0	0	0	0	0	0	0	0	0	0	0	0	0	0	Mes1
CACACCTCATTACCTT-5386STDY7537944	1.19454	0	0	0	0	0	0	0	0	0	0	0	0	0	0	0	0	0	0	0	Mes1
CACACCTGTCTAGGTT-5386STDY7537944	0	0	0	0	0	0	0	0	0	0	0	0	0	0	0	0	1.05818	1.05818	0	0	DistalMes
CACACCTGTGAACCTT-5386STDY7537944	0	0	0	0	0	0	0	0	0	0	0	0	0	0	0	0	0	0	0	0	Mes1
CACACCTGTTCGAATC-5386STDY7537944	1.27165	0	0	0	1.27165	1.81376	0	0	0	0	0	0	0	0	0	0	0	0	0	0	Mes1
CACACCTTCGAACTGT-5386STDY7537944	0	0	0	0	0	0	0	0	0	0	0	0	0	0	0	0	0	0	0	0	Mes1
CACACCTTCGGTCTAA-5386STDY7537944	1.79113	0	0	0	1.79113	1.25223	0	0	0	0	0	0	0	0	0	0	0	0	0	0	Mes1
CACACTCAGAATTCCC-5386STDY7537944	3.6458	0	0	0	0	0	0	0	0	0	0	0	0	0	0	0	0	0	0	0	Mes1
CACACTCAGCACGCCT-5386STDY7537944	1.71056	0	1.48139	0	1.18358	1.18358	0	0	0	0	0	0	0	0	0	0	0.757537	0	0	0	Mes1
CACACTCGTCATATGC-5386STDY7537944	1.89891	0	0	0	1.89891	0	0	0	0	0	0	0	0	0	0	0	0	0	0	0	Mes1
CACACTCGTGTGTGCC-5386STDY7537944	2.03766	0	0	0	1.17068	0	0	0	0	0	0	0	0	0	0	0	0	0	0	0	Mes1
CACACTCGTTAAGACA-5386STDY7537944	1.56116	0	0	0	0	0	1.05855	0	0	0	0	0	0	0	0	0	0	0	0	0	Mes1
CACACTCGTTAGGGTG-5386STDY7537944	1.74266	0	0	0	1.21083	0	0	0	0	0	0	0	0	0	0	0	0	0	0	0	Mes1
CACAGGCAGACAAGCC-5386STDY7537944	1.24233	0	1.24233	0	0	1.77957	0	0	0	0	0	0	0	0	0	0	0	0	0	0	Mes1
CACAGGCAGATGAGAG-5386STDY7537944	1.43582	0	0	0	1.43582	0	0	0	0	0	0	0	0	0	0	0	0	0	0	0	Mes1
CACAGGCAGGTGATAT-5386STDY7537944	0	0	0	0	1.13082	1.13082	0	0	0	0	0	0	0	0	0	0	0	0	0	0	Mes1
CACAGGCCAAGCGAGT-5386STDY7537944	2.22717	0	0	0	0	1.32385	1.32385	0	0	0	0	0	0	0	0	0	0	0	0	0	Mes1
CACAGGCGTAAACGCG-5386STDY7537944	0	0	1.95557	0	0	0	0	0	0	0	0	0	0	0	0	0	0	1.95557	0	0	Mes1
CACAGGCTCCTCTAGC-5386STDY7537944	1.23796	0	0	0	1.77447	0	0	0	0	0	0	0	0	0	0	0	0	0	0	0	Mes1
CACAGGCTCGCAAACT-5386STDY7537944	0	0	0	0	1.8631	2.21544	0	0	0	0	0	0	0	0	0	0	0	0	0	0	Mes1
CACAGTAAGACTCGGA-5386STDY7537944	0	0	0	0	0	2.75645	0	0	0	0	0	0	0	0	0	0	0	0	0	0	Mes1
CACAGTAAGATGTTAG-5386STDY7537944	1.27666	0	0	0	1.58452	0	0	0	0	0	0	0	0	0	0	0	0	0.829566	0	0	Mes1
CACAGTACAAAGGAAG-5386STDY7537944	1.76458	0	0	0	1.76458	2.11126	0	0	0	0	0	0	0	0	0	1.22951	0	0	0	0	RDH10+DistalMes
CACAGTACACGTAAGG-5386STDY7537944	0	0	0.967688	0	0	0.967688	0	0	0	0	0	0	0	0	0	0	0	0	0	0	Mes1
CACAGTACATGTAGTC-5386STDY7537944	0.947414	0	0	0	1.42505	0	0	0	0	0	0	0	0	0	0	0.947414	0	0	0	0	TransMes
CACAGTAGTAACGTTC-5386STDY7537944	0	0	0	0	0	0	0	0	0	0	0	0	0	0	0	0	0	0	0	0	Mes1
CACAGTAGTTGCGTTA-5386STDY7537944	1.31441	0	0.859206	0	1.31441	0.859206	0.859206	0	0	0	0	0	0	0	0	0	0	0	0	0	Mes1
CACAGTATCAAGCCTA-5386STDY7537944	1.332	0	0	0	0	0	0	0	0	0	0	0	0	0	0	0	0	0	0	0	Mes1
CACAGTATCACAAACC-5386STDY7537944	2.93931	0	0	0	0	0	0	0	0	0	0	0	0	0	0	0	0	0	0	0	Mes1
CACAGTATCTCGATGA-5386STDY7537944	1.20934	0	0	0	0	1.20934	0	0	0	0	0	0	0	0	0	0	0	0	0	0	Mes1
CACATAGAGCGTCTAT-5386STDY7537944	2.43128	0	0	0	1.82241	1.82241	1.27909	0	0	0	0	0	0	0	0	0	0	0	0	0	Mes1
CACATAGAGTGTCTCA-5386STDY7537944	0	0	0	0	1.61652	2.20509	0	0	0	0	0	0	0	0	0	0	0	0	0	0	Mes1
CACATAGCACACGCTG-5386STDY7537944	2.29488	0	0	0	0	0	0	0	0	0	0	0	0	0	0	0	0	0	0	0	Mes1
CACATAGCATCCGGGT-5386STDY7537944	2.09506	0	0	0	0	1.7493	0	0	0	0	0	0	0	0	0	0	0	0	0	0	Mes1
CACATTTAGACTAAGT-5386STDY7537944	0	0	0	0	0	2.39862	0	0	0	0	0	0	0	0	0	0	0	0	0	0	Mes1
CACATTTAGGCTCAGA-5386STDY7537944	2.26237	0	0	0	0	0	1.3529	0	0	0	0	0	0	0	0	0	0	0	0	0	Mes2
CACATTTAGTACATGA-5386STDY7537944	0.809336	0	0	0	0	1.25071	0	0	0	0	0	0	0	0	0	0	0	0	0	0	Mes1
CACATTTCAGTTCATG-5386STDY7537944	2.6976	0	0	0	0	0	0	0	0	0	0	0	0	0	0	0	0	0	0	0	Mes1
CACATTTGTCGGCACT-5386STDY7537944	2.85548	0	0	0	0	0	0	0	0	0	0	0	0	0	0	0	0	0	0	0	Mes1
CACATTTGTGCAACTT-5386STDY7537944	2.76048	0	0	0	1.24355	2.59074	0	0	0	0	0	0	0	0	0	0	0	1.24355	0	0	Mes1
CACATTTTCATTGCCC-5386STDY7537944	0	0	0	0	1.36798	0	0	0	0	0	0	0	0	0	0	0	0	0	0	0	Mes1
CACCACTAGCTAGCCC-5386STDY7537944	2.20796	0	0	0	0	0	0	0	1.30808	0	0	0	0	0	0	0	0	0	0	0	Mes1
CACCACTCACAGGAGT-5386STDY7537944	1.58911	0	0	0	0	2.37477	0	0	0	0	0	0	0	0	0	0	0	0	0	0	Mes1
CACCACTGTCCAGTTA-5386STDY7537944	2.08225	0	0.576768	0	0	0.576768	0.576768	0	1.58952	0	0	0	0	0	0	0	0	0	0	0	Mes1
CACCACTTCATCGGAT-5386STDY7537944	1.90692	0	0	0	1.35226	1.90692	0	0	0	0	0	0	0	0	0	0	0	0	0	0	Mes1
CACCACTTCCGTCATC-5386STDY7537944	2.65764	0	0	0	0.905683	0.905683	0	0	0	0	0	0	0	0	0	0	1.37302	0	0	0	Mes1
CACCACTTCCTTGCCA-5386STDY7537944	1.30683	0	0	0	1.0283	0.64088	0.64088	0.64088	0	0	0	0	0	0	0	0	0	0.64088	0	0	Mes1
CACCAGGAGACTACAA-5386STDY7537944	1.33447	0	0	0	0	1.33447	0	0	0	0	0	0	0	0	0	0	0	0	0	0	Mes1
CACCAGGAGCGTGAGT-5386STDY7537944	0	0	0	0	0	0	0	0	0	0	0	0	0	0	0	0	0	0	0	0	Mes1
CACCAGGAGTCCTCCT-5386STDY7537944	2.29088	0	0	0	0	1.93476	0	0	0	0	0	0	0	0	0	0	0	0	0	0	Mes1
CACCAGGAGTCTTGCA-5386STDY7537944	1.25653	0	0	0	0	1.25653	0	0	0	0	0	0	0	0	0	0	0	0	0	0	Mes1
CACCAGGCATTCTCAT-5386STDY7537944	0.705782	0	0	0	1.40519	1.40519	0	0	0	0	0	0	0	0	0	0	0	0	0	0	Mes1
CACCAGGGTATAGGGC-5386STDY7537944	2.86932	0	0	0	0	1.3273	0	0	2.49183	0	0	0	0	0	0	0	0	0	0	0	Mes1
CACCAGGGTCGTTGTA-5386STDY7537944	2.44319	0	0	0	0	0	0	0	0	0	0	0	0	0	0	0	0	0	0	0	Mes1
CACCAGGGTGCAGACA-5386STDY7537944	0	0	0	0	0	0	0	0	0	0	0	0	0	0	0	0	0	0	0	0	Mes1
CACCAGGTCACGCATA-5386STDY7537944	0	0	0	0	0	1.01174	0	0	0	0	0	0	0	0	0	0	0	0	0	0	Mes1
CACCAGGTCGTTTAGG-5386STDY7537944	0.937472	0	0	0	0	0.937472	0	0	0	0	0	0	0	0	0	0	0	0	0	0	Mes1
CACCTTGAGCGATAGC-5386STDY7537944	1.96028	0	0	0	0	1.1098	0	0	0	0	0	0	0	0	0	0	1.62285	0	0	0	Mes4
CACCTTGGTCGGCATC-5386STDY7537944	1.05891	0	1.05891	0	1.05891	1.05891	0	0	0	0	0	0	0	0	0	0	0	0	0	0	Mes1
CACCTTGGTTTGTGTG-5386STDY7537944	0	0	0	0	0	0	0	0	0	0	0	0	0	0	0	0	0	0	0	0	Mes1
CACCTTGTCAAGGTAA-5386STDY7537944	1.37899	0	0	0	0	0	0	0	0	0	0	0	0	0	0	0	0	0	0	0	Mes1
CACCTTGTCCTTGCCA-5386STDY7537944	2.71783	0	0	0	0.73633	1.45039	0	0	0	0	0	0	0	0	0	0	0	0	0	0	Mes1
CACCTTGTCTCACATT-5386STDY7537944	2.36833	0	0	0	1.14772	0.730202	0.730202	0	0	0	0	0	0	0	0	0	0	0.730202	0	0	Mes1
CACTCCAAGATAGGAG-5386STDY7537944	1.31262	0	0	0	0	2.85045	0	0	0	0	0	0	0	0	0	0	0	0	0	0	Mes1
CACTCCACAGGGTATG-5386STDY7537944	0.95247	0	0	0	0	0	0	0	0	0	0	0	0	0	0	0	0	0	0	0	Mes1
CACTCCACATTCTCAT-5386STDY7537944	1.28303	0	0	0	0	1.82699	0	0	0	0	0	0	0	0	0	0	0	0	0	0	Mes1
CACTCCAGTAAACCTC-5386STDY7537944	2.82098	0	0	0	1.35364	0.890255	0	0	0	0	0	0	0	0	0	0	0	0	0	0	Mes1
CACTCCATCGCGCCAA-5386STDY7537944	2.485	0	0	0	0	1.54052	0	0	0	0	0	0	0	0	0	0	0	0	0	0	Mes1
CACTCCATCTATCGCC-5386STDY7537944	0	0	0	0	1.42277	2.60966	0	0	0	0	0	0	0	0	0	0	0	0	0	0	Mes1
CACTCCATCTTGTACT-5386STDY7537944	1.46106	0	0	0	1.16534	0.743607	0.743607	0	0	0	0	0	0	0	0	0	0	0	0	0	Mes1
CAGAATCCACGCCAGT-5386STDY7537944	1.67687	0	0	0	1.15511	2.01799	0	0	0	0	0	0	0	0	0	0	0	0	0	0	Mes1
CAGAATCGTCATCCCT-5386STDY7537944	1.43387	0	0	0	0	0	0	0	0	0	0	0	0	0	0	0	0	0	0	0	Mes1
CAGAATCGTCTAACGT-5386STDY7537944	2.30187	0	0	0	0	1.38569	0	0	0	0	0	0	0	0	0	0	0	0	0	0	Mes1
CAGAATCGTTGGAGGT-5386STDY7537944	2.29582	0	0	0	0	1.6986	0	0	0	0	0	0	0	0	0	0	0	0	0	0	Mes1
CAGAATCTCACAGTAC-5386STDY7537944	1.96906	0	0	0	1.96906	1.96906	0	0	0	0	0	0	0	0	1.11667	0	0	0	0	0	Mes1
CAGAATCTCCTCTAGC-5386STDY7537944	2.66135	0	0	0	1.69351	2.66135	1.69351	0	0	0	0	0	0	0	0	0	0	0	0	0	Mes1
CAGAATCTCGTCTGCT-5386STDY7537944	1.31761	0	0	0	0	1.86702	0	0	0	0	0	0	0	0	0	0	0	0	0	0	Mes1
CAGAATCTCTGGTATG-5386STDY7537944	2.69108	0	0	0	0	1.87165	0	0	0	0	0	0	0	0	0	0	0	0	0	0	Mes1
CAGAGAGAGCTGAACG-5386STDY7537944	2.65469	0	0	0	0	1.29311	0	0	0	0	0	0	0	0	0	0	1.29311	0	0	0	Mes1
CAGAGAGAGGCAATTA-5386STDY7537944	1.6104	0	0	0	0	1.6104	0	0	0	0	0	0	0	0	0	0	0	0	0	0	Mes1
CAGAGAGCAATCTACG-5386STDY7537944	1.95219	0	0	0	0	1.39179	0	0	0	0	0	0	0	0	0	0	0	0	0	0	Mes1
CAGAGAGCAGATTGCT-5386STDY7537944	2.09199	0	0	0	0	0	0	0	0	0	0	0	0	0	0	0	0	0	0	0	ISL1+Mes
CAGAGAGCATATGGTC-5386STDY7537944	1.21665	0	1.21665	0	1.7495	0	0	0	0	0	0	0	0	0	0	0	0	0	0	0	TransMes
CAGAGAGGTCGGCATC-5386STDY7537944	1.51206	0	0	0	1.01814	1.01814	0	1.01814	1.01814	0	0	0	0	0	0	0	0	0	0	0	Mes1
CAGATCAAGAATGTTG-5386STDY7537944	1.53908	0	0	0	0	0	0	0	0	0	0	0	0	0	0	0	0	0	0	0	Mes1
CAGATCAAGAGTCTGG-5386STDY7537944	2.59853	0	0	0	1.24956	0	0	0	0	0	0	0	0	0	0	0	0	0	0	0	Mes1
CAGATCAAGGATTCGG-5386STDY7537944	1.42015	0	0	0	0	0	0	0	0	0	0	0	0	0	0	0	0	0	0	0	Mes1
CAGATCAAGGGTCTCC-5386STDY7537944	2.60617	0	0	0	0	0	0	0	0	0	0	0	0	0	0	0	0	0	0	0	Mes1
CAGATCAAGTCGAGTG-5386STDY7537944	0	0	0	0	0	0	0	0	0	0	0	0	0	0	0	0	0	0	0	0	Mes1
CAGATCAAGTGTGAAT-5386STDY7537944	1.8822	0	0	0	0	0	1.33077	0	0	0	0	0	0	0	0	0	0	0	0	0	Mes1
CAGATCACAATGGTCT-5386STDY7537944	1.0348	0	0	0	2.11121	2.11121	0	0	0	0	0	0	0	0	0	0	0	0	0	0	TransMes
CAGATCACACAGCGTC-5386STDY7537944	2.27925	0	0	0	1.9237	1.36689	0	0	0	0	0	0	0	0	0	1.36689	0	0	0	0	Mes1
CAGATCACAGCCTTGG-5386STDY7537944	2.20868	0	0	0	0	2.84534	0	0	0	0	0	0	0	0	0	0	0	0	0	0	Mes1
CAGATCAGTCTGCCAG-5386STDY7537944	1.49038	0	0	0	1.49038	0	0	0	0	0	0	0	0	0	0	0	0	0	0	0	Mes1
CAGATCAGTGTAATGA-5386STDY7537944	0	0	0	0	0	1.17176	0	0	0	0	0	0	0	0	0	0	0	0	0	0	Mes1
CAGATCATCCTTCAAT-5386STDY7537944	0	0	0	0	0	1.70594	0	0	0	0	0	0	0	0	0	0	0	0	0	0	Mes1
CAGCAGCAGCCCAGCT-5386STDY7537944	1.47538	0	0	0	0.98818	2.04709	0	0	0	0	0	0	0	0	0	0	0	0	0	0	Mes1
CAGCAGCGTACAGCAG-5386STDY7537944	1.51801	0	0	0	0	1.02302	0	0	0	0	0	0	0	0	0	0	0	0	0	0	Mes1
CAGCAGCGTTACGTCA-5386STDY7537944	1.57758	0	0	0	0	0	0	0	0	0	0	0	0	0	0	0	0	0	0	0	Mes1
CAGCAGCTCAATCTCT-5386STDY7537944	2.52986	0	0	0	2.16346	0	0	0	0	0	0	0	0	0	0	0	0	0	0	0	Mes1
CAGCAGCTCTGCGGCA-5386STDY7537944	2.60153	0	0	0	1.51885	0	0	0	0	0	0	0	0	0	0	0	0	0	0	0	Mes1
CAGCATAAGATCGGGT-5386STDY7537944	1.6183	0	0	0	0	0	1.106	0	0	0	0	0	0	0	0	0	0	0	0	0	Mes1
CAGCATAAGCTAAGAT-5386STDY7537944	1.14669	0	0	0	0	0	0	0	0	0	0	0	0	0	0	0	0	0	0	0	TransMes
CAGCATAAGGGATGGG-5386STDY7537944	0	0	0	0	1.69278	0	0	0	0	0	0	0	0	0	0	0	0	0	0	0	Mes1
CAGCATAAGGTGCAAC-5386STDY7537944	2.76025	0	0	0	0	0	0	0	0	0	0	0	0	0	0	0	0	0	0	0	Mes1
CAGCATACACGAAGCA-5386STDY7537944	0	0	0	0	1.3801	2.29515	0	0	0	0	0	0	0	0	0	0	1.3801	0	0	0	Mes1
CAGCATACATTTGCCC-5386STDY7537944	1.80352	0	0	0	1.4772	0	0.989664	0	0	0	0	0	0	0.989664	0	0.612569	0	0	0	0	TransMes
CAGCATAGTAACGCGA-5386STDY7537944	2.04994	0	0	0	0	1.70686	0	0	0	0	0	0	0	0	0	0	0	0	0	0	Mes1
CAGCATAGTGTTTGGT-5386STDY7537944	1.29005	0	0	0	2.18593	0	0	0	0	0	0	0	0	0	0	0	0	0	0	0	Mes1
CAGCATATCAGCGATT-5386STDY7537944	1.88836	0	0	0	0	1.33612	0	0	0	0	0	0	0	0	0	0	0	0	0	0	Mes1
CAGCATATCTCTGTCG-5386STDY7537944	2.01544	0	0	0	0	1.4474	0	0	0	0	0	0	0	0	0	0	0	0	0	0	Mes1
CAGCCGAAGCCAACAG-5386STDY7537944	1.48218	0	0	0	0	1.48218	1.48218	0	0	0	0	0	0	0	0	0	0	0	0	0	Mes1
CAGCCGAAGGCGACAT-5386STDY7537944	0	0	0	0	0	2.31109	0	0	0	0	0	0	0	0	0	0	0	0	0	0	Mes1
CAGCCGAAGTACGTAA-5386STDY7537944	1.7495	0	0	0	0	1.21665	0	0	0	0	0	0	0	0	0	0	0	0	0	0	Mes1
CAGCCGACAAGAGGCT-5386STDY7537944	0	0	0	0	0	2.18967	0	0	0	0	0	0	0	0	0	0	0	0	0	0	Mes1
CAGCCGACAATGTTGC-5386STDY7537944	1.97599	0	0	0	0	1.12208	0	0	0	0	1.12208	0	0	0	0	0	0	0	0	0	Mes1
CAGCCGACATACTCTT-5386STDY7537944	1.55608	0	0	0	0.809475	1.55608	0	0	0	0	0	0	0	0	0	0	0	0	0	0	Mes1
CAGCCGACATATGAGA-5386STDY7537944	2.19262	0	0	0	0	1.60529	0	0	0	0	0	0	0	0	0	0	0	0	0	0	Mes1
CAGCCGACATTGAGCT-5386STDY7537944	2.38885	0	0	0	1.78347	0	0	0	0	0	0	0	0	0	0	0	0	0	0	0	Mes1
CAGCCGAGTCACCTAA-5386STDY7537944	1.06648	0	0	0	1.06648	1.06648	0	0	0	1.06648	0	0	0	0	0	0	0	0	0	0	Mes1
CAGCCGAGTCGTCTTC-5386STDY7537944	1.6609	0	0.616701	0	0	0.616701	0.995328	0	0	0	0.616701	0	0	0	0	0	0.616701	0	0	0	Mes1
CAGCCGAGTGTATGGG-5386STDY7537944	0	0	0	0	0	2.40398	0	0	0	0	0	0	0	0	0	0	0	0	0	0	Mes1
CAGCCGATCATTTGGG-5386STDY7537944	1.92879	0	0	0	1.08532	1.92879	0	0	0	0	0	0	0	0	0	0	0	0	0	0	Mes1
CAGCCGATCCCTCAGT-5386STDY7537944	1.84075	0	0	0	0	1.0178	1.0178	0	0	0	0	0	0	0	0	0	0	0	0	0	Mes1
CAGCCGATCGAATGCT-5386STDY7537944	0	0	0	0	0	2.25317	0	0	0	0	0	0	0	0	0	0	0	0	0	0	Mes1
CAGCGACAGCGATAGC-5386STDY7537944	1.30533	0	0	0	1.85282	0	0	0	0	0	0	0	0	0	0	0	0	0	0	0	Mes1
CAGCGACAGGCATGGT-5386STDY7537944	1.82023	0	0	0	0	1.27722	0	0	0	0	0	0	0	0	0	0	0	0	0	0	Mes1
CAGCGACAGTACGCCC-5386STDY7537944	1.34887	0	0	0	0	0	0	0	0	0	0	0	0	0	0	0	0	0	0	0	Mes1
CAGCGACAGTGGTAGC-5386STDY7537944	1.33262	0	0	0	0	0	0	0	0	0	0	0	0	0	0	0	0	0	0	0	Mes1
CAGCGACTCATCTGTT-5386STDY7537944	1.23415	0	0	0	0	0	0	0	0	0	0	0	0	0	0	0	0	0	0	0	Mes1
CAGCGACTCTTGTCAT-5386STDY7537944	1.61222	0	0	0	1.30181	0	0	0	0	0	0	0	0	0	0	0	0	0	0	0	Mes1
CAGCTAAAGACCCACC-5386STDY7537944	1.46523	0	0	0	0.746455	1.16908	0	0	0	0	0	0	0	0	0	0	0	0	0	0	Mes1
CAGCTAAAGATATACG-5386STDY7537944	1.3801	0	0	0	1.93883	1.93883	0	0	0	0	0	0	0	1.3801	0	0	0	0	0	0	Mes1
CAGCTAACAGCCTGTG-5386STDY7537944	2.04066	0	0	0	1.46968	1.46968	0	0	0	0	0	0	0	0	0	0	0	0	0	0	Mes1
CAGCTAACAGGGTACA-5386STDY7537944	0.924805	0	0	0	0.924805	1.39693	0	0	0	0	0	0	0	0	0	0	0	0	0	0	Mes1
CAGCTAACAGTCGATT-5386STDY7537944	2.17652	0	0	0	0	2.54344	0	0	0	0	0	0	0	0	0	0	0	0	0	0	Mes1
CAGCTAACATTCTCAT-5386STDY7537944	2.26759	0	0	0	1.67299	1.15185	0	0	0	0	0	0	0	0	0	0	0	0	0	0	Mes1
CAGCTAAGTGGTACAG-5386STDY7537944	1.93993	0	0	0	0	1.93993	0	1.09397	0	0	0	0	0	0	0	0	0	0	0	0	Mes1
CAGCTAAGTTTCGCTC-5386STDY7537944	0	0	0	0	0	1.0615	0	0	0	0	1.0615	0	0	0	0	0	0	0	0	0	Mes4
CAGCTAATCGCAAACT-5386STDY7537944	0.57011	0	0	0	0.57011	0	0	0	0	0	0	0	0	0	0	0	0	0	0	0	Mes1
CAGCTGGAGTGAAGTT-5386STDY7537944	0	0	0	0	0	0	0	0	0	0	0	0	0	0	0	1.26031	0	0	0	0	Mes1
CAGCTGGAGTGGCACA-5386STDY7537944	1.5111	0	0	0	1.01735	0	0	0	0	0	0	0	0	0	0	0	0	0	0	0	Mes1
CAGCTGGGTTCTGTTT-5386STDY7537944	1.35888	0	0	0	0	0	0	0	0	0	0	0	0	0	0	0	0	0	0	0	TransMes
CAGCTGGTCCTGCTTG-5386STDY7537944	2.36405	0	0	0	0	0	0	0	0	0	0	0	0	0	0	0	0	0	0	0	Mes4
CAGCTGGTCTTGCATT-5386STDY7537944	2.7903	0	0	0	0	0	0	0	0	0	0	0	0	0	0	0	0	0	0	0	Mes1
CAGGTGCAGACAAGCC-5386STDY7537944	1.7311	0	0	0	0	1.7311	0	0	0	0	0	0	0	0	0	0	0	0	0	0	Mes1
CAGGTGCAGATATGCA-5386STDY7537944	1.90912	0	0	0	1.90912	1.90912	0	0	0	0	0	0	0	0	0	0	0	0	0	0	Mes1
CAGGTGCAGCCAGAAC-5386STDY7537944	0	0	0	0	0	1.71934	0	0	0	0	0	0	0	0	0	0	0	0	0	0	Mes1
CAGGTGCAGGCCATAG-5386STDY7537944	0	0	0	0	0	0	0	0	0	0	0	0	0	0	0	0	0	0	0	0	Mes1
CAGGTGCCAATGGATA-5386STDY7537944	2.18429	0	0	0	1.28871	1.83358	0	0	0	0	0	0	0	1.28871	0	0	0	0	0	0	Mes1
CAGGTGCCAGGATTGG-5386STDY7537944	2.22951	0	0	0	1.12292	0	0	0	0	0	0	0	0	0	0	0	0	0	0	0	Mes1
CAGGTGCGTAAATACG-5386STDY7537944	0.757778	0	0	0	0	0	0	0	0	0	0	0	0	0	0	0	0	0	0	0	Mes1
CAGGTGCTCACAACGT-5386STDY7537944	3.23632	0	0	0	1.624	1.624	0	0	0	0	0	0	0	0	0	0	0	0	0	0	Mes1
CAGGTGCTCACCATAG-5386STDY7537944	1.78101	0	0	0	1.78101	1.24355	0	0	0	0	0	0	0	0	0	0	0	0	0	0	Mes1
CAGGTGCTCCTTTCTC-5386STDY7537944	2.99382	0	1.21498	0	0	0	0	0	0	0	0	0	0	0	0	0	0	0	0	0	Mes1
CAGTAACAGCGTTCCG-5386STDY7537944	1.90936	0	0	0	0	2.26417	0	0	0	0	0	0	0	0	0	0	0	0	0	0	Mes1
CAGTAACAGGACAGAA-5386STDY7537944	2.38616	1.45642	0	0	0	1.45642	0	0	0	0	0	0	0	0	0	0	0	1.45642	0	0	ProxMes
CAGTAACAGGCGTACA-5386STDY7537944	1.88338	0	0	0	1.3318	0	0	0	0	0	0	0	0	0	0	0	0	0	0	0	Mes1
CAGTAACAGTAGATGT-5386STDY7537944	1.12912	0	0	0	0	1.12912	0	0	0	0	0	0	0	0	0	0	0	0	0	0	Mes1
CAGTAACAGTTGAGTA-5386STDY7537944	1.33139	0	0	0	1.33139	0	0	0	0	0	0	0	0	0	0	0	0	0	0	0	Mes1
CAGTAACCAAGTTGTC-5386STDY7537944	0.823135	0.823135	0	0	0	0	0.823135	0	0	0	0	0	0	0	0	0	0	0	0	0	Mes1
CAGTAACCATACAGCT-5386STDY7537944	0	0	0	0	0	0	0	0	0	0	0	0	0	0	0	0	0	0	0	0	TransMes
CAGTAACGTTCGTTGA-5386STDY7537944	2.61522	0	0	0	0	3.14299	0	0	0	0	0	0	0	0	0	0	0	0	0	0	Mes1
CAGTAACTCGTGACAT-5386STDY7537944	2.25546	0	0	0	1.662	2.25546	1.662	0	0	0	0	0	0	0	0	0	0	0	0	0	Mes1
CAGTCCTAGGCTCATT-5386STDY7537944	0	0	0	0	1.47058	0.98428	0	0	0	0	0	0	0	0	0	0	0	0	0	0	Mes1
CAGTCCTAGTACGACG-5386STDY7537944	2.71039	0	0	0	0	2.44463	0	0	0	0	0	0	0	0	0	0	0	0	0	0	Mes1
CAGTCCTCATTTGCCC-5386STDY7537944	2.10438	0	0	0	0	1.52628	0	0	0	0	0	0	0	0	0	0	0	0	0	0	Mes1
CAGTCCTGTTCTGTTT-5386STDY7537944	0	0	0	0	0	1.79301	0	0	0	0	0	0	0	0	0	0	0	0	0	0	Mes1
CAGTCCTGTTGTACAC-5386STDY7537944	0	0	0	0	0	2.58948	0	0	0	0	0	0	0	0	0	1.40627	0	0	0	0	Mes1
CAGTCCTTCCGCAAGC-5386STDY7537944	2.40276	0	1.47045	0	0	1.47045	0	0	0	0	0	0	0	0	0	0	0	0	0	0	Mes1
CAGTCCTTCCTGCTTG-5386STDY7537944	1.89134	0	0	0	0.878408	0	0	0	0	0	0	0	0	0.878408	0	0	0	0	0	0	Mes1
CATATGGAGAGGTTGC-5386STDY7537944	1.97009	0	0	0	0.803912	1.97009	0.803912	0	0	0	0	0	0	0	0	0	0	0	0	0	Mes1
CATATGGTCGTCTGAA-5386STDY7537944	2.41017	0	0	0	0	0	0	0	0	0	0	0	0	0	0	0	0	0	0	0	Mes1
CATATGGTCTAACTGG-5386STDY7537944	2.49514	0	0	0	1.17084	1.6955	0	0	0	0	0	0	0	0	0	0	0	0	0	0	Mes1
CATATGGTCTCGATGA-5386STDY7537944	1.51927	0	0	0	0	2.46016	0	0	0	0	0	0	0	0	0	0	1.51927	0	0	0	Mes1
CATATTCAGAGCTATA-5386STDY7537944	0	0	0	0	1.66443	1.14465	0	0	0	0	0	0	0	0	0	0	0	0	0	0	Mes1
CATATTCAGGCGTACA-5386STDY7537944	0	0	0	0	0	1.07568	0	0	0	0	0	0	0	0	0	0	0	0	0	0	Mes1
CATATTCAGGTGACCA-5386STDY7537944	1.5229	0	0	0	0	2.7306	0	0	0	0	0	0	0	0	0	0	0	0	0	0	Mes1
CATATTCGTCCATCCT-5386STDY7537944	2.07979	0	0	0	1.20425	1.73493	0	0	0	0	0	0	0	0	0	0	0	0	0	0	Mes1
CATATTCGTTGACGTT-5386STDY7537944	1.84113	0	0	0	0	0	0	0	0	0	0	0	0	0	0	0	0	0	0	0	Mes4
CATATTCTCTTATCTG-5386STDY7537944	1.74591	0	0.946641	0	1.74591	0	0	0	0	0	0	0	0	0	0	0	0	0	0	0	Mes1
CATCAAGAGAAGATTC-5386STDY7537944	1.81505	0	0	0	0	2.06117	0	0	0	0	0	0	0	0	0	0	0	0	0	0	Mes1
CATCAAGAGACGCACA-5386STDY7537944	2.62973	0	0	0	0	0	0	0	0	0	0	0	0	0	0	0	0	0	0	0	Mes1
CATCAAGAGGTGCACA-5386STDY7537944	0	0	0	0	0	0	0	0	0	0	0	0	0	0	0	0	0	0	0	0	Mes1
CATCAAGCATTCTTAC-5386STDY7537944	2.42609	0	0	0	0	2.42609	0	0	0	0	0	0	0	0	0	0	0	0	0	0	Mes1
CATCAAGGTAGAAGGA-5386STDY7537944	0	0	0	0	1.65238	0	0	0	0	0	0	0	0	0	0	0	0	0	0	0	Mes1
CATCAAGGTCGGATCC-5386STDY7537944	0	0	0	0	1.50794	2.44688	0	0	0	0	0	0	0	0	0	0	0	0	0	0	Mes1
CATCAAGGTTCCACAA-5386STDY7537944	2.29756	0	0	0	0	1.38211	0	0	0	0	0	0	0	0	0	0	0	0	0	0	Mes1
CATCAAGGTTGTACAC-5386STDY7537944	0	0	0	0	0	0	0	0	0	0	0	0	0	0	0	0	0	0	0	0	Mes1
CATCAAGTCAACGAAA-5386STDY7537944	1.67281	0	0	0	0	1.67281	0	0	0	0	0	0	0	0	0	0	1.1517	1.1517	0	0	Mes1
CATCAAGTCTATCCTA-5386STDY7537944	2.03979	0	0	0	0	2.03979	0	0	1.46891	0	0	0	0	0	0	0	0	0	0	0	Mes1
CATCAAGTCTGGCGTG-5386STDY7537944	1.68702	0	0	0	1.16367	1.16367	0	0	0	0	0	0	0	0	0	0	0	0	0	0	Mes1
CATCAGAAGGATGGAA-5386STDY7537944	1.13697	0	1.13697	0	0	1.13697	0	0	0	0	0	0	0	0	0	0	0	0	0	0	Mes1
CATCAGACAATCGAAA-5386STDY7537944	1.75759	0	0	0	0	1.75759	0	0	0	0	0	0	0	0	0	0	0	0	0	0	Mes1
CATCAGACAGCATGAG-5386STDY7537944	0	0	0	0	1.55171	1.55171	0	0	0	0	0	0	0	0	0	0	1.05074	0	0	0	Mes1
CATCAGACAGTAAGCG-5386STDY7537944	0	0	0	0	1.17484	1.17484	0	0	0	0	0	0	0	0	0	0	0	0	0	0	Mes1
CATCAGAGTGCCTGTG-5386STDY7537944	0	0	0	0	0	1.52769	0	0	0	0	0	0	0	0	0	0	0	0	0	0	Mes1
CATCCACAGCTGTTCA-5386STDY7537944	0	0	0	0	1.15631	1.15631	0	0	1.15631	0	0	0	0	0	0	0	0	0	0	0	ISL1+Mes
CATCCACCAATCCAAC-5386STDY7537944	1.63871	0	0	0	1.12306	1.41376	0	0	0.711542	0	0	0	0	0	0	0	0	0.711542	0	0	TransMes
CATCCACCATTAACCG-5386STDY7537944	2.43034	0	0	0	0.908414	0	0	0	0	0	0	0	0	0	0	0	0	0	0	0	Mes1
CATCCACGTCCCTACT-5386STDY7537944	1.1027	0	0	0	1.1027	0.696211	0.696211	0	1.1027	0	0	0	0	0	0	0	0	0	0	0	Mes1
CATCCACTCAGCTCGG-5386STDY7537944	2.45625	0	0	0	0	2.72226	0	0	0	0	1.51593	0	0	0	0	0	0	0	0	0	Mes1
CATCCACTCGGCTACG-5386STDY7537944	2.64824	0	0	0	0	0	0	0	0	0	0	0	0	0	0	0	0	0	0	0	Mes1
CATCCACTCTCAAACG-5386STDY7537944	1.45214	0	0	0	0	2.3811	0	0	0	0	0	0	0	0	0	0	0	0	0	0	Mes1
CATCGAAAGAAAGTGG-5386STDY7537944	2.12683	0	0.654163	0	0.654163	1.54631	0.654163	0	0	0	0	0	0	0	0	0	0	0	0	0	Mes1
CATCGAAAGATGTAAC-5386STDY7537944	1.76538	0	0	0	0	1.23019	0	0	0	0	0	0	0	0	0	0	0	0	0	0	Mes1
CATCGAAAGGGCACTA-5386STDY7537944	1.79657	0	0	0	0	1.25689	0	0	0	0	0	0	0	0	0	0	0	0	0	0	Mes1
CATCGAAAGTGGTAAT-5386STDY7537944	0	0	0	0	1.12784	1.98334	0	0	0	0	0	0	0	0	0	0	0	0	0	0	Mes1
CATCGAACAAAGTGCG-5386STDY7537944	0	0	0	0	2.24408	2.24408	0	0	0	0	0	0	0	0	0	0	0	0	0	0	Mes1
CATCGAACAATCCGAT-5386STDY7537944	0.914823	0	0	0	1.70275	0	0	0	0	0	0	0	0	0	0	0	0	0	0	0	Mes1
CATCGAACACGACTCG-5386STDY7537944	1.38795	0	0	0	1.9478	1.9478	0	0	0	0	0	0	0	0	0	0	0	0	0	0	Mes1
CATCGAAGTAGCGCAA-5386STDY7537944	1.77386	0	0	0	0	1.77386	0	0	0	0	0	0	0	0	0	0	0	0	0	0	Mes1
CATCGAAGTGCACCAC-5386STDY7537944	1.82284	0	0	0	0	1.82284	0	0	0	0	0	0	0	0	0	0	0	0	0	0	Mes1
CATCGAAGTTTGGGCC-5386STDY7537944	0	0	0	0	0	1.57211	0	0	0	0	0	0	0	0	0	0	0	0	0	0	TransMes
CATCGAATCATATCGG-5386STDY7537944	1.33509	0	0	0	1.33509	2.50155	0	0	0	0	0	0	0	0	0	0	0	0	0	0	Mes1
CATCGGGAGACTTGAA-5386STDY7537944	1.31741	0	0	0	1.31741	1.31741	0	0	0	0	0	0	0	0	0	0	0	0	0	0	Mes1
CATCGGGCAAGTACCT-5386STDY7537944	1.36341	0	0	0	0	0	1.36341	0	0	0	0	0	0	0	0	0	0	0	0	0	Mes1
CATCGGGCACAAGTAA-5386STDY7537944	0	0	0	0	0	1.66478	0	0	0	0	0	0	0	0	0	0	0	0	0	0	Mes1
CATCGGGGTCATATGC-5386STDY7537944	1.85237	0	0	0	1.30494	0	0	0	0	0	0	0	0	0	0	0	0	0	0	0	Mes1
CATCGGGTCACTCCTG-5386STDY7537944	2.40502	0	0	0	1.10384	0	0	0	1.10384	0	0	0	0	0	0	0	0	0	0	0	Mes1
CATCGGGTCCTTTCGG-5386STDY7537944	0	0	0	0	0	0	0	0	0	0	0	0	0	0	0	0	0	0	0	0	Mes1
CATCGGGTCTGTGCAA-5386STDY7537944	2.3082	0	0	0	1.53094	0	1.53094	1.03363	0	0	0	0	0	0	0	0	0	0	0	0	Mes1
CATCGGGTCTTGCAAG-5386STDY7537944	1.43144	0	0	0	0	2.35652	0	0	0	0	0	0	0	0	0	0	0	0	0	0	Mes1
CATGACAAGAAACCGC-5386STDY7537944	2.94852	0	0	0	1.38953	1.38953	0	0	0	0	0	0	0	0	0	0	0	0	0	0	Mes1
CATGACAAGAAGGCCT-5386STDY7537944	1.5222	0	0	0	0	0	0	0	0	0	0	0	0	0	0	0	1.02645	0	0	0	ISL1+Mes
CATGACAAGCTAGTCT-5386STDY7537944	1.48349	0	0	0	0	1.48349	0	0	0	0	0	0	0	0	0	0	0	0	0	0	Mes1
CATGACACAGACTCGC-5386STDY7537944	1.36602	0	0	0	1.68261	0	0	0	0	0	0	0	0	0	0	0	0	0	0	0	Mes1
CATGACAGTAACGTTC-5386STDY7537944	2.19912	0	0	0	0	2.98095	0	0	0	0	0	0	0	1.30084	0	0	0	0	0	0	Mes1
CATGACAGTAGCGCTC-5386STDY7537944	1.83292	0	0	0	1.01186	1.50439	0	0	0	0	0	0	0	0	0	0	0	0	0	0	Mes1
CATGACAGTGTTTGGT-5386STDY7537944	0	0	0	0	0	0	0	0	0	0	0	0	0	0	0	0	0	0	0	0	Mes1
CATGACATCGGTTAAC-5386STDY7537944	0.796217	0	0	0	0.796217	2.48109	0	0	0	0	0	0	0	0.796217	0	0	0	0	0	0	Mes1
CATGACATCTGTCAAG-5386STDY7537944	0	0	0	0	0	1.98226	1.127	0	0	0	0	0	0	0	0	0	0	0	0	0	ISL1+Mes
CATGCCTAGGCACATG-5386STDY7537944	2.57237	0	0	0	0	2.57237	0	0	0	0	0	0	0	0	0	0	0	0	0	0	Mes1
CATGCCTCATCACAAC-5386STDY7537944	1.44964	0	0	0	0	0	0	0	0	0	0	0	0	0	0	0	0	0	0	0	Mes1
CATGCCTGTCTAGCGC-5386STDY7537944	0	0	0	0	1.9442	1.3848	0	0	0	0	0	0	0	0	0	0	0	0	0	0	Mes1
CATGCCTGTTGTACAC-5386STDY7537944	1.28719	0	0	0	0	1.28719	0	0	0	0	0	0	0	0	0	0	0	0	0	0	Mes1
CATGCCTTCATGCAAC-5386STDY7537944	0	0	0	0	1.80522	2.41257	0	0	0	0	0	0	0	0	0	0	0	0	0	0	Mes1
CATGGCGAGAAACCTA-5386STDY7537944	1.03656	0	0	0	0	1.03656	0	0	0	0	0	0	0	0	0	0	0	0	0	0	Mes1
CATGGCGAGAAGGTTT-5386STDY7537944	1.25312	0	0	0	0	1.79218	1.25312	0	0	0	0	0	0	0	0	0	0	0	0	0	TransMes
CATGGCGCAGACGCCT-5386STDY7537944	1.62432	0	0	0	0	1.11103	1.11103	0	0	0	0	0	0	0	0	0	0	0	0	0	Mes1
CATGGCGGTAGCGCTC-5386STDY7537944	2.35738	0	0	0	0	0	0	0	0	0	0	0	0	0	0	0	0	0	0	0	Mes1
CATGGCGGTTAAAGAC-5386STDY7537944	1.43875	0	0	0	0	2.36521	0	0	0	0	0	0	0	0	0	0	0	0	0	0	Mes1
CATGGCGGTTGTCTTT-5386STDY7537944	0	0	0	0	0	1.5437	0	0	0	0	0	0	0	0	0	0	0	0	0	0	Mes1
CATGGCGTCGACAGCC-5386STDY7537944	1.55933	0	0	0	1.79301	0	0	0	0	0	0	0	0	0	0	0	0	0	0	0	Mes1
CATGGCGTCGCCGTGA-5386STDY7537944	1.59676	0	0	0	1.59676	0	0	0	0	0	0	0	0	0	0	0	0	0	0	0	Mes1
CATGGCGTCTGGTGTA-5386STDY7537944	2.7208	0	0	0	0	2.25292	0	0	0	0	0	0	0	0	0	0	0	0	0	0	Mes1
CATTATCCAGGCTGAA-5386STDY7537944	1.44306	0	0	0	0.961958	1.76652	0.961958	0	0	0	0	0	0	0	0	0	0	0	0	0	Mes1
CATTATCCAGTTCCCT-5386STDY7537944	0	0	0	0	0	1.219	0	0	0	0	0	0	0	0	0	0	0	0	0	0	Mes1
CATTATCCATGGTAGG-5386STDY7537944	1.3781	0	0	0	0	0	0	0	0	0	0	0	0	0	0	0	0	0	0	0	Mes1
CATTATCGTACGCTGC-5386STDY7537944	1.87375	0	0	0	0	0	0	0	0	0	0	0	0	0	0	0	0	0	0	0	Mes1
CATTATCGTCGGATCC-5386STDY7537944	2.37946	0	0	0	0	1.77488	0	0	0	0	0	0	0	0	0	0	0	0	0	0	Mes1
CATTATCGTTCCACTC-5386STDY7537944	2.52862	0	0	0	0	0	1.07251	0	0	0	0	0	0	0	0	0	0	1.07251	0	0	Mes1
CATTCGCAGAGTAAGG-5386STDY7537944	0.812391	0	0	0	0	0.812391	0	0	0	0	0	0	0	0	0	0	0	0	0	0	Mes1
CATTCGCAGTTAAGTG-5386STDY7537944	1.88788	0	0	0	1.33571	0	0	0	0	0	0	0	0	0	0	0	0	0	0	0	Mes1
CATTCGCCAACTGCGC-5386STDY7537944	2.3921	0	0	0	1.09436	2.19156	1.09436	0	0	0	0	0	0	0	0	0	0	0	0	0	Mes1
CATTCGCCACCGAATT-5386STDY7537944	3.38497	0	0	0	0	0	0	0	0	0	0	0	0	0	0	0	0	0	0	0	Mes1
CATTCGCCAGGGAGAG-5386STDY7537944	1.71298	0	0	0	0	0	1.18562	0	0	0	0	0	0	0	0	0	0	0	0	0	Mes1
CATTCGCCATCTCGCT-5386STDY7537944	1.49105	0	1.49105	0	0	0	0	0	0	0	0	0	0	0	0	0	0	0	0	0	Mes1
CATTCGCGTAGTACCT-5386STDY7537944	0	0	0	0	1.42938	0.950908	0	0	0	0	0	0	0	0	0	0	0	0	0	0	Mes1
CATTCGCGTGGTGTAG-5386STDY7537944	0	0	0	0	0	0	1.21	0	0	0	0	0	0	0	0	0	0	0	0	0	Mes1
CATTCGCGTGTCCTCT-5386STDY7537944	1.46582	0	0	0	0	0	1.46582	0	0	0	0	0	0	0	0	0	0	0	0	0	Mes1
CATTCGCTCACTATTC-5386STDY7537944	0	0	0	0	0	1.79447	0	0	0	0	0	0	0	0	0	0	0	0	0	0	Mes1
CATTCGCTCCCACTTG-5386STDY7537944	2.29301	0	0	0	0	2.03843	0	0	0	0	0	0	0	0	0	0	0	0	0	0	Mes1
CATTCGCTCGTGGGAA-5386STDY7537944	0	0	0	0	0	1.51704	0	0	0	0	0	0	0	1.51704	0	0	0	0	0	0	Mes1
CCAATCCAGGAATGGA-5386STDY7537944	1.4469	0	0	0	0	0	0	0	0	0	0	0	0	0	0	0	0	0	0	0	Mes1
CCAATCCCAGACGCAA-5386STDY7537944	0	0	0	0	0	1.29967	0	0	0	0	0	0	0	0	0	0	0	0	0	0	TransMes
CCAATCCCAGGTGGAT-5386STDY7537944	2.07734	0	0	0	0	1.50221	0	0	0	0	0	0	0	0	0	0	1.50221	0	0	0	Mes1
CCAATCCGTCGACTAT-5386STDY7537944	0	0	0	0	0	0	0	0	0	0	0	0	0	0	0	0	0	0	0	0	Mes1
CCAATCCGTTCGGGCT-5386STDY7537944	1.31761	0	0	0	0.647885	1.31761	0	0	0	0	0	0	0	0	0	0	0	0.647885	0	0	Mes1
CCAATCCTCACCAGGC-5386STDY7537944	1.14904	0	1.14904	0	1.14904	0	0	0	0	0	0	0	0	0	0	0	0	0	0	0	Mes1
CCAATCCTCGTCTGAA-5386STDY7537944	2.63013	0	0	0	0	0	0	0	0	0	0	0	0	0	0	0	0	0	0	0	Mes1
CCAATCCTCTGTCTCG-5386STDY7537944	2.31316	0	0.833299	0	1.58978	1.82513	0	0	0	0	0	0	0	0	0	0	0	0	0	0	Mes1
CCACCTAGTCCTCCAT-5386STDY7537944	1.83483	0	0	0	1.50616	1.50616	0	0	0	0	0	0	0	0	0	0	0	0	0	0	Mes1
CCACCTAGTGGCCCTA-5386STDY7537944	0	0	0	0	0	0	0	0	0	0	0	0	0	0	0	0	0	0	0	0	Mes1
CCACCTATCTAACTTC-5386STDY7537944	1.84224	0	1.01893	0	1.01893	1.01893	0	0	0	0	0	0	0	0	0	0	0	0	0	0	Mes1
CCACGGAAGATCACGG-5386STDY7537944	1.35802	0	0	0	0	1.35802	0	0	0	0	0	0	0	0	0	0	0	0	0	0	Mes1
CCACGGACACCTCGGA-5386STDY7537944	3.20485	0	0	0	0	0	0	0	0	0	0	0	0	0	0	0	1.74578	0	0	0	Mes1
CCACGGATCACTTATC-5386STDY7537944	1.85623	0	0	0	0	0	0	0	0	0	0	0	0	0	0	0	0	0	0	0	Mes1
CCACTACAGTCTTGCA-5386STDY7537944	1.33923	0	0	0	0	1.33923	0	0	0	0	0	0	0	0	0	0	0	0	0	0	Mes1
CCACTACAGTGCCAGA-5386STDY7537944	1.83668	0	1.29139	0	0	2.96861	0	0	0	0	0	0	0	0	0	0	0	0	0	0	Mes1
CCACTACCACTTGGAT-5386STDY7537944	2.35493	0	0	0	0	0	0	0	0	0	0	0	0	0	0	0	0	0	0	0	Mes1
CCACTACCATCCAACA-5386STDY7537944	1.47824	0	0	0	0	1.47824	0.990515	0	0	0	0	0	0	0	0	0	0	0	0	0	Mes1
CCACTACGTCGATTGT-5386STDY7537944	0	0	0	0	1.91059	2.26546	0	0	0	0	0	0	0	0	0	0	0	0	0	0	Mes1
CCACTACGTCGCTTCT-5386STDY7537944	2.13271	0	0.55605	0	0.55605	1.17289	0	0.55605	0	0	0	0	0	0	0	0	0	0	0	0	Mes1
CCACTACGTGACGGTA-5386STDY7537944	2.47622	0	0	0	0	0	0	1.31481	0	0	0	0	0	1.31481	0	0	0	0	0	0	Mes1
CCACTACGTGCAGGTA-5386STDY7537944	0	0	0.735028	0	0.735028	0	0	0	0	0	0	0	0	0	0	0	0	0	0	0	Mes1
CCACTACTCCACGTGG-5386STDY7537944	1.01859	0	0	0	0	1.01859	0	1.01859	0	0	0	0	0	0	0	0	0	0	0	0	Mes1
CCACTACTCCGCAAGC-5386STDY7537944	1.73301	0	0	0	0	1.73301	0	0	0	0	0	0	0	0	0	0	0	0	0	0	Mes1
CCACTACTCCGCGTTT-5386STDY7537944	1.54864	0	0	0	0	0	0	0	0	0	0	0	0	0	0	0	0	0	0	0	Mes1
CCAGCGAAGCGCTCCA-5386STDY7537944	2.50676	0	0	0	0.754481	1.89199	0	0	0	0	0	0	0	0	0	0	0	0	0	0	Mes1
CCAGCGAAGGACATTA-5386STDY7537944	1.59457	0	0	0	1.59457	1.08623	0	1.08623	0	0	0	0	0	0	0	0	0	0	0	0	Mes1
CCAGCGAAGGCGTACA-5386STDY7537944	2.0268	0	0	0	0	2.0268	0	0	0	0	0	0	0	0	0	0	0	0	0	0	Mes1
CCAGCGACACATTAGC-5386STDY7537944	1.74637	0	0	0	0	0	0	1.21398	0	0	0	0	0	0	0	0	0	0	0	0	Mes1
CCAGCGACACGTTGGC-5386STDY7537944	2.72525	0	0	0	0	2.72525	0	0	0	0	0	0	0	0	0	0	0	0	0	0	Mes1
CCAGCGACAGCCAATT-5386STDY7537944	2.43507	0	0	0	0	0	0	0	0	0	0	0	0	0	0	0	0	0	0	0	Mes1
CCAGCGACAGGAATCG-5386STDY7537944	0	0	0	0	0	1.33923	0	0	1.33923	0	0	0	0	0	0	0	0	0	0	0	Mes1
CCAGCGACAGTGAGTG-5386STDY7537944	1.7806	0	0	0	0	0	0	0	0	0	0	0	0	0	0	0	0	1.2432	0	0	Mes1
CCAGCGAGTGGTGTAG-5386STDY7537944	0	0	0	0	1.70079	0	0	0	0	0	0	0	0	0	0	0	0	0	0	0	RDH10+DistalMes
CCAGCGAGTGTTTGGT-5386STDY7537944	0	0	1.33385	0	0	0	0	0	0	0	0	0	0	0	0	0	0	0	0	0	Mes1
CCAGCGAGTTACGACT-5386STDY7537944	0	0	0	0	0	2.79418	0	0	0	0	0	0	0	0	0	0	0	0	0	0	Mes1
CCAGCGATCAACGAAA-5386STDY7537944	2.63092	0	0	0	0	0	0	0	0	0	0	0	0	0	0	0	0	0	0	0	Mes1
CCAGCGATCTAACGGT-5386STDY7537944	1.79155	0	0	0	1.25258	1.25258	0	0	0	0	0	0	0	0	0	0	0	0	0	0	Mes1
CCATGTCGTGCTAGCC-5386STDY7537944	1.60497	0	0	0	0	1.60497	0	0	0	0	0	0	0	0	0	0	0	0	0	0	Mes1
CCATGTCGTGCTTCTC-5386STDY7537944	1.81915	0	0	0	1.81915	1.27629	0	0	0	0	0	0	0	0	0	0	0	0	0	0	Mes1
CCATGTCGTGGTCTCG-5386STDY7537944	0	0	0	0	0	0	0	0	0	0	0	0	0	0	0	0	0	0	0	0	Mes1
CCATGTCGTTCCACGG-5386STDY7537944	2.41597	0	0	0	0	0	0	0	0	0	0	0	0	0	0	0	0	0	0	0	Mes1
CCATGTCTCGCGCCAA-5386STDY7537944	0	0	0	0	0	3.10863	0	0	0	0	0	0	0	0	0	0	0	0	0	0	Mes1
CCATTCGAGAAGGCCT-5386STDY7537944	0.972163	0	0	0	1.78019	0	0	0	0	0	0	0	0	0	0	0	0	0	0	0	Mes1
CCATTCGAGCTAAACA-5386STDY7537944	0	0	0	0	0	1.20034	0	0	0	0	0	0	0	1.20034	0	0	0	0	0	0	Mes1
CCATTCGCAAGCTGGA-5386STDY7537944	2.25585	0	0	0	1.66235	0	0	0	0	0	0	0	0	0	0	0	0	0	0	0	Mes1
CCATTCGCAATAGCAA-5386STDY7537944	1.3658	0	0	0	0	1.92245	0	0	0	0	0	0	0	0	0	0	0	0	0	0	Mes1
CCATTCGCAGACGCTC-5386STDY7537944	1.76981	0	0	0	0	2.11681	0	0	0	0	0	0	0	0	0	0	0	0	0	0	Mes1
CCATTCGCATGTAGTC-5386STDY7537944	1.5309	0	0	0	1.76297	1.76297	0	0	0	0	0	0	0	0	0	0	0	0	0	0	Mes1
CCATTCGGTTCTGTTT-5386STDY7537944	1.86706	0	0	0	1.45432	1.68183	0	0	0	0	0	0	0	0	0	0	0	0.43627	0	0	Mes1
CCATTCGTCACTGGGC-5386STDY7537944	1.11302	0	0	0	0.70397	1.40249	0	0	0	0	0	0	0	0	0	0	0	0	0	0	Mes1
CCCAATCAGACTGTAA-5386STDY7537944	0	0	0	0	1.36689	1.36689	0	0	0	0	0	0	0	0	0	0	0	0	0	0	Mes1
CCCAATCAGTGCTGCC-5386STDY7537944	1.9703	0	0	0	0.933427	1.72804	0.933427	0	0	0	0	0	0	0	0	0	0	0	0	0	Mes1
CCCAATCCACTCAGGC-5386STDY7537944	1.09556	0	0	0	0	1.60577	0	0	0	0	0	0	0	0	0	0	0	0	0	0	Mes1
CCCAATCGTCAGGACA-5386STDY7537944	0	0	0	0	0	2.56782	1.38862	0	0	0	0	0	0	0	0	0	0	0	0	0	Mes1
CCCAATCGTCTCTTAT-5386STDY7537944	0	0	0	0	0.715952	0	0	0	0	0	0	0	0	0	0	0	0	0.715952	0	0	Mes1
CCCAATCGTGTTGAGG-5386STDY7537944	2.06438	0	0	0	1.63476	1.63476	0	0.865454	0	0	0	0	0	0	0.865454	0.865454	0	0	0	0	TransMes
CCCAATCTCCGCGCAA-5386STDY7537944	0	0	0	0	0	1.06411	0	0	0	0	0	0	0	0	0	0	0	0	0	0	Mes1
CCCAGTTCAATCCGAT-5386STDY7537944	1.43265	0	0.953547	0	0.953547	0	0	0	0	0	0	0	0	0	0	0	0	0	0	0	Mes1
CCCAGTTCACATCCGG-5386STDY7537944	0	0	0	0	0	1.98181	0	0	0	0	0	0	0	0	0	0	0	0	0	0	Mes1
CCCAGTTCACGACGAA-5386STDY7537944	1.47123	0	0	0	1.47123	0	1.47123	0	0	0	0	0	0	0	0	0	0	0	0	0	Mes1
CCCAGTTCAGGTCCAC-5386STDY7537944	1.46685	0	0	0	0	2.03746	0	0	0	0	0	0	0	0	0	0	0	0	0	0	Mes1
CCCAGTTCAGTCACTA-5386STDY7537944	1.93832	0	0	0	0	1.37966	0	0	0	0	0	0	0	0	0	0	1.37966	0	0	0	Mes1
CCCAGTTCATCGGTTA-5386STDY7537944	2.7522	0	0	0	0	0	1.77366	0	0	0	0	0	0	0	0	0	0	0	0	0	Mes1
CCCAGTTGTAAACCTC-5386STDY7537944	2.77015	0	0	0	0	1.94368	0	0	0	0	0	0	0	0	0	0	0	0	0	0	Mes1
CCCAGTTGTGAGGGAG-5386STDY7537944	0	0	0	0	0	3.12617	0	0	0	0	0	0	0	0	0	0	0	0	0	0	Mes1
CCCATACAGCTATGCT-5386STDY7537944	0	0	0	0	0.935774	1.73122	0	0	0	0	0	0	0	0	0	0	0	0	0	0	Mes1
CCCATACAGGGTTTCT-5386STDY7537944	1.54981	0	0	0	0	1.54981	0	0	0	0	0	0	0	0	0	0	0	0	0	0	Mes1
CCCATACCACAAGACG-5386STDY7537944	1.47685	0	0	0	1.1795	1.1795	0.754421	0	0	0	0	0	0	0	0	0.754421	0	0	0	0	Mes1
CCCATACGTATTAGCC-5386STDY7537944	1.90327	0	0	0	0	0	0	0	1.34908	0	0	0	0	0	0	0	0	0	0	0	Mes1
CCCATACGTCACACGC-5386STDY7537944	2.86008	0	0	0	1.20951	0	0	0	0	0	0	0	0	0	0	0	0	0	0	0	Mes1
CCCATACGTCTCTCTG-5386STDY7537944	0.91054	0	0	0	0	0.91054	0	0	0	0	0	0	0	0	0	0	0	0	0	0	Mes1
CCCATACGTGTGCCTG-5386STDY7537944	1.48376	0	0	0	1.48376	0	0	0	0	0	0	0	0	0	0	0	0	0	0	0	Mes1
CCCATACTCTACTTAC-5386STDY7537944	1.83468	0	0	0	0	0	0	0	0	0	0	0	0	0	1.01319	0	0	0	0	0	Mes1
CCCATACTCTTGAGAC-5386STDY7537944	0.892972	0	0	0	0	1.67281	0	0	0	0	0	0	0	0	0	0	0	0	0	0	Mes1
CCCTCCTAGAATCTCC-5386STDY7537944	2.27853	0	0	0	1.1602	0	0	0	1.1602	0	0	0	0	0	0	0	0	0	0	0	ISL1+Mes
CCCTCCTAGATGCCAG-5386STDY7537944	1.78885	0	0	0	1.25027	1.78885	0	0	0	0	0	0	0	0	0	0	0	0	0	0	Mes4
CCCTCCTAGGGTTTCT-5386STDY7537944	0	0	0	0	0	0	0	0	0	0	0	0	0	0	0	0	0	0	0	0	Mes1
CCCTCCTAGTTCCACA-5386STDY7537944	2.00527	0	0	0	0	1.66495	1.14508	0	0	0	0	0	0	0	0	0	0	0	0	0	Mes1
CCCTCCTCAAAGCGGT-5386STDY7537944	1.65546	0	0	0	0	0	0	0	0	0	0	0	0	0	0	0	1.65546	0	0	0	Mes1
CCCTCCTCACGAGAGT-5386STDY7537944	1.97563	0	0	0	0	1.97563	0	0	0	0	0	0	0	0	0	0	0	0	0	0	Mes1
CCCTCCTCAGCATACT-5386STDY7537944	3.00903	0	0	0	1.32243	1.32243	0	0	0	0	0	0	0	0	0	0	0	0	0	0	Mes1
CCCTCCTCAGTATAAG-5386STDY7537944	1.15229	0	0	0	0	2.4704	0	0	0	0	0	0	0	0	0	0	0	0	0	0	Mes1
CCCTCCTGTCTAGAGG-5386STDY7537944	0	0	0	0	2.09028	2.45365	0	0	0	0	0	0	0	0	0	0	0	0	0	0	Mes1
CCCTCCTGTTGAACTC-5386STDY7537944	2.00065	0	0	0	0	2.00065	0	0	0	0	0	0	0	0	0	0	0	0	0	0	Mes1
CCCTCCTGTTTACTCT-5386STDY7537944	1.95897	0	0	0	0	1.95897	0	0	0	0	0	0	0	0	0	0	0	0	0	0	Mes1
CCCTCCTTCTAGCACA-5386STDY7537944	1.26468	0	0	0	0	1.80564	0	0	0	0	0	0	0	0	0	0	0	0	0	0	Mes1
CCGGGATAGAGGTTGC-5386STDY7537944	0	0	0	0	0	0	0	0	0	0	0	0	0	0	0	0	0	0	0	0	Mes1
CCGGGATAGCTAACAA-5386STDY7537944	0	0	0.980829	0	0	0.980829	0	0	0	0	0	0	0	0	0	0	0	0	0	0	ISL1+Mes
CCGGGATCAGGCTGAA-5386STDY7537944	0	0	0	0	0	2.58437	0	0	0	0	0	0	0	0	0	0	0	0	0	0	Mes1
CCGGGATCAGTCACTA-5386STDY7537944	1.38166	0	0	0	0	0	1.38166	0	0	0	0	0	0	0	0	0	0	0	0	0	Mes1
CCGGGATCATGAAGTA-5386STDY7537944	0	0	0	0	2.24445	0	0	0	0	0	0	0	0	0	0	0	1.65204	0	0	0	DistalMes
CCGGGATGTAGAGTGC-5386STDY7537944	1.9509	0	0	0	0	1.9509	0	0	0	0	0	0	0	0	0	0	0	0	0	0	Mes1
CCGGGATGTTCATGGT-5386STDY7537944	1.89529	0	0	0	0	1.89529	0	0	0	0	0	0	0	0	0	0	0	0	0	0	TransMes
CCGGTAGAGACACTAA-5386STDY7537944	1.40849	0	0.934083	0	0	1.72893	0	0	0	0	0	0	0	0	0	0	0	0	0	0	Mes1
CCGGTAGAGACTAGGC-5386STDY7537944	1.82808	0	0	0	1.82808	1.28398	0	0	1.28398	0	0	0	0	0	0	0	0	0	0	0	Mes1
CCGGTAGAGATGGCGT-5386STDY7537944	0.890763	0	0	0	0.890763	0	0	0	0	0	0	0	0	0	0	0	0	0	0	0	Mes1
CCGGTAGAGCACAGGT-5386STDY7537944	1.40164	0	0	0	0	0	0.928585	0	0	0	0	0	0	0	0	0	0	0	0	0	Mes1
CCGGTAGAGGCATGTG-5386STDY7537944	1.67581	0	0	0	2.01686	1.15422	0	0	0	0	0	0	0	0	0	0	0	0	0	0	TransMes
CCGGTAGCATCCTAGA-5386STDY7537944	0	0	0	0	1.47226	0	0	0	0	0	0	0	0	0	0	0	0	0	0	0	Mes1
CCGGTAGGTACAGACG-5386STDY7537944	1.30474	0	1.30474	0	2.46359	2.20389	1.30474	0	0	0	0	0	0	0	0	0	0	0	0	0	Mes1
CCGGTAGGTCTTCAAG-5386STDY7537944	0	0	0	0	0	1.36951	0	0	0	0	0	0	0	0	0	0	0	0	0	0	Mes1
CCGGTAGTCATTGCCC-5386STDY7537944	0	0	0	0	0	0	0	0	0	0	0	0	0	0	0	0	0	0	0	0	Mes1
CCGGTAGTCGTTACAG-5386STDY7537944	2.3811	0	0	0	0	0	0	0	0	0	0	0	0	0	0	0	0	0	0	0	Mes1
CCGGTAGTCTCCAACC-5386STDY7537944	1.43826	0	0	0	0	0	0	0	0	0	0	0	0	0	0	0	0	0	0	0	Mes1
CCGTACTAGCGATTCT-5386STDY7537944	1.31441	0	0	0	0	0	0	0	0	0	0	0	0	0	0	0	0	0	0	0	Mes1
CCGTACTAGTCCGTAT-5386STDY7537944	1.59566	0	0	0	0	1.08715	0	0	0	0	0	0	0	0	0	0	0	0	0	0	TransMes
CCGTACTAGTTTAGGA-5386STDY7537944	1.70134	0	0	0	1.70134	2.04407	0	0	0	0	0	0	0	0	0	0	0	0	0	0	Mes1
CCGTACTCAATAACGA-5386STDY7537944	0	0	1.15676	0	0	1.15676	0	0	0	0	0	0	0	0	0	0	0	0	0	0	Mes1
CCGTACTGTAGCGCTC-5386STDY7537944	1.76418	0	0	0	0	1.22917	0	0	0	0	0	0	0	0	0	0	1.22917	0	0	0	RDH10+DistalMes
CCGTACTGTCTAAAGA-5386STDY7537944	2.15337	0	0.925356	0	0.925356	0	0	0	0	0	0	0	0	1.39761	0	0	0	0	0	0	TransMes
CCGTACTGTGACCAAG-5386STDY7537944	1.12799	0	0	0	0	1.64458	0	0	0	0	0	0	0	0	0	0	0	0	0	0	Mes1
CCGTACTGTTGTGGAG-5386STDY7537944	1.58125	0	0	0	0	0	0	0	0	0	0	0	0	0.827241	0	0	0	0	0	0	Mes1
CCGTACTTCATCGCTC-5386STDY7537944	2.24423	0	0	0	0	0.988286	0	0	0	0	0	0	0	0	0	0	0	0	0	0	Mes1
CCGTACTTCATTTGGG-5386STDY7537944	1.23002	0	0	0	0	1.23002	0	0	0	0	0	0	0	0	0	0	0	0	0	0	DistalMes
CCGTACTTCGGTGTCG-5386STDY7537944	2.21389	0	0	0	0	0.967082	0	0	0	0	0	0	0	0	0	0	0	0.967082	0	0	Mes1
CCGTACTTCTAACCGA-5386STDY7537944	2.1456	0	0	0	0	1.5631	0	1.5631	0	0	0	0	0	0	0	0	0	0	0	0	Mes1
CCGTGGAAGACTCGGA-5386STDY7537944	0	0	0	0	0	1.22576	0	0	0	0	0	0	0	0	0	0	0	0	0	0	Mes1
CCGTGGAAGCAGACTG-5386STDY7537944	1.33344	0	0	0	0	2.23882	0	0	0	0	0	0	0	0	0	0	0	0	0	0	Mes1
CCGTGGAAGCCACCTG-5386STDY7537944	1.45743	0	1.45743	0	0	2.0268	0	0	0	0	0	0	0	0	0	0	0	0	0	0	Mes1
CCGTGGAGTAACGACG-5386STDY7537944	1.67775	0	0	0	0	0	0	0	0	0	0	0	0	0	0	0	0	0	0	0	Mes1
CCGTGGAGTACTTCTT-5386STDY7537944	2.14593	0	0	0	0	0	0	0	0	0	0	0	0	0	0	0	0	0	0	0	Mes1
CCGTGGAGTGCACCAC-5386STDY7537944	2.12164	0	0	0	0	0	0	0	0	0	0	0	0	0	0	0	0	0	0	0	TransMes
CCGTGGAGTGGAAAGA-5386STDY7537944	0.917974	0	0	0	0	0.917974	0	0	0	0	0	0	0	0	0	0	0	0	0	0	Mes1
CCGTGGATCCCGACTT-5386STDY7537944	1.27928	0	0	0	0	1.82262	0	0	0	0	0	0	0	0	0	0	0	0	0	0	Mes1
CCGTGGATCCCTAACC-5386STDY7537944	0	0	0	0	0	0	0	0	0	0	0	0	0	0	0	0	0	0	0	0	Mes1
CCGTTCAAGGGATGGG-5386STDY7537944	1.29244	0	0	0	2.02869	0	0	0	0	0	0	0	0	0	0	0	0	0	0	0	Mes1
CCGTTCACAAGCGTAG-5386STDY7537944	1.2364	0	0	0	0	1.77264	0	0	0	0	0	0	0	0	0	0	0	0	0	0	Mes1
CCGTTCACACATTCGA-5386STDY7537944	0	0	0	0	0.885877	0	0.885877	0	0	0	0	0	0	0	0	0	0	0	0	0	TransMes
CCGTTCACAGTCTTCC-5386STDY7537944	2.37238	0	0	0	0	1.23277	1.7684	0	0	0	0	0	0	0	0	0	0	0	0	0	Mes2
CCGTTCAGTCGCGAAA-5386STDY7537944	1.93807	0	0	0	0	2.5565	0	0	0	0	0	0	0	0	0	0	0	0	0	0	Mes1
CCGTTCATCCTTCAAT-5386STDY7537944	0	0	0	0	1.80948	1.80948	0	0	0	0	0	0	0	0	0	0	0	0	0	0	Mes1
CCGTTCATCGGATGTT-5386STDY7537944	1.20433	0	0.773468	0	0.773468	0	0	0	0	0	0	0	0	0	0	0	0	0	0	0	DistalMes
CCTAAAGAGAAACCAT-5386STDY7537944	1.98831	0	0	0	1.42349	0	0	0	0	0	0	0	0	0	0	0	0	0	0	0	Mes1
CCTAAAGAGAATGTTG-5386STDY7537944	2.7227	0	0	0	0	1.21498	0	0	0	0	0	0	0	0	0	0	0	0	0	0	Mes1
CCTAAAGAGACGACGT-5386STDY7537944	2.04994	0	0	0	0	0	0	0	0	0	0	0	0	0	0	0	0	0	0	0	Mes1
CCTAAAGAGCTGCAAG-5386STDY7537944	2.44624	0	0	0	0	2.44624	0	0	0	0	0	0	0	0	0	0	0	0	0	0	Mes1
CCTAAAGAGGCAGGTT-5386STDY7537944	1.80373	0	0	0	1.26304	1.26304	0	0	1.26304	0	0	0	0	0	0	0	0	0	0	0	Mes1
CCTAAAGAGTCGTTTG-5386STDY7537944	1.95949	0	0	0	0	0	0	0	0	0	0	0	0	0	0	0	0	0	0	0	Mes1
CCTAAAGGTACACCGC-5386STDY7537944	1.45717	0	0	0	0	0	0	0	0	0	0	0	0	0	0	0	0	0	0	0	Mes1
CCTAAAGTCCGAACGC-5386STDY7537944	2.68457	0	0	0	1.48455	1.48455	0	0	0	0	0	0	0	0	0	0	0	0	0	0	Mes1
CCTAAAGTCTTCCTTC-5386STDY7537944	1.67299	0	0	0	1.15185	1.67299	2.01385	0	0	0	0	0	0	0	0	0	0	0	0	0	Mes1
CCTACACAGAGCCCAA-5386STDY7537944	1.75009	0	0	0	0	0	0	0	0	0	0	0	0	0	0	0	0	0	0	0	Mes1
CCTACACAGAGGACGG-5386STDY7537944	1.50466	0	0	0	0	0	1.50466	0	0	0	0	0	0	0	0	0	0	0	0	0	Mes1
CCTACACAGATCACGG-5386STDY7537944	1.11611	0	1.11611	0	0	1.11611	0	0	0	0	0	0	0	0	0	0	0	0	0	0	Mes1
CCTACACAGTATCTCG-5386STDY7537944	1.57803	0	0	0	1.57803	1.91222	0	0	0	0	0	0	0	0	0	0	0	0	0	0	Mes1
CCTACACCAGCCTTGG-5386STDY7537944	0	0	0	0	0	0	0	0	0	0	0	0	0	0	0	0	0	0	0	0	Mes1
CCTACACGTAGGGTAC-5386STDY7537944	1.20622	0	0	0	0	0	0	0	0	0	0	0	0	0	0	0	0	0	0	0	Mes1
CCTACACTCCGTAGTA-5386STDY7537944	2.29847	0	0	0	1.02668	0	0	0	0	0	0	0	0	0	0	0	0	0	0	0	TransMes
CCTACCAAGCAATATG-5386STDY7537944	1.26213	0	0	0	0	1.26213	1.26213	0	0	0	0	0	0	0	0	0	0	0	0	0	Mes1
CCTACCAAGCCTATGT-5386STDY7537944	1.84853	0	0	0	0	2.45967	0	0	0	0	0	0	0	0	0	0	0	0	0	0	Mes1
CCTACCAAGTAGCGGT-5386STDY7537944	1.29773	0	0	0	1.29773	1.29773	0	0	0	0	0	0	0	0	0	0	0	0	0	0	Mes1
CCTACCAGTCACCCAG-5386STDY7537944	2.82422	0	0	0	1.6018	1.6018	0	0	0	0	0	0	0	0	0	0	0	0	0	0	Mes1
CCTACCAGTCGTTGTA-5386STDY7537944	2.75232	0	0	0	1.5411	1.5411	0	0	0	0	0	0	0	0	0	0	0	0	0	0	Mes1
CCTACCAGTCTTCGTC-5386STDY7537944	1.77841	0	0	0	0	0.970836	0	0	0	0	0	0	0	0	0	0	0	0	0	0	Mes1
CCTACCATCGCCCTTA-5386STDY7537944	1.72104	0	0	0	1.19245	1.19245	0	0	0	0	0	0	0	0	0	0	0	0	0	0	Mes1
CCTACCATCTGCCAGG-5386STDY7537944	1.23389	0	0.796284	0	0	0.796284	0.796284	0	0	0	0	0	0	0	0	0	0	0	0	0	Mes1
CCTACCATCTTGCCGT-5386STDY7537944	1.84793	0	0	0	0	0	0	0	0	0	0	0	0	0	0	0	0	0	0	0	TransMes
CCTAGCTCAGATAATG-5386STDY7537944	2.42094	0	0	0	1.8129	2.42094	0	0	0	0	0	0	0	0	0	0	0	0	0	0	Mes1
CCTAGCTCAGCCTTTC-5386STDY7537944	2.15904	0	1.07011	0	1.07011	0	1.07011	0	0	0	0	0	0	0	0	0	0	0	0	0	Mes1
CCTAGCTCAGTAAGCG-5386STDY7537944	2.18558	0	0	0	1.59896	1.59896	1.59896	0	0	0	0	0	0	0	0	0	0	0	0	0	Mes1
CCTAGCTGTCGCTTTC-5386STDY7537944	0.973493	0	0	0	0	0	0	0	0	0	0	0	0	0	0	0	0	0	0	0	Mes1
CCTAGCTGTCTAGTGT-5386STDY7537944	1.18705	0	0	0	0	1.71466	0	0	0	0	0	0	0	0	0	0	0	0	0	0	Mes1
CCTAGCTGTGATGCCC-5386STDY7537944	1.5366	0	0	0	0.795816	1.5366	1.23329	0	0	0	0	0	0	0	0	0	0	0	0	0	Mes1
CCTAGCTGTTTAGGAA-5386STDY7537944	1.2676	0	2.15836	0	0	1.2676	0	0	0	1.2676	0	0	0	1.2676	0	0	0	0	0	0	Mes1
CCTAGCTTCAGTTCGA-5386STDY7537944	2.6833	0	0	0	0	0	0	0	0	0	0	0	0	0	0	0	0	0	0	0	Mes1
CCTAGCTTCGGCTACG-5386STDY7537944	3.09257	0	0	0	0	0	0	0	0	0	0	0	0	0	0	0	0	0	0	0	Mes1
CCTAGCTTCTGGCGAC-5386STDY7537944	0.868895	0	0	0	0.868895	0.868895	0.868895	0	0	0	0	0	0	0	0	0	0	0	0	0	Mes1
CCTATTAAGAGCCTAG-5386STDY7537944	0	0	1.3455	0	0	1.3455	0	0	0	0	0	0	0	0	0	0	0	0	0	0	Mes1
CCTATTAAGCTACCTA-5386STDY7537944	2.00051	0	1.43423	0	0	0	0	0	0.954823	0	0	0	0	0	0	0	0	0	0	0	ISL1+Mes
CCTATTAAGGAGTCTG-5386STDY7537944	1.12181	0	0	0	0	1.63721	0	0	0	0	0	0	0	0	0	0	0	0	0	0	Mes1
CCTATTACACGTGAGA-5386STDY7537944	1.40767	0	0	0	0	2.32818	0	0	0	0	0	0	0	0	0	0	0	0	0	0	Mes1
CCTATTAGTTTAGGAA-5386STDY7537944	2.26392	0	0	0	1.90912	2.73228	0	0	0	0	0	0	0	0	0	0	0	0	0	0	Mes1
CCTATTATCTAACGGT-5386STDY7537944	2.00592	0	0	0	0	2.00592	0	0	0	0	0	0	0	0	0	0	0	0	0	0	Mes1
CCTCAGTAGCGTGTCC-5386STDY7537944	2.99811	0	0	0	1.42902	2.61728	0	0	0	0	0	0	0	0	0	0	0	0	0	0	Mes1
CCTCAGTAGTACGTAA-5386STDY7537944	2.70025	0	0	0	0	1.93874	0	0	0	0	0	0	0	0	0	0	0	0	0	0	Mes1
CCTCAGTCACTGTCGG-5386STDY7537944	0	0	0	0	0	2.21848	0	0	0	0	0	0	0	0	0	0	0	0	0	0	Mes1
CCTCAGTCAGGAATCG-5386STDY7537944	0	0	0	0	0	1.3561	0	0	0	0	0	0	0	0	0	0	0	0	0	0	Mes1
CCTCAGTCAGTTCCCT-5386STDY7537944	0	0	0	0	1.2687	2.41814	0	0	0	0	0	0	0	0	0	0	0	0	0	0	Mes1
CCTCAGTGTCACTGGC-5386STDY7537944	1.93375	0	0	0	0	2.55185	0	0	0	0	0	0	0	0	0	0	0	0	0	0	Mes1
CCTCAGTGTCCGAATT-5386STDY7537944	0	0	0	0	1.09542	1.09542	0	0	0	0	0	0	0	0	0	0	0	0	0	0	Mes1
CCTCAGTTCATTCACT-5386STDY7537944	1.98244	0	1.12714	0	0	1.64357	0	0	0	0	0	0	0	0	0	0	0	0	0	0	Mes1
CCTCTGAAGAAGATTC-5386STDY7537944	1.89086	0	0	0	0.878079	0.878079	0	0	0	0	0	0	0	0	0	0	0	0	0	0	Mes1
CCTCTGAAGACCGGAT-5386STDY7537944	3.61913	0	0	0	0	0	0	0	0	0	0	0	0	0	0	0	0	0	0	0	Mes1
CCTCTGAAGCCATCGC-5386STDY7537944	1.12341	0	1.41415	0	0	1.12341	0.711806	0	0	0	0	0	0	0	0	0	0	0	0	0	Mes1
CCTCTGAAGTCATGCT-5386STDY7537944	2.45722	0	0	0	0	0	0	0	0	0	0	0	0	0	0	0	1.51676	0	0	0	Mes1
CCTCTGACACAACGCC-5386STDY7537944	1.10088	0	0	0	0	1.94883	1.10088	0	0	0	0	0	0	0	0	0	0	0	0	0	TransMes
CCTCTGACAGAGTGTG-5386STDY7537944	1.27759	0	0	0	0	1.27759	0	0	0	0	0	0	0	0	0	0	0	0	0	0	Mes1
CCTCTGAGTATAGTAG-5386STDY7537944	1.51234	0	0	0	0	2.08873	0	0	0	0	0	0	0	0	0	0	0	0	0	0	Mes1
CCTCTGAGTTGGACCC-5386STDY7537944	1.56384	0	0	0	1.89698	0	1.06076	0	0	0	0	0	0	0	0	0	0	0	0	0	TransMes
CCTCTGATCAAAGTAG-5386STDY7537944	0	0	0	0	0	2.49158	0	0	0	0	0	0	0	0	0	0	0	0	0	0	Mes1
CCTCTGATCCTGTAGA-5386STDY7537944	1.39544	0	0	0	0	0	0	0	0	0	0	0	0	0	0	0	0	0	0	0	Mes1
CCTCTGATCTGGTGTA-5386STDY7537944	1.15705	0	0	0	0	2.02044	0	0	0	0	0	0	0	0	0	0	0	0	0	0	Mes1
CCTTACGAGACTGTAA-5386STDY7537944	2.78858	0	0	0	1.3991	1.3991	0	0	0	0	0	0	0	0	0	0	0	0	0	0	Mes1
CCTTACGCAAGCGCTC-5386STDY7537944	1.77508	0	0	0	0	0.799842	0	0	0	0	0	0	0	0	0	0	0	0	0	0	Mes1
CCTTACGCACCAACCG-5386STDY7537944	1.3495	0	0	0	0	0	0	0	0	0	0	0	0	0	0	0	0	0	0	0	Mes1
CCTTACGCACGGACAA-5386STDY7537944	2.01889	0	0	0	0	0.835512	0	0	0	0	0	0	0	0	0	0	0	0	0	0	Mes1
CCTTACGCACGGCGTT-5386STDY7537944	0	0	0	0	0	0	0	0	0	0	0	0	0	0	0	0	0	0	0	0	Mes1
CCTTACGGTAGAGCTG-5386STDY7537944	0.796083	0	0	0	1.23363	1.95787	0	0	0	0	0	0	0	0	0	0	0	0	0	0	Mes1
CCTTACGGTTCCCGAG-5386STDY7537944	2.16653	0	0	0	0	1.27424	1.27424	0	0	0	0	0	0	0	0	0	0	0	0	0	TransMes
CCTTCCCAGGCCGAAT-5386STDY7537944	0.792361	0	0	0	0	1.53165	0	0	0	0	0	0	0	0	0	0	0	0	0	0	Mes1
CCTTCCCCAATTGCTG-5386STDY7537944	1.77841	0	0	0	0.970836	0.970836	0	0	0	0	0	0	0	0	0	0	0	0	0	0	Mes1
CCTTCCCCATCACCCT-5386STDY7537944	1.53779	0	0	0	0	0	0	0	0	0	0	0	0	0	0	0	0	0	0	0	Mes4
CCTTCCCCATTACGAC-5386STDY7537944	1.54602	0	0	0	0	0	0	0	0	0	0	0	0	0	0	0	0	0	0	0	Mes1
CCTTCCCGTCTAGGTT-5386STDY7537944	1.59613	0	0	0	0	0	0.837812	0	0	0	0	0	0	0	0	0	0	0	0	0	Mes1
CCTTCCCTCAATCACG-5386STDY7537944	1.38592	0	0	0	1.38592	0	0	0	0	0	0	0	0	0	0	0	0	1.38592	0	0	Mes1
CCTTCCCTCATGTAGC-5386STDY7537944	0.931465	0	0	0	0	0.931465	0	0	0	0	0	0	0	0	0	0	0.931465	0	0	0	Mes1
CCTTCCCTCCCTAACC-5386STDY7537944	2.03824	0	0	0	1.17115	1.17115	0	0	0	0	0	0	0	0	0	0	0	0	0	0	Mes1
CCTTCCCTCGCGATCG-5386STDY7537944	0	0	0	0	0.951103	0	0	0	0	0	0	0	0	0	0	0	0	0	0	0	Mes1
CCTTCCCTCGTACGGC-5386STDY7537944	0	0	0	0	0.740437	0	0	0	0	0	0	0	0	0	0	0	0	0	0	0	Mes1
CCTTCGAAGTGAACAT-5386STDY7537944	1.1596	0	0	0	0	0	1.1596	0	0	0	0	0	0	0	0	0	0	0	0	0	Mes1
CCTTCGAAGTGCCATT-5386STDY7537944	0	0	0	0	1.26614	1.80734	1.26614	0	0	0	0	0	0	0	0	0	0	0	0	0	Mes1
CCTTCGACAAGTCTGT-5386STDY7537944	2.27598	0	0	0	0	0	0	0	0	0	0	0	0	0	0	0	0	0	0	0	Mes1
CCTTCGAGTCTTTCAT-5386STDY7537944	0	0	0	0	2.0801	0	0	0	0	0	0	0	0	0	0	0	0	0	0	0	Mes1
CCTTTCTAGCACGCCT-5386STDY7537944	1.07734	0	0	0	1.07734	2.16876	1.07734	0	0	0	0	0	0	0	0	0	0	0	0	0	Mes1
CCTTTCTTCCAACCAA-5386STDY7537944	1.72406	0	1.19502	0	1.19502	0	0	0	0	0	0	0	0	0	0	0	0	0	0	0	Mes1
CCTTTCTTCCAAGTAC-5386STDY7537944	1.79395	0	0	0	0	1.25464	0.812391	0.812391	0	0	0	0	0	0	0	0	0	0	0	0	Mes1
CCTTTCTTCTTGCAAG-5386STDY7537944	0	0	0	0	0	2.44945	0	0	0	0	0	0	0	0	0	0	0	0	0	0	Mes1
CGAACATAGATGGCGT-5386STDY7537944	2.21885	0	0	0	1.86632	0	0	0	0	1.31701	0	0	0	0	0	0	0	0	0	0	Mes1
CGAACATAGTTTAGGA-5386STDY7537944	1.291	0	0	0	1.291	1.291	0	0	0	0	0	0	0	0	0	0	0	0	0	0	Mes1
CGAACATGTACAAGTA-5386STDY7537944	2.81262	0	0	0	0	1.28341	0	0	0	0	0	0	0	0	0	0	0	0	0	0	Mes1
CGAACATTCGCTAGCG-5386STDY7537944	1.83868	0	0	0	0	2.65469	0	0	0	0	0	0	0	0	0	0	0	0	0	0	Mes1
CGAATGTCAAGGCTCC-5386STDY7537944	1.18484	0	0	0	0	2.05546	0	0	0	0	0	0	0	0	0	0	0	1.71205	0	0	DistalMes
CGAATGTGTAGCGTGA-5386STDY7537944	0	0	0	0	0	1.45214	0	0	0	0	0	0	0	0	0	0	0	0	0	0	Mes1
CGAATGTGTCTAGTGT-5386STDY7537944	1.58463	0	0	0	0	2.53627	0	0	0	0	0	0	0	0	0	0	0	0	0	0	Mes1
CGAATGTGTCTTTCAT-5386STDY7537944	1.50303	0	0	0	0	2.07826	0	0	0	0	1.50303	0	0	0	0	0	0	0	0	0	Mes1
CGACCTTAGTGGAGTC-5386STDY7537944	1.72671	0	0	0	0	1.19727	1.19727	0	0	0	0	0	0	0	0	0	0	0	0	0	Mes1
CGACCTTCAGTTCCCT-5386STDY7537944	2.39767	0	0	0	2.39767	1.25258	0	0	0	0	0	0	0	0	0	0	0	0	0	0	Mes1
CGACCTTGTAAGGATT-5386STDY7537944	1.21573	0	0.782247	0	1.74842	0	0	0	0	0	0	0	0	0	0	0	0	0	0	0	Mes1
CGACCTTGTCCCTTGT-5386STDY7537944	2.63934	0	0	0	0	0	0	1.28115	0	0	0	0	0	0	0	0	0	0	0	0	Mes1
CGACCTTTCTGGTTCC-5386STDY7537944	1.13596	0	0	0	0	1.65409	1.13596	0	0	0	0	0	0	0	0	0	0	0	0	0	Mes1
CGACTTCAGACTACAA-5386STDY7537944	0.892121	0	0	0	0	1.67164	0	0	0	0	0	0	0	0	0	0	0	0	0	0	Mes1
CGACTTCAGATCCTGT-5386STDY7537944	1.57196	0	0	0	0	1.06748	0	0	0	0	0	0	0	0	0	0	0	0	0	0	Mes1
CGACTTCAGTAGCCGA-5386STDY7537944	1.67246	0	0	0	0	0	0	0	0	0	0	0	0	0	0	0	0	0	0	0	Mes1
CGACTTCCAAAGGTGC-5386STDY7537944	2.43545	0	0	0	1.64256	1.12629	0	0	0	0	0	0	0	0	0	0	0	0	0	0	Mes1
CGACTTCCACACTGCG-5386STDY7537944	1.55849	0	0	0	1.55849	2.33979	0	0	0	0	0	0	0	0	0	0	0	1.05634	0	0	Mes1
CGACTTCCAGTAACGG-5386STDY7537944	1.39704	0	0	0	0	0	0	0	0	0	0	0	0	0	0	0	0	0	0	0	Mes1
CGACTTCGTACTCTCC-5386STDY7537944	0	0	0	0	0	2.70625	1.20262	0	0	1.20262	0	0	0	0	0	0	0	0	0	0	Mes1
CGACTTCGTGACCAAG-5386STDY7537944	1.50059	0	0	0	0	1.50059	0	0	0	0	0	0	0	0	0	0	0	0	0	0	Mes1
CGACTTCGTTATTCTC-5386STDY7537944	0	0	0	0	0	1.7052	0	0	0	0	0	0	0	0	0	0	0	0	0	0	TransMes
CGACTTCGTTCGAATC-5386STDY7537944	0.956004	0	0	0	0	2.00217	0	0	0	0	0	0	0	0	0	0	0	0	0	0	Mes1
CGAGAAGAGGACGAAA-5386STDY7537944	1.48958	0	0	0	0	0	0	0	0	0	0	0	0	0	0	0	0	0	0	0	Mes1
CGAGAAGCACAAGTAA-5386STDY7537944	0	0	1.44121	0	0	2.00843	0	0	0	0	0	0	0	0	0	0	0	0	0	0	Mes1
CGAGAAGCAGTGGAGT-5386STDY7537944	1.06324	0	0	0	0	0	0	0	0	0	0	0	0	0	0	0	0	0	0	0	Mes1
CGAGAAGCATTAACCG-5386STDY7537944	1.29657	0	0	0	0	2.19391	0	0	0	0	0	0	0	0	0	0	0	0	0	0	Mes1
CGAGAAGTCCAATGGT-5386STDY7537944	0	0	0	0	0	1.3739	0	0	0	0	0	0	0	0	0	0	0	0	0	0	Mes1
CGAGAAGTCGGCTACG-5386STDY7537944	2.55176	0	0	0	2.55176	1.59802	0	0	0	0	0	0	0	0	0	0	0	0	0	0	Mes1
CGAGCACAGACAGACC-5386STDY7537944	0	0	0	0	1.10871	1.62155	0	0	0	0	0	0	0	0	0	0	0	0	0	0	Mes1
CGAGCACAGCTAGTCT-5386STDY7537944	2.77212	0	0	0	2.13963	1.25241	0	0	0	0	0	0	0	1.25241	0	0	0	0	0	0	Mes1
CGAGCACAGCTGCGAA-5386STDY7537944	0	0	1.54472	0	1.04497	2.12504	0	0	0	0	0	0	0	0	0	0	0	0	0	0	Mes1
CGAGCACAGTAGGCCA-5386STDY7537944	1.35354	0	0	0	1.35354	2.73147	1.90838	0	0	0	0	0	0	0	0	0	0	0	0	0	Mes1
CGAGCACTCAACCAAC-5386STDY7537944	1.88173	0	0	0	0	0	0	0	0	0	0	0	0	0	0	0	0	0	0	0	Mes1
CGAGCACTCCGCAAGC-5386STDY7537944	2.25165	0	0	0	0	0	0	0	0	0	0	0	0	0	0	0	0	0	0	0	Mes1
CGAGCACTCGTGGTCG-5386STDY7537944	2.7967	0	0	0	0	1.57849	0	0	0	0	0	0	0	0	0	0	0	0	0	0	Mes1
CGAGCACTCTGGCGAC-5386STDY7537944	1.39888	0	0	0	0	2.31766	0	0	0	0	0	0	0	0	0	0	0	0	0	0	Mes1
CGAGCCAAGAAGGCCT-5386STDY7537944	2.64844	0	0	0	0	0	0	0	0	0	0	0	0	0	0	0	0	0	0	0	Mes1
CGAGCCAAGAGTACCG-5386STDY7537944	0	0	0	0	0	1.5871	0	0	0	0	0	0	0	0	0	0	0	0	0	0	Mes1
CGAGCCAAGCTAGCCC-5386STDY7537944	1.05135	0	0	0	0	2.33287	0	0	0	0	0	0	0	0	0	0	0	0	0	0	Mes1
CGAGCCAAGGGAAACA-5386STDY7537944	1.89963	0	0	0	1.34592	0	0	0	0	0	0	0	0	0	0	0	0	0	0	0	Mes1
CGAGCCACACGTTGGC-5386STDY7537944	0	0	0	0	2.09965	1.22017	0	0	0	0	0	0	0	0	0	0	0	0	0	0	Mes1
CGAGCCACAGCTGCAC-5386STDY7537944	1.94368	0	0	0	1.09688	1.09688	0	0	0	0	0	0	0	0	0	0	0	0	0	0	Mes1
CGAGCCAGTCTCATCC-5386STDY7537944	0	0	0	0	0.978025	0.978025	0	0	0	0	0	0	0	0	0	0	0	0	0	0	Mes1
CGAGCCATCAATCTCT-5386STDY7537944	1.09503	0	0	0	1.09503	1.09503	0	1.09503	0	0	0	0	0	0	0	0	0	0	0	0	Mes1
CGATCGGAGAAGAAGC-5386STDY7537944	1.96045	0	0	0	1.10994	0	0	0	0	0	0	0	0	0	0	0	1.10994	0	0	0	Mes1
CGATCGGCAGCCTTGG-5386STDY7537944	0.979373	0	0	0	0	0.979373	0	0	0	0	0	0	0	0	0	0	0	0	0	0	Mes1
CGATCGGCAGGACGTA-5386STDY7537944	0	0	0	0	0.834183	1.82644	0.834183	0	0	0	0	0	0	0	0	0	0	0	0	0	Mes1
CGATCGGCAGTCAGAG-5386STDY7537944	1.91674	0	0	0	0	0	0	0	0	0	0	0	0	0	0	0	0	0	0	0	Mes1
CGATCGGGTACGAAAT-5386STDY7537944	0	0	0	0	0	1.29967	1.29967	0	0	0	0	0	0	0	0	0	0	0	0	0	Mes1
CGATCGGTCCCAGGTG-5386STDY7537944	1.91716	0	0	0	1.07632	1.58263	0	0	0	0	0	0	0	0	0	0	0	0	0	0	Mes1
CGATCGGTCCGTCATC-5386STDY7537944	2.04387	0	0	0	1.17562	2.04387	0	0	0	0	0	0	0	0	0	0	0	0	0	0	Mes1
CGATCGGTCGATCCCT-5386STDY7537944	1.01543	0	1.01543	0	0	1.01543	0	0	0	0	0	0	0	0	0	0	0	0	0	0	ISL1+Mes
CGATCGGTCGGTCTAA-5386STDY7537944	2.48769	0	0	0	0	2.12294	0	0	0	0	0	0	0	0	0	0	0	0	0	0	Mes1
CGATCGGTCTGTCTAT-5386STDY7537944	2.51528	0	0	0	0	1.89987	0	0	0	0	0	0	0	0	0	0	0	0	0	0	Mes1
CGATGGCAGGCATTGG-5386STDY7537944	2.04066	0	0	0	1.46968	2.04066	0	0	0	0	0	0	0	0	0	0	0	0	0	0	Mes1
CGATGGCAGGCCCTCA-5386STDY7537944	1.95792	0	0	0	1.39681	0	0	0	0	0	0	0	0	0	0	0	0	0	0	0	Mes1
CGATGGCAGTGATCGG-5386STDY7537944	0	0	0	0	1.24991	1.78843	1.24991	0	0	0	0	0	0	0	0	0	0	0	0	0	Mes1
CGATGGCCAAGCCCAC-5386STDY7537944	1.66983	0	0	0	1.66983	0	0	0	0	0	0	0	0	0	0	0	0	0	0	0	Mes1
CGATGGCCAGGGTTAG-5386STDY7537944	1.58094	0	0	0	0	1.58094	0	0	0	0	0	0	0	0	0	0	0	0	0	0	Mes1
CGATGGCTCCAAACTG-5386STDY7537944	2.17456	0	0	0	0	1.28077	0	0	0	0	0	0	0	0	0	0	0	0	0	0	Mes1
CGATGGCTCCAAATGC-5386STDY7537944	3.71487	0	0	0	0	0	0	0	0	0	0	0	0	0	0	0	0	0	0	0	Mes1
CGATGGCTCGTAGGTT-5386STDY7537944	3.04548	0	0	0	0	1.46711	0	0	0	0	0	0	0	0	0	0	1.46711	0	0	0	Mes1
CGATGTAAGATCGATA-5386STDY7537944	2.55394	0	0	0	0	2.18663	0	0	0	0	0	0	0	0	0	0	0	0	0	0	Mes1
CGATGTAAGCTCAACT-5386STDY7537944	0	0	0	0	1.38345	2.29917	0	0	0	0	0	0	0	0	0	0	0	0	0	0	Mes1
CGATGTACAATCCGAT-5386STDY7537944	1.39293	0	0	0	0	0	0	0	0	0	0	0	0	0	0	0	0	0	0	0	Mes1
CGATGTACACAGGAGT-5386STDY7537944	2.77092	0	0	0	0	1.14392	0	0	0	0	0	0	0	0	0	0	0	0	0	0	Mes1
CGATGTACACCGATAT-5386STDY7537944	0	0	0	0	1.10953	0	0	0	0	0	0	0	0	0	0	0	0	0	0	0	Mes1
CGATGTACACTGCCAG-5386STDY7537944	1.41683	0	0	0	0	0	0	0	0	0	0	0	0	0	0	0	0	0	0	0	Mes1
CGATGTACAGGCAGTA-5386STDY7537944	0	0	0	0	1.02542	0	0	0	0	0	0	0	0	0	0	0	0	0	0	0	Mes4
CGATGTACATTGGGCC-5386STDY7537944	2.23118	0	0	0	0	1.97867	0	0	0	0	0	0	0	0	0	0	0	0	0	0	Mes1
CGATGTAGTTCGGGCT-5386STDY7537944	2.36842	0	0	0	2.00871	0	0	0	0	0	0	0	0	0	0	0	0	0	0	0	Mes1
CGATGTATCCGTCAAA-5386STDY7537944	2.27716	0	0	0	0	0	0	0	0	0	0	0	0	0	0	0	0	0	0	0	Mes1
CGATGTATCTACTATC-5386STDY7537944	2.47922	0	0	0	1.31721	1.31721	0	0	0	0	0	0	0	0	0	0	0	0	0	0	TransMes
CGATGTATCTGACCTC-5386STDY7537944	0	0	1.21615	0	0	0	0	0	0	0	0	0	0	0	0	0	0	0	0	0	Mes1
CGATTGACAGGACCCT-5386STDY7537944	1.34204	0	0	0	1.34204	1.89517	0	0	0	0	0	0	0	0	0	0	0	0	0	0	Mes1
CGATTGAGTCTCTCGT-5386STDY7537944	2.38975	0	0	0	0	1.7843	0	0	0	0	0	0	0	0	0	0	0	0	0	0	Mes1
CGATTGAGTTACGACT-5386STDY7537944	1.58125	0	0.827241	0	0.827241	0.827241	0	0	0	0	0	0	0	0	0	0	0	0	0	0	Mes1
CGATTGATCTGCCCTA-5386STDY7537944	1.31342	0	0	0	0	0	0	0	0	0	0	0	0	0	0	0	0	0	0	0	Mes1
CGCCAAGAGATGCCAG-5386STDY7537944	1.92345	0	0	0	0	0	0	0	0	0	0	0	0	0	0	0	0	0	0	0	Mes1
CGCCAAGAGCTGGAAC-5386STDY7537944	1.37633	0	0	0	0	1.93451	0	0	0	0	0	0	0	0	0	0	0	0	0	0	Mes1
CGCCAAGCATGATCCA-5386STDY7537944	2.53463	0	0	0	0	0	0	0	0	0	0	0	0	0	0	0	0	0	0	0	Mes1
CGCCAAGCATGTCTCC-5386STDY7537944	2.64236	0	0	0	1.44964	2.37813	0	0	0	0	0	0	0	0	0	0	0	0	0	0	Mes1
CGCCAAGTCACCATAG-5386STDY7537944	2.19794	0	0	0	0	1.09915	1.09915	0	0	0	0	0	0	0	0	0	0	0	0	0	Mes1
CGCCAAGTCGCAGGCT-5386STDY7537944	1.56789	0	0	0	0	1.56789	0	0	0	0	0	0	0	0	0	0	0	0	0	0	Mes1
CGCCAAGTCGGAGGTA-5386STDY7537944	2.74906	0	0	0	1.53837	1.53837	0	0	0	0	0	0	0	0	0	0	0	0	0	0	Mes1
CGCCAAGTCTTGTTTG-5386STDY7537944	1.58699	0	0	0	0.831318	0.831318	0	0	0	0	0	0	0	1.2789	0	0	0	0.831318	0	0	Mes1
CGCGGTAAGCATCATC-5386STDY7537944	1.61345	0	0	0	0	0	1.10196	0	0	0	0	0	0	0	0	0	0	0	0	0	Mes1
CGCGGTAAGCCACCTG-5386STDY7537944	2.55952	0	0	0	0	2.29729	0	0	0	0	0	0	0	0	0	0	0	0	0	0	Mes1
CGCGGTAAGCGACGTA-5386STDY7537944	1.56369	0	0	0	1.06064	0	0	0	0	0	0	0	0	0	0	0	0	0	0	0	Mes1
CGCGGTAAGGCTAGAC-5386STDY7537944	1.5485	0	0	0	1.88047	1.04809	0	0	0	0	0	0	0	0	0	0	0	0	0	0	Mes1
CGCGGTACACGTGAGA-5386STDY7537944	1.83468	0	0	0	0	1.28967	0	0	0	0	0	0	0	1.83468	0	0	0	0	0	0	Mes1
CGCGGTACAGAGTGTG-5386STDY7537944	1.75759	0	0	0	0	0	0	0	0	0	0	0	0	0	0	0	0	0	0	0	Mes1
CGCGGTACATGGTCTA-5386STDY7537944	2.25623	0	0	0	0	0	0	0	0	0	0	0	0	0	0	0	0	0	0	0	Mes1
CGCGGTATCACAGGCC-5386STDY7537944	2.26276	0	0	0	1.66861	1.14816	0	0	0	0	0	0	0	0	0	0	0	0	0	0	Mes1
CGCGGTATCAGGCCCA-5386STDY7537944	0	0	0	0	1.72122	0	1.72122	0	0	0	0	0	0	0	0	0	0	0	0	0	Mes1
CGCGGTATCCATGAGT-5386STDY7537944	1.42349	0	0	0	1.42349	1.98831	0	0	0	0	0	0	0	0	0	0	0	0	0	0	Mes1
CGCGTTTAGTGTACGG-5386STDY7537944	1.13567	0	0	0	1.13567	1.65375	0	0	0	0	0	0	0	0	0	0	0	0	0	0	Mes1
CGCGTTTCACACCGAC-5386STDY7537944	1.3811	0	0	0	0.912141	0	0	0	0	0	0	0	0	0	0	0	0	0	0	0	Mes1
CGCGTTTCACGGTGTC-5386STDY7537944	2.38407	0	0	0	0	1.45465	0	0	0.971346	0	0	0	0	0	0	0	0	0	0	0	Mes1
CGCGTTTCAGGATTGG-5386STDY7537944	1.65844	0	0	0	0	0.882541	0	0	0	0	0	0	0	0	0	0	0	0	0	0	Mes1
CGCGTTTCATCTATGG-5386STDY7537944	1.73647	0	0	0	0	0	0	0	0	0	0	0	0	1.20556	0	0	0	1.20556	0	0	Mes1
CGCGTTTGTCAACATC-5386STDY7537944	1.94198	0	0	0	0	1.09556	0	0	0	0	0	0	0	0	0	0	0	0	0	0	Mes1
CGCGTTTGTTTGTTTC-5386STDY7537944	2.98064	0	0	0	1.73608	0	0	0	1.73608	0	0	0	0	0	0	0	0	0	0	0	TransMes
CGCGTTTTCGACCAGC-5386STDY7537944	0	0	0	0	0	0	0	0	0	0	0	0	0	0	0	0	0	0	0	0	Mes1
CGCGTTTTCGGACAAG-5386STDY7537944	0	0	0	0	0	2.03862	0	0	0	0	0	0	0	0	0	0	0	0	0	0	Mes1
CGCTATCCACCCATTC-5386STDY7537944	1.15067	0	0	0	0	1.67158	0	0	0	0	0	0	0	0	0	0	0	0	0	0	TransMes
CGCTATCCAGACGCCT-5386STDY7537944	1.83071	0	0	0	0	1.28625	1.28625	0	0	0	0	0	0	0	0	0	0	0	0	0	Mes1
CGCTATCGTAAACACA-5386STDY7537944	1.54748	0	0	0	0	2.12813	1.54748	0	0	0	0	0	0	0	0	0	0	0	0	0	Mes1
CGCTATCGTCCTCTTG-5386STDY7537944	2.05947	0	0	0	0.862199	2.22031	0	0	0	0	0	0	0	0	0	0	0	0	0	0	Mes1
CGCTATCGTTCGTGAT-5386STDY7537944	1.856	0	0	0	0	2.20796	0	0	0	0	0	0	0	0	0	0	0	0	0	0	Mes1
CGCTATCTCAACCATG-5386STDY7537944	2.65715	0	0	0	0	0	0	0	0	0	0	0	0	0	0	0	0	0	0	0	Mes1
CGCTGGAAGGTGATTA-5386STDY7537944	0	0	0	0	1.31501	1.31501	0	0	0	0	0	0	0	0	0	0	0	0	0	0	Mes1
CGCTGGAAGTCTCCTC-5386STDY7537944	2.7867	0	0	0	1.15541	1.15541	0	0	0	0	0	0	0	0	0	0	0	0	0	0	Mes1
CGCTGGACAACGATGG-5386STDY7537944	1.32183	0	0	0	0	2.485	0	0	0	0	0	0	0	0	0	0	0	0	0	0	Mes1
CGCTGGACAACTGCGC-5386STDY7537944	0	0	0	0	0	2.45527	0	0	0	0	0	0	0	0	0	0	0	0	0	0	Mes1
CGCTGGACAAGTTAAG-5386STDY7537944	1.11611	0	0	0	0	1.96836	0	0	0	0	0	0	0	0	0	0	0	0	0	0	Mes1
CGCTGGACACCTCGTT-5386STDY7537944	2.16176	0	0	0	0	1.27036	0	0	0	0	0	0	0	0	0	0	0	0	0	0	Mes1
CGCTGGAGTTCCCTTG-5386STDY7537944	0	0	0	0	1.24075	2.12521	0	0	0	0	0	0	0	0	0	0	0	0	0	0	Mes1
CGCTGGATCACAATGC-5386STDY7537944	0	0	0	0	2.13665	1.05353	0	0	0	0	0	0	0	0	0	0	1.05353	0	0	0	Mes1
CGCTTCACAGCTGGCT-5386STDY7537944	0	0	0	0	0	0	0	0	0	0	0	0	0	0	0	0	0	0	0	0	Mes1
CGCTTCAGTCTCCCTA-5386STDY7537944	2.27653	0	0	0	0	1.01108	0	0	0	0	0	0	0	0	0	0	0	0	0	0	Mes1
CGGACACCATTCTCAT-5386STDY7537944	1.87609	0	1.32547	0	0	0	0	0	0	0	0	0	0	0	0	0	0	0	0	0	Mes1
CGGACACTCTTCTGGC-5386STDY7537944	1.38435	0	0	0	0	0	0	0	0	0	0	0	0	0	0	0	0	0	0	0	Mes1
CGGACGTAGAGGTTGC-5386STDY7537944	0	0	0	0	0	1.24743	1.24743	0	0	0	1.24743	0	0	0	0	0	0	0	0	0	TransMes
CGGACGTAGCGATCCC-5386STDY7537944	0	0	0	0	1.56519	0	0	0	0	0	0	0	0	0	0	0	0	0	0	0	TransMes
CGGACGTCAAGCTGGA-5386STDY7537944	2.78201	0	0	0	0	0	0	0	0	0	0	0	0	0	0	0	0	0	0	0	Mes1
CGGACGTCACGTCTCT-5386STDY7537944	0	0	0	0	0	0	0	0	0	0	0	0	0	0	0	0	0	0	0	0	Mes1
CGGACGTCAGCAGTTT-5386STDY7537944	1.86817	0	0	0	0	1.31861	0	0	0	0	0	0	0	0	0	0	0	0	0	0	Mes1
CGGACGTGTCTCGTTC-5386STDY7537944	2.35364	0	0	0.950615	0	0	0	0	0	0	0	0	0	0	0	0	0	0.950615	0	0	Mes1
CGGACGTGTGATGATA-5386STDY7537944	1.16504	0	0	0	1.16504	0	0	0	0	0	0	0	0	0	0	0	0	0	0	0	Mes1
CGGACGTGTTAAAGTG-5386STDY7537944	1.21182	0	0	0	0	1.21182	0	0	0	0	0	0	0	0	0	1.21182	0	0	0	0	Mes1
CGGACGTGTTCCGTCT-5386STDY7537944	2.32235	0	0	0	0	3.23995	0	0	0	0	0	0	0	0	0	0	1.40279	0	0	0	Mes1
CGGACTGAGTATTGGA-5386STDY7537944	1.3801	0	0	0	0	1.3801	0	0	0	0	0	0	0	0	0	0	0	0	0	0	Mes1
CGGAGCTCACTAGTAC-5386STDY7537944	1.2278	0	0	0	0	0	0	0	1.2278	0	0	0	0	0	0	0	0	0	0	0	Mes1
CGGAGCTCAGGCAGTA-5386STDY7537944	1.26385	0	0	0	1.26385	1.5704	0.819568	0	0	0	0	0	0	0	0	0	0	0	0	0	Mes1
CGGAGCTGTGAAGGCT-5386STDY7537944	1.1899	0	0	0	0	0	0	0	0	0	0	0	0	0	0	0	0	0	0	0	Mes1
CGGAGCTTCCCTAACC-5386STDY7537944	1.89722	0	0	0	0	0	0	0	0	0	0	0	0	0	0	0	0	0	0	0	TransMes
CGGAGTCCAAGGACAC-5386STDY7537944	2.31382	0	0	0	1.39567	0	0	0	0	0	0	0	0	0	0	0	0	0	0	0	Mes2
CGGAGTCCAGGGCATA-5386STDY7537944	1.65153	0	0	0	0	2.44559	0	0	0	0	0	0	0	0	0	0	0	0	0	0	Mes1
CGGAGTCCAGTACACT-5386STDY7537944	0	0	0	0	0	0.832785	0	0	0.832785	0	0	0	0	0	0	0	0	0	0	0	Mes1
CGGAGTCCATACTCTT-5386STDY7537944	1.13826	0	0	0	1.13826	0	0	0	0	0	0	0	0	0	0	0	0	0	0	0	Mes1
CGGAGTCGTGAGGGTT-5386STDY7537944	1.56235	0	0	0	1.56235	0	0	0	0	0	0	0	0	0	0	0	0	0	0	0	Mes1
CGGAGTCGTTCGAATC-5386STDY7537944	1.8764	0	0	0	1.8764	1.04497	0	1.04497	0	0	0	0	0	0	0	0	0	0	0	0	Mes1
CGGAGTCTCCCAACGG-5386STDY7537944	0	0	0	0	0	1.46916	1.46916	0	0	0	0	0	0	0	0	0	0	0	0	0	Mes1
CGGCTAGAGTCAATAG-5386STDY7537944	0	0	0	0	0	1.43023	0	0	0	0	0	0	0	0	0	0	0	0	0	0	Mes1
CGGCTAGAGTGGGCTA-5386STDY7537944	1.28862	0	0	0	0.838929	0.838929	0	0	0	0	0	0	0	0	0	0	0	0	0	0	Mes1
CGGCTAGAGTTCCACA-5386STDY7537944	1.33344	0	0	0	0.874234	0	0	0	0	0.874234	0	0	0	0	0	0	0	0	0	0	Mes4
CGGCTAGCAACAACCT-5386STDY7537944	2.08348	0	0	0	0	1.50767	0	0	0	0	0	0	0	0	0	0	0	0	0	0	Mes1
CGGCTAGCAAGAGGCT-5386STDY7537944	2.22988	0	0	0	1.32608	0	0	0	0	0	0	0	0	0	0	0	0	0	0	0	Mes1
CGGCTAGCAGACGCTC-5386STDY7537944	1.44195	0	0	0	0	0	0	0	0	0	0	0	0	0	0	0	0	0	0	0	Mes1
CGGCTAGGTAGTGAAT-5386STDY7537944	3.06718	0	0	0	0	2.41954	1.81162	0	0	0	0	0	0	0	0	0	0	0	0	0	Mes1
CGGCTAGGTTCCACAA-5386STDY7537944	0	0	0	0	1.3839	3.32912	0	0	0	0	0	0	0	0	0	0	0	0	0	0	Mes1
CGGCTAGGTTGCGTTA-5386STDY7537944	1.4568	0	0	0	0.973083	0.973083	0.973083	0	0	0	0	0	0	0	0	0	0	0	0	0	Mes1
CGGCTAGTCAAACCAC-5386STDY7537944	2.01488	0	0	0	0.965065	0	0	0	0	0	0	0	0	0	0	0	0	0	0	0	TransMes
CGGGTCAAGACCTTTG-5386STDY7537944	1.17423	0	0	0	1.69951	0	1.17423	0	0	0	0	0	0	0	0	0	0	0	0	0	Mes1
CGGGTCAAGGAATGGA-5386STDY7537944	0	0	0	0	0	1.82251	0	0	0	0	0	0	0	0	0	0	0	0	0	0	Mes1
CGGGTCACACAACGTT-5386STDY7537944	1.11972	0	0	0	1.11972	1.11972	0	0	0	0	0	0	0	0	0	0	0	0	0	0	Mes1
CGGGTCAGTATGAAAC-5386STDY7537944	0	0	0	0	0	0	1.45465	0	0	0	0	0	0	1.45465	0	0	0	0	0	0	Mes1
CGGGTCAGTTGGTAAA-5386STDY7537944	2.12868	0	0	0	1.24355	2.12868	0	0	0	0	0	0	0	0	1.24355	0	1.24355	0	0	0	Mes1
CGGGTCATCAAGCCTA-5386STDY7537944	0	0	0	0	1.40534	0	0	0	0	0	0	0	0	0	0	0	0	0	0	0	Mes1
CGGGTCATCTTGACGA-5386STDY7537944	2.59577	0	0	0	0	1.41141	0	0	0	0	0	0	0	0	0	0	0	0	0	0	Mes1
CGGTTAAAGTCTCGGC-5386STDY7537944	1.40511	0	0	0	0	1.40511	0	0	0	0	0	0	0	0	0	0	0	0	0	0	Mes1
CGGTTAAAGTGGTAGC-5386STDY7537944	0	0	0	0	1.00412	1.49493	0	0	0	0	0	0	0	0	0	0	0	0	0	0	Mes1
CGGTTAACAGCTCGCA-5386STDY7537944	1.7233	0	0	0	0	1.19438	0	0	0	0	0	0	0	0	0	0	0	0	0	0	Mes1
CGGTTAACAGGAATGC-5386STDY7537944	0	0	0	0	1.75028	0	0	0	0	0	0	0	0	0	0	0	0	0	0	0	Mes1
CGGTTAACAGGATTGG-5386STDY7537944	1.78636	0	0	0	1.24814	0	0	0	0	0	0	0	0	0	0	0	0	0	0	0	Mes1
CGGTTAAGTCTTGCGG-5386STDY7537944	1.84748	0	0	0	0	0	0	0	0	0	0	0	0	0	0	0	0	0	0	0	Mes2
CGGTTAAGTTCCCGAG-5386STDY7537944	1.57747	0	0.824571	0	0.824571	1.57747	0	0	0	0	0	0	0	0	0	0	0	0	0	0	Mes1
CGGTTAATCCAAACAC-5386STDY7537944	0	0	0	0	0	0.677236	0	0	0.677236	0	0	0	0	0	0	0	0	0	0	0	Mes1
CGTAGCGAGAAGGGTA-5386STDY7537944	1.13196	0	0	0	0	1.13196	0	0	0	0	0	0	0	0	0	0	0	0	0	0	Mes1
CGTAGCGAGACACTAA-5386STDY7537944	2.04475	0	0	0	1.4733	3.05313	0	0	0	0	0	0	0	0	0	0	0	0	0	0	Mes1
CGTAGCGAGTAGTGCG-5386STDY7537944	0.669934	0	0	0	1.06754	1.06754	0	0	0	0	0	0	0	0.669934	0	0	0	1.06754	0	0	TransMes
CGTAGCGCAAGTTCTG-5386STDY7537944	1.88196	0	0	0	0	0	0	0	0	0	0	0	0	0	0	0	0	0	0	0	Mes1
CGTAGCGCACAGATTC-5386STDY7537944	2.44656	0	0	0	0	0.91906	0	0	0.91906	0	0	0	0	0	0	0	0	0	0	0	Mes1
CGTAGCGGTCTCGTTC-5386STDY7537944	1.2077	0	0	0	1.2077	1.2077	0	1.2077	0	0	0	0	0	0	0	0	0	0	0	0	Mes1
CGTAGCGTCGACGGAA-5386STDY7537944	0.806923	0	0	0	0	0.806923	0	0	0	0	0	0	0	0	0	0	0	0	0	0	Mes1
CGTAGCGTCGATGAGG-5386STDY7537944	1.0671	0	1.0671	0	0	1.5715	0	0	0	0	0	0	0	1.0671	0	0	0	0	0	0	Mes1
CGTAGCGTCTATCCCG-5386STDY7537944	0	0	0	0	1.24832	0	0	0	0	0	0	0	0	0	0	0	0	0	0	0	Mes1
CGTAGGCAGGTGGGTT-5386STDY7537944	1.36973	0	0	0	0	1.92695	0	0	0	0	0	0	0	0	0	0	0	0	0	0	Mes1
CGTAGGCCAGTATCTG-5386STDY7537944	0.831099	0	0	0	0.831099	0	0.831099	0	0	0	0	0	0	0	0	0	0	0.831099	0	0	Mes1
CGTAGGCGTCGGCATC-5386STDY7537944	0	0	0	0	1.58741	2.17272	0	0	0	0	0	0	0	0	0	0	0	0	0	0	Mes1
CGTAGGCGTGATGCCC-5386STDY7537944	2.66176	0	0	0	1.69387	0	0	0	0	0	0	0	0	0	0	0	0	0	0	0	Mes1
CGTAGGCTCCGTTGTC-5386STDY7537944	1.26468	0	0	0	1.26468	1.26468	0	0	0	0	0	0	0	0	0	0	0	0	0	0	Mes1
CGTCACTAGCTGGAAC-5386STDY7537944	1.49869	0	0	0	0	1.0072	0	0	0	0	0	0	0	0	0	0	0	0	0	0	Mes1
CGTCACTCACGCTTTC-5386STDY7537944	2.03843	0	1.1713	0	0	0	1.1713	0	0	0	0	0	0	0	0	0	0	0	0	0	Mes1
CGTCACTCATCACGTA-5386STDY7537944	1.39089	0	0	0	0	0	0	0	0	0	0	0	0	0	0	0	0	0	0	0	Mes1
CGTCAGGAGGGAAACA-5386STDY7537944	2.51755	0	0	0	0	2.51755	0	0	0	0	0	0	0	0	0	0	0	0	0	0	Mes1
CGTCAGGAGTCCGTAT-5386STDY7537944	2.36842	0	0	0	0	0	0	0	0	0	0	0	0	0	0	0	0	0	0	0	Mes1
CGTCAGGGTACCTACA-5386STDY7537944	1.66512	0	0	0	0	2.00546	0	0	0	0	0	0	0	0	0	0	0	0	0	0	Mes1
CGTCAGGGTTACGTCA-5386STDY7537944	1.4072	0	0	0	0	0	0	0	0	0	0	0	0	0	0	0	0	0	0	0	Mes1
CGTCAGGTCAGTTGAC-5386STDY7537944	2.7967	0	0	0	0	0	0	0	0	0	0	0	0	0	0	0	0	0	0	0	Mes1
CGTCAGGTCATCGATG-5386STDY7537944	2.41982	0	0	0	1.11474	0	1.11474	0	0	0	0	0	0	0	0	0	0	0	0	0	Mes2
CGTCAGGTCATGTGGT-5386STDY7537944	0	0	0	0	0.923338	0	0	0	0	0	0.923338	0	0	0	0	0	0	0	0	0	Mes1
CGTCAGGTCATTGCCC-5386STDY7537944	1.3943	0	0	0	1.3943	1.3943	0	0	0	0	0	0	0	0	0	0	0	0	0	0	Mes1
CGTCAGGTCCGCTGTT-5386STDY7537944	0.776181	0	0.776181	0	0	0	0	0	0	0	0	0	0	0	0	0	0	0	0	0	ISL1+Mes
CGTCAGGTCTACCTGC-5386STDY7537944	0	0	0	0	1.08584	0	0	0	0	0	0	0	0	0	0	0	0	0	0	0	Mes1
CGTCCATAGACCACGA-5386STDY7537944	2.32957	0	0	0	0	0	0	0	0	0	0	0	0	0	0	0	0	0	0	0	Mes1
CGTCCATAGTGGACGT-5386STDY7537944	1.69805	0	0	0	1.17299	1.17299	0	0	0	0	0	0	0	0	0	0	0	0	0	0	Mes1
CGTCCATCAAAGTCAA-5386STDY7537944	2.49719	0	0	0	0	2.49719	0	0	0	0	0	0	0	0	0	0	0	0	0	0	ProxMes
CGTCCATGTCCTCCAT-5386STDY7537944	0.782698	0	0	0	1.21632	0	0	0	0	0	0	0	0	0	0	0	0	0	0	0	Mes1
CGTCCATGTCTTGATG-5386STDY7537944	0	0	0	0	0	2.05566	0	0	0	0	0	0	0	0	0	0	0	0	0	0	Mes1
CGTCCATGTGTTCTTT-5386STDY7537944	0	0	0	0	0	2.66383	0	0	0	0	0	0	0	0	0	0	0	0	0	0	Mes1
CGTCCATTCTTTAGTC-5386STDY7537944	2.92967	0	0	0	0	0	1.26176	0	0	0	0	0	0	0	0	0	0	0	0	0	Mes1
CGTCTACAGCACAGGT-5386STDY7537944	1.90936	0	0	0	0	2.26417	0	0	0	0	0	0	0	0	0	0	0	0	0	0	Mes1
CGTCTACAGCCCTAAT-5386STDY7537944	2.75014	0	0	0	0	0	0	0	0	0	0	0	0	0	0	0	0	1.23571	0	0	Mes1
CGTCTACAGCTGAACG-5386STDY7537944	1.34382	0	0	0	1.34382	1.89722	0	0	0	0	0	0	0	0	0	0	0	0	0	0	Mes1
CGTCTACCAGTTTACG-5386STDY7537944	1.49113	0	0.523794	0	0.523794	0.865772	0.523794	0	0	0	0	0	0	0	0	0	0	0	0	0	Mes1
CGTCTACGTAAAGGAG-5386STDY7537944	0	0	0	0	0	2.06703	0	0	0	0	0	0	0	0	0	0	0	0	0	0	Mes1
CGTCTACGTGCAGACA-5386STDY7537944	2.16813	0	0	0	0	0	0	0	0	0	0	0	0	0	0	0	0	0	0	0	Mes1
CGTCTACGTGGGTATG-5386STDY7537944	2.09986	0	0	0	0	0	0	0	1.75383	0	0	0	0	0	0	0	0	0	0	0	Mes1
CGTCTACGTTCGGGCT-5386STDY7537944	0	0	0	0	0	0	0	0	0	0	0	0	0	0	0	0	0	0	0	0	Mes1
CGTCTACGTTTGACAC-5386STDY7537944	2.19829	0	0	0	0	1.6104	0	0	0	0	0	0	0	0	0	0	0	0	0	0	Mes1
CGTCTACTCACCTCGT-5386STDY7537944	0	0	0	0	1.291	1.83623	0	0	0	0	0	0	0	0	0	0	0	0	0	0	Mes1
CGTCTACTCACTCCTG-5386STDY7537944	1.99955	0	0	0	0	0	0	0	0	0	0	0	0	0	0	0	0	0	0	0	ISL1+Mes
CGTCTACTCCCTAATT-5386STDY7537944	1.03668	0	0	0	0	2.11376	0	0	0	0	0	0	0	0	0	0	0	0	0	0	Mes1
CGTCTACTCTCGTTTA-5386STDY7537944	1.90643	0	0	0	1.35183	2.52237	0	0	0	0	0	0	0	0	0	0	0	0	0	0	Mes1
CGTGAGCAGACTAAGT-5386STDY7537944	1.78616	0	0	0	0	0	0	0	0	0	0	0	0	0	0	0	0	0	0	0	Mes1
CGTGAGCAGATGTGGC-5386STDY7537944	2.40704	0	0	0	0	0	0	0	2.04563	0	0	0	0	0	0	0	0	0	0	0	Mes1
CGTGAGCCAGGCTGAA-5386STDY7537944	1.22085	0	0	0	0	1.22085	0	0	0	0	0	0	0	0	0	1.22085	0	0	0	0	ISL1+Mes
CGTGAGCCAGGGTTAG-5386STDY7537944	1.84224	0	0	0	1.84224	2.45284	0	0	0	0	0	0	0	0	0	0	0	0	0	0	Mes1
CGTGAGCGTCACAAGG-5386STDY7537944	0	0	0	0	0	1.55982	0	0	0	0	0	0	0	0	0	0	0	0	0	0	Mes1
CGTGAGCGTTCAGGCC-5386STDY7537944	1.23019	0	0	0	0	0	0	0	0	0	0	0	0	0	0	0	0	0	0	0	Mes1
CGTGAGCGTTGCGTTA-5386STDY7537944	1.94857	0	0	0	1.38862	0	0	0	0	0	0	0	0	0	0	0	0	0	0	0	Mes1
CGTGAGCTCAACCATG-5386STDY7537944	1.91947	0	0	0	0	1.3632	0	0	0	0	0	0	0	0	0	0	0	0	0	0	Mes1
CGTGAGCTCCCATTAT-5386STDY7537944	0	0	0	0	0	0	0	0	0	0	0	0	0	0	0	0	0	0	0	0	Mes4
CGTGAGCTCCGTCAAA-5386STDY7537944	0	0	0	0	0	1.32324	0	0	0	0	0	0	0	0	0	0	0	0	0	0	Mes1
CGTGAGCTCTTGGGTA-5386STDY7537944	1.39157	0	0	0	0	0	0	0	0	0	0	0	0	0	0	0	0	0	0	0	Mes1
CGTGTAAAGTGTGAAT-5386STDY7537944	1.89714	0	0	0	1.56399	0	0	0	0	0	0	0	0	0	0	0	0	0	0	0	Mes1
CGTGTAACAATAGCGG-5386STDY7537944	0	0	0	0	0	1.79867	0	0	0	0	0	0	0	0	0	0	0	0	0	0	Mes1
CGTGTAAGTACCCAAT-5386STDY7537944	0	0	0	0	1.77244	1.23623	0	0	0	0	0	0	0	0	0	0	0	0	0	0	Mes1
CGTGTAAGTAGCGATG-5386STDY7537944	1.09928	0	0	0	1.61024	0	1.09928	0	0	0	0	0	0	0	0	0	0	0	0	0	Mes2
CGTGTAAGTCATGCAT-5386STDY7537944	2.3351	0	2.07918	0	0	0	0	0	0	0	0	0	0	0	0	0	1.20376	0	0	0	Mes1
CGTGTAAGTCCGCTGA-5386STDY7537944	0	0	0	0	1.71075	1.71075	0	0	0	0	0	0	0	0	0	0	0	0	0	0	Mes1
CGTGTAATCAGAGCTT-5386STDY7537944	0	0	0	0	0	0	0	0	1.28929	0	0	0	0	0	0	0	0	0	0	0	Mes1
CGTGTAATCCTATGTT-5386STDY7537944	1.88979	0	1.33736	0	0	3.26884	0	0	0	0	0	0	0	0	0	0	0	0	0	0	Mes1
CGTGTCTAGGTGCAAC-5386STDY7537944	1.50575	0	0	0	0	0	0	0	1.50575	0	0	0	0	0	0	0	0	0	0	0	Mes1
CGTGTCTAGGTGTGGT-5386STDY7537944	1.58772	0	0	0	1.08054	2.17306	0	0	0	0	0	0	0	0	0	0	0	0	0	0	Mes1
CGTGTCTCAAACGTGG-5386STDY7537944	0.772966	0	0	0	0	0	0	0	0	0	0	0	0	0	0	0	0	0	0	0	Mes1
CGTGTCTCACTTCGAA-5386STDY7537944	2.31082	0	0	0	1.71223	2.9531	0	0	0	0	0	0	0	0	0	0	0	0	0	0	Mes1
CGTGTCTGTCGAAAGC-5386STDY7537944	1.5244	0	0	0	0	0.787303	0	0	0	0	0	0	0	0	0	0	0	0	0	0	Mes1
CGTGTCTGTCGAGTTT-5386STDY7537944	0	0	0	0	1.16035	0	0	0	0	0	0	0	0	0	0	0	0	0	0	0	TransMes
CGTGTCTGTGTGTGCC-5386STDY7537944	0	0	0	0	0	0	0	0	0	0	1.93959	0	0	0	0	0	0	0	0	0	Mes1
CGTGTCTTCAGTCAGT-5386STDY7537944	1.66028	0	0	0	1.66028	2.25355	0	0	0	0	0	0	0	0	0	0	0	0	0	0	Mes1
CGTGTCTTCGTAGGTT-5386STDY7537944	1.24584	0	0	0	0	0	0	0	0	0	0	0	0	1.24584	0	0	0	0	0	0	Mes1
CGTTAGAAGACTACAA-5386STDY7537944	0	0	0	0	0	2.06643	0	0	0	0	0	0	0	0	0	0	0	0	0	0	Mes1
CGTTAGAAGAGACGAA-5386STDY7537944	1.59113	0	0	0	0	1.08338	0	0	0	1.08338	0	0	0	0	0	0	0	0	0	0	Mes1
CGTTAGAAGATCACGG-5386STDY7537944	2.29035	0	0	0	0	1.37611	0	0	0	0	0	0	0	0	0	0	0	0	0	0	Mes1
CGTTAGAAGCGTTCCG-5386STDY7537944	0	0	0	0	0	0	0	0	0	0	0	0	0	0	0	0	0	0	0	0	Mes1
CGTTAGAAGTGGACGT-5386STDY7537944	2.32028	0	0	0	0	1.72085	0	0	0	0	0	0	0	0	0	0	0	0	0	0	Mes1
CGTTAGACAAGAAAGG-5386STDY7537944	0	0	0	0	0	1.74208	1.21033	0	0	0	0	0	0	0	0	0	0	0	0	0	Mes1
CGTTAGACACTGAAGG-5386STDY7537944	0	0	0	0	1.18154	1.70815	0	0	0	0	0	0	0	0	0	0	0	0	0	0	Mes1
CGTTAGACATCTACGA-5386STDY7537944	0	0	0	0	0	1.21648	0	0	0	0	0	0	0	0	0	0	0	0	0	0	Mes1
CGTTAGAGTCTCTCTG-5386STDY7537944	0	0	0	0	0	0	1.40095	0	0	0	0	0	0	0	0	0	0	0	0	0	Mes1
CGTTAGATCTGCTTGC-5386STDY7537944	1.22627	0	0	0	0	1.22627	0	0	0	0	0	0	0	0	0	0	0	0	0	0	Mes1
CGTTCTGAGTGCGTGA-5386STDY7537944	0	0	0	0	0	0	0	0	0	0	0	0	0	0	0	0	0	0	0	0	Mes1
CGTTCTGCAGATCCAT-5386STDY7537944	2.13107	0	0	0	1.5501	0	0	0	0	0	0	0	0	0	0	0	0	0	0	0	Mes1
CGTTCTGGTGCAGACA-5386STDY7537944	2.73335	0	0	0	1.35503	1.9101	0	0	0	0	0	0	0	0	0	0	0	0	0	0	Mes1
CGTTCTGTCAGTACGT-5386STDY7537944	0	0	0	0	2.06683	2.06683	0	0	0	0	0	0	0	0	0	0	0	0	0	0	Mes1
CGTTCTGTCCACGTGG-5386STDY7537944	3.35693	0	0	0	0	0	0	0	0	0	0	0	0	0	0	0	0	0	0	0	Mes1
CGTTCTGTCTGCAGTA-5386STDY7537944	0	0	0	0	0	1.86725	0	1.31781	0	0	0	0	0	1.31781	0	0	0	0	0	0	Mes1
CGTTGGGAGCGTCAAG-5386STDY7537944	0	0	0	0	0	3.32871	0	0	0	0	0	0	0	0	0	0	0	0	0	0	Mes1
CGTTGGGCAAAGGTGC-5386STDY7537944	2.18979	0	0	0	0	0	0	0	0	0	0	0	0	0	0	0	0	0	0	0	Mes1
CGTTGGGCACATGTGT-5386STDY7537944	1.78457	0	0	0	0.975445	0	0	0	0	0	0	0	0	0	0	0	0	0	0	0	Mes1
CGTTGGGTCTTAACCT-5386STDY7537944	1.8863	0	0	0	0	1.05256	1.05256	0	0	0	0	0	0	0	0	0	0	0	0	0	Mes1
CTAACTTAGAAGGACA-5386STDY7537944	1.30837	0	0	0	0	0.854447	0	0	0	0	0	0	0	0	0	0.854447	0	0	0	0	Mes1
CTAACTTAGTACGACG-5386STDY7537944	1.22321	0	0	0	1.22321	0	0	0	0	0	0	0	0	0	0	0	0	0	0	0	Mes1
CTAACTTGTAGGCATG-5386STDY7537944	0	0	0	0	0	1.27946	0	0	0	0	0	0	0	0	0	0	0	0	0	0	Mes1
CTAACTTTCTCATTCA-5386STDY7537944	1.28986	0	0	0	0	2.44487	0	0	0	0	0	0	0	0	0	0	0	0	0	0	Mes1
CTAACTTTCTCGATGA-5386STDY7537944	2.02804	0	0	0	0	0	1.16307	0	0	0	0	0	0	0	0	0	0	0	0	0	Mes1
CTAAGACCAATGAAAC-5386STDY7537944	0	0	0	0	0	0	0	0	1.4539	0	0	0	0	0	0	0	0	0	0	0	Mes1
CTAAGACCAATTGCTG-5386STDY7537944	0	0	0	0	0	0.951688	0	0	0	0	0	0	0	0	0	0	0	0	0	0	Mes1
CTAAGACGTAAATGTG-5386STDY7537944	1.3546	0	0	0	0	1.3546	0	0	0	0	0	0	0	0	0	0	0	0	0	0	Mes1
CTAAGACGTACCGAGA-5386STDY7537944	1.70125	0	1.1757	0	1.88722	0.751509	0	0	1.1757	0	0	0	0	0	0	0	0	0	0	0	Mes1
CTAAGACGTCATCCCT-5386STDY7537944	1.1429	0	0	0	0	0	0	0	0	0	0	0	0	0	0	0	0	0	0	0	Mes1
CTAAGACTCGCAAGCC-5386STDY7537944	0	0	0	0	1.04857	1.04857	0	0	0	0	0	0	0	0	0	0	0	0	0	0	Mes1
CTAAGACTCGGCGCAT-5386STDY7537944	1.14014	0	0	0	0	1.14014	0	0	0	0	0	0	0	0	0	0	0	0	0	0	Mes1
CTAATGGAGCTAAACA-5386STDY7537944	3.09746	0	0	0	0	1.65409	0	0	0	0	0	0	0	0	0	1.65409	0	0	0	0	Mes1
CTAATGGGTACTTAGC-5386STDY7537944	1.63206	0	1.63206	0	1.63206	0	0	0	0	0	0	0	0	0	0	0	0	0	0	0	Mes1
CTACACCAGTACGTAA-5386STDY7537944	1.69908	0	0	0	1.69908	1.69908	0	0	0	0	0	0	0	0	0	0	0	0	0	0	Mes1
CTACACCCACGAAGCA-5386STDY7537944	1.33468	0	0	0	0	0	0	0	0	0	0	0	0	0	0	0	0	0	0	0	Mes1
CTACACCCACGCATCG-5386STDY7537944	1.41047	0	0	0	1.41047	2.59463	0	0	0	0	0	0	0	0	0	0	0	0	0	0	Mes1
CTACACCCAGCTCGAC-5386STDY7537944	1.36994	0	0	0	0	1.36994	0	0	0	0	0	0	0	0	0	0	0	0	0	0	Mes1
CTACACCCATAAGACA-5386STDY7537944	3.24774	0	0	0	0	0	0	0	0	0	0	0	0	0	0	0	0	0	0	0	Mes1
CTACACCCATCCTTGC-5386STDY7537944	2.17479	0	0	0	0	0	0	0	0	0	0	0	0	0	0	0	0	0	0	0	Mes1
CTACACCGTATCGCAT-5386STDY7537944	1.74943	0	0	0	0	0	0	0	0	0	0	0	0	0	0	0	0	0	0	0	Mes1
CTACACCGTTGCGTTA-5386STDY7537944	2.73857	0	0	0	0	2.36492	0	0	0	0	0	0	0	0	0	0	0	0	0	0	Mes1
CTACACCTCCTCATTA-5386STDY7537944	2.20317	0	1.30415	0	1.30415	1.61479	0	0	0	0	0	0	0	0	0	0	0	0.851126	0	0	Mes1
CTACATTAGAATTCCC-5386STDY7537944	2.14467	0	0	0	0	0.919422	0.919422	0	0	0	0	0	0	0	0	0	0	0	0	0	Mes1
CTACATTAGCCAGAAC-5386STDY7537944	1.27601	0	0	0	1.27601	1.27601	0	0	0	0	0	0	0	0	0	0	0	0	0	0	Mes1
CTACATTAGGGTATCG-5386STDY7537944	1.76799	0	0	0	1.23243	0	0	0	0	0	0	0	0	0	0	0	0	0	0	0	Mes1
CTACATTCAATCTACG-5386STDY7537944	0.953449	0	0	0	0	1.43253	0.953449	0	0	0	0	0	0	0	0	0	0	0	0	0	Mes1
CTACATTGTACCTACA-5386STDY7537944	1.53336	0	1.03562	0	0	1.53336	0	0	0	0	0	0	0	0	0	0	0	0	0	0	Mes1
CTACATTGTATGGTTC-5386STDY7537944	2.83472	0	0	0	0	1.1907	1.1907	0	0	0	0	0	0	0	0	0	0	0	0	0	Mes1
CTACATTTCACCACCT-5386STDY7537944	1.98424	0	0	0	0.813019	1.98424	0	0	0	0	0	0	0	0.813019	0	0	0	0	0	0	DistalMes
CTACATTTCTTCTGGC-5386STDY7537944	1.57241	0	1.57241	0	0	1.90619	0	0	0	0	0	0	0	0	0	0	0	0	0	0	Mes1
CTACCCAAGCGGCTTC-5386STDY7537944	2.16006	0	0	0	0	1.07087	0	0	0	0	0	0	0	0	0	0	0	0	0	0	Mes1
CTACCCAAGGTGCTTT-5386STDY7537944	1.41282	0	0	0	0	2.5975	1.41282	0	0	0	0	0	0	0	0	0	0	0	0	0	Mes1
CTACCCACATGCCCGA-5386STDY7537944	1.46762	0	0	0	1.46762	2.39941	0	0	0	0	0	0	0	0	0	0	1.46762	0	0	0	Mes1
CTACCCACATTACGAC-5386STDY7537944	2.41628	0	0	0	1.26723	2.15791	0	0	0	0	0	0	0	0	0	0	0	0	0	0	Mes1
CTACCCAGTAGGAGTC-5386STDY7537944	3.18777	0	0	0	0	0	0	0	1.7311	0	0	0	0	0	0	0	0	0	0	0	Mes1
CTACCCATCGAACGGA-5386STDY7537944	1.29696	0	0	0	0	0	1.29696	0	0	0	0	0	0	0	0	0	0	0	0	0	Mes1
CTACCCATCTGGTGTA-5386STDY7537944	1.9442	0	0	0	0	2.30079	0	0	0	0	0	0	0	0	0	0	0	0	0	0	Mes1
CTACGTCAGGACCACA-5386STDY7537944	0	0	0	0	0	2.30403	0	0	0	0	0	0	0	0	0	0	0	0	0	0	Mes1
CTACGTCCACAGCGTC-5386STDY7537944	2.68044	0	0	0	0	2.88979	0	0	0	0	0	0	0	0	0	0	0	0	0	0	Mes1
CTACGTCGTGACGCCT-5386STDY7537944	0	0	0	0	0	0	0	0	0	0	0	0	0	0	0	0	0	0	0	0	Mes1
CTACGTCTCGCCGTGA-5386STDY7537944	0	0	2.07796	0	0	0	0	0	0	0	0	0	0	1.50276	0	0	0	0	0	0	Mes1
CTAGAGTAGAAGGCCT-5386STDY7537944	2.28346	0	0	0	0.903582	0	0	0	0	0	0	0	0	0	0	0	0	0	0	0	Mes1
CTAGAGTAGACGCTTT-5386STDY7537944	0	0	0	0	0	2.20031	0	0	0	0	0	0	0	0	0	0	0	0	0	0	Mes1
CTAGAGTAGGACTGGT-5386STDY7537944	1.81699	0	0	0	0.827821	0	0	0	0	0	0	0	0	0	0	0	0	0	0	0	Mes4
CTAGAGTAGTCAAGCG-5386STDY7537944	0	0	0	0	0	0	0	0	0	0	0	0	0	0	0	0	0	0	0	0	Mes1
CTAGAGTCACAGCCCA-5386STDY7537944	1.99158	0	0	0	0	0	0	0	0	0	0	0	0	0	0	0	0	0	0	0	Mes1
CTAGAGTTCAGCAACT-5386STDY7537944	0	0	0	0	1.38953	1.94961	0	0	0	0	0	0	0	0	0	0	0	0	0	0	TransMes
CTAGCCTAGGAGCGAG-5386STDY7537944	2.70679	0	0	0	0	1.50303	0	0	0	0	0	0	0	0	0	0	0	0	0	0	Mes1
CTAGCCTGTCGGGTCT-5386STDY7537944	1.21398	0	0	0	0	0	0	0	0	0	0	0	0	0	0	0	0	0	0	0	Mes1
CTAGCCTGTGCAACTT-5386STDY7537944	0	0	0	0	1.96264	1.40095	0	0	0	0	0	0	0	0	0	0	0	0	0	0	Mes1
CTAGCCTGTTCCACTC-5386STDY7537944	1.55069	0	0	0	2.49685	1.55069	1.55069	0	0	0	0	0	0	0	0	0	0	0	0	0	Mes1
CTAGTGAAGCTAACAA-5386STDY7537944	0	0	0	0	1.46762	2.03833	0	0	0	0	0	0	0	0	0	0	0	0	0	0	Mes1
CTAGTGAAGTTAGCGG-5386STDY7537944	1.66426	0	0	0	0	0	0	0	0	0	0	0	0	0	0	0	0	0	0	0	Mes1
CTAGTGACAAACCCAT-5386STDY7537944	1.29062	0	0	0	1.83579	1.29062	0	0	0	0	0	0	0	0	0	0	0	0	0	0	Mes1
CTAGTGAGTTGCGTTA-5386STDY7537944	0	0	1.26486	0	1.80586	0	0	0	0	0	0	0	0	0	0	0	0	0	0	0	Mes1
CTAGTGATCATGTAGC-5386STDY7537944	2.35796	0	0	0	1.43265	0.953547	0	0	0	0	0	0	0	0	0	0	0	0	0	0	Mes1
[truncated: 42,940 more rows]
