# Supplementary material for: A human embryonic limb cell atlas resolved in space and time
Source: Nature. 2023 Dec 6;635(8039):668–78. doi: 10.1038/s41586-023-06806-x (PMC7616500; doi:10.1038/s41586-023-06806-x)
Supplement: Supplementary file 20 — Source Data Extended Data Fig. 5 [file 41586_2023_6806_MOESM20_ESM.xlsx]

## Sheet: panel_c
index	UMAP1	UMAP2	cell_cluster
AAACCTGCAACACCTA-FCAImmP7536758	2.3645	0.898613	Pericyte
AAACGGGCATAACCTG-FCAImmP7536758	1.4351	1.5502	SMC
AAAGATGAGACTACAA-FCAImmP7536758	4.16917	1.19805	SMProg
AAAGATGGTGGTACAG-FCAImmP7536758	1.84259	1.15504	SMC
AAAGCAACATGGTCAT-FCAImmP7536758	4.79934	0.840701	SMProg
AAAGCAAGTCGTCTTC-FCAImmP7536758	5.15558	1.28362	SMProg
AAAGTAGAGCGAGAAA-FCAImmP7536758	4.63213	0.958921	SMProg
AAAGTAGGTACCATCA-FCAImmP7536758	2.58101	1.02467	SMC
AAAGTAGGTTTGTGTG-FCAImmP7536758	3.25392	0.781412	SMProg
AAATGCCGTTACCAGT-FCAImmP7536758	4.33299	-0.44887	NeuralFibro
AACCATGGTACAGACG-FCAImmP7536758	3.49486	0.869831	SMProg
AACTCCCAGATATACG-FCAImmP7536758	3.78657	0.0970953	NeuralFibro
AACTCTTAGGGTCTCC-FCAImmP7536758	1.65621	0.465423	Pericyte
AAGACCTGTAGGAGTC-FCAImmP7536758	3.47155	-0.345568	NeuralFibro
AAGCCGCCAAAGCGGT-FCAImmP7536758	2.94092	1.01527	Pericyte
AAGGAGCGTGACTACT-FCAImmP7536758	4.15903	0.726426	SMProg
AAGTCTGAGATGTAAC-FCAImmP7536758	1.53767	1.46148	SMC
ACACCAACAATAGAGT-FCAImmP7536758	2.35372	0.60702	Pericyte
ACACCAATCACGCGGT-FCAImmP7536758	4.77472	1.5191	SMProg
ACACCGGCAATTGCTG-FCAImmP7536758	3.75946	-0.0627114	NeuralFibro
ACAGCCGTCGAGGTAG-FCAImmP7536758	2.01561	1.20803	SMC
ACAGCTAGTCTAGGTT-FCAImmP7536758	1.95925	0.523106	Pericyte
ACATACGGTGTGAAAT-FCAImmP7536758	2.51332	0.543605	Pericyte
ACATGGTCACTGTGTA-FCAImmP7536758	4.07444	0.0611156	NeuralFibro
ACATGGTGTTCCGTCT-FCAImmP7536758	4.58593	1.25104	SMProg
ACATGGTTCCTTTCTC-FCAImmP7536758	1.63815	0.942233	Pericyte
ACCAGTAGTCTAGGTT-FCAImmP7536758	5.04129	1.31096	SMProg
ACCAGTAGTCTCATCC-FCAImmP7536758	4.09555	1.05342	SMProg
ACCCACTTCAAGGTAA-FCAImmP7536758	4.56932	-0.458518	NeuralFibro
ACCGTAATCTTTACAC-FCAImmP7536758	2.26302	0.575078	Pericyte
ACCTTTAAGGCTACGA-FCAImmP7536758	1.46578	1.65928	SMC
ACGAGGAAGACGACGT-FCAImmP7536758	4.90521	1.35332	SMProg
ACGAGGACAAACCCAT-FCAImmP7536758	4.1815	0.903402	SMProg
ACGGAGAAGCTTTGGT-FCAImmP7536758	4.31642	0.678386	SMProg
ACGGAGAGTCACAAGG-FCAImmP7536758	2.546	1.17213	Pericyte
ACTGAACAGCCACGTC-FCAImmP7536758	2.6771	1.36103	SMC
ACTGAGTTCGGCTTGG-FCAImmP7536758	4.21341	0.72874	SMProg
ACTGATGCAATCCGAT-FCAImmP7536758	2.00562	0.332343	Pericyte
ACTGCTCGTAGGAGTC-FCAImmP7536758	3.54296	0.841093	SMProg
ACTTACTTCAACACAC-FCAImmP7536758	2.00135	0.913889	Pericyte
ACTTGTTGTGGCAAAC-FCAImmP7536758	4.41223	0.137074	NeuralFibro
ACTTTCAAGTTAGCGG-FCAImmP7536758	4.5563	-0.181651	NeuralFibro
AGAATAGCATCAGTAC-FCAImmP7536758	3.57226	-0.361329	NeuralFibro
AGACGTTCAGAGCCAA-FCAImmP7536758	3.90392	0.854489	SMProg
AGAGTGGAGAGTCGGT-FCAImmP7536758	4.30223	0.699606	SMProg
AGAGTGGTCAATAAGG-FCAImmP7536758	2.1348	0.758758	Pericyte
AGATCTGTCCGTACAA-FCAImmP7536758	1.87517	0.872418	Pericyte
AGATCTGTCGGCATCG-FCAImmP7536758	3.38102	0.840528	SMProg
AGATTGCAGAAACGAG-FCAImmP7536758	3.52036	-0.226768	NeuralFibro
AGATTGCTCAGCTTAG-FCAImmP7536758	2.73264	0.546964	Pericyte
AGCATACCAGCCTTTC-FCAImmP7536758	3.603	-0.179397	NeuralFibro
AGCTTGAAGATAGTCA-FCAImmP7536758	1.77745	0.486629	Pericyte
AGGGATGAGGCGACAT-FCAImmP7536758	2.10554	0.176837	Pericyte
AGGGATGTCATCGATG-FCAImmP7536758	2.15474	0.428649	Pericyte
AGGGTGACAAGGACTG-FCAImmP7536758	5.36716	1.33612	SMProg
AGGGTGATCACAGGCC-FCAImmP7536758	1.3413	1.55566	SMC
AGTAGTCCAGGTGCCT-FCAImmP7536758	2.27287	0.447296	Pericyte
AGTCTTTCAGTGAGTG-FCAImmP7536758	5.3555	0.851644	SMProg
AGTGTCATCCGTAGTA-FCAImmP7536758	1.83014	0.573858	Pericyte
ATAACGCCAAACCTAC-FCAImmP7536758	1.32566	1.62355	SMC
ATCACGAGTTAAAGTG-FCAImmP7536758	1.81909	0.706949	Pericyte
ATCATGGAGATGCCTT-FCAImmP7536758	4.32436	1.12794	SMProg
ATCCACCAGTGGGCTA-FCAImmP7536758	1.41534	1.40412	SMC
ATCCGAACACTATCTT-FCAImmP7536758	2.47465	0.383962	Pericyte
ATCCGAACAGGGTATG-FCAImmP7536758	1.79199	0.40942	Pericyte
ATCGAGTTCTCGAGTA-FCAImmP7536758	2.11852	0.298737	Pericyte
ATGAGGGGTGCTAGCC-FCAImmP7536758	4.63084	0.988462	SMProg
ATGCGATTCGTTACAG-FCAImmP7536758	1.60408	0.721456	Pericyte
ATGGGAGTCCTGTAGA-FCAImmP7536758	3.8799	0.123145	NeuralFibro
ATTACTCAGACAATAC-FCAImmP7536758	2.1913	0.481903	Pericyte
ATTACTCAGGGTTCCC-FCAImmP7536758	1.85031	0.250496	Pericyte
ATTACTCTCAGGATCT-FCAImmP7536758	4.99814	0.705168	SMProg
ATTATCCAGTGCCATT-FCAImmP7536758	1.79134	0.329327	Pericyte
ATTGGACAGTCATGCT-FCAImmP7536758	1.33138	1.55557	SMC
ATTGGTGCAGCTTAAC-FCAImmP7536758	3.95452	0.569011	SMProg
CAACCAAAGCCGTCGT-FCAImmP7536758	1.88583	0.403855	Pericyte
CAACTAGCACCCATGG-FCAImmP7536758	1.91728	0.43011	Pericyte
CAAGAAAGTACAAGTA-FCAImmP7536758	5.44638	0.616466	SMProg
CAAGATCAGCTAGGCA-FCAImmP7536758	2.02842	0.377392	Pericyte
CAAGATCGTCGCCATG-FCAImmP7536758	2.15265	0.592281	Pericyte
CAAGTTGTCGTGGGAA-FCAImmP7536758	2.40889	0.353337	Pericyte
CACACAAGTAAACCTC-FCAImmP7536758	2.85111	1.0551	SMProg
CACACAAGTAGTAGTA-FCAImmP7536758	1.90743	0.34426	Pericyte
CACACCTAGTCCTCCT-FCAImmP7536758	3.33629	-0.500095	NeuralFibro
CACACTCAGCGTCAAG-FCAImmP7536758	1.72109	0.516994	Pericyte
CACAGGCTCACAAACC-FCAImmP7536758	4.51859	0.944246	SMProg
CACAGTATCAACGCTA-FCAImmP7536758	4.2895	1.12233	SMProg
CACCAGGAGAAGGGTA-FCAImmP7536758	4.18425	0.315605	NeuralFibro
CACCTTGAGTGACATA-FCAImmP7536758	2.12853	0.285078	Pericyte
CACTCCATCTTGTACT-FCAImmP7536758	4.41417	0.743345	SMProg
CAGAATCAGTGGTAAT-FCAImmP7536758	2.89888	0.62453	Pericyte
CAGAGAGCATCAGTAC-FCAImmP7536758	4.0107	-0.159093	NeuralFibro
CAGAGAGGTAATCGTC-FCAImmP7536758	2.03186	0.421024	Pericyte
CAGAGAGGTCACTTCC-FCAImmP7536758	3.60193	0.905212	SMProg
CAGCATAAGTGAACAT-FCAImmP7536758	4.49622	1.09462	SMProg
CAGCATACAAGTTGTC-FCAImmP7536758	1.52339	1.41137	SMC
CAGCCGAAGTGCGATG-FCAImmP7536758	3.79175	0.932957	SMProg
CAGCCGAGTCAGAAGC-FCAImmP7536758	1.87214	0.440474	Pericyte
CAGCTGGGTAAATACG-FCAImmP7536758	4.16759	0.338933	NeuralFibro
CAGCTGGGTTGCCTCT-FCAImmP7536758	1.69394	0.65693	Pericyte
CAGCTGGTCCTCAACC-FCAImmP7536758	5.51935	1.2878	SMProg
CAGGTGCCAAACTGTC-FCAImmP7536758	4.55097	0.735877	SMProg
CAGGTGCTCGCAGGCT-FCAImmP7536758	4.56149	0.447463	SMProg
CAGTAACCACGAAATA-FCAImmP7536758	5.22629	0.729757	SMProg
CATGCCTTCTCGCTTG-FCAImmP7536758	2.79773	0.630311	Pericyte
CCACGGATCAGCATGT-FCAImmP7536758	3.91015	0.847944	SMProg
CCATGTCAGATCTGAA-FCAImmP7536758	3.76795	0.950024	SMProg
CCATGTCTCCTAGTGA-FCAImmP7536758	3.67894	0.694613	SMProg
CCATTCGAGAAACGCC-FCAImmP7536758	2.36093	0.242257	Pericyte
CCATTCGTCGTTTAGG-FCAImmP7536758	2.33874	0.173154	Pericyte
CCCAGTTGTAGTACCT-FCAImmP7536758	1.58547	1.66789	SMC
CCTATTAGTCCTGCTT-FCAImmP7536758	3.45098	0.819338	SMProg
CCTCTGAAGCCACGTC-FCAImmP7536758	1.72337	0.398402	Pericyte
CCTTACGCAATAGCAA-FCAImmP7536758	1.81239	1.08534	SMC
CCTTCCCTCTTGTACT-FCAImmP7536758	1.79903	0.537856	Pericyte
CCTTCGAGTCAACATC-FCAImmP7536758	2.06854	0.200452	Pericyte
CCTTTCTGTAAAGGAG-FCAImmP7536758	3.61307	0.0110512	NeuralFibro
CGAATGTTCCTGCAGG-FCAImmP7536758	1.72954	0.411859	Pericyte
CGACCTTGTAAGGATT-FCAImmP7536758	2.10198	0.230032	Pericyte
CGAGAAGGTAGAGGAA-FCAImmP7536758	3.58341	0.785448	SMProg
CGAGCACAGCGTTCCG-FCAImmP7536758	2.23886	1.00573	SMC
CGCGTTTTCTCATTCA-FCAImmP7536758	4.18784	0.288802	NeuralFibro
CGCTATCGTAGAGTGC-FCAImmP7536758	2.43861	0.715072	Pericyte
CGCTTCATCTTGCATT-FCAImmP7536758	2.83299	0.671492	Pericyte
CGGACGTAGCCGATTT-FCAImmP7536758	2.2131	0.507747	Pericyte
CGGTTAACACAGATTC-FCAImmP7536758	1.77856	0.306905	Pericyte
CGTCACTCACAACGTT-FCAImmP7536758	4.04706	0.75685	SMProg
CGTCAGGAGAACAATC-FCAImmP7536758	4.86795	0.965248	SMProg
CGTCTACCATGGTTGT-FCAImmP7536758	3.38188	-0.466619	NeuralFibro
CGTCTACGTCGCATCG-FCAImmP7536758	2.51657	0.39487	Pericyte
CGTGAGCAGAAGAAGC-FCAImmP7536758	2.07605	1.31498	SMC
CGTGTAAGTAGGGTAC-FCAImmP7536758	1.25818	1.69408	SMC
CGTTAGAAGAAGATTC-FCAImmP7536758	4.04656	0.465148	SMProg
CGTTAGAGTGAAAGAG-FCAImmP7536758	4.31479	0.95766	SMProg
CGTTCTGCAGACAAAT-FCAImmP7536758	1.89502	0.863464	Pericyte
CGTTGGGGTTCCCGAG-FCAImmP7536758	2.03649	0.371322	Pericyte
CTAACTTAGCGTTGCC-FCAImmP7536758	1.45836	1.51518	SMC
CTAATGGAGTACGCCC-FCAImmP7536758	2.40065	0.231918	Pericyte
CTACACCGTATATCCG-FCAImmP7536758	3.97754	0.92996	SMProg
CTACACCTCCCGGATG-FCAImmP7536758	2.64231	0.407389	Pericyte
CTACATTAGCGTGAAC-FCAImmP7536758	4.15203	0.719609	SMProg
CTACCCAGTGCCTGCA-FCAImmP7536758	4.76108	0.871037	SMProg
CTCACACTCTGCGTAA-FCAImmP7536758	1.92221	0.277337	Pericyte
CTCGAAAGTCGATTGT-FCAImmP7536758	2.51388	1.01505	Pericyte
CTCGAGGTCCTCTAGC-FCAImmP7536758	4.54488	0.900805	SMProg
CTCTACGTCACAATGC-FCAImmP7536758	1.96221	0.616006	Pericyte
CTGAAGTGTGATGTCT-FCAImmP7536758	3.7773	0.963102	SMProg
CTGCGGACAGGGTTAG-FCAImmP7536758	5.27176	0.274587	NeuralFibro
CTGCTGTGTTCACGGC-FCAImmP7536758	3.5099	0.894666	SMProg
CTGCTGTTCAAACGGG-FCAImmP7536758	2.02208	1.1385	SMC
CTGGTCTAGAGAGCTC-FCAImmP7536758	2.43252	0.721022	Pericyte
CTGGTCTTCCAGAGGA-FCAImmP7536758	1.40258	1.41092	SMC
CTGTGCTCATTTCACT-FCAImmP7536758	1.79235	0.444353	Pericyte
CTGTGCTGTACTTCTT-FCAImmP7536758	3.34697	0.800508	SMProg
CTGTTTAAGCCGCCTA-FCAImmP7536758	2.67835	0.908611	Pericyte
CTGTTTAGTTACGCGC-FCAImmP7536758	2.03321	0.469983	Pericyte
CTTTGCGGTAGAGGAA-FCAImmP7536758	1.61445	0.556456	Pericyte
GAAACTCCAATCGAAA-FCAImmP7536758	1.62786	1.51755	SMC
GAAACTCTCACTCCTG-FCAImmP7536758	4.60923	0.884118	SMProg
GAAACTCTCATAAAGG-FCAImmP7536758	3.61727	-0.23453	NeuralFibro
GAAATGATCTCAACTT-FCAImmP7536758	1.82943	0.471157	Pericyte
GAACCTACACAGCCCA-FCAImmP7536758	2.43361	0.320619	Pericyte
GAATAAGAGGAGTCTG-FCAImmP7536758	4.28095	-0.640504	NeuralFibro
GACACGCCATCGGACC-FCAImmP7536758	2.04828	0.700447	Pericyte
GACCAATAGGCATGTG-FCAImmP7536758	2.71569	0.700582	Pericyte
GACCAATGTAACGCGA-FCAImmP7536758	3.64977	-0.0993723	NeuralFibro
GACCTGGCAGGAATGC-FCAImmP7536758	1.86604	1.14959	SMC
GACGGCTCACATCCAA-FCAImmP7536758	2.01663	0.260082	Pericyte
GACGTGCAGATAGCAT-FCAImmP7536758	1.67083	1.60367	SMC
GACTGCGCAGCTCCGA-FCAImmP7536758	2.58224	0.605265	Pericyte
GAGGTGACAATGGAAT-FCAImmP7536758	5.73664	1.27918	SMProg
GATCAGTGTCGCTTCT-FCAImmP7536758	4.2439	0.805462	SMProg
GATCAGTTCGCTAGCG-FCAImmP7536758	4.51084	-0.403588	NeuralFibro
GATCGTAGTACCGTAT-FCAImmP7536758	5.019	1.55559	SMProg
GATCGTATCCAAAGTC-FCAImmP7536758	4.81571	1.49314	SMProg
GATGAAACATGTTCCC-FCAImmP7536758	4.83782	1.33778	SMProg
GATGAGGCAACACCCG-FCAImmP7536758	2.08073	0.521533	Pericyte
GATTCAGCACGAAATA-FCAImmP7536758	3.51479	-0.105307	NeuralFibro
GATTCAGTCCGCATCT-FCAImmP7536758	1.60297	1.19104	SMC
GCAAACTTCGATGAGG-FCAImmP7536758	2.06316	0.292306	Pericyte
GCACTCTCAGCCTGTG-FCAImmP7536758	4.1812	0.27775	SMProg
GCACTCTCATCTATGG-FCAImmP7536758	2.92471	0.5447	Pericyte
GCATGATTCACTGGGC-FCAImmP7536758	3.33735	-0.42582	NeuralFibro
GCATGATTCATCTGCC-FCAImmP7536758	1.50489	1.1413	SMC
GCATGCGTCGTTGACA-FCAImmP7536758	1.8682	0.425282	Pericyte
GCCAAATGTGTGAAAT-FCAImmP7536758	3.98327	-0.0273697	NeuralFibro
GCGACCATCGGTGTCG-FCAImmP7536758	4.72277	1.41361	SMProg
GCGAGAAAGTGGCACA-FCAImmP7536758	1.68702	1.56068	SMC
GCGCAACAGGCGATAC-FCAImmP7536758	2.5488	0.589978	Pericyte
GCGCAACAGTCCGGTC-FCAImmP7536758	3.53331	0.815641	SMProg
GCTTGAATCGACGGAA-FCAImmP7536758	4.68346	1.09873	SMProg
GGAAAGCAGCGCCTTG-FCAImmP7536758	5.32044	0.834806	SMProg
GGAATAACAACGATCT-FCAImmP7536758	4.47733	0.926111	SMProg
GGAATAACATGCAACT-FCAImmP7536758	4.20771	0.44404	NeuralFibro
GGACATTGTCCGAGTC-FCAImmP7536758	3.54847	-0.269926	NeuralFibro
GGAGCAATCAGCCTAA-FCAImmP7536758	1.79447	0.427078	Pericyte
GGATGTTCACATGGGA-FCAImmP7536758	4.67343	1.13603	SMProg
GGATGTTGTCCGACGT-FCAImmP7536758	5.15797	1.84554	SMProg
GGATTACCATGCAACT-FCAImmP7536758	1.72228	0.479277	Pericyte
GGCGACTTCCGGGTGT-FCAImmP7536758	3.40008	-0.342943	NeuralFibro
GGCTCGACACCAGCAC-FCAImmP7536758	4.24516	0.752246	SMProg
GGCTCGAGTCTAGGTT-FCAImmP7536758	4.90382	1.50434	SMProg
GGGAGATAGTTACGGG-FCAImmP7536758	2.17941	0.285887	Pericyte
GGGATGATCAGCACAT-FCAImmP7536758	2.72912	0.736029	Pericyte
GGGTCTGCAGTGGAGT-FCAImmP7536758	3.46755	-0.420402	NeuralFibro
GGGTCTGTCACATACG-FCAImmP7536758	5.00665	1.55585	SMProg
GGGTTGCAGACGCTTT-FCAImmP7536758	3.19384	0.963101	SMProg
GTAACTGCATATACCG-FCAImmP7536758	4.95477	0.869849	SMProg
GTACTTTAGTACCGGA-FCAImmP7536758	3.37679	0.693623	SMProg
GTACTTTAGTCGCCGT-FCAImmP7536758	3.8936	0.909354	SMProg
GTAGTCAAGATAGTCA-FCAImmP7536758	2.00466	1.28806	SMC
GTCACAACAGATCCAT-FCAImmP7536758	1.93673	0.425674	Pericyte
GTCTCGTAGTGCTGCC-FCAImmP7536758	2.19465	0.374729	Pericyte
GTCTTCGCACGCATCG-FCAImmP7536758	4.31973	0.92143	SMProg
GTGAAGGGTAGGCATG-FCAImmP7536758	4.62744	1.39863	SMProg
GTGCATAAGTTTGCGT-FCAImmP7536758	5.22719	1.19192	SMProg
GTGCGGTAGGTACTCT-FCAImmP7536758	3.65633	-0.141256	NeuralFibro
GTGCTTCAGCCACTAT-FCAImmP7536758	1.77597	0.605378	Pericyte
GTGGGTCAGTGTACCT-FCAImmP7536758	4.29761	0.422907	SMProg
GTGTGCGAGAGAGCTC-FCAImmP7536758	2.76066	0.716791	Pericyte
GTGTTAGTCAGCACAT-FCAImmP7536758	4.25342	0.933899	SMProg
GTTACAGAGATAGCAT-FCAImmP7536758	1.86915	1.04631	Pericyte
GTTACAGTCGCTGATA-FCAImmP7536758	3.49267	-0.304245	NeuralFibro
GTTCATTGTGCCTGCA-FCAImmP7536758	4.51241	0.753315	SMProg
GTTCATTTCACAGTAC-FCAImmP7536758	1.99735	1.25965	SMC
GTTTCTAAGGCCCTCA-FCAImmP7536758	2.17857	0.463447	Pericyte
TAAGCGTAGTCCATAC-FCAImmP7536758	2.163	0.347608	Pericyte
TAAGCGTGTGTGACGA-FCAImmP7536758	2.5948	0.476771	Pericyte
TACAGTGAGTATCGAA-FCAImmP7536758	2.20089	0.465411	Pericyte
TACCTTATCTGGGCCA-FCAImmP7536758	2.24975	0.385391	Pericyte
TACGGGCAGGACAGAA-FCAImmP7536758	1.80444	0.468414	Pericyte
TACGGGCGTAGAAAGG-FCAImmP7536758	2.65125	0.508503	Pericyte
TACGGTATCAGCCTAA-FCAImmP7536758	1.40526	1.23779	SMC
TACTTGTGTACTCGCG-FCAImmP7536758	4.63154	0.450167	SMProg
TAGAGCTTCATAAAGG-FCAImmP7536758	3.74742	1.02269	SMProg
TAGCCGGCAATGGAAT-FCAImmP7536758	1.95766	0.844323	Pericyte
TAGCCGGGTGGACGAT-FCAImmP7536758	2.37804	0.487382	Pericyte
TAGTTGGGTAAGTGTA-FCAImmP7536758	4.55766	0.836953	SMProg
TATCAGGAGCTGATAA-FCAImmP7536758	2.45185	0.783968	Pericyte
TATCAGGGTCCGAATT-FCAImmP7536758	3.61396	-0.173776	NeuralFibro
TCACGAATCTCCTATA-FCAImmP7536758	1.92189	0.311731	Pericyte
TCAGATGCAGACAAAT-FCAImmP7536758	4.1229	1.01402	SMProg
TCAGCTCCACGACTCG-FCAImmP7536758	4.63867	1.33659	SMProg
TCATTTGAGACCACGA-FCAImmP7536758	2.21148	0.364013	Pericyte
TCATTTGAGGCAATTA-FCAImmP7536758	3.59749	-0.164853	NeuralFibro
TCGAGGCGTAGCGTAG-FCAImmP7536758	2.84013	1.12573	Pericyte
TCGCGTTAGCGATGAC-FCAImmP7536758	4.42579	0.733173	SMProg
TCGTACCCATTTGCTT-FCAImmP7536758	2.18044	0.646487	Pericyte
TCTATTGCAAGAAGAG-FCAImmP7536758	1.792	0.661579	Pericyte
TCTCTAAAGTTTCCTT-FCAImmP7536758	4.28493	0.911231	SMProg
TCTCTAATCCTCGCAT-FCAImmP7536758	1.93839	0.352563	Pericyte
TCTGAGAAGACTAGGC-FCAImmP7536758	2.06509	0.237491	Pericyte
TCTGAGAAGCACGCCT-FCAImmP7536758	2.47884	0.614014	Pericyte
TCTGGAACATGGATGG-FCAImmP7536758	4.92207	0.314479	NeuralFibro
TCTTTCCTCCACGAAT-FCAImmP7536758	1.93515	0.586943	Pericyte
TGAAAGAAGAAGAAGC-FCAImmP7536758	1.59562	0.571735	Pericyte
TGAAAGATCCGGCACA-FCAImmP7536758	1.61472	0.310685	Pericyte
TGAAAGATCTCATTCA-FCAImmP7536758	1.84504	1.00941	Pericyte
TGACGGCAGACCGGAT-FCAImmP7536758	2.91834	0.747314	Pericyte
TGACTAGCATGGTAGG-FCAImmP7536758	1.76679	1.25824	SMC
TGACTTTAGTCTTGCA-FCAImmP7536758	2.00222	0.380378	Pericyte
TGAGAGGTCGCCGTGA-FCAImmP7536758	2.2546	0.617441	Pericyte
TGAGCATAGTAGGTGC-FCAImmP7536758	3.37656	-0.404746	NeuralFibro
TGAGCATCATGCAACT-FCAImmP7536758	4.29327	0.842235	SMProg
TGCACCTAGAATTGTG-FCAImmP7536758	2.94023	0.666249	Pericyte
TGCACCTGTTCCTCCA-FCAImmP7536758	2.10322	0.256584	Pericyte
TGCCAAAAGTGAAGTT-FCAImmP7536758	1.82592	0.275992	Pericyte
TGCCAAACAGTCACTA-FCAImmP7536758	1.60453	0.6261	Pericyte
TGCCCTAGTGGCTCCA-FCAImmP7536758	4.39296	1.06634	SMProg
TGCGGGTCATGATCCA-FCAImmP7536758	2.70006	1.16633	Pericyte
TGCTACCAGCGTAATA-FCAImmP7536758	1.40551	1.46275	SMC
TGCTACCTCACTCCTG-FCAImmP7536758	1.80634	0.427233	Pericyte
TGGACGCCAATCCGAT-FCAImmP7536758	1.85801	0.36863	Pericyte
TGGACGCTCGGTTCGG-FCAImmP7536758	4.28211	0.226877	NeuralFibro
TGGCGCATCTCCAGGG-FCAImmP7536758	1.82522	0.187152	Pericyte
TGGGCGTTCCGCGTTT-FCAImmP7536758	2.25305	0.192793	Pericyte
TGGTTCCCACAAGCCC-FCAImmP7536758	2.35432	0.707566	Pericyte
TTAGGACTCCAAGCCG-FCAImmP7536758	1.66268	0.469323	Pericyte
TTAGGCACACTCAGGC-FCAImmP7536758	4.64937	0.864524	SMProg
TTAGGCACACTGTGTA-FCAImmP7536758	1.76925	0.355503	Pericyte
TTAGTTCGTAAACCTC-FCAImmP7536758	1.85157	0.383847	Pericyte
TTCCCAGCACACCGCA-FCAImmP7536758	3.50779	-0.264484	NeuralFibro
TTCGGTCGTCCGACGT-FCAImmP7536758	4.79339	0.775868	SMProg
TTCGGTCTCGGTCTAA-FCAImmP7536758	1.93752	1.21597	SMC
TTCGGTCTCTGTCTAT-FCAImmP7536758	2.01988	0.321334	Pericyte
TTGTAGGTCCACTCCA-FCAImmP7536758	4.10532	0.0728551	NeuralFibro
TTTCCTCGTTCCACTC-FCAImmP7536758	2.12066	0.417037	Pericyte
TTTGCGCGTCTCCATC-FCAImmP7536758	1.88278	0.376355	Pericyte
TTTGGTTGTTCCATGA-FCAImmP7536758	1.81035	0.372243	Pericyte
AAAGCAAAGGCAAAGA-FCAImmP7536759	1.80025	0.391735	Pericyte
AAAGTAGTCAGGTTCA-FCAImmP7536759	3.48904	-0.174319	NeuralFibro
AACCATGGTCTTCTCG-FCAImmP7536759	2.13097	0.581345	Pericyte
AACGTTGGTATTAGCC-FCAImmP7536759	4.65067	1.35704	SMProg
AACTTTCCAGGATTGG-FCAImmP7536759	2.0487	0.348857	Pericyte
AAGGCAGGTCTGCAAT-FCAImmP7536759	1.84373	0.352564	Pericyte
AATCCAGTCTGGAGCC-FCAImmP7536759	1.56917	1.05319	SMC
ACACCAACAGACGTAG-FCAImmP7536759	3.63537	0.742306	SMProg
ACACCCTTCCGTTGCT-FCAImmP7536759	1.86818	0.474239	Pericyte
ACACCGGGTCCGAAGA-FCAImmP7536759	4.8609	1.48063	SMProg
ACACTGACACGCGAAA-FCAImmP7536759	1.8758	0.563547	Pericyte
ACCTTTACATGCCACG-FCAImmP7536759	4.46732	0.908853	SMProg
ACGAGGAGTGAGTGAC-FCAImmP7536759	3.96431	0.0800457	NeuralFibro
ACGATACGTGTTTGGT-FCAImmP7536759	3.41936	0.745674	SMProg
ACGATGTCATCAGTAC-FCAImmP7536759	1.40017	0.931254	SMC
ACGCCAGCAATCGGTT-FCAImmP7536759	3.56117	-0.188955	NeuralFibro
ACGCCAGCATGAAGTA-FCAImmP7536759	4.28335	0.317393	NeuralFibro
ACGGCCAAGATGGGTC-FCAImmP7536759	4.25077	0.742848	SMProg
ACGGCCACAATCTGCA-FCAImmP7536759	3.13948	1.68938	Pericyte
ACGGGCTTCGCGTTTC-FCAImmP7536759	1.61388	0.560261	Pericyte
ACGGGTCGTGATGCCC-FCAImmP7536759	3.54928	0.924487	SMProg
ACGGGTCTCATACGGT-FCAImmP7536759	3.11909	0.886741	SMProg
ACTATCTGTCCTCTTG-FCAImmP7536759	3.90925	-0.010601	NeuralFibro
ACTGAACGTATCGCAT-FCAImmP7536759	1.967	0.513958	Pericyte
ACTTACTAGACCTTTG-FCAImmP7536759	3.89241	0.671189	SMProg
ACTTTCAAGTCAAGCG-FCAImmP7536759	1.78497	0.965781	SMC
AGAATAGGTAAACGCG-FCAImmP7536759	1.71759	0.480065	Pericyte
AGACGTTAGGAATTAC-FCAImmP7536759	2.69209	0.575825	Pericyte
AGAGTGGGTTCCGGCA-FCAImmP7536759	3.41765	0.966675	SMProg
AGCATACGTGATAAAC-FCAImmP7536759	1.88013	1.38078	SMC
AGCATACGTTTAAGCC-FCAImmP7536759	3.9579	-0.149215	NeuralFibro
AGCATACTCTCGCATC-FCAImmP7536759	2.72562	0.815696	Pericyte
AGCGGTCCAATAGCAA-FCAImmP7536759	2.12777	0.33598	Pericyte
AGCGGTCTCTTAGCCC-FCAImmP7536759	2.7879	1.36182	Pericyte
AGCGTATAGTTAAGTG-FCAImmP7536759	5.27395	0.284475	SMProg
AGCGTCGAGCGTAATA-FCAImmP7536759	3.43846	-0.199469	NeuralFibro
AGGCCACAGGACACCA-FCAImmP7536759	1.56462	0.908313	Pericyte
AGGCCACGTCGCCATG-FCAImmP7536759	4.85061	0.995069	SMProg
AGGCCACTCGCTGATA-FCAImmP7536759	1.40607	1.622	SMC
AGGGATGCAAGAGGCT-FCAImmP7536759	4.25383	1.0808	SMProg
AGGGATGGTCTTGTCC-FCAImmP7536759	1.87464	0.406951	Pericyte
AGGGATGTCATGTGGT-FCAImmP7536759	2.44759	0.385644	Pericyte
AGGGTGAAGTATCTCG-FCAImmP7536759	2.25975	0.314647	Pericyte
AGGTCCGGTATATGAG-FCAImmP7536759	4.14222	0.622708	SMProg
AGTAGTCGTGATGCCC-FCAImmP7536759	2.67002	0.5672	Pericyte
AGTGAGGTCAACACTG-FCAImmP7536759	3.96071	0.869454	SMProg
AGTGGGAAGGAACTGC-FCAImmP7536759	4.89862	1.33229	SMProg
AGTGGGATCACTCCTG-FCAImmP7536759	3.66623	-0.290971	NeuralFibro
AGTGTCAGTACTCGCG-FCAImmP7536759	4.26267	-0.150462	NeuralFibro
AGTGTCAGTTGACGTT-FCAImmP7536759	1.80642	0.380496	Pericyte
ATAACGCTCCTTCAAT-FCAImmP7536759	2.13069	0.278276	Pericyte
ATAGACCAGCTACCTA-FCAImmP7536759	3.09782	0.584337	SMProg
ATCATCTAGAGGACGG-FCAImmP7536759	1.75306	0.348349	Pericyte
ATCATCTTCCTGCAGG-FCAImmP7536759	5.40076	0.980629	SMProg
ATCTACTAGTAACCCT-FCAImmP7536759	4.3593	1.16879	SMProg
ATCTGCCGTAAATGAC-FCAImmP7536759	1.51856	1.06952	SMC
ATGAGGGCAGTGGAGT-FCAImmP7536759	1.71882	1.4775	SMC
ATGAGGGGTGGCCCTA-FCAImmP7536759	4.38873	1.19761	SMProg
ATGTGTGGTCAGTGGA-FCAImmP7536759	2.58866	0.901333	Pericyte
CAACCAACACAGGTTT-FCAImmP7536759	2.08054	1.09824	SMC
CAAGAAAGTGTAAGTA-FCAImmP7536759	1.65336	0.637988	Pericyte
CAAGGCCGTAGCTCCG-FCAImmP7536759	1.65433	0.371181	Pericyte
CACACAAAGAGGTACC-FCAImmP7536759	3.69789	-0.12839	NeuralFibro
CACACAATCACCATAG-FCAImmP7536759	1.66373	0.580808	Pericyte
CACAGGCAGCAACGGT-FCAImmP7536759	2.50002	0.85508	Pericyte
CACAGGCTCAGCAACT-FCAImmP7536759	5.12157	0.532457	SMProg
CACAGTAGTTCAACCA-FCAImmP7536759	4.61978	0.878154	SMProg
CACATAGCACTAGTAC-FCAImmP7536759	1.53905	1.5809	SMC
CACATTTAGACAGGCT-FCAImmP7536759	4.35263	0.967108	SMProg
CAGAGAGGTTCAGGCC-FCAImmP7536759	4.98845	0.910516	SMProg
CAGATCACAGGTCTCG-FCAImmP7536759	4.54775	1.0822	SMProg
CAGATCAGTATTCGTG-FCAImmP7536759	1.68592	0.234504	Pericyte
CAGCAGCGTATAAACG-FCAImmP7536759	2.38904	0.655396	Pericyte
CAGCATAAGATGGCGT-FCAImmP7536759	1.92849	0.382862	Pericyte
CAGCGACAGACAATAC-FCAImmP7536759	1.84133	0.260311	Pericyte
CAGTAACAGCGATCCC-FCAImmP7536759	3.77686	0.107097	NeuralFibro
CAGTAACAGTTATCGC-FCAImmP7536759	3.73041	-0.325507	NeuralFibro
CAGTCCTTCGCAGGCT-FCAImmP7536759	1.70362	0.652671	Pericyte
CATATTCGTACAAGTA-FCAImmP7536759	4.01623	-0.00774231	NeuralFibro
CATCAAGTCTCAAGTG-FCAImmP7536759	4.60085	0.88773	SMProg
CATCAGAAGGACAGCT-FCAImmP7536759	2.22519	0.359432	Pericyte
CATCAGAGTCGACTAT-FCAImmP7536759	4.09248	1.13774	SMProg
CATCGAAAGTACTTGC-FCAImmP7536759	2.87085	0.809405	Pericyte
CATGACAAGCTAGGCA-FCAImmP7536759	1.69428	0.543749	Pericyte
CATGGCGTCTGTTGAG-FCAImmP7536759	2.58424	0.508511	Pericyte
CATTCGCCACATTCGA-FCAImmP7536759	1.61145	0.49403	Pericyte
CCAATCCTCTAAGCCA-FCAImmP7536759	4.82476	1.36104	SMProg
CCACCTAAGTCCTCCT-FCAImmP7536759	2.01072	0.431274	Pericyte
CCACCTACAACCGCCA-FCAImmP7536759	3.60965	-0.271198	NeuralFibro
CCAGCGATCCTTGACC-FCAImmP7536759	4.33059	0.645592	SMProg
CCATTCGGTGTGTGCC-FCAImmP7536759	1.92361	0.344832	Pericyte
CCGGTAGCAGCTCGAC-FCAImmP7536759	1.59438	0.65288	Pericyte
CCGTACTGTGCGCTTG-FCAImmP7536759	2.28124	0.423417	Pericyte
CCGTGGAGTAAATGAC-FCAImmP7536759	1.86741	0.344027	Pericyte
CCGTTCACACGAGAGT-FCAImmP7536759	1.86115	1.52349	SMC
CCTACACCAAGCCATT-FCAImmP7536759	2.95115	1.67126	SMC
CCTACCAAGGTGCTAG-FCAImmP7536759	1.7362	0.37269	Pericyte
CCTATTAAGTAGCGGT-FCAImmP7536759	3.52939	-0.189879	NeuralFibro
CCTATTAGTTTGACTG-FCAImmP7536759	1.847	0.914779	SMC
CCTTCCCAGGACAGAA-FCAImmP7536759	4.29882	0.943637	SMProg
CCTTCGAGTCTCCACT-FCAImmP7536759	4.22924	0.707731	SMProg
CCTTTCTTCACAGGCC-FCAImmP7536759	1.53601	1.02137	SMC
CGACTTCGTACTTCTT-FCAImmP7536759	5.00808	0.574778	SMProg
CGAGAAGGTGAGGCTA-FCAImmP7536759	2.13238	1.03198	SMC
CGAGCACCATGCCTTC-FCAImmP7536759	2.47851	1.21063	SMProg
CGAGCACGTCCTCCAT-FCAImmP7536759	1.69373	0.398018	Pericyte
CGATCGGTCGGTGTTA-FCAImmP7536759	1.82129	0.380329	Pericyte
CGATGGCTCAGTGCAT-FCAImmP7536759	1.74206	0.738706	Pericyte
CGCGTTTAGATGTGGC-FCAImmP7536759	3.9716	0.691289	SMProg
CGGACGTCAATAGCAA-FCAImmP7536759	2.11046	0.472202	Pericyte
CGGAGCTTCAGGCAAG-FCAImmP7536759	1.68663	0.58593	Pericyte
CGGAGCTTCTTTACAC-FCAImmP7536759	1.45641	1.42934	SMC
CGTAGCGAGACATAAC-FCAImmP7536759	4.17413	0.881768	SMProg
CGTCACTCATCACCCT-FCAImmP7536759	4.29099	0.870443	SMProg
CGTCCATGTCAGATAA-FCAImmP7536759	3.35538	-0.414025	NeuralFibro
CTAACTTAGCTGCAAG-FCAImmP7536759	2.08226	0.250002	Pericyte
CTAATGGTCTTGACGA-FCAImmP7536759	1.72164	0.354059	Pericyte
CTACACCGTCGACTGC-FCAImmP7536759	2.2293	0.343326	Pericyte
CTACACCTCCCGACTT-FCAImmP7536759	5.27376	1.38884	SMProg
CTACATTGTAAATGTG-FCAImmP7536759	2.66872	0.249494	Pericyte
CTACGTCGTCTGCGGT-FCAImmP7536759	1.84524	0.602422	Pericyte
CTAGCCTTCCATGCTC-FCAImmP7536759	4.71105	0.750712	SMProg
CTCGAAACAGTGGAGT-FCAImmP7536759	2.38654	0.291361	Pericyte
CTCGAGGCAATGGATA-FCAImmP7536759	4.12834	1.12496	SMProg
CTCGTACCAGGAATCG-FCAImmP7536759	1.67951	1.42111	SMC
CTCTAATGTCGAGATG-FCAImmP7536759	1.80859	1.45082	SMC
CTGAAACTCAGGCAAG-FCAImmP7536759	4.14362	0.0284295	NeuralFibro
CTGAAGTCAATAGAGT-FCAImmP7536759	4.52127	0.764844	SMProg
CTGATAGAGTACATGA-FCAImmP7536759	1.92887	0.26708	Pericyte
CTGATAGGTCTCATCC-FCAImmP7536759	2.21554	0.188937	Pericyte
CTGCTGTAGATGCCTT-FCAImmP7536759	4.09327	1.07348	SMProg
CTGGTCTCAAGGTGTG-FCAImmP7536759	2.02307	0.323494	Pericyte
CTGGTCTGTGCCTGTG-FCAImmP7536759	2.52562	0.737706	Pericyte
CTGTGCTGTCCAGTTA-FCAImmP7536759	2.31659	0.503548	Pericyte
CTGTTTAAGATAGCAT-FCAImmP7536759	1.75641	0.467268	Pericyte
CTTAACTTCTAAGCCA-FCAImmP7536759	3.52566	-0.0767547	NeuralFibro
CTTACCGCAAGTACCT-FCAImmP7536759	4.28869	0.140755	NeuralFibro
CTTTGCGCACGAAGCA-FCAImmP7536759	2.28201	0.34626	Pericyte
CTTTGCGTCGGTGTTA-FCAImmP7536759	4.28438	1.06695	SMProg
GAAACTCAGGTGCACA-FCAImmP7536759	4.47806	0.757007	SMProg
GAAACTCCAGGTCTCG-FCAImmP7536759	3.73634	1.0394	SMProg
GAACCTACAAGTTCTG-FCAImmP7536759	1.85343	0.401603	Pericyte
GAACCTACAGAGTGTG-FCAImmP7536759	1.87496	0.437622	Pericyte
GAACGGACACCCAGTG-FCAImmP7536759	3.2054	0.808341	SMProg
GAATGAACAGATTGCT-FCAImmP7536759	2.49728	0.551519	Pericyte
GACACGCTCCGCGTTT-FCAImmP7536759	2.14281	0.849506	Pericyte
GACAGAGAGCTGATAA-FCAImmP7536759	4.88652	1.06448	SMProg
GACCAATAGTGTCCAT-FCAImmP7536759	5.8547	1.12749	SMProg
GACCTGGCAATCTACG-FCAImmP7536759	3.74173	0.104963	NeuralFibro
GACCTGGGTTCCCTTG-FCAImmP7536759	4.01775	0.826378	SMProg
GACGCGTGTAGGGACT-FCAImmP7536759	4.20917	0.578387	SMProg
GACGCGTGTTATCCGA-FCAImmP7536759	5.14775	1.13602	SMProg
GACGTGCAGCGGATCA-FCAImmP7536759	2.28073	1.45352	SMC
GACGTGCGTCGAGTTT-FCAImmP7536759	1.73384	0.333314	Pericyte
GACGTTAAGGGAACGG-FCAImmP7536759	4.53863	1.06274	SMProg
GACTGCGTCTACTATC-FCAImmP7536759	1.99128	0.40447	Pericyte
GAGTCCGGTTCCTCCA-FCAImmP7536759	2.74673	1.12432	Pericyte
GATCGATAGACACGAC-FCAImmP7536759	1.80274	1.22351	SMC
GATCGCGAGTATCGAA-FCAImmP7536759	4.66308	1.00399	SMProg
GATCGCGTCCCTGACT-FCAImmP7536759	3.72234	0.0769859	NeuralFibro
GATGAAAAGCACAGGT-FCAImmP7536759	1.72467	0.472459	Pericyte
GATGAGGAGATAGTCA-FCAImmP7536759	2.24525	0.182865	Pericyte
GATGCTAAGCTAGTGG-FCAImmP7536759	2.07489	0.418249	Pericyte
GATTCAGGTCCGACGT-FCAImmP7536759	3.24911	0.648486	SMProg
GCACATATCTTTAGTC-FCAImmP7536759	1.96743	0.347985	Pericyte
GCAGCCATCGCTTAGA-FCAImmP7536759	1.31093	1.61241	SMC
GCAGTTATCATTATCC-FCAImmP7536759	4.14869	0.94309	SMProg
GCAGTTATCTCTGTCG-FCAImmP7536759	4.15173	0.710831	SMProg
GCATGCGGTACTTAGC-FCAImmP7536759	4.98016	0.644632	SMProg
GCATGCGGTTTGTTTC-FCAImmP7536759	4.83572	1.49846	SMProg
GCATGTAGTCCGAATT-FCAImmP7536759	3.33395	-0.404053	NeuralFibro
GCCTCTAAGGCGTACA-FCAImmP7536759	1.39025	1.58586	SMC
GCCTCTAAGTATCTCG-FCAImmP7536759	5.10609	1.39149	SMProg
GCGCAACGTCGCATAT-FCAImmP7536759	2.16019	0.783095	Pericyte
GCTCCTAGTAAATGAC-FCAImmP7536759	2.58855	0.395251	Pericyte
GCTCTGTTCAACCATG-FCAImmP7536759	4.23244	0.566352	SMProg
GCTCTGTTCATCGCTC-FCAImmP7536759	5.07552	-0.119555	NeuralFibro
GCTGCAGGTAGTAGTA-FCAImmP7536759	3.39686	-0.421003	NeuralFibro
GCTGCGACAGTGAGTG-FCAImmP7536759	1.44934	1.4177	SMC
GCTGCTTTCCAGTATG-FCAImmP7536759	1.87751	0.812837	Pericyte
GCTGGGTGTGTCGCTG-FCAImmP7536759	1.40502	1.44399	SMC
GCTTCCAAGAGCTATA-FCAImmP7536759	4.18809	-0.268113	NeuralFibro
GGAACTTGTATATGAG-FCAImmP7536759	3.27205	0.790456	Pericyte
GGACAAGAGACTAAGT-FCAImmP7536759	4.96683	0.552916	SMProg
GGACAAGAGGCGTACA-FCAImmP7536759	2.31209	1.20329	SMC
GGACATTAGGGCACTA-FCAImmP7536759	2.2054	0.287101	Pericyte
GGACGTCCAGGGCATA-FCAImmP7536759	4.63235	0.827466	SMProg
GGATTACGTAGCGATG-FCAImmP7536759	4.89326	1.58875	SMProg
GGCAATTAGACCGGAT-FCAImmP7536759	4.08571	0.511058	SMProg
GGCAATTAGATCTGAA-FCAImmP7536759	3.76719	1.31974	SMProg
GGGAATGTCACCCTCA-FCAImmP7536759	1.93327	0.529355	Pericyte
GGGAGATCAGTTCATG-FCAImmP7536759	4.53435	-0.294225	NeuralFibro
GGGATGACAAGTCTGT-FCAImmP7536759	2.28415	0.312768	Pericyte
GGGATGACACTCAGGC-FCAImmP7536759	1.90249	0.263436	Pericyte
GGGCATCTCCTATTCA-FCAImmP7536759	3.7014	0.81787	SMProg
GGGTCTGTCGCACTCT-FCAImmP7536759	1.49876	0.787295	Pericyte
GGTGCGTAGACCTTTG-FCAImmP7536759	4.91153	1.03224	SMProg
GGTGTTAAGACTAAGT-FCAImmP7536759	3.55042	-0.327981	NeuralFibro
GGTGTTATCAGGTTCA-FCAImmP7536759	4.69225	1.13258	SMProg
GTAACTGCAACGATCT-FCAImmP7536759	4.72698	0.325036	SMProg
GTACGTAGTGAGCGAT-FCAImmP7536759	4.16449	0.709985	SMProg
GTACTCCGTCCTGCTT-FCAImmP7536759	2.54703	0.843643	Pericyte
GTAGGCCAGGTCGGAT-FCAImmP7536759	4.50675	1.02037	SMProg
GTAGGCCTCCCAACGG-FCAImmP7536759	3.69322	0.779344	SMProg
GTATCTTCACTGTCGG-FCAImmP7536759	1.46454	1.24312	SMC
GTCACAACAACTGCGC-FCAImmP7536759	3.62371	-0.209464	NeuralFibro
GTCACAACATGCATGT-FCAImmP7536759	4.99236	1.37798	SMProg
GTCACGGAGGTGTTAA-FCAImmP7536759	4.01749	0.455365	NeuralFibro
GTCATTTCAAGAAGAG-FCAImmP7536759	1.95212	0.67134	Pericyte
GTCGGGTGTTCACGGC-FCAImmP7536759	2.29164	0.141881	Pericyte
GTCTTCGGTTCCGTCT-FCAImmP7536759	3.36002	0.856273	SMProg
GTCTTCGTCATCTGCC-FCAImmP7536759	1.95978	0.525538	Pericyte
GTGCAGCGTTGAGTTC-FCAImmP7536759	1.74106	0.881383	SMC
GTGCATAAGGCTAGCA-FCAImmP7536759	3.33871	0.924308	SMProg
GTGCGGTGTACCGCTG-FCAImmP7536759	3.78494	0.0911089	NeuralFibro
GTGCTTCAGTGTCCAT-FCAImmP7536759	2.35268	0.411479	Pericyte
GTGGGTCAGACTAGGC-FCAImmP7536759	2.48417	0.426205	Pericyte
GTTACAGAGCTACCGC-FCAImmP7536759	1.46241	1.61096	SMC
GTTCGGGAGTCCATAC-FCAImmP7536759	5.45247	1.25894	SMProg
GTTCGGGAGTTCCACA-FCAImmP7536759	3.40758	0.921909	SMProg
TACAGTGTCATTGCGA-FCAImmP7536759	4.02571	0.990208	SMProg
TACCTATAGATGTGTA-FCAImmP7536759	2.27232	0.697437	Pericyte
TACCTATTCTGGGCCA-FCAImmP7536759	4.35261	-0.0545503	NeuralFibro
TACGGATAGCGTGAAC-FCAImmP7536759	2.21704	0.394211	Pericyte
TACGGGCGTTAAGAAC-FCAImmP7536759	2.92103	0.661337	Pericyte
TACTCATCAAGCCCAC-FCAImmP7536759	4.03676	0.938968	SMProg
TACTTACCAGTATCTG-FCAImmP7536759	1.96535	0.303819	Pericyte
TACTTACTCGGCTACG-FCAImmP7536759	2.78001	0.580351	Pericyte
TACTTGTAGCTAAACA-FCAImmP7536759	2.49656	0.229606	Pericyte
TACTTGTTCCGATATG-FCAImmP7536759	2.74762	0.718114	Pericyte
TAGAGCTGTGGGTCAA-FCAImmP7536759	2.35199	0.558352	Pericyte
TAGCCGGCATGTCGAT-FCAImmP7536759	4.99365	1.04851	SMProg
TAGCCGGTCAGTTGAC-FCAImmP7536759	3.47556	1.17789	Pericyte
TAGCCGGTCGTTGCCT-FCAImmP7536759	2.64626	1.45345	SMC
TAGTGGTTCCAATGGT-FCAImmP7536759	1.5797	1.47657	SMC
TATCTCAAGTGTGGCA-FCAImmP7536759	1.79874	0.399806	Pericyte
TATCTCACATTAGCCA-FCAImmP7536759	2.26708	0.25898	Pericyte
TATGCCCAGTACGTAA-FCAImmP7536759	1.81069	0.512509	Pericyte
TATGCCCCACGTTGGC-FCAImmP7536759	1.80901	0.361527	Pericyte
TATGCCCGTGTAACGG-FCAImmP7536759	3.63162	-0.0175782	NeuralFibro
TCACGAACAGATCGGA-FCAImmP7536759	1.68264	1.04643	Pericyte
TCAGATGAGACTTGAA-FCAImmP7536759	3.97244	0.898775	SMProg
TCAGATGGTTGTGGAG-FCAImmP7536759	3.80091	0.237851	NeuralFibro
TCAGCTCTCATCGATG-FCAImmP7536759	4.10559	0.520619	SMProg
TCAGGATGTTACGACT-FCAImmP7536759	4.28599	0.781462	SMProg
TCAGGTACAACACCTA-FCAImmP7536759	1.88954	1.16066	SMC
TCAGGTACATGTTCCC-FCAImmP7536759	4.60942	0.444949	SMProg
TCGCGAGAGCGCCTTG-FCAImmP7536759	1.85019	0.450861	Pericyte
TCGGGACAGCGTCAAG-FCAImmP7536759	4.27611	0.634364	SMProg
TCGGTAAGTAAACCTC-FCAImmP7536759	3.98716	1.12703	SMProg
TCGTACCTCCTAAGTG-FCAImmP7536759	2.15229	0.275899	Pericyte
TCTCATACATAAAGGT-FCAImmP7536759	1.99932	0.300394	Pericyte
TCTGGAACAAGACGTG-FCAImmP7536759	4.55692	1.17621	SMProg
TCTGGAATCCTAGTGA-FCAImmP7536759	3.59026	-0.213279	NeuralFibro
TCTTTCCCAATGACCT-FCAImmP7536759	1.51211	1.04839	SMC
TGAGAGGGTTCAGTAC-FCAImmP7536759	4.08557	0.386381	NeuralFibro
TGAGCATCATGCCTAA-FCAImmP7536759	2.09874	0.673852	Pericyte
TGAGCCGTCTCACATT-FCAImmP7536759	3.49372	-0.284863	NeuralFibro
TGCACCTGTATATGGA-FCAImmP7536759	1.56682	1.45439	SMC
TGCCAAACACAACGTT-FCAImmP7536759	1.45576	1.57023	SMC
TGCCCTATCGAATGGG-FCAImmP7536759	3.77259	-0.0759624	NeuralFibro
TGCTACCAGCTAGTGG-FCAImmP7536759	1.48884	0.906131	Pericyte
TGCTACCGTTTGTTTC-FCAImmP7536759	3.81212	0.982199	SMProg
TGCTGCTTCGTTGACA-FCAImmP7536759	3.74166	0.894827	SMProg
TGCTGCTTCTGCGGCA-FCAImmP7536759	3.69378	0.238901	NeuralFibro
TGGACGCAGCGTAATA-FCAImmP7536759	3.4415	-0.37091	NeuralFibro
TGGACGCGTTATCACG-FCAImmP7536759	3.72295	0.168772	NeuralFibro
TGGCTGGAGAATGTTG-FCAImmP7536759	3.57646	-0.277094	NeuralFibro
TGGCTGGCAGGTCCAC-FCAImmP7536759	4.17286	0.546731	SMProg
TGGCTGGTCTAACTGG-FCAImmP7536759	1.49773	1.43617	SMC
TGGTTCCCATTGGTAC-FCAImmP7536759	3.4258	-0.335244	NeuralFibro
TGTCCCACAAGTCTAC-FCAImmP7536759	2.98142	1.07197	SMC
TGTGTTTGTCAAGCGA-FCAImmP7536759	2.40151	0.666352	Pericyte
TGTTCCGGTGCACTTA-FCAImmP7536759	1.50958	1.50454	SMC
TTAACTCTCCCATTAT-FCAImmP7536759	1.6643	1.0194	SMC
TTAGGACGTACGCTGC-FCAImmP7536759	4.06345	1.06627	SMProg
TTAGGACTCCTAGAAC-FCAImmP7536759	3.21207	0.924279	SMProg
TTAGTTCTCTTGCCGT-FCAImmP7536759	3.96157	0.214035	NeuralFibro
TTCCCAGCATTGGTAC-FCAImmP7536759	4.58265	1.26647	SMProg
TTCTACAAGGTAAACT-FCAImmP7536759	2.0832	0.457416	Pericyte
TTGAACGTCACATGCA-FCAImmP7536759	1.82898	1.28916	SMC
TTGACTTTCTGGGCCA-FCAImmP7536759	1.44001	1.0411	SMC
TTGGAACGTTGCGTTA-FCAImmP7536759	4.32151	0.85408	SMProg
TTTCCTCCATTAACCG-FCAImmP7536759	3.45228	0.863429	SMProg
TTTGCGCAGATCGATA-FCAImmP7536759	2.44653	0.551334	Pericyte
TTTGGTTAGGTGCTTT-FCAImmP7536759	2.00906	0.38089	Pericyte
AAACGGGTCGTAGATC-5386STDY7557335	3.22591	1.43612	Pericyte
AATCCAGTCCTAAGTG-5386STDY7557335	4.26186	1.18276	SMProg
ACACCGGCAAGTAATG-5386STDY7557335	2.77326	1.49146	Pericyte
ACACTGAAGGAGTTGC-5386STDY7557335	5.39578	1.51399	SMProg
ACAGCCGGTAGCGCTC-5386STDY7557335	3.1786	0.956271	Pericyte
ACAGCTAGTTTGACAC-5386STDY7557335	3.23915	0.728601	SMProg
ACGCAGCCACCGAATT-5386STDY7557335	3.03001	1.17021	Pericyte
ACGCCAGCACCATCCT-5386STDY7557335	2.19702	0.566789	Pericyte
ACTGAACCAGCGTAAG-5386STDY7557335	5.25057	0.86663	SMProg
ACTTGTTGTCGCATAT-5386STDY7557335	2.42026	0.629741	Pericyte
AGAATAGGTCTGGTCG-5386STDY7557335	4.99464	0.0109907	NeuralFibro
AGATCTGCAGTAAGAT-5386STDY7557335	2.48218	0.606808	Pericyte
AGATTGCTCCACTGGG-5386STDY7557335	3.40856	1.38847	Pericyte
AGCAGCCTCACGCATA-5386STDY7557335	3.7372	0.935618	SMProg
AGCGGTCCAAAGTGCG-5386STDY7557335	3.75722	0.978912	SMProg
ATCCGAAAGTGAACAT-5386STDY7557335	1.70354	0.600498	Pericyte
ATGTGTGGTTGCCTCT-5386STDY7557335	5.21451	1.67328	SMProg
ATTCTACGTCCCTACT-5386STDY7557335	5.25885	1.34875	SMProg
CAACCAACATTGGTAC-5386STDY7557335	2.63324	0.554188	Pericyte
CAAGAAAGTGGCAAAC-5386STDY7557335	3.88749	0.965849	SMProg
CACACAACAAGGACTG-5386STDY7557335	2.35096	0.637294	Pericyte
CACTCCACATGTAGTC-5386STDY7557335	2.48535	0.564262	Pericyte
CAGATCAAGGTAAACT-5386STDY7557335	2.20683	0.319792	Pericyte
CAGCATACAGTGACAG-5386STDY7557335	2.8708	0.82217	Pericyte
CAGCCGAAGTCTCAAC-5386STDY7557335	2.66115	0.793019	Pericyte
CATATGGGTTGTACAC-5386STDY7557335	3.34761	0.92395	SMProg
CATCAAGAGGCTCTTA-5386STDY7557335	5.08308	1.62059	SMProg
CCACCTAGTTCAACCA-5386STDY7557335	4.18641	0.321601	SMProg
CCACGGAAGGAGCGTT-5386STDY7557335	4.9653	1.43545	NeuralFibro
CCAGCGACAAGTCTGT-5386STDY7557335	1.69097	0.533844	Pericyte
CCCAGTTCAGCTGCAC-5386STDY7557335	5.73675	1.05329	SMProg
CCCTCCTGTAAGGATT-5386STDY7557335	1.49927	1.4627	SMC
CCGGGATCAGTGGAGT-5386STDY7557335	2.79364	1.39711	Pericyte
CCGGTAGGTCAGAATA-5386STDY7557335	5.40195	1.33688	SMProg
CCGTTCACAGAAGCAC-5386STDY7557335	2.8779	1.43261	Pericyte
CCGTTCACATGTTGAC-5386STDY7557335	1.83869	0.420723	Pericyte
CCTTCGACACCCATTC-5386STDY7557335	4.23174	0.61519	SMProg
CGAACATGTCATCCCT-5386STDY7557335	5.81255	1.20954	SMProg
CGCGGTATCGGCTACG-5386STDY7557335	2.50985	1.19621	SMC
CGCGTTTAGTAGATGT-5386STDY7557335	4.34923	0.384308	SMProg
CGGAGCTTCTCTGAGA-5386STDY7557335	3.05589	0.748176	Pericyte
CGTAGGCCACGTTGGC-5386STDY7557335	4.75863	0.921687	SMProg
CTACACCGTACAGTTC-5386STDY7557335	3.7977	0.976148	SMProg
CTACCCAAGCCAGGAT-5386STDY7557335	2.93777	0.840386	Pericyte
CTCAGAATCTAGAGTC-5386STDY7557335	2.9716	1.90904	Pericyte
CTCATTAGTAAATGTG-5386STDY7557335	2.19377	0.684118	Pericyte
CTCGAAATCCTAGGGC-5386STDY7557335	2.33661	0.463405	Pericyte
CTGAAACTCGGGAGTA-5386STDY7557335	2.27003	0.726908	Pericyte
CTGCCTAAGCTAGCCC-5386STDY7557335	5.29091	1.18984	SMProg
CTTGGCTAGATATGCA-5386STDY7557335	2.47635	0.774933	Pericyte
GAAGCAGAGTGAACAT-5386STDY7557335	4.15639	0.352487	NeuralFibro
GAATGAATCCGCAAGC-5386STDY7557335	3.71247	1.01075	SMProg
GACACGCTCAGCGATT-5386STDY7557335	3.17619	0.788502	Pericyte
GACGTGCTCCAGTAGT-5386STDY7557335	1.99127	0.558006	Pericyte
GATCGCGAGAGTAAGG-5386STDY7557335	6.04692	1.44452	SMProg
GATCGCGAGTTGAGTA-5386STDY7557335	5.28144	1.09278	SMProg
GATCTAGCATCGGACC-5386STDY7557335	4.63174	0.830411	SMProg
GATGAGGCATTGGGCC-5386STDY7557335	2.46142	0.555478	Pericyte
GATTCAGAGTAATCCC-5386STDY7557335	2.93363	1.62317	Pericyte
GCATACATCGGTCTAA-5386STDY7557335	2.56268	0.604108	Pericyte
GCATGATTCTTAGCCC-5386STDY7557335	3.85238	0.961738	SMProg
GCATGTAAGGGATACC-5386STDY7557335	2.39226	0.614903	Pericyte
GCCTCTAAGCTAGCCC-5386STDY7557335	3.39913	0.996608	SMProg
GCCTCTATCAGAGGTG-5386STDY7557335	2.93033	1.19308	Pericyte
GCCTCTATCTTGAGGT-5386STDY7557335	2.73243	1.19953	SMC
GCGACCAGTCCAGTTA-5386STDY7557335	2.79705	0.67208	Pericyte
GGACATTCACACCGAC-5386STDY7557335	2.57328	0.825108	Pericyte
GGACGTCGTTGTGGAG-5386STDY7557335	4.33008	0.610555	SMProg
GGCCGATGTCCAGTGC-5386STDY7557335	2.39867	0.697628	Pericyte
GGGTCTGAGGGCATGT-5386STDY7557335	2.38782	0.469535	Pericyte
GGTGCGTCAGTAAGAT-5386STDY7557335	1.67375	0.422782	Pericyte
GGTGCGTTCGTGACAT-5386STDY7557335	2.66614	0.906712	Pericyte
GGTGTTATCCAAAGTC-5386STDY7557335	2.78416	0.404232	Pericyte
GTACTTTGTCCAGTAT-5386STDY7557335	1.92914	0.75707	Pericyte
GTACTTTGTTAAGATG-5386STDY7557335	1.42016	1.53724	SMC
GTATCTTTCGGTCCGA-5386STDY7557335	2.71497	0.584499	Pericyte
GTCGGGTCAGTTAACC-5386STDY7557335	3.24331	1.397	Pericyte
GTCTTCGTCATTATCC-5386STDY7557335	5.96445	1.3475	SMProg
GTGCAGCCAATGGAGC-5386STDY7557335	2.57519	0.584179	Pericyte
GTGCAGCTCAAGATCC-5386STDY7557335	2.83241	0.789674	Pericyte
GTGCGGTAGTGGCACA-5386STDY7557335	2.16686	0.812453	Pericyte
GTGCGGTGTAGCACGA-5386STDY7557335	4.3903	1.15687	SMProg
GTGGGTCGTCCCGACA-5386STDY7557335	1.99415	0.561482	Pericyte
GTGTTAGGTCAACATC-5386STDY7557335	3.00517	0.865769	Pericyte
TACTCGCAGCAATCTC-5386STDY7557335	2.64192	0.877422	Pericyte
TACTTACAGAGCCCAA-5386STDY7557335	2.71169	0.786053	Pericyte
TCAGCTCCAATTCCTT-5386STDY7557335	2.0508	0.648496	Pericyte
TCATTTGAGGCACATG-5386STDY7557335	3.12954	0.614032	SMProg
TCGCGAGCATGCCACG-5386STDY7557335	2.85944	0.650038	Pericyte
TCTATTGTCGGTGTTA-5386STDY7557335	2.25457	0.534062	Pericyte
TGACGGCAGACACGAC-5386STDY7557335	2.54942	0.835505	Pericyte
TGACTTTAGAGCTATA-5386STDY7557335	4.24897	1.09213	SMProg
TGCCAAATCTCATTCA-5386STDY7557335	1.82645	0.327707	Pericyte
TGCTACCGTCTAACGT-5386STDY7557335	3.20239	0.812614	Pericyte
TGCTGCTAGCCCGAAA-5386STDY7557335	3.502	0.845659	Pericyte
TGGCCAGGTGACCAAG-5386STDY7557335	2.97532	1.50183	Pericyte
TTTACTGAGGAATGGA-5386STDY7557335	2.77029	0.710934	Pericyte
TTTATGCTCGCACTCT-5386STDY7557335	3.21851	0.851195	SMProg
TTTGCGCGTTGCGCAC-5386STDY7557335	3.52549	1.15857	Pericyte
TTTGTCAGTTCACCTC-5386STDY7557335	4.90436	0.322458	SMProg
AACGTTGGTAGATTAG-5386STDY7557336	2.94434	0.687703	Pericyte
AACTCCCGTAGAGGAA-5386STDY7557336	2.78985	1.59238	SMC
AACTTTCTCGCAAGCC-5386STDY7557336	2.01535	0.395725	Pericyte
AAGGAGCCAGTATGCT-5386STDY7557336	5.65585	0.824424	SMProg
AAGTCTGCATGGTCTA-5386STDY7557336	4.49755	1.47825	SMProg
ACGGGCTTCGGATGTT-5386STDY7557336	4.33927	0.740581	NeuralFibro
ACTTTCAAGGACAGAA-5386STDY7557336	4.66546	1.01496	SMProg
ATTACTCAGGTGACCA-5386STDY7557336	3.29162	0.994201	Pericyte
CAGCATATCCACGCAG-5386STDY7557336	1.97904	0.78436	Pericyte
CAGGTGCTCAAGCCTA-5386STDY7557336	2.59181	0.442463	Pericyte
CATATGGAGGCTACGA-5386STDY7557336	4.78908	1.49447	SMProg
CATCAAGAGCGCCTTG-5386STDY7557336	4.31319	0.952671	SMProg
CCACTACGTGTTGAGG-5386STDY7557336	1.55076	1.50384	SMC
CCTAAAGGTAGAGTGC-5386STDY7557336	3.06845	0.863439	Pericyte
CCTCAGTGTGAGGCTA-5386STDY7557336	1.76438	0.56035	Pericyte
CCTTCCCAGACTGTAA-5386STDY7557336	1.92125	0.434628	Pericyte
CCTTCGAAGGCGCTCT-5386STDY7557336	2.67011	0.699191	Pericyte
CGCGTTTCATGCCCGA-5386STDY7557336	4.95488	1.67927	SMProg
CGCTATCTCTGGTATG-5386STDY7557336	2.91569	1.10309	Pericyte
CGGACGTAGATACACA-5386STDY7557336	2.17068	0.753986	Pericyte
CGTGAGCGTTACGTCA-5386STDY7557336	4.38419	0.493932	SMProg
CGTTGGGTCAGCAACT-5386STDY7557336	5.44894	1.93941	SMProg
CTACATTAGTACCGGA-5386STDY7557336	4.04267	1.19263	SMProg
CTACATTGTAGCGTCC-5386STDY7557336	5.3102	1.22237	SMProg
CTTCTCTTCTGCAGTA-5386STDY7557336	1.89266	0.457175	Pericyte
GACGTGCTCACCGTAA-5386STDY7557336	4.60984	0.847267	SMProg
GACGTTATCGTTGCCT-5386STDY7557336	4.15638	1.10526	SMProg
GAGTCCGCAGACGCAA-5386STDY7557336	2.72152	0.862789	Pericyte
GATGAAAGTGCCTGTG-5386STDY7557336	4.55055	1.37012	NeuralFibro
GCATGATAGGAATCGC-5386STDY7557336	4.26243	1.13767	SMProg
GCGGGTTCACATGTGT-5386STDY7557336	1.85883	1.18103	SMC
GGACAGAAGTAGTGCG-5386STDY7557336	1.73901	1.01341	Pericyte
GGGCACTTCCCTCTTT-5386STDY7557336	4.58342	1.06365	SMProg
GGTGAAGCAGCCTATA-5386STDY7557336	2.86232	0.838053	Pericyte
GTCACAAAGTCCGGTC-5386STDY7557336	5.21638	2.16123	SMProg
GTCGGGTGTTGGTAAA-5386STDY7557336	4.86961	1.56919	SMProg
GTTCTCGGTTGTGGAG-5386STDY7557336	2.24118	0.791453	Pericyte
TACAGTGCACCCATTC-5386STDY7557336	4.93599	1.41079	SMProg
TCAACGAAGTCAAGGC-5386STDY7557336	2.33881	0.751342	Pericyte
TCAACGAGTAGCGCTC-5386STDY7557336	2.2808	0.753465	Pericyte
TCAGCTCGTATCACCA-5386STDY7557336	2.31177	0.895801	Pericyte
TGCGCAGAGGGATCTG-5386STDY7557336	5.00871	1.8571	SMProg
TGGCCAGTCACATACG-5386STDY7557336	5.03877	1.81369	SMProg
TTTACTGGTAACGTTC-5386STDY7557336	2.42696	0.681474	Pericyte
TTTGGTTGTACCGTAT-5386STDY7557336	2.62265	0.523702	Pericyte
AACGTTGGTACCGGCT-5386STDY7557337	10.4902	0.947659	SMProg
AACGTTGGTAGCTAAA-5386STDY7557337	1.87179	1.41735	SMC
AACTCAGGTTCGTTGA-5386STDY7557337	1.85657	0.506553	Pericyte
ACGCCAGTCTCTTATG-5386STDY7557337	4.84984	1.59184	SMProg
ACGGAGAGTGAGTGAC-5386STDY7557337	4.21919	0.186529	NeuralFibro
ACTTACTCAGGGCATA-5386STDY7557337	5.51224	1.23311	SMProg
AGCGGTCCACAGGCCT-5386STDY7557337	2.76909	1.09754	Pericyte
AGGTCCGTCACGAAGG-5386STDY7557337	2.8779	1.11291	Pericyte
AGTGAGGGTACAGTGG-5386STDY7557337	2.71025	1.46564	Pericyte
ATAGACCGTCGGCATC-5386STDY7557337	2.10956	0.498134	Pericyte
ATCCGAACATTTGCTT-5386STDY7557337	4.75005	1.09836	SMProg
ATCCGAAGTGACTACT-5386STDY7557337	3.05958	1.69807	Pericyte
ATTGGACGTTGTCTTT-5386STDY7557337	1.9697	0.875246	Pericyte
CAACCAAAGCTGTCTA-5386STDY7557337	2.71822	0.649091	Pericyte
CACACTCGTGATGTGG-5386STDY7557337	5.27098	1.53775	SMProg
CACATAGAGACTCGGA-5386STDY7557337	3.71412	0.882901	SMProg
CAGCTAACAGTCCTTC-5386STDY7557337	5.41865	1.11178	SMProg
CATATGGTCTCGTTTA-5386STDY7557337	4.88368	1.47422	SMProg
CATCCACCAGTCCTTC-5386STDY7557337	3.20774	0.881174	Pericyte
CATCGGGTCATTTGGG-5386STDY7557337	2.62373	0.704983	Pericyte
CATTCGCGTCGAGATG-5386STDY7557337	4.45988	1.19778	SMProg
CGAACATTCGAGAACG-5386STDY7557337	4.88985	1.20296	SMProg
CGGACACTCCAAACTG-5386STDY7557337	2.58208	0.549328	Pericyte
CTACATTTCAAGCCTA-5386STDY7557337	2.53278	0.874409	Pericyte
CTAGTGATCCCAACGG-5386STDY7557337	2.34934	0.788899	Pericyte
CTGAAGTGTAGCACGA-5386STDY7557337	2.98013	0.949737	Pericyte
CTTCTCTTCAACGGCC-5386STDY7557337	5.81985	1.46166	SMProg
GAACGGATCTCGCATC-5386STDY7557337	2.1253	0.694384	Pericyte
GAGTCCGCACCCATGG-5386STDY7557337	2.45816	0.798748	Pericyte
GCATGTAAGCGCCTCA-5386STDY7557337	2.89793	0.76416	Pericyte
GCTGCAGCAATCTACG-5386STDY7557337	5.37892	1.12063	SMProg
GCTGCGAGTAATCACC-5386STDY7557337	7.71884	1.90483	SMProg
GGCAATTTCTGGAGCC-5386STDY7557337	4.12276	1.11829	SMProg
GGCTCGAAGTTCCACA-5386STDY7557337	2.82225	1.4539	Pericyte
GGCTCGACACCTTGTC-5386STDY7557337	4.15645	1.00382	SMProg
GGGAGATCAATCACAC-5386STDY7557337	3.07752	0.747965	Pericyte
TACGGGCCAGCCTATA-5386STDY7557337	2.58101	0.703056	Pericyte
TGAGGGATCGGTTAAC-5386STDY7557337	3.41204	0.973781	SMProg
TGCGCAGTCGGCTTGG-5386STDY7557337	5.21302	2.22749	SMProg
TTTATGCAGATGGGTC-5386STDY7557337	1.95272	0.960237	Pericyte
AAGCCGCCAAGCGATG-5478STDY7652318	3.94884	1.24094	SMProg
AGGGAGTGTTATCCGA-5478STDY7652318	4.99834	0.934448	SMProg
ATTGGTGTCGCCAGCA-5478STDY7652318	2.97153	1.39862	Pericyte
CATCAGACACGAGAGT-5478STDY7652318	4.02277	1.13347	SMProg
CCATTCGGTCAGGACA-5478STDY7652318	3.60169	1.0535	SMProg
CCTACACGTTGAGTTC-5478STDY7652318	3.43913	0.851203	SMProg
CCTATTATCAGCCTAA-5478STDY7652318	4.62202	1.1512	SMProg
CTAAGACTCATTCACT-5478STDY7652318	2.59609	0.514285	Pericyte
CTAGAGTCACGGCCAT-5478STDY7652318	4.97265	1.16704	SMProg
GAAATGACACGTAAGG-5478STDY7652318	3.73802	0.846109	SMProg
GGGTCTGGTACAGACG-5478STDY7652318	2.88323	0.794868	Pericyte
GGTGTTACACATGACT-5478STDY7652318	4.72563	1.31031	SMProg
GTGAAGGAGTGCTGCC-5478STDY7652318	3.53846	1.47503	Pericyte
GTGCTTCCATTAGCCA-5478STDY7652318	5.16779	1.39688	SMProg
TAAGAGATCTCACATT-5478STDY7652318	4.1406	0.776068	SMProg
TAGACCATCTTAGAGC-5478STDY7652318	3.34454	1.48967	Pericyte
TAGCCGGGTGAACCTT-5478STDY7652318	4.75959	1.06589	SMProg
TCCCGATTCTCTGTCG-5478STDY7652318	4.24627	1.04905	SMProg
TCGGGACCAAGTTAAG-5478STDY7652318	4.92158	0.969979	SMProg
TGCCCTAGTTCCATGA-5478STDY7652318	4.49387	1.02217	SMProg
TTAGGCAGTATAGGGC-5478STDY7652318	3.80438	1.55399	SMProg
TTGTAGGCAGCTGTGC-5478STDY7652318	4.43662	1.02475	SMProg
ACGCAGCCAGCCTGTG-5478STDY7717491	4.36202	1.96138	SMProg
CAGAATCCAAGTTAAG-5478STDY7717491	2.45285	1.05217	Pericyte
CAGTAACAGTTGAGTA-5478STDY7717491	4.16055	1.49515	SMProg
CGTCACTCAATGGAAT-5478STDY7717491	4.47913	1.50621	SMProg
CTGTTTATCCATGCTC-5478STDY7717491	3.00609	1.19779	SMC
GCGCAGTGTTATCGGT-5478STDY7717491	1.88797	1.37656	SMC
GCTGCGATCGAGCCCA-5478STDY7717491	1.90153	1.37669	SMC
GGGCATCTCGCTAGCG-5478STDY7717491	3.27614	1.24982	SMProg
GTAGTCAAGAAACCGC-5478STDY7717491	4.6257	1.96593	SMProg
GTATTCTAGCGCTCCA-5478STDY7717491	2.71514	1.20076	SMC
TACGGGCAGAGGTTAT-5478STDY7717491	5.04656	2.1836	SMProg
TATTACCTCGTTTGCC-5478STDY7717491	4.88495	1.826	SMProg
TCTCTAAGTATTACCG-5478STDY7717491	1.92973	1.41598	SMC
AACTCTTCAACAACCT-5478STDY7717492	2.29175	1.16686	SMC
AGGCCACGTGCCTGTG-5478STDY7717492	4.17387	1.16588	SMProg
AGGTCATTCAGTACGT-5478STDY7717492	2.48003	1.20191	SMC
CATGCCTGTGCTTCTC-5478STDY7717492	2.69095	1.32831	SMC
CCTTCGATCAACACAC-5478STDY7717492	3.73562	1.30936	SMProg
CGGAGCTAGGGTCGAT-5478STDY7717492	3.45331	1.58414	SMC
CTACATTAGCAGCCTC-5478STDY7717492	4.31032	1.11793	SMProg
GAGTCCGTCGACCAGC-5478STDY7717492	3.75403	1.63024	SMProg
GTCACGGCAAGTACCT-5478STDY7717492	4.58584	1.75552	SMProg
AAACGGGCAGATAATG-5478STDY7935101	5.08707	1.49833	SMProg
AAACGGGTCAGTTAGC-5478STDY7935101	3.68879	-0.0693214	NeuralFibro
AAAGATGAGTACGTTC-5478STDY7935101	4.94635	1.1405	SMProg
AAAGATGGTCCGACGT-5478STDY7935101	4.24503	1.0173	SMProg
AAAGCAACACTGCCAG-5478STDY7935101	4.57329	1.11492	SMProg
AAAGCAACATGGAATA-5478STDY7935101	4.52006	1.02833	SMProg
AAAGCAAGTGCATCTA-5478STDY7935101	2.8655	1.54265	SMC
AAAGCAATCCGCATAA-5478STDY7935101	4.04855	0.45141	NeuralFibro
AAAGTAGGTGATGTGG-5478STDY7935101	1.86722	0.622702	Pericyte
AAATGCCCAAGGCTCC-5478STDY7935101	1.44486	1.46752	SMC
AAATGCCGTCACACGC-5478STDY7935101	2.43557	0.581831	Pericyte
AACCGCGAGCCAGGAT-5478STDY7935101	2.19044	0.70812	Pericyte
AACCGCGCATCGGTTA-5478STDY7935101	1.77124	0.804347	Pericyte
AACGTTGAGTCTCCTC-5478STDY7935101	4.41102	-0.0446366	NeuralFibro
AACGTTGCATACTACG-5478STDY7935101	3.14853	1.52894	Pericyte
AACTCAGCACAGAGGT-5478STDY7935101	2.07301	0.245026	Pericyte
AACTCAGCATCAGTAC-5478STDY7935101	3.52971	-0.20518	NeuralFibro
AACTCCCCAATTGCTG-5478STDY7935101	4.16682	0.679171	SMProg
AACTCCCGTACAGCAG-5478STDY7935101	2.78655	0.928153	Pericyte
AACTGGTAGTACACCT-5478STDY7935101	2.06109	0.407387	Pericyte
AACTGGTCATGATCCA-5478STDY7935101	1.86499	0.412205	Pericyte
AACTTTCGTTCGTCTC-5478STDY7935101	3.61454	-0.336479	NeuralFibro
AAGACCTAGCAGGCTA-5478STDY7935101	1.86751	0.361101	Pericyte
AAGACCTTCTTGAGAC-5478STDY7935101	3.42879	-0.37617	NeuralFibro
AAGCCGCCAGTATGCT-5478STDY7935101	3.93494	-0.418896	NeuralFibro
AAGGAGCTCCCGACTT-5478STDY7935101	4.7305	0.12509	NeuralFibro
AAGGAGCTCGTGGACC-5478STDY7935101	4.03678	0.759563	SMProg
AAGGCAGAGAATTCCC-5478STDY7935101	3.48792	-0.315802	NeuralFibro
AAGGTTCAGTTCCACA-5478STDY7935101	3.91171	0.723306	SMProg
AAGGTTCTCCAATGGT-5478STDY7935101	1.54465	1.56202	SMC
AATCCAGAGTTCGCGC-5478STDY7935101	4.3446	1.0432	SMProg
AATCCAGCATCATCCC-5478STDY7935101	3.44863	-0.380437	NeuralFibro
AATCGGTAGTCAAGGC-5478STDY7935101	2.38581	0.354781	Pericyte
AATCGGTCAATAGCAA-5478STDY7935101	2.10639	0.743633	Pericyte
AATCGGTGTAAGTAGT-5478STDY7935101	4.86176	1.15049	SMProg
ACACCAACATTGAGCT-5478STDY7935101	2.517	0.922166	Pericyte
ACACCCTAGATATGGT-5478STDY7935101	4.13772	0.348276	SMProg
ACACCCTGTACGAAAT-5478STDY7935101	4.40861	0.565543	SMProg
ACACCCTGTAGAGGAA-5478STDY7935101	2.57765	0.35616	Pericyte
ACACCGGAGACGCACA-5478STDY7935101	1.80684	0.589349	Pericyte
ACACCGGTCTGGCGAC-5478STDY7935101	4.10791	0.599346	SMProg
ACACTGACAGTAAGCG-5478STDY7935101	1.49532	1.55236	SMC
ACAGCCGGTCCATCCT-5478STDY7935101	4.68766	0.99263	SMProg
ACAGCCGTCCTCGCAT-5478STDY7935101	5.54717	1.1685	SMProg
ACAGCTACAACTTGAC-5478STDY7935101	2.00244	0.519885	Pericyte
ACATACGTCGGCTTGG-5478STDY7935101	4.6888	0.482229	SMProg
ACATCAGAGATGGCGT-5478STDY7935101	4.64846	0.684313	SMProg
ACATCAGGTGTTCGAT-5478STDY7935101	1.85579	1.47989	SMC
ACATGGTGTAGCGTGA-5478STDY7935101	4.69996	1.01808	SMProg
ACATGGTGTGTGTGCC-5478STDY7935101	2.50575	0.495223	Pericyte
ACCAGTACACAGGTTT-5478STDY7935101	1.33322	1.51845	SMC
ACCAGTATCCCGGATG-5478STDY7935101	2.6151	0.688972	Pericyte
ACCCACTAGCGAAGGG-5478STDY7935101	3.18518	0.691303	SMProg
ACCCACTCACACCGCA-5478STDY7935101	4.69731	1.297	SMProg
ACCCACTCATGGTTGT-5478STDY7935101	2.87674	0.78272	Pericyte
ACCCACTGTCCGCTGA-5478STDY7935101	2.81725	0.668784	Pericyte
ACCGTAAAGGTGCTTT-5478STDY7935101	3.66854	0.73107	SMProg
ACCGTAACACTTCGAA-5478STDY7935101	4.64014	1.30158	SMProg
ACCTTTAAGCCACCTG-5478STDY7935101	4.77527	0.957874	SMProg
ACCTTTAAGGTTACCT-5478STDY7935101	4.84725	1.01453	SMProg
ACCTTTAGTCTGATCA-5478STDY7935101	1.55229	1.58	SMC
ACGAGGATCAGTCCCT-5478STDY7935101	4.37096	0.354026	SMProg
ACGATACAGCAACGGT-5478STDY7935101	3.55549	-0.227029	NeuralFibro
ACGATACTCACGATGT-5478STDY7935101	2.69127	1.50991	SMC
ACGATGTGTCCCTACT-5478STDY7935101	2.07315	0.411967	Pericyte
ACGCAGCCATGGAATA-5478STDY7935101	1.92438	1.41987	SMC
ACGCCAGCACAGCCCA-5478STDY7935101	3.90123	0.763383	SMProg
ACGCCAGCATTGGTAC-5478STDY7935101	4.00371	0.619128	SMProg
ACGCCAGGTATCTGCA-5478STDY7935101	2.85757	0.634809	Pericyte
ACGCCGAAGGGCATGT-5478STDY7935101	3.405	0.886702	SMProg
ACGCCGAAGGTGCTAG-5478STDY7935101	3.25923	0.938598	SMProg
ACGCCGAGTCGAGTTT-5478STDY7935101	3.58517	0.918254	SMProg
ACGGAGAGTACAAGTA-5478STDY7935101	2.25419	0.221588	Pericyte
ACGGAGAGTTCGTTGA-5478STDY7935101	5.07397	0.653233	SMProg
ACGGAGAGTTGGTTTG-5478STDY7935101	3.63597	1.01686	SMProg
ACGGCCACATTGGTAC-5478STDY7935101	2.75522	0.950642	Pericyte
ACGGCCATCTAAGCCA-5478STDY7935101	4.02373	0.715655	SMProg
ACGGGCTAGTCCATAC-5478STDY7935101	3.94926	0.580467	SMProg
ACGGGCTTCCAAACAC-5478STDY7935101	3.82686	0.836898	SMProg
ACGGGTCTCACAAACC-5478STDY7935101	3.54283	-0.0849212	NeuralFibro
ACGGGTCTCGCCCTTA-5478STDY7935101	4.48885	0.90668	SMProg
ACGTCAACATGCTAGT-5478STDY7935101	6.36438	-0.620261	Pericyte
ACGTCAATCACAGTAC-5478STDY7935101	2.04361	0.917085	Pericyte
ACGTCAATCTCGCATC-5478STDY7935101	2.67654	0.687093	Pericyte
ACTATCTTCCTTGGTC-5478STDY7935101	4.06709	1.04479	SMProg
ACTGAACAGCCGGTAA-5478STDY7935101	4.30841	0.5768	SMProg
ACTGAACCAGTAAGAT-5478STDY7935101	2.87093	1.19189	Pericyte
ACTGATGGTGAACCTT-5478STDY7935101	4.04301	0.0947547	NeuralFibro
ACTGCTCCAGCTTAAC-5478STDY7935101	4.48789	-0.232245	NeuralFibro
ACTGCTCCAGTCAGAG-5478STDY7935101	1.73226	0.490383	Pericyte
ACTGCTCCATGTAAGA-5478STDY7935101	2.3757	0.705214	Pericyte
ACTGTCCTCGATGAGG-5478STDY7935101	3.0131	1.55962	Pericyte
ACTTACTAGCCTTGAT-5478STDY7935101	2.60234	0.559588	Pericyte
ACTTGTTAGTGCGTGA-5478STDY7935101	1.93597	0.67562	Pericyte
AGAATAGAGGGCACTA-5478STDY7935101	6.81607	-0.580612	NeuralFibro
AGAATAGAGTCAATAG-5478STDY7935101	4.50407	0.957143	NeuralFibro
AGACGTTCATTAGGCT-5478STDY7935101	5.17488	-0.110295	SMProg
AGAGCGAAGAGGTTAT-5478STDY7935101	2.35017	0.512498	Pericyte
AGAGCTTGTCATATCG-5478STDY7935101	4.10461	1.08745	SMProg
AGAGTGGGTGTATGGG-5478STDY7935101	3.04336	0.720709	Pericyte
AGATCTGGTCCATCCT-5478STDY7935101	1.76377	0.431832	Pericyte
AGATTGCTCCTCAACC-5478STDY7935101	-6.26231	10.6359	SMC
AGATTGCTCTGGGCCA-5478STDY7935101	1.6912	0.355468	Pericyte
AGCAGCCAGTCTTGCA-5478STDY7935101	5.38995	0.779116	SMProg
AGCAGCCCACAGGTTT-5478STDY7935101	4.78618	0.479231	NeuralFibro
AGCAGCCCAGACGCTC-5478STDY7935101	2.87709	0.692334	Pericyte
AGCATACTCCGCATCT-5478STDY7935101	5.13873	0.387688	SMProg
AGCCTAAAGCGATCCC-5478STDY7935101	3.2642	1.13444	Pericyte
AGCCTAATCCTCAACC-5478STDY7935101	1.61343	0.768521	Pericyte
AGCGGTCAGACGACGT-5478STDY7935101	4.12452	0.349054	NeuralFibro
AGCGGTCAGCGTTTAC-5478STDY7935101	4.85963	0.357673	SMProg
AGCGGTCGTCTGATTG-5478STDY7935101	1.41652	1.45742	SMC
AGCGTATGTCTCCCTA-5478STDY7935101	2.39355	0.964313	Pericyte
AGCGTCGGTCAGCTAT-5478STDY7935101	3.94461	0.344364	NeuralFibro
AGCTCCTAGCGTGTCC-5478STDY7935101	3.55098	-0.231475	NeuralFibro
AGCTCCTAGCTGAAAT-5478STDY7935101	2.58515	0.805291	Pericyte
AGCTCCTAGTCACGCC-5478STDY7935101	3.30544	1.3365	Pericyte
AGCTCCTGTCCAACTA-5478STDY7935101	3.34406	-0.430884	NeuralFibro
AGCTCTCGTCCAGTGC-5478STDY7935101	3.48783	1.38172	Pericyte
AGGCCGTAGATAGGAG-5478STDY7935101	2.14986	0.44846	Pericyte
AGGCCGTCAGCTTAAC-5478STDY7935101	3.63095	-0.0926287	NeuralFibro
AGGGAGTAGCGAGAAA-5478STDY7935101	1.86408	0.401433	Pericyte
AGGGATGGTATAAACG-5478STDY7935101	4.21719	1.03958	SMProg
AGGGTGAAGACATAAC-5478STDY7935101	5.17737	1.45658	SMProg
AGGGTGAAGTGTACTC-5478STDY7935101	2.34945	1.26407	SMC
AGGGTGACACTTCGAA-5478STDY7935101	1.60074	1.56901	SMC
AGGGTGACAGCAGTTT-5478STDY7935101	4.06795	0.112519	NeuralFibro
AGGGTGAGTTTAAGCC-5478STDY7935101	3.15455	0.856526	Pericyte
AGGTCCGAGTCTTGCA-5478STDY7935101	4.61799	0.909434	SMProg
AGGTCCGCATGTAGTC-5478STDY7935101	2.4103	0.741378	Pericyte
AGTAGTCTCCAAACAC-5478STDY7935101	3.68964	0.831862	SMProg
AGTAGTCTCCTCATTA-5478STDY7935101	2.4978	0.730971	Pericyte
AGTCTTTCATGAGCGA-5478STDY7935101	2.38048	1.17088	SMC
AGTCTTTGTGGTTTCA-5478STDY7935101	1.60453	1.58756	SMC
AGTGGGAAGGATGCGT-5478STDY7935101	3.37958	0.887691	SMProg
AGTGGGACAGCGATCC-5478STDY7935101	2.55915	0.752683	Pericyte
AGTGGGATCGGTGTTA-5478STDY7935101	1.80387	0.838177	Pericyte
AGTGTCAGTTATCACG-5478STDY7935101	3.66616	-0.27809	NeuralFibro
AGTTGGTAGGCAAAGA-5478STDY7935101	2.40197	0.524128	Pericyte
AGTTGGTCATGGTAGG-5478STDY7935101	5.23173	0.631178	SMProg
ATAACGCAGACAAAGG-5478STDY7935101	2.70896	0.872677	Pericyte
ATAAGAGAGCCGGTAA-5478STDY7935101	3.94676	0.916841	SMProg
ATAAGAGAGCGTGAGT-5478STDY7935101	3.86132	0.131258	NeuralFibro
ATAAGAGCACCATCCT-5478STDY7935101	4.52789	0.702347	SMProg
ATAAGAGGTAAGAGGA-5478STDY7935101	1.55726	0.947416	Pericyte
ATAGACCAGAAGGCCT-5478STDY7935101	3.26135	1.02423	SMProg
ATAGACCTCCTTTCTC-5478STDY7935101	3.09312	1.11069	Pericyte
ATCACGACATATGGTC-5478STDY7935101	3.55347	0.810497	SMProg
ATCACGAGTACCATCA-5478STDY7935101	1.7674	0.479288	Pericyte
ATCCACCCAATAGCGG-5478STDY7935101	2.58593	0.543768	Pericyte
ATCCACCCACGCATCG-5478STDY7935101	3.61321	-0.0173161	NeuralFibro
ATCCGAACAAGCTGAG-5478STDY7935101	3.9182	0.903928	SMProg
ATCCGAAGTATCAGTC-5478STDY7935101	2.32617	1.03044	Pericyte
ATCCGAATCTGTCTAT-5478STDY7935101	2.26918	0.851873	Pericyte
ATCTACTAGATCACGG-5478STDY7935101	4.28793	0.521893	SMProg
ATCTACTGTCTGCAAT-5478STDY7935101	2.94425	0.879555	SMProg
ATCTGCCTCCCGACTT-5478STDY7935101	3.53913	-0.279	NeuralFibro
ATGAGGGCATGAGCGA-5478STDY7935101	2.86738	1.07644	Pericyte
ATGAGGGCATTAGGCT-5478STDY7935101	3.97774	0.283234	NeuralFibro
ATGAGGGGTCAGTGGA-5478STDY7935101	2.45461	0.534637	Pericyte
ATGCGATGTCAGTGGA-5478STDY7935101	1.87723	0.725265	Pericyte
ATGCGATTCCGTAGTA-5478STDY7935101	3.89504	0.11545	NeuralFibro
ATGGGAGGTATTCGTG-5478STDY7935101	4.4053	0.818463	NeuralFibro
ATGGGAGTCGCAGGCT-5478STDY7935101	2.34265	0.384983	Pericyte
ATGTGTGAGCAATATG-5478STDY7935101	3.55402	-0.163648	NeuralFibro
ATTACTCGTCAACATC-5478STDY7935101	4.28886	0.388088	NeuralFibro
ATTATCCGTGCTTCTC-5478STDY7935101	2.23099	0.915027	Pericyte
ATTATCCGTTGAACTC-5478STDY7935101	4.1771	1.09888	SMProg
ATTCTACAGTCTCCTC-5478STDY7935101	4.24287	0.530701	NeuralFibro
ATTGGACCAGTCAGAG-5478STDY7935101	2.38302	0.362317	Pericyte
ATTGGACGTACTTGAC-5478STDY7935101	3.25849	0.757411	SMProg
ATTGGACGTTAAGTAG-5478STDY7935101	1.96415	0.528386	Pericyte
ATTGGTGCATACTCTT-5478STDY7935101	1.71109	0.2769	Pericyte
ATTTCTGAGAATAGGG-5478STDY7935101	4.10242	0.919502	SMProg
ATTTCTGTCTCATTCA-5478STDY7935101	3.04885	1.20656	Pericyte
CAACCAAAGAATAGGG-5478STDY7935101	1.76727	0.642242	Pericyte
CAACCAAAGGACATTA-5478STDY7935101	4.6742	0.0730088	NeuralFibro
CAACCAACAGACACTT-5478STDY7935101	4.81832	1.00322	SMProg
CAACCAACATGAGCGA-5478STDY7935101	3.56184	-0.368928	NeuralFibro
CAACCAAGTCTGATTG-5478STDY7935101	3.57764	1.01669	SMProg
CAAGAAAGTAGCGTGA-5478STDY7935101	1.66072	1.26625	SMC
CAAGAAATCAATACCG-5478STDY7935101	1.91013	0.401169	Pericyte
CAAGAAATCTGTTGAG-5478STDY7935101	5.53296	0.228123	SMProg
CAAGATCCAATGAATG-5478STDY7935101	2.88279	1.05644	Pericyte
CAAGGCCAGTCTCGGC-5478STDY7935101	3.64245	-0.093625	NeuralFibro
CAAGGCCAGTTACGGG-5478STDY7935101	4.08993	0.00110996	NeuralFibro
CAAGGCCTCGAGCCCA-5478STDY7935101	4.20091	0.832945	SMProg
CAAGTTGCAAACAACA-5478STDY7935101	3.66493	0.944446	SMProg
CAAGTTGGTTATGCGT-5478STDY7935101	3.93109	-0.00707715	NeuralFibro
CAAGTTGTCTTCCTTC-5478STDY7935101	2.68078	1.13977	SMProg
CACAAACCAGGGTACA-5478STDY7935101	2.02824	0.726406	Pericyte
CACACCTAGCAGACTG-5478STDY7935101	3.01262	1.40806	SMC
CACACCTGTGGCAAAC-5478STDY7935101	4.30638	0.480599	SMProg
CACACCTGTTCGGCAC-5478STDY7935101	2.5111	0.619637	Pericyte
CACACCTTCAGGCGAA-5478STDY7935101	1.88472	0.778127	Pericyte
CACACTCTCCGAATGT-5478STDY7935101	3.93239	0.29801	NeuralFibro
CACAGGCTCCCATTTA-5478STDY7935101	5.40358	0.991187	SMProg
CACAGTATCCCTCAGT-5478STDY7935101	4.7137	0.989144	SMProg
CACATTTAGACTGTAA-5478STDY7935101	4.0473	0.940552	SMProg
CACATTTCAGCTGTGC-5478STDY7935101	3.35919	0.721376	SMProg
CACATTTCATGGAATA-5478STDY7935101	3.41645	0.885558	SMProg
CACCACTTCAACACGT-5478STDY7935101	5.03423	0.587344	SMProg
CACCAGGAGACTAGGC-5478STDY7935101	2.60898	0.510255	Pericyte
CACTCCATCACCGTAA-5478STDY7935101	1.7306	0.650963	Pericyte
CACTCCATCTCTAGGA-5478STDY7935101	3.86992	0.960683	SMProg
CAGAGAGTCTGGTGTA-5478STDY7935101	4.77467	1.39261	SMProg
CAGAGAGTCTTTAGTC-5478STDY7935101	4.91828	1.12802	SMProg
CAGCAGCAGGAATGGA-5478STDY7935101	4.2331	1.03386	SMProg
CAGCAGCCAACAACCT-5478STDY7935101	4.81137	0.866866	SMProg
CAGCAGCTCGCTTGTC-5478STDY7935101	2.79589	1.03657	Pericyte
CAGCAGCTCGGGAGTA-5478STDY7935101	3.72319	0.693587	SMProg
CAGCATACACATTCGA-5478STDY7935101	1.8702	0.581379	Pericyte
CAGCATACATCACCCT-5478STDY7935101	1.7399	0.366722	Pericyte
CAGCATATCACCCGAG-5478STDY7935101	1.51449	1.21964	SMC
CAGCATATCCTTCAAT-5478STDY7935101	3.79534	0.989374	SMProg
CAGCCGACATTGAGCT-5478STDY7935101	3.74037	-0.0750989	NeuralFibro
CAGCCGATCAGCGACC-5478STDY7935101	1.83552	0.550915	Pericyte
CAGCGACAGCTCCTTC-5478STDY7935101	4.46283	0.925682	SMProg
CAGCGACTCGGATGTT-5478STDY7935101	1.73434	0.486582	Pericyte
CAGCTAAAGTCTCCTC-5478STDY7935101	2.50335	0.654677	Pericyte
CAGCTAAAGTTTAGGA-5478STDY7935101	2.65016	0.804165	Pericyte
CAGCTAAGTGAGGGAG-5478STDY7935101	5.98721	0.734997	SMProg
CAGCTAATCACCGTAA-5478STDY7935101	2.38243	0.66106	Pericyte
CAGCTGGGTATCAGTC-5478STDY7935101	2.77564	0.638451	Pericyte
CAGCTGGTCCGCAGTG-5478STDY7935101	3.70361	-0.146755	NeuralFibro
CAGTAACAGGCTAGGT-5478STDY7935101	1.99703	0.343339	Pericyte
CATATGGCAGACAGGT-5478STDY7935101	1.6141	0.37576	Pericyte
CATATGGTCCGTCATC-5478STDY7935101	3.01097	0.774045	Pericyte
CATATTCAGTTACGGG-5478STDY7935101	2.43619	0.34574	Pericyte
CATCAAGAGAACTCGG-5478STDY7935101	5.60074	1.01536	SMProg
CATCAAGAGCCGATTT-5478STDY7935101	1.81802	0.578158	Pericyte
CATCAAGGTTACGTCA-5478STDY7935101	2.03312	0.887049	SMC
CATCAAGTCAACTCTT-5478STDY7935101	1.99339	0.307684	Pericyte
CATCAGACACGCATCG-5478STDY7935101	3.88637	0.649162	SMProg
CATCCACAGATGAGAG-5478STDY7935101	4.58623	0.981205	SMProg
CATCCACAGCATCATC-5478STDY7935101	5.09183	1.03053	SMProg
CATCCACCAAGAAGAG-5478STDY7935101	3.78133	-0.157485	NeuralFibro
CATCCACGTACAGTGG-5478STDY7935101	1.3019	1.62669	SMC
CATCGAACAAGACGTG-5478STDY7935101	4.02881	0.811177	SMProg
CATCGAAGTAACGACG-5478STDY7935101	3.14166	1.3869	Pericyte
CATCGAAGTCACCTAA-5478STDY7935101	6.3462	1.46201	SMProg
CATCGAAGTCTTTCAT-5478STDY7935101	1.49017	1.41207	SMC
CATCGAATCGGAGCAA-5478STDY7935101	2.20734	0.347816	Pericyte
CATCGAATCTTGTCAT-5478STDY7935101	2.37406	0.309263	Pericyte
CATCGGGAGACCCACC-5478STDY7935101	2.83474	0.958445	SMProg
CATGCCTAGTTAAGTG-5478STDY7935101	5.88563	1.18862	SMProg
CATGGCGAGGAACTGC-5478STDY7935101	2.48299	0.576746	Pericyte
CATGGCGCAGCATGAG-5478STDY7935101	1.98341	0.661524	Pericyte
CATGGCGTCATTCACT-5478STDY7935101	1.81623	0.511272	Pericyte
CATTCGCGTCTCTTTA-5478STDY7935101	3.57483	-0.222698	NeuralFibro
CATTCGCTCGGTGTTA-5478STDY7935101	2.69645	0.67594	Pericyte
CCAATCCTCACGCATA-5478STDY7935101	3.82795	0.991011	SMProg
CCACCTAAGCGCTTAT-5478STDY7935101	4.67476	1.09669	SMProg
CCACGGACAGCCTTGG-5478STDY7935101	3.02395	0.720188	SMProg
CCACGGAGTAAGCACG-5478STDY7935101	1.55149	0.811222	Pericyte
CCACTACCATGTTCCC-5478STDY7935101	1.81345	1.31574	SMC
CCAGCGACATACAGCT-5478STDY7935101	4.01862	0.0836583	NeuralFibro
CCAGCGATCAACTCTT-5478STDY7935101	3.69458	0.656928	SMProg
CCATGTCCAAAGTCAA-5478STDY7935101	4.8972	0.999249	SMProg
CCATGTCCATGTCGAT-5478STDY7935101	1.76145	0.715405	Pericyte
CCATGTCGTAGGAGTC-5478STDY7935101	4.6863	0.304775	NeuralFibro
CCATTCGAGATGCCTT-5478STDY7935101	5.21673	1.93716	SMProg
CCATTCGAGGAGCGTT-5478STDY7935101	1.84333	0.354098	Pericyte
CCCAATCTCCTTCAAT-5478STDY7935101	2.40454	1.58295	SMC
CCCAGTTCACGAGGTA-5478STDY7935101	2.60468	0.870514	Pericyte
CCCAGTTGTCATACTG-5478STDY7935101	4.81582	1.22184	SMProg
CCCAGTTTCTGCTGTC-5478STDY7935101	2.89804	0.683033	Pericyte
CCCATACGTGAGTATA-5478STDY7935101	1.48223	1.13562	SMC
CCCATACGTTACGGAG-5478STDY7935101	4.38144	0.935652	SMProg
CCCATACTCCGAGCCA-5478STDY7935101	1.66913	0.481392	Pericyte
CCCATACTCGCAGGCT-5478STDY7935101	4.0066	0.508156	SMProg
CCCTCCTCACGGTAGA-5478STDY7935101	3.74377	-0.0646673	NeuralFibro
CCCTCCTCAGATAATG-5478STDY7935101	3.76676	-0.276065	NeuralFibro
CCCTCCTCAGGAACGT-5478STDY7935101	1.77155	0.985609	Pericyte
CCCTCCTGTATCTGCA-5478STDY7935101	2.24544	0.555354	Pericyte
CCCTCCTGTGAAAGAG-5478STDY7935101	2.02347	0.369558	Pericyte
CCCTCCTTCATGTCTT-5478STDY7935101	1.93337	0.388439	Pericyte
CCGGGATCAGGAATCG-5478STDY7935101	4.97723	1.10957	SMProg
CCGGTAGAGATCGGGT-5478STDY7935101	5.28525	1.79842	SMProg
CCGGTAGCACAACTGT-5478STDY7935101	4.44875	0.906536	SMProg
CCGGTAGTCGGTTAAC-5478STDY7935101	2.65139	0.849851	Pericyte
CCGTACTCAAATTGCC-5478STDY7935101	5.3269	1.03649	SMProg
CCGTACTCAACTTGAC-5478STDY7935101	3.90999	-0.0956154	NeuralFibro
CCGTACTTCGCATGAT-5478STDY7935101	4.47837	1.09563	NeuralFibro
CCGTGGAGTTAGTGGG-5478STDY7935101	5.73527	0.329624	NeuralFibro
CCGTTCAGTCAGCTAT-5478STDY7935101	2.34681	0.905778	Pericyte
CCGTTCAGTTGATTGC-5478STDY7935101	4.18297	-0.0951995	NeuralFibro
CCTAAAGAGCACGCCT-5478STDY7935101	3.91522	0.113877	NeuralFibro
CCTAAAGCAAACGTGG-5478STDY7935101	2.57854	0.710536	Pericyte
CCTAAAGCAGGCTCAC-5478STDY7935101	5.96085	1.01725	SMProg
CCTAAAGGTAAAGGAG-5478STDY7935101	2.04082	0.80738	Pericyte
CCTAAAGGTCGCCATG-5478STDY7935101	8.70658	3.16367	SMProg
CCTAAAGGTGAGTGAC-5478STDY7935101	4.34442	-0.248471	NeuralFibro
CCTAAAGTCACATACG-5478STDY7935101	2.65673	0.397288	Pericyte
CCTACACAGTACGTAA-5478STDY7935101	4.05455	0.0318817	NeuralFibro
CCTACACGTTTACTCT-5478STDY7935101	5.03133	0.790344	SMProg
CCTAGCTAGGAGTTTA-5478STDY7935101	4.45357	0.799511	SMProg
CCTATTACACAACTGT-5478STDY7935101	3.60227	0.818786	SMProg
CCTCAGTAGGATCGCA-5478STDY7935101	3.71654	0.645652	Pericyte
CCTCAGTAGGCGTACA-5478STDY7935101	4.5607	0.339582	SMProg
CCTCAGTAGTGTACTC-5478STDY7935101	1.4866	1.50543	SMC
CCTCTGAAGCAGCCTC-5478STDY7935101	4.13783	0.596694	SMProg
CCTCTGACAAGTCTAC-5478STDY7935101	2.29677	1.16918	SMC
CCTCTGACATCCGGGT-5478STDY7935101	4.19114	0.723471	SMProg
CCTCTGATCACGCGGT-5478STDY7935101	3.74329	-0.180965	NeuralFibro
CCTTACGCATCCGGGT-5478STDY7935101	3.26726	0.847086	SMProg
CCTTACGGTGTGCGTC-5478STDY7935101	2.07318	0.640367	Pericyte
CCTTCGATCATTATCC-5478STDY7935101	4.6273	1.04475	SMProg
CCTTTCTGTTCGCGAC-5478STDY7935101	3.45966	-0.37407	NeuralFibro
CGAACATTCACCCTCA-5478STDY7935101	4.98805	0.929884	SMProg
CGAATGTAGACCGGAT-5478STDY7935101	2.03195	0.928456	Pericyte
CGAATGTCATAAAGGT-5478STDY7935101	1.5969	1.49565	SMC
CGACCTTAGCTAGTCT-5478STDY7935101	2.56449	0.565477	Pericyte
CGACCTTCATGTAAGA-5478STDY7935101	2.5517	0.425699	Pericyte
CGACTTCCAAGGGTCA-5478STDY7935101	1.78375	0.300208	Pericyte
CGACTTCTCCTACAGA-5478STDY7935101	2.99678	1.31641	Pericyte
CGAGAAGCAGACACTT-5478STDY7935101	2.19324	0.379465	Pericyte
CGAGAAGGTCAGCTAT-5478STDY7935101	2.06739	1.56024	SMC
CGAGAAGGTCCGAACC-5478STDY7935101	1.85822	0.569605	Pericyte
CGAGCCACAACACCTA-5478STDY7935101	3.20515	0.871503	SMProg
CGAGCCATCATGTGGT-5478STDY7935101	4.08465	0.450524	NeuralFibro
CGATGGCAGCGCTCCA-5478STDY7935101	2.42325	1.07132	SMC
CGATGGCGTCTGGAGA-5478STDY7935101	3.55873	-0.205242	NeuralFibro
CGATGGCTCATTGCGA-5478STDY7935101	3.6596	-0.19577	NeuralFibro
CGATGGCTCTGTCCGT-5478STDY7935101	4.33477	0.794713	SMProg
CGATGTAAGGATGGTC-5478STDY7935101	4.39346	0.663286	SMProg
CGATGTACAGCTGGCT-5478STDY7935101	5.59414	1.37751	SMProg
CGATTGAAGTTTAGGA-5478STDY7935101	2.96563	1.46857	Pericyte
CGATTGAGTAGCTAAA-5478STDY7935101	2.00353	0.583306	Pericyte
CGATTGATCCTAAGTG-5478STDY7935101	1.37883	1.60052	SMC
CGCCAAGGTAGCCTCG-5478STDY7935101	4.80347	0.782502	SMProg
CGCCAAGGTGAGGGTT-5478STDY7935101	4.52893	1.06271	SMProg
CGCGGTAAGCGTAATA-5478STDY7935101	5.42293	1.20475	SMProg
CGCGGTAGTTCCCGAG-5478STDY7935101	4.69086	1.20939	SMProg
CGCGGTAGTTCGGGCT-5478STDY7935101	2.26959	0.295334	Pericyte
CGCGTTTCAGCCTATA-5478STDY7935101	3.46428	-0.422199	NeuralFibro
CGCGTTTTCTTCTGGC-5478STDY7935101	3.67603	-0.293282	NeuralFibro
CGCTGGACAACTGCTA-5478STDY7935101	2.32986	0.460864	Pericyte
CGCTGGAGTACCTACA-5478STDY7935101	5.21378	1.46062	SMProg
CGCTTCACATGACGGA-5478STDY7935101	1.7792	1.14911	SMC
CGCTTCATCCATGCTC-5478STDY7935101	5.17289	1.35215	SMProg
CGGACACTCCGTAGGC-5478STDY7935101	2.26243	0.714258	Pericyte
CGGACGTCATGCGCAC-5478STDY7935101	1.73088	0.42626	Pericyte
CGGAGCTCAGCCTTTC-5478STDY7935101	1.71353	0.400115	Pericyte
CGGAGTCGTACCTACA-5478STDY7935101	2.29709	0.698822	Pericyte
CGGCTAGAGGTCATCT-5478STDY7935101	3.57821	-0.127399	NeuralFibro
CGGGTCACATGCAACT-5478STDY7935101	2.45941	0.739166	Pericyte
CGGTTAACAGTTCCCT-5478STDY7935101	4.40628	0.863575	SMProg
CGGTTAATCTCAAGTG-5478STDY7935101	1.86272	0.753063	Pericyte
CGTAGCGCATCGGTTA-5478STDY7935101	4.1014	1.16483	SMProg
CGTAGCGTCACTTACT-5478STDY7935101	4.48589	1.15789	SMProg
CGTAGGCGTGGACGAT-5478STDY7935101	3.61823	0.0158493	NeuralFibro
CGTCACTTCTTGTACT-5478STDY7935101	2.23415	0.623701	Pericyte
CGTCAGGTCAGCTGGC-5478STDY7935101	3.86631	0.668298	SMProg
CGTCCATAGAAAGTGG-5478STDY7935101	4.38886	0.0539805	NeuralFibro
CGTCCATCACGGACAA-5478STDY7935101	2.14096	0.623941	Pericyte
CGTCTACAGTGTCTCA-5478STDY7935101	2.56861	0.653039	Pericyte
CGTGAGCCATCACAAC-5478STDY7935101	5.15405	1.46403	SMProg
CGTGAGCTCTTCTGGC-5478STDY7935101	4.3266	0.161248	NeuralFibro
CGTGTCTCACATTAGC-5478STDY7935101	2.31293	0.602476	Pericyte
CGTTAGACATGCTAGT-5478STDY7935101	5.59867	0.883738	SMProg
CGTTCTGCAATGGATA-5478STDY7935101	2.69591	0.467905	Pericyte
CGTTCTGTCCAAAGTC-5478STDY7935101	4.26657	0.766469	SMProg
CGTTGGGGTTCAGGCC-5478STDY7935101	2.42336	0.534209	Pericyte
CGTTGGGTCCCTTGTG-5478STDY7935101	2.08307	1.18055	SMC
CGTTGGGTCCGAACGC-5478STDY7935101	1.37002	1.62036	SMC
CTAACTTGTGATGTCT-5478STDY7935101	2.14623	0.593574	Pericyte
CTAAGACAGCACAGGT-5478STDY7935101	2.28607	0.546771	Pericyte
CTAAGACCAACACCCG-5478STDY7935101	1.90048	0.678501	Pericyte
CTAAGACCAGGGATTG-5478STDY7935101	4.85307	1.0775	SMProg
CTACATTCATGGTCAT-5478STDY7935101	5.56028	1.25511	SMProg
CTACCCAAGCGTGAGT-5478STDY7935101	2.40755	0.532253	Pericyte
CTACCCAAGGATTCGG-5478STDY7935101	3.93148	0.266288	NeuralFibro
CTACCCATCGTCGTTC-5478STDY7935101	5.23072	1.3425	SMProg
CTACGTCAGAGGGCTT-5478STDY7935101	4.01486	0.0561375	NeuralFibro
CTAGAGTCACATCCGG-5478STDY7935101	3.51483	0.716658	SMProg
CTAGAGTGTATATCCG-5478STDY7935101	3.65113	-0.262871	NeuralFibro
CTAGAGTTCATCTGTT-5478STDY7935101	4.84726	0.757291	SMProg
CTAGCCTCAAGCTGAG-5478STDY7935101	4.62052	1.3923	SMProg
CTAGTGAGTCATGCCG-5478STDY7935101	2.35144	0.619084	Pericyte
CTAGTGATCAACACGT-5478STDY7935101	5.10786	0.545608	SMProg
CTCACACTCCGCAAGC-5478STDY7935101	4.57417	0.207337	NeuralFibro
CTCAGAAAGCCAGTTT-5478STDY7935101	4.15851	0.383975	NeuralFibro
CTCAGAACAATTCCTT-5478STDY7935101	3.81428	-0.211195	NeuralFibro
CTCAGAAGTCCCTACT-5478STDY7935101	1.34501	1.64006	SMC
CTCATTAAGAACAATC-5478STDY7935101	4.66333	2.85153	SMProg
CTCATTAGTCGAATCT-5478STDY7935101	3.32964	0.901783	SMProg
CTCATTATCCGCATCT-5478STDY7935101	2.11762	0.640189	Pericyte
CTCATTATCCTATTCA-5478STDY7935101	3.51474	-0.392611	NeuralFibro
CTCATTATCCTGCAGG-5478STDY7935101	1.7327	0.866831	SMC
CTCCTAGCAAGTAATG-5478STDY7935101	3.4226	-0.338235	NeuralFibro
CTCCTAGGTCGCGTGT-5478STDY7935101	3.14614	0.761655	SMProg
CTCCTAGGTCGGCATC-5478STDY7935101	1.88662	0.488667	Pericyte
CTCGAAAAGCGCCTTG-5478STDY7935101	4.87796	0.602482	SMProg
CTCGAAAAGGTACTCT-5478STDY7935101	4.08839	0.157773	NeuralFibro
CTCGAAATCAGCATGT-5478STDY7935101	3.32088	0.646355	SMProg
CTCGAGGAGCCATCGC-5478STDY7935101	1.8086	1.05224	Pericyte
CTCGAGGGTCTGGTCG-5478STDY7935101	2.52388	1.37271	SMC
CTCGAGGTCTTGCATT-5478STDY7935101	1.70726	1.59738	SMC
CTCGGAGAGCTATGCT-5478STDY7935101	3.79896	1.28598	SMProg
CTCGGAGCAGCGTTCG-5478STDY7935101	3.37325	-0.402963	NeuralFibro
CTCGGGAAGCGTTTAC-5478STDY7935101	4.55842	0.764861	SMProg
CTCGGGAAGGTGATTA-5478STDY7935101	5.61282	1.24519	SMProg
CTCGGGAGTTGTTTGG-5478STDY7935101	3.0701	1.06365	Pericyte
CTCGTACAGGCCCTTG-5478STDY7935101	2.68298	0.499684	Pericyte
CTCGTACGTTAAAGAC-5478STDY7935101	2.13036	0.33094	Pericyte
CTCTACGAGACTCGGA-5478STDY7935101	3.15139	0.734815	Pericyte
CTCTACGCAATGGAGC-5478STDY7935101	2.70574	0.688584	Pericyte
CTCTGGTAGCTGATAA-5478STDY7935101	1.77679	0.407819	Pericyte
CTGAAACGTCGCTTTC-5478STDY7935101	1.79948	0.309092	Pericyte
CTGAAACTCAAACCGT-5478STDY7935101	2.06853	0.465666	Pericyte
CTGAAGTGTGAGGGAG-5478STDY7935101	2.21797	0.783642	Pericyte
CTGAAGTGTTCAGCGC-5478STDY7935101	1.70292	1.36063	SMC
CTGATAGAGACTACAA-5478STDY7935101	4.2528	0.888333	SMProg
CTGATAGTCGCAAACT-5478STDY7935101	5.04811	1.28992	SMProg
CTGCCTACACATAACC-5478STDY7935101	1.76119	0.806661	Pericyte
CTGCGGAGTCTTCGTC-5478STDY7935101	4.26503	0.855997	SMProg
CTGCTGTCACATGTGT-5478STDY7935101	4.08963	0.954987	SMProg
CTGGTCTAGGTCATCT-5478STDY7935101	3.64352	0.823227	SMProg
CTGTGCTCAGTGGAGT-5478STDY7935101	2.44601	0.674731	Pericyte
CTGTGCTCATATGCTG-5478STDY7935101	3.5519	-0.290382	NeuralFibro
CTGTGCTTCGCCGTGA-5478STDY7935101	3.79153	0.0243859	NeuralFibro
CTGTTTAGTACCATCA-5478STDY7935101	3.48319	-0.140243	NeuralFibro
CTTAACTAGACCACGA-5478STDY7935101	3.47537	-0.331123	NeuralFibro
CTTAACTAGAGCTGCA-5478STDY7935101	4.03059	0.26114	NeuralFibro
CTTAACTCACTGTGTA-5478STDY7935101	4.82235	1.07861	SMProg
CTTACCGAGACTACAA-5478STDY7935101	4.66937	0.714946	SMProg
CTTACCGCAGGACGTA-5478STDY7935101	3.4713	-0.3892	NeuralFibro
CTTAGGACACGTCAGC-5478STDY7935101	4.83074	0.943818	SMProg
CTTAGGATCGCCAGCA-5478STDY7935101	3.7192	0.593191	SMProg
CTTCTCTCATACTCTT-5478STDY7935101	4.23739	0.918671	SMProg
CTTCTCTGTCTCTTAT-5478STDY7935101	1.7461	0.643393	Pericyte
CTTGGCTCACCAGCAC-5478STDY7935101	1.72459	0.746421	Pericyte
CTTTGCGGTCTGCGGT-5478STDY7935101	4.42937	0.715617	NeuralFibro
CTTTGCGTCTACGAGT-5478STDY7935101	2.29475	0.551757	Pericyte
GAAACTCCATGCCTTC-5478STDY7935101	1.38348	1.08639	SMC
GAAACTCGTAACGACG-5478STDY7935101	2.87555	1.37629	SMC
GAAATGAGTTATGTGC-5478STDY7935101	1.77063	0.653338	Pericyte
GAAATGATCTCAAACG-5478STDY7935101	2.15987	0.369676	Pericyte
GAACATCCAGTGACAG-5478STDY7935101	2.08976	0.522078	Pericyte
GAACATCCATCACGAT-5478STDY7935101	3.49247	0.836718	SMProg
GAACATCGTTACCGAT-5478STDY7935101	3.00166	0.870349	Pericyte
GAACATCTCGCTGATA-5478STDY7935101	4.02902	0.803806	SMProg
GAACCTAAGGAGTTTA-5478STDY7935101	4.57196	0.550081	SMProg
GAACCTAAGTGCGTGA-5478STDY7935101	3.36338	0.751843	Pericyte
GAACCTACATGACGGA-5478STDY7935101	3.40681	-0.430684	NeuralFibro
GAACCTAGTGTGGTTT-5478STDY7935101	4.94042	1.3276	SMProg
GAACGGACAAGCGTAG-5478STDY7935101	3.27582	0.823379	SMProg
GAATGAAAGAGTAAGG-5478STDY7935101	2.2029	0.655003	Pericyte
GAATGAACACGTAAGG-5478STDY7935101	4.22035	0.590268	SMProg
GAATGAAGTCGCCATG-5478STDY7935101	4.42803	0.742577	SMProg
GAATGAAGTCGCGGTT-5478STDY7935101	3.32845	-0.491346	NeuralFibro
GACACGCAGAGCTGCA-5478STDY7935101	1.55271	0.891209	Pericyte
GACACGCGTTATTCTC-5478STDY7935101	2.46604	0.602897	Pericyte
GACAGAGCAGAGTGTG-5478STDY7935101	2.5455	1.09353	SMProg
GACAGAGGTTGATTCG-5478STDY7935101	3.80079	-0.0711826	NeuralFibro
GACAGAGTCGTGGGAA-5478STDY7935101	3.30312	-0.554804	NeuralFibro
GACAGAGTCTGTTTGT-5478STDY7935101	2.4819	0.949866	Pericyte
GACCAATCATACGCCG-5478STDY7935101	1.81305	0.441379	Pericyte
GACCAATTCAACACAC-5478STDY7935101	2.34067	0.548197	Pericyte
GACCAATTCGTGGGAA-5478STDY7935101	1.76896	0.697605	Pericyte
GACCTGGGTACACCGC-5478STDY7935101	2.99222	1.22989	Pericyte
GACCTGGGTTGATTCG-5478STDY7935101	2.41156	1.40678	SMC
GACGCGTCATACTCTT-5478STDY7935101	1.95809	0.452621	Pericyte
GACGGCTAGAGTACCG-5478STDY7935101	2.77888	0.657483	Pericyte
GACGGCTAGTAATCCC-5478STDY7935101	3.31404	0.763061	SMProg
GACGGCTCAATCTGCA-5478STDY7935101	3.68395	-0.225369	NeuralFibro
GACGGCTCACGCTTTC-5478STDY7935101	4.74284	0.391645	NeuralFibro
GACGGCTCAGGGCATA-5478STDY7935101	4.70982	1.1954	SMProg
GACGTGCAGGCTCTTA-5478STDY7935101	3.87593	0.326659	NeuralFibro
GACGTGCTCCCATTTA-5478STDY7935101	2.50347	0.63539	Pericyte
GACGTTACAGCTGGCT-5478STDY7935101	4.62929	1.04143	SMProg
GACGTTATCCGAATGT-5478STDY7935101	4.7376	1.13487	SMProg
GACTAACGTGATGCCC-5478STDY7935101	3.19064	0.999752	Pericyte
GACTACAAGTGATCGG-5478STDY7935101	3.72284	0.0210698	NeuralFibro
GACTACAGTAAAGTCA-5478STDY7935101	2.07213	0.596375	Pericyte
GACTGCGCATTAGGCT-5478STDY7935101	2.46232	0.662422	Pericyte
GAGTCCGAGCCCTAAT-5478STDY7935101	4.92467	0.779763	SMProg
GAGTCCGGTTATGTGC-5478STDY7935101	3.84487	-0.0249604	NeuralFibro
GAGTCCGTCACAAACC-5478STDY7935101	4.03259	0.804306	SMProg
GAGTCCGTCAGGCCCA-5478STDY7935101	1.42189	1.4393	SMC
GAGTCCGTCTCCTATA-5478STDY7935101	1.30048	1.62087	SMC
GATCAGTGTAGATTAG-5478STDY7935101	2.43255	0.814601	Pericyte
GATCAGTTCAAGAAGT-5478STDY7935101	5.06525	1.17105	SMProg
GATCAGTTCGCTTAGA-5478STDY7935101	1.69868	1.39885	SMC
GATCAGTTCTCAACTT-5478STDY7935101	1.56857	0.384891	Pericyte
GATCGATGTACAGCAG-5478STDY7935101	2.52426	0.592471	Pericyte
GATCGATGTCTTTCAT-5478STDY7935101	3.72961	0.0138047	NeuralFibro
GATCGCGAGAATGTTG-5478STDY7935101	4.56516	0.959705	SMProg
GATCGTAAGAGGTAGA-5478STDY7935101	4.0986	0.771059	SMProg
GATCGTAGTCGAACAG-5478STDY7935101	4.89628	1.17732	SMProg
GATCGTATCACGCATA-5478STDY7935101	4.84096	0.724325	SMProg
GATGAGGCACAGAGGT-5478STDY7935101	4.12653	0.696193	SMProg
GATGAGGGTACTTAGC-5478STDY7935101	3.96381	0.952371	SMProg
GATGAGGGTCTCACCT-5478STDY7935101	2.00348	0.835864	Pericyte
GATGAGGGTGTGCGTC-5478STDY7935101	3.58471	-0.207809	NeuralFibro
GATGAGGTCCGTAGGC-5478STDY7935101	1.76591	0.746427	Pericyte
GATTCAGAGACGCTTT-5478STDY7935101	1.46192	1.52682	SMC
GATTCAGCAAGTACCT-5478STDY7935101	2.03575	0.597106	Pericyte
GATTCAGCACAGATTC-5478STDY7935101	2.27721	0.353325	Pericyte
GATTCAGGTCGACTGC-5478STDY7935101	4.98287	0.735934	SMProg
GCAAACTCACGGATAG-5478STDY7935101	4.0381	1.15875	SMProg
GCACATATCTCTGCTG-5478STDY7935101	4.55588	0.314259	NeuralFibro
GCACTCTGTGCACCAC-5478STDY7935101	4.39266	0.783148	SMProg
GCACTCTGTGTTGGGA-5478STDY7935101	4.07915	0.61385	SMProg
GCAGCCATCTTGGGTA-5478STDY7935101	4.59111	0.73658	SMProg
GCAGTTAAGATATGCA-5478STDY7935101	1.64444	0.688237	Pericyte
GCAGTTAGTCTTTCAT-5478STDY7935101	3.07962	1.14997	Pericyte
GCAGTTATCTTGTTTG-5478STDY7935101	1.53004	1.55878	SMC
GCATACAAGAGGTTAT-5478STDY7935101	2.03558	0.4946	Pericyte
GCATACACACTGTTAG-5478STDY7935101	2.88014	0.991974	Pericyte
GCATACAGTATAAACG-5478STDY7935101	3.4037	1.60176	Pericyte
GCATACATCTCATTCA-5478STDY7935101	3.96287	0.261083	SMProg
GCATGCGAGAAGGCCT-5478STDY7935101	1.59136	1.6373	SMC
GCATGCGGTGTGCGTC-5478STDY7935101	5.23092	1.27158	SMProg
GCATGTACACAACTGT-5478STDY7935101	2.19462	1.37547	SMC
GCATGTACATCCGGGT-5478STDY7935101	2.61108	0.906795	Pericyte
GCATGTACATGCCACG-5478STDY7935101	3.28449	0.860151	SMProg
GCATGTATCGAACTGT-5478STDY7935101	3.26063	0.790755	Pericyte
GCCAAATAGTTGCAGG-5478STDY7935101	3.79879	-0.155121	NeuralFibro
GCCAAATCAAGCCATT-5478STDY7935101	3.54651	0.875273	SMProg
GCCTCTAAGTCCGTAT-5478STDY7935101	3.59876	-0.238346	NeuralFibro
GCGACCAGTGATGTCT-5478STDY7935101	2.12931	0.363434	Pericyte
GCGACCAGTTCTGGTA-5478STDY7935101	2.03081	1.10235	SMC
GCGACCATCTCGATGA-5478STDY7935101	3.65244	-0.287343	NeuralFibro
GCGAGAATCTCTTATG-5478STDY7935101	3.48268	-0.299287	NeuralFibro
GCGAGAATCTTAACCT-5478STDY7935101	4.29786	0.834518	SMProg
GCGCAACAGACTTTCG-5478STDY7935101	1.91138	0.587952	Pericyte
GCGCAACAGCTAACAA-5478STDY7935101	4.68	0.836976	SMProg
GCGCAACCATGAAGTA-5478STDY7935101	2.7519	0.827102	Pericyte
GCGCAACGTGTAATGA-5478STDY7935101	2.3457	1.43297	SMC
GCGCAGTAGATCACGG-5478STDY7935101	1.94466	1.10429	SMC
GCGCCAAAGCTAACAA-5478STDY7935101	4.71638	0.993567	SMProg
GCGCCAAAGTTAAGTG-5478STDY7935101	4.56996	0.28231	SMProg
GCGCCAACAGCTGCAC-5478STDY7935101	2.64566	1.0175	Pericyte
GCGCGATAGTCTCAAC-5478STDY7935101	2.2125	0.625728	Pericyte
GCGGGTTAGGACGAAA-5478STDY7935101	3.92859	0.986576	SMProg
GCGGGTTTCAGCTTAG-5478STDY7935101	3.30011	0.943624	SMProg
GCTCCTACATACTACG-5478STDY7935101	2.9505	0.938421	Pericyte
GCTCCTATCATATCGG-5478STDY7935101	4.089	0.237909	NeuralFibro
GCTCTGTAGCGCCTTG-5478STDY7935101	4.93581	1.1835	SMProg
GCTCTGTAGGACAGAA-5478STDY7935101	2.52622	0.939191	Pericyte
GCTCTGTCAAGCTGAG-5478STDY7935101	4.40219	0.839968	SMProg
GCTGCAGAGCTAAACA-5478STDY7935101	4.4647	0.987788	SMProg
GCTGCGATCCCAGGTG-5478STDY7935101	4.11902	0.0366635	SMProg
GCTGCTTAGTGGCACA-5478STDY7935101	2.11983	0.445918	Pericyte
GCTGCTTCACTCGACG-5478STDY7935101	2.20728	0.453973	Pericyte
GCTGCTTCATTATCTC-5478STDY7935101	2.3449	0.31926	Pericyte
GCTGCTTGTACCTACA-5478STDY7935101	3.03609	1.31539	Pericyte
GCTGCTTTCGACCAGC-5478STDY7935101	2.90127	0.715192	Pericyte
GCTTCCAGTCATTAGC-5478STDY7935101	1.53007	1.23676	SMC
GCTTCCAGTTCCAACA-5478STDY7935101	2.37833	0.625016	Pericyte
GCTTCCATCGTTTAGG-5478STDY7935101	5.35369	0.76177	SMProg
GCTTGAAAGAGGTTGC-5478STDY7935101	4.9116	0.630951	SMProg
GCTTGAACAAGAGTCG-5478STDY7935101	3.86588	-0.134448	NeuralFibro
GCTTGAATCCTCGCAT-5478STDY7935101	4.32706	0.841816	SMProg
GGAAAGCAGTCAAGCG-5478STDY7935101	3.82561	0.253927	NeuralFibro
GGAACTTCACAGCCCA-5478STDY7935101	2.58317	0.902109	Pericyte
GGAACTTCAGCTGTAT-5478STDY7935101	3.54481	-0.242791	NeuralFibro
GGACAGAAGGACATTA-5478STDY7935101	3.51891	0.749508	Pericyte
GGACAGAGTAAGAGGA-5478STDY7935101	3.3782	1.06127	SMProg
GGACAGAGTTGGTAAA-5478STDY7935101	3.66975	0.884805	SMProg
GGACATTAGCAGATCG-5478STDY7935101	2.90267	0.973266	Pericyte
GGACATTAGTTTGCGT-5478STDY7935101	4.20987	0.0864798	NeuralFibro
GGACATTCAATCTGCA-5478STDY7935101	1.82484	0.747832	Pericyte
GGACGTCAGTACACCT-5478STDY7935101	1.50401	1.62943	SMC
GGAGCAATCGAACTGT-5478STDY7935101	3.76233	-0.144425	NeuralFibro
GGATGTTCACCTTGTC-5478STDY7935101	5.04288	0.191844	NeuralFibro
GGATGTTGTGTGAAAT-5478STDY7935101	5.01717	0.985887	SMProg
GGATTACCACAACGTT-5478STDY7935101	3.83592	0.822559	SMProg
GGATTACTCACGACTA-5478STDY7935101	2.01587	0.596715	Pericyte
GGCCGATAGATGTTAG-5478STDY7935101	3.10641	0.840265	Pericyte
GGCCGATCAATAGCGG-5478STDY7935101	4.40188	-0.0409178	NeuralFibro
GGCTCGAGTGCACCAC-5478STDY7935101	5.75105	1.52795	SMProg
GGCTCGATCCCAAGTA-5478STDY7935101	4.4419	0.823714	SMProg
GGCTCGATCTGGTTCC-5478STDY7935101	3.49829	0.971643	SMProg
GGCTGGTAGATCTGCT-5478STDY7935101	2.42683	0.676399	Pericyte
GGGAATGCAACGATCT-5478STDY7935101	4.20382	0.911739	SMProg
GGGAATGCAATTCCTT-5478STDY7935101	2.74882	0.632765	Pericyte
GGGAATGGTATTCTCT-5478STDY7935101	3.08535	1.09454	Pericyte
GGGACCTAGTTAGGTA-5478STDY7935101	2.33622	1.13357	Pericyte
GGGACCTAGTTGAGAT-5478STDY7935101	4.03193	0.423962	NeuralFibro
GGGATGAAGCGAGAAA-5478STDY7935101	4.52943	-0.231005	NeuralFibro
GGGCACTCACGAGGTA-5478STDY7935101	5.07146	0.686284	SMProg
GGGCACTGTATGGTTC-5478STDY7935101	4.49119	1.40074	SMProg
GGGCACTTCCTAAGTG-5478STDY7935101	5.37428	1.30777	SMProg
GGGCACTTCGTTACAG-5478STDY7935101	4.96939	1.41316	SMProg
GGGCACTTCTCCCTGA-5478STDY7935101	1.45209	1.54671	SMC
GGGCATCAGTGGGCTA-5478STDY7935101	4.0859	0.263429	NeuralFibro
GGGTCTGCACGAAAGC-5478STDY7935101	1.69051	1.6313	SMC
GGGTCTGGTGCAGACA-5478STDY7935101	3.3585	-0.391501	NeuralFibro
GGGTCTGGTTGGAGGT-5478STDY7935101	1.7117	1.54907	SMC
GGTGCGTCAAGCGAGT-5478STDY7935101	1.5048	1.48883	SMC
GGTGCGTCACCACCAG-5478STDY7935101	5.28698	1.16038	SMProg
GGTGCGTGTGGGTATG-5478STDY7935101	4.12699	0.708955	SMProg
GGTGCGTTCTCAAGTG-5478STDY7935101	2.73234	0.632006	Pericyte
GTAACGTTCTACCTGC-5478STDY7935101	3.66345	0.873029	SMProg
GTAACTGAGTTGAGAT-5478STDY7935101	4.57833	-0.121737	NeuralFibro
GTACGTAAGTAGTGCG-5478STDY7935101	3.43061	-0.480071	NeuralFibro
GTACGTACAGACAAAT-5478STDY7935101	1.87986	0.295765	Pericyte
GTACGTATCGTCCGTT-5478STDY7935101	4.84529	-0.43801	NeuralFibro
GTACTCCGTTACTGAC-5478STDY7935101	1.84668	0.780421	Pericyte
GTACTCCTCTGCGGCA-5478STDY7935101	4.72869	1.13176	SMProg
GTACTTTCAGATGGCA-5478STDY7935101	4.21495	-0.0510411	NeuralFibro
GTACTTTCAGGTCTCG-5478STDY7935101	3.54163	-0.282506	NeuralFibro
GTAGGCCAGTGAACGC-5478STDY7935101	2.55313	0.911415	Pericyte
GTAGTCAAGGTGACCA-5478STDY7935101	5.29453	1.00761	SMProg
GTAGTCATCGGCGGTT-5478STDY7935101	1.89307	0.667215	Pericyte
GTCAAGTAGTGACATA-5478STDY7935101	3.68343	0.827648	SMProg
GTCAAGTCAGTCAGCC-5478STDY7935101	4.33244	-0.25347	NeuralFibro
GTCAAGTTCAGTTAGC-5478STDY7935101	5.44928	1.07118	SMProg
GTCAAGTTCATCGGAT-5478STDY7935101	3.99402	1.03623	SMProg
GTCACAAAGTGCAAGC-5478STDY7935101	1.65943	0.906074	Pericyte
GTCACAACAGGCGATA-5478STDY7935101	3.93384	0.682493	SMProg
GTCACAACATGCTGGC-5478STDY7935101	2.06132	0.808475	Pericyte
GTCACAAGTATGCTTG-5478STDY7935101	4.24131	0.808359	SMProg
GTCACAATCGGTGTTA-5478STDY7935101	2.52934	0.933771	Pericyte
GTCACGGAGTTGTAGA-5478STDY7935101	4.27283	0.614192	SMProg
GTCATTTAGAAACGAG-5478STDY7935101	3.19997	1.53102	Pericyte
GTCATTTTCGTGACAT-5478STDY7935101	4.99105	0.865616	SMProg
GTCCTCAAGAGTGACC-5478STDY7935101	4.02076	0.167529	NeuralFibro
GTCCTCAGTTGAGTTC-5478STDY7935101	1.91806	0.525847	Pericyte
GTCGTAACAATGGACG-5478STDY7935101	2.44956	0.523053	Pericyte
GTCGTAATCACGACTA-5478STDY7935101	3.60029	-0.10355	NeuralFibro
GTCTCGTAGAGACTAT-5478STDY7935101	3.98429	1.10181	SMProg
GTCTTCGCAAGTCTGT-5478STDY7935101	1.9413	0.663631	Pericyte
GTCTTCGGTCACCTAA-5478STDY7935101	3.51288	-0.229404	NeuralFibro
GTGCAGCAGCGTGAGT-5478STDY7935101	2.85673	1.46217	SMC
GTGCAGCAGTGTGAAT-5478STDY7935101	2.10092	0.806378	Pericyte
GTGCAGCTCCTTGACC-5478STDY7935101	4.07231	0.0112685	NeuralFibro
GTGCAGCTCTAACGGT-5478STDY7935101	2.86193	0.680744	Pericyte
GTGCATAAGTGACTCT-5478STDY7935101	4.9984	1.04326	SMProg
GTGCATAAGTTCGCGC-5478STDY7935101	2.39739	0.797624	Pericyte
GTGCATAGTTAGATGA-5478STDY7935101	4.85854	1.42267	SMProg
GTGCATAGTTAGTGGG-5478STDY7935101	2.51386	1.00636	Pericyte
GTGCATATCTACCAGA-5478STDY7935101	2.14259	0.721789	Pericyte
GTGTGCGGTCTAGCCG-5478STDY7935101	4.09483	0.386059	NeuralFibro
GTGTTAGCAGTCTTCC-5478STDY7935101	2.7768	0.858564	Pericyte
GTGTTAGCATATGAGA-5478STDY7935101	3.60228	-0.266006	NeuralFibro
GTGTTAGGTAGCCTCG-5478STDY7935101	3.79983	-0.0518536	NeuralFibro
GTTAAGCAGAGTAAGG-5478STDY7935101	4.33735	0.607097	NeuralFibro
GTTAAGCAGTTTGCGT-5478STDY7935101	4.47989	0.958575	SMProg
GTTAAGCCACAGGAGT-5478STDY7935101	3.54457	1.48621	Pericyte
GTTAAGCGTAAGTGGC-5478STDY7935101	3.48883	1.7636	Pericyte
GTTAAGCTCGTCCGTT-5478STDY7935101	4.04214	0.916461	SMProg
GTTACAGAGACTGTAA-5478STDY7935101	2.043	0.653612	Pericyte
GTTACAGTCGTACCGG-5478STDY7935101	2.04334	0.371233	Pericyte
GTTCATTGTGGTCCGT-5478STDY7935101	3.96024	0.754011	SMProg
GTTCATTTCGATCCCT-5478STDY7935101	3.7428	-0.232278	NeuralFibro
GTTCTCGAGGCCCGTT-5478STDY7935101	1.82817	0.387424	Pericyte
GTTCTCGTCGATGAGG-5478STDY7935101	4.19156	0.522723	SMProg
GTTTCTAAGAATGTGT-5478STDY7935101	1.54055	1.19832	SMC
GTTTCTAAGTTGTCGT-5478STDY7935101	1.8588	0.445146	Pericyte
GTTTCTACAAGCCGTC-5478STDY7935101	3.62215	-0.0607961	NeuralFibro
GTTTCTACATGAGCGA-5478STDY7935101	1.88635	0.30869	Pericyte
GTTTCTATCCGAAGAG-5478STDY7935101	1.41044	1.47916	SMC
TAAACCGCAATGAAAC-5478STDY7935101	1.84703	0.412548	Pericyte
TAAACCGCACCCATTC-5478STDY7935101	1.73164	0.449388	Pericyte
TAAACCGCATTCACTT-5478STDY7935101	2.10031	0.315715	Pericyte
TAAACCGTCTGAAAGA-5478STDY7935101	1.95926	0.437715	Pericyte
TAAGAGAAGGTCATCT-5478STDY7935101	2.38585	1.34381	SMC
TAAGAGACATCGTCGG-5478STDY7935101	1.92567	0.470646	Pericyte
TAAGTGCCAGCTCGCA-5478STDY7935101	5.28647	1.25372	SMProg
TAAGTGCCAGGGCATA-5478STDY7935101	2.94252	0.883348	Pericyte
TAAGTGCGTTTGTTTC-5478STDY7935101	2.3086	0.489022	Pericyte
TACACGAAGACCCACC-5478STDY7935101	3.67215	-0.103702	NeuralFibro
TACACGAAGCTAGCCC-5478STDY7935101	4.60192	-0.0766531	NeuralFibro
TACACGAGTGTGCCTG-5478STDY7935101	2.36527	0.898265	Pericyte
TACAGTGGTGTCGCTG-5478STDY7935101	3.77644	0.0836699	NeuralFibro
TACCTATAGTATCGAA-5478STDY7935101	4.39151	0.929005	SMProg
TACCTATGTCTTCAAG-5478STDY7935101	1.74604	1.03408	Pericyte
TACGGATAGTCCCACG-5478STDY7935101	2.74967	1.03234	Pericyte
TACGGATGTGCCTGGT-5478STDY7935101	1.84725	0.705995	Pericyte
TACGGGCCAAGCGAGT-5478STDY7935101	2.70184	0.548269	Pericyte
TACGGTAAGCTGTCTA-5478STDY7935101	3.90172	0.845542	SMProg
TACGGTAGTCATATGC-5478STDY7935101	1.83465	1.3485	SMC
TACGGTATCGTATCAG-5478STDY7935101	2.03851	0.756327	Pericyte
TACGGTATCTGATACG-5478STDY7935101	4.42815	1.15183	SMProg
TACTCATAGCCGTCGT-5478STDY7935101	1.30884	1.66965	SMC
TACTCATCACAGACAG-5478STDY7935101	4.49171	1.31554	NeuralFibro
TACTCATTCTGAGTGT-5478STDY7935101	3.52682	0.832867	SMProg
TACTCGCAGAGTAAGG-5478STDY7935101	1.88248	0.318252	Pericyte
TACTCGCGTAAGAGGA-5478STDY7935101	3.71239	0.0263512	NeuralFibro
TACTTACAGGGATGGG-5478STDY7935101	3.38462	0.765374	SMProg
TACTTACAGTTATCGC-5478STDY7935101	3.91508	0.135435	NeuralFibro
TACTTACCACCATCCT-5478STDY7935101	3.54398	0.738726	SMProg
TACTTGTAGAGCAATT-5478STDY7935101	4.62561	0.84148	SMProg
TACTTGTAGGTAGCCA-5478STDY7935101	3.72962	0.711359	SMProg
TAGACCAAGGAATGGA-5478STDY7935101	4.21391	0.989813	SMProg
TAGACCAGTCTTCAAG-5478STDY7935101	2.64908	0.732113	Pericyte
TAGAGCTCAATTCCTT-5478STDY7935101	3.12366	1.20094	Pericyte
TAGAGCTGTCATCGGC-5478STDY7935101	2.26268	0.479453	Pericyte
TAGAGCTTCTTACCGC-5478STDY7935101	4.09068	1.02843	SMProg
TAGCCGGAGATCACGG-5478STDY7935101	3.23799	1.45079	Pericyte
TAGCCGGCACGGCGTT-5478STDY7935101	4.25641	-0.343911	NeuralFibro
TAGCCGGGTCCCTTGT-5478STDY7935101	2.86581	0.735841	Pericyte
TAGCCGGGTTACGCGC-5478STDY7935101	3.74897	-0.0734562	NeuralFibro
TAGGCATTCGGCCGAT-5478STDY7935101	1.85184	0.774499	Pericyte
TAGTGGTAGTCAATAG-5478STDY7935101	3.11465	1.57702	Pericyte
TAGTGGTGTAGGAGTC-5478STDY7935101	3.48432	-0.224602	NeuralFibro
TAGTGGTTCTCGCATC-5478STDY7935101	3.85705	0.958675	SMProg
TAGTTGGAGTGACTCT-5478STDY7935101	3.87167	0.239323	NeuralFibro
TAGTTGGCACAGTCGC-5478STDY7935101	2.15841	0.656429	Pericyte
TATCAGGCAAGGGTCA-5478STDY7935101	5.33595	1.15568	SMProg
TATCAGGTCGGCATCG-5478STDY7935101	3.58202	-0.221745	NeuralFibro
TATCAGGTCTTATCTG-5478STDY7935101	3.57818	0.975543	SMProg
TATGCCCAGCTATGCT-5478STDY7935101	1.66646	0.48558	Pericyte
TATGCCCAGTACGTAA-5478STDY7935101	3.48486	0.998253	SMProg
TATTACCGTTTCGCTC-5478STDY7935101	1.93946	0.748771	Pericyte
TCAACGAGTACTTGAC-5478STDY7935101	5.26578	0.890779	SMProg
TCAACGAGTATAGGGC-5478STDY7935101	1.66173	1.0898	Pericyte
TCAATCTGTACCATCA-5478STDY7935101	4.3418	0.46813	SMProg
TCACAAGCAAGAGGCT-5478STDY7935101	3.79893	-0.121074	NeuralFibro
TCACAAGCACATGTGT-5478STDY7935101	2.39836	0.363544	Pericyte
TCACAAGGTCTAGTGT-5478STDY7935101	5.79363	1.27584	SMProg
TCACAAGTCTGTTTGT-5478STDY7935101	2.48845	0.833129	Pericyte
TCACGAACACCAGGCT-5478STDY7935101	4.58929	0.76812	SMProg
TCACGAATCAAAGACA-5478STDY7935101	3.8025	1.03332	SMProg
TCACGAATCGTTACGA-5478STDY7935101	4.49734	1.09725	SMProg
TCAGATGCATACCATG-5478STDY7935101	5.09225	0.775318	SMProg
TCAGATGGTACAGCAG-5478STDY7935101	4.37852	0.228819	NeuralFibro
TCAGCAACAGATGAGC-5478STDY7935101	1.93248	0.519913	Pericyte
TCAGGATAGCCGATTT-5478STDY7935101	5.96533	0.194696	SMProg
TCAGGATCAATCCAAC-5478STDY7935101	5.30376	1.16486	SMProg
TCAGGATCATGCATGT-5478STDY7935101	3.40099	-0.482833	NeuralFibro
TCAGGTACAGTAGAGC-5478STDY7935101	3.45606	-0.309853	NeuralFibro
TCATTACAGAACTGTA-5478STDY7935101	2.95176	1.14255	Pericyte
TCATTACCAGCCTATA-5478STDY7935101	4.06278	0.994656	SMProg
TCATTACCATCTGGTA-5478STDY7935101	1.8367	0.584296	Pericyte
TCATTTGAGCAACGGT-5478STDY7935101	3.48596	-0.362186	NeuralFibro
TCATTTGCAAGGCTCC-5478STDY7935101	3.3548	-0.46368	NeuralFibro
TCCCGATCAGATGGCA-5478STDY7935101	3.67786	0.103343	NeuralFibro
TCGAGGCCAGGGTACA-5478STDY7935101	1.75315	0.688042	Pericyte
TCGAGGCTCAGTACGT-5478STDY7935101	3.91633	0.103331	NeuralFibro
TCGAGGCTCCCAACGG-5478STDY7935101	4.89626	0.983977	SMProg
TCGCGAGAGACCGGAT-5478STDY7935101	5.08116	1.52236	SMProg
TCGCGAGCATACTACG-5478STDY7935101	3.50268	-0.388328	NeuralFibro
TCGCGAGCATATACGC-5478STDY7935101	3.04115	1.01475	SMProg
TCGCGTTGTCAACTGT-5478STDY7935101	5.06165	0.743297	SMProg
TCGCGTTTCCTCCTAG-5478STDY7935101	4.38722	1.05794	SMProg
TCGGTAACATCCCACT-5478STDY7935101	1.64275	0.658185	Pericyte
TCGTACCCACCAGATT-5478STDY7935101	1.77115	0.49048	Pericyte
TCGTACCGTGCAACTT-5478STDY7935101	2.28197	0.868459	Pericyte
TCTATTGTCAGTTAGC-5478STDY7935101	4.14169	0.0987819	NeuralFibro
TCTCATAAGATGAGAG-5478STDY7935101	2.74699	0.696113	Pericyte
TCTCTAAAGGTGCAAC-5478STDY7935101	1.99388	0.395592	Pericyte
TCTCTAAGTAGATTAG-5478STDY7935101	2.30149	0.726176	Pericyte
TCTGAGACACATGTGT-5478STDY7935101	2.13625	1.11243	SMC
TCTTCGGAGGACCACA-5478STDY7935101	4.46534	1.32073	SMProg
TCTTCGGCATCGGTTA-5478STDY7935101	4.44008	1.49571	SMProg
TCTTCGGGTCGCATCG-5478STDY7935101	2.35095	0.681687	Pericyte
TCTTCGGTCTACGAGT-5478STDY7935101	4.41893	0.834873	SMProg
TCTTTCCGTCGCATAT-5478STDY7935101	3.93256	0.222763	NeuralFibro
TCTTTCCTCCGAAGAG-5478STDY7935101	3.44524	0.76335	SMProg
TGAAAGAAGGAGTAGA-5478STDY7935101	3.31682	-0.4287	NeuralFibro
TGAAAGAGTACAGACG-5478STDY7935101	4.00387	0.17276	NeuralFibro
TGAAAGAGTCAAGCGA-5478STDY7935101	4.33794	0.224041	NeuralFibro
TGAAAGAGTGATGCCC-5478STDY7935101	3.87097	0.994269	SMProg
TGACAACAGAAACCAT-5478STDY7935101	1.54394	1.47453	SMC
TGACGGCTCGCGCCAA-5478STDY7935101	2.2833	0.767088	Pericyte
TGACGGCTCGTAGGTT-5478STDY7935101	5.20138	1.14392	SMProg
TGACGGCTCGTTACAG-5478STDY7935101	2.66904	0.775207	Pericyte
TGACTAGAGCAACGGT-5478STDY7935101	4.56966	0.454409	Pericyte
TGACTAGGTTCAACCA-5478STDY7935101	2.30142	0.372209	Pericyte
TGACTAGTCCACTGGG-5478STDY7935101	2.47994	0.68629	Pericyte
TGACTTTAGATGTTAG-5478STDY7935101	4.4789	1.03374	SMProg
TGACTTTAGCCGATTT-5478STDY7935101	4.36994	0.910774	SMProg
TGACTTTCACAGGAGT-5478STDY7935101	2.70122	0.572675	Pericyte
TGACTTTCACATTTCT-5478STDY7935101	3.46749	-0.406919	NeuralFibro
TGACTTTCAGGTGCCT-5478STDY7935101	2.78452	1.07629	SMProg
TGACTTTGTGGAAAGA-5478STDY7935101	2.82931	0.888132	Pericyte
TGAGAGGAGTCAAGGC-5478STDY7935101	4.80517	0.208597	SMProg
TGAGAGGCAAGCCGTC-5478STDY7935101	4.69781	1.38215	NeuralFibro
TGAGAGGGTACTTAGC-5478STDY7935101	3.03033	1.0418	Pericyte
TGAGAGGGTCTCTTTA-5478STDY7935101	2.17552	0.463507	Pericyte
TGAGCATTCTTATCTG-5478STDY7935101	4.79729	1.01721	SMProg
TGAGCCGGTTGGTAAA-5478STDY7935101	5.09752	1.01336	SMProg
TGAGCCGTCACAGGCC-5478STDY7935101	4.63277	1.17128	SMProg
TGAGGGAAGGGATACC-5478STDY7935101	1.55406	1.61172	SMC
TGCACCTAGACCTTTG-5478STDY7935101	1.50986	1.00148	SMC
TGCACCTAGCCTATGT-5478STDY7935101	2.91361	1.09941	SMProg
TGCACCTCACAGGAGT-5478STDY7935101	1.64827	0.475622	Pericyte
TGCACCTCAGTGAGTG-5478STDY7935101	3.39883	1.52233	Pericyte
TGCCCATAGAGTCTGG-5478STDY7935101	3.66657	-0.243573	NeuralFibro
TGCCCATCAGATCTGT-5478STDY7935101	4.60322	0.452669	SMProg
TGCCCTAAGCTCCTCT-5478STDY7935101	4.27366	0.131556	NeuralFibro
TGCCCTACAGGGATTG-5478STDY7935101	1.8118	0.976418	SMC
TGCGCAGAGGAATTAC-5478STDY7935101	4.27793	0.00478762	NeuralFibro
TGCGCAGCAAGTCTAC-5478STDY7935101	1.94377	0.566412	Pericyte
TGCGCAGTCTTAGCCC-5478STDY7935101	2.34768	0.373691	Pericyte
TGCGGGTGTCCCTACT-5478STDY7935101	4.35008	0.103943	NeuralFibro
TGCGTGGTCGATAGAA-5478STDY7935101	1.63171	0.595214	Pericyte
TGCTGCTAGGAGTAGA-5478STDY7935101	4.93832	1.2432	SMProg
TGCTGCTAGGTACTCT-5478STDY7935101	2.44707	0.371088	Pericyte
TGCTGCTCAGTATCTG-5478STDY7935101	5.17261	0.146143	SMProg
TGCTGCTGTACAGTGG-5478STDY7935101	1.83864	0.498459	Pericyte
TGCTGCTTCTGAGTGT-5478STDY7935101	2.02366	0.691817	Pericyte
TGGACGCAGCGTTCCG-5478STDY7935101	2.5176	0.675404	Pericyte
TGGACGCAGGTAAACT-5478STDY7935101	2.53678	0.571452	Pericyte
TGGCCAGGTGTCTGAT-5478STDY7935101	4.26997	0.741229	SMProg
TGGCGCATCATCATTC-5478STDY7935101	2.33556	0.38671	Pericyte
TGGCTGGAGAGCAATT-5478STDY7935101	1.89144	0.977779	Pericyte
TGGCTGGCATGTAGTC-5478STDY7935101	3.55235	-0.275114	NeuralFibro
TGGCTGGCATTAACCG-5478STDY7935101	4.64142	0.17093	NeuralFibro
TGGCTGGGTCTGGAGA-5478STDY7935101	3.66994	-0.137318	NeuralFibro
TGGGAAGTCGGAATCT-5478STDY7935101	4.77129	0.896258	SMProg
TGGGCGTAGTACCGGA-5478STDY7935101	4.5085	0.785038	SMProg
TGGTTAGAGCCGGTAA-5478STDY7935101	5.45171	1.16302	SMProg
TGGTTCCAGAAGGGTA-5478STDY7935101	1.84273	0.417697	Pericyte
TGGTTCCAGCATCATC-5478STDY7935101	4.04544	0.790426	SMProg
TGGTTCCGTATAAACG-5478STDY7935101	4.59512	0.891644	SMProg
TGGTTCCGTCCGTTAA-5478STDY7935101	4.06258	-0.16365	NeuralFibro
TGTCCCACATGTAAGA-5478STDY7935101	4.22577	0.790456	SMProg
TGTCCCAGTTATCCGA-5478STDY7935101	3.18035	0.846227	SMProg
TGTCCCATCTCCAACC-5478STDY7935101	4.1516	0.852256	SMProg
TGTGGTATCCACGACG-5478STDY7935101	3.53509	0.910343	SMProg
TGTGTTTAGCGATTCT-5478STDY7935101	1.88097	0.371301	Pericyte
TGTGTTTAGTGACATA-5478STDY7935101	1.52191	1.44183	SMC
TGTGTTTGTGATGCCC-5478STDY7935101	3.71655	1.29312	Pericyte
TGTTCCGGTACACCGC-5478STDY7935101	4.59369	0.871804	SMProg
TTAACTCCACAGCGTC-5478STDY7935101	3.94493	0.449614	SMProg
TTAGGCACAGGTGCCT-5478STDY7935101	1.86677	0.440671	Pericyte
TTAGGCATCCTAGGGC-5478STDY7935101	1.88985	0.446123	Pericyte
TTAGTTCGTTTCGCTC-5478STDY7935101	2.05602	0.236787	Pericyte
TTAGTTCTCGTACGGC-5478STDY7935101	2.23252	0.553902	Pericyte
TTCGAAGCACTTAAGC-5478STDY7935101	3.04048	1.05117	SMProg
TTCGAAGCACTTACGA-5478STDY7935101	2.20691	0.598069	Pericyte
TTCGGTCAGTAAGTAC-5478STDY7935101	5.47032	0.644724	SMProg
TTCGGTCTCCGCTGTT-5478STDY7935101	1.96208	0.55564	Pericyte
TTCTACAAGGCATGTG-5478STDY7935101	4.04187	0.751464	SMProg
TTCTACAAGTCCCACG-5478STDY7935101	2.46388	0.672035	Pericyte
TTCTACAGTCGCGTGT-5478STDY7935101	5.35741	0.798879	SMProg
TTCTACAGTGAGTATA-5478STDY7935101	3.72003	0.914307	SMProg
TTCTCAAAGAGGTTGC-5478STDY7935101	4.07697	1.00242	SMProg
TTCTCAACACATTCGA-5478STDY7935101	4.23551	0.40551	SMProg
TTCTCCTTCGTCTGCT-5478STDY7935101	3.82637	0.753345	SMProg
TTCTCCTTCTGCTGTC-5478STDY7935101	4.19461	0.912136	SMProg
TTCTTAGAGCAACGGT-5478STDY7935101	2.86893	1.12893	Pericyte
TTCTTAGGTTGAGGTG-5478STDY7935101	3.75755	-0.0468213	NeuralFibro
TTCTTAGGTTTGACAC-5478STDY7935101	2.25514	0.543691	Pericyte
TTGAACGCACGCGAAA-5478STDY7935101	2.7424	0.685019	Pericyte
TTGAACGTCTTAGAGC-5478STDY7935101	1.63248	0.642026	Pericyte
TTGACTTAGGTGTTAA-5478STDY7935101	4.54945	-0.197724	NeuralFibro
TTGCCGTAGGCACATG-5478STDY7935101	4.95737	1.50569	NeuralFibro
TTGCCGTTCCGTACAA-5478STDY7935101	3.77322	0.0573269	NeuralFibro
TTGCGTCCAAGCGTAG-5478STDY7935101	3.45106	-0.429162	NeuralFibro
TTGCGTCCATGCGCAC-5478STDY7935101	3.85867	0.153241	SMProg
TTGGAACGTAACGACG-5478STDY7935101	1.6259	1.36099	SMC
TTGGAACGTGCACTTA-5478STDY7935101	4.02391	-0.0133621	NeuralFibro
TTGGCAAGTTTGTTGG-5478STDY7935101	3.4557	-0.45403	NeuralFibro
TTGGCAATCTCAAGTG-5478STDY7935101	5.32855	-0.616888	NeuralFibro
TTGTAGGGTCTTCGTC-5478STDY7935101	2.40639	0.552585	Pericyte
TTTACTGAGAAACCAT-5478STDY7935101	2.16177	0.429224	Pericyte
TTTACTGAGGACATTA-5478STDY7935101	4.85707	1.22004	SMProg
TTTACTGGTATTACCG-5478STDY7935101	4.53577	-0.185736	NeuralFibro
TTTACTGGTCTCTTAT-5478STDY7935101	2.70784	0.728033	Pericyte
TTTACTGTCCTTTCTC-5478STDY7935101	1.98781	0.59996	Pericyte
TTTATGCCAGGGATTG-5478STDY7935101	3.63878	-0.107348	NeuralFibro
TTTCCTCAGATGGGTC-5478STDY7935101	3.5757	0.832481	SMProg
TTTCCTCAGGGTTCCC-5478STDY7935101	2.18012	0.703332	Pericyte
TTTCCTCCATCCCACT-5478STDY7935101	2.76694	0.603607	Pericyte
TTTCCTCGTGCCTGCA-5478STDY7935101	3.81074	0.725282	SMProg
TTTGCGCAGGTGATTA-5478STDY7935101	4.11597	0.0501586	NeuralFibro
TTTGCGCCACACATGT-5478STDY7935101	4.07547	0.886591	SMProg
TTTGGTTCAAAGTGCG-5478STDY7935101	4.75843	0.487528	SMProg
TTTGGTTCAACACCTA-5478STDY7935101	1.8328	0.8844	Pericyte
TTTGGTTGTAGCTCCG-5478STDY7935101	1.7655	0.335326	Pericyte
TTTGGTTGTTAAGAAC-5478STDY7935101	3.98727	0.159199	NeuralFibro
TTTGTCAAGGAGCGTT-5478STDY7935101	4.04586	-0.0481563	NeuralFibro
TTTGTCATCTGGCGTG-5478STDY7935101	4.91113	1.10543	SMProg
AAACCTGCATGAAGTA-5478STDY7935102	4.56309	0.557606	SMProg
AAACCTGCATTCCTCG-5478STDY7935102	1.72657	0.735003	Pericyte
AAACCTGTCCCTCTTT-5478STDY7935102	3.52204	1.26992	SMProg
AAACGGGCAAACCCAT-5478STDY7935102	1.65459	0.839819	Pericyte
AAACGGGGTACATCCA-5478STDY7935102	2.83827	1.56291	SMC
AAAGATGCAACACCCG-5478STDY7935102	3.07477	1.25756	Pericyte
AAAGCAAGTACTTGAC-5478STDY7935102	3.14563	1.11744	Pericyte
AAAGTAGGTCCATGAT-5478STDY7935102	3.09544	1.43031	Pericyte
AACACGTGTAGCGTCC-5478STDY7935102	5.06486	1.61589	SMProg
AACGTTGAGTATGACA-5478STDY7935102	3.66732	0.954439	SMProg
AACTCAGCAAGCCTAT-5478STDY7935102	3.51432	1.12249	Pericyte
AACTCAGTCGGTCCGA-5478STDY7935102	4.23389	1.11105	SMProg
AACTCCCTCCTGTACC-5478STDY7935102	3.92661	0.832227	SMProg
AACTGGTGTATGAATG-5478STDY7935102	4.07719	0.988927	SMProg
AACTGGTTCGCTAGCG-5478STDY7935102	4.15272	1.00871	SMProg
AACTTTCCAGACGCAA-5478STDY7935102	1.74779	0.78388	Pericyte
AAGACCTTCTCGCATC-5478STDY7935102	2.34721	0.464867	Pericyte
AAGGTTCTCTTCGAGA-5478STDY7935102	3.17419	0.791885	SMProg
AATCGGTTCTGTTGAG-5478STDY7935102	4.07872	0.505956	SMProg
ACACCAACAACGCACC-5478STDY7935102	1.71372	0.474565	Pericyte
ACACCAAGTCAGAGGT-5478STDY7935102	1.75386	0.514673	Pericyte
ACACCGGGTCATACTG-5478STDY7935102	2.96803	0.917804	SMProg
ACACTGATCAGAGACG-5478STDY7935102	2.04937	0.497728	Pericyte
ACAGCCGGTTGCCTCT-5478STDY7935102	5.88564	0.743304	SMProg
ACAGCTACATGGTCTA-5478STDY7935102	2.10796	0.319499	Pericyte
ACAGCTAGTGTTTGTG-5478STDY7935102	2.6353	1.02404	Pericyte
ACATACGTCCCTCAGT-5478STDY7935102	6.12476	0.61309	SMProg
ACATCAGCAAGGTTCT-5478STDY7935102	4.27439	0.830184	SMProg
ACCTTTAAGCGGCTTC-5478STDY7935102	4.11627	0.696551	SMProg
ACCTTTACATGCTAGT-5478STDY7935102	5.11632	1.05272	SMProg
ACCTTTATCATGCAAC-5478STDY7935102	3.87535	0.755972	SMProg
ACGAGCCAGATTACCC-5478STDY7935102	3.3924	1.03918	SMProg
ACGAGCCGTAAATACG-5478STDY7935102	2.35155	0.431737	Pericyte
ACGAGGAGTCTAGGTT-5478STDY7935102	2.10944	0.284518	Pericyte
ACGATACGTGGTAACG-5478STDY7935102	4.9638	1.22092	SMProg
ACGATGTCACATGGGA-5478STDY7935102	2.79541	0.886396	Pericyte
ACGCAGCTCTACTTAC-5478STDY7935102	4.14578	1.05223	SMProg
ACGCAGCTCTGTCTAT-5478STDY7935102	3.20245	1.21557	Pericyte
ACGCCGACATGTTGAC-5478STDY7935102	1.8291	0.410413	Pericyte
ACGGCCAAGTAGTGCG-5478STDY7935102	5.22242	0.938771	SMProg
ACGGGCTAGCGACGTA-5478STDY7935102	2.73089	0.746304	Pericyte
ACGGGTCCAGGCTCAC-5478STDY7935102	4.67301	1.18207	SMProg
ACGGGTCTCGCAAGCC-5478STDY7935102	3.93272	1.17342	SMProg
ACGTCAAGTGCCTGGT-5478STDY7935102	3.22546	1.26991	Pericyte
ACTATCTCATCTCCCA-5478STDY7935102	3.53692	0.795156	SMProg
ACTATCTTCACCTTAT-5478STDY7935102	2.81451	1.45669	SMC
ACTGAACCAAGACGTG-5478STDY7935102	2.11775	0.385265	Pericyte
ACTGAACCAGTTCATG-5478STDY7935102	2.95283	1.25588	Pericyte
ACTGCTCGTTACCAGT-5478STDY7935102	2.76499	0.938084	Pericyte
ACTGTCCAGCCTCGTG-5478STDY7935102	1.82015	0.343149	Pericyte
ACTGTCCCACAACTGT-5478STDY7935102	2.53889	1.41417	SMC
ACTTACTCATGCCTAA-5478STDY7935102	4.7613	1.32053	SMProg
ACTTGTTAGATCGATA-5478STDY7935102	3.93756	0.909121	SMProg
ACTTGTTCAGCTGCAC-5478STDY7935102	3.4422	-0.331123	NeuralFibro
ACTTTCAGTCGCATCG-5478STDY7935102	2.27399	0.429462	Pericyte
AGAATAGAGTACATGA-5478STDY7935102	3.99537	1.3395	SMProg
AGAATAGTCACGATGT-5478STDY7935102	4.85558	1.29357	SMProg
AGACGTTCAGGTCCAC-5478STDY7935102	2.26797	1.39316	SMC
AGACGTTCATACAGCT-5478STDY7935102	2.51103	0.488678	Pericyte
AGACGTTGTTAGTGGG-5478STDY7935102	1.82615	0.376066	Pericyte
AGAGCGAAGAGTACAT-5478STDY7935102	2.27794	0.570239	Pericyte
AGAGCTTAGCGTGAGT-5478STDY7935102	5.03367	1.23357	SMProg
AGAGCTTGTCGAATCT-5478STDY7935102	4.77812	1.53957	SMProg
AGATCTGGTTGAGTTC-5478STDY7935102	2.21923	0.373421	Pericyte
AGATCTGTCTAACTGG-5478STDY7935102	4.06007	1.81317	Pericyte
AGATTGCAGGGCACTA-5478STDY7935102	3.97555	-0.0527674	NeuralFibro
AGATTGCCATCCAACA-5478STDY7935102	4.53381	0.914674	SMProg
AGCATACAGAGGTACC-5478STDY7935102	3.49373	-0.368543	NeuralFibro
AGCATACCATCTATGG-5478STDY7935102	1.96144	0.346492	Pericyte
AGCCTAAAGCAGGCTA-5478STDY7935102	3.85215	1.18453	Pericyte
AGCCTAACAAGTTCTG-5478STDY7935102	2.11292	0.387709	Pericyte
AGCCTAATCTACGAGT-5478STDY7935102	3.69323	-0.0185812	NeuralFibro
AGCGGTCAGGAATGGA-5478STDY7935102	5.00277	0.823212	SMProg
AGCTCCTGTCGTTGTA-5478STDY7935102	4.65039	1.89276	SMProg
AGCTCTCAGACAATAC-5478STDY7935102	4.65922	1.41157	NeuralFibro
AGCTCTCGTAATCACC-5478STDY7935102	2.0005	1.04973	SMC
AGCTCTCTCCATTCTA-5478STDY7935102	3.72417	-0.182032	NeuralFibro
AGCTTGATCAGTCAGT-5478STDY7935102	1.91613	0.429447	Pericyte
AGGCCACGTGGACGAT-5478STDY7935102	4.81169	0.938347	SMProg
AGGCCGTAGGGTATCG-5478STDY7935102	3.22213	1.18633	Pericyte
AGGCCGTCAAGCCGCT-5478STDY7935102	4.30677	1.08923	SMProg
AGGGAGTAGGCGCTCT-5478STDY7935102	4.74937	1.33349	SMProg
AGGGAGTTCGGTGTTA-5478STDY7935102	1.62056	1.48979	SMC
AGGGATGAGAAACCGC-5478STDY7935102	2.79617	0.856888	Pericyte
AGGGTGAAGATCCCAT-5478STDY7935102	4.34726	1.06968	SMProg
AGGTCCGAGCGTGAGT-5478STDY7935102	4.60336	-0.461173	NeuralFibro
AGTCTTTAGTGGCACA-5478STDY7935102	3.1631	1.46775	Pericyte
AGTCTTTGTCTTGCGG-5478STDY7935102	1.76921	1.53228	SMC
AGTCTTTGTGGAAAGA-5478STDY7935102	5.24084	1.07609	SMProg
AGTGAGGAGTCAAGGC-5478STDY7935102	4.24741	0.115637	NeuralFibro
AGTTGGTGTGCAGGTA-5478STDY7935102	2.56196	0.716302	Pericyte
AGTTGGTGTTAAAGTG-5478STDY7935102	3.7982	-0.0213101	NeuralFibro
AGTTGGTTCTTTCCTC-5478STDY7935102	1.40448	1.56614	SMC
ATAACGCCACCCTATC-5478STDY7935102	6.20445	0.830915	SMProg
ATAACGCCAGGCAGTA-5478STDY7935102	4.40126	1.41748	SMProg
ATAACGCGTCGAATCT-5478STDY7935102	5.07117	0.849412	SMProg
ATAAGAGCACACCGCA-5478STDY7935102	2.81555	0.973917	Pericyte
ATAAGAGTCCAGTAGT-5478STDY7935102	5.30664	0.636054	SMProg
ATAGACCGTATAAACG-5478STDY7935102	2.69408	0.90345	Pericyte
ATCATCTAGTCGTACT-5478STDY7935102	1.87424	0.842549	Pericyte
ATCATCTGTTCTGGTA-5478STDY7935102	4.19554	0.572462	SMProg
ATCCACCTCTTGAGAC-5478STDY7935102	3.16502	1.42408	Pericyte
ATCGAGTCAGTCCTTC-5478STDY7935102	3.26521	1.57627	SMC
ATCTACTTCCGCATAA-5478STDY7935102	3.03179	0.990438	Pericyte
ATCTACTTCGTCTGCT-5478STDY7935102	3.38529	1.43967	Pericyte
ATGAGGGGTAAGTAGT-5478STDY7935102	5.63795	1.58133	SMProg
ATGAGGGGTTCAGTAC-5478STDY7935102	3.71612	-0.105299	NeuralFibro
ATGAGGGTCCAGAGGA-5478STDY7935102	5.49834	1.37709	SMProg
ATGCGATAGGATCGCA-5478STDY7935102	4.79463	1.06937	SMProg
ATTACTCCAGGTCCAC-5478STDY7935102	4.605	1.0008	SMProg
ATTATCCAGCGATTCT-5478STDY7935102	3.56281	-0.286593	NeuralFibro
ATTCTACTCGTTGACA-5478STDY7935102	4.90873	1.12928	SMProg
CAACCTCGTACCCAAT-5478STDY7935102	3.64576	1.64187	SMProg
CAACCTCTCATGTCCC-5478STDY7935102	4.28727	1.06394	SMProg
CAACTAGAGACAATAC-5478STDY7935102	3.50161	-0.294241	NeuralFibro
CAACTAGGTGTTAAGA-5478STDY7935102	4.87212	3.4046	SMProg
CAAGAAAGTGACTACT-5478STDY7935102	4.40464	0.867516	SMProg
CAAGGCCAGTGCTGCC-5478STDY7935102	2.71861	1.55086	SMC
CAAGGCCCAGCCTGTG-5478STDY7935102	1.82939	0.458135	Pericyte
CAAGGCCCATTGGTAC-5478STDY7935102	5.01529	0.326037	SMProg
CAAGGCCGTCTTGATG-5478STDY7935102	3.56079	-0.30258	NeuralFibro
CAAGGCCGTGTCGCTG-5478STDY7935102	4.5995	1.80805	SMProg
CAAGGCCTCGCCCTTA-5478STDY7935102	3.81039	0.690745	SMProg
CACAAACCATCACCCT-5478STDY7935102	1.80596	0.444041	Pericyte
CACAAACTCGAACTGT-5478STDY7935102	2.61378	0.750418	Pericyte
CACACAATCCAGTAGT-5478STDY7935102	5.01518	2.02188	SMProg
CACAGGCGTATCGCAT-5478STDY7935102	4.62269	1.9088	SMProg
CACAGGCGTCCGACGT-5478STDY7935102	2.65211	0.765443	Pericyte
CACAGGCTCCCTCAGT-5478STDY7935102	3.55641	1.3505	Pericyte
CACAGTAAGAAGGCCT-5478STDY7935102	4.24312	0.852094	SMProg
CACAGTAGTCTGCCAG-5478STDY7935102	5.41843	0.882331	SMProg
CACATAGAGACCCACC-5478STDY7935102	2.23252	0.501909	Pericyte
CACATAGGTCAAAGCG-5478STDY7935102	3.13066	1.51731	SMC
CACATAGTCAACACGT-5478STDY7935102	4.10421	0.281177	NeuralFibro
CACATTTAGGGTCTCC-5478STDY7935102	4.95794	1.22441	SMProg
CACCAGGGTTTAGGAA-5478STDY7935102	3.37022	-0.453294	NeuralFibro
CACCTTGTCATAGCAC-5478STDY7935102	3.66983	-0.268737	NeuralFibro
CACTCCAGTGGTAACG-5478STDY7935102	4.61197	0.937094	SMProg
CAGATCACAGGCTGAA-5478STDY7935102	2.59263	1.15428	Pericyte
CAGCCGAGTTGTGGAG-5478STDY7935102	5.08106	0.329751	SMProg
CAGCTAAGTATTAGCC-5478STDY7935102	5.13236	1.18433	SMProg
CAGCTAAGTCAAAGCG-5478STDY7935102	3.46756	-0.385155	NeuralFibro
CAGCTAATCACAGTAC-5478STDY7935102	2.9666	1.3653	Pericyte
CAGCTAATCCTAAGTG-5478STDY7935102	1.6443	0.578152	Pericyte
CAGCTAATCGCCTGTT-5478STDY7935102	3.93085	0.170874	NeuralFibro
CAGTCCTCACAGTCGC-5478STDY7935102	3.94076	0.120279	NeuralFibro
CAGTCCTTCACAGTAC-5478STDY7935102	3.48323	1.81524	Pericyte
CATATGGTCCGCATAA-5478STDY7935102	2.46421	1.26865	SMC
CATATTCCACCCTATC-5478STDY7935102	2.51345	0.83609	Pericyte
CATATTCTCTTACCTA-5478STDY7935102	2.87894	1.2222	Pericyte
CATCAGACAATGAAAC-5478STDY7935102	2.82925	0.598683	Pericyte
CATCAGATCGCGTAGC-5478STDY7935102	5.00305	1.26768	SMProg
CATCCACAGGGCTTGA-5478STDY7935102	1.94175	0.439379	Pericyte
CATCGAAGTACGAAAT-5478STDY7935102	1.94871	0.432333	Pericyte
CATCGAAGTACTCGCG-5478STDY7935102	4.05213	0.139014	NeuralFibro
CATCGGGCAGACAGGT-5478STDY7935102	3.00046	1.46473	Pericyte
CATCGGGCATAAGACA-5478STDY7935102	1.69422	0.377194	Pericyte
CATCGGGGTATGGTTC-5478STDY7935102	3.76658	-0.119048	NeuralFibro
CATCGGGTCGTTACAG-5478STDY7935102	1.79375	0.479098	Pericyte
CATGACACAGTCCTTC-5478STDY7935102	4.5859	0.486172	SMProg
CATGCCTGTGATGCCC-5478STDY7935102	5.86017	1.3748	SMProg
CATTATCGTCATGCAT-5478STDY7935102	2.25638	0.565749	Pericyte
CATTCGCTCCTCATTA-5478STDY7935102	2.15834	0.537346	Pericyte
CCAATCCGTCCCGACA-5478STDY7935102	4.3591	0.471076	SMProg
CCACCTAGTCTGCGGT-5478STDY7935102	4.17155	0.146755	NeuralFibro
CCACTACAGAGCTTCT-5478STDY7935102	4.61803	1.16131	SMProg
CCACTACCAATGTAAG-5478STDY7935102	2.59181	0.689135	Pericyte
CCACTACTCCGCAAGC-5478STDY7935102	4.14044	0.876469	SMProg
CCAGCGACAAGCTGGA-5478STDY7935102	1.6305	0.467918	Pericyte
CCAGCGATCAGCTCTC-5478STDY7935102	5.14051	1.31881	Pericyte
CCATGTCCAGTGGGAT-5478STDY7935102	2.7646	0.800161	Pericyte
CCATGTCGTAAGTGTA-5478STDY7935102	4.03819	0.964753	SMProg
CCATGTCTCCCTAACC-5478STDY7935102	2.79487	0.753817	Pericyte
CCATTCGGTTGAGTTC-5478STDY7935102	4.01017	2.38331	SMProg
CCCAATCTCATGTAGC-5478STDY7935102	2.47143	0.658012	Pericyte
CCCAATCTCGCTTAGA-5478STDY7935102	3.20029	1.48196	Pericyte
CCCAGTTTCCTTGACC-5478STDY7935102	2.93398	0.996038	SMProg
CCCTCCTCACACAGAG-5478STDY7935102	1.65796	0.526845	Pericyte
CCCTCCTCATCCCACT-5478STDY7935102	2.8394	0.770471	Pericyte
CCGGGATAGCCAACAG-5478STDY7935102	1.41999	1.52263	SMC
CCGGGATTCATAGCAC-5478STDY7935102	1.84013	0.677054	Pericyte
CCGGTAGCAAAGCAAT-5478STDY7935102	2.98299	0.890225	SMProg
CCGTACTCAAGGGTCA-5478STDY7935102	3.74877	-0.132337	NeuralFibro
CCGTACTCACGGTTTA-5478STDY7935102	3.01418	1.09259	Pericyte
CCGTGGACATTCTCAT-5478STDY7935102	5.54323	1.07957	SMProg
CCTAAAGCAGTCACTA-5478STDY7935102	5.1879	1.7966	SMProg
CCTAAAGTCTACCTGC-5478STDY7935102	4.42198	0.51545	SMProg
CCTACACTCAGGCAAG-5478STDY7935102	2.10837	0.494008	Pericyte
CCTACCAGTCTTCGTC-5478STDY7935102	4.48625	1.30238	SMProg
CCTAGCTAGGAGCGTT-5478STDY7935102	4.85181	0.782777	SMProg
CCTAGCTCACAGACAG-5478STDY7935102	2.16142	0.87515	Pericyte
CCTCAGTAGGAACTGC-5478STDY7935102	3.53022	-0.0436025	NeuralFibro
CCTCAGTGTGACCAAG-5478STDY7935102	1.73965	0.57633	Pericyte
CCTCTGAGTCGAACAG-5478STDY7935102	2.05505	0.527421	Pericyte
CCTTACGTCTATCGCC-5478STDY7935102	3.5527	1.39563	Pericyte
CCTTCCCAGCCTCGTG-5478STDY7935102	2.00864	0.660718	Pericyte
CCTTCGAAGCGTTTAC-5478STDY7935102	1.99903	0.575641	Pericyte
CCTTCGAGTTCGTCTC-5478STDY7935102	3.30443	0.638133	SMProg
CCTTTCTCATCGGTTA-5478STDY7935102	3.77389	-0.100744	NeuralFibro
CGAACATTCTCGCATC-5478STDY7935102	4.06835	0.679107	SMProg
CGACCTTTCGACAGCC-5478STDY7935102	3.14997	1.47644	Pericyte
CGACTTCCACAGAGGT-5478STDY7935102	3.20851	0.750598	SMProg
CGACTTCTCACAATGC-5478STDY7935102	3.78701	1.32424	Pericyte
CGACTTCTCCCTAACC-5478STDY7935102	4.53024	0.6236	SMProg
CGACTTCTCGGCATCG-5478STDY7935102	4.72733	1.96531	SMProg
CGACTTCTCTCTAGGA-5478STDY7935102	2.29323	0.578588	Pericyte
CGAGAAGCAGACAGGT-5478STDY7935102	2.08677	0.336698	Pericyte
CGAGCACGTAAGAGAG-5478STDY7935102	2.18481	0.663074	Pericyte
CGATGTAAGATGGGTC-5478STDY7935102	3.9134	0.092242	NeuralFibro
CGATGTACAAGTACCT-5478STDY7935102	1.9007	0.300914	Pericyte
CGATGTATCCAGATCA-5478STDY7935102	3.04218	1.1686	Pericyte
CGATTGAGTTCGTCTC-5478STDY7935102	1.50664	0.984897	SMC
CGCTATCCATGTCTCC-5478STDY7935102	1.79819	0.536389	Pericyte
CGCTATCGTGGCGAAT-5478STDY7935102	4.39817	1.01508	SMProg
CGCTTCAGTAAGGGAA-5478STDY7935102	2.59384	0.409439	Pericyte
CGGACACTCCTTGGTC-5478STDY7935102	4.14299	0.543086	SMProg
CGGAGCTTCTCGCATC-5478STDY7935102	2.3702	0.74307	Pericyte
CGGAGTCCAGCGTAAG-5478STDY7935102	1.95481	0.745637	Pericyte
CGGAGTCTCATGTCCC-5478STDY7935102	3.62714	1.90204	Pericyte
CGGCTAGGTGGCTCCA-5478STDY7935102	1.88419	0.539643	Pericyte
CGGGTCACAATTCCTT-5478STDY7935102	4.8663	0.951724	SMProg
CGGGTCATCCAGAAGG-5478STDY7935102	1.7302	1.07358	SMC
CGGTTAAAGACACTAA-5478STDY7935102	4.82825	1.55713	SMProg
CGGTTAAAGCCCAATT-5478STDY7935102	2.04927	0.631021	Pericyte
CGGTTAACACGCTTTC-5478STDY7935102	3.74181	-0.03311	NeuralFibro
CGTAGCGCAGTTCATG-5478STDY7935102	4.46211	0.877616	SMProg
CGTCACTTCTCACATT-5478STDY7935102	6.44576	-0.371813	SMProg
CGTCCATAGTAACCCT-5478STDY7935102	3.15491	1.64092	Pericyte
CGTCTACGTTGCGCAC-5478STDY7935102	4.64149	0.499697	SMProg
CGTGTAAGTAGGAGTC-5478STDY7935102	4.09812	0.91916	SMProg
CGTGTCTCAACGATGG-5478STDY7935102	4.4082	1.06717	SMProg
CGTGTCTGTAGAGCTG-5478STDY7935102	5.22465	1.20056	SMProg
CGTGTCTTCGAGCCCA-5478STDY7935102	4.24824	0.815419	SMProg
CGTTAGAAGCTCCTTC-5478STDY7935102	3.5896	-0.177734	NeuralFibro
CTAACTTAGCTAACTC-5478STDY7935102	4.1946	0.0430457	NeuralFibro
CTAACTTTCTGGTTCC-5478STDY7935102	2.99005	1.02806	Pericyte
CTAATGGTCGCAAGCC-5478STDY7935102	3.83384	0.616251	SMProg
CTACACCAGAGAGCTC-5478STDY7935102	3.16391	0.956997	SMProg
CTACACCCAAGCGATG-5478STDY7935102	4.99826	1.07724	SMProg
CTACACCCAATTCCTT-5478STDY7935102	3.574	1.34315	Pericyte
CTACACCCAGCTTCGG-5478STDY7935102	2.71192	1.50221	SMC
CTACATTGTGTGAATA-5478STDY7935102	4.66515	1.02773	SMProg
CTACATTTCCCAAGTA-5478STDY7935102	1.69634	0.818461	Pericyte
CTACCCACAAGGGTCA-5478STDY7935102	1.98619	1.40042	SMC
CTACCCACAATGAAAC-5478STDY7935102	4.27137	1.30084	SMProg
CTACCCATCCAGAGGA-5478STDY7935102	1.66849	0.751782	Pericyte
CTAGAGTAGGGTCTCC-5478STDY7935102	1.60294	1.47511	SMC
CTAGAGTCATTTCACT-5478STDY7935102	1.26094	1.58342	SMC
CTAGAGTTCTAACTTC-5478STDY7935102	3.08896	1.00963	Pericyte
CTAGCCTGTATGGTTC-5478STDY7935102	5.02469	1.71188	SMProg
CTAGTGAGTTACAGAA-5478STDY7935102	3.13968	0.779359	Pericyte
CTCGAAAAGAGGTTGC-5478STDY7935102	3.04042	1.54709	SMC
CTCGAAAAGCGTTTAC-5478STDY7935102	2.00471	0.209009	Pericyte
CTCGAAAGTTGCCTCT-5478STDY7935102	5.03387	1.24093	SMProg
CTCGAGGAGATAGGAG-5478STDY7935102	1.7687	0.447149	Pericyte
CTCGAGGTCCATGAAC-5478STDY7935102	4.03136	0.992193	SMProg
CTCGGAGGTACCAGTT-5478STDY7935102	3.04093	0.727024	Pericyte
CTCGGGAGTCACTTCC-5478STDY7935102	2.18408	0.327067	Pericyte
CTCGTACGTTCAGACT-5478STDY7935102	2.17513	1.01643	Pericyte
CTCGTCAGTTTGTTTC-5478STDY7935102	2.1411	0.698246	Pericyte
CTCTAATAGGGCATGT-5478STDY7935102	3.80051	-0.197823	NeuralFibro
CTCTAATGTCACCCAG-5478STDY7935102	3.33562	1.65558	Pericyte
CTCTGGTAGCTACCGC-5478STDY7935102	3.41513	-0.388921	NeuralFibro
CTGAAACGTTGTGGAG-5478STDY7935102	1.74764	1.0409	Pericyte
CTGAAGTTCTCGTTTA-5478STDY7935102	4.40592	0.95399	SMProg
CTGATAGCAAGACACG-5478STDY7935102	1.6753	0.488082	Pericyte
CTGATAGTCGGAAACG-5478STDY7935102	1.87247	0.457484	Pericyte
CTGATCCGTGCCTGCA-5478STDY7935102	2.71737	1.55631	SMC
CTGCCTACAGATCCAT-5478STDY7935102	4.4011	0.776567	SMProg
CTGCGGAAGTCTCAAC-5478STDY7935102	1.54285	0.393585	Pericyte
CTGCGGACAGACAAAT-5478STDY7935102	3.49667	-0.221533	NeuralFibro
CTGCGGATCACCTTAT-5478STDY7935102	4.36137	0.716897	SMProg
CTGGTCTGTTCCACAA-5478STDY7935102	1.77996	0.61446	Pericyte
CTGTGCTTCGTTGACA-5478STDY7935102	4.77486	1.20128	SMProg
CTGTTTAAGGTGCACA-5478STDY7935102	4.93254	0.852238	SMProg
CTGTTTACAAGAGGCT-5478STDY7935102	3.99138	0.339769	NeuralFibro
CTGTTTATCAGTACGT-5478STDY7935102	3.2207	1.57233	Pericyte
CTTAACTAGGCCCGTT-5478STDY7935102	3.27817	0.933528	Pericyte
CTTAACTAGGTGATTA-5478STDY7935102	2.76819	1.25003	Pericyte
CTTAACTTCCTTTCTC-5478STDY7935102	3.36982	1.23941	Pericyte
CTTACCGTCGTCGTTC-5478STDY7935102	1.99881	0.398272	Pericyte
CTTAGGAAGGTGCTAG-5478STDY7935102	4.10502	0.995391	SMProg
CTTCTCTAGTATCGAA-5478STDY7935102	4.10559	0.35239	SMProg
CTTCTCTTCTTACCGC-5478STDY7935102	2.6898	1.40116	SMC
CTTGGCTGTCCTGCTT-5478STDY7935102	1.85272	0.594452	Pericyte
CTTTGCGAGCAAATCA-5478STDY7935102	4.94164	0.0635512	SMProg
CTTTGCGGTTCCGGCA-5478STDY7935102	4.34698	1.48564	SMProg
GAAACTCCACCAACCG-5478STDY7935102	3.88065	0.217248	NeuralFibro
GAAACTCGTAGGCTGA-5478STDY7935102	2.1635	0.512289	Pericyte
GAAACTCGTCAGGACA-5478STDY7935102	5.18051	1.6263	SMProg
GAACCTAGTAAGAGGA-5478STDY7935102	4.76351	1.18938	SMProg
GAAGCAGTCCGCTGTT-5478STDY7935102	3.18595	0.879673	SMProg
GAAGCAGTCGGGAGTA-5478STDY7935102	4.06612	1.03432	SMProg
GAATGAAAGCTACCTA-5478STDY7935102	2.22015	0.849565	Pericyte
GAATGAACAAGAGGCT-5478STDY7935102	4.12762	1.50416	SMProg
GAATGAACAATGTTGC-5478STDY7935102	4.87199	0.925919	SMProg
GACACGCCAATAGCAA-5478STDY7935102	5.26048	0.660728	SMProg
GACACGCCACCCTATC-5478STDY7935102	3.31947	1.58526	Pericyte
GACACGCTCCCTCTTT-5478STDY7935102	3.37712	1.16577	Pericyte
GACACGCTCTCACATT-5478STDY7935102	1.78328	0.485075	Pericyte
GACAGAGTCGCGCCAA-5478STDY7935102	5.15936	3.56967	SMProg
GACCAATAGTAGATGT-5478STDY7935102	3.05295	1.24037	Pericyte
GACCAATCAGCGTAAG-5478STDY7935102	4.52509	0.191199	NeuralFibro
GACCTGGAGGGATCTG-5478STDY7935102	3.07512	1.59689	Pericyte
GACCTGGAGGTAAACT-5478STDY7935102	3.87316	0.055887	NeuralFibro
GACCTGGCACCTGGTG-5478STDY7935102	4.94996	1.22882	SMProg
GACCTGGGTGATGCCC-5478STDY7935102	3.00611	0.986941	Pericyte
GACGTGCTCGGCCGAT-5478STDY7935102	2.28356	0.784936	Pericyte
GACGTTAAGAGGTTAT-5478STDY7935102	1.4432	1.57779	SMC
GACTAACAGCAATCTC-5478STDY7935102	1.71171	0.579021	Pericyte
GACTAACAGGCGTACA-5478STDY7935102	3.39724	-0.437588	NeuralFibro
GACTAACCAGATGGCA-5478STDY7935102	4.16989	0.624172	SMProg
GATCAGTCATTCACTT-5478STDY7935102	3.56191	1.14562	SMProg
GATCGATAGATCACGG-5478STDY7935102	3.17507	0.691823	Pericyte
GATCGATGTCGAAAGC-5478STDY7935102	2.91718	0.923446	Pericyte
GATCGCGCAAGCCGCT-5478STDY7935102	4.66547	1.82744	SMProg
GATCTAGCACGGATAG-5478STDY7935102	2.98137	1.57407	Pericyte
GATGAAAAGACGCAAC-5478STDY7935102	5.14504	1.38313	SMProg
GATGAGGCAAGCGTAG-5478STDY7935102	4.10361	0.140892	NeuralFibro
GATGCTAAGAGTGAGA-5478STDY7935102	4.46775	1.01733	SMProg
GATGCTAAGTATCTCG-5478STDY7935102	2.33126	0.410526	Pericyte
GATGCTAGTTGAGGTG-5478STDY7935102	3.94541	0.799908	SMProg
GATTCAGTCAATACCG-5478STDY7935102	4.42636	-0.221533	NeuralFibro
GCAAACTGTTAAAGTG-5478STDY7935102	4.87513	0.0879416	NeuralFibro
GCAATCAAGATGTTAG-5478STDY7935102	4.86073	0.597219	SMProg
[truncated: 668 more rows]

## Sheet: panel_d
index	FOXS1	PI16	FGF19	KCNJ8	ACTA2	cell_cluster
AAACCTGCAACACCTA-FCAImmP7536758	0	0	0	0	0	Pericyte
AAACGGGCATAACCTG-FCAImmP7536758	1.59718	0	0	0	4.55952	SMC
AAAGATGAGACTACAA-FCAImmP7536758	1.22917	0	0	1.22917	0.792626	SMProg
AAAGATGGTGGTACAG-FCAImmP7536758	0	0	0	1.19422	1.19422	SMC
AAAGCAACATGGTCAT-FCAImmP7536758	0	0	0	0.790382	0	SMProg
AAAGCAAGTCGTCTTC-FCAImmP7536758	0	0	0	0	2.69288	SMProg
AAAGTAGAGCGAGAAA-FCAImmP7536758	0.610332	0	0.986595	0.610332	0	SMProg
AAAGTAGGTACCATCA-FCAImmP7536758	0.938324	0	0	1.41376	0	SMC
AAAGTAGGTTTGTGTG-FCAImmP7536758	2.02492	0	0	0.839452	0	SMProg
AAATGCCGTTACCAGT-FCAImmP7536758	0	0.526872	1.76736	0	0	NeuralFibro
AACCATGGTACAGACG-FCAImmP7536758	0	0	0	1.62225	0	SMProg
AACTCCCAGATATACG-FCAImmP7536758	0.874967	1.33437	0	0	0	NeuralFibro
AACTCTTAGGGTCTCC-FCAImmP7536758	0	0	0	2.06655	1.87457	Pericyte
AAGACCTGTAGGAGTC-FCAImmP7536758	2.3877	0	1.51107	0.534336	1.13749	NeuralFibro
AAGCCGCCAAAGCGGT-FCAImmP7536758	0	0	0	0	0.968093	Pericyte
AAGGAGCGTGACTACT-FCAImmP7536758	0	0	0	0	0.722268	SMProg
AAGTCTGAGATGTAAC-FCAImmP7536758	0.905859	0	0	0.905859	3.81158	SMC
ACACCAACAATAGAGT-FCAImmP7536758	0	0	0	1.45516	0.971754	Pericyte
ACACCAATCACGCGGT-FCAImmP7536758	0	0	0	0	0	SMProg
ACACCGGCAATTGCTG-FCAImmP7536758	0	0.729256	0	0	0	NeuralFibro
ACAGCCGTCGAGGTAG-FCAImmP7536758	1.01656	0	0	2.28425	4.40829	SMC
ACAGCTAGTCTAGGTT-FCAImmP7536758	0.75074	0	0	1.70006	2.74351	Pericyte
ACATACGGTGTGAAAT-FCAImmP7536758	0	0	0	1.70262	2.04543	Pericyte
ACATGGTCACTGTGTA-FCAImmP7536758	0	0	1.59928	0.84005	0	NeuralFibro
ACATGGTGTTCCGTCT-FCAImmP7536758	0	0	0	2.18383	0	SMProg
ACATGGTTCCTTTCTC-FCAImmP7536758	0	0	0	2.06017	4.6695	Pericyte
ACCAGTAGTCTAGGTT-FCAImmP7536758	0	0	0	0	1.01566	SMProg
ACCAGTAGTCTCATCC-FCAImmP7536758	1.0351	0	0	0.645892	0	SMProg
ACCCACTTCAAGGTAA-FCAImmP7536758	0	0	0.604662	0	0.604662	NeuralFibro
ACCGTAATCTTTACAC-FCAImmP7536758	0	0	0	2.79094	0	Pericyte
ACCTTTAAGGCTACGA-FCAImmP7536758	1.5707	0	0	0.819781	4.92841	SMC
ACGAGGAAGACGACGT-FCAImmP7536758	0	0	0	0	0	SMProg
ACGAGGACAAACCCAT-FCAImmP7536758	1.46225	0	0	1.46225	0	SMProg
ACGGAGAAGCTTTGGT-FCAImmP7536758	0	0	0	0.852281	0	SMProg
ACGGAGAGTCACAAGG-FCAImmP7536758	0	0	0	1.62302	3.06067	Pericyte
ACTGAACAGCCACGTC-FCAImmP7536758	0	0	0	0	5.16936	SMC
ACTGAGTTCGGCTTGG-FCAImmP7536758	0	0	1.34055	0	0	SMProg
ACTGATGCAATCCGAT-FCAImmP7536758	0.67026	0	0	1.35176	2.261	Pericyte
ACTGCTCGTAGGAGTC-FCAImmP7536758	0.607655	0	0	1.25515	0.607655	SMProg
ACTTACTTCAACACAC-FCAImmP7536758	1.57181	0	0	2.15532	2.99956	Pericyte
ACTTGTTGTGGCAAAC-FCAImmP7536758	0	0	0.814734	0	0.488142	NeuralFibro
ACTTTCAAGTTAGCGG-FCAImmP7536758	0	0	1.22135	0	1.22135	NeuralFibro
AGAATAGCATCAGTAC-FCAImmP7536758	1.70123	0.639819	0	0	0.639819	NeuralFibro
AGACGTTCAGAGCCAA-FCAImmP7536758	0	0	0	0.703764	0.703764	SMProg
AGAGTGGAGAGTCGGT-FCAImmP7536758	0	0	0	1.29311	0	SMProg
AGAGTGGTCAATAAGG-FCAImmP7536758	0	0	0	1.60873	2.50063	Pericyte
AGATCTGTCCGTACAA-FCAImmP7536758	1.69008	0	0	1.54399	2.84527	Pericyte
AGATCTGTCGGCATCG-FCAImmP7536758	0	0	0	1.60196	0	SMProg
AGATTGCAGAAACGAG-FCAImmP7536758	1.66868	0	0	0	0	NeuralFibro
AGATTGCTCAGCTTAG-FCAImmP7536758	0	0	0	0.969209	0.969209	Pericyte
AGCATACCAGCCTTTC-FCAImmP7536758	1.83948	1.65529	0	0	0	NeuralFibro
AGCTTGAAGATAGTCA-FCAImmP7536758	1.13253	0	0	2.3481	4.26924	Pericyte
AGGGATGAGGCGACAT-FCAImmP7536758	1.03821	0	0	1.5365	1.5365	Pericyte
AGGGATGTCATCGATG-FCAImmP7536758	0	0	0	1.94023	2.29662	Pericyte
AGGGTGACAAGGACTG-FCAImmP7536758	0	0	0	0.940222	0	SMProg
AGGGTGATCACAGGCC-FCAImmP7536758	2.16842	0	0	1.07709	4.64067	SMC
AGTAGTCCAGGTGCCT-FCAImmP7536758	1.98858	0	0	2.61083	1.98858	Pericyte
AGTCTTTCAGTGAGTG-FCAImmP7536758	0	0	1.80014	0	0	SMProg
AGTGTCATCCGTAGTA-FCAImmP7536758	0.805551	0	0	2.7635	4.30458	Pericyte
ATAACGCCAAACCTAC-FCAImmP7536758	1.7821	0	0	0.973596	4.92535	SMC
ATCACGAGTTAAAGTG-FCAImmP7536758	1.01645	0	0	1.51	2.44929	Pericyte
ATCATGGAGATGCCTT-FCAImmP7536758	0	0	0	0.977405	0	SMProg
ATCCACCAGTGGGCTA-FCAImmP7536758	0.890255	0	0	1.66907	4.90175	SMC
ATCCGAACACTATCTT-FCAImmP7536758	0	0	0	2.51965	0	Pericyte
ATCCGAACAGGGTATG-FCAImmP7536758	1.12027	0	0	3.32697	2.73824	Pericyte
ATCGAGTTCTCGAGTA-FCAImmP7536758	0	0	0	2.03053	0	Pericyte
ATGAGGGGTGCTAGCC-FCAImmP7536758	0	0	0	0	0.89485	SMProg
ATGCGATTCGTTACAG-FCAImmP7536758	1.11972	0	0	2.59405	1.97296	Pericyte
ATGGGAGTCCTGTAGA-FCAImmP7536758	0	1.59632	0	1.4226	0.58052	NeuralFibro
ATTACTCAGACAATAC-FCAImmP7536758	0	0	0	2.12235	2.28452	Pericyte
ATTACTCAGGGTTCCC-FCAImmP7536758	0	0	0	2.57895	1.2345	Pericyte
ATTACTCTCAGGATCT-FCAImmP7536758	0	0	1.35588	0	0	SMProg
ATTATCCAGTGCCATT-FCAImmP7536758	0	0	0	2.82815	3.21371	Pericyte
ATTGGACAGTCATGCT-FCAImmP7536758	1.84213	0	0	0	3.64204	SMC
ATTGGTGCAGCTTAAC-FCAImmP7536758	1.54886	0	0	0.655719	0	SMProg
CAACCAAAGCCGTCGT-FCAImmP7536758	0	0	0	2.17779	3.29914	Pericyte
CAACTAGCACCCATGG-FCAImmP7536758	0	0	0	2.16448	1.45962	Pericyte
CAAGAAAGTACAAGTA-FCAImmP7536758	0	0	0	0	0.626638	SMProg
CAAGATCAGCTAGGCA-FCAImmP7536758	0	0	0	1.94133	2.35601	Pericyte
CAAGATCGTCGCCATG-FCAImmP7536758	0.916081	0	0	2.44203	1.70446	Pericyte
CAAGTTGTCGTGGGAA-FCAImmP7536758	0	0	0	1.8409	0	Pericyte
CACACAAGTAAACCTC-FCAImmP7536758	0	0	0	0.902361	4.74756	SMProg
CACACAAGTAGTAGTA-FCAImmP7536758	0.6726	0	0	1.57636	4.32846	Pericyte
CACACCTAGTCCTCCT-FCAImmP7536758	2.05715	0	1.48428	0.759529	0.759529	NeuralFibro
CACACTCAGCGTCAAG-FCAImmP7536758	0.461993	0	0	2.39635	2.15571	Pericyte
CACAGGCTCACAAACC-FCAImmP7536758	0	0	0	1.00008	0	SMProg
CACAGTATCAACGCTA-FCAImmP7536758	0	0	0	0	0	SMProg
CACCAGGAGAAGGGTA-FCAImmP7536758	0	0	0	0	0	NeuralFibro
CACCTTGAGTGACATA-FCAImmP7536758	0	0	0	2.12933	3.84354	Pericyte
CACTCCATCTTGTACT-FCAImmP7536758	0	0	0.677713	0	0	SMProg
CAGAATCAGTGGTAAT-FCAImmP7536758	0	0	0	2.03775	2.3988	Pericyte
CAGAGAGCATCAGTAC-FCAImmP7536758	0.924805	0.7962	0.475333	0.7962	0.265647	NeuralFibro
CAGAGAGGTAATCGTC-FCAImmP7536758	0	0	0	2.1826	1.37397	Pericyte
CAGAGAGGTCACTTCC-FCAImmP7536758	0	0	0	0.99954	3.7825	SMProg
CAGCATAAGTGAACAT-FCAImmP7536758	1.09107	0	0	0	0	SMProg
CAGCATACAAGTTGTC-FCAImmP7536758	0.809267	0	0	2.13742	5.06278	SMC
CAGCCGAAGTGCGATG-FCAImmP7536758	0.619184	0	0	0.998727	2.68911	SMProg
CAGCCGAGTCAGAAGC-FCAImmP7536758	0	0	0	2.04856	2.41011	Pericyte
CAGCTGGGTAAATACG-FCAImmP7536758	0	0	0	0	0.747624	NeuralFibro
CAGCTGGGTTGCCTCT-FCAImmP7536758	0	0	0	2.29416	0.821419	Pericyte
CAGCTGGTCCTCAACC-FCAImmP7536758	0	0	1.51344	0	0	SMProg
CAGGTGCCAAACTGTC-FCAImmP7536758	0	0	0	1.26559	0	SMProg
CAGGTGCTCGCAGGCT-FCAImmP7536758	0	1.11715	0	0	0.707083	SMProg
CAGTAACCACGAAATA-FCAImmP7536758	0	0	2.082	1.33716	0	SMProg
CATGCCTTCTCGCTTG-FCAImmP7536758	0	0	0	1.93148	3.87531	Pericyte
CCACGGATCAGCATGT-FCAImmP7536758	0	0	0	1.11515	0	SMProg
CCATGTCAGATCTGAA-FCAImmP7536758	1.44368	0	0	0	1.76719	SMProg
CCATGTCTCCTAGTGA-FCAImmP7536758	1.48095	0	0	1.18318	1.18318	SMProg
CCATTCGAGAAACGCC-FCAImmP7536758	0	0	0	2.16391	3.00879	Pericyte
CCATTCGTCGTTTAGG-FCAImmP7536758	0	0	0	1.92233	0.899842	Pericyte
CCCAGTTGTAGTACCT-FCAImmP7536758	1.73403	0	0	0.937851	3.25315	SMC
CCTATTAGTCCTGCTT-FCAImmP7536758	1.87539	0	0	2.36705	1.32486	SMProg
CCTCTGAAGCCACGTC-FCAImmP7536758	0	0	0	1.94471	3.01909	Pericyte
CCTTACGCAATAGCAA-FCAImmP7536758	1.78982	0	0	1.78982	3.37647	SMC
CCTTCCCTCTTGTACT-FCAImmP7536758	0	0	0	1.99807	1.51327	Pericyte
CCTTCGAGTCAACATC-FCAImmP7536758	0	0	0	1.46698	0	Pericyte
CCTTTCTGTAAAGGAG-FCAImmP7536758	2.52858	0	1.35685	0.892801	1.35685	NeuralFibro
CGAATGTTCCTGCAGG-FCAImmP7536758	0	0	0	2.42604	2.52252	Pericyte
CGACCTTGTAAGGATT-FCAImmP7536758	0	0	0	2.58846	0	Pericyte
CGAGAAGGTAGAGGAA-FCAImmP7536758	0.905245	0	0	1.68966	3.87372	SMProg
CGAGCACAGCGTTCCG-FCAImmP7536758	0	0	0	2.50129	1.5545	SMC
CGCGTTTTCTCATTCA-FCAImmP7536758	0	0	1.3943	0	0	NeuralFibro
CGCTATCGTAGAGTGC-FCAImmP7536758	0	0	0	2.35731	2.87551	Pericyte
CGCTTCATCTTGCATT-FCAImmP7536758	0	0	0	1.36929	0	Pericyte
CGGACGTAGCCGATTT-FCAImmP7536758	0	0	0	1.45064	3.4142	Pericyte
CGGTTAACACAGATTC-FCAImmP7536758	0.745581	0	0	2.16947	2.98721	Pericyte
CGTCACTCACAACGTT-FCAImmP7536758	0	0	0	1.62678	1.11309	SMProg
CGTCAGGAGAACAATC-FCAImmP7536758	0	0	0	0	0	SMProg
CGTCTACCATGGTTGT-FCAImmP7536758	2.14383	0	1.56151	0	0	NeuralFibro
CGTCTACGTCGCATCG-FCAImmP7536758	0	0	0	1.12404	2.74348	Pericyte
CGTGAGCAGAAGAAGC-FCAImmP7536758	1.04461	0	0	2.48938	4.68077	SMC
CGTGTAAGTAGGGTAC-FCAImmP7536758	1.33396	0	0	0	4.31875	SMC
CGTTAGAAGAAGATTC-FCAImmP7536758	1.1733	0	0	1.1733	0	SMProg
CGTTAGAGTGAAAGAG-FCAImmP7536758	0	0	0.64314	0.64314	0.64314	SMProg
CGTTCTGCAGACAAAT-FCAImmP7536758	0	0	0	2.30016	3.66093	Pericyte
CGTTGGGGTTCCCGAG-FCAImmP7536758	0	0	0	1.1037	1.61555	Pericyte
CTAACTTAGCGTTGCC-FCAImmP7536758	0.779106	0	0	0.779106	4.54523	SMC
CTAATGGAGTACGCCC-FCAImmP7536758	0	0	0	1.38495	0.692248	Pericyte
CTACACCGTATATCCG-FCAImmP7536758	0.730369	0	0	1.14794	1.14794	SMProg
CTACACCTCCCGGATG-FCAImmP7536758	0	0	0	1.59865	0.839601	Pericyte
CTACATTAGCGTGAAC-FCAImmP7536758	0	0	1.15758	0	0	SMProg
CTACCCAGTGCCTGCA-FCAImmP7536758	0	0	0.683392	1.08558	0	SMProg
CTCACACTCTGCGTAA-FCAImmP7536758	0	0	0	2.8472	1.91689	Pericyte
CTCGAAAGTCGATTGT-FCAImmP7536758	0	0	0	1.71953	3.46348	Pericyte
CTCGAGGTCCTCTAGC-FCAImmP7536758	0	0	0	1.11736	0	SMProg
CTCTACGTCACAATGC-FCAImmP7536758	0	0	0	2.91959	2.54074	Pericyte
CTGAAGTGTGATGTCT-FCAImmP7536758	0.533781	0	0	1.65483	2.66737	SMProg
CTGCGGACAGGGTTAG-FCAImmP7536758	0	2.17686	0	0	0	NeuralFibro
CTGCTGTGTTCACGGC-FCAImmP7536758	0	0	0	0	2.86253	SMProg
CTGCTGTTCAAACGGG-FCAImmP7536758	0.79475	0	0	0.79475	4.68048	SMC
CTGGTCTAGAGAGCTC-FCAImmP7536758	0.560818	0	0	1.94831	1.83494	Pericyte
CTGGTCTTCCAGAGGA-FCAImmP7536758	1.26013	0	0	2.28652	2.99294	SMC
CTGTGCTCATTTCACT-FCAImmP7536758	0.963158	0	0	2.63617	1.76813	Pericyte
CTGTGCTGTACTTCTT-FCAImmP7536758	0.931465	0	0	1.96752	0.931465	SMProg
CTGTTTAAGCCGCCTA-FCAImmP7536758	0	0	0	0.960362	0.960362	Pericyte
CTGTTTAGTTACGCGC-FCAImmP7536758	0	0	0	1.81793	3.40899	Pericyte
CTTTGCGGTAGAGGAA-FCAImmP7536758	0.964764	0	0	2.93735	4.21347	Pericyte
GAAACTCCAATCGAAA-FCAImmP7536758	0.72704	0	0	0.72704	4.09087	SMC
GAAACTCTCACTCCTG-FCAImmP7536758	0	0	0	0	0	SMProg
GAAACTCTCATAAAGG-FCAImmP7536758	1.57834	0	1.07276	0	0	NeuralFibro
GAAATGATCTCAACTT-FCAImmP7536758	0	0	0	1.2614	0	Pericyte
GAACCTACACAGCCCA-FCAImmP7536758	0	0	0	0.785156	0.785156	Pericyte
GAATAAGAGGAGTCTG-FCAImmP7536758	0	0	0	0	0	NeuralFibro
GACACGCCATCGGACC-FCAImmP7536758	0	0	0	1.66861	1.66861	Pericyte
GACCAATAGGCATGTG-FCAImmP7536758	0	0	0	2.16751	0.744418	Pericyte
GACCAATGTAACGCGA-FCAImmP7536758	2.21551	0	0.773154	0	0	NeuralFibro
GACCTGGCAGGAATGC-FCAImmP7536758	1.00063	0	0	1.81807	4.50468	SMC
GACGGCTCACATCCAA-FCAImmP7536758	0	0	0	2.89447	3.43009	Pericyte
GACGTGCAGATAGCAT-FCAImmP7536758	0	0	0	0	3.21811	SMC
GACTGCGCAGCTCCGA-FCAImmP7536758	0	0	0	2.02595	0	Pericyte
GAGGTGACAATGGAAT-FCAImmP7536758	0	0	0	0	0	SMProg
GATCAGTGTCGCTTCT-FCAImmP7536758	0	0	0	0.662019	1.33923	SMProg
GATCAGTTCGCTAGCG-FCAImmP7536758	0	0	0.850434	0	0	NeuralFibro
GATCGTAGTACCGTAT-FCAImmP7536758	0	0	0	0	0	SMProg
GATCGTATCCAAAGTC-FCAImmP7536758	0	0	0	0	0	SMProg
GATGAAACATGTTCCC-FCAImmP7536758	0	0	0	0	0	SMProg
GATGAGGCAACACCCG-FCAImmP7536758	0	0	0	2.47017	1.03107	Pericyte
GATTCAGCACGAAATA-FCAImmP7536758	1.92638	0	1.25659	0.60857	0	NeuralFibro
GATTCAGTCCGCATCT-FCAImmP7536758	0	0	0	2.00379	3.99776	SMC
GCAAACTTCGATGAGG-FCAImmP7536758	0	0	0	1.824	2.57455	Pericyte
GCACTCTCAGCCTGTG-FCAImmP7536758	0	0	0	0	0.423457	SMProg
GCACTCTCATCTATGG-FCAImmP7536758	0.983965	0	0	2.04124	0	Pericyte
GCATGATTCACTGGGC-FCAImmP7536758	0.583307	0	0.949303	0	0.583307	NeuralFibro
GCATGATTCATCTGCC-FCAImmP7536758	1.31382	0	0	1.86264	3.33945	SMC
GCATGCGTCGTTGACA-FCAImmP7536758	0	0	0	1.16254	2.79645	Pericyte
GCCAAATGTGTGAAAT-FCAImmP7536758	0	0.490119	0	0	0	NeuralFibro
GCGACCATCGGTGTCG-FCAImmP7536758	0	0	0	0	0	SMProg
GCGAGAAAGTGGCACA-FCAImmP7536758	0	0	0	0.903407	3.98616	SMC
GCGCAACAGGCGATAC-FCAImmP7536758	1.66721	0	0	2.63132	0	Pericyte
GCGCAACAGTCCGGTC-FCAImmP7536758	0	0	0	0	0.921604	SMProg
GCTTGAATCGACGGAA-FCAImmP7536758	0	0	0	0	0	SMProg
GGAAAGCAGCGCCTTG-FCAImmP7536758	0	0	0	0	0	SMProg
GGAATAACAACGATCT-FCAImmP7536758	0	0	0	0.852667	0	SMProg
GGAATAACATGCAACT-FCAImmP7536758	0	1.04521	0	0	1.04521	NeuralFibro
GGACATTGTCCGAGTC-FCAImmP7536758	1.79183	1.79183	0.606174	0.606174	0.606174	NeuralFibro
GGAGCAATCAGCCTAA-FCAImmP7536758	0	0	0	2.93568	3.79126	Pericyte
GGATGTTCACATGGGA-FCAImmP7536758	0	0	0	1.496	0	SMProg
GGATGTTGTCCGACGT-FCAImmP7536758	1.24637	0	0	1.24637	0	SMProg
GGATTACCATGCAACT-FCAImmP7536758	0	0	0	2.17657	4.23571	Pericyte
GGCGACTTCCGGGTGT-FCAImmP7536758	1.37694	0	1.93521	0	0	NeuralFibro
GGCTCGACACCAGCAC-FCAImmP7536758	0.772652	0	0.772652	0.772652	0	SMProg
GGCTCGAGTCTAGGTT-FCAImmP7536758	0	0	0	0	0	SMProg
GGGAGATAGTTACGGG-FCAImmP7536758	0	0	0	2.4434	3.27825	Pericyte
GGGATGATCAGCACAT-FCAImmP7536758	0.933614	0	0	0.933614	2.16544	Pericyte
GGGTCTGCAGTGGAGT-FCAImmP7536758	2.1945	2.33261	1.29706	0	0	NeuralFibro
GGGTCTGTCACATACG-FCAImmP7536758	0	0	0	0	0	SMProg
GGGTTGCAGACGCTTT-FCAImmP7536758	1.1232	0	0	1.41392	1.82241	SMProg
GTAACTGCATATACCG-FCAImmP7536758	0	0	0	0	0	SMProg
GTACTTTAGTACCGGA-FCAImmP7536758	1.39532	0	0	1.39532	0	SMProg
GTACTTTAGTCGCCGT-FCAImmP7536758	0	0	0	0.994683	0	SMProg
GTAGTCAAGATAGTCA-FCAImmP7536758	1.30995	0	0	1.85817	2.04962	SMC
GTCACAACAGATCCAT-FCAImmP7536758	0	0	0	1.71746	0	Pericyte
GTCTCGTAGTGCTGCC-FCAImmP7536758	0.942702	0	0	3.13274	0	Pericyte
GTCTTCGCACGCATCG-FCAImmP7536758	1.0061	0	0	0	0	SMProg
GTGAAGGGTAGGCATG-FCAImmP7536758	0	0	0	0	0	SMProg
GTGCATAAGTTTGCGT-FCAImmP7536758	0	0	0	0	0	SMProg
GTGCGGTAGGTACTCT-FCAImmP7536758	1.12097	1.12097	0	0	0.709961	NeuralFibro
GTGCTTCAGCCACTAT-FCAImmP7536758	1.27295	0	0	1.81527	4.32505	Pericyte
GTGGGTCAGTGTACCT-FCAImmP7536758	0	0	0	0	0	SMProg
GTGTGCGAGAGAGCTC-FCAImmP7536758	0	0	0	2.58647	1.01331	Pericyte
GTGTTAGTCAGCACAT-FCAImmP7536758	0	0	0	0	0.902622	SMProg
GTTACAGAGATAGCAT-FCAImmP7536758	1.21582	0	0	1.74852	2.09422	Pericyte
GTTACAGTCGCTGATA-FCAImmP7536758	0.787694	0.787694	0.787694	0.787694	0	NeuralFibro
GTTCATTGTGCCTGCA-FCAImmP7536758	0	0	0	0	0	SMProg
GTTCATTTCACAGTAC-FCAImmP7536758	1.60006	0	0	1.09081	3.03335	SMC
GTTTCTAAGGCCCTCA-FCAImmP7536758	0	0	0	2.81208	2.17728	Pericyte
TAAGCGTAGTCCATAC-FCAImmP7536758	0	0	0	1.56674	2.92806	Pericyte
TAAGCGTGTGTGACGA-FCAImmP7536758	0	0	0	1.70086	1.30487	Pericyte
TACAGTGAGTATCGAA-FCAImmP7536758	0	0	0	1.59338	0.94318	Pericyte
TACCTTATCTGGGCCA-FCAImmP7536758	0	0	0	1.08196	3.50202	Pericyte
TACGGGCAGGACAGAA-FCAImmP7536758	0	0	0	2.01207	2.77988	Pericyte
TACGGGCGTAGAAAGG-FCAImmP7536758	0.945677	0	0	1.74461	0	Pericyte
TACGGTATCAGCCTAA-FCAImmP7536758	0.901664	0	0	2.42	4.38252	SMC
TACTTGTGTACTCGCG-FCAImmP7536758	0	0	0	0.720367	1.13474	SMProg
TAGAGCTTCATAAAGG-FCAImmP7536758	1.47798	0	0	1.47798	0.990302	SMProg
TAGCCGGCAATGGAAT-FCAImmP7536758	0.569277	0	0	1.57587	2.32277	Pericyte
TAGCCGGGTGGACGAT-FCAImmP7536758	0	0	0	2.37091	0	Pericyte
TAGTTGGGTAAGTGTA-FCAImmP7536758	0	0	0	0.45002	0.45002	SMProg
TATCAGGAGCTGATAA-FCAImmP7536758	0	0	0	1.31302	2.21399	Pericyte
TATCAGGGTCCGAATT-FCAImmP7536758	0	0	0	0.920784	0	NeuralFibro
TCACGAATCTCCTATA-FCAImmP7536758	0	0	0	2.17498	2.49698	Pericyte
TCAGATGCAGACAAAT-FCAImmP7536758	0	0	0	1.5635	0.814699	SMProg
TCAGCTCCACGACTCG-FCAImmP7536758	0	0	0.656522	0	0	SMProg
TCATTTGAGACCACGA-FCAImmP7536758	0	0	0	1.02428	2.93655	Pericyte
TCATTTGAGGCAATTA-FCAImmP7536758	0	0	1.69523	0.747624	0	NeuralFibro
TCGAGGCGTAGCGTAG-FCAImmP7536758	0	0	0	1.49816	2.07278	Pericyte
TCGCGTTAGCGATGAC-FCAImmP7536758	0	1.516	0	1.02137	0	SMProg
TCGTACCCATTTGCTT-FCAImmP7536758	0	0	0	1.24584	0.805551	Pericyte
TCTATTGCAAGAAGAG-FCAImmP7536758	0	0	0	2.40836	3.66906	Pericyte
TCTCTAAAGTTTCCTT-FCAImmP7536758	0	0	0	0	0	SMProg
TCTCTAATCCTCGCAT-FCAImmP7536758	0	0	0	1.26249	3.49953	Pericyte
TCTGAGAAGACTAGGC-FCAImmP7536758	0	0	0	1.98478	3.26231	Pericyte
TCTGAGAAGCACGCCT-FCAImmP7536758	0	0	0	0	0.967587	Pericyte
TCTGGAACATGGATGG-FCAImmP7536758	0	0	0.693998	0.693998	0	NeuralFibro
TCTTTCCTCCACGAAT-FCAImmP7536758	0	0	0	3.07507	0	Pericyte
TGAAAGAAGAAGAAGC-FCAImmP7536758	0	0	0	2.92938	2.47672	Pericyte
TGAAAGATCCGGCACA-FCAImmP7536758	0	0	0	2.79602	0	Pericyte
TGAAAGATCTCATTCA-FCAImmP7536758	0	0	0	2.0036	3.77899	Pericyte
TGACGGCAGACCGGAT-FCAImmP7536758	0	0	0	0.384372	1.33819	Pericyte
TGACTAGCATGGTAGG-FCAImmP7536758	1.13011	0	0	1.3336	3.3893	SMC
TGACTTTAGTCTTGCA-FCAImmP7536758	0	0	0	2.27233	0.896221	Pericyte
TGAGAGGTCGCCGTGA-FCAImmP7536758	0	0	0	2.24276	2.24276	Pericyte
TGAGCATAGTAGGTGC-FCAImmP7536758	1.81695	0	1.40899	0	0	NeuralFibro
TGAGCATCATGCAACT-FCAImmP7536758	0	0	0	0	0.944907	SMProg
TGCACCTAGAATTGTG-FCAImmP7536758	0	0	0	0	1.97939	Pericyte
TGCACCTGTTCCTCCA-FCAImmP7536758	0	0	0	2.4968	0.872528	Pericyte
TGCCAAAAGTGAAGTT-FCAImmP7536758	0	0	0	1.66304	1.66304	Pericyte
TGCCAAACAGTCACTA-FCAImmP7536758	0.562795	0	0	2.05414	2.82536	Pericyte
TGCCCTAGTGGCTCCA-FCAImmP7536758	0.884873	0	0	0	0	SMProg
TGCGGGTCATGATCCA-FCAImmP7536758	0	0	0	2.5554	1.60117	Pericyte
TGCTACCAGCGTAATA-FCAImmP7536758	0.931745	0	0	0.931745	4.35603	SMC
TGCTACCTCACTCCTG-FCAImmP7536758	0	0	0	1.95204	2.47464	Pericyte
TGGACGCCAATCCGAT-FCAImmP7536758	0	0	0	2.66099	0	Pericyte
TGGACGCTCGGTTCGG-FCAImmP7536758	0	0	0	0	1.14971	NeuralFibro
TGGCGCATCTCCAGGG-FCAImmP7536758	0	0	0	2.01254	2.01254	Pericyte
TGGGCGTTCCGCGTTT-FCAImmP7536758	0	0	0	2.09651	0	Pericyte
TGGTTCCCACAAGCCC-FCAImmP7536758	0	0	0	0.738891	2.02309	Pericyte
TTAGGACTCCAAGCCG-FCAImmP7536758	0	0	0	1.8634	2.31016	Pericyte
TTAGGCACACTCAGGC-FCAImmP7536758	0	0	1.6253	0.858657	0	SMProg
TTAGGCACACTGTGTA-FCAImmP7536758	0.641859	0	0	2.67416	0	Pericyte
TTAGTTCGTAAACCTC-FCAImmP7536758	0.729089	0	0	2.36638	1.43973	Pericyte
TTCCCAGCACACCGCA-FCAImmP7536758	1.46489	0	0.746222	0	0	NeuralFibro
TTCGGTCGTCCGACGT-FCAImmP7536758	0.68417	0	0	0	1.3728	SMProg
TTCGGTCTCGGTCTAA-FCAImmP7536758	1.12672	0	0	1.9819	3.40775	SMC
TTCGGTCTCTGTCTAT-FCAImmP7536758	0	0	0	2.13287	1.05074	Pericyte
TTGTAGGTCCACTCCA-FCAImmP7536758	0.571047	0	0.932258	0	0	NeuralFibro
TTTCCTCGTTCCACTC-FCAImmP7536758	0	0	0	2.7117	0.695103	Pericyte
TTTGCGCGTCTCCATC-FCAImmP7536758	0	0	0	1.85612	3.65821	Pericyte
TTTGGTTGTTCCATGA-FCAImmP7536758	0	0	0	1.94433	4.15706	Pericyte
AAAGCAAAGGCAAAGA-FCAImmP7536759	0	0	0	3.00137	0	Pericyte
AAAGTAGTCAGGTTCA-FCAImmP7536759	1.85187	0	1.14699	1.14699	0	NeuralFibro
AACCATGGTCTTCTCG-FCAImmP7536759	0	0	0	1.73908	2.34028	Pericyte
AACGTTGGTATTAGCC-FCAImmP7536759	0	0	0	0	0	SMProg
AACTTTCCAGGATTGG-FCAImmP7536759	0	0	0	2.02068	0.969209	Pericyte
AAGGCAGGTCTGCAAT-FCAImmP7536759	0	0	0	2.57032	3.73857	Pericyte
AATCCAGTCTGGAGCC-FCAImmP7536759	0	0	0	2.3136	3.67034	SMC
ACACCAACAGACGTAG-FCAImmP7536759	0.850972	0	0	1.61458	0	SMProg
ACACCCTTCCGTTGCT-FCAImmP7536759	0	0	0	2.37073	0.794417	Pericyte
ACACCGGGTCCGAAGA-FCAImmP7536759	0.776181	0	0	0	0	SMProg
ACACTGACACGCGAAA-FCAImmP7536759	1.66166	0	0	2.09352	3.67408	Pericyte
ACCTTTACATGCCACG-FCAImmP7536759	0	0	1.12756	1.12756	1.12756	SMProg
ACGAGGAGTGAGTGAC-FCAImmP7536759	0	0	0	0.905332	0	NeuralFibro
ACGATACGTGTTTGGT-FCAImmP7536759	0.924071	0	0	0.924071	1.95701	SMProg
ACGATGTCATCAGTAC-FCAImmP7536759	0	0	0	2.28475	5.43021	SMC
ACGCCAGCAATCGGTT-FCAImmP7536759	0.55491	0	0.909697	0.909697	0.909697	NeuralFibro
ACGCCAGCATGAAGTA-FCAImmP7536759	0	0	1.59582	0	1.08728	NeuralFibro
ACGGCCAAGATGGGTC-FCAImmP7536759	0	0	0	0.660613	2.24324	SMProg
ACGGCCACAATCTGCA-FCAImmP7536759	0	0	0	0	0	Pericyte
ACGGGCTTCGCGTTTC-FCAImmP7536759	1.38525	0	0	2.30133	3.15566	Pericyte
ACGGGTCGTGATGCCC-FCAImmP7536759	0.948575	0	0	1.74852	0	SMProg
ACGGGTCTCATACGGT-FCAImmP7536759	2.56865	0	0	1.61265	0	SMProg
ACTATCTGTCCTCTTG-FCAImmP7536759	0	0	1.38077	0.556463	0.911874	NeuralFibro
ACTGAACGTATCGCAT-FCAImmP7536759	0	0	0	1.99635	2.29324	Pericyte
ACTTACTAGACCTTTG-FCAImmP7536759	0.87099	0	0	1.88055	1.88055	SMProg
ACTTTCAAGTCAAGCG-FCAImmP7536759	0	0	0	0.829858	4.63615	SMC
AGAATAGGTAAACGCG-FCAImmP7536759	0	0	0	3.10252	1.65838	Pericyte
AGACGTTAGGAATTAC-FCAImmP7536759	0	0	0	1.65273	1.33871	Pericyte
AGAGTGGGTTCCGGCA-FCAImmP7536759	0	0	0	0.701296	3.31147	SMProg
AGCATACGTGATAAAC-FCAImmP7536759	1.01972	0	0	1.51399	3.85191	SMC
AGCATACGTTTAAGCC-FCAImmP7536759	1.35176	0	0.67026	0	0	NeuralFibro
AGCATACTCTCGCATC-FCAImmP7536759	0	0	0	2.69803	3.75071	Pericyte
AGCGGTCCAATAGCAA-FCAImmP7536759	0	0	0	1.74441	0.779617	Pericyte
AGCGGTCTCTTAGCCC-FCAImmP7536759	0	0	0	0	4.08219	Pericyte
AGCGTATAGTTAAGTG-FCAImmP7536759	0	0	0	0.90542	0	SMProg
AGCGTCGAGCGTAATA-FCAImmP7536759	1.58942	0	0.680684	0	0	NeuralFibro
AGGCCACAGGACACCA-FCAImmP7536759	0.939272	0	0	2.17368	3.92907	Pericyte
AGGCCACGTCGCCATG-FCAImmP7536759	0	0	0	1.25572	0	SMProg
AGGCCACTCGCTGATA-FCAImmP7536759	1.71572	0	0	0	4.5241	SMC
AGGGATGCAAGAGGCT-FCAImmP7536759	0	0	0	0	0	SMProg
AGGGATGGTCTTGTCC-FCAImmP7536759	0	0	0	1.845	1.02103	Pericyte
AGGGATGTCATGTGGT-FCAImmP7536759	0	0	0	1.43411	0	Pericyte
AGGGTGAAGTATCTCG-FCAImmP7536759	0	0	0	2.48682	3.13749	Pericyte
AGGTCCGGTATATGAG-FCAImmP7536759	0	0	0	0	0	SMProg
AGTAGTCGTGATGCCC-FCAImmP7536759	0	0	0	0.774728	2.85532	Pericyte
AGTGAGGTCAACACTG-FCAImmP7536759	1.16615	0	0	0	0.905464	SMProg
AGTGGGAAGGAACTGC-FCAImmP7536759	0	0	0.975445	0	0	SMProg
AGTGGGATCACTCCTG-FCAImmP7536759	1.00248	0	0	0	0	NeuralFibro
AGTGTCAGTACTCGCG-FCAImmP7536759	0	0	1.02795	0	0	NeuralFibro
AGTGTCAGTTGACGTT-FCAImmP7536759	0.906914	0	0	2.55049	2.28849	Pericyte
ATAACGCTCCTTCAAT-FCAImmP7536759	0	0	0	2.49616	2.29341	Pericyte
ATAGACCAGCTACCTA-FCAImmP7536759	0	0	0	0	3.71051	SMProg
ATCATCTAGAGGACGG-FCAImmP7536759	0	0	0	1.53736	3.71784	Pericyte
ATCATCTTCCTGCAGG-FCAImmP7536759	0	0	0	1.21365	0	SMProg
ATCTACTAGTAACCCT-FCAImmP7536759	0	0	0	0	0	SMProg
ATCTGCCGTAAATGAC-FCAImmP7536759	1.49573	0	0	2.07005	4.09208	SMC
ATGAGGGCAGTGGAGT-FCAImmP7536759	1.24496	0	0	0	4.82543	SMC
ATGAGGGGTGGCCCTA-FCAImmP7536759	1.01297	0	0	0	1.01297	SMProg
ATGTGTGGTCAGTGGA-FCAImmP7536759	0	0	0	2.16462	0	Pericyte
CAACCAACACAGGTTT-FCAImmP7536759	1.32344	0	0	2.22668	2.48702	SMC
CAAGAAAGTGTAAGTA-FCAImmP7536759	1.33996	0	0	2.24672	3.59006	Pericyte
CAAGGCCGTAGCTCCG-FCAImmP7536759	0	0	0	2.1244	2.67468	Pericyte
CACACAAAGAGGTACC-FCAImmP7536759	2.06785	0.401064	0	0	0	NeuralFibro
CACACAATCACCATAG-FCAImmP7536759	0.460046	0	0	2.27852	2.70935	Pericyte
CACAGGCAGCAACGGT-FCAImmP7536759	0	0	0	0.618157	1.66346	Pericyte
CACAGGCTCAGCAACT-FCAImmP7536759	0	0	0	0	0	SMProg
CACAGTAGTTCAACCA-FCAImmP7536759	0.669701	0	0	0	0.669701	SMProg
CACATAGCACTAGTAC-FCAImmP7536759	0	0	0	0	4.20083	SMC
CACATTTAGACAGGCT-FCAImmP7536759	0	0	0	0.804731	0	SMProg
CAGAGAGGTTCAGGCC-FCAImmP7536759	0	0	0	1.8031	1.26249	SMProg
CAGATCACAGGTCTCG-FCAImmP7536759	0	0	0	0.750563	0.984805	SMProg
CAGATCAGTATTCGTG-FCAImmP7536759	0	0	0	1.58942	3.86726	Pericyte
CAGCAGCGTATAAACG-FCAImmP7536759	0	0	0	1.8789	2.23211	Pericyte
CAGCATAAGATGGCGT-FCAImmP7536759	0	0	0	2.97842	0	Pericyte
CAGCGACAGACAATAC-FCAImmP7536759	0	0	0	1.72868	1.40825	Pericyte
CAGTAACAGCGATCCC-FCAImmP7536759	1.12083	0	0	0	0	NeuralFibro
CAGTAACAGTTATCGC-FCAImmP7536759	1.93559	0.554468	0	0	0.554468	NeuralFibro
CAGTCCTTCGCAGGCT-FCAImmP7536759	0	0	0	1.86848	2.11681	Pericyte
CATATTCGTACAAGTA-FCAImmP7536759	0	0	1.0661	0.668864	0	NeuralFibro
CATCAAGTCTCAAGTG-FCAImmP7536759	0	0	0	0	1.04785	SMProg
CATCAGAAGGACAGCT-FCAImmP7536759	0	0	0	1.55795	3.30481	Pericyte
CATCAGAGTCGACTAT-FCAImmP7536759	0	0	0	1.97256	1.97256	SMProg
CATCGAAAGTACTTGC-FCAImmP7536759	0	0	0	2.02452	1.45541	Pericyte
CATGACAAGCTAGGCA-FCAImmP7536759	0	0	0	1.08338	3.34516	Pericyte
CATGGCGTCTGTTGAG-FCAImmP7536759	0	0	0.778724	2.08842	0.778724	Pericyte
CATTCGCCACATTCGA-FCAImmP7536759	1.01264	0	0	2.91931	2.27873	Pericyte
CCAATCCTCTAAGCCA-FCAImmP7536759	0	0	0	0.850204	0	SMProg
CCACCTAAGTCCTCCT-FCAImmP7536759	0	0	0	1.176	1.47295	Pericyte
CCACCTACAACCGCCA-FCAImmP7536759	1.45516	0	0	0	0	NeuralFibro
CCAGCGATCCTTGACC-FCAImmP7536759	0	0	1.59692	0	0	SMProg
CCATTCGGTGTGTGCC-FCAImmP7536759	0	0	0	3.05375	1.04235	Pericyte
CCGGTAGCAGCTCGAC-FCAImmP7536759	1.05585	0	0	2.13979	3.30475	Pericyte
CCGTACTGTGCGCTTG-FCAImmP7536759	0	0	0	2.21244	1.77204	Pericyte
CCGTGGAGTAAATGAC-FCAImmP7536759	0	0	0	2.98494	2.4814	Pericyte
CCGTTCACACGAGAGT-FCAImmP7536759	0	0	0	1.20622	1.20622	SMC
CCTACACCAAGCCATT-FCAImmP7536759	3.24142	0	0	0	0	SMC
CCTACCAAGGTGCTAG-FCAImmP7536759	0	0	0	2.07086	2.07086	Pericyte
CCTATTAAGTAGCGGT-FCAImmP7536759	0.895621	0.895621	0.895621	0	0	NeuralFibro
CCTATTAGTTTGACTG-FCAImmP7536759	0	0	0	2.05586	4.13231	SMC
CCTTCCCAGGACAGAA-FCAImmP7536759	0	0	0	0	0	SMProg
CCTTCGAGTCTCCACT-FCAImmP7536759	0	0	0	0	0	SMProg
CCTTTCTTCACAGGCC-FCAImmP7536759	0.711383	0	0	1.97697	5.1599	SMC
CGACTTCGTACTTCTT-FCAImmP7536759	0	0	0	0.957386	0	SMProg
CGAGAAGGTGAGGCTA-FCAImmP7536759	0	0	0	1.53052	3.40001	SMC
CGAGCACCATGCCTTC-FCAImmP7536759	1.0739	0	0	1.57971	2.53057	SMProg
CGAGCACGTCCTCCAT-FCAImmP7536759	0	0	0	2.65764	2.92764	Pericyte
CGATCGGTCGGTGTTA-FCAImmP7536759	0	0	0	2.3571	0	Pericyte
CGATGGCTCAGTGCAT-FCAImmP7536759	0	0	0	1.81445	4.40886	Pericyte
CGCGTTTAGATGTGGC-FCAImmP7536759	0	0	0	0.964563	0	SMProg
CGGACGTCAATAGCAA-FCAImmP7536759	0.665584	0	0	1.56496	2.78068	Pericyte
CGGAGCTTCAGGCAAG-FCAImmP7536759	0	0	0	2.41888	1.62793	Pericyte
CGGAGCTTCTTTACAC-FCAImmP7536759	0.574486	0	0	0.937047	4.82365	SMC
CGTAGCGAGACATAAC-FCAImmP7536759	0	0	0	0	0	SMProg
CGTCACTCATCACCCT-FCAImmP7536759	0	0	0	1.24907	0.483521	SMProg
CGTCCATGTCAGATAA-FCAImmP7536759	1.87929	1.32825	1.87929	0.654829	0	NeuralFibro
CTAACTTAGCTGCAAG-FCAImmP7536759	0	0	0	1.63463	2.66824	Pericyte
CTAATGGTCTTGACGA-FCAImmP7536759	1.07715	0	0	2.74227	0.677093	Pericyte
CTACACCGTCGACTGC-FCAImmP7536759	0	0	0	2.18789	1.42709	Pericyte
CTACACCTCCCGACTT-FCAImmP7536759	0	0	0	0	0	SMProg
CTACATTGTAAATGTG-FCAImmP7536759	0	0	0	0	0.955807	Pericyte
CTACGTCGTCTGCGGT-FCAImmP7536759	0.882374	0	0	2.25127	0.882374	Pericyte
CTAGCCTTCCATGCTC-FCAImmP7536759	0	0	0	0	0	SMProg
CTCGAAACAGTGGAGT-FCAImmP7536759	0	0	0	1.78375	2.53012	Pericyte
CTCGAGGCAATGGATA-FCAImmP7536759	0.790711	0	0	0	1.76128	SMProg
CTCGTACCAGGAATCG-FCAImmP7536759	0	0	0	0.844413	4.76849	SMC
CTCTAATGTCGAGATG-FCAImmP7536759	0	0	0	0	3.46006	SMC
CTGAAACTCAGGCAAG-FCAImmP7536759	0	1.51782	0	0.885793	0.537927	NeuralFibro
CTGAAGTCAATAGAGT-FCAImmP7536759	0	0	0	0	0.814138	SMProg
CTGATAGAGTACATGA-FCAImmP7536759	0	0	0	2.26435	2.35926	Pericyte
CTGATAGGTCTCATCC-FCAImmP7536759	0	0	0	2.78074	1.39282	Pericyte
CTGCTGTAGATGCCTT-FCAImmP7536759	1.05573	0	0	0	1.55775	SMProg
CTGGTCTCAAGGTGTG-FCAImmP7536759	0	0	0	0.975754	3.85627	Pericyte
CTGGTCTGTGCCTGTG-FCAImmP7536759	0	0	0	0	3.39568	Pericyte
CTGTGCTGTCCAGTTA-FCAImmP7536759	0	0	0	1.9601	1.9601	Pericyte
CTGTTTAAGATAGCAT-FCAImmP7536759	0.449177	0	0	1.97924	3.50617	Pericyte
CTTAACTTCTAAGCCA-FCAImmP7536759	0	0	0	0	0	NeuralFibro
CTTACCGCAAGTACCT-FCAImmP7536759	0	0	0	1.01662	0	NeuralFibro
CTTTGCGCACGAAGCA-FCAImmP7536759	0.690309	0	0	1.94104	0.690309	Pericyte
CTTTGCGTCGGTGTTA-FCAImmP7536759	0.893824	0	0	0	0	SMProg
GAAACTCAGGTGCACA-FCAImmP7536759	0	0	0	1.2164	0	SMProg
GAAACTCCAGGTCTCG-FCAImmP7536759	0	0	0	1.11902	1.11902	SMProg
GAACCTACAAGTTCTG-FCAImmP7536759	0	0	0	2.66756	0.850357	Pericyte
GAACCTACAGAGTGTG-FCAImmP7536759	0.703557	0	0	1.96369	2.96407	Pericyte
GAACGGACACCCAGTG-FCAImmP7536759	1.86759	0	0	1.63013	2.22019	SMProg
GAATGAACAGATTGCT-FCAImmP7536759	0	0	0	1.91823	0	Pericyte
GACACGCTCCGCGTTT-FCAImmP7536759	0	0	0	0	4.80509	Pericyte
GACAGAGAGCTGATAA-FCAImmP7536759	0	0	0	1.14348	0	SMProg
GACCAATAGTGTCCAT-FCAImmP7536759	0	0	0	0	0	SMProg
GACCTGGCAATCTACG-FCAImmP7536759	0.753825	0	0	0	0	NeuralFibro
GACCTGGGTTCCCTTG-FCAImmP7536759	0	0	0.39155	0.39155	0.891102	SMProg
GACGCGTGTAGGGACT-FCAImmP7536759	0	0	0	1.78595	0	SMProg
GACGCGTGTTATCCGA-FCAImmP7536759	0	0	0	0.881048	0	SMProg
GACGTGCAGCGGATCA-FCAImmP7536759	2.5668	0	0	0	5.22235	SMC
GACGTGCGTCGAGTTT-FCAImmP7536759	1.49252	0	0	2.99401	1.49252	Pericyte
GACGTTAAGGGAACGG-FCAImmP7536759	0	0	0	1.13481	2.44694	SMProg
GACTGCGTCTACTATC-FCAImmP7536759	0.903844	0	0	2.54574	1.68774	Pericyte
GAGTCCGGTTCCTCCA-FCAImmP7536759	0	0	0	0	0	Pericyte
GATCGATAGACACGAC-FCAImmP7536759	1.08884	0	0	0	3.03054	SMC
GATCGCGAGTATCGAA-FCAImmP7536759	0	0	0	0	1.1861	SMProg
GATCGCGTCCCTGACT-FCAImmP7536759	0	0	0	0	0	NeuralFibro
GATGAAAAGCACAGGT-FCAImmP7536759	0.755736	0	0	1.47877	1.70778	Pericyte
GATGAGGAGATAGTCA-FCAImmP7536759	0	0	0	1.69056	3.40328	Pericyte
GATGCTAAGCTAGTGG-FCAImmP7536759	0	0	0	2.39465	3.28177	Pericyte
GATTCAGGTCCGACGT-FCAImmP7536759	1.53308	0	0	2.11201	1.03539	SMProg
GCACATATCTTTAGTC-FCAImmP7536759	0	0	0	2.04577	1.47421	Pericyte
GCAGCCATCGCTTAGA-FCAImmP7536759	1.70741	0	0	0	5.16373	SMC
GCAGTTATCATTATCC-FCAImmP7536759	1.9478	0	0	0	0	SMProg
GCAGTTATCTCTGTCG-FCAImmP7536759	0	0	0	0.711489	0	SMProg
GCATGCGGTACTTAGC-FCAImmP7536759	0	0	0	0	0	SMProg
GCATGCGGTTTGTTTC-FCAImmP7536759	0	0	0	0	0	SMProg
GCATGTAGTCCGAATT-FCAImmP7536759	2.52908	0	2.52908	0	0	NeuralFibro
GCCTCTAAGGCGTACA-FCAImmP7536759	1.95038	0	0	0	4.65912	SMC
GCCTCTAAGTATCTCG-FCAImmP7536759	0	0	0	0	0	SMProg
GCGCAACGTCGCATAT-FCAImmP7536759	0	0	0	1.97635	3.79581	Pericyte
GCTCCTAGTAAATGAC-FCAImmP7536759	0	0	0	2.1128	0	Pericyte
GCTCTGTTCAACCATG-FCAImmP7536759	0	0.961858	0	0.961858	0	SMProg
GCTCTGTTCATCGCTC-FCAImmP7536759	0	0	1.55166	0	0	NeuralFibro
GCTGCAGGTAGTAGTA-FCAImmP7536759	2.84325	0	0.69849	0	0	NeuralFibro
GCTGCGACAGTGAGTG-FCAImmP7536759	0.954135	0	0	1.75601	3.92176	SMC
GCTGCTTTCCAGTATG-FCAImmP7536759	0	0	0	1.71765	2.52	Pericyte
GCTGGGTGTGTCGCTG-FCAImmP7536759	0	0	0	0.632785	5.13358	SMC
GCTTCCAAGAGCTATA-FCAImmP7536759	0	0	1.55676	0	0	NeuralFibro
GGAACTTGTATATGAG-FCAImmP7536759	0	0	0	2.32518	0	Pericyte
GGACAAGAGACTAAGT-FCAImmP7536759	0	0	0	1.3878	0.694149	SMProg
GGACAAGAGGCGTACA-FCAImmP7536759	1.01893	0	0	1.51303	4.39024	SMC
GGACATTAGGGCACTA-FCAImmP7536759	0	0	0	1.35364	3.39165	Pericyte
GGACGTCCAGGGCATA-FCAImmP7536759	0	0	0	0	0	SMProg
GGATTACGTAGCGATG-FCAImmP7536759	0	0	0	0	0	SMProg
GGCAATTAGACCGGAT-FCAImmP7536759	0	0	0.705886	0.705886	0	SMProg
GGCAATTAGATCTGAA-FCAImmP7536759	0	0	0	1.79888	2.40566	SMProg
GGGAATGTCACCCTCA-FCAImmP7536759	0	0	0	2.97436	3.06501	Pericyte
GGGAGATCAGTTCATG-FCAImmP7536759	0	0	0	0	0	NeuralFibro
GGGATGACAAGTCTGT-FCAImmP7536759	0	0	0	1.93384	1.08923	Pericyte
GGGATGACACTCAGGC-FCAImmP7536759	0	0	0	2.07787	3.08933	Pericyte
GGGCATCTCCTATTCA-FCAImmP7536759	1.12432	0	0	1.12432	1.12432	SMProg
GGGTCTGTCGCACTCT-FCAImmP7536759	1.00172	0	0	2.06582	2.2633	Pericyte
GGTGCGTAGACCTTTG-FCAImmP7536759	0	0	1.68439	0	0	SMProg
GGTGTTAAGACTAAGT-FCAImmP7536759	1.88343	0.749149	0	0	0	NeuralFibro
GGTGTTATCAGGTTCA-FCAImmP7536759	0	0	0.709279	1.63512	1.41039	SMProg
GTAACTGCAACGATCT-FCAImmP7536759	0	0	1.13068	0	0	SMProg
GTACGTAGTGAGCGAT-FCAImmP7536759	0	0	0.963359	1.44479	0	SMProg
GTACTCCGTCCTGCTT-FCAImmP7536759	0	0	0	2.47298	3.69108	Pericyte
GTAGGCCAGGTCGGAT-FCAImmP7536759	0	0	0	0	0	SMProg
GTAGGCCTCCCAACGG-FCAImmP7536759	1.97638	0	0	1.24894	0	SMProg
GTATCTTCACTGTCGG-FCAImmP7536759	0	0	0	2.56443	3.54331	SMC
GTCACAACAACTGCGC-FCAImmP7536759	2.26915	0	0.734238	0.734238	0	NeuralFibro
GTCACAACATGCATGT-FCAImmP7536759	0	0	0	0	0	SMProg
GTCACGGAGGTGTTAA-FCAImmP7536759	0.969615	1.45252	0	0	0	NeuralFibro
GTCATTTCAAGAAGAG-FCAImmP7536759	0	0	0	2.11589	3.21791	Pericyte
GTCGGGTGTTCACGGC-FCAImmP7536759	0	0	0	2.55384	0.990941	Pericyte
GTCTTCGGTTCCGTCT-FCAImmP7536759	1.75232	0	0	1.42999	1.42999	SMProg
GTCTTCGTCATCTGCC-FCAImmP7536759	0	0	0	1.45448	2.56764	Pericyte
GTGCAGCGTTGAGTTC-FCAImmP7536759	0	0	0	1.53937	3.07959	SMC
GTGCATAAGGCTAGCA-FCAImmP7536759	0	0	0	0.716327	2.98791	SMProg
GTGCGGTGTACCGCTG-FCAImmP7536759	0	0.771274	1.20148	0	0	NeuralFibro
GTGCTTCAGTGTCCAT-FCAImmP7536759	0	0	0	3.11047	0	Pericyte
GTGGGTCAGACTAGGC-FCAImmP7536759	0	0	0	2.78969	0	Pericyte
GTTACAGAGCTACCGC-FCAImmP7536759	1.54525	0	0	0	3.14134	SMC
GTTCGGGAGTCCATAC-FCAImmP7536759	0	0	0	0	0	SMProg
GTTCGGGAGTTCCACA-FCAImmP7536759	0.679699	0	0	0.679699	3.42378	SMProg
TACAGTGTCATTGCGA-FCAImmP7536759	0	0	0	0.832638	0.832638	SMProg
TACCTATAGATGTGTA-FCAImmP7536759	0	0	0	1.9601	2.21194	Pericyte
TACCTATTCTGGGCCA-FCAImmP7536759	0	0	1.48985	0	0	NeuralFibro
TACGGATAGCGTGAAC-FCAImmP7536759	0	0	0	1.856	1.61911	Pericyte
TACGGGCGTTAAGAAC-FCAImmP7536759	0	0	0	1.36017	0	Pericyte
TACTCATCAAGCCCAC-FCAImmP7536759	0	0	0	1.03986	1.03986	SMProg
TACTTACCAGTATCTG-FCAImmP7536759	0	0	0	2.95173	0	Pericyte
TACTTACTCGGCTACG-FCAImmP7536759	0	0	0	1.3318	1.3318	Pericyte
TACTTGTAGCTAAACA-FCAImmP7536759	0	0	0	1.88848	0	Pericyte
TACTTGTTCCGATATG-FCAImmP7536759	0	0	0	1.25752	0.48807	Pericyte
TAGAGCTGTGGGTCAA-FCAImmP7536759	0	0	0	2.54792	1.79986	Pericyte
TAGCCGGCATGTCGAT-FCAImmP7536759	0	0	1.72085	0	0	SMProg
TAGCCGGTCAGTTGAC-FCAImmP7536759	1.54689	0	0	2.12748	2.49243	Pericyte
TAGCCGGTCGTTGCCT-FCAImmP7536759	0	0	0	0	5.12073	SMC
TAGTGGTTCCAATGGT-FCAImmP7536759	2.75187	0	0	1.13011	4.48899	SMC
TATCTCAAGTGTGGCA-FCAImmP7536759	0	0	0	2.20031	2.83648	Pericyte
TATCTCACATTAGCCA-FCAImmP7536759	0	0	0	2.07442	2.49616	Pericyte
TATGCCCAGTACGTAA-FCAImmP7536759	0	0	0	2.50997	1.18201	Pericyte
TATGCCCCACGTTGGC-FCAImmP7536759	0.87099	0	0	2.23384	0.87099	Pericyte
TATGCCCGTGTAACGG-FCAImmP7536759	1.94824	0.620295	0	1.66721	0	NeuralFibro
TCACGAACAGATCGGA-FCAImmP7536759	0	0	0	1.50484	4.32731	Pericyte
TCAGATGAGACTTGAA-FCAImmP7536759	1.04593	0	0	1.04593	0	SMProg
TCAGATGGTTGTGGAG-FCAImmP7536759	1.40499	0.931279	0	0	0	NeuralFibro
TCAGCTCTCATCGATG-FCAImmP7536759	0.557768	0	0	0	0	SMProg
TCAGGATGTTACGACT-FCAImmP7536759	1.34732	0	0	0.667335	0	SMProg
TCAGGTACAACACCTA-FCAImmP7536759	0	0	0	1.20059	3.62628	SMC
TCAGGTACATGTTCCC-FCAImmP7536759	0	0	0	0	0.713979	SMProg
TCGCGAGAGCGCCTTG-FCAImmP7536759	0	0	0	2.63994	2.84871	Pericyte
TCGGGACAGCGTCAAG-FCAImmP7536759	0.675004	0.675004	0	0	0	SMProg
TCGGTAAGTAAACCTC-FCAImmP7536759	0	0	1.02097	2.0923	3.38148	SMProg
TCGTACCTCCTAAGTG-FCAImmP7536759	0	0	0	2.64661	1.28681	Pericyte
TCTCATACATAAAGGT-FCAImmP7536759	0	0	0	1.59645	2.64746	Pericyte
TCTGGAACAAGACGTG-FCAImmP7536759	0	0	0	0	0	SMProg
TCTGGAATCCTAGTGA-FCAImmP7536759	1.05824	0.663021	0	0	0.663021	NeuralFibro
TCTTTCCCAATGACCT-FCAImmP7536759	1.98302	0	0	1.41884	3.13229	SMC
TGAGAGGGTTCAGTAC-FCAImmP7536759	0	1.56864	0	0	0	NeuralFibro
TGAGCATCATGCCTAA-FCAImmP7536759	0	0	0	2.00918	1.44187	Pericyte
TGAGCCGTCTCACATT-FCAImmP7536759	2.16176	0	2.42024	1.57758	0	NeuralFibro
TGCACCTGTATATGGA-FCAImmP7536759	2.09115	0	0	0.883289	4.64991	SMC
TGCCAAACACAACGTT-FCAImmP7536759	1.46779	0	0	0.74821	5.49586	SMC
TGCCCTATCGAATGGG-FCAImmP7536759	1.07862	1.5854	0	0.67819	0	NeuralFibro
TGCTACCAGCTAGTGG-FCAImmP7536759	1.34813	0	0	2.25661	3.74545	Pericyte
TGCTACCGTTTGTTTC-FCAImmP7536759	1.16694	0	0	1.16694	0	SMProg
TGCTGCTTCGTTGACA-FCAImmP7536759	1.58689	0	0	0	0	SMProg
TGCTGCTTCTGCGGCA-FCAImmP7536759	0	1.24696	1.46009	0.975754	0.602447	NeuralFibro
TGGACGCAGCGTAATA-FCAImmP7536759	1.9057	0	0.888313	0	0	NeuralFibro
TGGACGCGTTATCACG-FCAImmP7536759	0	0.841249	0	1.29158	0	NeuralFibro
TGGCTGGAGAATGTTG-FCAImmP7536759	1.68487	0	0.901751	0	0	NeuralFibro
TGGCTGGCAGGTCCAC-FCAImmP7536759	0	0.765324	0	0	0	SMProg
TGGCTGGTCTAACTGG-FCAImmP7536759	1.65901	0	0	0	4.23506	SMC
TGGTTCCCATTGGTAC-FCAImmP7536759	1.87871	0	0	0.746222	0	NeuralFibro
TGTCCCACAAGTCTAC-FCAImmP7536759	0.750504	0	0	0	3.91592	SMC
TGTGTTTGTCAAGCGA-FCAImmP7536759	0	0	0	2.84891	2.94846	Pericyte
TGTTCCGGTGCACTTA-FCAImmP7536759	0.831245	0	0	0	4.8623	SMC
TTAACTCTCCCATTAT-FCAImmP7536759	0.738949	0	0	1.15923	3.91637	SMC
TTAGGACGTACGCTGC-FCAImmP7536759	0.96376	0	0	0	0	SMProg
TTAGGACTCCTAGAAC-FCAImmP7536759	1.99362	0	0	0.533373	4.229	SMProg
TTAGTTCTCTTGCCGT-FCAImmP7536759	0	0	0.708022	0	0	NeuralFibro
TTCCCAGCATTGGTAC-FCAImmP7536759	0	0	0	0.855612	0	SMProg
TTCTACAAGGTAAACT-FCAImmP7536759	0	0	0	1.55731	1.05536	Pericyte
TTGAACGTCACATGCA-FCAImmP7536759	1.77021	0	0	1.77021	4.68386	SMC
TTGACTTTCTGGGCCA-FCAImmP7536759	0.917162	0	0	1.38738	1.70594	SMC
TTGGAACGTTGCGTTA-FCAImmP7536759	0.844716	0	0	0.844716	0	SMProg
TTTCCTCCATTAACCG-FCAImmP7536759	1.3273	0	0	1.3273	2.07029	SMProg
TTTGCGCAGATCGATA-FCAImmP7536759	0	0	0	1.52318	0	Pericyte
TTTGGTTAGGTGCTTT-FCAImmP7536759	0	0	0	2.9927	3.10489	Pericyte
AAACGGGTCGTAGATC-5386STDY7557335	0	0	0	0	2.79418	Pericyte
AATCCAGTCCTAAGTG-5386STDY7557335	0.913212	0	0	0	0	SMProg
ACACCGGCAAGTAATG-5386STDY7557335	0	0	0	2.69159	4.02572	Pericyte
ACACTGAAGGAGTTGC-5386STDY7557335	0	0	1.86229	0.8585	0.8585	SMProg
ACAGCCGGTAGCGCTC-5386STDY7557335	0	0	0	0	1.01409	Pericyte
ACAGCTAGTTTGACAC-5386STDY7557335	0	0	0	2.23415	1.98154	SMProg
ACGCAGCCACCGAATT-5386STDY7557335	0	0	0	3.04167	0	Pericyte
ACGCCAGCACCATCCT-5386STDY7557335	0	0	0	2.28199	0.813858	Pericyte
ACTGAACCAGCGTAAG-5386STDY7557335	0	0	0	0	0	SMProg
ACTTGTTGTCGCATAT-5386STDY7557335	0	0	0	2.48626	4.45871	Pericyte
AGAATAGGTCTGGTCG-5386STDY7557335	0	0	1.73632	0	1.05451	NeuralFibro
AGATCTGCAGTAAGAT-5386STDY7557335	0	0	0	3.03561	1.09238	Pericyte
AGATTGCTCCACTGGG-5386STDY7557335	0	0	0	0	0	Pericyte
AGCAGCCTCACGCATA-5386STDY7557335	1.02554	0	0	1.02554	0	SMProg
AGCGGTCCAAAGTGCG-5386STDY7557335	1.14816	0	0	1.14816	2.00918	SMProg
ATCCGAAAGTGAACAT-5386STDY7557335	1.1608	0	0	2.48178	0	Pericyte
ATGTGTGGTTGCCTCT-5386STDY7557335	0	0	0	0	0	SMProg
ATTCTACGTCCCTACT-5386STDY7557335	0	0	0	0	0	SMProg
CAACCAACATTGGTAC-5386STDY7557335	0	0	0	2.5179	0	Pericyte
CAAGAAAGTGGCAAAC-5386STDY7557335	2.83774	0	0	1.7216	0	SMProg
CACACAACAAGGACTG-5386STDY7557335	0	0	0	2.81201	2.81201	Pericyte
CACTCCACATGTAGTC-5386STDY7557335	0	0	0	2.90605	2.16125	Pericyte
CAGATCAAGGTAAACT-5386STDY7557335	0	0	0	2.62774	2.77152	Pericyte
CAGCATACAGTGACAG-5386STDY7557335	0	0	0	0	3.12843	Pericyte
CAGCCGAAGTCTCAAC-5386STDY7557335	0	0	0	1.96185	2.31932	Pericyte
CATATGGGTTGTACAC-5386STDY7557335	0	0	0	1.01297	2.58599	SMProg
CATCAAGAGGCTCTTA-5386STDY7557335	0	0	0	0	0	SMProg
CCACCTAGTTCAACCA-5386STDY7557335	0	0	0	0	0	SMProg
CCACGGAAGGAGCGTT-5386STDY7557335	0	0	2.01011	0	0	NeuralFibro
CCAGCGACAAGTCTGT-5386STDY7557335	1.10912	0	0	3.44921	3.90722	Pericyte
CCCAGTTCAGCTGCAC-5386STDY7557335	0	0	0	1.21398	0	SMProg
CCCTCCTGTAAGGATT-5386STDY7557335	1.65057	0	0	1.33674	4.96099	SMC
CCGGGATCAGTGGAGT-5386STDY7557335	0	0	0	0	3.48061	Pericyte
CCGGTAGGTCAGAATA-5386STDY7557335	0	0	0	1.34592	2.72186	SMProg
CCGTTCACAGAAGCAC-5386STDY7557335	0	0	0	2.96088	3.45078	Pericyte
CCGTTCACATGTTGAC-5386STDY7557335	0	0	0	1.68103	1.68103	Pericyte
CCTTCGACACCCATTC-5386STDY7557335	0	0	0.761653	0	0	SMProg
CGAACATGTCATCCCT-5386STDY7557335	0	0	1.04294	1.04294	1.54225	SMProg
CGCGGTATCGGCTACG-5386STDY7557335	0	0	0	1.28341	5.18407	SMC
CGCGTTTAGTAGATGT-5386STDY7557335	0	0	0	0	0	SMProg
CGGAGCTTCTCTGAGA-5386STDY7557335	0.807474	0	0	1.55323	3.61159	Pericyte
CGTAGGCCACGTTGGC-5386STDY7557335	0	0	0	0	3.4212	SMProg
CTACACCGTACAGTTC-5386STDY7557335	1.10722	0	0	1.10722	0	SMProg
CTACCCAAGCCAGGAT-5386STDY7557335	0	0	0	1.81269	1.27073	Pericyte
CTCAGAATCTAGAGTC-5386STDY7557335	0	0	0	0	3.55244	Pericyte
CTCATTAGTAAATGTG-5386STDY7557335	0	0	0	1.1135	3.06572	Pericyte
CTCGAAATCCTAGGGC-5386STDY7557335	0	0	0	2.2252	0	Pericyte
CTGAAACTCGGGAGTA-5386STDY7557335	1.15096	0	0	2.46862	2.26643	Pericyte
CTGCCTAAGCTAGCCC-5386STDY7557335	0	0	0	1.68576	0	SMProg
CTTGGCTAGATATGCA-5386STDY7557335	0	0	0	2.41938	2.68457	Pericyte
GAAGCAGAGTGAACAT-5386STDY7557335	0.922424	0	0	0	0.922424	NeuralFibro
GAATGAATCCGCAAGC-5386STDY7557335	1.1029	0	0	1.1029	1.61458	SMProg
GACACGCTCAGCGATT-5386STDY7557335	1.19293	0	0	1.4918	2.6933	Pericyte
GACGTGCTCCAGTAGT-5386STDY7557335	0	0	0	2.71348	1.9509	Pericyte
GATCGCGAGAGTAAGG-5386STDY7557335	0	0	0	0	0	SMProg
GATCGCGAGTTGAGTA-5386STDY7557335	0	0	0	1.09068	0	SMProg
GATCTAGCATCGGACC-5386STDY7557335	0	0	0	0	0	SMProg
GATGAGGCATTGGGCC-5386STDY7557335	0	0	0	2.56134	1.22102	Pericyte
GATTCAGAGTAATCCC-5386STDY7557335	0	0	0	0	2.63512	Pericyte
GCATACATCGGTCTAA-5386STDY7557335	0	0	0	1.80916	4.7074	Pericyte
GCATGATTCTTAGCCC-5386STDY7557335	0	0	0	1.06648	0	SMProg
GCATGTAAGGGATACC-5386STDY7557335	0	0	0	2.7099	1.83424	Pericyte
GCCTCTAAGCTAGCCC-5386STDY7557335	1.37622	0	0	1.37622	1.37622	SMProg
GCCTCTATCAGAGGTG-5386STDY7557335	0	0	0	2.07979	2.07979	Pericyte
GCCTCTATCTTGAGGT-5386STDY7557335	1.93679	0	0	1.37832	2.93436	SMC
GCGACCAGTCCAGTTA-5386STDY7557335	1.08976	0	0	2.1854	1.08976	Pericyte
GGACATTCACACCGAC-5386STDY7557335	1.22186	0	0	2.73183	2.10175	Pericyte
GGACGTCGTTGTGGAG-5386STDY7557335	0	0	0	0	0	SMProg
GGCCGATGTCCAGTGC-5386STDY7557335	0	0	0	1.54197	2.12197	Pericyte
GGGTCTGAGGGCATGT-5386STDY7557335	0	0	0	2.6933	0.928677	Pericyte
GGTGCGTCAGTAAGAT-5386STDY7557335	0	0	0	2.4751	4.06277	Pericyte
GGTGCGTTCGTGACAT-5386STDY7557335	1.17593	0	0	2.04426	3.0526	Pericyte
GGTGTTATCCAAAGTC-5386STDY7557335	0	0	0	1.90692	0	Pericyte
GTACTTTGTCCAGTAT-5386STDY7557335	0.704901	0	0	2.32364	2.41916	Pericyte
GTACTTTGTTAAGATG-5386STDY7557335	1.24329	0	0	0	5.68553	SMC
GTATCTTTCGGTCCGA-5386STDY7557335	0	0	0	2.05744	2.05744	Pericyte
GTCGGGTCAGTTAACC-5386STDY7557335	0	0	0	0	3.49186	Pericyte
GTCTTCGTCATTATCC-5386STDY7557335	0	0	0	0	0	SMProg
GTGCAGCCAATGGAGC-5386STDY7557335	0	0	0	2.37156	0	Pericyte
GTGCAGCTCAAGATCC-5386STDY7557335	0	0	0	2.70159	2.43603	Pericyte
GTGCGGTAGTGGCACA-5386STDY7557335	0	0	0	2.2183	2.58683	Pericyte
GTGCGGTGTAGCACGA-5386STDY7557335	0	0	0	1.54952	1.54952	SMProg
GTGGGTCGTCCCGACA-5386STDY7557335	0	0	0	2.84183	1.78647	Pericyte
GTGTTAGGTCAACATC-5386STDY7557335	0	0	0	2.06803	2.52696	Pericyte
TACTCGCAGCAATCTC-5386STDY7557335	0	0	0	2.54886	0	Pericyte
TACTTACAGAGCCCAA-5386STDY7557335	0	0	0	2.47232	2.73868	Pericyte
TCAGCTCCAATTCCTT-5386STDY7557335	0.753349	0	0	2.047	3.0012	Pericyte
TCATTTGAGGCACATG-5386STDY7557335	0	0	0	1.63943	2.06944	SMProg
TCGCGAGCATGCCACG-5386STDY7557335	0	0	0	2.47365	0	Pericyte
TCTATTGTCGGTGTTA-5386STDY7557335	0	0	0	2.23927	2.87767	Pericyte
TGACGGCAGACACGAC-5386STDY7557335	0	0	0	1.32914	2.49412	Pericyte
TGACTTTAGAGCTATA-5386STDY7557335	0	0	0	0	0	SMProg
TGCCAAATCTCATTCA-5386STDY7557335	0	0	0	2.5609	1.60593	Pericyte
TGCTACCGTCTAACGT-5386STDY7557335	0	0	0	0	0	Pericyte
TGCTGCTAGCCCGAAA-5386STDY7557335	0	0	0	2.0268	0	Pericyte
TGGCCAGGTGACCAAG-5386STDY7557335	0	0	0	2.46902	0	Pericyte
TTTACTGAGGAATGGA-5386STDY7557335	0	0	0	2.13304	0	Pericyte
TTTATGCTCGCACTCT-5386STDY7557335	0	0	0	1.95988	4.19809	SMProg
TTTGCGCGTTGCGCAC-5386STDY7557335	0	0	0	0	1.50739	Pericyte
TTTGTCAGTTCACCTC-5386STDY7557335	0	0	0	1.67457	0	SMProg
AACGTTGGTAGATTAG-5386STDY7557336	1.45717	0	0	1.45717	1.45717	Pericyte
AACTCCCGTAGAGGAA-5386STDY7557336	2.35192	0	0	0	4.21272	SMC
AACTTTCTCGCAAGCC-5386STDY7557336	0	0	0	2.26179	0	Pericyte
AAGGAGCCAGTATGCT-5386STDY7557336	0	0	0	0	1.67581	SMProg
AAGTCTGCATGGTCTA-5386STDY7557336	0	0	0	0	0	SMProg
ACGGGCTTCGGATGTT-5386STDY7557336	0	0	0	1.29967	0	NeuralFibro
ACTTTCAAGGACAGAA-5386STDY7557336	0	0	0	1.94548	0	SMProg
ATTACTCAGGTGACCA-5386STDY7557336	1.18295	0	0	1.70982	0	Pericyte
CAGCATATCCACGCAG-5386STDY7557336	0	0	0	2.64196	3.37604	Pericyte
CAGGTGCTCAAGCCTA-5386STDY7557336	1.229	0	0	1.229	1.229	Pericyte
CATATGGAGGCTACGA-5386STDY7557336	0	0	0	0	0	SMProg
CATCAAGAGCGCCTTG-5386STDY7557336	0	0	0	0	0	SMProg
CCACTACGTGTTGAGG-5386STDY7557336	1.55333	0	0	0	5.3634	SMC
CCTAAAGGTAGAGTGC-5386STDY7557336	0	0	0	2.80944	0	Pericyte
CCTCAGTGTGAGGCTA-5386STDY7557336	0	0	0	1.85237	2.84052	Pericyte
CCTTCCCAGACTGTAA-5386STDY7557336	0	0	0	2.17398	3.139	Pericyte
CCTTCGAAGGCGCTCT-5386STDY7557336	0	0	0	2.51727	0	Pericyte
CGCGTTTCATGCCCGA-5386STDY7557336	0	0	0	0	0	SMProg
CGCTATCTCTGGTATG-5386STDY7557336	2.06552	0	0	2.42782	2.42782	Pericyte
CGGACGTAGATACACA-5386STDY7557336	0	0	0	2.90486	5.02013	Pericyte
CGTGAGCGTTACGTCA-5386STDY7557336	0	0	0.933427	0	0	SMProg
CGTTGGGTCAGCAACT-5386STDY7557336	0	0	0	0	0	SMProg
CTACATTAGTACCGGA-5386STDY7557336	0	0	0	1.61765	1.10546	SMProg
CTACATTGTAGCGTCC-5386STDY7557336	0	0	0	1.72995	0	SMProg
CTTCTCTTCTGCAGTA-5386STDY7557336	1.62695	0	0	2.58512	1.11322	Pericyte
GACGTGCTCACCGTAA-5386STDY7557336	0	0	0	0	0	SMProg
GACGTTATCGTTGCCT-5386STDY7557336	0	0	0	1.3271	0	SMProg
GAGTCCGCAGACGCAA-5386STDY7557336	0	0	0	1.63854	0	Pericyte
GATGAAAGTGCCTGTG-5386STDY7557336	2.05804	0	0	0	0	NeuralFibro
GCATGATAGGAATCGC-5386STDY7557336	0	0	0	0	0	SMProg
GCGGGTTCACATGTGT-5386STDY7557336	1.48086	0	0	0	4.12941	SMC
GGACAGAAGTAGTGCG-5386STDY7557336	0	0	0	1.10088	4.83169	Pericyte
GGGCACTTCCCTCTTT-5386STDY7557336	0	0	0	0	0	SMProg
GGTGAAGCAGCCTATA-5386STDY7557336	1.5712	0	0	1.5712	1.5712	Pericyte
GTCACAAAGTCCGGTC-5386STDY7557336	0	0	0	0	0	SMProg
GTCGGGTGTTGGTAAA-5386STDY7557336	0	0	0	0	0	SMProg
GTTCTCGGTTGTGGAG-5386STDY7557336	0	0	0	3.2328	0	Pericyte
TACAGTGCACCCATTC-5386STDY7557336	0	0	0	0	0	SMProg
TCAACGAAGTCAAGGC-5386STDY7557336	0	0	0	3.08543	3.08543	Pericyte
TCAACGAGTAGCGCTC-5386STDY7557336	0	0	0	1.87212	3.80703	Pericyte
TCAGCTCGTATCACCA-5386STDY7557336	0	0	0	1.55893	4.37988	Pericyte
TGCGCAGAGGGATCTG-5386STDY7557336	0	0	0	0	0	SMProg
TGGCCAGTCACATACG-5386STDY7557336	0	0	0	1.09384	1.09384	SMProg
TTTACTGGTAACGTTC-5386STDY7557336	0	0	0	1.45827	2.28198	Pericyte
TTTGGTTGTACCGTAT-5386STDY7557336	1.36255	0	0	2.74282	1.91872	Pericyte
AACGTTGGTACCGGCT-5386STDY7557337	0	0	0	0	0	SMProg
AACGTTGGTAGCTAAA-5386STDY7557337	0	0	0	0.751746	5.10365	SMC
AACTCAGGTTCGTTGA-5386STDY7557337	0	0	0	2.69379	4.18964	Pericyte
ACGCCAGTCTCTTATG-5386STDY7557337	0	0	0	0	0	SMProg
ACGGAGAGTGAGTGAC-5386STDY7557337	0	0	1.55186	0	0	NeuralFibro
ACTTACTCAGGGCATA-5386STDY7557337	0	0	1.49332	0	0	SMProg
AGCGGTCCACAGGCCT-5386STDY7557337	0	0	0	1.24329	2.26535	Pericyte
AGGTCCGTCACGAAGG-5386STDY7557337	0	0	0	1.7972	1.7972	Pericyte
AGTGAGGGTACAGTGG-5386STDY7557337	2.53644	0	0	0	3.73101	Pericyte
ATAGACCGTCGGCATC-5386STDY7557337	0	0	0	1.43569	4.55887	Pericyte
ATCCGAACATTTGCTT-5386STDY7557337	0	0	0	0	0	SMProg
ATCCGAAGTGACTACT-5386STDY7557337	2.33996	0	0	0	0	Pericyte
ATTGGACGTTGTCTTT-5386STDY7557337	0	0	0	1.95627	4.12275	Pericyte
CAACCAAAGCTGTCTA-5386STDY7557337	0	0	0	1.62695	1.11322	Pericyte
CACACTCGTGATGTGG-5386STDY7557337	0	0	0	1.50739	0	SMProg
CACATAGAGACTCGGA-5386STDY7557337	0	0	0	0	1.23883	SMProg
CAGCTAACAGTCCTTC-5386STDY7557337	0	0	0	0	0	SMProg
CATATGGTCTCGTTTA-5386STDY7557337	0	0	0	0	0	SMProg
CATCCACCAGTCCTTC-5386STDY7557337	0	0	0	0.987757	3.44469	Pericyte
CATCGGGTCATTTGGG-5386STDY7557337	0	0	0	2.01968	0	Pericyte
CATTCGCGTCGAGATG-5386STDY7557337	0	0	0	0	0	SMProg
CGAACATTCGAGAACG-5386STDY7557337	0	0	0	0	0	SMProg
CGGACACTCCAAACTG-5386STDY7557337	0	0	0	2.53228	0	Pericyte
CTACATTTCAAGCCTA-5386STDY7557337	0	0	0	1.09589	3.2919	Pericyte
CTAGTGATCCCAACGG-5386STDY7557337	0	0	0	2.57619	3.77309	Pericyte
CTGAAGTGTAGCACGA-5386STDY7557337	1.188	0	0	0	1.71578	Pericyte
CTTCTCTTCAACGGCC-5386STDY7557337	0	0	0	0	0	SMProg
GAACGGATCTCGCATC-5386STDY7557337	1.03166	0	0	2.94744	2.94744	Pericyte
GAGTCCGCACCCATGG-5386STDY7557337	0	0	0	2.22104	0	Pericyte
GCATGTAAGCGCCTCA-5386STDY7557337	1.45039	0	0	0	3.02474	Pericyte
GCTGCAGCAATCTACG-5386STDY7557337	0	0	1.80014	1.25995	0	SMProg
GCTGCGAGTAATCACC-5386STDY7557337	0	0	0	0	0	SMProg
GGCAATTTCTGGAGCC-5386STDY7557337	0	0	0	2.03111	0	SMProg
GGCTCGAAGTTCCACA-5386STDY7557337	0	0	0	1.75166	4.93563	Pericyte
GGCTCGACACCTTGTC-5386STDY7557337	1.71261	0	0	1.71261	0	SMProg
GGGAGATCAATCACAC-5386STDY7557337	0	0	0	2.47564	3.61893	Pericyte
TACGGGCCAGCCTATA-5386STDY7557337	0	0	0	1.79051	0	Pericyte
TGAGGGATCGGTTAAC-5386STDY7557337	1.62793	0	0	1.11405	3.51888	SMProg
TGCGCAGTCGGCTTGG-5386STDY7557337	0	0	0	0	0	SMProg
TTTATGCAGATGGGTC-5386STDY7557337	0.888566	0	0	1.66675	4.13613	Pericyte
AAGCCGCCAAGCGATG-5478STDY7652318	0	0	0	0.683683	0	SMProg
AGGGAGTGTTATCCGA-5478STDY7652318	0	0	0	0.493128	0	SMProg
ATTGGTGTCGCCAGCA-5478STDY7652318	0	0	0	2.53591	4.41153	Pericyte
CATCAGACACGAGAGT-5478STDY7652318	0	0	0	0.653145	1.32567	SMProg
CCATTCGGTCAGGACA-5478STDY7652318	0	0	0	0.985594	2.24039	SMProg
CCTACACGTTGAGTTC-5478STDY7652318	0	0	0	1.01404	2.9023	SMProg
CCTATTATCAGCCTAA-5478STDY7652318	0	0	0	0	1.87781	SMProg
CTAAGACTCATTCACT-5478STDY7652318	0	0	0	1.21398	2.86608	Pericyte
CTAGAGTCACGGCCAT-5478STDY7652318	0	0	0	0	0	SMProg
GAAATGACACGTAAGG-5478STDY7652318	0.296222	0	0	1.81995	0.524454	SMProg
GGGTCTGGTACAGACG-5478STDY7652318	0	0	0	1.33269	3.10903	Pericyte
GGTGTTACACATGACT-5478STDY7652318	0	0	0	0	0	SMProg
GTGAAGGAGTGCTGCC-5478STDY7652318	0	0	0	0	0	Pericyte
GTGCTTCCATTAGCCA-5478STDY7652318	0	0	0	0	0	SMProg
TAAGAGATCTCACATT-5478STDY7652318	0	0	0	1.25619	2.88292	SMProg
TAGACCATCTTAGAGC-5478STDY7652318	0	0	0	0	0	Pericyte
TAGCCGGGTGAACCTT-5478STDY7652318	0	0	0	0	0	SMProg
TCCCGATTCTCTGTCG-5478STDY7652318	0	0	0.372435	0	2.25905	SMProg
TCGGGACCAAGTTAAG-5478STDY7652318	0	0	0	0	0	SMProg
TGCCCTAGTTCCATGA-5478STDY7652318	0	0	0	0	2.13626	SMProg
TTAGGCAGTATAGGGC-5478STDY7652318	0	0	0	0	2.43825	SMProg
TTGTAGGCAGCTGTGC-5478STDY7652318	0	0	0	1.02268	1.84718	SMProg
ACGCAGCCAGCCTGTG-5478STDY7717491	1.67053	0	0	0	2.14608	SMProg
CAGAATCCAAGTTAAG-5478STDY7717491	0.733168	0	0	1.8576	2.63763	Pericyte
CAGTAACAGTTGAGTA-5478STDY7717491	0	0	0	0	0.581771	SMProg
CGTCACTCAATGGAAT-5478STDY7717491	0	0	0	1.18201	0	SMProg
CTGTTTATCCATGCTC-5478STDY7717491	1.24876	0	0	0	2.3928	SMC
GCGCAGTGTTATCGGT-5478STDY7717491	0.904019	0	0	0	2.54601	SMC
GCTGCGATCGAGCCCA-5478STDY7717491	0	0	0	0	4.29793	SMC
GGGCATCTCGCTAGCG-5478STDY7717491	0	0	0	0	4.7664	SMProg
GTAGTCAAGAAACCGC-5478STDY7717491	0	0	0	0	0	SMProg
GTATTCTAGCGCTCCA-5478STDY7717491	0	0	0	0	4.7527	SMC
TACGGGCAGAGGTTAT-5478STDY7717491	0	0	0	0	0	SMProg
TATTACCTCGTTTGCC-5478STDY7717491	0	0	0	0	0	SMProg
TCTCTAAGTATTACCG-5478STDY7717491	0	0	0	0.885584	4.50797	SMC
AACTCTTCAACAACCT-5478STDY7717492	0	0	0	0.709751	4.95268	SMC
AGGCCACGTGCCTGTG-5478STDY7717492	0	0	0	0	0	SMProg
AGGTCATTCAGTACGT-5478STDY7717492	0	0	0	0	4.23628	SMC
CATGCCTGTGCTTCTC-5478STDY7717492	1.06052	0	0	0	4.55801	SMC
CCTTCGATCAACACAC-5478STDY7717492	0.568512	0	0	0	3.45396	SMProg
CGGAGCTAGGGTCGAT-5478STDY7717492	0.901664	0	0	0	2.54236	SMC
CTACATTAGCAGCCTC-5478STDY7717492	0	0	0	0	0.735367	SMProg
GAGTCCGTCGACCAGC-5478STDY7717492	1.32761	0	0	0.869619	0.869619	SMProg
GTCACGGCAAGTACCT-5478STDY7717492	0	0	0	0.622088	0	SMProg
AAACGGGCAGATAATG-5478STDY7935101	0	0	0	0	0	SMProg
AAACGGGTCAGTTAGC-5478STDY7935101	1.41525	0	1.1244	0	0	NeuralFibro
AAAGATGAGTACGTTC-5478STDY7935101	0	0	0	0	1.34424	SMProg
AAAGATGGTCCGACGT-5478STDY7935101	2.13271	0	0	2.76477	0	SMProg
AAAGCAACACTGCCAG-5478STDY7935101	0	0	0	0	1.37104	SMProg
AAAGCAACATGGAATA-5478STDY7935101	0	0	0	0	0	SMProg
AAAGCAAGTGCATCTA-5478STDY7935101	0	0	0	0	3.89339	SMC
AAAGCAATCCGCATAA-5478STDY7935101	2.41257	0	0	0	0	NeuralFibro
AAAGTAGGTGATGTGG-5478STDY7935101	0	0	0	2.48181	1.86895	Pericyte
AAATGCCCAAGGCTCC-5478STDY7935101	1.2105	0	0	0.778214	4.77709	SMC
AAATGCCGTCACACGC-5478STDY7935101	0	0	0	1.61749	2.20616	Pericyte
AACCGCGAGCCAGGAT-5478STDY7935101	0	0	0	2.17559	1.58999	Pericyte
AACCGCGCATCGGTTA-5478STDY7935101	0	0	0	0	3.26739	Pericyte
AACGTTGAGTCTCCTC-5478STDY7935101	0	0	1.85048	0	0	NeuralFibro
AACGTTGCATACTACG-5478STDY7935101	0	0	0	0	5.22859	Pericyte
AACTCAGCACAGAGGT-5478STDY7935101	0	0	0	2.47837	0	Pericyte
AACTCAGCATCAGTAC-5478STDY7935101	2.23583	2.23583	0	0	0	NeuralFibro
AACTCCCCAATTGCTG-5478STDY7935101	0	0	0	0	0	SMProg
AACTCCCGTACAGCAG-5478STDY7935101	0	0	0	1.97885	0	Pericyte
AACTGGTAGTACACCT-5478STDY7935101	0	0	0	2.59692	1.63721	Pericyte
AACTGGTCATGATCCA-5478STDY7935101	1.01275	0	0	1.01275	3.80285	Pericyte
AACTTTCGTTCGTCTC-5478STDY7935101	2.65395	1.06027	0	0	0	NeuralFibro
AAGACCTAGCAGGCTA-5478STDY7935101	1.8929	0	0	2.50774	2.71446	Pericyte
AAGACCTTCTTGAGAC-5478STDY7935101	2.14732	0	1.15074	0.732495	0	NeuralFibro
AAGCCGCCAGTATGCT-5478STDY7935101	2.4051	0	0	0	0	NeuralFibro
AAGGAGCTCCCGACTT-5478STDY7935101	0	2.04856	0	0	0	NeuralFibro
AAGGAGCTCGTGGACC-5478STDY7935101	0	0	0	0	1.68487	SMProg
AAGGCAGAGAATTCCC-5478STDY7935101	1.05487	1.05487	0	0	0	NeuralFibro
AAGGTTCAGTTCCACA-5478STDY7935101	0	0	0	0	0	SMProg
AAGGTTCTCCAATGGT-5478STDY7935101	1.89903	0	0	0	3.16622	SMC
AATCCAGAGTTCGCGC-5478STDY7935101	0	0	0	0	1.22253	SMProg
AATCCAGCATCATCCC-5478STDY7935101	2.43361	0	0	0	0	NeuralFibro
AATCGGTAGTCAAGGC-5478STDY7935101	0	0	0	1.57196	0	Pericyte
AATCGGTCAATAGCAA-5478STDY7935101	0	0	0	1.00786	1.00786	Pericyte
AATCGGTGTAAGTAGT-5478STDY7935101	0	0	0	0	3.03573	SMProg
ACACCAACATTGAGCT-5478STDY7935101	0	0	0	0	4.29822	Pericyte
ACACCCTAGATATGGT-5478STDY7935101	0	0	0	0	0	SMProg
ACACCCTGTACGAAAT-5478STDY7935101	0	0	0	0	0	SMProg
ACACCCTGTAGAGGAA-5478STDY7935101	0	0	0	1.25941	1.79951	Pericyte
ACACCGGAGACGCACA-5478STDY7935101	0	0	0	2.44532	1.9487	Pericyte
ACACCGGTCTGGCGAC-5478STDY7935101	1.39418	0.922607	0	0.922607	0.922607	SMProg
ACACTGACAGTAAGCG-5478STDY7935101	1.54718	0	0	0	5.65516	SMC
ACAGCCGGTCCATCCT-5478STDY7935101	0	0	0	1.53108	1.03375	SMProg
ACAGCCGTCCTCGCAT-5478STDY7935101	0	0	0	0	1.75958	SMProg
ACAGCTACAACTTGAC-5478STDY7935101	0	0	0	0.979581	1.79009	Pericyte
ACATACGTCGGCTTGG-5478STDY7935101	0	0	1.18342	0	0	SMProg
ACATCAGAGATGGCGT-5478STDY7935101	0	0	0	0	0	SMProg
ACATCAGGTGTTCGAT-5478STDY7935101	1.30804	0	0	1.02937	3.49461	SMC
ACATGGTGTAGCGTGA-5478STDY7935101	0.900709	0	0	0	0	SMProg
ACATGGTGTGTGTGCC-5478STDY7935101	0	0	0	1.92295	0	Pericyte
ACCAGTACACAGGTTT-5478STDY7935101	2.12132	0	0	1.04223	5.09084	SMC
ACCAGTATCCCGGATG-5478STDY7935101	0	0	0	1.65153	0.719663	Pericyte
ACCCACTAGCGAAGGG-5478STDY7935101	1.5955	0	0	0	0	SMProg
ACCCACTCACACCGCA-5478STDY7935101	0	0	0	0	0	SMProg
ACCCACTCATGGTTGT-5478STDY7935101	0	0	0	1.91947	1.91947	Pericyte
ACCCACTGTCCGCTGA-5478STDY7935101	0	0	0	1.49145	0	Pericyte
ACCGTAAAGGTGCTTT-5478STDY7935101	0	0	0	0	0	SMProg
ACCGTAACACTTCGAA-5478STDY7935101	0	0	0	0	0	SMProg
ACCTTTAAGCCACCTG-5478STDY7935101	0	0	0	1.20671	0	SMProg
ACCTTTAAGGTTACCT-5478STDY7935101	0	0	0	0	0	SMProg
ACCTTTAGTCTGATCA-5478STDY7935101	0	0	0	0	3.30931	SMC
ACGAGGATCAGTCCCT-5478STDY7935101	0.490046	0	0	0.490046	1.06374	SMProg
ACGATACAGCAACGGT-5478STDY7935101	0	1.14173	0	0	0	NeuralFibro
ACGATACTCACGATGT-5478STDY7935101	0	0	0	0	4.63386	SMC
ACGATGTGTCCCTACT-5478STDY7935101	0	0	0	2.58178	3.00588	Pericyte
ACGCAGCCATGGAATA-5478STDY7935101	2.48955	0	0	0	5.08333	SMC
ACGCCAGCACAGCCCA-5478STDY7935101	2.00398	0	0	0	2.00398	SMProg
ACGCCAGCATTGGTAC-5478STDY7935101	1.32153	0	0	1.63388	0	SMProg
ACGCCAGGTATCTGCA-5478STDY7935101	0	0	0	1.62607	0.859206	Pericyte
ACGCCGAAGGGCATGT-5478STDY7935101	1.36428	0	0	0	1.92071	SMProg
ACGCCGAAGGTGCTAG-5478STDY7935101	0.81709	0	0	0.81709	3.81191	SMProg
ACGCCGAGTCGAGTTT-5478STDY7935101	0	0	0	0.633074	2.28584	SMProg
ACGGAGAGTACAAGTA-5478STDY7935101	1.26981	0	0	1.81162	0	Pericyte
ACGGAGAGTTCGTTGA-5478STDY7935101	0	0	0	0.895535	0	SMProg
ACGGAGAGTTGGTTTG-5478STDY7935101	0	0	0	0	1.70391	SMProg
ACGGCCACATTGGTAC-5478STDY7935101	0	0	0	0	0	Pericyte
ACGGCCATCTAAGCCA-5478STDY7935101	0	1.27147	0	0	0	SMProg
ACGGGCTAGTCCATAC-5478STDY7935101	0	0	0	1.55421	0	SMProg
ACGGGCTTCCAAACAC-5478STDY7935101	0	0	0	1.12898	0	SMProg
ACGGGTCTCACAAACC-5478STDY7935101	2.06402	0	0	0	0	NeuralFibro
ACGGGTCTCGCCCTTA-5478STDY7935101	1.27147	0	0	0	0	SMProg
ACGTCAACATGCTAGT-5478STDY7935101	0	0	0	1.75258	0	Pericyte
ACGTCAATCACAGTAC-5478STDY7935101	1.05195	0	0	1.55318	3.06785	Pericyte
ACGTCAATCTCGCATC-5478STDY7935101	0	0	0	1.33674	1.33674	Pericyte
ACTATCTTCCTTGGTC-5478STDY7935101	1.65136	0	0	0	2.50451	SMProg
ACTGAACAGCCGGTAA-5478STDY7935101	0.604286	0	0.34711	0.978284	0	SMProg
ACTGAACCAGTAAGAT-5478STDY7935101	0	0	0	0	0	Pericyte
ACTGATGGTGAACCTT-5478STDY7935101	0.743144	0.743144	0	0	0	NeuralFibro
ACTGCTCCAGCTTAAC-5478STDY7935101	0	0	0.732888	0	0	NeuralFibro
ACTGCTCCAGTCAGAG-5478STDY7935101	0	0	0	1.85836	2.10628	Pericyte
ACTGCTCCATGTAAGA-5478STDY7935101	0	0	0	0	3.72171	Pericyte
ACTGTCCTCGATGAGG-5478STDY7935101	0	0	0	0	2.23882	Pericyte
ACTTACTAGCCTTGAT-5478STDY7935101	0	0	0	1.93274	1.37478	Pericyte
ACTTGTTAGTGCGTGA-5478STDY7935101	0	0	0	0	2.18145	Pericyte
AGAATAGAGGGCACTA-5478STDY7935101	0	1.13338	1.83504	0	0	NeuralFibro
AGAATAGAGTCAATAG-5478STDY7935101	1.89409	0	0	0	0	NeuralFibro
AGACGTTCATTAGGCT-5478STDY7935101	0	0	0	0	2.38407	SMProg
AGAGCGAAGAGGTTAT-5478STDY7935101	0	0	0	1.10303	0	Pericyte
AGAGCTTGTCATATCG-5478STDY7935101	1.11515	0	0	0	3.31964	SMProg
AGAGTGGGTGTATGGG-5478STDY7935101	0	0	0	0	1.35546	Pericyte
AGATCTGGTCCATCCT-5478STDY7935101	0	0	0	1.81926	3.74569	Pericyte
AGATTGCTCCTCAACC-5478STDY7935101	1.65238	0	0	0	4.09554	SMC
AGATTGCTCTGGGCCA-5478STDY7935101	0	0	0	1.43302	4.17171	Pericyte
AGCAGCCAGTCTTGCA-5478STDY7935101	0	0	0	0	0	SMProg
AGCAGCCCACAGGTTT-5478STDY7935101	0	0	1.64898	0	0	NeuralFibro
AGCAGCCCAGACGCTC-5478STDY7935101	0	0	0	0	2.46373	Pericyte
AGCATACTCCGCATCT-5478STDY7935101	0	0	0	1.23071	0	SMProg
AGCCTAAAGCGATCCC-5478STDY7935101	0	0	0	0	0	Pericyte
AGCCTAATCCTCAACC-5478STDY7935101	0	0	0	2.10259	3.54215	Pericyte
AGCGGTCAGACGACGT-5478STDY7935101	0	0.967891	0	0	0	NeuralFibro
AGCGGTCAGCGTTTAC-5478STDY7935101	0	0	1.31721	0	0	SMProg
AGCGGTCGTCTGATTG-5478STDY7935101	1.70594	0	0	0.917162	5.36742	SMC
AGCGTATGTCTCCCTA-5478STDY7935101	0	0	0	0	3.5928	Pericyte
AGCGTCGGTCAGCTAT-5478STDY7935101	1.40002	0	0	0	0	NeuralFibro
AGCTCCTAGCGTGTCC-5478STDY7935101	2.24032	1.33468	0	0	0	NeuralFibro
AGCTCCTAGCTGAAAT-5478STDY7935101	0	0	0	2.17134	0	Pericyte
AGCTCCTAGTCACGCC-5478STDY7935101	0	0	0	0	0	Pericyte
AGCTCCTGTCCAACTA-5478STDY7935101	2.2852	0	1.01723	0	0	NeuralFibro
AGCTCTCGTCCAGTGC-5478STDY7935101	0	0	0	0	1.86956	Pericyte
AGGCCGTAGATAGGAG-5478STDY7935101	0	0	0	1.22152	0.786716	Pericyte
AGGCCGTCAGCTTAAC-5478STDY7935101	1.81269	0	0	0	0	NeuralFibro
AGGGAGTAGCGAGAAA-5478STDY7935101	0	0	0	0	2.57211	Pericyte
AGGGATGGTATAAACG-5478STDY7935101	0	0	0	0	0	SMProg
AGGGTGAAGACATAAC-5478STDY7935101	0	0	1.87422	0	0	SMProg
AGGGTGAAGTGTACTC-5478STDY7935101	0	0	0	0	3.76735	SMC
AGGGTGACACTTCGAA-5478STDY7935101	0	0	0	0	4.50274	SMC
AGGGTGACAGCAGTTT-5478STDY7935101	1.99844	0	0	0	0	NeuralFibro
AGGGTGAGTTTAAGCC-5478STDY7935101	1.07798	0	0	2.67904	0	Pericyte
AGGTCCGAGTCTTGCA-5478STDY7935101	0	0	0	0	0	SMProg
AGGTCCGCATGTAGTC-5478STDY7935101	0	0	0	0	1.29254	Pericyte
AGTAGTCTCCAAACAC-5478STDY7935101	0	0	0	0	3.16342	SMProg
AGTAGTCTCCTCATTA-5478STDY7935101	0	0	0	1.85623	4.26541	Pericyte
AGTCTTTCATGAGCGA-5478STDY7935101	0	0	0	0	3.73999	SMC
AGTCTTTGTGGTTTCA-5478STDY7935101	0.98428	0	0	0	3.7588	SMC
AGTGGGAAGGATGCGT-5478STDY7935101	0	0	0	1.10048	3.93457	SMProg
AGTGGGACAGCGATCC-5478STDY7935101	0	0	0	0	2.62695	Pericyte
AGTGGGATCGGTGTTA-5478STDY7935101	0	0	0	2.49006	3.63424	Pericyte
AGTGTCAGTTATCACG-5478STDY7935101	2.41895	0.823852	0	0	0	NeuralFibro
AGTTGGTAGGCAAAGA-5478STDY7935101	0	0	0	2.27814	0	Pericyte
AGTTGGTCATGGTAGG-5478STDY7935101	0	0	1.29465	0	0	SMProg
ATAACGCAGACAAAGG-5478STDY7935101	1.99569	0	0	0	4.16779	Pericyte
ATAAGAGAGCCGGTAA-5478STDY7935101	0	0	0	0	3.22991	SMProg
ATAAGAGAGCGTGAGT-5478STDY7935101	1.14713	1.66739	0	0	0	NeuralFibro
ATAAGAGCACCATCCT-5478STDY7935101	0.699915	0	1.10763	0	0.699915	SMProg
ATAAGAGGTAAGAGGA-5478STDY7935101	1.91206	0	0	2.73551	3.05327	Pericyte
ATAGACCAGAAGGCCT-5478STDY7935101	1.93603	0	0	1.37766	4.46593	SMProg
ATAGACCTCCTTTCTC-5478STDY7935101	0	0	0	0	2.2547	Pericyte
ATCACGACATATGGTC-5478STDY7935101	3.11622	0	0	0	0	SMProg
ATCACGAGTACCATCA-5478STDY7935101	1.68558	0	0	1.68558	1.16246	Pericyte
ATCCACCCAATAGCGG-5478STDY7935101	0	0	0	2.28366	1.16413	Pericyte
ATCCACCCACGCATCG-5478STDY7935101	2.28886	0	1.01983	0	0	NeuralFibro
ATCCGAACAAGCTGAG-5478STDY7935101	1.67446	0	0	0	0.894166	SMProg
ATCCGAAGTATCAGTC-5478STDY7935101	0	0	0	1.93679	3.8814	Pericyte
ATCCGAATCTGTCTAT-5478STDY7935101	0.595973	0	0	1.23675	2.8965	Pericyte
ATCTACTAGATCACGG-5478STDY7935101	0	0	0	0	0	SMProg
ATCTACTGTCTGCAAT-5478STDY7935101	0	0	0	2.0527	2.0527	SMProg
ATCTGCCTCCCGACTT-5478STDY7935101	2.74667	0	0	0	0	NeuralFibro
ATGAGGGCATGAGCGA-5478STDY7935101	0	0	0	0	0	Pericyte
ATGAGGGCATTAGGCT-5478STDY7935101	1.7843	0	1.7843	0	1.24637	NeuralFibro
ATGAGGGGTCAGTGGA-5478STDY7935101	0	0	0	1.4173	2.33968	Pericyte
ATGCGATGTCAGTGGA-5478STDY7935101	0	0	0	1.383	0.913659	Pericyte
ATGCGATTCCGTAGTA-5478STDY7935101	1.22917	0	0	0	0	NeuralFibro
ATGGGAGGTATTCGTG-5478STDY7935101	0	2.39035	0	0	0	NeuralFibro
ATGGGAGTCGCAGGCT-5478STDY7935101	0	0	0	2.52175	1.57211	Pericyte
ATGTGTGAGCAATATG-5478STDY7935101	1.5988	0	0	0	0	NeuralFibro
ATTACTCGTCAACATC-5478STDY7935101	1.54893	1.54893	0	1.04845	1.88094	NeuralFibro
ATTATCCGTGCTTCTC-5478STDY7935101	0	0	0	2.54495	3.45096	Pericyte
ATTATCCGTTGAACTC-5478STDY7935101	1.17084	0	0	0	1.17084	SMProg
ATTCTACAGTCTCCTC-5478STDY7935101	1.6037	0	1.6037	0	0	NeuralFibro
ATTGGACCAGTCAGAG-5478STDY7935101	0	0	0	2.69117	0	Pericyte
ATTGGACGTACTTGAC-5478STDY7935101	0	0	0	1.53251	3.40247	SMProg
ATTGGACGTTAAGTAG-5478STDY7935101	0	0	0	2.11591	1.53656	Pericyte
ATTGGTGCATACTCTT-5478STDY7935101	0	0	0	2.02549	0	Pericyte
ATTTCTGAGAATAGGG-5478STDY7935101	0	0	0	0	2.52316	SMProg
ATTTCTGTCTCATTCA-5478STDY7935101	0	0	0	0	2.34592	Pericyte
CAACCAAAGAATAGGG-5478STDY7935101	0	0	0	1.75025	3.47784	Pericyte
CAACCAAAGGACATTA-5478STDY7935101	0.526673	1.76696	1.12489	0	0.526673	NeuralFibro
CAACCAACAGACACTT-5478STDY7935101	0	0	0	0	0	SMProg
CAACCAACATGAGCGA-5478STDY7935101	2.19696	0.692997	0.692997	0.692997	0	NeuralFibro
CAACCAAGTCTGATTG-5478STDY7935101	1.66791	0	0	0.889409	2.26199	SMProg
CAAGAAAGTAGCGTGA-5478STDY7935101	1.79385	0	0	2.40017	3.58595	SMC
CAAGAAATCAATACCG-5478STDY7935101	0	0	0	1.05695	3.43532	Pericyte
CAAGAAATCTGTTGAG-5478STDY7935101	0	0	0	0	0	SMProg
CAAGATCCAATGAATG-5478STDY7935101	2.00731	0	0	0	2.63092	Pericyte
CAAGGCCAGTCTCGGC-5478STDY7935101	2.14068	0	0	0	0	NeuralFibro
CAAGGCCAGTTACGGG-5478STDY7935101	0	0	0	0	0	NeuralFibro
CAAGGCCTCGAGCCCA-5478STDY7935101	1.59686	0	0	0	2.02321	SMProg
CAAGTTGCAAACAACA-5478STDY7935101	0	0	0	0.953253	1.9983	SMProg
CAAGTTGGTTATGCGT-5478STDY7935101	0	1.03422	0	0	0	NeuralFibro
CAAGTTGTCTTCCTTC-5478STDY7935101	2.18313	0	0	0	3.79114	SMProg
CACAAACCAGGGTACA-5478STDY7935101	0	0	0	0.976682	2.46484	Pericyte
CACACCTAGCAGACTG-5478STDY7935101	0	0	0	3.13664	2.48601	SMC
CACACCTGTGGCAAAC-5478STDY7935101	0	0	0	1.94952	0	SMProg
CACACCTGTTCGGCAC-5478STDY7935101	0	0	0	0	3.8532	Pericyte
CACACCTTCAGGCGAA-5478STDY7935101	1.9767	0	0	2.22914	3.59018	Pericyte
CACACTCTCCGAATGT-5478STDY7935101	0	0	0	0	0	NeuralFibro
CACAGGCTCCCATTTA-5478STDY7935101	0	0	0	0	0	SMProg
CACAGTATCCCTCAGT-5478STDY7935101	0	0	0	1.02279	1.02279	SMProg
CACATTTAGACTGTAA-5478STDY7935101	0	0	0	0	1.05499	SMProg
CACATTTCAGCTGTGC-5478STDY7935101	1.16292	0	0	2.28208	0	SMProg
CACATTTCATGGAATA-5478STDY7935101	1.10209	0	0	0	2.56976	SMProg
CACCACTTCAACACGT-5478STDY7935101	0	0.777323	0	0	1.92836	SMProg
CACCAGGAGACTAGGC-5478STDY7935101	0	0	0	1.20556	1.20556	Pericyte
CACTCCATCACCGTAA-5478STDY7935101	1.50986	0	0	2.44913	2.71498	Pericyte
CACTCCATCTCTAGGA-5478STDY7935101	0	0	0	0.800788	2.67417	SMProg
CAGAGAGTCTGGTGTA-5478STDY7935101	1.50739	0	0	0	0	SMProg
CAGAGAGTCTTTAGTC-5478STDY7935101	0	0	0	0	0	SMProg
CAGCAGCAGGAATGGA-5478STDY7935101	1.2159	0	0	0	2.09433	SMProg
CAGCAGCCAACAACCT-5478STDY7935101	0	0	0	0	0	SMProg
CAGCAGCTCGCTTGTC-5478STDY7935101	0	0	0	1.31657	1.57336	Pericyte
CAGCAGCTCGGGAGTA-5478STDY7935101	2.37071	0	0	1.58555	0	SMProg
CAGCATACACATTCGA-5478STDY7935101	1.85828	0	0	2.47025	0	Pericyte
CAGCATACATCACCCT-5478STDY7935101	0.92343	0	0	2.31327	1.95609	Pericyte
CAGCATATCACCCGAG-5478STDY7935101	1.46136	0	0	0.976785	4.5226	SMC
CAGCATATCCTTCAAT-5478STDY7935101	1.98413	0	0	0.812949	3.51507	SMProg
CAGCCGACATTGAGCT-5478STDY7935101	0.942702	0	1.4192	0.942702	0	NeuralFibro
CAGCCGATCAGCGACC-5478STDY7935101	0	0	0	1.85943	4.19027	Pericyte
CAGCGACAGCTCCTTC-5478STDY7935101	0	0	0	1.46582	0	SMProg
CAGCGACTCGGATGTT-5478STDY7935101	1.63587	0	0	2.86424	0	Pericyte
CAGCTAAAGTCTCCTC-5478STDY7935101	1.38795	0	0	1.9478	1.38795	Pericyte
CAGCTAAAGTTTAGGA-5478STDY7935101	0	0	0	0	3.02521	Pericyte
CAGCTAAGTGAGGGAG-5478STDY7935101	0	0	0	0	1.16549	SMProg
CAGCTAATCACCGTAA-5478STDY7935101	0	0	0	1.18996	3.7595	Pericyte
CAGCTGGGTATCAGTC-5478STDY7935101	0.752517	0	0	1.17701	2.04563	Pericyte
CAGCTGGTCCGCAGTG-5478STDY7935101	0.825507	2.30071	0	0	0	NeuralFibro
CAGTAACAGGCTAGGT-5478STDY7935101	0	0	0	1.66443	2.25814	Pericyte
CATATGGCAGACAGGT-5478STDY7935101	1.21448	0	0	3.29783	2.09256	Pericyte
CATATGGTCCGTCATC-5478STDY7935101	0	0	0	0	0	Pericyte
CATATTCAGTTACGGG-5478STDY7935101	0.573571	0	0	1.41059	2.16859	Pericyte
CATCAAGAGAACTCGG-5478STDY7935101	0	0	0	0	0	SMProg
CATCAAGAGCCGATTT-5478STDY7935101	0.914285	0	0	1.70201	3.08785	Pericyte
CATCAAGGTTACGTCA-5478STDY7935101	0	0	0	1.73956	4.52774	SMC
CATCAAGTCAACTCTT-5478STDY7935101	0	0	0	1.70723	2.05033	Pericyte
CATCAGACACGCATCG-5478STDY7935101	0	0	0	1.341	0	SMProg
CATCCACAGATGAGAG-5478STDY7935101	1.02348	0	0	0	0	SMProg
CATCCACAGCATCATC-5478STDY7935101	0	0	0	0	0	SMProg
CATCCACCAAGAAGAG-5478STDY7935101	0.837068	0.837068	0	0	0	NeuralFibro
CATCCACGTACAGTGG-5478STDY7935101	2.90387	0	0	0	5.14476	SMC
CATCGAACAAGACGTG-5478STDY7935101	0	0	0	0	0	SMProg
CATCGAAGTAACGACG-5478STDY7935101	0	0	0	1.92645	0	Pericyte
CATCGAAGTCACCTAA-5478STDY7935101	0	0	0	0	0	SMProg
CATCGAAGTCTTTCAT-5478STDY7935101	0.974468	0	0	0.601513	5.66887	SMC
CATCGAATCGGAGCAA-5478STDY7935101	0	0	0	2.8463	0	Pericyte
CATCGAATCTTGTCAT-5478STDY7935101	0	0	0	1.89586	1.89586	Pericyte
CATCGGGAGACCCACC-5478STDY7935101	1.80522	0	0	0	4.94085	SMProg
CATGCCTAGTTAAGTG-5478STDY7935101	0	0	0	0	0	SMProg
CATGGCGAGGAACTGC-5478STDY7935101	0	0	0	3.38405	0	Pericyte
CATGGCGCAGCATGAG-5478STDY7935101	0	0	0	1.78142	3.57144	Pericyte
CATGGCGTCATTCACT-5478STDY7935101	0	0	0	1.32223	1.04187	Pericyte
CATTCGCGTCTCTTTA-5478STDY7935101	2.34866	0	0	0	0	NeuralFibro
CATTCGCTCGGTGTTA-5478STDY7935101	0	0	0	1.8608	2.47298	Pericyte
CCAATCCTCACGCATA-5478STDY7935101	0	0	0	0	1.83126	SMProg
CCACCTAAGCGCTTAT-5478STDY7935101	2.66259	0	0	2.03688	0	SMProg
CCACGGACAGCCTTGG-5478STDY7935101	0	0	0	2.11412	2.11412	SMProg
CCACGGAGTAAGCACG-5478STDY7935101	0	0	0	2.29602	2.66736	Pericyte
CCACTACCATGTTCCC-5478STDY7935101	2.00787	0	0	0	4.96175	SMC
CCAGCGACATACAGCT-5478STDY7935101	0	2.15769	0	0	0	NeuralFibro
CCAGCGATCAACTCTT-5478STDY7935101	2.48735	0	0	1.04318	0	SMProg
CCATGTCCAAAGTCAA-5478STDY7935101	0.861094	0	0	0	0.861094	SMProg
CCATGTCCATGTCGAT-5478STDY7935101	1.03785	0	0	2.3141	3.27806	Pericyte
CCATGTCGTAGGAGTC-5478STDY7935101	0.986068	0.986068	0	0	0	NeuralFibro
CCATTCGAGATGCCTT-5478STDY7935101	0	0	0	0	0	SMProg
CCATTCGAGGAGCGTT-5478STDY7935101	0	0	0	1.92812	3.19893	Pericyte
CCCAATCTCCTTCAAT-5478STDY7935101	0	0	0	0	5.459	SMC
CCCAGTTCACGAGGTA-5478STDY7935101	0.65434	0	0	1.5466	0.65434	Pericyte
CCCAGTTGTCATACTG-5478STDY7935101	0	0	0	0	0	SMProg
CCCAGTTTCTGCTGTC-5478STDY7935101	0.614199	0	0	1.65649	2.24937	Pericyte
CCCATACGTGAGTATA-5478STDY7935101	0.98924	0	0	0	4.40771	SMC
CCCATACGTTACGGAG-5478STDY7935101	0	0	0	0	0	SMProg
CCCATACTCCGAGCCA-5478STDY7935101	0	0	0	2.64783	3.22125	Pericyte
CCCATACTCGCAGGCT-5478STDY7935101	0	0	0	0	0	SMProg
CCCTCCTCACGGTAGA-5478STDY7935101	1.1587	0	0	1.1587	0	NeuralFibro
CCCTCCTCAGATAATG-5478STDY7935101	1.53851	1.31995	1.03986	0	0.64941	NeuralFibro
CCCTCCTCAGGAACGT-5478STDY7935101	0	0	0	1.3318	3.3631	Pericyte
CCCTCCTGTATCTGCA-5478STDY7935101	0	0	0	2.49602	0	Pericyte
CCCTCCTGTGAAAGAG-5478STDY7935101	1.1899	0	0	2.9598	2.06182	Pericyte
CCCTCCTTCATGTCTT-5478STDY7935101	0	0	0	1.91046	3.72071	Pericyte
CCGGGATCAGGAATCG-5478STDY7935101	0	0	0	0	0	SMProg
CCGGTAGAGATCGGGT-5478STDY7935101	0	0	1.98695	0	1.4223	SMProg
CCGGTAGCACAACTGT-5478STDY7935101	0	0	0	0	0	SMProg
CCGGTAGTCGGTTAAC-5478STDY7935101	0	0	0	1.18028	3.33447	Pericyte
CCGTACTCAAATTGCC-5478STDY7935101	0	1.32608	0	0	1.32608	SMProg
CCGTACTCAACTTGAC-5478STDY7935101	1.33272	0.873664	1.33272	0	0	NeuralFibro
CCGTACTTCGCATGAT-5478STDY7935101	0	0	0	0	0	NeuralFibro
CCGTGGAGTTAGTGGG-5478STDY7935101	0	2.06282	1.71897	1.71897	0	NeuralFibro
CCGTTCAGTCAGCTAT-5478STDY7935101	2.03804	0	0	0	0	Pericyte
CCGTTCAGTTGATTGC-5478STDY7935101	0	0	1.07251	1.07251	0	NeuralFibro
CCTAAAGAGCACGCCT-5478STDY7935101	1.92532	1.36831	0	0	0.901925	NeuralFibro
CCTAAAGCAAACGTGG-5478STDY7935101	0	0	0	2.20383	1.10357	Pericyte
CCTAAAGCAGGCTCAC-5478STDY7935101	0	0	0	2.22471	0	SMProg
CCTAAAGGTAAAGGAG-5478STDY7935101	1.59597	0	0	2.18225	2.5494	Pericyte
CCTAAAGGTCGCCATG-5478STDY7935101	0	1.32163	0	0	0	SMProg
CCTAAAGGTGAGTGAC-5478STDY7935101	0	1.91501	0	1.35931	0	NeuralFibro
CCTAAAGTCACATACG-5478STDY7935101	1.05038	0	0	2.33153	2.76442	Pericyte
CCTACACAGTACGTAA-5478STDY7935101	1.10632	0.515455	0.515455	0	0.515455	NeuralFibro
CCTACACGTTTACTCT-5478STDY7935101	0	0	0	0	0.960362	SMProg
CCTAGCTAGGAGTTTA-5478STDY7935101	0.600508	0	0	0.600508	0.600508	SMProg
CCTATTACACAACTGT-5478STDY7935101	0.976372	0	0	0	3.57658	SMProg
CCTCAGTAGGATCGCA-5478STDY7935101	0	0	0	2.35364	0	Pericyte
CCTCAGTAGGCGTACA-5478STDY7935101	0	0	0	1.31025	0	SMProg
CCTCAGTAGTGTACTC-5478STDY7935101	1.88149	0	0	0	3.93319	SMC
CCTCTGAAGCAGCCTC-5478STDY7935101	1.81793	0	0	0	1.00052	SMProg
CCTCTGACAAGTCTAC-5478STDY7935101	1.02749	0	0	1.02749	4.03628	SMC
CCTCTGACATCCGGGT-5478STDY7935101	2.52792	0	0	0	0	SMProg
CCTCTGATCACGCGGT-5478STDY7935101	1.79818	0	0	0	0	NeuralFibro
CCTTACGCATCCGGGT-5478STDY7935101	0.539861	0	0	1.52145	1.79349	SMProg
CCTTACGGTGTGCGTC-5478STDY7935101	0	0	0	1.72962	3.9892	Pericyte
CCTTCGATCATTATCC-5478STDY7935101	0	0	0	0	0	SMProg
CCTTTCTGTTCGCGAC-5478STDY7935101	1.58896	0	1.08157	0	0	NeuralFibro
CGAACATTCACCCTCA-5478STDY7935101	0	0	0	0	1.13167	SMProg
CGAATGTAGACCGGAT-5478STDY7935101	1.53679	0	0	0	2.48064	Pericyte
CGAATGTCATAAAGGT-5478STDY7935101	2.38169	0	0	1.08675	3.95279	SMC
CGACCTTAGCTAGTCT-5478STDY7935101	0	0	0	1.89266	0	Pericyte
CGACCTTCATGTAAGA-5478STDY7935101	0	0	0	1.70354	0	Pericyte
CGACTTCCAAGGGTCA-5478STDY7935101	0	0	0	2.14241	1.38829	Pericyte
CGACTTCTCCTACAGA-5478STDY7935101	0	0	0	0	2.63813	Pericyte
CGAGAAGCAGACACTT-5478STDY7935101	0	0	0	1.69988	0	Pericyte
CGAGAAGGTCAGCTAT-5478STDY7935101	0	0	0	0	4.35339	SMC
CGAGAAGGTCCGAACC-5478STDY7935101	0.682568	0	0	1.9277	3.07075	Pericyte
CGAGCCACAACACCTA-5478STDY7935101	1.4746	0	0	0	0	SMProg
CGAGCCATCATGTGGT-5478STDY7935101	2.80185	0	0	0	0	NeuralFibro
CGATGGCAGCGCTCCA-5478STDY7935101	0	0	0	0	2.89504	SMC
CGATGGCGTCTGGAGA-5478STDY7935101	0	0	0	0	1.07024	NeuralFibro
CGATGGCTCATTGCGA-5478STDY7935101	1.5545	1.97702	0	0	0	NeuralFibro
CGATGGCTCTGTCCGT-5478STDY7935101	0.986859	0	0.610524	0.610524	0.610524	SMProg
CGATGTAAGGATGGTC-5478STDY7935101	0	0	0	0	0	SMProg
CGATGTACAGCTGGCT-5478STDY7935101	0	0	0	0	0	SMProg
CGATTGAAGTTTAGGA-5478STDY7935101	0	0	0	2.65641	2.65641	Pericyte
CGATTGAGTAGCTAAA-5478STDY7935101	0	0	0	1.62859	2.58702	Pericyte
CGATTGATCCTAAGTG-5478STDY7935101	0	0	0	1.56101	4.89771	SMC
CGCCAAGGTAGCCTCG-5478STDY7935101	0	0	0	0	0	SMProg
CGCCAAGGTGAGGGTT-5478STDY7935101	1.11446	0	1.11446	1.62843	0	SMProg
CGCGGTAAGCGTAATA-5478STDY7935101	0	0	0	0	1.0734	SMProg
CGCGGTAGTTCCCGAG-5478STDY7935101	0	0	0	0	0	SMProg
CGCGGTAGTTCGGGCT-5478STDY7935101	0	0	0	2.37991	0	Pericyte
CGCGTTTCAGCCTATA-5478STDY7935101	2.74581	0	1.12573	0	0	NeuralFibro
CGCGTTTTCTTCTGGC-5478STDY7935101	1.53436	0	1.86525	0	0	NeuralFibro
CGCTGGACAACTGCTA-5478STDY7935101	0	0	0	2.88302	0	Pericyte
CGCTGGAGTACCTACA-5478STDY7935101	0	0	0	0	0	SMProg
CGCTTCACATGACGGA-5478STDY7935101	0	0	0	1.46634	4.61512	SMC
CGCTTCATCCATGCTC-5478STDY7935101	0	1.85851	0	0	0	SMProg
CGGACACTCCGTAGGC-5478STDY7935101	0	0	0	2.26508	2.90492	Pericyte
CGGACGTCATGCGCAC-5478STDY7935101	0	0	0	1.29696	2.83021	Pericyte
CGGAGCTCAGCCTTTC-5478STDY7935101	0	0	0	1.74852	1.74852	Pericyte
CGGAGTCGTACCTACA-5478STDY7935101	0	0	0	1.64983	3.54526	Pericyte
CGGCTAGAGGTCATCT-5478STDY7935101	0.912408	0.912408	0	0	0	NeuralFibro
CGGGTCACATGCAACT-5478STDY7935101	0	0	0	2.21448	0	Pericyte
CGGTTAACAGTTCCCT-5478STDY7935101	0	0	0	0	0	SMProg
CGGTTAATCTCAAGTG-5478STDY7935101	0	0	0	2.50955	3.59211	Pericyte
CGTAGCGCATCGGTTA-5478STDY7935101	0	0	0	0	2.07612	SMProg
CGTAGCGTCACTTACT-5478STDY7935101	0.99522	0	0	0	2.41876	SMProg
CGTAGGCGTGGACGAT-5478STDY7935101	2.42876	0	0	0	0	NeuralFibro
CGTCACTTCTTGTACT-5478STDY7935101	0	0	0	3.00096	2.47797	Pericyte
CGTCAGGTCAGCTGGC-5478STDY7935101	0	1.15915	0	0	1.15915	SMProg
CGTCCATAGAAAGTGG-5478STDY7935101	0	0	0	0	0	NeuralFibro
CGTCCATCACGGACAA-5478STDY7935101	0	0	0	2.10432	0	Pericyte
CGTCTACAGTGTCTCA-5478STDY7935101	0	0	0	2.42656	1.49065	Pericyte
CGTGAGCCATCACAAC-5478STDY7935101	0	0	2.05625	0	0	SMProg
CGTGAGCTCTTCTGGC-5478STDY7935101	0.76637	1.91098	0	0	3.17967	NeuralFibro
CGTGTCTCACATTAGC-5478STDY7935101	0	0	0	2.14244	2.34183	Pericyte
CGTTAGACATGCTAGT-5478STDY7935101	0	0	0	0	0	SMProg
CGTTCTGCAATGGATA-5478STDY7935101	1.52459	0	0	2.46638	0	Pericyte
CGTTCTGTCCAAAGTC-5478STDY7935101	0.939604	0	0.576323	0.576323	0	SMProg
CGTTGGGGTTCAGGCC-5478STDY7935101	0	0	0	2.85208	1.45039	Pericyte
CGTTGGGTCCCTTGTG-5478STDY7935101	1.47955	0	0	0	4.32548	SMC
CGTTGGGTCCGAACGC-5478STDY7935101	1.55289	0	0	0	5.89257	SMC
CTAACTTGTGATGTCT-5478STDY7935101	1.13898	0	0	2.62042	1.65769	Pericyte
CTAAGACAGCACAGGT-5478STDY7935101	0	0	0	2.87483	0	Pericyte
CTAAGACCAACACCCG-5478STDY7935101	0	0	0	2.17065	1.41235	Pericyte
CTAAGACCAGGGATTG-5478STDY7935101	1.82764	0	0	0	0	SMProg
CTACATTCATGGTCAT-5478STDY7935101	0	0	0	0	0	SMProg
CTACCCAAGCGTGAGT-5478STDY7935101	0	0	0	1.77488	0	Pericyte
CTACCCAAGGATTCGG-5478STDY7935101	1.65907	1.65907	0	0	0	NeuralFibro
CTACCCATCGTCGTTC-5478STDY7935101	0	0	0	0	0	SMProg
CTACGTCAGAGGGCTT-5478STDY7935101	0.809198	0	1.25054	0	0	NeuralFibro
CTAGAGTCACATCCGG-5478STDY7935101	0	0	0	0	0	SMProg
CTAGAGTGTATATCCG-5478STDY7935101	2.07689	1.00974	1.00974	0	0	NeuralFibro
CTAGAGTTCATCTGTT-5478STDY7935101	0	0	0	0	0	SMProg
CTAGCCTCAAGCTGAG-5478STDY7935101	0	0	0	0	0	SMProg
CTAGTGAGTCATGCCG-5478STDY7935101	0	0	0	1.12657	0	Pericyte
CTAGTGATCAACACGT-5478STDY7935101	0	1.02416	0	0	0	SMProg
CTCACACTCCGCAAGC-5478STDY7935101	0	0	2.04358	0	0	NeuralFibro
CTCAGAAAGCCAGTTT-5478STDY7935101	1.02876	0	1.02876	0	0	NeuralFibro
CTCAGAACAATTCCTT-5478STDY7935101	0.930255	0.56961	1.19475	0	0.56961	NeuralFibro
CTCAGAAGTCCCTACT-5478STDY7935101	2.53734	0	0	0	4.67986	SMC
CTCATTAAGAACAATC-5478STDY7935101	0	1.00182	0	0	0	SMProg
CTCATTAGTCGAATCT-5478STDY7935101	1.0388	0	0	0	1.53722	SMProg
CTCATTATCCGCATCT-5478STDY7935101	0	0	0	1.56909	0	Pericyte
CTCATTATCCTATTCA-5478STDY7935101	2.53484	1.20083	1.7309	0	0	NeuralFibro
CTCATTATCCTGCAGG-5478STDY7935101	0.955708	0	0	1.43533	4.22276	SMC
CTCCTAGCAAGTAATG-5478STDY7935101	2.55815	2.55815	0	0	0	NeuralFibro
CTCCTAGGTCGCGTGT-5478STDY7935101	2.05774	0	0	0	1.48481	SMProg
CTCCTAGGTCGGCATC-5478STDY7935101	0.756755	0	0	2.5986	1.89563	Pericyte
CTCGAAAAGCGCCTTG-5478STDY7935101	0	1.08754	1.08754	0	0	SMProg
CTCGAAAAGGTACTCT-5478STDY7935101	0	0	1.15705	0	0	NeuralFibro
CTCGAAATCAGCATGT-5478STDY7935101	1.28228	0	0	0.833962	0	SMProg
CTCGAGGAGCCATCGC-5478STDY7935101	1.916	0	0	2.27116	1.916	Pericyte
CTCGAGGGTCTGGTCG-5478STDY7935101	0	0	0	0	4.87329	SMC
CTCGAGGTCTTGCATT-5478STDY7935101	2.56717	0	0	0	3.71592	SMC
CTCGGAGAGCTATGCT-5478STDY7935101	0	0	0	0	1.24408	SMProg
CTCGGAGCAGCGTTCG-5478STDY7935101	1.02531	1.85063	0	0	0	NeuralFibro
CTCGGGAAGCGTTTAC-5478STDY7935101	1.57819	0	0	0	0	SMProg
CTCGGGAAGGTGATTA-5478STDY7935101	0	0	0	0	0	SMProg
CTCGGGAGTTGTTTGG-5478STDY7935101	0	0	0	3.2605	0	Pericyte
CTCGTACAGGCCCTTG-5478STDY7935101	0	0	0	2.85609	0	Pericyte
CTCGTACGTTAAAGAC-5478STDY7935101	0	0	0	0	1.05965	Pericyte
CTCTACGAGACTCGGA-5478STDY7935101	0	0	0	0	0	Pericyte
CTCTACGCAATGGAGC-5478STDY7935101	0	0	0	1.28738	0	Pericyte
CTCTGGTAGCTGATAA-5478STDY7935101	0	0	0	2.38098	3.74301	Pericyte
CTGAAACGTCGCTTTC-5478STDY7935101	1.6744	0	0	2.26915	2.26915	Pericyte
CTGAAACTCAAACCGT-5478STDY7935101	0	0	0	2.62097	3.85471	Pericyte
CTGAAGTGTGAGGGAG-5478STDY7935101	1.0891	0	0	2.18453	2.18453	Pericyte
CTGAAGTGTTCAGCGC-5478STDY7935101	1.22287	0	0	0	4.04879	SMC
CTGATAGAGACTACAA-5478STDY7935101	0	0	0	0	1.12728	SMProg
CTGATAGTCGCAAACT-5478STDY7935101	0	0	0	0	0.934083	SMProg
CTGCCTACACATAACC-5478STDY7935101	0	0	0	1.01746	3.31391	Pericyte
CTGCGGAGTCTTCGTC-5478STDY7935101	0	0	0	1.14028	0	SMProg
CTGCTGTCACATGTGT-5478STDY7935101	0	0	0	0	1.24708	SMProg
CTGGTCTAGGTCATCT-5478STDY7935101	0	0	0	1.36025	0	SMProg
CTGTGCTCAGTGGAGT-5478STDY7935101	1.98001	0	0	1.98001	1.82493	Pericyte
CTGTGCTCATATGCTG-5478STDY7935101	3.21009	1.21732	1.21732	0	0	NeuralFibro
CTGTGCTTCGCCGTGA-5478STDY7935101	0	0.88638	0	0	0.88638	NeuralFibro
CTGTTTAGTACCATCA-5478STDY7935101	1.02622	0	1.52192	0	0	NeuralFibro
CTTAACTAGACCACGA-5478STDY7935101	1.17748	1.38502	0	0	0.558888	NeuralFibro
CTTAACTAGAGCTGCA-5478STDY7935101	0	0	0	0	0	NeuralFibro
CTTAACTCACTGTGTA-5478STDY7935101	0	0	0	0	0	SMProg
CTTACCGAGACTACAA-5478STDY7935101	1.18815	0	1.18815	0	0	SMProg
CTTACCGCAGGACGTA-5478STDY7935101	1.19205	1.72056	0.764034	0	0	NeuralFibro
CTTAGGACACGTCAGC-5478STDY7935101	0	0	0	0	2.0392	SMProg
CTTAGGATCGCCAGCA-5478STDY7935101	0	0	0	0	1.99606	SMProg
CTTCTCTCATACTCTT-5478STDY7935101	0	0	0	0.896908	1.67822	SMProg
CTTCTCTGTCTCTTAT-5478STDY7935101	0.692747	0	0	1.38569	3.36652	Pericyte
CTTGGCTCACCAGCAC-5478STDY7935101	0.89605	0	0	1.67704	3.85856	Pericyte
CTTTGCGGTCTGCGGT-5478STDY7935101	0.953841	1.75561	0	0	0	NeuralFibro
CTTTGCGTCTACGAGT-5478STDY7935101	1.7332	0	0	1.20278	1.7332	Pericyte
GAAACTCCATGCCTTC-5478STDY7935101	0.947414	0	0	2.34891	4.88325	SMC
GAAACTCGTAACGACG-5478STDY7935101	0	0	0	0	0	SMC
GAAATGAGTTATGTGC-5478STDY7935101	1.11667	0	0	2.73324	1.63106	Pericyte
GAAATGATCTCAAACG-5478STDY7935101	0	0	0	2.16973	0	Pericyte
GAACATCCAGTGACAG-5478STDY7935101	0	0	0	2.35407	1.21849	Pericyte
GAACATCCATCACGAT-5478STDY7935101	1.31541	0	0	1.86448	2.99992	SMProg
GAACATCGTTACCGAT-5478STDY7935101	2.07734	0	0	2.07734	0	Pericyte
GAACATCTCGCTGATA-5478STDY7935101	1.35888	0	0	1.15338	0	SMProg
GAACCTAAGGAGTTTA-5478STDY7935101	0	0	0	0	0	SMProg
GAACCTAAGTGCGTGA-5478STDY7935101	0	0	0	0	1.25003	Pericyte
GAACCTACATGACGGA-5478STDY7935101	3.34996	1.65461	1.13639	0	0	NeuralFibro
GAACCTAGTGTGGTTT-5478STDY7935101	0	0	0	0	0	SMProg
GAACGGACAAGCGTAG-5478STDY7935101	1.53436	0	0	0	3.40475	SMProg
GAATGAAAGAGTAAGG-5478STDY7935101	0	1.5033	0	1.5033	2.44143	Pericyte
GAATGAACACGTAAGG-5478STDY7935101	1.15303	0	0	0	1.15303	SMProg
GAATGAAGTCGCCATG-5478STDY7935101	1.42182	0	0	1.42182	0	SMProg
GAATGAAGTCGCGGTT-5478STDY7935101	2.14082	2.30335	0	0	0	NeuralFibro
GACACGCAGAGCTGCA-5478STDY7935101	1.11667	0	0	2.22122	4.03381	Pericyte
GACACGCGTTATTCTC-5478STDY7935101	0	0	0	1.56191	1.56191	Pericyte
GACAGAGCAGAGTGTG-5478STDY7935101	1.38547	0	0	1.38547	4.63364	SMProg
GACAGAGGTTGATTCG-5478STDY7935101	0.626232	0	0	0	0	NeuralFibro
GACAGAGTCGTGGGAA-5478STDY7935101	2.37282	1.32954	0.871151	0	0	NeuralFibro
GACAGAGTCTGTTTGT-5478STDY7935101	0	0	0	2.31082	4.01631	Pericyte
GACCAATCATACGCCG-5478STDY7935101	1.09318	0	0	1.60291	0	Pericyte
GACCAATTCAACACAC-5478STDY7935101	0	0	0	1.20205	2.33289	Pericyte
GACCAATTCGTGGGAA-5478STDY7935101	0	0	0	1.75275	2.72859	Pericyte
GACCTGGGTACACCGC-5478STDY7935101	0	0	0	2.25089	0	Pericyte
GACCTGGGTTGATTCG-5478STDY7935101	0	0	0	0	4.18548	SMC
GACGCGTCATACTCTT-5478STDY7935101	1.24426	0	0	2.76141	2.38706	Pericyte
GACGGCTAGAGTACCG-5478STDY7935101	0	0	0	0	0	Pericyte
GACGGCTAGTAATCCC-5478STDY7935101	0	0	0	0	2.65272	SMProg
GACGGCTCAATCTGCA-5478STDY7935101	1.94874	2.48794	1.10082	0	0.694801	NeuralFibro
GACGGCTCACGCTTTC-5478STDY7935101	0	1.27591	0	0	0	NeuralFibro
GACGGCTCAGGGCATA-5478STDY7935101	0	0	0	0.912855	0	SMProg
GACGTGCAGGCTCTTA-5478STDY7935101	2.40215	0	0	0	0	NeuralFibro
GACGTGCTCCCATTTA-5478STDY7935101	0	0	0	2.4472	2.08409	Pericyte
GACGTTACAGCTGGCT-5478STDY7935101	2.40704	0	0	0	0	SMProg
GACGTTATCCGAATGT-5478STDY7935101	0	0	1.1861	0	0	SMProg
GACTAACGTGATGCCC-5478STDY7935101	0	0	0	0	0	Pericyte
GACTACAAGTGATCGG-5478STDY7935101	1.95245	1.95245	0	0	0	NeuralFibro
GACTACAGTAAAGTCA-5478STDY7935101	0	0	0	0.820492	3.4094	Pericyte
GACTGCGCATTAGGCT-5478STDY7935101	1.10593	0	0	1.8009	0.698642	Pericyte
GAGTCCGAGCCCTAAT-5478STDY7935101	0	0	0	0.890086	0.890086	SMProg
GAGTCCGGTTATGTGC-5478STDY7935101	0	1.58942	0	0	0	NeuralFibro
GAGTCCGTCACAAACC-5478STDY7935101	0	0	0	0.699202	0.699202	SMProg
GAGTCCGTCAGGCCCA-5478STDY7935101	1.22865	0	0	0	4.84154	SMC
GAGTCCGTCTCCTATA-5478STDY7935101	1.08649	0	0	0	5.34315	SMC
GATCAGTGTAGATTAG-5478STDY7935101	0	0	0	2.21642	0	Pericyte
GATCAGTTCAAGAAGT-5478STDY7935101	0	0	0	0	0	SMProg
GATCAGTTCGCTTAGA-5478STDY7935101	0	0	0	0	5.58513	SMC
GATCAGTTCTCAACTT-5478STDY7935101	1.93064	0	0	2.69141	2.54849	Pericyte
GATCGATGTACAGCAG-5478STDY7935101	0	0	0	0.800045	0.800045	Pericyte
GATCGATGTCTTTCAT-5478STDY7935101	1.96001	1.39865	0	0	0	NeuralFibro
GATCGCGAGAATGTTG-5478STDY7935101	0	0	0	1.1486	0	SMProg
GATCGTAAGAGGTAGA-5478STDY7935101	0	0	0	1.09648	1.60688	SMProg
GATCGTAGTCGAACAG-5478STDY7935101	0	0	0	0	0	SMProg
GATCGTATCACGCATA-5478STDY7935101	0	0	0	0.790711	0	SMProg
GATGAGGCACAGAGGT-5478STDY7935101	0	0	0	1.06126	1.06126	SMProg
GATGAGGGTACTTAGC-5478STDY7935101	2.03082	0	0	0	2.53255	SMProg
GATGAGGGTCTCACCT-5478STDY7935101	0	0	0	1.32914	3.45175	Pericyte
GATGAGGGTGTGCGTC-5478STDY7935101	2.40934	0	1.80225	0	0	NeuralFibro
GATGAGGTCCGTAGGC-5478STDY7935101	1.42166	0	0	1.42166	2.34488	Pericyte
GATTCAGAGACGCTTT-5478STDY7935101	1.71934	1.19102	0	1.19102	5.15203	SMC
GATTCAGCAAGTACCT-5478STDY7935101	0	0	0	2.52231	1.71972	Pericyte
GATTCAGCACAGATTC-5478STDY7935101	2.11041	0	0	1.53165	0	Pericyte
GATTCAGGTCGACTGC-5478STDY7935101	1.57015	0	0	1.06598	0	SMProg
GCAAACTCACGGATAG-5478STDY7935101	2.14994	0	0	0	1.56699	SMProg
GCACATATCTCTGCTG-5478STDY7935101	0	1.02086	1.02086	1.02086	0	NeuralFibro
GCACTCTGTGCACCAC-5478STDY7935101	1.72906	0	0	0	0.934177	SMProg
GCACTCTGTGTTGGGA-5478STDY7935101	1.22746	0	0	0	0	SMProg
GCAGCCATCTTGGGTA-5478STDY7935101	0	0	0	0	0	SMProg
GCAGTTAAGATATGCA-5478STDY7935101	1.19889	0	0	1.72862	3.43764	Pericyte
GCAGTTAGTCTTTCAT-5478STDY7935101	0	0	0	3.07061	2.42281	Pericyte
GCAGTTATCTTGTTTG-5478STDY7935101	0	0	0	0	5.56499	SMC
GCATACAAGAGGTTAT-5478STDY7935101	0	0	0	1.91997	1.07849	Pericyte
GCATACACACTGTTAG-5478STDY7935101	0	0	0	2.12456	0	Pericyte
GCATACAGTATAAACG-5478STDY7935101	0	0	0	0	3.22853	Pericyte
GCATACATCTCATTCA-5478STDY7935101	0	0	0	1.32243	0.865533	SMProg
GCATGCGAGAAGGCCT-5478STDY7935101	1.71484	0	0	0	5.60606	SMC
GCATGCGGTGTGCGTC-5478STDY7935101	0	0	0	0	0	SMProg
GCATGTACACAACTGT-5478STDY7935101	0	0	0	0	3.23027	SMC
GCATGTACATCCGGGT-5478STDY7935101	0	0	0	1.77325	1.77325	Pericyte
GCATGTACATGCCACG-5478STDY7935101	1.69297	0	0	1.69297	1.69297	SMProg
GCATGTATCGAACTGT-5478STDY7935101	0.984385	0	0	1.47071	0.984385	Pericyte
GCCAAATAGTTGCAGG-5478STDY7935101	1.8605	1.8605	1.03282	0	0	NeuralFibro
GCCAAATCAAGCCATT-5478STDY7935101	2.02785	0	0	1.16292	2.28208	SMProg
GCCTCTAAGTCCGTAT-5478STDY7935101	2.27337	0	0	0	0	NeuralFibro
GCGACCAGTGATGTCT-5478STDY7935101	0	0	0	1.82393	2.43294	Pericyte
GCGACCAGTTCTGGTA-5478STDY7935101	1.39361	0	0	1.39361	4.45228	SMC
GCGACCATCTCGATGA-5478STDY7935101	1.71709	1.39761	0	0	0.566099	NeuralFibro
GCGAGAATCTCTTATG-5478STDY7935101	1.49145	0	1.49145	0	0	NeuralFibro
GCGAGAATCTTAACCT-5478STDY7935101	0	0	0	1.49654	0	SMProg
GCGCAACAGACTTTCG-5478STDY7935101	1.44491	0	0	2.63662	0	Pericyte
GCGCAACAGCTAACAA-5478STDY7935101	1.73975	0	0	0	0	SMProg
GCGCAACCATGAAGTA-5478STDY7935101	0	0	0	0	1.08519	Pericyte
GCGCAACGTGTAATGA-5478STDY7935101	2.74991	0	0	0	5.17443	SMC
GCGCAGTAGATCACGG-5478STDY7935101	1.24338	0	0	2.12846	4.01243	SMC
GCGCCAAAGCTAACAA-5478STDY7935101	0	0	0	0	1.65529	SMProg
GCGCCAAAGTTAAGTG-5478STDY7935101	0	0	0	0	0	SMProg
GCGCCAACAGCTGCAC-5478STDY7935101	0	0	0	2.39608	0	Pericyte
GCGCGATAGTCTCAAC-5478STDY7935101	1.2278	0	0	0	2.36601	Pericyte
GCGGGTTAGGACGAAA-5478STDY7935101	1.02645	0	0	0	1.85214	SMProg
GCGGGTTTCAGCTTAG-5478STDY7935101	2.1023	0	0	1.35428	3.39249	SMProg
GCTCCTACATACTACG-5478STDY7935101	0	0	0	1.67106	0	Pericyte
GCTCCTATCATATCGG-5478STDY7935101	0	0	0	0	0	NeuralFibro
GCTCTGTAGCGCCTTG-5478STDY7935101	0	0	0.726267	0	0	SMProg
GCTCTGTAGGACAGAA-5478STDY7935101	0	0	0	2.8999	3.71525	Pericyte
GCTCTGTCAAGCTGAG-5478STDY7935101	0	0	0	0	0	SMProg
GCTGCAGAGCTAAACA-5478STDY7935101	0	0	0	0	0	SMProg
GCTGCGATCCCAGGTG-5478STDY7935101	0	0	0	0	0	SMProg
GCTGCTTAGTGGCACA-5478STDY7935101	1.49172	0	0	2.42782	0	Pericyte
GCTGCTTCACTCGACG-5478STDY7935101	0	0	0	3.16259	2.37018	Pericyte
GCTGCTTCATTATCTC-5478STDY7935101	0	0	0	2.33883	1.41659	Pericyte
GCTGCTTGTACCTACA-5478STDY7935101	0	0	0	2.93183	0	Pericyte
GCTGCTTTCGACCAGC-5478STDY7935101	0	0	0	1.97733	1.82232	Pericyte
GCTTCCAGTCATTAGC-5478STDY7935101	0	0	0	1.01904	4.52377	SMC
GCTTCCAGTTCCAACA-5478STDY7935101	1.6088	0	0	1.6088	1.94522	Pericyte
GCTTCCATCGTTTAGG-5478STDY7935101	0	0	0	0	0	SMProg
GCTTGAAAGAGGTTGC-5478STDY7935101	0	0	0	0	0	SMProg
GCTTGAACAAGAGTCG-5478STDY7935101	1.42051	0.943755	0	0.943755	0	NeuralFibro
GCTTGAATCCTCGCAT-5478STDY7935101	1.69933	0	0	1.69933	0	SMProg
GGAAAGCAGTCAAGCG-5478STDY7935101	1.66235	0	1.66235	0	0	NeuralFibro
GGAACTTCACAGCCCA-5478STDY7935101	0	0	0	0	1.60497	Pericyte
GGAACTTCAGCTGTAT-5478STDY7935101	2.04469	0	0	0	0	NeuralFibro
GGACAGAAGGACATTA-5478STDY7935101	0	0	0	1.15067	0.963258	Pericyte
GGACAGAGTAAGAGGA-5478STDY7935101	0	0	0	0.514019	3.48382	SMProg
GGACAGAGTTGGTAAA-5478STDY7935101	2.08348	0	1.2072	0	0	SMProg
GGACATTAGCAGATCG-5478STDY7935101	2.31163	0	0	3.83847	0	Pericyte
GGACATTAGTTTGCGT-5478STDY7935101	0	0	1.26486	1.26486	1.26486	NeuralFibro
GGACATTCAATCTGCA-5478STDY7935101	0	0	0	1.02445	2.93681	Pericyte
GGACGTCAGTACACCT-5478STDY7935101	2.57334	0	0	0	3.90072	SMC
GGAGCAATCGAACTGT-5478STDY7935101	2.1028	1.35471	0.891102	0	0	NeuralFibro
GGATGTTCACCTTGTC-5478STDY7935101	1.06225	1.56564	0	1.06225	0	NeuralFibro
GGATGTTGTGTGAAAT-5478STDY7935101	0	0	0	0.865852	0	SMProg
GGATTACCACAACGTT-5478STDY7935101	0	0	0	0	2.43469	SMProg
GGATTACTCACGACTA-5478STDY7935101	0.728978	0	0	2.14133	2.77393	Pericyte
GGCCGATAGATGTTAG-5478STDY7935101	0	0	0	2.33057	0	Pericyte
GGCCGATCAATAGCGG-5478STDY7935101	0	0	1.06249	0	0	NeuralFibro
GGCTCGAGTGCACCAC-5478STDY7935101	0	0	0	0	0	SMProg
GGCTCGATCCCAAGTA-5478STDY7935101	0	0	0	0	2.59545	SMProg
GGCTCGATCTGGTTCC-5478STDY7935101	2.36974	0	0	0	3.34878	SMProg
GGCTGGTAGATCTGCT-5478STDY7935101	0	0	0	1.68415	0	Pericyte
GGGAATGCAACGATCT-5478STDY7935101	0	0	0	0	2.86541	SMProg
GGGAATGCAATTCCTT-5478STDY7935101	0	0	0	0	3.62736	Pericyte
GGGAATGGTATTCTCT-5478STDY7935101	0	0	0	2.1436	0	Pericyte
GGGACCTAGTTAGGTA-5478STDY7935101	1.09755	0	0	1.94454	4.23253	Pericyte
GGGACCTAGTTGAGAT-5478STDY7935101	1.18911	1.71709	0	0	0	NeuralFibro
GGGATGAAGCGAGAAA-5478STDY7935101	0	0	0.892291	0.892291	0	NeuralFibro
GGGCACTCACGAGGTA-5478STDY7935101	0	0	0	0.98449	0	SMProg
GGGCACTGTATGGTTC-5478STDY7935101	0	0	0	0	0	SMProg
GGGCACTTCCTAAGTG-5478STDY7935101	0	0	0	0	0	SMProg
GGGCACTTCGTTACAG-5478STDY7935101	0	0	0	0	0	SMProg
GGGCACTTCTCCCTGA-5478STDY7935101	1.31124	0	0	0	5.88282	SMC
GGGCATCAGTGGGCTA-5478STDY7935101	0	2.13195	0	1.24619	0	NeuralFibro
GGGTCTGCACGAAAGC-5478STDY7935101	0	0	0	0	5.54775	SMC
GGGTCTGGTGCAGACA-5478STDY7935101	1.82045	0.937031	0.417041	0.417041	0.417041	NeuralFibro
GGGTCTGGTTGGAGGT-5478STDY7935101	2.47647	0	0	0	4.83898	SMC
GGTGCGTCAAGCGAGT-5478STDY7935101	0	0	0	0	5.34296	SMC
GGTGCGTCACCACCAG-5478STDY7935101	0	0	0	0	0	SMProg
GGTGCGTGTGGGTATG-5478STDY7935101	1.32914	0	0	0	1.32914	SMProg
GGTGCGTTCTCAAGTG-5478STDY7935101	0	0	0	2.8385	0	Pericyte
GTAACGTTCTACCTGC-5478STDY7935101	0	0	0	1.45365	0	SMProg
GTAACTGAGTTGAGAT-5478STDY7935101	0	0	1.70287	0	0	NeuralFibro
GTACGTAAGTAGTGCG-5478STDY7935101	2.10406	1.02957	1.02957	0	0	NeuralFibro
GTACGTACAGACAAAT-5478STDY7935101	0	0	0	2.37084	3.32116	Pericyte
GTACGTATCGTCCGTT-5478STDY7935101	0.841174	0	0	0	0.841174	NeuralFibro
GTACTCCGTTACTGAC-5478STDY7935101	1.17862	0	0	1.38626	3.40945	Pericyte
GTACTCCTCTGCGGCA-5478STDY7935101	0	0	0	0	1.09068	SMProg
GTACTTTCAGATGGCA-5478STDY7935101	0.8982	0	1.36363	0	0.8982	NeuralFibro
GTACTTTCAGGTCTCG-5478STDY7935101	0.783473	0	0.783473	0	0	NeuralFibro
GTAGGCCAGTGAACGC-5478STDY7935101	0	0	0	0	2.09589	Pericyte
GTAGTCAAGGTGACCA-5478STDY7935101	0	0	0	0.948478	0	SMProg
GTAGTCATCGGCGGTT-5478STDY7935101	1.08119	0	0	1.92345	3.82446	Pericyte
GTCAAGTAGTGACATA-5478STDY7935101	1.39396	0	0	1.95466	1.95466	SMProg
GTCAAGTCAGTCAGCC-5478STDY7935101	0.585979	0	0	0	1.2209	NeuralFibro
GTCAAGTTCAGTTAGC-5478STDY7935101	0	0	0	0	0	SMProg
GTCAAGTTCATCGGAT-5478STDY7935101	2.07126	0	0	1.19743	1.19743	SMProg
GTCACAAAGTGCAAGC-5478STDY7935101	0	0	0	1.02818	4.58479	Pericyte
GTCACAACAGGCGATA-5478STDY7935101	2.13534	0	0	1.05256	1.05256	SMProg
GTCACAACATGCTGGC-5478STDY7935101	0	0	0	2.29141	4.4786	Pericyte
GTCACAAGTATGCTTG-5478STDY7935101	1.07888	0	0	0	0	SMProg
GTCACAATCGGTGTTA-5478STDY7935101	0	0	0	2.94368	3.61014	Pericyte
GTCACGGAGTTGTAGA-5478STDY7935101	0	0	0	0	0.858109	SMProg
GTCATTTAGAAACGAG-5478STDY7935101	0	0	0	2.59922	2.59922	Pericyte
GTCATTTTCGTGACAT-5478STDY7935101	0	0	0	1.07251	1.07251	SMProg
GTCCTCAAGAGTGACC-5478STDY7935101	1.23208	1.23208	0	0	0	NeuralFibro
GTCCTCAGTTGAGTTC-5478STDY7935101	0	0	0	1.16778	1.16778	Pericyte
GTCGTAACAATGGACG-5478STDY7935101	1.82371	0	0	1.82371	0	Pericyte
GTCGTAATCACGACTA-5478STDY7935101	2.0313	0	0	0.743839	0	NeuralFibro
GTCTCGTAGAGACTAT-5478STDY7935101	0.961159	0	0	0	2.68956	SMProg
GTCTTCGCAAGTCTGT-5478STDY7935101	0	0	0	2.10977	3.40071	Pericyte
GTCTTCGGTCACCTAA-5478STDY7935101	0	1.51192	1.84105	1.01802	0	NeuralFibro
GTGCAGCAGCGTGAGT-5478STDY7935101	0	0	0	0	5.38341	SMC
GTGCAGCAGTGTGAAT-5478STDY7935101	0	0	0	1.169	1.69333	Pericyte
GTGCAGCTCCTTGACC-5478STDY7935101	0	1.79309	0	0	0	NeuralFibro
GTGCAGCTCTAACGGT-5478STDY7935101	0	0	0	3.89929	0	Pericyte
GTGCATAAGTGACTCT-5478STDY7935101	0	0	0	0	0	SMProg
GTGCATAAGTTCGCGC-5478STDY7935101	0	0	0	2.39681	2.39681	Pericyte
GTGCATAGTTAGATGA-5478STDY7935101	0	0	0	0	1.82691	SMProg
GTGCATAGTTAGTGGG-5478STDY7935101	0	0	0	2.76896	4.16673	Pericyte
GTGCATATCTACCAGA-5478STDY7935101	0	0	0	0	3.6511	Pericyte
GTGTGCGGTCTAGCCG-5478STDY7935101	0	0	0	0	0	NeuralFibro
GTGTTAGCAGTCTTCC-5478STDY7935101	0	0	0	2.18803	0	Pericyte
GTGTTAGCATATGAGA-5478STDY7935101	2.21943	0	1.45415	0	0	NeuralFibro
GTGTTAGGTAGCCTCG-5478STDY7935101	1.94215	1.383	0	0	0	NeuralFibro
GTTAAGCAGAGTAAGG-5478STDY7935101	0	0	0	0	0	NeuralFibro
GTTAAGCAGTTTGCGT-5478STDY7935101	1.06974	0	0	1.06974	1.06974	SMProg
GTTAAGCCACAGGAGT-5478STDY7935101	0	0	0	0	0	Pericyte
GTTAAGCGTAAGTGGC-5478STDY7935101	0	0	0	0	3.93838	Pericyte
GTTAAGCTCGTCCGTT-5478STDY7935101	0	0	0	1.34676	0	SMProg
GTTACAGAGACTGTAA-5478STDY7935101	0	0	0	2.40497	3.83625	Pericyte
GTTACAGTCGTACCGG-5478STDY7935101	1.46199	0	0	1.46199	3.31478	Pericyte
GTTCATTGTGGTCCGT-5478STDY7935101	0	0	0	0	0	SMProg
GTTCATTTCGATCCCT-5478STDY7935101	1.33965	1.33965	0	0	0	NeuralFibro
GTTCTCGAGGCCCGTT-5478STDY7935101	0	0	0	2.8351	1.61104	Pericyte
GTTCTCGTCGATGAGG-5478STDY7935101	0	1.01527	0	1.01527	1.01527	SMProg
GTTTCTAAGAATGTGT-5478STDY7935101	0.986278	0	0	0	4.38225	SMC
GTTTCTAAGTTGTCGT-5478STDY7935101	0	0	0	1.27573	1.27573	Pericyte
GTTTCTACAAGCCGTC-5478STDY7935101	2.43199	1.82306	0	1.27965	0	NeuralFibro
GTTTCTACATGAGCGA-5478STDY7935101	0	0	0	2.88037	1.13224	Pericyte
GTTTCTATCCGAAGAG-5478STDY7935101	0	0	0	0	5.16728	SMC
TAAACCGCAATGAAAC-5478STDY7935101	1.28948	0	0	2.02515	0	Pericyte
TAAACCGCACCCATTC-5478STDY7935101	1.24496	0	0	2.49548	3.03411	Pericyte
TAAACCGCATTCACTT-5478STDY7935101	0	0	0	2.89543	0	Pericyte
TAAACCGTCTGAAAGA-5478STDY7935101	0	0	0	1.57819	0.825075	Pericyte
TAAGAGAAGGTCATCT-5478STDY7935101	0	0	0	1.99624	2.61905	SMC
TAAGAGACATCGTCGG-5478STDY7935101	0	0	0	2.52654	1.72349	Pericyte
TAAGTGCCAGCTCGCA-5478STDY7935101	0	0	0	0	0	SMProg
TAAGTGCCAGGGCATA-5478STDY7935101	0	0	0	0	0	Pericyte
TAAGTGCGTTTGTTTC-5478STDY7935101	0	0	0	2.56053	2.19297	Pericyte
TACACGAAGACCCACC-5478STDY7935101	2.30156	0.75317	1.17787	0	0	NeuralFibro
TACACGAAGCTAGCCC-5478STDY7935101	0	0	0	0	1.25815	NeuralFibro
TACACGAGTGTGCCTG-5478STDY7935101	1.16671	0	0	2.48965	3.85946	Pericyte
TACAGTGGTGTCGCTG-5478STDY7935101	2.18278	0	0	0	0	NeuralFibro
TACCTATAGTATCGAA-5478STDY7935101	1.09808	0	0	0	0	SMProg
TACCTATGTCTTCAAG-5478STDY7935101	1.73445	0	0	1.50393	3.48106	Pericyte
TACGGATAGTCCCACG-5478STDY7935101	0	0	0	2.2152	0	Pericyte
TACGGATGTGCCTGGT-5478STDY7935101	0.796351	0	0	1.95829	2.37393	Pericyte
TACGGGCCAAGCGAGT-5478STDY7935101	0.835216	0	0	2.17837	1.82797	Pericyte
TACGGTAAGCTGTCTA-5478STDY7935101	0	0	0	1.36711	1.36711	SMProg
TACGGTAGTCATATGC-5478STDY7935101	0	0	0	0	5.18735	SMC
TACGGTATCGTATCAG-5478STDY7935101	0.886338	0	0	2.25731	2.85656	Pericyte
TACGGTATCTGATACG-5478STDY7935101	0	0	0	0	0	SMProg
TACTCATAGCCGTCGT-5478STDY7935101	1.12968	0	0	0	5.27712	SMC
TACTCATCACAGACAG-5478STDY7935101	0	0	0	0	0	NeuralFibro
TACTCATTCTGAGTGT-5478STDY7935101	0	0	0	1.90482	2.19783	SMProg
TACTCGCAGAGTAAGG-5478STDY7935101	1.09875	0	0	1.6096	3.36749	Pericyte
TACTCGCGTAAGAGGA-5478STDY7935101	2.00769	1.66721	0	0	0	NeuralFibro
TACTTACAGGGATGGG-5478STDY7935101	0	0	0	1.40141	1.40141	SMProg
TACTTACAGTTATCGC-5478STDY7935101	0.966173	1.44827	0	0	0	NeuralFibro
TACTTACCACCATCCT-5478STDY7935101	0.924805	0	0	1.39693	2.95785	SMProg
TACTTGTAGAGCAATT-5478STDY7935101	0	0	0	0	0	SMProg
TACTTGTAGGTAGCCA-5478STDY7935101	2.07005	0	1.00478	0	1.00478	SMProg
TAGACCAAGGAATGGA-5478STDY7935101	1.17345	0	0	0	2.29582	SMProg
TAGACCAGTCTTCAAG-5478STDY7935101	2.30674	0	0	1.70852	1.70852	Pericyte
TAGAGCTCAATTCCTT-5478STDY7935101	0	0	0	2.68648	0	Pericyte
TAGAGCTGTCATCGGC-5478STDY7935101	1.42349	0	0	2.61054	1.42349	Pericyte
TAGAGCTTCTTACCGC-5478STDY7935101	0	0	0	0.838184	0.838184	SMProg
TAGCCGGAGATCACGG-5478STDY7935101	0	0	0	0	0	Pericyte
TAGCCGGCACGGCGTT-5478STDY7935101	2.62896	0	0.651558	0	0	NeuralFibro
TAGCCGGGTCCCTTGT-5478STDY7935101	0	0	0	1.44964	0	Pericyte
TAGCCGGGTTACGCGC-5478STDY7935101	1.75759	1.22355	0	0	1.22355	NeuralFibro
TAGGCATTCGGCCGAT-5478STDY7935101	1.23744	0	0	1.23744	4.00422	Pericyte
TAGTGGTAGTCAATAG-5478STDY7935101	0	0	0	0	0	Pericyte
TAGTGGTGTAGGAGTC-5478STDY7935101	1.67211	0	2.63692	0	0	NeuralFibro
TAGTGGTTCTCGCATC-5478STDY7935101	0	0	0	1.60349	2.74457	SMProg
TAGTTGGAGTGACTCT-5478STDY7935101	1.45114	0	0.968499	0	1.77528	NeuralFibro
TAGTTGGCACAGTCGC-5478STDY7935101	0	0	0	1.86477	0.402701	Pericyte
TATCAGGCAAGGGTCA-5478STDY7935101	0	0	0	0	0	SMProg
TATCAGGTCGGCATCG-5478STDY7935101	2.64418	0	1.15646	0	0	NeuralFibro
TATCAGGTCTTATCTG-5478STDY7935101	0.86133	0	0	0.86133	2.68533	SMProg
TATGCCCAGCTATGCT-5478STDY7935101	1.28021	0	0	2.63813	1.28021	Pericyte
TATGCCCAGTACGTAA-5478STDY7935101	0	0	0	0.92042	3.86746	SMProg
TATTACCGTTTCGCTC-5478STDY7935101	1.43265	0	0	1.99872	1.99872	Pericyte
TCAACGAGTACTTGAC-5478STDY7935101	0	0	0	0	1.9101	SMProg
TCAACGAGTATAGGGC-5478STDY7935101	1.26346	0	0	0.990196	4.00981	Pericyte
TCAATCTGTACCATCA-5478STDY7935101	0	0	0.960761	0	0	SMProg
TCACAAGCAAGAGGCT-5478STDY7935101	0	1.50493	0	1.0123	0	NeuralFibro
TCACAAGCACATGTGT-5478STDY7935101	0	0	0	2.39653	2.13874	Pericyte
TCACAAGGTCTAGTGT-5478STDY7935101	0	0	0	0	0	SMProg
TCACAAGTCTGTTTGT-5478STDY7935101	0	0	0	0	3.33421	Pericyte
TCACGAACACCAGGCT-5478STDY7935101	2.08122	0	1.2054	1.73628	2.08122	SMProg
TCACGAATCAAAGACA-5478STDY7935101	0	0	0	1.84973	1.84973	SMProg
TCACGAATCGTTACGA-5478STDY7935101	0	0	0	0	0	SMProg
TCAGATGCATACCATG-5478STDY7935101	0	0	0	0	1.60816	SMProg
TCAGATGGTACAGCAG-5478STDY7935101	2.24122	0	0.986173	0	0	NeuralFibro
TCAGCAACAGATGAGC-5478STDY7935101	1.84643	0	0	2.45739	2.83388	Pericyte
TCAGGATAGCCGATTT-5478STDY7935101	0	0	0	0	1.59535	SMProg
TCAGGATCAATCCAAC-5478STDY7935101	0	0	0	0	0	SMProg
TCAGGATCATGCATGT-5478STDY7935101	2.18429	0	1.83358	0	0	NeuralFibro
TCAGGTACAGTAGAGC-5478STDY7935101	2.64151	1.28284	0	0	0	NeuralFibro
TCATTACAGAACTGTA-5478STDY7935101	0	0	0	2.31082	0	Pericyte
TCATTACCAGCCTATA-5478STDY7935101	0	0	0	1.70852	0	SMProg
TCATTACCATCTGGTA-5478STDY7935101	0	0	0	2.85147	3.28223	Pericyte
TCATTTGAGCAACGGT-5478STDY7935101	1.41165	0	0.936623	0	0	NeuralFibro
TCATTTGCAAGGCTCC-5478STDY7935101	2.02675	0.840649	1.29081	0	0	NeuralFibro
TCCCGATCAGATGGCA-5478STDY7935101	2.46392	0	0	0	0	NeuralFibro
TCGAGGCCAGGGTACA-5478STDY7935101	1.24373	0	0	2.76072	1.24373	Pericyte
TCGAGGCTCAGTACGT-5478STDY7935101	1.49883	0	2.27121	0	0	NeuralFibro
TCGAGGCTCCCAACGG-5478STDY7935101	0	0	0	0	0	SMProg
TCGCGAGAGACCGGAT-5478STDY7935101	0	0	0	0	0	SMProg
TCGCGAGCATACTACG-5478STDY7935101	2.14029	1.05622	1.55834	0	0	NeuralFibro
TCGCGAGCATATACGC-5478STDY7935101	1.07137	0	0	0	3.51541	SMProg
TCGCGTTGTCAACTGT-5478STDY7935101	0	0	0	0	0	SMProg
TCGCGTTTCCTCCTAG-5478STDY7935101	0	0	0	0	3.45453	SMProg
TCGGTAACATCCCACT-5478STDY7935101	1.05965	0	0	1.5625	2.51059	Pericyte
TCGTACCCACCAGATT-5478STDY7935101	0	0	0	3.03599	2.86323	Pericyte
TCGTACCGTGCAACTT-5478STDY7935101	1.32042	0	0	1.87026	3.52459	Pericyte
TCTATTGTCAGTTAGC-5478STDY7935101	0	0	1.27461	0	0	NeuralFibro
TCTCATAAGATGAGAG-5478STDY7935101	0	0	0	1.60784	1.99975	Pericyte
TCTCTAAAGGTGCAAC-5478STDY7935101	0	0	0	2.1833	3.28075	Pericyte
TCTCTAAGTAGATTAG-5478STDY7935101	0	0	0	2.36056	2.36056	Pericyte
TCTGAGACACATGTGT-5478STDY7935101	0	0	0	2.57162	3.37427	SMC
TCTTCGGAGGACCACA-5478STDY7935101	0	0	0	1.01678	1.83942	SMProg
TCTTCGGCATCGGTTA-5478STDY7935101	0	0	2.58324	2.58324	1.9629	SMProg
TCTTCGGGTCGCATCG-5478STDY7935101	0	0	0	1.30808	2.67382	Pericyte
TCTTCGGTCTACGAGT-5478STDY7935101	0	0	0	1.52656	2.94505	SMProg
TCTTTCCGTCGCATAT-5478STDY7935101	0	1.77042	0	0	0	NeuralFibro
TCTTTCCTCCGAAGAG-5478STDY7935101	0	0	0	1.68487	0.901751	SMProg
TGAAAGAAGGAGTAGA-5478STDY7935101	2.0567	0	2.0567	0	0	NeuralFibro
TGAAAGAGTACAGACG-5478STDY7935101	2.24107	0	0	0	0	NeuralFibro
TGAAAGAGTCAAGCGA-5478STDY7935101	0	0	0	0	0	NeuralFibro
TGAAAGAGTGATGCCC-5478STDY7935101	1.63598	0	0	0	2.78253	SMProg
TGACAACAGAAACCAT-5478STDY7935101	0	0	0	0	6.07528	SMC
TGACGGCTCGCGCCAA-5478STDY7935101	0	0	0	1.51482	1.84418	Pericyte
TGACGGCTCGTAGGTT-5478STDY7935101	0	0	0	0	1.83957	SMProg
TGACGGCTCGTTACAG-5478STDY7935101	0	0	0	1.82241	2.43128	Pericyte
TGACTAGAGCAACGGT-5478STDY7935101	0	0	0	1.08662	0	Pericyte
TGACTAGGTTCAACCA-5478STDY7935101	0	0	0	2.61005	1.64864	Pericyte
TGACTAGTCCACTGGG-5478STDY7935101	0	0	0	1.21182	1.74383	Pericyte
TGACTTTAGATGTTAG-5478STDY7935101	1.16322	0	0	1.68648	1.16322	SMProg
TGACTTTAGCCGATTT-5478STDY7935101	2.06132	0	0	0	0	SMProg
TGACTTTCACAGGAGT-5478STDY7935101	0	0	0	2.23471	1.64324	Pericyte
TGACTTTCACATTTCT-5478STDY7935101	2.51607	0.88479	0.88479	0	0	NeuralFibro
TGACTTTCAGGTGCCT-5478STDY7935101	0	0	0	1.99918	4.61512	SMProg
TGACTTTGTGGAAAGA-5478STDY7935101	0	0	0	0	0	Pericyte
TGAGAGGAGTCAAGGC-5478STDY7935101	0.533489	0	0	0.533489	0.533489	SMProg
TGAGAGGCAAGCCGTC-5478STDY7935101	0	0	0	0	0	NeuralFibro
TGAGAGGGTACTTAGC-5478STDY7935101	0	0	0	3.27508	0	Pericyte
TGAGAGGGTCTCTTTA-5478STDY7935101	2.66259	0	0	2.29141	2.29141	Pericyte
TGAGCATTCTTATCTG-5478STDY7935101	0	0	0	1.49506	2.06929	SMProg
TGAGCCGGTTGGTAAA-5478STDY7935101	0	0	0	0	0	SMProg
TGAGCCGTCACAGGCC-5478STDY7935101	0	0	0	0	0	SMProg
TGAGGGAAGGGATACC-5478STDY7935101	1.34824	0	0	0	2.5179	SMC
TGCACCTAGACCTTTG-5478STDY7935101	0	0	0	1.61749	4.80576	SMC
TGCACCTAGCCTATGT-5478STDY7935101	1.91157	0	0	1.072	4.53495	SMProg
TGCACCTCACAGGAGT-5478STDY7935101	0	0	0	2.35722	2.58727	Pericyte
TGCACCTCAGTGAGTG-5478STDY7935101	0	0	0	0	0	Pericyte
TGCCCATAGAGTCTGG-5478STDY7935101	2.33285	0.845701	0	0	0	NeuralFibro
TGCCCATCAGATCTGT-5478STDY7935101	0	0	0	0	1.06823	SMProg
TGCCCTAAGCTCCTCT-5478STDY7935101	0	0	0	1.41211	1.41211	NeuralFibro
TGCCCTACAGGGATTG-5478STDY7935101	1.16519	0	0	1.68881	5.26253	SMC
TGCGCAGAGGAATTAC-5478STDY7935101	1.17176	0	0	1.17176	0	NeuralFibro
TGCGCAGCAAGTCTAC-5478STDY7935101	0	0	0	2.60888	2.44118	Pericyte
TGCGCAGTCTTAGCCC-5478STDY7935101	1.78203	0	0	1.24443	0	Pericyte
TGCGGGTGTCCCTACT-5478STDY7935101	0	0	1.88852	0	0	NeuralFibro
TGCGTGGTCGATAGAA-5478STDY7935101	0	0	0	2.32768	2.63589	Pericyte
TGCTGCTAGGAGTAGA-5478STDY7935101	1.38077	0	0	0	1.69872	SMProg
TGCTGCTAGGTACTCT-5478STDY7935101	2.58635	0	0	0	0	Pericyte
TGCTGCTCAGTATCTG-5478STDY7935101	0	0	0	0	0	SMProg
TGCTGCTGTACAGTGG-5478STDY7935101	0.902361	0	0	2.42107	1.92595	Pericyte
TGCTGCTTCTGAGTGT-5478STDY7935101	1.16915	0	0	1.16915	0	Pericyte
TGGACGCAGCGTTCCG-5478STDY7935101	0	0	0	1.35931	4.33377	Pericyte
TGGACGCAGGTAAACT-5478STDY7935101	0	0	0	2.10596	2.10596	Pericyte
TGGCCAGGTGTCTGAT-5478STDY7935101	0	0	0	1.22253	1.22253	SMProg
TGGCGCATCATCATTC-5478STDY7935101	0	0	0	2.64864	1.68237	Pericyte
TGGCTGGAGAGCAATT-5478STDY7935101	0	0	0	1.57362	3.45293	Pericyte
TGGCTGGCATGTAGTC-5478STDY7935101	1.74734	0	1.74734	0	0	NeuralFibro
TGGCTGGCATTAACCG-5478STDY7935101	0	0	0	0	1.11722	NeuralFibro
TGGCTGGGTCTGGAGA-5478STDY7935101	1.78175	0.687152	0	0	0.687152	NeuralFibro
TGGGAAGTCGGAATCT-5478STDY7935101	0	0	0	0	1.47213	SMProg
TGGGCGTAGTACCGGA-5478STDY7935101	0	0	0	0	0	SMProg
TGGTTAGAGCCGGTAA-5478STDY7935101	0	0	0	0	1.33468	SMProg
TGGTTCCAGAAGGGTA-5478STDY7935101	0	0	0	1.66316	0.885961	Pericyte
TGGTTCCAGCATCATC-5478STDY7935101	1.53365	0	0	0	2.11264	SMProg
TGGTTCCGTATAAACG-5478STDY7935101	0	0	0	0	1.69805	SMProg
TGGTTCCGTCCGTTAA-5478STDY7935101	1.32203	1.32203	0	0.865215	0	NeuralFibro
TGTCCCACATGTAAGA-5478STDY7935101	1.52388	0	0	0	1.02784	SMProg
TGTCCCAGTTATCCGA-5478STDY7935101	0	0	0	1.53765	2.11713	SMProg
TGTCCCATCTCCAACC-5478STDY7935101	1.67528	0	0	1.15378	2.91024	SMProg
TGTGGTATCCACGACG-5478STDY7935101	0	0	0	0	0	SMProg
TGTGTTTAGCGATTCT-5478STDY7935101	0	0	0	2.13682	2.57587	Pericyte
TGTGTTTAGTGACATA-5478STDY7935101	1.96536	0	0	0	5.12846	SMC
TGTGTTTGTGATGCCC-5478STDY7935101	0	0	0	0	0	Pericyte
TGTTCCGGTACACCGC-5478STDY7935101	0	0	0	0	0	SMProg
TTAACTCCACAGCGTC-5478STDY7935101	0	1.2261	0	0	0	SMProg
TTAGGCACAGGTGCCT-5478STDY7935101	1.11501	0	0	2.21903	0	Pericyte
TTAGGCATCCTAGGGC-5478STDY7935101	0.928307	0	0	2.15769	0.928307	Pericyte
TTAGTTCGTTTCGCTC-5478STDY7935101	1.29407	0	0	2.45018	1.83979	Pericyte
TTAGTTCTCGTACGGC-5478STDY7935101	0	0	0	2.35106	1.62334	Pericyte
TTCGAAGCACTTAAGC-5478STDY7935101	0.898718	0	0	0.898718	4.71573	SMProg
TTCGAAGCACTTACGA-5478STDY7935101	0	0	0	1.02726	1.52318	Pericyte
TTCGGTCAGTAAGTAC-5478STDY7935101	0	0	0	0	0	SMProg
TTCGGTCTCCGCTGTT-5478STDY7935101	1.28228	0	0	1.28228	1.82611	Pericyte
TTCTACAAGGCATGTG-5478STDY7935101	0	0	0	1.48165	1.48165	SMProg
TTCTACAAGTCCCACG-5478STDY7935101	1.51676	0	0	1.51676	1.51676	Pericyte
TTCTACAGTCGCGTGT-5478STDY7935101	0	0	0	0	1.4093	SMProg
TTCTACAGTGAGTATA-5478STDY7935101	0	0	0	0	0	SMProg
TTCTCAAAGAGGTTGC-5478STDY7935101	1.50548	0	0	0	1.50548	SMProg
TTCTCAACACATTCGA-5478STDY7935101	0	0	0	0	0	SMProg
TTCTCCTTCGTCTGCT-5478STDY7935101	1.22533	0	0	0	0.789659	SMProg
TTCTCCTTCTGCTGTC-5478STDY7935101	0	0	0	0	0	SMProg
TTCTTAGAGCAACGGT-5478STDY7935101	0	0	0	1.66721	3.11293	Pericyte
TTCTTAGGTTGAGGTG-5478STDY7935101	0.96784	0	0	0	0.596706	NeuralFibro
TTCTTAGGTTTGACAC-5478STDY7935101	0	0	0	1.96202	1.80743	Pericyte
TTGAACGCACGCGAAA-5478STDY7935101	0	0	0	2.26083	0	Pericyte
TTGAACGTCTTAGAGC-5478STDY7935101	1.8848	0	0	2.49898	3.26319	Pericyte
TTGACTTAGGTGTTAA-5478STDY7935101	0	0	1.86475	0	0	NeuralFibro
TTGCCGTAGGCACATG-5478STDY7935101	0	2.84687	0	0	0	NeuralFibro
TTGCCGTTCCGTACAA-5478STDY7935101	2.74445	2.1136	0	0	0	NeuralFibro
TTGCGTCCAAGCGTAG-5478STDY7935101	1.39225	2.14707	0.921057	0	0.921057	NeuralFibro
TTGCGTCCATGCGCAC-5478STDY7935101	1.53636	0	0	0	0	SMProg
TTGGAACGTAACGACG-5478STDY7935101	0	0	0	0	5.28809	SMC
TTGGAACGTGCACTTA-5478STDY7935101	0.529412	0	0.529412	0.529412	0.873746	NeuralFibro
TTGGCAAGTTTGTTGG-5478STDY7935101	2.48097	1.03868	1.03868	0	0	NeuralFibro
TTGGCAATCTCAAGTG-5478STDY7935101	0	0	2.30714	0	0	NeuralFibro
TTGTAGGGTCTTCGTC-5478STDY7935101	1.55069	0	0	0	0	Pericyte
TTTACTGAGAAACCAT-5478STDY7935101	0	0	0	2.27285	0	Pericyte
TTTACTGAGGACATTA-5478STDY7935101	1.04081	0	0	0	0	SMProg
TTTACTGGTATTACCG-5478STDY7935101	0	0	1.73608	0.939367	0.939367	NeuralFibro
TTTACTGGTCTCTTAT-5478STDY7935101	0	0	0	2.68182	1.71149	Pericyte
TTTACTGTCCTTTCTC-5478STDY7935101	0	0	0	1.39021	0	Pericyte
TTTATGCCAGGGATTG-5478STDY7935101	1.60386	0	0	0	1.09397	NeuralFibro
TTTCCTCAGATGGGTC-5478STDY7935101	0	0	0	1.41047	0	SMProg
TTTCCTCAGGGTTCCC-5478STDY7935101	0	0	0	1.25401	0	Pericyte
TTTCCTCCATCCCACT-5478STDY7935101	0	0	0	0.946351	1.42373	Pericyte
TTTCCTCGTGCCTGCA-5478STDY7935101	0	0	0	0	1.4642	SMProg
TTTGCGCAGGTGATTA-5478STDY7935101	1.03711	1.53517	0.47438	0	0	NeuralFibro
TTTGCGCCACACATGT-5478STDY7935101	0	0	0	0	1.96694	SMProg
TTTGGTTCAAAGTGCG-5478STDY7935101	1.13831	0	0	0.534833	0.534833	SMProg
TTTGGTTCAACACCTA-5478STDY7935101	1.48402	0	0	2.25409	3.28015	Pericyte
TTTGGTTGTAGCTCCG-5478STDY7935101	0	0	0	2.3912	1.93959	Pericyte
TTTGGTTGTTAAGAAC-5478STDY7935101	0	1.5335	0	0	0	NeuralFibro
TTTGTCAAGGAGCGTT-5478STDY7935101	2.41484	0	0.65554	0.65554	0	NeuralFibro
TTTGTCATCTGGCGTG-5478STDY7935101	0	0	0	1.16443	0	SMProg
AAACCTGCATGAAGTA-5478STDY7935102	0	0	0	0	0	SMProg
AAACCTGCATTCCTCG-5478STDY7935102	0	0	0	2.71577	2.71577	Pericyte
AAACCTGTCCCTCTTT-5478STDY7935102	0	0	0	0	2.73093	SMProg
AAACGGGCAAACCCAT-5478STDY7935102	1.08767	0	0	0	3.91569	Pericyte
AAACGGGGTACATCCA-5478STDY7935102	0	0	0	0	3.72404	SMC
AAAGATGCAACACCCG-5478STDY7935102	0	0	0	0	4.7345	Pericyte
AAAGCAAGTACTTGAC-5478STDY7935102	0	0	0	0.889747	3.75188	Pericyte
AAAGTAGGTCCATGAT-5478STDY7935102	0	0	0	0	2.82273	Pericyte
AACACGTGTAGCGTCC-5478STDY7935102	0	0	0	0	0	SMProg
AACGTTGAGTATGACA-5478STDY7935102	0	0	0	1.36039	1.91625	SMProg
AACTCAGCAAGCCTAT-5478STDY7935102	0	0	0	0	1.94522	Pericyte
AACTCAGTCGGTCCGA-5478STDY7935102	0	0	0	0	1.66814	SMProg
AACTCCCTCCTGTACC-5478STDY7935102	0	0	0	1.69278	2.66052	SMProg
AACTGGTGTATGAATG-5478STDY7935102	1.47642	0	0	0	0	SMProg
AACTGGTTCGCTAGCG-5478STDY7935102	0	0	0	0	3.39997	SMProg
AACTTTCCAGACGCAA-5478STDY7935102	1.51041	0	0	0	3.24649	Pericyte
AAGACCTTCTCGCATC-5478STDY7935102	0	0	0	2.46968	2.46968	Pericyte
AAGGTTCTCTTCGAGA-5478STDY7935102	2.07673	0	0	2.07673	0	SMProg
AATCGGTTCTGTTGAG-5478STDY7935102	2.26488	0	0	0	1.14978	SMProg
ACACCAACAACGCACC-5478STDY7935102	0	0	0	1.8369	2.02766	Pericyte
ACACCAAGTCAGAGGT-5478STDY7935102	0	0	0	1.10763	1.10763	Pericyte
ACACCGGGTCATACTG-5478STDY7935102	0	0	0	0	4.58189	SMProg
ACACTGATCAGAGACG-5478STDY7935102	0	0	0	1.22118	3.54029	Pericyte
ACAGCCGGTTGCCTCT-5478STDY7935102	0	0	0	1.01074	2.07826	SMProg
ACAGCTACATGGTCTA-5478STDY7935102	0	0	0	1.98352	1.64458	Pericyte
ACAGCTAGTGTTTGTG-5478STDY7935102	0	0	0	0	3.5418	Pericyte
ACATACGTCCCTCAGT-5478STDY7935102	0	0	0	0	0	SMProg
ACATCAGCAAGGTTCT-5478STDY7935102	0	0	0	0	1.15244	SMProg
ACCTTTAAGCGGCTTC-5478STDY7935102	1.53308	0	0	0	0	SMProg
ACCTTTACATGCTAGT-5478STDY7935102	0	0	0	0	0	SMProg
ACCTTTATCATGCAAC-5478STDY7935102	0	0	0	1.26358	0	SMProg
ACGAGCCAGATTACCC-5478STDY7935102	1.97296	0	0	2.59405	3.24913	SMProg
ACGAGCCGTAAATACG-5478STDY7935102	0	0	0	1.79329	0.981977	Pericyte
ACGAGGAGTCTAGGTT-5478STDY7935102	0	0	0	2.49616	3.61608	Pericyte
ACGATACGTGGTAACG-5478STDY7935102	0	0	1.76277	0	0	SMProg
ACGATGTCACATGGGA-5478STDY7935102	0	0	0	0	2.39517	Pericyte
ACGCAGCTCTACTTAC-5478STDY7935102	2.22545	0	0	0	2.22545	SMProg
ACGCAGCTCTGTCTAT-5478STDY7935102	0	0	0	2.35192	2.35192	Pericyte
ACGCCGACATGTTGAC-5478STDY7935102	0	0	0	2.79887	3.50068	Pericyte
ACGGCCAAGTAGTGCG-5478STDY7935102	0	0	0	0	0.981768	SMProg
ACGGGCTAGCGACGTA-5478STDY7935102	0.659529	0	0	1.55509	1.33543	Pericyte
ACGGGTCCAGGCTCAC-5478STDY7935102	0	0	0	1.44889	1.44889	SMProg
ACGGGTCTCGCAAGCC-5478STDY7935102	0	0	0	1.70152	0	SMProg
ACGTCAAGTGCCTGGT-5478STDY7935102	0	0	0	2.29944	2.29944	Pericyte
ACTATCTCATCTCCCA-5478STDY7935102	1.42325	0	0	0.717937	1.42325	SMProg
ACTATCTTCACCTTAT-5478STDY7935102	0	0	0	0	5.10713	SMC
ACTGAACCAAGACGTG-5478STDY7935102	0	0	0	2.27272	1.36147	Pericyte
ACTGAACCAGTTCATG-5478STDY7935102	0	0	0	0	0	Pericyte
ACTGCTCGTTACCAGT-5478STDY7935102	0	0	0	1.58989	2.17548	Pericyte
ACTGTCCAGCCTCGTG-5478STDY7935102	0	0	0	1.42974	2.82661	Pericyte
ACTGTCCCACAACTGT-5478STDY7935102	2.04621	0	0	0	5.24533	SMC
ACTTACTCATGCCTAA-5478STDY7935102	0	0	0	0	0	SMProg
ACTTGTTAGATCGATA-5478STDY7935102	0	0	0	1.04128	0	SMProg
ACTTGTTCAGCTGCAC-5478STDY7935102	0.996189	2.05819	1.81219	0	0	NeuralFibro
ACTTTCAGTCGCATCG-5478STDY7935102	0	0	0	1.39066	1.39066	Pericyte
AGAATAGAGTACATGA-5478STDY7935102	0	0	0	0	0	SMProg
AGAATAGTCACGATGT-5478STDY7935102	0	0	0	0	0	SMProg
AGACGTTCAGGTCCAC-5478STDY7935102	0	0	0	2.16585	5.68506	SMC
AGACGTTCATACAGCT-5478STDY7935102	0	0	0	1.55142	1.0505	Pericyte
AGACGTTGTTAGTGGG-5478STDY7935102	0	0	0	2.24962	2.24962	Pericyte
AGAGCGAAGAGTACAT-5478STDY7935102	0	0	0	2.73228	0	Pericyte
AGAGCTTAGCGTGAGT-5478STDY7935102	0	0	0	0	0	SMProg
AGAGCTTGTCGAATCT-5478STDY7935102	0	0	0	0	0	SMProg
AGATCTGGTTGAGTTC-5478STDY7935102	0	0	0	1.64717	1.64717	Pericyte
AGATCTGTCTAACTGG-5478STDY7935102	0	0	0	1.79552	0	Pericyte
AGATTGCAGGGCACTA-5478STDY7935102	0	3.0562	1.54356	0	0	NeuralFibro
AGATTGCCATCCAACA-5478STDY7935102	0	0	0	1.77001	2.11702	SMProg
AGCATACAGAGGTACC-5478STDY7935102	1.28549	1.82984	0	1.28549	0	NeuralFibro
AGCATACCATCTATGG-5478STDY7935102	1.23657	0	0	2.89627	3.13524	Pericyte
AGCCTAAAGCAGGCTA-5478STDY7935102	0	0	0	0	2.2015	Pericyte
AGCCTAACAAGTTCTG-5478STDY7935102	0	0	0	0.678812	0.678812	Pericyte
AGCCTAATCTACGAGT-5478STDY7935102	1.63687	1.87468	0	0	1.32425	NeuralFibro
AGCGGTCAGGAATGGA-5478STDY7935102	0	0	0	0	0	SMProg
AGCTCCTGTCGTTGTA-5478STDY7935102	0	0	0	0	2.48097	SMProg
AGCTCTCAGACAATAC-5478STDY7935102	0	0	0	0	0	NeuralFibro
AGCTCTCGTAATCACC-5478STDY7935102	1.90643	0	0	2.26109	2.52237	SMC
AGCTCTCTCCATTCTA-5478STDY7935102	2.15364	0.819497	1.26376	0.819497	0	NeuralFibro
AGCTTGATCAGTCAGT-5478STDY7935102	0	0	0	2.19099	3.44002	Pericyte
AGGCCACGTGGACGAT-5478STDY7935102	0	0	0	1.09901	1.09901	SMProg
AGGCCGTAGGGTATCG-5478STDY7935102	0	0	0	2.33658	0	Pericyte
AGGCCGTCAAGCCGCT-5478STDY7935102	0	0	0	0	0	SMProg
AGGGAGTAGGCGCTCT-5478STDY7935102	0	0	0	0	1.7684	SMProg
AGGGAGTTCGGTGTTA-5478STDY7935102	1.60603	0	0	0	3.70942	SMC
AGGGATGAGAAACCGC-5478STDY7935102	0	0	0	0.84005	0.84005	Pericyte
AGGGTGAAGATCCCAT-5478STDY7935102	1.87119	0	0	0	0	SMProg
AGGTCCGAGCGTGAGT-5478STDY7935102	0.741817	0	0	0.741817	0	NeuralFibro
AGTCTTTAGTGGCACA-5478STDY7935102	0	0	0	0	0	Pericyte
AGTCTTTGTCTTGCGG-5478STDY7935102	0.888481	0	0	0	3.90538	SMC
AGTCTTTGTGGAAAGA-5478STDY7935102	0	0	0	0	0	SMProg
AGTGAGGAGTCAAGGC-5478STDY7935102	1.26395	3.05941	0	1.80479	1.80479	NeuralFibro
AGTTGGTGTGCAGGTA-5478STDY7935102	0	0	0	1.70741	2.67718	Pericyte
AGTTGGTGTTAAAGTG-5478STDY7935102	0	1.37313	0.905771	0	0	NeuralFibro
AGTTGGTTCTTTCCTC-5478STDY7935102	0.954135	0	0	0	5.37027	SMC
ATAACGCCACCCTATC-5478STDY7935102	2.3623	0	0	0	0	SMProg
ATAACGCCAGGCAGTA-5478STDY7935102	2.00398	0	0	0	0	SMProg
ATAACGCGTCGAATCT-5478STDY7935102	0	0	0.783214	0	0	SMProg
ATAAGAGCACACCGCA-5478STDY7935102	0	0	0	2.09965	3.11307	Pericyte
ATAAGAGTCCAGTAGT-5478STDY7935102	0	1.00753	0	0	0	SMProg
ATAGACCGTATAAACG-5478STDY7935102	0	0	0	1.82589	1.82589	Pericyte
ATCATCTAGTCGTACT-5478STDY7935102	0	0	0	0.942702	3.2608	Pericyte
ATCATCTGTTCTGGTA-5478STDY7935102	0.968499	0	0	1.45114	0	SMProg
ATCCACCTCTTGAGAC-5478STDY7935102	0	0	0	3.35826	0	Pericyte
ATCGAGTCAGTCCTTC-5478STDY7935102	0	0	0	0	3.14157	SMC
ATCTACTTCCGCATAA-5478STDY7935102	0	0	0	0	0	Pericyte
ATCTACTTCGTCTGCT-5478STDY7935102	0	0	0	0	4.38323	Pericyte
ATGAGGGGTAAGTAGT-5478STDY7935102	0	0	0	0	0	SMProg
ATGAGGGGTTCAGTAC-5478STDY7935102	2.02732	0.841024	0	0.841024	0	NeuralFibro
ATGAGGGTCCAGAGGA-5478STDY7935102	0	0	0	0	0	SMProg
ATGCGATAGGATCGCA-5478STDY7935102	0	0	0	1.71038	0	SMProg
ATTACTCCAGGTCCAC-5478STDY7935102	0	0	0	0	0	SMProg
ATTATCCAGCGATTCT-5478STDY7935102	1.01825	1.5122	1.01825	0	0	NeuralFibro
ATTCTACTCGTTGACA-5478STDY7935102	1.67881	0	0	0	0	SMProg
CAACCTCGTACCCAAT-5478STDY7935102	0	0	0	0	2.30187	SMProg
CAACCTCTCATGTCCC-5478STDY7935102	0	0	0	1.62432	0	SMProg
CAACTAGAGACAATAC-5478STDY7935102	0.743318	0	1.46064	0	0	NeuralFibro
CAACTAGGTGTTAAGA-5478STDY7935102	0	0	0	0	0	SMProg
CAAGAAAGTGACTACT-5478STDY7935102	0	0	0	0.867291	0	SMProg
CAAGGCCAGTGCTGCC-5478STDY7935102	0	0	0	0	5.20571	SMC
CAAGGCCCAGCCTGTG-5478STDY7935102	0.726102	0	0	2.13642	1.43533	Pericyte
CAAGGCCCATTGGTAC-5478STDY7935102	0	0.671053	0.671053	1.57385	0.671053	SMProg
CAAGGCCGTCTTGATG-5478STDY7935102	1.71972	1.96159	0	0	0	NeuralFibro
CAAGGCCGTGTCGCTG-5478STDY7935102	0	0	0	0	0	SMProg
CAAGGCCTCGCCCTTA-5478STDY7935102	0.992327	0	0	0	0	SMProg
CACAAACCATCACCCT-5478STDY7935102	0	0	0	1.65478	3.09827	Pericyte
CACAAACTCGAACTGT-5478STDY7935102	0	0	0	2.8385	2.57013	Pericyte
CACACAATCCAGTAGT-5478STDY7935102	0	0	1.62662	0	1.62662	SMProg
CACAGGCGTATCGCAT-5478STDY7935102	0	0	1.64223	0	0	SMProg
CACAGGCGTCCGACGT-5478STDY7935102	0	0	0	1.91403	3.1831	Pericyte
CACAGGCTCCCTCAGT-5478STDY7935102	0	0	0	0	0	Pericyte
CACAGTAAGAAGGCCT-5478STDY7935102	0.987123	0	0	0	0	SMProg
CACAGTAGTCTGCCAG-5478STDY7935102	0	0	0	1.82089	0	SMProg
CACATAGAGACCCACC-5478STDY7935102	1.49278	0	0	2.06673	2.69448	Pericyte
CACATAGGTCAAAGCG-5478STDY7935102	0	0	0	2.47797	0	SMC
CACATAGTCAACACGT-5478STDY7935102	0	1.37181	0	0	0.904719	NeuralFibro
CACATTTAGGGTCTCC-5478STDY7935102	0	0	0	0	0	SMProg
CACCAGGGTTTAGGAA-5478STDY7935102	2.45834	0.926829	0	0	0	NeuralFibro
CACCTTGTCATAGCAC-5478STDY7935102	0.783214	0	1.21698	0	0	NeuralFibro
CACTCCAGTGGTAACG-5478STDY7935102	0	0	0	0	1.20295	SMProg
CAGATCACAGGCTGAA-5478STDY7935102	0	0	0	0	3.62543	Pericyte
CAGCCGAGTTGTGGAG-5478STDY7935102	0	0	0	0	1.21833	SMProg
CAGCTAAGTATTAGCC-5478STDY7935102	0	0	0	0	0	SMProg
CAGCTAAGTCAAAGCG-5478STDY7935102	2.15611	1.26577	0	0	0	NeuralFibro
CAGCTAATCACAGTAC-5478STDY7935102	0	0	0	3.11375	0	Pericyte
CAGCTAATCCTAAGTG-5478STDY7935102	0.988498	0	0	2.78407	4.27475	Pericyte
CAGCTAATCGCCTGTT-5478STDY7935102	1.01645	1.51	0	0	1.01645	NeuralFibro
CAGTCCTCACAGTCGC-5478STDY7935102	1.23744	0	0	0	0	NeuralFibro
CAGTCCTTCACAGTAC-5478STDY7935102	0	0	0	0	1.91059	Pericyte
CATATGGTCCGCATAA-5478STDY7935102	1.21531	0	0	0	2.99427	SMC
CATATTCCACCCTATC-5478STDY7935102	0	0	0	1.78101	0	Pericyte
CATATTCTCTTACCTA-5478STDY7935102	0	0	0	0	2.66259	Pericyte
CATCAGACAATGAAAC-5478STDY7935102	0	0	0	1.3728	0	Pericyte
CATCAGATCGCGTAGC-5478STDY7935102	0	0	0	0	0	SMProg
CATCCACAGGGCTTGA-5478STDY7935102	0	0	0	2.06067	3.39367	Pericyte
CATCGAAGTACGAAAT-5478STDY7935102	0	0	0	2.43812	1.64492	Pericyte
CATCGAAGTACTCGCG-5478STDY7935102	1.12517	0	0	0	1.64122	NeuralFibro
CATCGGGCAGACAGGT-5478STDY7935102	0	0	0	0	3.61102	Pericyte
CATCGGGCATAAGACA-5478STDY7935102	0	0	0	2.37165	3.40602	Pericyte
CATCGGGGTATGGTTC-5478STDY7935102	2.04974	0	0	0	0	NeuralFibro
CATCGGGTCGTTACAG-5478STDY7935102	0	0	0	2.41628	3.06377	Pericyte
CATGACACAGTCCTTC-5478STDY7935102	1.43826	0	1.43826	0	1.43826	SMProg
CATGCCTGTGATGCCC-5478STDY7935102	0	0	0	0	0	SMProg
CATTATCGTCATGCAT-5478STDY7935102	0	0	0	1.91997	0	Pericyte
CATTCGCTCCTCATTA-5478STDY7935102	0	0	0	2.20688	1.10586	Pericyte
CCAATCCGTCCCGACA-5478STDY7935102	0	0	0	0	0	SMProg
CCACCTAGTCTGCGGT-5478STDY7935102	0	1.1186	0	0	0	NeuralFibro
CCACTACAGAGCTTCT-5478STDY7935102	0	0	0	0	0	SMProg
CCACTACCAATGTAAG-5478STDY7935102	0	0	0	1.26981	1.26981	Pericyte
CCACTACTCCGCAAGC-5478STDY7935102	2.23434	0	0	0	0	SMProg
CCAGCGACAAGCTGGA-5478STDY7935102	1.19921	0	0	2.5327	1.729	Pericyte
CCAGCGATCAGCTCTC-5478STDY7935102	0	0	0	0	2.7506	Pericyte
CCATGTCCAGTGGGAT-5478STDY7935102	1.64864	0	0	0	3.09102	Pericyte
CCATGTCGTAAGTGTA-5478STDY7935102	0.747975	0	0	1.17107	0.747975	SMProg
CCATGTCTCCCTAACC-5478STDY7935102	1.39179	0	0	1.39179	0	Pericyte
CCATTCGGTTGAGTTC-5478STDY7935102	2.65641	0	0	0	0	SMProg
CCCAATCTCATGTAGC-5478STDY7935102	0	0	0	3.32538	3.04962	Pericyte
CCCAATCTCGCTTAGA-5478STDY7935102	0	0	0	0	4.52681	Pericyte
CCCAGTTTCCTTGACC-5478STDY7935102	0	0	0	2.1533	4.06215	SMProg
CCCTCCTCACACAGAG-5478STDY7935102	0	0	0	2.26083	3.92845	Pericyte
CCCTCCTCATCCCACT-5478STDY7935102	0	0	0	2.27129	0	Pericyte
CCGGGATAGCCAACAG-5478STDY7935102	2.0212	0	0	0	5.03547	SMC
CCGGGATTCATAGCAC-5478STDY7935102	0	0	0	1.32791	3.14352	Pericyte
CCGGTAGCAAAGCAAT-5478STDY7935102	2.86016	0	0	0	4.03543	SMProg
CCGTACTCAAGGGTCA-5478STDY7935102	1.01859	1.01859	0	0	0	NeuralFibro
CCGTACTCACGGTTTA-5478STDY7935102	0	0	0	2.15634	0	Pericyte
CCGTGGACATTCTCAT-5478STDY7935102	0	0	0	0	1.73129	SMProg
CCTAAAGCAGTCACTA-5478STDY7935102	0	0	0	0	1.56999	SMProg
CCTAAAGTCTACCTGC-5478STDY7935102	0	0	1.1534	1.1534	0	SMProg
CCTACACTCAGGCAAG-5478STDY7935102	0	0	0	2.6201	1.65741	Pericyte
CCTACCAGTCTTCGTC-5478STDY7935102	0	0	0	0	1.70889	SMProg
CCTAGCTAGGAGCGTT-5478STDY7935102	0	0	1.66617	0	2.63013	SMProg
CCTAGCTCACAGACAG-5478STDY7935102	0	0	0	0	4.10937	Pericyte
CCTCAGTAGGAACTGC-5478STDY7935102	2.06043	0	0	0	0	NeuralFibro
CCTCAGTGTGACCAAG-5478STDY7935102	0	0	0	2.26717	2.80781	Pericyte
CCTCTGAGTCGAACAG-5478STDY7935102	0	0	0	1.54762	2.63555	Pericyte
CCTTACGTCTATCGCC-5478STDY7935102	0	0	0	2.04387	0	Pericyte
CCTTCCCAGCCTCGTG-5478STDY7935102	0.980413	0	0	2.39729	3.12026	Pericyte
CCTTCGAAGCGTTTAC-5478STDY7935102	0	0	0	2.08348	2.33954	Pericyte
CCTTCGAGTTCGTCTC-5478STDY7935102	0.752873	0	0	1.17748	0	SMProg
CCTTTCTCATCGGTTA-5478STDY7935102	1.6863	2.02804	0	0	0	NeuralFibro
CGAACATTCTCGCATC-5478STDY7935102	1.44914	0	0	0	0	SMProg
CGACCTTTCGACAGCC-5478STDY7935102	0	0	0	2.18874	3.48724	Pericyte
CGACTTCCACAGAGGT-5478STDY7935102	0	0	0	2.0801	0	SMProg
CGACTTCTCACAATGC-5478STDY7935102	0	0	0	0	2.27012	Pericyte
CGACTTCTCCCTAACC-5478STDY7935102	0.935774	0	0	1.73122	1.41059	SMProg
CGACTTCTCGGCATCG-5478STDY7935102	0	0	0	0	2.34166	SMProg
CGACTTCTCTCTAGGA-5478STDY7935102	0	0	0	2.0844	3.09645	Pericyte
CGAGAAGCAGACAGGT-5478STDY7935102	0	0	0	1.99432	0.950421	Pericyte
CGAGCACGTAAGAGAG-5478STDY7935102	0	0	0	2.47957	1.68166	Pericyte
CGATGTAAGATGGGTC-5478STDY7935102	0.998132	0	1.81476	0	0	NeuralFibro
CGATGTACAAGTACCT-5478STDY7935102	0	0	0	2.01432	2.63843	Pericyte
CGATGTATCCAGATCA-5478STDY7935102	1.80479	0	0	1.80479	3.05941	Pericyte
CGATTGAGTTCGTCTC-5478STDY7935102	0	0	1.29177	1.29177	3.31026	SMC
CGCTATCCATGTCTCC-5478STDY7935102	0	0	0	1.81749	3.28773	Pericyte
CGCTATCGTGGCGAAT-5478STDY7935102	0	0	0	0	1.08429	SMProg
CGCTTCAGTAAGGGAA-5478STDY7935102	0	0	0	1.22423	1.22423	Pericyte
CGGACACTCCTTGGTC-5478STDY7935102	1.07543	0	0	0	0	SMProg
CGGAGCTTCTCGCATC-5478STDY7935102	0	0	0	1.28303	2.64175	Pericyte
CGGAGTCCAGCGTAAG-5478STDY7935102	0	0	0	2.09479	4.30432	Pericyte
CGGAGTCTCATGTCCC-5478STDY7935102	0	0	0	0	3.92304	Pericyte
CGGCTAGGTGGCTCCA-5478STDY7935102	0	0	0	1.85418	2.98834	Pericyte
CGGGTCACAATTCCTT-5478STDY7935102	0	0	0	0	0	SMProg
CGGGTCATCCAGAAGG-5478STDY7935102	1.6863	0	0	1.6863	3.58894	SMC
CGGTTAAAGACACTAA-5478STDY7935102	0	0	0	0	2.35753	SMProg
CGGTTAAAGCCCAATT-5478STDY7935102	1.00063	0	0	2.42656	2.06432	Pericyte
CGGTTAACACGCTTTC-5478STDY7935102	0.939747	1.41553	0	0	0	NeuralFibro
CGTAGCGCAGTTCATG-5478STDY7935102	0	0	1.49038	0	2.06402	SMProg
CGTCACTTCTCACATT-5478STDY7935102	0	0	0	0	1.23901	SMProg
CGTCCATAGTAACCCT-5478STDY7935102	0	0	0	0	0	Pericyte
CGTCTACGTTGCGCAC-5478STDY7935102	0	0	0	0	1.12167	SMProg
CGTGTAAGTAGGAGTC-5478STDY7935102	1.3893	0	0	0	0	SMProg
CGTGTCTCAACGATGG-5478STDY7935102	0	0	0	0	0	SMProg
CGTGTCTGTAGAGCTG-5478STDY7935102	0	0	0	1.07709	0	SMProg
CGTGTCTTCGAGCCCA-5478STDY7935102	1.70409	0	0	0	0	SMProg
CGTTAGAAGCTCCTTC-5478STDY7935102	0.797958	1.23605	0.797958	0.797958	0	NeuralFibro
CTAACTTAGCTAACTC-5478STDY7935102	0	1.24761	0	0	0	NeuralFibro
CTAACTTTCTGGTTCC-5478STDY7935102	0	0	0	0	0	Pericyte
CTAATGGTCGCAAGCC-5478STDY7935102	0	1.78733	0	0	0	SMProg
CTACACCAGAGAGCTC-5478STDY7935102	1.10559	0	0	0	4.49897	SMProg
CTACACCCAAGCGATG-5478STDY7935102	0	0	0	1.48428	0	SMProg
CTACACCCAATTCCTT-5478STDY7935102	0	0	0	0	0	Pericyte
CTACACCCAGCTTCGG-5478STDY7935102	0	0	0	0	5.08439	SMC
CTACATTGTGTGAATA-5478STDY7935102	1.39157	0	0	0	0.920511	SMProg
CTACATTTCCCAAGTA-5478STDY7935102	0	0	0	0.953547	3.85549	Pericyte
CTACCCACAAGGGTCA-5478STDY7935102	0	0	0	0	4.75277	SMC
CTACCCACAATGAAAC-5478STDY7935102	0	0	0	1.73378	2.70712	SMProg
CTACCCATCCAGAGGA-5478STDY7935102	0	0	0	1.25258	3.5113	Pericyte
CTAGAGTAGGGTCTCC-5478STDY7935102	0.83566	0	0	0	5.59881	SMC
CTAGAGTCATTTCACT-5478STDY7935102	1.50835	0	0	0	4.90329	SMC
CTAGAGTTCTAACTTC-5478STDY7935102	0	0	0	0	1.9751	Pericyte
CTAGCCTGTATGGTTC-5478STDY7935102	0	0	1.7951	0	0	SMProg
CTAGTGAGTTACAGAA-5478STDY7935102	1.22372	0	0	1.75779	1.22372	Pericyte
CTCGAAAAGAGGTTGC-5478STDY7935102	0	0	0	0	5.3749	SMC
CTCGAAAAGCGTTTAC-5478STDY7935102	0	0	0	2.18348	3.28093	Pericyte
CTCGAAAGTTGCCTCT-5478STDY7935102	0	0	1.96237	0	0	SMProg
CTCGAGGAGATAGGAG-5478STDY7935102	0	0	0	1.66304	3.67574	Pericyte
CTCGAGGTCCATGAAC-5478STDY7935102	0.946544	0	0	0	1.98885	SMProg
CTCGGAGGTACCAGTT-5478STDY7935102	0.804594	0	0	0	1.78224	Pericyte
CTCGGGAGTCACTTCC-5478STDY7935102	0	0	0	2.56311	3.94928	Pericyte
CTCGTACGTTCAGACT-5478STDY7935102	0	0	0	1.42254	3.13694	Pericyte
CTCGTCAGTTTGTTTC-5478STDY7935102	0	0	0	1.6222	2.57966	Pericyte
CTCTAATAGGGCATGT-5478STDY7935102	0.71297	0.71297	1.64097	0	0	NeuralFibro
CTCTAATGTCACCCAG-5478STDY7935102	0	0	0	0	3.9397	Pericyte
CTCTGGTAGCTACCGC-5478STDY7935102	1.39339	1.95401	0	0	0	NeuralFibro
CTGAAACGTTGTGGAG-5478STDY7935102	0.814558	0	0	0.814558	4.40089	Pericyte
CTGAAGTTCTCGTTTA-5478STDY7935102	1.23657	0	0	0	1.23657	SMProg
CTGATAGCAAGACACG-5478STDY7935102	0	0	0	2.40688	2.67178	Pericyte
CTGATAGTCGGAAACG-5478STDY7935102	0	0	0	2.73519	2.56576	Pericyte
CTGATCCGTGCCTGCA-5478STDY7935102	0	0	0	0	4.21377	SMC
CTGCCTACAGATCCAT-5478STDY7935102	0	0	0	0	0	SMProg
CTGCGGAAGTCTCAAC-5478STDY7935102	0	0	0	2.96727	2.8559	Pericyte
CTGCGGACAGACAAAT-5478STDY7935102	0	0	1.67387	0	0	NeuralFibro
CTGCGGATCACCTTAT-5478STDY7935102	0	0	0	1.2958	0	SMProg
CTGGTCTGTTCCACAA-5478STDY7935102	0	0	0	2.96936	2.18827	Pericyte
CTGTGCTTCGTTGACA-5478STDY7935102	0	0	0	0	0	SMProg
CTGTTTAAGGTGCACA-5478STDY7935102	0	0	0	0	0	SMProg
CTGTTTACAAGAGGCT-5478STDY7935102	2.47547	0	1.31422	0	0	NeuralFibro
CTGTTTATCAGTACGT-5478STDY7935102	0	0	0	0	3.38865	Pericyte
CTTAACTAGGCCCGTT-5478STDY7935102	0	0	0	0	2.03226	Pericyte
CTTAACTAGGTGATTA-5478STDY7935102	0	0	0	2.23844	3.54139	Pericyte
CTTAACTTCCTTTCTC-5478STDY7935102	0	0	0	0	3.07618	Pericyte
CTTACCGTCGTCGTTC-5478STDY7935102	0	0	0	2.13731	2.13731	Pericyte
CTTAGGAAGGTGCTAG-5478STDY7935102	1.0528	0	0	0	1.0528	SMProg
CTTCTCTAGTATCGAA-5478STDY7935102	0	0	0	0	0	SMProg
CTTCTCTTCTTACCGC-5478STDY7935102	0	0	0	0	4.40159	SMC
CTTGGCTGTCCTGCTT-5478STDY7935102	0	0	0	1.81742	3.64756	Pericyte
CTTTGCGAGCAAATCA-5478STDY7935102	0	0	0	0	0	SMProg
CTTTGCGGTTCCGGCA-5478STDY7935102	0	0	0	0	0	SMProg
GAAACTCCACCAACCG-5478STDY7935102	0	0	2.05033	0	0	NeuralFibro
GAAACTCGTAGGCTGA-5478STDY7935102	0	0	0	2.07207	2.84469	Pericyte
GAAACTCGTCAGGACA-5478STDY7935102	0	0	0	0	0	SMProg
GAACCTAGTAAGAGGA-5478STDY7935102	0	0	0	1.09212	0	SMProg
GAAGCAGTCCGCTGTT-5478STDY7935102	0	0	0	1.95142	0	SMProg
GAAGCAGTCGGGAGTA-5478STDY7935102	0	0	0	1.69933	2.66798	SMProg
GAATGAAAGCTACCTA-5478STDY7935102	0	0	0	1.12742	4.3464	Pericyte
GAATGAACAAGAGGCT-5478STDY7935102	0	0	0	0	2.16108	SMProg
GAATGAACAATGTTGC-5478STDY7935102	0	0	0	0	0	SMProg
GACACGCCAATAGCAA-5478STDY7935102	0	0	0	0	0	SMProg
GACACGCCACCCTATC-5478STDY7935102	0	0	0	0	3.42556	Pericyte
GACACGCTCCCTCTTT-5478STDY7935102	0	0	0	0	0	Pericyte
GACACGCTCTCACATT-5478STDY7935102	0.759347	0	0	1.48402	3.6511	Pericyte
GACAGAGTCGCGCCAA-5478STDY7935102	0	1.78389	0	0	0	SMProg
GACCAATAGTAGATGT-5478STDY7935102	0	0	0	2.67886	0	Pericyte
GACCAATCAGCGTAAG-5478STDY7935102	0	2.02552	0.972674	0	0	NeuralFibro
GACCTGGAGGGATCTG-5478STDY7935102	0	0	0	0	4.8726	Pericyte
GACCTGGAGGTAAACT-5478STDY7935102	0	0	0	0	1.45014	NeuralFibro
GACCTGGCACCTGGTG-5478STDY7935102	0	0	0	0	0	SMProg
GACCTGGGTGATGCCC-5478STDY7935102	0	0	0	0	2.27129	Pericyte
GACGTGCTCGGCCGAT-5478STDY7935102	0	0	0	1.82786	2.64272	Pericyte
GACGTTAAGAGGTTAT-5478STDY7935102	0	0	0	0.796551	4.706	SMC
GACTAACAGCAATCTC-5478STDY7935102	0	0	0	1.90424	3.82642	Pericyte
GACTAACAGGCGTACA-5478STDY7935102	2.71085	0	1.61184	1.10062	0	NeuralFibro
GACTAACCAGATGGCA-5478STDY7935102	0.987123	0.987123	0	0	0.987123	SMProg
GATCAGTCATTCACTT-5478STDY7935102	1.87049	0	0	1.87049	0	SMProg
GATCGATAGATCACGG-5478STDY7935102	0	0	0	1.85471	2.60833	Pericyte
GATCGATGTCGAAAGC-5478STDY7935102	0	0	0	3.51373	0	Pericyte
GATCGCGCAAGCCGCT-5478STDY7935102	0	0	0	0	0	SMProg
GATCTAGCACGGATAG-5478STDY7935102	0	0	0	0	3.43641	Pericyte
GATGAAAAGACGCAAC-5478STDY7935102	0	0	0	0	0	SMProg
GATGAGGCAAGCGTAG-5478STDY7935102	0	0	0	0	0	NeuralFibro
GATGCTAAGAGTGAGA-5478STDY7935102	2.73497	0	0	0	0	SMProg
GATGCTAAGTATCTCG-5478STDY7935102	0	0	0	1.05086	1.05086	Pericyte
GATGCTAGTTGAGGTG-5478STDY7935102	1.11117	0	1.62449	0	1.11117	SMProg
GATTCAGTCAATACCG-5478STDY7935102	0	0	0	0	0.937756	NeuralFibro
GCAAACTGTTAAAGTG-5478STDY7935102	0	0	1.45793	0	0	NeuralFibro
GCAATCAAGATGTTAG-5478STDY7935102	0	0	0	0	1.76091	SMProg
[truncated: 668 more rows]

## Sheet: panel_f
index	UMAP1	UMAP2	cell_cluster
AAACGGGCAGGATCGA-FCAImmP7536758	4.60675	2.64328	TenoProg
AAACGGGGTCGCATCG-FCAImmP7536758	2.26083	3.05081	Perimysium
AAAGATGAGTTGAGTA-FCAImmP7536758	2.40506	2.82235	Perimysium
AAAGCAACACGGTAGA-FCAImmP7536758	2.22726	2.71937	Perimysium
AAAGTAGTCTTGCATT-FCAImmP7536758	3.31966	3.07886	Perimysium
AACTCAGCACTACAGT-FCAImmP7536758	2.17879	3.91777	Teno
AACTGGTCACGTAAGG-FCAImmP7536758	3.73694	2.72985	Perimysium
AACTTTCGTTCTGGTA-FCAImmP7536758	3.1747	3.53953	Teno
AAGCCGCGTCCATCCT-FCAImmP7536758	2.97898	2.96132	Perimysium
AAGTCTGGTATCTGCA-FCAImmP7536758	2.03415	4.09743	Teno
AATCCAGTCCACGTGG-FCAImmP7536758	1.92882	3.79064	Teno
ACACCAATCTACCTGC-FCAImmP7536758	2.28703	3.07388	Perimysium
ACACCGGTCAAACCGT-FCAImmP7536758	4.08477	1.86697	Perimysium
ACACTGAGTAACGTTC-FCAImmP7536758	2.3466	2.7874	Perimysium
ACACTGATCGTCCGTT-FCAImmP7536758	1.8956	2.86428	Perimysium
ACCAGTAGTACTTGAC-FCAImmP7536758	2.12525	2.73445	Perimysium
ACCGTAAAGACGCACA-FCAImmP7536758	2.52618	3.17244	Perimysium
ACGATGTCAGATGGGT-FCAImmP7536758	2.79708	3.15682	Perimysium
ACGGCCAAGTATGACA-FCAImmP7536758	2.24484	3.66861	Teno
ACGGCCACATTGGCGC-FCAImmP7536758	2.08107	3.52336	Perimysium
ACGGGCTTCAATCTCT-FCAImmP7536758	2.61174	3.54427	Perimysium
ACGGGTCCAAAGAATC-FCAImmP7536758	2.06012	4.07861	Teno
ACTGAACAGCGTTCCG-FCAImmP7536758	2.21981	3.38489	Perimysium
ACTGAACCAGTCGTGC-FCAImmP7536758	2.26945	3.46145	Perimysium
ACTGATGCATGCAATC-FCAImmP7536758	3.05616	2.99173	Perimysium
AGAGCGAAGAGTCGGT-FCAImmP7536758	2.26682	2.69363	Perimysium
AGATTGCAGTCGCCGT-FCAImmP7536758	2.18824	2.75899	Perimysium
AGCATACCAGTAACGG-FCAImmP7536758	2.29969	2.60337	Perimysium
AGCATACTCCATGCTC-FCAImmP7536758	2.28602	2.77193	Perimysium
AGCGGTCCAGCTGTAT-FCAImmP7536758	2.67494	3.26336	Perimysium
AGCGTATTCGTACGGC-FCAImmP7536758	2.61339	2.98903	Perimysium
AGCGTCGCAGACAAAT-FCAImmP7536758	2.47036	3.02043	Perimysium
AGCTCTCAGACGCTTT-FCAImmP7536758	3.09498	2.99636	Perimysium
AGCTTGATCGGTTCGG-FCAImmP7536758	1.88442	3.83764	Teno
AGGCCGTGTCCGTTAA-FCAImmP7536758	4.12413	1.96911	Perimysium
AGGTCCGAGAATTGTG-FCAImmP7536758	3.0076	3.9034	Perimysium
AGGTCCGCAAGAAGAG-FCAImmP7536758	2.01391	3.10547	Perimysium
AGTGGGACAAAGCGGT-FCAImmP7536758	2.08346	2.56273	Perimysium
ATAAGAGCAATTCCTT-FCAImmP7536758	2.65267	3.42397	Perimysium
ATAGACCCATCATCCC-FCAImmP7536758	1.99722	2.50769	Perimysium
ATCATGGTCGCCATAA-FCAImmP7536758	2.25457	4.18044	Teno
ATCCGAACAAGCTGAG-FCAImmP7536758	2.0852	3.06577	Perimysium
ATCGAGTTCATTGCCC-FCAImmP7536758	2.23721	2.64485	Perimysium
ATGGGAGGTCTCCATC-FCAImmP7536758	2.1244	2.6406	Perimysium
ATTTCTGTCGCAGGCT-FCAImmP7536758	2.03088	3.26853	Perimysium
CAAGGCCCACAGGTTT-FCAImmP7536758	2.38068	3.91642	Teno
CAAGTTGCAATCTACG-FCAImmP7536758	2.32787	2.81109	Perimysium
CACAAACTCGCGCCAA-FCAImmP7536758	5.33168	1.69423	Perimysium
CACCTTGAGTAGCCGA-FCAImmP7536758	2.75294	2.89516	Perimysium
CAGATCACACTTCTGC-FCAImmP7536758	2.24925	2.61683	Perimysium
CATCAAGAGGTGTTAA-FCAImmP7536758	2.93193	3.52151	Perimysium
CATTATCGTGGGTCAA-FCAImmP7536758	3.9252	2.65973	Perimysium
CATTCGCTCAATACCG-FCAImmP7536758	2.19453	2.64349	Perimysium
CATTCGCTCGGCGGTT-FCAImmP7536758	2.24257	2.7178	Perimysium
CCAGCGATCATGTCTT-FCAImmP7536758	2.79789	3.03677	Perimysium
CCCAATCCATATACGC-FCAImmP7536758	3.62232	2.87288	Perimysium
CCCAGTTGTTCCAACA-FCAImmP7536758	2.794	2.89923	Perimysium
CCTAAAGAGTTCGCGC-FCAImmP7536758	2.3652	3.13208	Perimysium
CCTAGCTTCGGCCGAT-FCAImmP7536758	1.95639	3.8567	Teno
CCTCTGATCACTCCTG-FCAImmP7536758	2.55492	2.69772	Perimysium
CCTTACGCAAGTAGTA-FCAImmP7536758	2.03078	2.73205	Perimysium
CCTTCCCTCAACCAAC-FCAImmP7536758	2.91438	2.8331	Perimysium
CGAACATTCAGCTTAG-FCAImmP7536758	2.16049	2.74538	Perimysium
CGAACATTCGGCGGTT-FCAImmP7536758	2.47213	3.16011	Perimysium
CGACCTTGTATTCGTG-FCAImmP7536758	3.23085	2.91272	Perimysium
CGACTTCTCCTCAATT-FCAImmP7536758	3.29024	4.08458	Teno
CGAGAAGCATCTCCCA-FCAImmP7536758	2.74119	2.9476	Perimysium
CGAGCACCACGACGAA-FCAImmP7536758	2.2393	4.49433	Teno
CGCTTCACATGCTGGC-FCAImmP7536758	2.21305	4.27647	Teno
CGTCAGGCAGGACGTA-FCAImmP7536758	2.17189	2.80251	Perimysium
CGTCTACAGATCTGCT-FCAImmP7536758	2.35586	4.6359	Teno
CGTGTCTAGGAGCGAG-FCAImmP7536758	2.48127	3.12493	Perimysium
CTACATTGTGACTACT-FCAImmP7536758	2.57254	3.62431	Perimysium
CTAGAGTTCTAACTGG-FCAImmP7536758	2.10805	2.74997	Perimysium
CTCGTACAGCGTTCCG-FCAImmP7536758	2.5692	3.10565	Perimysium
CTCTACGGTCCTCTTG-FCAImmP7536758	2.07717	2.59235	Perimysium
CTGAAACTCTCCAGGG-FCAImmP7536758	2.09194	2.8429	Perimysium
CTGATCCAGGGTCGAT-FCAImmP7536758	2.32074	3.80195	Teno
CTGCTGTTCGGTTCGG-FCAImmP7536758	2.21641	2.79788	Perimysium
CTGTGCTCAGGTCCAC-FCAImmP7536758	2.41915	3.94833	Teno
CTTGGCTCAGGACGTA-FCAImmP7536758	2.0519	2.89318	Perimysium
CTTTGCGAGCGTCTAT-FCAImmP7536758	4.28531	2.03329	Perimysium
CTTTGCGAGGTGCTAG-FCAImmP7536758	2.1788	3.28341	Perimysium
CTTTGCGTCGGACAAG-FCAImmP7536758	2.20933	3.12766	Perimysium
GAATGAATCGGTTAAC-FCAImmP7536758	2.05196	3.39188	Perimysium
GACAGAGAGAGCCCAA-FCAImmP7536758	2.078	3.04237	Perimysium
GACTAACGTCAGATAA-FCAImmP7536758	4.11921	2.16809	Perimysium
GACTAACGTTCCCTTG-FCAImmP7536758	2.77735	4.37627	Teno
GACTAACTCCCGGATG-FCAImmP7536758	2.04382	2.7522	Perimysium
GATCGATTCGTCTGCT-FCAImmP7536758	4.72596	1.57089	Perimysium
GATCGCGGTTACGACT-FCAImmP7536758	2.48651	4.2069	Teno
GATGCTATCGACAGCC-FCAImmP7536758	2.16995	2.70128	Perimysium
GATTCAGGTCCCTTGT-FCAImmP7536758	3.19144	2.4782	Perimysium
GCACTCTAGAATGTGT-FCAImmP7536758	2.23816	2.75899	Perimysium
GCAGTTAGTCCGAATT-FCAImmP7536758	3.61375	2.44126	Perimysium
GCATACAGTGACCAAG-FCAImmP7536758	2.11052	3.5827	Perimysium
GCATGCGGTGCAGTAG-FCAImmP7536758	3.83182	2.85115	Perimysium
GCCAAATCACCTATCC-FCAImmP7536758	-1.49455	-1.66652	Perimysium
GCCAAATCATCCCATC-FCAImmP7536758	2.1418	3.93213	Teno
GCCTCTACACGGCGTT-FCAImmP7536758	2.59033	2.97518	Perimysium
GCGACCAGTTATGTGC-FCAImmP7536758	2.21734	2.85198	Perimysium
GCGCAACAGCTTTGGT-FCAImmP7536758	2.43464	3.58657	Perimysium
GCGCCAAAGCAACGGT-FCAImmP7536758	2.73318	4.23875	Teno
GCTCTGTGTGTTAAGA-FCAImmP7536758	2.00756	4.13167	Teno
GCTGGGTTCCTTTACA-FCAImmP7536758	2.10189	3.2128	Perimysium
GCTTCCAGTACTCAAC-FCAImmP7536758	3.46181	3.04229	Perimysium
GGAACTTTCCAAATGC-FCAImmP7536758	2.54809	2.63791	Perimysium
GGAGCAAAGCTTTGGT-FCAImmP7536758	2.43872	3.84159	Teno
GGCGACTTCCTCAATT-FCAImmP7536758	2.20202	2.93478	Perimysium
GGCGTGTCAAGGACTG-FCAImmP7536758	2.86452	4.60575	Teno
GGCTCGAAGGCGATAC-FCAImmP7536758	1.90009	4.12049	Teno
GGCTGGTGTTCACCTC-FCAImmP7536758	2.17356	3.8265	Teno
GGGAATGGTACCGTTA-FCAImmP7536758	2.37986	3.03347	Perimysium
GGGACCTGTCCAAGTT-FCAImmP7536758	2.065	2.76405	Perimysium
GGGTCTGAGAGTAATC-FCAImmP7536758	3.13623	3.15309	Perimysium
GGGTCTGTCTACCTGC-FCAImmP7536758	3.66586	3.21624	Perimysium
GGTGCGTAGCCTATGT-FCAImmP7536758	2.38129	3.10976	Perimysium
GGTGTTACAGTAACGG-FCAImmP7536758	3.56222	2.49752	Perimysium
GTAACTGTCAGCACAT-FCAImmP7536758	2.20182	3.12991	Perimysium
GTCCTCATCCTTTACA-FCAImmP7536758	2.36235	2.85771	Perimysium
GTCGTAAGTCTCTCTG-FCAImmP7536758	1.83693	4.1304	Teno
GTGAAGGGTCCGAATT-FCAImmP7536758	4.66224	1.66791	Perimysium
GTGCGGTAGCTAAGAT-FCAImmP7536758	2.66745	3.98055	Teno
GTGCTTCTCATTGCCC-FCAImmP7536758	2.52167	3.36255	Perimysium
GTGGGTCCAGGCAGTA-FCAImmP7536758	2.37115	3.06652	Perimysium
GTGGGTCGTAAGGGCT-FCAImmP7536758	2.4133	2.66527	Perimysium
GTGTTAGAGCCCTAAT-FCAImmP7536758	2.10969	3.1572	Perimysium
GTTCGGGAGGCACATG-FCAImmP7536758	2.70172	3.58151	Perimysium
GTTCGGGCAGTACACT-FCAImmP7536758	3.85334	2.3146	Perimysium
GTTCGGGTCCGAGCCA-FCAImmP7536758	2.32392	2.78033	Perimysium
TAAGTGCAGTTGTCGT-FCAImmP7536758	2.0664	3.69346	Teno
TACACGATCCGCGTTT-FCAImmP7536758	2.10124	3.04716	Perimysium
TACAGTGGTTCCAACA-FCAImmP7536758	2.63534	4.15997	Teno
TACTCGCGTAACGACG-FCAImmP7536758	2.36187	2.59225	Perimysium
TACTTGTGTGTCGCTG-FCAImmP7536758	2.57109	3.13671	Perimysium
TAGCCGGGTAGCCTCG-FCAImmP7536758	2.12904	2.84703	Perimysium
TAGGCATTCTGCTGTC-FCAImmP7536758	2.35983	2.79149	Perimysium
TAGTTGGCATAAGACA-FCAImmP7536758	2.70217	2.79685	Perimysium
TATCAGGTCTGTCCGT-FCAImmP7536758	2.21067	3.60863	Perimysium
TATTACCAGGATGGTC-FCAImmP7536758	2.41522	3.6113	Perimysium
TCAACGAAGTTACGGG-FCAImmP7536758	2.36621	3.47919	Perimysium
TCAATCTCAGCGATCC-FCAImmP7536758	2.24899	2.63846	Perimysium
TCACGAACAAAGAATC-FCAImmP7536758	3.08405	2.72625	Perimysium
TCCACACGTGTGGCTC-FCAImmP7536758	2.09828	2.65879	Perimysium
TCGAGGCGTGGTAACG-FCAImmP7536758	2.44971	2.86125	Perimysium
TCGCGTTTCCACGCAG-FCAImmP7536758	2.15421	2.5331	Perimysium
TCGGGACAGACTAAGT-FCAImmP7536758	2.4645	4.24893	Teno
TCGGGACAGTTCGCAT-FCAImmP7536758	2.068	2.92566	Perimysium
TCTGGAATCTGAAAGA-FCAImmP7536758	3.09125	3.13748	Perimysium
TGACGGCAGTGTACCT-FCAImmP7536758	4.64745	2.06487	Perimysium
TGAGCATTCGCGATCG-FCAImmP7536758	3.19576	2.93609	Perimysium
TGATTTCAGGGATACC-FCAImmP7536758	2.10709	2.70515	Perimysium
TGCCAAAGTGCCTGTG-FCAImmP7536758	2.06313	2.65648	Perimysium
TGCCCATCACAGGCCT-FCAImmP7536758	2.11294	3.92449	Teno
TGCGGGTCAATGAATG-FCAImmP7536758	2.39979	4.36475	Teno
TGCTGCTTCCGCTGTT-FCAImmP7536758	3.23081	2.88515	Perimysium
TGGACGCTCGAGAGCA-FCAImmP7536758	2.54147	2.74305	Perimysium
TGTGGTAGTTTGACAC-FCAImmP7536758	4.30866	2.43473	Perimysium
TTAACTCGTATTCTCT-FCAImmP7536758	2.8965	3.17527	Perimysium
TTATGCTCAAGGTTCT-FCAImmP7536758	2.17053	3.72886	Teno
TTCCCAGTCCGATATG-FCAImmP7536758	2.92279	3.17839	Perimysium
TTCGGTCGTATCACCA-FCAImmP7536758	1.95099	4.29618	Teno
TTCTCAACATCTGGTA-FCAImmP7536758	2.28754	3.65553	Teno
TTCTCCTAGCATCATC-FCAImmP7536758	2.38099	4.28093	Teno
TTGCGTCCAGGGATTG-FCAImmP7536758	2.28478	3.43727	Perimysium
TTGGCAAGTCTTGTCC-FCAImmP7536758	4.13776	2.06335	Perimysium
TTTATGCTCACAGTAC-FCAImmP7536758	3.06863	4.27108	Perimysium
TTTGGTTGTTACGCGC-FCAImmP7536758	3.15793	3.55699	Teno
TTTGTCAGTCCTCTTG-FCAImmP7536758	2.15935	2.97371	Perimysium
AACCGCGTCCGAGCCA-FCAImmP7536759	2.01817	2.85094	Perimysium
AACTCAGGTGAGGCTA-FCAImmP7536759	4.69992	2.20008	Perimysium
AACTCCCCACACTGCG-FCAImmP7536759	3.2645	2.73973	Perimysium
AACTTTCAGAGCTATA-FCAImmP7536759	3.28965	2.88177	Perimysium
AAGGCAGGTCTGATTG-FCAImmP7536759	4.59585	1.40029	Perimysium
AAGTCTGCAATGAAAC-FCAImmP7536759	2.06338	2.78173	Perimysium
AAGTCTGGTGACTCAT-FCAImmP7536759	2.50592	2.80633	Perimysium
ACACCAAAGGGATGGG-FCAImmP7536759	2.12585	2.71676	Perimysium
ACATCAGAGGGTGTTG-FCAImmP7536759	2.82054	2.86629	Perimysium
ACATCAGTCAGGCAAG-FCAImmP7536759	2.02783	2.62258	Perimysium
ACCGTAAAGTGGTAAT-FCAImmP7536759	2.86777	4.21495	Teno
ACCGTAACACTCTGTC-FCAImmP7536759	2.61608	3.33831	Perimysium
ACCTTTACACTAGTAC-FCAImmP7536759	2.44069	2.76199	Perimysium
ACGGAGAAGACTAGAT-FCAImmP7536759	2.8281	3.30093	Perimysium
ACGGCCAAGGGTCTCC-FCAImmP7536759	3.43515	3.15232	Perimysium
ACTGAACAGCCAGAAC-FCAImmP7536759	1.89725	3.96455	Teno
ACTGAACAGGCTAGAC-FCAImmP7536759	2.21001	2.66219	Perimysium
ACTGAACCAGGCTCAC-FCAImmP7536759	4.19047	2.38988	Perimysium
ACTTACTAGGACCACA-FCAImmP7536759	2.64566	3.02536	Perimysium
ACTTACTGTCACCTAA-FCAImmP7536759	2.23327	2.60291	Perimysium
ACTTTCAGTCCGACGT-FCAImmP7536759	3.3595	2.68361	Perimysium
AGACGTTCAAGTAGTA-FCAImmP7536759	2.35541	3.75385	Perimysium
AGAGCGAGTCCGCTGA-FCAImmP7536759	2.18733	3.36049	Perimysium
AGATCTGTCCAGGGCT-FCAImmP7536759	2.28042	2.75861	Perimysium
AGCCTAAGTTAAGATG-FCAImmP7536759	3.32902	2.84324	Perimysium
AGCGGTCCACGTAAGG-FCAImmP7536759	2.2367	3.02359	Perimysium
AGCGTCGCATCGATTG-FCAImmP7536759	2.09889	2.90672	Perimysium
AGCGTCGGTTGAGGTG-FCAImmP7536759	2.07286	3.19077	Perimysium
AGCTCCTCAAGGTTCT-FCAImmP7536759	3.60486	3.19957	Teno
AGCTCCTCATCCAACA-FCAImmP7536759	2.02434	2.58831	Perimysium
AGCTCCTTCCCAAGAT-FCAImmP7536759	2.12357	2.71347	Perimysium
AGGCCGTTCTAGAGTC-FCAImmP7536759	4.46182	1.7058	Perimysium
AGGGATGGTGTATGGG-FCAImmP7536759	4.30575	3.47565	TenoProg
AGGTCATTCTATCCCG-FCAImmP7536759	2.77798	4.08898	Teno
AGGTCCGAGAGGTAGA-FCAImmP7536759	3.04724	2.89183	Perimysium
AGTCTTTCAGCTGCAC-FCAImmP7536759	2.05094	2.89552	Perimysium
AGTGAGGTCCGAGCCA-FCAImmP7536759	2.70811	2.89165	Perimysium
AGTGGGATCCACGACG-FCAImmP7536759	3.98581	2.50174	Perimysium
ATAGACCTCGTCCAGG-FCAImmP7536759	4.01879	2.24975	Perimysium
ATCATGGGTCGCTTCT-FCAImmP7536759	3.02215	2.71342	Perimysium
ATCTGCCTCAAGGTAA-FCAImmP7536759	2.02344	2.73183	Perimysium
ATGCGATAGAATGTGT-FCAImmP7536759	3.18376	2.59411	Perimysium
ATGTGTGAGATCACGG-FCAImmP7536759	2.39244	2.9898	Perimysium
ATGTGTGTCCGTACAA-FCAImmP7536759	2.51844	3.09553	Perimysium
ATTATCCAGTTAACGA-FCAImmP7536759	2.1641	2.97778	Perimysium
ATTATCCCAGTAAGCG-FCAImmP7536759	2.5291	4.37882	Teno
ATTTCTGGTTCCAACA-FCAImmP7536759	2.15314	3.29273	Perimysium
CAACCTCTCTACTCAT-FCAImmP7536759	2.55704	3.2629	Perimysium
CAACTAGCAAGTTCTG-FCAImmP7536759	2.05917	2.62033	Perimysium
CAAGTTGCACCAGATT-FCAImmP7536759	2.51624	3.83655	Teno
CACACCTCATCACAAC-FCAImmP7536759	2.17058	2.89532	Perimysium
CACAGGCTCAACGCTA-FCAImmP7536759	2.09369	2.6133	Perimysium
CACTCCATCACAACGT-FCAImmP7536759	2.86124	2.56852	Perimysium
CAGCGACCAGGGCATA-FCAImmP7536759	2.40698	2.73285	Perimysium
CAGCGACTCAAGAAGT-FCAImmP7536759	2.81397	3.72348	Teno
CAGCTAAGTGAAATCA-FCAImmP7536759	2.52972	2.78603	Perimysium
CAGCTGGAGACCACGA-FCAImmP7536759	2.81617	3.94042	Perimysium
CAGCTGGGTCAGCTAT-FCAImmP7536759	4.13843	2.34409	Perimysium
CAGCTGGTCTGCTGTC-FCAImmP7536759	3.38779	3.02532	Perimysium
CAGTAACTCCTCGCAT-FCAImmP7536759	2.0014	3.06232	Perimysium
CATATGGGTGTGGCTC-FCAImmP7536759	2.96955	3.93246	Perimysium
CATATTCCACCTCGTT-FCAImmP7536759	2.60033	3.33917	Perimysium
CATCCACGTGACTACT-FCAImmP7536759	2.44006	3.41331	Perimysium
CATCGGGGTTTAGGAA-FCAImmP7536759	4.345	1.79276	Perimysium
CATGACAAGGATCGCA-FCAImmP7536759	3.59262	2.79542	Perimysium
CATGACAAGTGATCGG-FCAImmP7536759	2.07213	2.69937	Perimysium
CATGGCGGTGTAACGG-FCAImmP7536759	2.09038	2.8034	Perimysium
CATTATCGTCAGAGGT-FCAImmP7536759	3.74808	2.51391	Perimysium
CCAATCCCACGAGAGT-FCAImmP7536759	2.21556	3.09726	Perimysium
CCACCTATCCACGCAG-FCAImmP7536759	2.1589	2.72387	Perimysium
CCACGGATCGATGAGG-FCAImmP7536759	4.63261	2.32039	Perimysium
CCACTACCACCGGAAA-FCAImmP7536759	2.17965	2.77177	Perimysium
CCATTCGCATCGGACC-FCAImmP7536759	2.06997	3.06467	Perimysium
CCCAATCGTAGGGTAC-FCAImmP7536759	2.17071	3.32305	Perimysium
CCCATACAGGAGCGTT-FCAImmP7536759	2.30797	3.30729	Perimysium
CCCTCCTGTGATGTGG-FCAImmP7536759	2.15553	2.97871	Perimysium
CCCTCCTTCGCCGTGA-FCAImmP7536759	2.20685	3.31325	Perimysium
CCGGGATCAGCCACCA-FCAImmP7536759	2.92118	2.59139	Perimysium
CCGTGGATCACGCATA-FCAImmP7536759	2.21535	2.71747	Perimysium
CCGTGGATCTTCTGGC-FCAImmP7536759	3.04465	3.01807	Perimysium
CCTAAAGTCACTGGGC-FCAImmP7536759	2.15404	3.11011	Perimysium
CCTATTAGTGTTGAGG-FCAImmP7536759	2.39925	3.14569	Perimysium
CCTCAGTGTTCAGGCC-FCAImmP7536759	2.16344	2.80445	Perimysium
CCTCTGATCACTATTC-FCAImmP7536759	2.54578	2.77834	Perimysium
CCTTACGCAACACGCC-FCAImmP7536759	2.89151	2.87218	Perimysium
CCTTACGCATGCCACG-FCAImmP7536759	2.43552	2.81692	Perimysium
CGCGGTAAGCACACAG-FCAImmP7536759	2.27883	2.83868	Perimysium
CGCTATCGTACGACCC-FCAImmP7536759	2.03891	3.54172	Perimysium
CGCTGGACAGGCTGAA-FCAImmP7536759	4.32251	1.89721	Perimysium
CGGACACGTACAGTGG-FCAImmP7536759	2.75152	3.02992	Perimysium
CGGGTCAGTTTAGCTG-FCAImmP7536759	2.81859	4.30432	Teno
CGGTTAAAGGCAGGTT-FCAImmP7536759	4.28946	3.18472	Perimysium
CGGTTAAGTAAATACG-FCAImmP7536759	2.80104	2.78504	Perimysium
CGGTTAAGTCCGTGAC-FCAImmP7536759	2.57138	2.93229	Perimysium
CGTAGCGCAAACCCAT-FCAImmP7536759	2.48672	3.2065	Perimysium
CGTAGGCTCAATACCG-FCAImmP7536759	2.59972	2.64148	Perimysium
CGTCAGGCATGCCCGA-FCAImmP7536759	2.40278	4.4808	Teno
CGTGAGCTCCCTTGTG-FCAImmP7536759	1.97154	3.84506	Teno
CGTTAGATCCACTGGG-FCAImmP7536759	2.20964	4.22087	Teno
CGTTCTGAGTAACCCT-FCAImmP7536759	2.11547	2.63738	Perimysium
CTCATTACACGCTTTC-FCAImmP7536759	2.00365	4.03335	Teno
CTCGAGGAGTTTAGGA-FCAImmP7536759	2.08738	2.84481	Perimysium
CTCTACGAGGTGCACA-FCAImmP7536759	2.00066	3.65989	Teno
CTCTACGTCGCTTGTC-FCAImmP7536759	2.91316	2.97615	Perimysium
CTGAAACAGGGTTCCC-FCAImmP7536759	2.18426	2.67929	Perimysium
CTGAAGTTCCAACCAA-FCAImmP7536759	2.5785	2.83462	Perimysium
CTGATCCAGCTACCTA-FCAImmP7536759	2.35562	2.93255	Perimysium
CTGATCCCAAGCCGTC-FCAImmP7536759	2.61478	3.6617	Perimysium
CTGCCTACAGGATCGA-FCAImmP7536759	5.27253	1.41017	Perimysium
CTGCCTACAGGGTTAG-FCAImmP7536759	2.30869	4.09591	Teno
CTGCTGTGTGTTCGAT-FCAImmP7536759	3.11377	2.55323	Perimysium
CTGGTCTCAATCTACG-FCAImmP7536759	2.25996	2.73463	Perimysium
CTTACCGTCGAATCCA-FCAImmP7536759	2.34176	3.72404	Teno
CTTAGGAAGAAACGAG-FCAImmP7536759	2.50867	4.01208	Teno
CTTCTCTCAGCCTTTC-FCAImmP7536759	2.18067	3.11475	Perimysium
GAACGGAGTCTCTTTA-FCAImmP7536759	2.43911	2.94252	Perimysium
GAATAAGCATGTAGTC-FCAImmP7536759	2.23143	3.12049	Perimysium
GACCAATCAACGCACC-FCAImmP7536759	3.96748	2.45995	Perimysium
GACCAATCATGCGCAC-FCAImmP7536759	2.38079	2.6432	Perimysium
GACCTGGTCTGTACGA-FCAImmP7536759	2.49327	3.68859	Perimysium
GACGCGTAGTTGTAGA-FCAImmP7536759	2.09154	2.90231	Perimysium
GACGTGCCATTATCTC-FCAImmP7536759	2.17334	3.0695	Perimysium
GACTAACCAGTCCTTC-FCAImmP7536759	2.26999	3.08619	Perimysium
GACTACATCACGGTTA-FCAImmP7536759	2.43205	3.84513	Teno
GACTGCGGTTACGACT-FCAImmP7536759	1.87064	2.90788	Perimysium
GAGGTGAGTGGCGAAT-FCAImmP7536759	2.11493	2.898	Perimysium
GAGTCCGAGCTCCTTC-FCAImmP7536759	1.95657	3.01158	Perimysium
GCAAACTAGGCGACAT-FCAImmP7536759	1.97888	2.59831	Perimysium
GCACATAAGCTGTCTA-FCAImmP7536759	2.28681	2.69196	Perimysium
GCAGTTAAGATGCGAC-FCAImmP7536759	2.19265	2.79677	Perimysium
GCATACACAGCCAATT-FCAImmP7536759	2.72661	3.73436	Perimysium
GCCAAATAGTCTCAAC-FCAImmP7536759	2.67721	2.97502	Perimysium
GCCAAATTCTTGTATC-FCAImmP7536759	2.02966	2.64336	Perimysium
GCGACCATCCAAACTG-FCAImmP7536759	2.35726	4.14641	Teno
GCGCCAACAGCTATTG-FCAImmP7536759	1.97187	2.70472	Perimysium
GCTCCTATCTGTACGA-FCAImmP7536759	4.40418	2.53926	Perimysium
GCTGCAGGTCCTCCAT-FCAImmP7536759	2.33926	2.71859	Perimysium
GCTGCAGTCGCCAAAT-FCAImmP7536759	4.56941	2.50608	Perimysium
GCTTCCATCGGACAAG-FCAImmP7536759	3.06416	4.14826	Perimysium
GGAACTTGTGTGCCTG-FCAImmP7536759	2.19642	2.82616	Perimysium
GGACAAGCACATTAGC-FCAImmP7536759	2.47407	2.80897	Perimysium
GGACAGAAGAGCCTAG-FCAImmP7536759	2.21861	2.59512	Perimysium
GGAGCAATCACCACCT-FCAImmP7536759	2.13407	3.50691	Perimysium
GGATGTTTCAAACAAG-FCAImmP7536759	2.11802	2.72879	Perimysium
GGCCGATAGCCAGGAT-FCAImmP7536759	4.14575	1.82588	Perimysium
GGCGACTTCGAGAGCA-FCAImmP7536759	2.71451	2.82069	Perimysium
GGCGTGTCAAGTTCTG-FCAImmP7536759	2.12153	2.65048	Perimysium
GGCGTGTCAGCTGTTA-FCAImmP7536759	2.51419	3.00991	Perimysium
GGCTCGATCACCATAG-FCAImmP7536759	1.97536	2.75211	Perimysium
GGGAATGTCCGATATG-FCAImmP7536759	2.428	2.92609	Perimysium
GGGATGAGTCTGCAAT-FCAImmP7536759	3.30099	3.80112	Perimysium
GGGTCTGGTATAGGGC-FCAImmP7536759	2.99059	2.95137	Perimysium
GGTGTTATCAGCACAT-FCAImmP7536759	2.71929	4.09854	Teno
GTACTCCTCACCTCGT-FCAImmP7536759	2.12365	3.03855	Perimysium
GTAGTCAGTATCACCA-FCAImmP7536759	2.23291	2.674	Perimysium
GTCGGGTCAGCCACCA-FCAImmP7536759	4.46194	1.87697	Perimysium
GTCGTAAAGAGGGATA-FCAImmP7536759	2.24831	2.57075	Perimysium
GTCGTAACAGGCGATA-FCAImmP7536759	3.54529	2.88748	Perimysium
GTCGTAAGTTCAGCGC-FCAImmP7536759	2.56254	2.93651	Perimysium
GTGCTTCGTCTTCGTC-FCAImmP7536759	1.88096	4.10867	Teno
GTGCTTCTCGACAGCC-FCAImmP7536759	2.1216	4.14645	Teno
GTTACAGCACCATCCT-FCAImmP7536759	2.7669	2.85837	Perimysium
GTTCATTGTACTTCTT-FCAImmP7536759	2.34584	3.54464	Teno
TAAGTGCCAAGTCATC-FCAImmP7536759	2.35461	2.77601	Perimysium
TACAGTGAGTGGAGTC-FCAImmP7536759	2.58078	2.77029	Perimysium
TACAGTGCAGTCACTA-FCAImmP7536759	2.99042	2.90284	Perimysium
TACAGTGTCTCGAGTA-FCAImmP7536759	2.05197	4.07672	Teno
TACGGATTCCCTGACT-FCAImmP7536759	1.99653	4.17596	Teno
TACTCATCACATGACT-FCAImmP7536759	2.11093	2.82032	Perimysium
TACTTACGTATGAAAC-FCAImmP7536759	2.00714	2.56336	Perimysium
TACTTGTCATCCCATC-FCAImmP7536759	2.42364	2.77287	Perimysium
TAGCCGGAGACCTTTG-FCAImmP7536759	4.48045	2.55757	Perimysium
TAGTTGGTCGTCCAGG-FCAImmP7536759	4.03832	2.74614	Perimysium
TATGCCCTCCTGCTTG-FCAImmP7536759	2.41395	3.46194	Perimysium
TCAACGAAGTGGTAGC-FCAImmP7536759	2.27615	2.93155	Perimysium
TCAACGACAGCGTTCG-FCAImmP7536759	2.16157	2.57017	Perimysium
TCAGGATTCACAACGT-FCAImmP7536759	2.11118	2.77676	Perimysium
TCAGGTAAGTTGCAGG-FCAImmP7536759	2.22452	2.69966	Perimysium
TCATTTGGTGTGCCTG-FCAImmP7536759	3.01706	2.93906	Perimysium
TCCACACCATCCCATC-FCAImmP7536759	4.42692	2.09485	TenoProg
TCCACACGTAGCTGCC-FCAImmP7536759	2.6157	2.83389	Perimysium
TCTATTGGTGATGTCT-FCAImmP7536759	2.38282	3.39492	Perimysium
TCTCTAAAGAACTGTA-FCAImmP7536759	2.30437	3.4774	Perimysium
TCTCTAACAAGACGTG-FCAImmP7536759	2.2462	3.9547	Teno
TCTGAGAGTCGACTAT-FCAImmP7536759	2.20795	2.94718	Perimysium
TCTTTCCGTCTCTTAT-FCAImmP7536759	2.7075	2.94568	Perimysium
TGACAACGTAGCCTAT-FCAImmP7536759	2.91238	2.83634	Perimysium
TGACGGCTCCCACTTG-FCAImmP7536759	2.02125	2.7725	Perimysium
TGACTTTAGATGTCGG-FCAImmP7536759	2.22205	2.97373	Perimysium
TGAGCATTCGCACTCT-FCAImmP7536759	2.84661	2.84733	Perimysium
TGCCCTATCCAAGTAC-FCAImmP7536759	1.8548	3.02183	Perimysium
TGGCCAGGTAAACACA-FCAImmP7536759	2.54578	3.37114	Perimysium
TGGGAAGTCACCGTAA-FCAImmP7536759	2.79633	3.0709	Perimysium
TGTATTCGTGAGGGTT-FCAImmP7536759	2.2544	2.76192	Perimysium
TGTCCCATCAGGCGAA-FCAImmP7536759	2.12344	3.19371	Perimysium
TTCTTAGAGGATGTAT-FCAImmP7536759	1.9967	3.18208	Perimysium
TTGCCGTTCGGTTCGG-FCAImmP7536759	3.28349	3.09621	Perimysium
TTGGCAAAGATCTGCT-FCAImmP7536759	2.95143	2.97012	Perimysium
TTTCCTCAGTTACGGG-FCAImmP7536759	2.09628	2.73462	Perimysium
AACTTTCCACGCATCG-5386STDY7557335	3.49503	2.79407	Perimysium
ACACCCTTCTCTTATG-5386STDY7557335	3.39249	3.02401	TenoProg
ACGATGTGTGTGTGCC-5386STDY7557335	2.26512	2.9104	Perimysium
AGCGTCGCAGTCTTCC-5386STDY7557335	2.95841	3.22051	Perimysium
AGGTCCGGTAGGGACT-5386STDY7557335	2.50089	2.94231	Perimysium
AGTGGGAGTAGATTAG-5386STDY7557335	3.45164	3.11362	Perimysium
AGTTGGTGTCATGCCG-5386STDY7557335	3.4262	3.12434	TenoProg
ATCCACCAGCCCAACC-5386STDY7557335	3.33515	2.92597	Perimysium
ATCTGCCCAATGCCAT-5386STDY7557335	4.21409	2.10366	Perimysium
ATGTGTGAGGGATCTG-5386STDY7557335	3.16754	2.87963	Perimysium
CACAGTACATCGGAAG-5386STDY7557335	3.16122	3.13098	Perimysium
CACATTTAGTATCTCG-5386STDY7557335	2.95201	2.7556	Perimysium
CACCACTTCTGGTGTA-5386STDY7557335	4.16058	2.00078	Perimysium
CAGTCCTAGAAGGTTT-5386STDY7557335	3.36332	2.76524	Perimysium
CATGGCGGTTCACCTC-5386STDY7557335	4.35109	2.14945	Perimysium
CCCTCCTGTAGATTAG-5386STDY7557335	3.87181	3.11828	Perimysium
CCGTGGACAGCTGGCT-5386STDY7557335	3.9664	2.64221	TenoProg
CCTACCAGTCTTCAAG-5386STDY7557335	3.30274	3.18644	Perimysium
CGAGCCAAGACTAGGC-5386STDY7557335	2.72849	3.714	Perimysium
CGCTGGACAATGAAAC-5386STDY7557335	3.51399	3.18571	TenoProg
CGGACGTGTCAGAAGC-5386STDY7557335	3.58331	3.42263	TenoProg
CGGAGCTTCTAAGCCA-5386STDY7557335	2.90297	2.96994	Perimysium
CGTTCTGCATCGGGTC-5386STDY7557335	2.27413	2.88562	Perimysium
CTAAGACTCTGCGGCA-5386STDY7557335	2.36812	3.35666	Perimysium
CTACCCATCCTAAGTG-5386STDY7557335	2.58981	2.85718	Perimysium
CTAGAGTGTTAAGTAG-5386STDY7557335	2.12793	3.20117	Perimysium
GAAATGAGTGACGCCT-5386STDY7557335	3.27539	3.02459	TenoProg
GAAGCAGGTGTTTGGT-5386STDY7557335	2.19567	2.79093	Perimysium
GCAAACTTCCTGCTTG-5386STDY7557335	2.62528	3.98229	Teno
GCAATCAGTTCTGGTA-5386STDY7557335	2.43697	2.87781	Perimysium
GCGCCAACATTTCAGG-5386STDY7557335	4.38705	2.00855	Perimysium
GGACATTAGTGCGATG-5386STDY7557335	4.26745	3.4489	TenoProg
GGCTCGAGTGTCAATC-5386STDY7557335	3.00705	3.51536	Perimysium
GGGTTGCTCGCCTGAG-5386STDY7557335	3.14626	3.05968	Perimysium
GTACTTTTCCTGCAGG-5386STDY7557335	4.28642	2.42806	Perimysium
GTCTTCGGTTCCCTTG-5386STDY7557335	2.55444	2.72839	Perimysium
GTGCGGTCACCGATAT-5386STDY7557335	2.33758	2.96575	Perimysium
GTGCTTCGTTATGCGT-5386STDY7557335	2.92032	3.08093	Perimysium
GTTCATTTCGCCTGTT-5386STDY7557335	2.97256	2.99372	Perimysium
TAAGCGTCATACCATG-5386STDY7557335	3.39671	2.98743	Perimysium
TACACGAAGGACGAAA-5386STDY7557335	2.21451	2.63996	Perimysium
TCACGAACAAGCTGGA-5386STDY7557335	2.17154	2.62378	Perimysium
TCAGCAAGTCGCCATG-5386STDY7557335	3.00809	3.13384	Perimysium
TCGCGTTTCAATCACG-5386STDY7557335	2.85666	2.91898	Perimysium
TGAGAGGGTAAATGTG-5386STDY7557335	3.08994	3.15663	Perimysium
TGCGTGGCACAGATTC-5386STDY7557335	2.93787	3.00732	Perimysium
TGGCGCAAGTCGATAA-5386STDY7557335	2.82875	2.86078	Perimysium
TTGAACGCATCTCCCA-5386STDY7557335	3.64292	3.2439	TenoProg
TTGGAACAGACGCACA-5386STDY7557335	2.45886	2.91822	Perimysium
TTTGTCAAGTGGACGT-5386STDY7557335	2.71525	2.98519	Perimysium
AAAGTAGTCTTTAGGG-5386STDY7557336	3.91422	3.94579	TenoProg
ACACCGGCATGCTAGT-5386STDY7557336	4.39554	3.4499	TenoProg
ACGAGGAGTTCTGGTA-5386STDY7557336	3.29838	4.28858	TenoProg
ACGCAGCCACTACAGT-5386STDY7557336	3.80242	3.68684	TenoProg
ACGCCGACACATCTTT-5386STDY7557336	4.52159	4.358	TenoProg
ACGGCCAAGGCTCTTA-5386STDY7557336	3.41826	4.23684	TenoProg
AGCGTATGTTAAGGGC-5386STDY7557336	4.81031	2.2292	TenoProg
AGGCCACTCCGTTGCT-5386STDY7557336	3.34253	4.54342	TenoProg
ATAGACCCAGGCGATA-5386STDY7557336	4.62749	4.07996	TenoProg
ATCCGAAGTGCGAAAC-5386STDY7557336	3.24377	3.24464	TenoProg
ATGAGGGTCTTTAGTC-5386STDY7557336	3.26082	3.10919	Perimysium
ATTCTACGTCTCCACT-5386STDY7557336	3.97001	4.19049	TenoProg
ATTGGTGAGGATATAC-5386STDY7557336	2.89276	3.3769	Perimysium
CAAGAAATCTGGAGCC-5386STDY7557336	2.51443	2.65735	Perimysium
CACATTTCATCCTAGA-5386STDY7557336	3.90684	3.64756	TenoProg
CACATTTGTAAGCACG-5386STDY7557336	4.65049	5.07424	TenoProg
CAGCATAAGAGCTTCT-5386STDY7557336	3.52389	3.38465	Perimysium
CAGCTAACACTGCCAG-5386STDY7557336	3.90621	2.37294	Perimysium
CATATGGGTCCTAGCG-5386STDY7557336	2.95642	3.01718	Perimysium
CCACCTACATGCTAGT-5386STDY7557336	3.64356	3.98507	Perimysium
CCGTGGATCCTCGCAT-5386STDY7557336	3.6802	3.5074	Perimysium
CCGTGGATCTGAGTGT-5386STDY7557336	3.52109	3.99048	TenoProg
CCGTTCATCAATAAGG-5386STDY7557336	4.15214	3.79744	TenoProg
CCTATTAGTAAATGTG-5386STDY7557336	4.0087	3.6081	TenoProg
CCTATTATCCAGAGGA-5386STDY7557336	4.12237	3.9189	TenoProg
CCTCAGTCAATGAAAC-5386STDY7557336	4.07378	4.46777	TenoProg
CCTTACGTCTACCTGC-5386STDY7557336	3.34954	3.5565	Perimysium
CCTTCGAAGTTATCGC-5386STDY7557336	2.94285	3.83027	Perimysium
CCTTCGATCGTACCGG-5386STDY7557336	3.58801	3.58134	TenoProg
CGAGCACGTAGGACAC-5386STDY7557336	3.93211	4.26954	TenoProg
CGAGCACGTGCATCTA-5386STDY7557336	4.3486	5.25056	TenoProg
CGGACACTCATCTGTT-5386STDY7557336	4.1457	3.44865	TenoProg
CGGACTGAGGAGCGAG-5386STDY7557336	4.39493	4.277	TenoProg
CGGAGTCCAGTATAAG-5386STDY7557336	4.0152	4.11652	TenoProg
CGGAGTCTCCTCAATT-5386STDY7557336	3.79196	3.19213	TenoProg
CGTCACTTCAAACCAC-5386STDY7557336	5.34042	2.63205	TenoProg
CTAAGACAGCGGATCA-5386STDY7557336	3.78694	2.93138	TenoProg
CTAATGGGTCCGAAGA-5386STDY7557336	3.71406	4.59549	TenoProg
CTCTGGTGTCTAGTCA-5386STDY7557336	2.89584	2.80907	Perimysium
CTGTGCTCAACACGCC-5386STDY7557336	2.77841	2.9221	Perimysium
CTTAGGAAGTGTACGG-5386STDY7557336	2.86457	2.93713	Perimysium
CTTCTCTAGACTTGAA-5386STDY7557336	3.23963	3.30793	Perimysium
GAATAAGAGAGCTATA-5386STDY7557336	3.29369	3.07628	Perimysium
GACCTGGGTGTCAATC-5386STDY7557336	3.04335	3.43617	Perimysium
GACGGCTCAGTATGCT-5386STDY7557336	3.2635	3.20177	Perimysium
GACTACAGTTCCACAA-5386STDY7557336	4.09415	2.8892	Perimysium
GATCTAGAGAACAACT-5386STDY7557336	4.08915	2.28588	Perimysium
GATGAGGTCGCGATCG-5386STDY7557336	2.59621	2.92634	Perimysium
GATGCTACACGACGAA-5386STDY7557336	2.80014	2.96482	Perimysium
GCACTCTAGAGGGATA-5386STDY7557336	3.95345	4.18887	TenoProg
GCGGGTTGTTCCGGCA-5386STDY7557336	3.96901	3.17492	TenoProg
GCTTGAAGTTCCGTCT-5386STDY7557336	4.05398	3.19395	TenoProg
GGTATTGCATCTATGG-5386STDY7557336	3.07342	3.08478	Perimysium
GTACTCCGTTCTCATT-5386STDY7557336	2.93524	4.19422	Perimysium
GTAGGCCGTGCAACTT-5386STDY7557336	2.55947	3.02667	Perimysium
GTCTTCGCAAGCGAGT-5386STDY7557336	4.62523	3.02969	TenoProg
GTGGGTCGTGCCTGTG-5386STDY7557336	4.3392	4.30817	TenoProg
TAAGCGTGTCCTCCAT-5386STDY7557336	4.30825	3.47962	TenoProg
TACAGTGCAAAGTGCG-5386STDY7557336	2.95722	3.13686	Perimysium
TACGGGCCATTCCTCG-5386STDY7557336	3.38039	3.48168	Perimysium
TACTCATCATCACAAC-5386STDY7557336	3.83597	3.16508	Perimysium
TACTTGTAGTTATCGC-5386STDY7557336	2.47447	2.78126	Perimysium
TAGACCATCGCAAGCC-5386STDY7557336	4.0376	3.96417	TenoProg
TCACAAGGTTTGTTTC-5386STDY7557336	3.59513	3.83673	TenoProg
TCATTTGAGTACCGGA-5386STDY7557336	3.23797	2.76574	Perimysium
TCGGGACGTGCACCAC-5386STDY7557336	5.21504	1.97999	Perimysium
TCTGGAAAGCGATTCT-5386STDY7557336	3.1643	2.99788	Perimysium
TGACAACAGAATGTGT-5386STDY7557336	2.20423	2.7587	Perimysium
TGACTAGTCAAGCCTA-5386STDY7557336	3.87904	4.18957	TenoProg
TGACTTTAGAGTAATC-5386STDY7557336	3.22857	3.29769	Perimysium
TGAGCATAGCTACCGC-5386STDY7557336	3.28607	3.21865	Perimysium
TGCTGCTAGACCTAGG-5386STDY7557336	4.88354	2.39134	Perimysium
TGCTGCTCAATCAGAA-5386STDY7557336	4.09412	4.81501	TenoProg
TTCTCCTAGCTAGTTC-5386STDY7557336	4.07986	5.18856	TenoProg
TTGGAACAGCATCATC-5386STDY7557336	2.77722	3.54196	Perimysium
TTGGCAATCAGTACGT-5386STDY7557336	3.02843	3.42331	TenoProg
AAAGCAAGTTGCTCCT-5386STDY7557337	4.68439	4.08007	TenoProg
AAATGCCAGTCTCCTC-5386STDY7557337	4.00157	4.36843	TenoProg
AACGTTGTCCACTCCA-5386STDY7557337	4.62337	2.72578	TenoProg
AAGCCGCAGGTGTTAA-5386STDY7557337	3.68825	3.1751	TenoProg
AAGGAGCTCGAATGGG-5386STDY7557337	3.31408	3.42442	TenoProg
ACATACGGTCTCTTAT-5386STDY7557337	2.1353	2.82276	Perimysium
ACCCACTTCCCTAACC-5386STDY7557337	3.85515	3.79307	TenoProg
ACGAGCCAGCCCAATT-5386STDY7557337	4.32372	3.49348	TenoProg
ACGAGGACACAGGTTT-5386STDY7557337	4.097	4.42814	TenoProg
ACGCAGCCATAAAGGT-5386STDY7557337	4.35231	3.85038	TenoProg
ACTGATGGTTCAACCA-5386STDY7557337	3.52815	2.5244	Perimysium
AGCATACGTCTAGAGG-5386STDY7557337	2.83466	2.98145	Perimysium
AGCGGTCAGCCATCGC-5386STDY7557337	3.24256	2.94709	Perimysium
AGGCCGTTCAGTTAGC-5386STDY7557337	3.1445	3.13545	Perimysium
AGGTCATCATGTCTCC-5386STDY7557337	2.50501	2.7996	Perimysium
AGTGAGGGTACCATCA-5386STDY7557337	2.6691	2.77275	Perimysium
AGTGTCAGTAGGCTGA-5386STDY7557337	4.33524	3.34797	TenoProg
ATGAGGGTCGTAGATC-5386STDY7557337	4.31919	4.81297	TenoProg
ATTATCCTCCGCAAGC-5386STDY7557337	4.31357	3.67346	TenoProg
CAACCAACAGGTCCAC-5386STDY7557337	4.55235	4.55594	TenoProg
CAACCAAGTGCAACTT-5386STDY7557337	2.84145	2.95347	Perimysium
CAAGGCCTCATGTCCC-5386STDY7557337	3.43843	4.08328	TenoProg
CAAGTTGAGTGTACGG-5386STDY7557337	4.09894	3.61342	TenoProg
CACACCTCAAGACGTG-5386STDY7557337	2.48313	2.81803	Perimysium
CAGAATCCATCCCACT-5386STDY7557337	3.49934	3.97092	Perimysium
CAGCAGCAGCGTCTAT-5386STDY7557337	4.26256	4.49319	TenoProg
CAGGTGCAGACTAAGT-5386STDY7557337	3.51878	3.01984	Perimysium
CATCAAGCAGGGTTAG-5386STDY7557337	3.18927	3.27461	Perimysium
CATGACATCTTTAGTC-5386STDY7557337	4.00901	3.3344	Perimysium
CCAATCCAGAGGACGG-5386STDY7557337	4.42379	3.43278	TenoProg
CCACCTATCCTTGGTC-5386STDY7557337	2.80595	3.43009	Perimysium
CCCAGTTAGCTAAGAT-5386STDY7557337	2.47659	3.30683	Perimysium
CCCAGTTCAGCATACT-5386STDY7557337	2.35411	2.73163	Perimysium
CCGTACTCAATGGACG-5386STDY7557337	3.44177	4.26216	TenoProg
CGACCTTAGGATGGAA-5386STDY7557337	3.46025	2.74279	Perimysium
CGCGTTTGTACTCAAC-5386STDY7557337	3.68135	3.43693	TenoProg
CGGACGTTCATCGGAT-5386STDY7557337	4.60515	3.48142	TenoProg
CGTAGGCCACAAGTAA-5386STDY7557337	3.77115	3.18628	TenoProg
CGTTGGGAGCGTGAGT-5386STDY7557337	3.11047	4.2689	Teno
CTACGTCAGGTAGCCA-5386STDY7557337	4.26887	4.69448	TenoProg
CTAGCCTTCATCACCC-5386STDY7557337	3.36755	3.2271	Perimysium
CTCATTAAGGCCGAAT-5386STDY7557337	2.98651	3.10319	Perimysium
CTCGAGGTCTCATTCA-5386STDY7557337	4.2061	4.56284	TenoProg
CTCGTCATCGTCACGG-5386STDY7557337	2.31177	3.11412	Perimysium
CTCTACGTCTCCGGTT-5386STDY7557337	3.44024	3.4243	Perimysium
GACGGCTGTTTGGCGC-5386STDY7557337	4.21669	3.81171	TenoProg
GACGTTAAGAATAGGG-5386STDY7557337	4.01658	2.54646	Perimysium
GCAAACTAGGCTCAGA-5386STDY7557337	4.00936	4.82412	TenoProg
GCATACAAGTTCGATC-5386STDY7557337	3.8453	3.51625	TenoProg
GCATACACAATGGTCT-5386STDY7557337	4.05068	2.39975	Perimysium
GCCAAATCAAGCGTAG-5386STDY7557337	2.95773	3.0495	Perimysium
GCGCAACCATGAACCT-5386STDY7557337	4.13891	4.45728	Perimysium
GCGCAGTCAATGGATA-5386STDY7557337	2.72414	3.09751	Perimysium
GGAATAATCGTCTGCT-5386STDY7557337	4.2815	4.41372	TenoProg
GGACAGAAGAAACCAT-5386STDY7557337	3.05953	2.82097	Perimysium
GGACGTCCAGGTGCCT-5386STDY7557337	2.36089	2.8352	Perimysium
GGAGCAACATCATCCC-5386STDY7557337	3.24334	3.45597	TenoProg
GGATGTTAGAGCTTCT-5386STDY7557337	4.21724	3.22265	TenoProg
GGGACCTAGGGTGTTG-5386STDY7557337	2.41615	3.06473	Perimysium
GGTGAAGCAGGATTGG-5386STDY7557337	4.26021	5.18862	TenoProg
GGTGTTATCCAAATGC-5386STDY7557337	3.98308	4.94796	TenoProg
GTCAAGTAGGGATCTG-5386STDY7557337	3.54308	3.86669	TenoProg
GTCTTCGCAAAGCGGT-5386STDY7557337	3.70002	5.09597	TenoProg
GTTCGGGGTAAGTGTA-5386STDY7557337	4.53745	3.97422	TenoProg
GTTTCTACAAACTGCT-5386STDY7557337	3.65523	3.29592	TenoProg
TACAGTGGTTCCACTC-5386STDY7557337	2.43679	2.82224	Perimysium
TACCTATAGACCTTTG-5386STDY7557337	4.10863	2.82897	Perimysium
TAGACCAGTCTGATCA-5386STDY7557337	2.76984	3.76586	Perimysium
TAGAGCTTCAATACCG-5386STDY7557337	2.83082	2.78941	Perimysium
TAGTTGGAGACAAGCC-5386STDY7557337	4.06347	3.68334	TenoProg
TCAGGTAAGCTGCGAA-5386STDY7557337	3.21298	2.95911	Perimysium
TCCACACCAAACCCAT-5386STDY7557337	4.19238	3.35936	TenoProg
TCCACACCACATCCAA-5386STDY7557337	2.20001	2.83425	Perimysium
TCCACACCAGCGTAAG-5386STDY7557337	4.56819	3.21399	Perimysium
TCGCGAGTCAGCATGT-5386STDY7557337	3.77417	3.28874	TenoProg
TCGCGTTAGCAGCGTA-5386STDY7557337	3.86745	2.26657	Perimysium
TCGGGACCAGATTGCT-5386STDY7557337	2.99842	2.97162	Perimysium
TCTATTGAGTCCTCCT-5386STDY7557337	3.06804	2.85006	Perimysium
TCTGAGATCTGTTGAG-5386STDY7557337	4.29437	5.05649	TenoProg
TCTTTCCAGAATTCCC-5386STDY7557337	3.33653	3.05817	Perimysium
TGAGCATTCAGTCAGT-5386STDY7557337	5.06632	4.1884	Perimysium
TGAGCCGGTACCGTAT-5386STDY7557337	4.21558	3.16498	TenoProg
TGCCCATGTAATCGTC-5386STDY7557337	3.41445	3.89326	Teno
TGCTACCAGTGGAGTC-5386STDY7557337	3.26532	3.08875	Perimysium
TGGCCAGCACGAAAGC-5386STDY7557337	2.60369	2.89311	Perimysium
TGTTCCGAGCACCGCT-5386STDY7557337	2.97879	3.16492	Perimysium
TTAGGCAAGTTGTCGT-5386STDY7557337	3.17205	4.12099	Teno
TTCCCAGGTTCAGACT-5386STDY7557337	3.41386	3.44935	TenoProg
TTCTACATCTTCAACT-5386STDY7557337	3.51938	3.60393	TenoProg
TTGCGTCTCCTACAGA-5386STDY7557337	3.97653	3.41079	Perimysium
TTTATGCTCGTCGTTC-5386STDY7557337	2.66119	2.69385	Perimysium
AAAGCAAGTCATGCCG-5478STDY7652318	4.82298	3.40628	TenoProg
AAATGCCCATTTCACT-5478STDY7652318	4.1154	4.34898	TenoProg
ACGATGTGTTCTCATT-5478STDY7652318	4.35595	3.60716	TenoProg
AGGTCATTCTACCAGA-5478STDY7652318	3.79542	3.59274	TenoProg
CACACAACAGGGCATA-5478STDY7652318	3.38825	3.65612	TenoProg
CACATAGCAGATTGCT-5478STDY7652318	3.89569	3.90343	TenoProg
CAGGTGCCACAAGTAA-5478STDY7652318	3.75096	3.3538	TenoProg
CCCAGTTCAAGGTTCT-5478STDY7652318	3.99027	4.00375	TenoProg
CCGTTCACACTCTGTC-5478STDY7652318	3.7956	3.43968	TenoProg
CGAGCCAGTTCGGCAC-5478STDY7652318	4.58444	3.72724	TenoProg
CGATGTAGTAGAAGGA-5478STDY7652318	4.23181	3.38838	TenoProg
CGCGTTTAGCGTTTAC-5478STDY7652318	4.30377	3.68946	TenoProg
CGCTATCAGCCCTAAT-5478STDY7652318	4.50897	3.73098	TenoProg
CGGAGTCGTAGAGTGC-5478STDY7652318	4.57305	4.23178	TenoProg
CGTGTCTTCTCGCTTG-5478STDY7652318	4.00144	4.13035	TenoProg
CGTTGGGAGCCCAACC-5478STDY7652318	4.18724	3.57751	TenoProg
CTCTGGTGTCTCAACA-5478STDY7652318	4.29988	4.29814	TenoProg
CTGCGGAAGATGCCTT-5478STDY7652318	4.29316	3.56588	TenoProg
GAACGGATCCACGTGG-5478STDY7652318	4.09872	3.56127	TenoProg
GACTAACAGCTCCTCT-5478STDY7652318	4.93652	3.57292	TenoProg
GAGGTGATCCTGTACC-5478STDY7652318	3.57343	3.45838	TenoProg
GAGTCCGCAGACAAAT-5478STDY7652318	3.9667	3.47848	TenoProg
GCATACACAGTCTTCC-5478STDY7652318	3.86971	3.75726	TenoProg
GCATGCGCAGGTCCAC-5478STDY7652318	3.33355	3.28032	TenoProg
GCATGCGGTTCGCTAA-5478STDY7652318	4.8713	3.51546	TenoProg
GGAGCAAGTCCGCTGA-5478STDY7652318	5.42492	3.67793	TenoProg
GTAGGCCAGACCGGAT-5478STDY7652318	3.98154	4.13264	TenoProg
GTCCTCACATTTGCTT-5478STDY7652318	4.14039	3.95872	TenoProg
GTCGGGTTCAGGCCCA-5478STDY7652318	4.56702	3.52308	TenoProg
GTCGTAACACCGGAAA-5478STDY7652318	4.07604	3.62945	TenoProg
GTGCGGTGTCTGGTCG-5478STDY7652318	4.07055	3.52118	TenoProg
TAAGCGTAGATCCGAG-5478STDY7652318	4.004	4.15616	TenoProg
TAAGCGTAGGAGTACC-5478STDY7652318	3.6986	3.28985	TenoProg
TACAGTGAGCATCATC-5478STDY7652318	4.38853	3.85919	TenoProg
TAGCCGGAGATCTGAA-5478STDY7652318	4.80163	3.35724	TenoProg
TCGCGTTTCATGCATG-5478STDY7652318	3.71519	3.47338	TenoProg
TCTGAGATCGACCAGC-5478STDY7652318	3.20904	3.59792	TenoProg
TGAGAGGGTGTTGAGG-5478STDY7652318	4.08206	3.30475	TenoProg
TGCACCTCAGGATTGG-5478STDY7652318	4.14465	4.09574	TenoProg
TGGGAAGGTGATAAAC-5478STDY7652318	4.26922	3.78878	TenoProg
TTGAACGTCGGGAGTA-5478STDY7652318	4.45338	4.67498	TenoProg
TTGCGTCCAGGGTATG-5478STDY7652318	4.14731	3.59266	TenoProg
TTTGGTTAGTGTGGCA-5478STDY7652318	4.32182	4.97412	TenoProg
CAAGTTGAGGAGTAGA-5478STDY7717491	4.18391	3.96682	TenoProg
AGCTCCTCAGTATCTG-5478STDY7717492	3.79332	3.58408	TenoProg
GATGAAATCTGGTTCC-5478STDY7717492	7.47664	3.35555	TenoProg
AAACGGGAGAATCTCC-5478STDY7935101	2.20964	3.76261	Teno
AAAGCAACAATAGAGT-5478STDY7935101	2.79831	2.92233	Perimysium
AAAGCAATCGCGTAGC-5478STDY7935101	3.48805	4.15465	Teno
AAAGCAATCTAGCACA-5478STDY7935101	3.10717	3.70046	Teno
AAAGTAGAGCCTATGT-5478STDY7935101	1.90389	3.12488	Perimysium
AAAGTAGCATATACCG-5478STDY7935101	2.28365	4.40217	Teno
AAAGTAGTCTGGGCCA-5478STDY7935101	3.05673	3.47785	Perimysium
AAATGCCGTGCAACGA-5478STDY7935101	2.64399	3.73761	Teno
AAATGCCTCTACCTGC-5478STDY7935101	2.72562	3.89737	Teno
AACCATGCAATAGCAA-5478STDY7935101	2.43228	4.37793	Teno
AACCATGCAATCGAAA-5478STDY7935101	2.52537	3.16829	Perimysium
AACCATGGTATGCTTG-5478STDY7935101	2.00108	3.90484	Teno
AACCGCGAGAAACGCC-5478STDY7935101	2.75526	3.17461	Perimysium
AACCGCGGTGTAATGA-5478STDY7935101	2.5158	3.91646	Teno
AACGTTGCATCGATTG-5478STDY7935101	2.57506	4.40764	Teno
AACGTTGTCTTACCGC-5478STDY7935101	2.32556	4.33612	Teno
AACTCCCCACTGCCAG-5478STDY7935101	2.21314	3.72367	Perimysium
AACTCTTCAGACTCGC-5478STDY7935101	2.34381	2.60661	Perimysium
AACTCTTGTATATGAG-5478STDY7935101	2.40244	3.52897	Perimysium
AACTGGTGTCGGCTCA-5478STDY7935101	2.98633	2.65149	Perimysium
AACTTTCTCAAACAAG-5478STDY7935101	2.1421	2.80366	Perimysium
AAGACCTAGCAAATCA-5478STDY7935101	2.30146	2.89767	Perimysium
AAGACCTCACCCAGTG-5478STDY7935101	2.32363	2.98201	Perimysium
AAGACCTGTACCCAAT-5478STDY7935101	2.84007	3.07454	Perimysium
AAGCCGCCACGCTTTC-5478STDY7935101	2.17743	4.9712	Teno
AAGCCGCTCCAGATCA-5478STDY7935101	3.43697	2.89166	Perimysium
AAGCCGCTCCAGGGCT-5478STDY7935101	2.91415	4.0529	Teno
AAGGAGCAGGACTGGT-5478STDY7935101	2.77601	2.78862	Perimysium
AAGGAGCGTAAACACA-5478STDY7935101	3.515	4.87321	Teno
AAGTCTGAGGCCCGTT-5478STDY7935101	2.29158	2.78458	Perimysium
AAGTCTGCATTAACCG-5478STDY7935101	1.95466	4.00176	Teno
AAGTCTGGTACATGTC-5478STDY7935101	3.35936	2.93839	Perimysium
AATCCAGAGGAGTTGC-5478STDY7935101	1.83365	4.07066	Teno
AATCGGTAGAGTACCG-5478STDY7935101	2.61375	4.35469	Teno
ACACCAAGTAGCTAAA-5478STDY7935101	2.48039	2.94955	Perimysium
ACACCCTAGATAGGAG-5478STDY7935101	2.97869	3.16952	Perimysium
ACACTGATCAACCATG-5478STDY7935101	3.26077	3.11895	Perimysium
ACAGCCGTCGAACGGA-5478STDY7935101	2.93748	4.90202	Teno
ACAGCTATCTGGGCCA-5478STDY7935101	2.03797	4.00352	Teno
ACATACGGTCCGTGAC-5478STDY7935101	2.37235	3.98201	Teno
ACATCAGTCGCCCTTA-5478STDY7935101	2.69937	5.1026	Teno
ACATGGTCACTGTTAG-5478STDY7935101	2.72586	4.4214	Teno
ACATGGTGTGCTAGCC-5478STDY7935101	1.9869	4.0011	Teno
ACCAGTACACGGTGTC-5478STDY7935101	3.74682	2.82417	Perimysium
ACCCACTAGTGGTAGC-5478STDY7935101	2.88661	3.51781	Perimysium
ACCGTAACAGATCTGT-5478STDY7935101	2.49777	2.77684	Perimysium
ACCGTAACAGGATTGG-5478STDY7935101	3.01413	3.69516	Teno
ACCGTAAGTGATGTGG-5478STDY7935101	2.22559	4.26502	Teno
ACCGTAATCTGAGGGA-5478STDY7935101	2.17464	4.24233	Teno
ACCTTTAAGTTAGCGG-5478STDY7935101	3.12969	3.59014	Teno
ACCTTTATCAACCATG-5478STDY7935101	2.19979	4.32255	Teno
ACCTTTATCGCGATCG-5478STDY7935101	2.86355	4.30276	Teno
ACGAGCCAGCTAGCCC-5478STDY7935101	2.21893	4.7253	Teno
ACGAGCCTCGCATGAT-5478STDY7935101	2.37352	2.71039	Perimysium
ACGAGGAGTGCATCTA-5478STDY7935101	2.37851	4.08195	Teno
ACGATGTGTGCACCAC-5478STDY7935101	2.6382	3.63987	Perimysium
ACGCAGCAGCCGCCTA-5478STDY7935101	3.0231	3.72503	Perimysium
ACGCAGCAGGAGTTTA-5478STDY7935101	2.49894	2.88638	Perimysium
ACGCAGCGTTGTTTGG-5478STDY7935101	2.02458	4.28126	Teno
ACGCCAGTCTAGCACA-5478STDY7935101	2.25647	3.31761	Perimysium
ACGCCGACAGATGGCA-5478STDY7935101	2.58363	3.07386	Perimysium
ACGCCGACATAACCTG-5478STDY7935101	2.74986	2.98297	Perimysium
ACGCCGAGTACCAGTT-5478STDY7935101	2.6373	4.04482	Teno
ACGCCGATCAGAAATG-5478STDY7935101	2.68982	3.69013	Teno
ACGGAGACACGCGAAA-5478STDY7935101	2.13608	4.21315	Teno
ACGGGCTAGATGTTAG-5478STDY7935101	2.64207	3.94014	Teno
ACGGGCTGTAAGCACG-5478STDY7935101	2.51876	3.05183	Perimysium
ACGGGTCGTGCACTTA-5478STDY7935101	2.81676	2.82398	Perimysium
ACGTCAAAGCAGCGTA-5478STDY7935101	2.1651	4.20988	Teno
ACGTCAACACCAGGTC-5478STDY7935101	3.21805	3.36134	Perimysium
ACTGATGCAGGATCGA-5478STDY7935101	2.63721	4.20279	Teno
ACTGATGTCTTGTTTG-5478STDY7935101	2.27192	3.06809	Perimysium
ACTGCTCTCGGCCGAT-5478STDY7935101	2.24385	2.84799	Perimysium
ACTGTCCTCTTACCGC-5478STDY7935101	2.14846	3.24799	Perimysium
ACTTACTTCGCTGATA-5478STDY7935101	2.46618	3.95029	Teno
ACTTGTTCAATGTTGC-5478STDY7935101	3.03445	3.53424	Perimysium
ACTTTCACAAATCCGT-5478STDY7935101	2.12301	3.18656	Perimysium
ACTTTCACACGGCGTT-5478STDY7935101	2.28859	4.07241	Teno
ACTTTCACAGGGTATG-5478STDY7935101	2.7556	4.04458	Teno
AGAATAGGTTGGTGGA-5478STDY7935101	2.22684	3.70674	Teno
AGACGTTAGTCTCCTC-5478STDY7935101	1.93114	4.02209	Teno
AGACGTTGTCAATACC-5478STDY7935101	2.71369	3.25102	Perimysium
AGAGCGATCCTACAGA-5478STDY7935101	2.72503	4.00977	Teno
AGAGTGGGTCCGAAGA-5478STDY7935101	2.26096	4.00423	Teno
AGAGTGGGTTCAGTAC-5478STDY7935101	2.06496	3.14932	Perimysium
AGATTGCCACACAGAG-5478STDY7935101	2.41539	2.76348	Perimysium
AGATTGCCACAGACAG-5478STDY7935101	2.45878	2.95869	Perimysium
AGATTGCTCTCTAAGG-5478STDY7935101	2.81124	2.90972	Perimysium
AGCAGCCAGAAGGTTT-5478STDY7935101	2.51175	3.08898	Perimysium
AGCATACAGCACCGTC-5478STDY7935101	3.40432	3.82094	Perimysium
AGCATACCAAACCTAC-5478STDY7935101	2.06518	3.60268	Teno
AGCCTAAAGACTCGGA-5478STDY7935101	1.94281	4.23036	Teno
AGCCTAAAGCTCCTCT-5478STDY7935101	2.65992	3.32223	Perimysium
AGCCTAAGTAGCGCTC-5478STDY7935101	3.19546	3.19122	TenoProg
AGCCTAAGTGCTCTTC-5478STDY7935101	2.33966	2.75519	Perimysium
AGCGGTCTCCCAAGAT-5478STDY7935101	1.94365	4.15453	Teno
AGCGTATCAGAAGCAC-5478STDY7935101	1.82852	4.01909	Teno
AGCGTATTCAAGGCTT-5478STDY7935101	2.79259	3.65647	Teno
AGCTCCTAGAGCCCAA-5478STDY7935101	3.83306	2.99504	Perimysium
AGCTTGACACAACGTT-5478STDY7935101	2.00839	3.20335	Perimysium
AGGCCACTCCTCAACC-5478STDY7935101	2.02975	2.61837	Perimysium
AGGGAGTCAGATCCAT-5478STDY7935101	2.23241	3.08224	Perimysium
AGGGTGAGTCAAACTC-5478STDY7935101	2.36735	2.99356	Perimysium
AGGTCCGAGACTGTAA-5478STDY7935101	2.43536	3.35534	Perimysium
AGGTCCGTCTACGAGT-5478STDY7935101	3.0627	3.14109	Perimysium
AGTAGTCAGATATACG-5478STDY7935101	2.28764	4.04467	Teno
AGTAGTCCACCGATAT-5478STDY7935101	3.23638	3.04209	Perimysium
AGTAGTCGTAAGTTCC-5478STDY7935101	3.85833	3.52705	TenoProg
AGTAGTCGTATCTGCA-5478STDY7935101	2.03645	3.63371	Teno
AGTCTTTAGCGAAGGG-5478STDY7935101	2.48272	2.65298	Perimysium
AGTCTTTCATGTCTCC-5478STDY7935101	2.99927	2.93958	Perimysium
AGTGGGAGTCCGTGAC-5478STDY7935101	2.10145	2.73578	Perimysium
AGTGGGAGTGCGATAG-5478STDY7935101	2.25968	3.71404	Teno
AGTGTCATCCCAAGAT-5478STDY7935101	2.79945	4.38086	Teno
AGTGTCATCTCCAACC-5478STDY7935101	2.89626	2.82689	Perimysium
ATAACGCAGGGTGTGT-5478STDY7935101	2.51078	3.70677	Teno
ATAACGCTCGTACCGG-5478STDY7935101	1.96119	3.98919	Teno
ATAACGCTCTCGTATT-5478STDY7935101	1.8692	3.96219	Teno
ATAAGAGAGTCCGTAT-5478STDY7935101	2.23508	2.69358	Perimysium
ATAGACCTCGGCCGAT-5478STDY7935101	1.92928	3.31172	Perimysium
ATAGACCTCGTGACAT-5478STDY7935101	2.02836	3.88637	Teno
ATCACGAGTTGTCTTT-5478STDY7935101	2.41391	3.91371	Teno
ATCACGATCCTCAATT-5478STDY7935101	2.25546	2.93765	Perimysium
ATCATCTCAAGACACG-5478STDY7935101	2.21897	2.73457	Perimysium
ATCATCTCAGATGGCA-5478STDY7935101	3.52118	4.29158	Teno
ATCATCTTCTTTAGTC-5478STDY7935101	2.06024	2.70734	Perimysium
ATCATGGAGGGTTCCC-5478STDY7935101	2.6523	4.43825	Teno
ATCCACCGTGATAAGT-5478STDY7935101	2.24993	2.75974	Perimysium
ATCCACCTCGAACGGA-5478STDY7935101	3.90134	2.11824	Perimysium
ATCCGAAGTTCGTTGA-5478STDY7935101	2.06679	2.74824	Perimysium
ATCGAGTGTTAGAACA-5478STDY7935101	2.25544	3.95016	Teno
ATGAGGGAGTTAACGA-5478STDY7935101	2.49839	4.25185	Teno
ATGAGGGCAATAAGCA-5478STDY7935101	2.75018	2.74378	Perimysium
ATGAGGGGTGACTCAT-5478STDY7935101	2.23294	2.71426	Perimysium
ATGAGGGTCCGTCATC-5478STDY7935101	2.10605	3.67727	Teno
ATGAGGGTCTCACATT-5478STDY7935101	2.56737	4.67821	Teno
ATGCGATCAAGCTGGA-5478STDY7935101	2.26238	3.16129	Perimysium
ATGCGATGTAGCGATG-5478STDY7935101	1.79994	4.16405	Teno
ATGCGATGTGTAATGA-5478STDY7935101	3.48203	3.72856	Perimysium
ATGGGAGCAGTAACGG-5478STDY7935101	2.44989	3.31285	Perimysium
ATGGGAGGTGAGCGAT-5478STDY7935101	2.92282	4.10144	Teno
ATGGGAGTCTCCTATA-5478STDY7935101	2.24523	2.9508	Perimysium
ATGTGTGAGGAGTTGC-5478STDY7935101	2.52122	4.01953	Teno
ATGTGTGAGTGCCATT-5478STDY7935101	2.14886	2.76572	Perimysium
ATGTGTGAGTGTGAAT-5478STDY7935101	2.7359	3.53925	Teno
ATGTGTGTCCGTCAAA-5478STDY7935101	2.42956	3.00666	Perimysium
ATTACTCTCCGCGCAA-5478STDY7935101	2.88125	2.83324	Perimysium
ATTATCCCACTTCTGC-5478STDY7935101	4.23055	2.04275	Perimysium
ATTATCCGTAAGAGGA-5478STDY7935101	2.672	3.04953	Perimysium
ATTCTACCAAGAGGCT-5478STDY7935101	2.01317	4.17372	Teno
ATTCTACCACGCTTTC-5478STDY7935101	1.98974	3.5983	Teno
ATTCTACTCGTACGGC-5478STDY7935101	2.88941	2.95414	Perimysium
ATTCTACTCTATCCCG-5478STDY7935101	3.77408	2.37035	Perimysium
ATTTCTGCATCACAAC-5478STDY7935101	2.31248	4.19296	Teno
CAACCAAAGACTAGGC-5478STDY7935101	2.76886	4.12516	Teno
CAACCAAAGGGTTCCC-5478STDY7935101	2.59293	3.39857	Perimysium
CAACCTCAGACCTTTG-5478STDY7935101	2.43324	2.91799	Perimysium
CAACCTCTCTGACCTC-5478STDY7935101	2.02894	4.27922	Teno
CAACTAGAGAGGTACC-5478STDY7935101	2.80734	3.80629	Teno
CAAGAAAGTGAAAGAG-5478STDY7935101	2.71361	4.55129	Teno
CAAGAAAGTGGTACAG-5478STDY7935101	2.33253	3.07027	Perimysium
CAAGATCCAGGCGATA-5478STDY7935101	4.15705	2.83825	Perimysium
CAAGATCCAGTGGGAT-5478STDY7935101	2.84355	3.247	Perimysium
CAAGGCCTCGCCGTGA-5478STDY7935101	2.19306	3.99356	Teno
CACAAACAGAGACTTA-5478STDY7935101	4.17539	1.93576	Perimysium
CACAAACAGCGATCCC-5478STDY7935101	3.17602	4.2984	Teno
CACAAACCATCTACGA-5478STDY7935101	3.08527	3.21415	Perimysium
CACACTCTCGGCTTGG-5478STDY7935101	2.20694	3.68168	Teno
CACAGGCTCCACTCCA-5478STDY7935101	2.54445	3.02144	Perimysium
CACAGGCTCTGTACGA-5478STDY7935101	1.91027	3.15342	Perimysium
CACATAGGTCCCTTGT-5478STDY7935101	2.87293	3.67251	Teno
CACATTTGTGTGACGA-5478STDY7935101	2.36458	3.06435	Perimysium
CACCACTAGAAACCGC-5478STDY7935101	2.31965	3.5766	Perimysium
CACCACTAGTAGGTGC-5478STDY7935101	2.74247	3.88461	Teno
CACCAGGCAAGTCTGT-5478STDY7935101	2.65885	3.12173	Perimysium
CACCAGGGTCCAAGTT-5478STDY7935101	2.28409	4.0438	Teno
CACCAGGGTCTGGTCG-5478STDY7935101	3.03911	3.61189	Teno
CACCTTGCACACATGT-5478STDY7935101	2.07256	2.86406	Perimysium
CACCTTGTCTCTGTCG-5478STDY7935101	2.06955	3.21549	Perimysium
CACTCCACATCACCCT-5478STDY7935101	2.23277	3.04808	Perimysium
CAGAATCAGAAGAAGC-5478STDY7935101	2.13013	4.07748	Teno
CAGAATCAGTGACATA-5478STDY7935101	10.3536	0.895217	Perimysium
CAGAATCTCCCTAATT-5478STDY7935101	2.41379	2.95068	Perimysium
CAGAATCTCTGATACG-5478STDY7935101	3.47606	3.28307	Perimysium
CAGAGAGAGCGCCTCA-5478STDY7935101	3.07682	4.09103	Teno
CAGAGAGCACCGGAAA-5478STDY7935101	2.79631	3.81796	Teno
CAGCAGCCACTGTCGG-5478STDY7935101	2.62639	3.38499	Perimysium
CAGCCGAAGAAACCGC-5478STDY7935101	3.33366	2.78559	Perimysium
CAGCGACAGCAGACTG-5478STDY7935101	3.16059	3.51095	Teno
CAGCTGGAGAACTCGG-5478STDY7935101	2.1714	3.41641	Perimysium
CAGTAACCAGCTCGAC-5478STDY7935101	2.57851	3.27477	Perimysium
CAGTCCTTCCACTCCA-5478STDY7935101	2.62068	4.09673	Teno
CATCCACAGTTACGGG-5478STDY7935101	2.16245	2.8716	Perimysium
CATCCACGTATCAGTC-5478STDY7935101	1.85118	2.89069	Perimysium
CATCGGGCAGACAAGC-5478STDY7935101	2.42857	3.1462	Perimysium
CATGACACAAGTAATG-5478STDY7935101	2.15706	4.14264	Teno
CATGACACAATCAGAA-5478STDY7935101	2.42766	4.37748	Teno
CATGACATCCCTGACT-5478STDY7935101	2.35205	3.28089	Perimysium
CATGCCTCAGGTCTCG-5478STDY7935101	2.06454	3.15668	Perimysium
CATGGCGTCTTATCTG-5478STDY7935101	3.21684	3.36833	Perimysium
CATTATCGTGCACGAA-5478STDY7935101	3.43621	3.55202	Teno
CATTCGCCACATGACT-5478STDY7935101	3.05471	3.84125	Teno
CCAATCCAGACGCAAC-5478STDY7935101	3.42596	3.57155	Perimysium
CCAATCCAGTGATCGG-5478STDY7935101	4.01569	2.79478	Perimysium
CCAATCCAGTGGTAAT-5478STDY7935101	2.92811	3.97094	Teno
CCAATCCGTGCGATAG-5478STDY7935101	2.95506	2.86902	Perimysium
CCACCTAAGCTAGCCC-5478STDY7935101	1.78105	4.21483	Teno
CCACCTATCTCGTTTA-5478STDY7935101	2.01801	2.87723	Perimysium
CCACGGAGTCAGAGGT-5478STDY7935101	3.07869	4.26512	Teno
CCACTACGTCTCTCGT-5478STDY7935101	2.82111	4.27503	Teno
CCAGCGACAAGCCGTC-5478STDY7935101	2.27096	3.77542	Teno
CCAGCGAGTGACTACT-5478STDY7935101	2.23324	2.63408	Perimysium
CCATGTCAGAGACTAT-5478STDY7935101	2.34216	2.96655	Perimysium
CCATGTCGTAGAGGAA-5478STDY7935101	4.24795	1.82118	Perimysium
CCATGTCTCACGATGT-5478STDY7935101	1.8562	4.14733	Teno
CCATTCGCACACTGCG-5478STDY7935101	2.59996	3.70464	Teno
CCATTCGCAGCCTATA-5478STDY7935101	2.07148	3.68872	Teno
CCATTCGGTTCATGGT-5478STDY7935101	2.34642	3.30112	Perimysium
CCATTCGTCTACTTAC-5478STDY7935101	1.97494	2.89047	Perimysium
CCCAGTTCATGAACCT-5478STDY7935101	1.85585	2.95915	Perimysium
CCCAGTTGTCAGGACA-5478STDY7935101	3.10165	3.87643	Teno
CCCAGTTGTGATGATA-5478STDY7935101	2.60605	3.1657	Perimysium
CCCAGTTTCATTCACT-5478STDY7935101	2.6424	2.78136	Perimysium
CCCATACGTAATCACC-5478STDY7935101	2.99832	3.23745	Perimysium
CCCATACTCCCTTGCA-5478STDY7935101	2.28851	4.27801	Teno
CCCTCCTAGGGTTCCC-5478STDY7935101	2.85253	3.61436	Perimysium
CCGGTAGCAGGACCCT-5478STDY7935101	2.88783	4.13601	Teno
CCGTACTCAGTAGAGC-5478STDY7935101	2.62851	2.98015	Perimysium
CCGTACTGTCTAACGT-5478STDY7935101	2.49474	4.42314	Teno
CCGTACTGTCTGCAAT-5478STDY7935101	2.31351	2.92597	Perimysium
CCGTACTGTGTAATGA-5478STDY7935101	2.52816	3.27036	Perimysium
CCGTACTTCTAACTTC-5478STDY7935101	2.33096	3.71203	Perimysium
CCGTTCATCCTTGACC-5478STDY7935101	2.56659	3.45692	Perimysium
CCGTTCATCTTCAACT-5478STDY7935101	1.97489	3.07412	Perimysium
CCTAAAGTCGGCGCTA-5478STDY7935101	3.10246	3.34221	Teno
CCTACACGTCATGCAT-5478STDY7935101	2.00231	2.6043	Perimysium
CCTACACTCAGCTCTC-5478STDY7935101	3.13147	3.64123	Teno
CCTAGCTCAAAGTCAA-5478STDY7935101	2.37511	3.90385	Perimysium
CCTAGCTCAGGCTCAC-5478STDY7935101	2.60065	3.13075	Perimysium
CCTAGCTCATGTCGAT-5478STDY7935101	1.92164	3.75762	Teno
CCTATTACACGAGAGT-5478STDY7935101	2.26961	4.32182	Teno
CCTCAGTTCTAGCACA-5478STDY7935101	2.1397	4.14056	Teno
CCTCTGATCGGAGGTA-5478STDY7935101	2.39835	4.13644	Teno
CCTTACGGTTTGTGTG-5478STDY7935101	2.71448	4.58094	Teno
CCTTCCCCATCGGTTA-5478STDY7935101	1.8476	3.19644	Perimysium
CCTTCGACATGCAACT-5478STDY7935101	3.49821	2.47351	Perimysium
CCTTTCTCATATGAGA-5478STDY7935101	2.25235	3.88312	Teno
CGAACATGTCTTTCAT-5478STDY7935101	2.27614	3.13396	Perimysium
CGAATGTAGAAACCTA-5478STDY7935101	2.92285	2.97128	Perimysium
CGACCTTGTTAAGAAC-5478STDY7935101	2.49154	3.73045	Teno
CGACCTTTCTCGTTTA-5478STDY7935101	2.24886	3.84857	Teno
CGACTTCAGAAGGACA-5478STDY7935101	2.31793	4.40581	Teno
CGACTTCAGTAATCCC-5478STDY7935101	2.64138	3.30011	Perimysium
CGACTTCGTCTTTCAT-5478STDY7935101	1.96454	4.32491	Teno
CGAGAAGCAGTAAGAT-5478STDY7935101	2.96808	4.45819	Teno
CGAGCACTCATTCACT-5478STDY7935101	2.00362	2.9407	Perimysium
CGAGCACTCTCGATGA-5478STDY7935101	2.97496	4.27223	Teno
CGAGCCATCTTGCAAG-5478STDY7935101	2.55559	3.6948	Teno
CGATCGGCAGCTTCGG-5478STDY7935101	2.19133	3.49562	Perimysium
CGATGGCAGAGCCTAG-5478STDY7935101	2.71557	3.24554	Perimysium
CGATGGCGTCCTCTTG-5478STDY7935101	2.55767	3.92691	Teno
CGATGTAGTCCATGAT-5478STDY7935101	1.95336	2.55386	Perimysium
CGATGTATCCACGTTC-5478STDY7935101	3.49051	3.12412	Perimysium
CGATTGATCACCAGGC-5478STDY7935101	1.99818	4.34981	Teno
CGCCAAGCAGGTGGAT-5478STDY7935101	2.38316	3.03521	Perimysium
CGCGGTATCCCAGGTG-5478STDY7935101	2.5361	2.81528	Perimysium
CGCGTTTGTACTTGAC-5478STDY7935101	2.75392	3.35953	Perimysium
CGCTTCACAGATTGCT-5478STDY7935101	2.04826	4.04093	Teno
CGCTTCATCCGGCACA-5478STDY7935101	2.07978	3.0209	Perimysium
CGCTTCATCCTATTCA-5478STDY7935101	2.19406	2.94556	Perimysium
CGGACACGTCCATGAT-5478STDY7935101	2.1251	2.67793	Perimysium
CGGACACTCATTGCCC-5478STDY7935101	2.19201	3.70811	Teno
CGGACGTAGTCCAGGA-5478STDY7935101	1.94556	4.23667	Teno
CGGACGTCAAGGTGTG-5478STDY7935101	1.90987	3.87072	Teno
CGGACGTCACTTCGAA-5478STDY7935101	2.21986	2.87689	Perimysium
CGGACTGGTCGATTGT-5478STDY7935101	3.28968	3.61118	Perimysium
CGGAGTCTCACTTACT-5478STDY7935101	2.10486	3.21868	Perimysium
CGGAGTCTCGTTACAG-5478STDY7935101	2.34135	4.2316	Teno
CGGCTAGGTCATCGGC-5478STDY7935101	2.76366	2.94251	Perimysium
CGGCTAGTCTTTAGGG-5478STDY7935101	2.39197	4.19834	Teno
CGGGTCAAGAACAATC-5478STDY7935101	2.65584	3.36269	Perimysium
CGGGTCACAGCCAGAA-5478STDY7935101	2.26828	4.05277	Teno
CGGGTCAGTAGAAGGA-5478STDY7935101	2.39329	3.35161	Perimysium
CGGTTAACAAACGCGA-5478STDY7935101	2.40087	4.89616	Teno
CGGTTAAGTTAGAACA-5478STDY7935101	2.93926	2.95731	Perimysium
CGGTTAATCGAGAGCA-5478STDY7935101	2.07478	3.28319	Perimysium
CGTAGCGAGATATGGT-5478STDY7935101	2.93968	2.66232	Perimysium
CGTAGCGAGTGAAGTT-5478STDY7935101	2.55414	3.04432	Perimysium
CGTAGGCCAGTTTACG-5478STDY7935101	3.83806	2.59121	Perimysium
CGTAGGCCATGCTAGT-5478STDY7935101	2.63876	3.01129	Perimysium
CGTAGGCGTACAAGTA-5478STDY7935101	1.94336	4.057	Teno
CGTCACTAGTGTCCAT-5478STDY7935101	1.97936	3.52504	Teno
CGTCAGGAGGGAAACA-5478STDY7935101	3.09793	3.00211	Perimysium
CGTCAGGGTATGCTTG-5478STDY7935101	2.55907	3.91369	Teno
CGTCCATCAACTGCTA-5478STDY7935101	2.11788	3.80858	Teno
CGTCTACAGAAACCTA-5478STDY7935101	2.88143	3.25998	Perimysium
CGTCTACGTATTCGTG-5478STDY7935101	2.08629	2.78887	Perimysium
CGTGAGCCATTGTGCA-5478STDY7935101	2.0448	4.03764	Teno
CGTGAGCTCGGTTAAC-5478STDY7935101	1.9393	3.93056	Teno
CGTGTAAAGAGCTGCA-5478STDY7935101	2.20633	4.18301	Teno
CGTGTCTAGTGGGATC-5478STDY7935101	2.61739	3.101	Perimysium
CGTGTCTTCTGGAGCC-5478STDY7935101	3.58917	2.82598	Perimysium
CGTTCTGAGACAATAC-5478STDY7935101	3.05801	3.46386	Perimysium
CGTTCTGGTCAGTGGA-5478STDY7935101	2.17609	4.24875	Teno
CTAAGACAGCAGACTG-5478STDY7935101	3.12134	3.11532	Perimysium
CTAAGACGTTCGTCTC-5478STDY7935101	2.02366	2.8087	Perimysium
CTAATGGCATGAGCGA-5478STDY7935101	1.90865	4.16683	Teno
CTAATGGTCCCTGACT-5478STDY7935101	2.22696	2.91527	Perimysium
CTACACCTCCACGACG-5478STDY7935101	2.40781	3.18829	Perimysium
CTACATTCACCAGGTC-5478STDY7935101	1.96785	3.24393	Perimysium
CTACATTGTAGTGAAT-5478STDY7935101	2.0303	2.65237	Perimysium
CTACCCAAGATACACA-5478STDY7935101	2.30999	2.90413	Perimysium
CTACCCACAGATCGGA-5478STDY7935101	1.9123	3.09591	Perimysium
CTACCCACATCCGCGA-5478STDY7935101	2.30468	3.30745	Perimysium
CTACCCACATTACGAC-5478STDY7935101	2.38489	4.70768	Teno
CTACCCAGTCTAAACC-5478STDY7935101	2.54155	4.49526	Teno
CTACCCAGTCTGCGGT-5478STDY7935101	2.80564	4.24615	Teno
CTACGTCCACTTGGAT-5478STDY7935101	2.77289	2.7021	Perimysium
CTAGCCTAGTTATCGC-5478STDY7935101	3.06436	2.94715	Perimysium
CTCACACAGAAACGCC-5478STDY7935101	2.7224	3.11868	Perimysium
CTCACACCATTGAGCT-5478STDY7935101	2.37028	4.4303	Teno
CTCAGAATCCAAGTAC-5478STDY7935101	3.23294	3.91668	Perimysium
CTCATTATCCGCAGTG-5478STDY7935101	1.99696	3.89241	Teno
CTCCTAGGTGTTAAGA-5478STDY7935101	2.60081	2.70155	Perimysium
CTCCTAGTCAACTCTT-5478STDY7935101	2.12634	3.74013	Teno
CTCGAGGCACAAGCCC-5478STDY7935101	3.83923	2.78161	Perimysium
CTCGAGGCAGTTTACG-5478STDY7935101	2.48149	3.48432	Perimysium
CTCGGAGCAGACTCGC-5478STDY7935101	2.37553	2.93624	Perimysium
CTCGGAGGTGGCGAAT-5478STDY7935101	2.3058	3.43371	Perimysium
CTCGGAGTCTTAGAGC-5478STDY7935101	2.06593	3.02288	Perimysium
CTCGGGAAGATCACGG-5478STDY7935101	2.43524	2.9069	Perimysium
CTCGGGATCCCATTTA-5478STDY7935101	2.24825	3.03554	Perimysium
CTCGTACAGCTAGCCC-5478STDY7935101	2.12938	3.80825	Teno
CTCGTCATCTACGAGT-5478STDY7935101	1.97523	2.79107	Perimysium
CTCGTCATCTCGAGTA-5478STDY7935101	2.25193	3.35142	Perimysium
CTCTAATTCGAGAACG-5478STDY7935101	2.2254	3.40291	Perimysium
CTCTACGCATATGAGA-5478STDY7935101	2.97908	3.55158	Perimysium
CTCTACGGTTACGCGC-5478STDY7935101	3.6353	2.62179	Perimysium
CTCTACGTCAACACGT-5478STDY7935101	2.17263	3.40046	Perimysium
CTCTGGTCAAGTCTGT-5478STDY7935101	4.03292	2.98565	Perimysium
CTCTGGTCAGTCACTA-5478STDY7935101	2.11868	2.97411	Perimysium
CTCTGGTCATGGTTGT-5478STDY7935101	2.84496	3.98784	Teno
CTGAAGTGTATATGGA-5478STDY7935101	2.35874	3.43071	Teno
CTGAAGTGTCCGAACC-5478STDY7935101	2.51783	4.69181	Teno
CTGATAGAGTGTCCCG-5478STDY7935101	1.94003	4.14402	Teno
CTGATAGCACAACTGT-5478STDY7935101	2.92863	4.89774	Teno
CTGATCCAGCCAACAG-5478STDY7935101	2.0104	2.68141	Perimysium
CTGATCCCATAAGACA-5478STDY7935101	1.96113	3.16645	Perimysium
CTGATCCTCTTATCTG-5478STDY7935101	2.61996	2.76051	Perimysium
CTGCCTAAGTGAACGC-5478STDY7935101	2.64939	2.89934	Perimysium
CTGGTCTGTCATATGC-5478STDY7935101	3.12051	4.08773	Teno
CTGGTCTTCTAGCACA-5478STDY7935101	2.04986	3.23929	Perimysium
CTGTGCTAGAGTACAT-5478STDY7935101	2.27626	3.00823	Perimysium
CTGTGCTAGTTATCGC-5478STDY7935101	2.20147	2.74875	Perimysium
CTGTGCTTCTAACTGG-5478STDY7935101	2.45236	3.53249	Perimysium
CTTAACTGTGTGAATA-5478STDY7935101	2.1631	2.68233	Perimysium
CTTACCGAGTACGCCC-5478STDY7935101	2.46256	3.40342	Perimysium
CTTACCGCACGTGAGA-5478STDY7935101	2.81651	3.65018	Perimysium
CTTACCGCACTGTGTA-5478STDY7935101	2.72758	3.19762	Perimysium
CTTACCGCATCGGAAG-5478STDY7935101	2.16534	3.57525	Perimysium
CTTACCGTCCGTTGTC-5478STDY7935101	1.90765	3.93674	Teno
CTTAGGAGTACCATCA-5478STDY7935101	2.14162	3.47225	Perimysium
CTTAGGAGTTACCAGT-5478STDY7935101	2.16209	4.37434	Teno
CTTAGGATCAAAGTAG-5478STDY7935101	2.3662	3.47138	Perimysium
CTTAGGATCAACACAC-5478STDY7935101	2.50326	3.03838	Perimysium
CTTGGCTCAAGGTTCT-5478STDY7935101	2.06151	2.59615	Perimysium
CTTGGCTCATCTACGA-5478STDY7935101	3.08594	4.26813	Teno
CTTTGCGCAGCTGTGC-5478STDY7935101	3.05659	3.46026	Teno
GAAATGAAGGAATTAC-5478STDY7935101	2.49349	3.57055	Perimysium
GAACATCCACCCTATC-5478STDY7935101	2.61208	3.02625	Perimysium
GAACATCGTAGTGAAT-5478STDY7935101	1.95751	2.8538	Perimysium
GAACCTACAAAGCGGT-5478STDY7935101	2.36549	3.39529	Perimysium
GAATAAGAGCTGAAAT-5478STDY7935101	2.30012	4.47083	Teno
GAATAAGAGGAATCGC-5478STDY7935101	2.85669	4.28134	Teno
GAATAAGCATGCGCAC-5478STDY7935101	2.63515	3.84255	Teno
GAATGAACATTTGCTT-5478STDY7935101	2.20939	3.07651	Perimysium
GAATGAAGTAAGTTCC-5478STDY7935101	2.3799	3.16322	Perimysium
GAATGAAGTCTTGTCC-5478STDY7935101	2.46625	4.33716	Teno
GAATGAATCAGTTTGG-5478STDY7935101	1.95761	2.67658	Perimysium
GAATGAATCCTTGACC-5478STDY7935101	2.18543	2.94806	Perimysium
GACACGCCATTACGAC-5478STDY7935101	2.37633	2.9444	Perimysium
GACCAATCAAAGGAAG-5478STDY7935101	2.40145	3.62534	Perimysium
GACGCGTCACATTTCT-5478STDY7935101	2.39893	4.28543	Teno
GACGCGTTCCACTCCA-5478STDY7935101	2.74795	3.91786	Teno
GACGTGCGTTTCCACC-5478STDY7935101	1.96468	2.98051	Perimysium
GACTAACGTACAGACG-5478STDY7935101	2.03492	3.6232	Teno
GACTACACAGTCGTGC-5478STDY7935101	2.14969	2.7393	Perimysium
GACTACAGTACTTAGC-5478STDY7935101	4.2493	1.86771	Perimysium
GACTGCGGTCGCTTCT-5478STDY7935101	2.51334	4.23118	Teno
GACTGCGGTCTCCATC-5478STDY7935101	2.91623	3.04084	Perimysium
GACTGCGGTTCGGCAC-5478STDY7935101	2.34966	3.65692	Teno
GAGGTGACACAGACAG-5478STDY7935101	2.16599	2.64381	Perimysium
GATCAGTAGATAGTCA-5478STDY7935101	2.00954	4.12904	Teno
GATCAGTCATATGGTC-5478STDY7935101	2.65142	3.01283	Perimysium
GATCGTAAGGAGCGAG-5478STDY7935101	2.10119	3.29485	Teno
GATCGTAGTACCAGTT-5478STDY7935101	2.71142	3.26481	Perimysium
GATCGTATCAGCATGT-5478STDY7935101	2.0485	4.11487	Teno
GATCTAGAGCTGTCTA-5478STDY7935101	3.31687	3.49257	Teno
GATCTAGGTTCAGACT-5478STDY7935101	2.94344	3.77224	Teno
GATGAAACAAGTAATG-5478STDY7935101	2.08629	2.84108	Perimysium
GATGAAAGTAACGACG-5478STDY7935101	2.15182	3.07676	Perimysium
GATGAGGGTAATCACC-5478STDY7935101	1.98189	2.69086	Perimysium
GATGCTAAGTACATGA-5478STDY7935101	2.27705	3.76448	Teno
GATGCTAGTACTTCTT-5478STDY7935101	2.87482	2.95527	Perimysium
GATTCAGCACGAAAGC-5478STDY7935101	2.13441	4.12491	Teno
GATTCAGCATTCCTCG-5478STDY7935101	2.70232	3.69116	Teno
GCAATCAGTGGCTCCA-5478STDY7935101	2.5077	3.71711	Teno
GCAATCATCTCTTGAT-5478STDY7935101	2.09679	3.19802	Perimysium
GCACATAAGAAACCTA-5478STDY7935101	2.2449	2.94406	Perimysium
GCACATAAGAGGACGG-5478STDY7935101	2.56116	2.96159	Perimysium
GCACATATCGTATCAG-5478STDY7935101	2.11119	2.78291	Perimysium
GCATACATCTGGAGCC-5478STDY7935101	2.20928	2.75467	Perimysium
GCATGATAGGGAGTAA-5478STDY7935101	2.39268	2.66076	Perimysium
GCATGATTCTTCATGT-5478STDY7935101	1.96132	4.0574	Teno
GCATGCGCAAAGGTGC-5478STDY7935101	2.26076	4.29891	Teno
GCCAAATAGACTAAGT-5478STDY7935101	2.75334	2.81653	Perimysium
GCCAAATAGGCCCGTT-5478STDY7935101	2.82221	4.50837	Teno
GCCAAATCATCACAAC-5478STDY7935101	3.41422	2.69468	Perimysium
GCGCAACCAAGCGCTC-5478STDY7935101	2.16739	3.85355	Teno
GCGCCAACAAGCTGAG-5478STDY7935101	2.11068	4.03246	Teno
GCGCGATAGTGCAAGC-5478STDY7935101	3.31662	3.84327	Teno
GCGCGATCAATGACCT-5478STDY7935101	2.86718	2.78077	Perimysium
GCGCGATTCGGTCTAA-5478STDY7935101	2.18531	3.00277	Perimysium
GCGGGTTCAGTTAACC-5478STDY7935101	2.47389	3.84139	Teno
GCTCTGTAGGCAGGTT-5478STDY7935101	2.26732	3.50812	Teno
GCTCTGTCACGACGAA-5478STDY7935101	3.17134	3.04164	Perimysium
GCTGCAGCATCTGGTA-5478STDY7935101	2.78482	4.53294	Teno
GCTGCAGGTTGGACCC-5478STDY7935101	3.24473	3.64493	Teno
GCTGCGAAGCCCAGCT-5478STDY7935101	2.47278	4.42374	Teno
GCTGCGACAACTGCTA-5478STDY7935101	2.07847	2.90197	Perimysium
GCTGCTTGTCGATTGT-5478STDY7935101	2.15266	2.8566	Perimysium
GCTGGGTAGTGGACGT-5478STDY7935101	2.83347	4.67326	Teno
GCTTCCAGTACGCACC-5478STDY7935101	2.33432	3.10675	Perimysium
GCTTGAACACGGCGTT-5478STDY7935101	2.32461	3.24001	Perimysium
GGAACTTAGCCATCGC-5478STDY7935101	2.34037	4.16599	Teno
GGAACTTAGGGCTTGA-5478STDY7935101	2.4967	2.84972	Perimysium
GGAACTTTCTGATACG-5478STDY7935101	2.00075	2.72996	Perimysium
GGAATAACAGATCTGT-5478STDY7935101	2.6094	3.0295	Perimysium
GGACGTCAGCCACCTG-5478STDY7935101	2.22788	3.00285	Perimysium
GGACGTCAGGCGATAC-5478STDY7935101	2.96613	3.8839	Teno
GGAGCAAGTCCTCTTG-5478STDY7935101	1.92797	4.24086	Teno
GGAGCAATCTTAACCT-5478STDY7935101	2.5105	3.32222	Perimysium
GGATGTTGTATATGAG-5478STDY7935101	1.89248	3.88347	Teno
GGATTACAGATATACG-5478STDY7935101	2.92866	3.41419	Teno
GGATTACTCGGTTCGG-5478STDY7935101	2.25341	3.82721	Teno
GGCAATTAGCCACCTG-5478STDY7935101	2.64435	2.84648	Perimysium
GGCAATTCAGGCGATA-5478STDY7935101	3.17814	3.9166	Teno
GGCCGATCAATGACCT-5478STDY7935101	2.22823	3.53881	Perimysium
GGCCGATGTGTGTGCC-5478STDY7935101	2.08135	3.90379	Teno
GGCGACTCAAGAGTCG-5478STDY7935101	2.57859	2.89412	Perimysium
GGCGACTGTTCAGCGC-5478STDY7935101	2.611	2.7905	Perimysium
GGCGACTTCCATGAGT-5478STDY7935101	2.15232	4.36265	Teno
GGCGACTTCTTGTTTG-5478STDY7935101	1.97881	3.29345	Perimysium
GGCGTGTGTTCCAACA-5478STDY7935101	2.53583	3.0342	Perimysium
GGCTGGTGTAAGTTCC-5478STDY7935101	2.22182	3.66607	Perimysium
GGCTGGTTCGTGGTCG-5478STDY7935101	2.35707	3.74402	Perimysium
GGCTGGTTCGTTTGCC-5478STDY7935101	3.40412	3.47626	Perimysium
GGGAATGCAGATCCAT-5478STDY7935101	3.4451	2.94134	Perimysium
GGGACCTAGACTTTCG-5478STDY7935101	2.16238	3.39188	Teno
GGGACCTCAGCTCGAC-5478STDY7935101	2.21375	2.75978	Perimysium
GGGACCTGTGTTCTTT-5478STDY7935101	2.95282	3.04091	Perimysium
GGGACCTTCGTGGACC-5478STDY7935101	3.28979	4.28175	Teno
GGGAGATAGGGAGTAA-5478STDY7935101	2.81621	4.59662	Teno
GGGAGATCACTAAGTC-5478STDY7935101	3.06967	3.97634	Perimysium
GGGAGATTCTCAAGTG-5478STDY7935101	2.56621	3.248	Perimysium
GGGATGACAGATCGGA-5478STDY7935101	2.88338	3.80992	Teno
GGGATGAGTATGAATG-5478STDY7935101	2.94429	4.21401	Teno
GGGATGATCTCCCTGA-5478STDY7935101	3.03504	3.39865	Teno
GGGCACTCATAACCTG-5478STDY7935101	2.93582	3.71137	Teno
GGGCATCAGCGATATA-5478STDY7935101	2.5412	4.11259	Teno
GGGCATCAGTCCGTAT-5478STDY7935101	2.04489	2.85669	Perimysium
GGGCATCCATGATCCA-5478STDY7935101	2.9258	4.00201	Teno
GGGTCTGTCTTGAGGT-5478STDY7935101	2.5143	3.71533	Perimysium
GGTATTGAGGACATTA-5478STDY7935101	3.05127	2.57769	Perimysium
GGTATTGCATCTCGCT-5478STDY7935101	2.59266	3.83779	Teno
GGTGAAGTCAGAAATG-5478STDY7935101	2.06438	3.65644	Teno
GGTGAAGTCCAATGGT-5478STDY7935101	3.8889	2.61008	Perimysium
GGTGAAGTCGTTGCCT-5478STDY7935101	2.03562	3.9925	Teno
GTAACGTTCATCTGCC-5478STDY7935101	4.07469	2.1571	Perimysium
GTAACTGCAGGCAGTA-5478STDY7935101	1.92999	3.85119	Teno
GTACGTAAGCCAGTAG-5478STDY7935101	2.01462	2.91952	Perimysium
GTACGTAGTGACTCAT-5478STDY7935101	1.98726	2.76129	Perimysium
GTACTCCTCAAACCGT-5478STDY7935101	2.24393	3.20637	Perimysium
GTACTTTAGCAGCGTA-5478STDY7935101	2.42131	2.64732	Perimysium
GTACTTTAGTCGTACT-5478STDY7935101	3.27523	5.03282	Perimysium
GTATCTTCAGACAGGT-5478STDY7935101	3.08314	3.46789	Perimysium
GTATCTTCAGGGTATG-5478STDY7935101	3.42598	3.61767	Perimysium
GTATTCTAGTCGTTTG-5478STDY7935101	3.17032	3.85703	TenoProg
GTATTCTCAACACCTA-5478STDY7935101	2.10651	3.99	Teno
GTATTCTGTAGCGTAG-5478STDY7935101	2.12402	3.47591	Perimysium
GTCAAGTGTACAGTGG-5478STDY7935101	2.15633	2.8704	Perimysium
GTCACAACAAGTCTGT-5478STDY7935101	2.02314	2.83044	Perimysium
GTCACAACAGACAAAT-5478STDY7935101	2.5405	4.38148	Teno
GTCATTTTCAGTACGT-5478STDY7935101	2.15238	4.11419	Teno
GTCCTCAAGAGGGATA-5478STDY7935101	1.92012	3.1147	Perimysium
GTCCTCACAAGCGTAG-5478STDY7935101	2.4266	2.70719	Perimysium
GTCCTCATCATGTCCC-5478STDY7935101	2.37141	2.93539	Perimysium
GTCCTCATCTTACCGC-5478STDY7935101	2.05922	3.90815	Teno
GTCGGGTCAGGACCCT-5478STDY7935101	2.1088	3.39174	Perimysium
GTCTCGTAGCGTGAGT-5478STDY7935101	2.60049	4.28998	Teno
GTCTCGTCAGGTGGAT-5478STDY7935101	3.01713	2.90318	Perimysium
GTCTCGTGTTATGCGT-5478STDY7935101	2.5513	2.93712	Perimysium
GTCTTCGAGCCGCCTA-5478STDY7935101	2.63568	3.85217	Teno
GTCTTCGTCAGTCAGT-5478STDY7935101	3.90326	3.24316	Perimysium
GTCTTCGTCTGCGACG-5478STDY7935101	2.68728	3.21901	Perimysium
GTGCAGCAGCCGATTT-5478STDY7935101	3.11899	4.88189	Teno
GTGCAGCCACGCGAAA-5478STDY7935101	2.08853	3.1314	Perimysium
GTGCATAGTCACCTAA-5478STDY7935101	2.44722	4.09604	Teno
GTGCGGTAGCTACCTA-5478STDY7935101	2.20904	3.23591	Perimysium
GTGCGGTCAGTCAGCC-5478STDY7935101	1.88987	3.36048	Perimysium
GTGCGGTCATTACCTT-5478STDY7935101	2.42068	3.30846	Perimysium
GTGCTTCAGTTGCAGG-5478STDY7935101	3.13938	2.72708	Perimysium
GTGGGTCAGAGGTTGC-5478STDY7935101	2.138	3.68499	Teno
GTGGGTCCACATGACT-5478STDY7935101	2.15904	4.23936	Teno
GTTACAGAGACCCACC-5478STDY7935101	2.71282	4.63496	Teno
GTTACAGGTCCAGTTA-5478STDY7935101	2.02191	4.13177	Teno
GTTCATTTCACTCTTA-5478STDY7935101	1.85691	4.10858	Teno
GTTCGGGAGAGATGAG-5478STDY7935101	3.35996	3.62192	Teno
GTTCGGGCATCGATTG-5478STDY7935101	2.24886	3.78975	Teno
TAAACCGAGCCACGCT-5478STDY7935101	3.62137	3.40992	Perimysium
TAAACCGCAGACAGGT-5478STDY7935101	2.16496	3.97322	Teno
TAAACCGGTCCCTTGT-5478STDY7935101	2.49368	2.75983	Perimysium
TAAACCGTCGCTTGTC-5478STDY7935101	1.79889	3.1191	Perimysium
TAAACCGTCGGCTTGG-5478STDY7935101	2.05991	4.35301	Teno
TAAACCGTCTTACCGC-5478STDY7935101	2.11785	4.26554	Teno
TAAGAGAAGCAACGGT-5478STDY7935101	2.49583	2.82476	Perimysium
TAAGCGTAGCTAACAA-5478STDY7935101	3.29886	3.53308	Teno
TAAGCGTGTTATGCGT-5478STDY7935101	2.19651	3.77533	Teno
TACACGACAAGTACCT-5478STDY7935101	2.67978	3.02404	Perimysium
TACACGAGTTGATTCG-5478STDY7935101	2.82526	4.22388	Teno
TACAGTGAGTTAGCGG-5478STDY7935101	2.07336	4.15048	Teno
TACGGATCAAGCGTAG-5478STDY7935101	2.28718	4.29662	Teno
TACGGGCAGAGGTTAT-5478STDY7935101	1.94796	4.09278	Teno
TACGGGCAGCACCGTC-5478STDY7935101	2.34977	4.10282	Teno
TACGGGCTCAAACCGT-5478STDY7935101	3.12933	3.2879	Perimysium
TACTCATAGGCACATG-5478STDY7935101	3.08343	3.1519	Perimysium
TACTCATCACCAGTTA-5478STDY7935101	2.46477	2.41568	Perimysium
TACTCATCAGCTCGAC-5478STDY7935101	2.20049	3.90073	Teno
TACTCATGTAATAGCA-5478STDY7935101	2.71958	2.81389	Perimysium
TACTCATTCTCCAACC-5478STDY7935101	2.52354	3.06838	Perimysium
TACTTACTCAGTGTTG-5478STDY7935101	2.33953	4.49648	Teno
TAGACCAAGGAGTACC-5478STDY7935101	2.37091	2.73993	Perimysium
TAGACCAAGTAGCGGT-5478STDY7935101	2.05083	4.00864	Teno
TAGAGCTCAAATTGCC-5478STDY7935101	3.39209	2.98688	Perimysium
TAGAGCTGTCTCTTTA-5478STDY7935101	2.57623	2.91615	Perimysium
TAGAGCTGTCTGGTCG-5478STDY7935101	2.01664	3.06031	Perimysium
TAGCCGGCACTATCTT-5478STDY7935101	2.89357	3.23025	Perimysium
TAGGCATCACTGTTAG-5478STDY7935101	3.17806	3.86637	Teno
TAGTGGTGTCCGTCAG-5478STDY7935101	2.33775	4.27583	Teno
TAGTTGGCAATCAGAA-5478STDY7935101	2.97059	3.26927	Perimysium
TATCAGGCAGGATCGA-5478STDY7935101	3.82434	3.48455	Perimysium
TATCTCAAGCAGGTCA-5478STDY7935101	3.00349	3.70825	Teno
TATTACCCAGCCAATT-5478STDY7935101	2.46293	2.83871	Perimysium
TATTACCCATCGGTTA-5478STDY7935101	2.02847	4.16926	Teno
TATTACCGTCCGAACC-5478STDY7935101	2.73497	2.80211	Perimysium
TATTACCTCTTCCTTC-5478STDY7935101	2.30078	3.83653	Teno
TCAACGACATTCCTGC-5478STDY7935101	2.232	2.86622	Perimysium
TCAATCTAGGCTAGAC-5478STDY7935101	3.36927	3.07362	Perimysium
TCACAAGGTTAAGACA-5478STDY7935101	2.46122	4.03975	Teno
TCACAAGGTTTGGGCC-5478STDY7935101	2.06972	2.81555	Perimysium
TCACGAAGTAAGTTCC-5478STDY7935101	2.38821	2.91792	Perimysium
TCAGATGAGGCAGTCA-5478STDY7935101	2.30526	2.65791	Perimysium
TCAGATGGTTCCATGA-5478STDY7935101	3.41589	4.4102	Teno
TCAGATGTCAAGAAGT-5478STDY7935101	3.0437	3.49581	Perimysium
TCAGCAAGTGAACCTT-5478STDY7935101	2.38913	4.23607	Teno
TCAGCAATCGCGTAGC-5478STDY7935101	3.22461	3.36512	Perimysium
TCAGCTCAGTTAAGTG-5478STDY7935101	1.98834	3.97937	Teno
TCAGCTCCATTGCGGC-5478STDY7935101	2.69397	3.06595	Perimysium
TCAGGATAGATGCGAC-5478STDY7935101	2.49196	4.46437	Teno
TCAGGATCAACTGCGC-5478STDY7935101	2.73297	3.72125	Teno
TCAGGATCACTGTTAG-5478STDY7935101	3.25978	3.69114	Teno
TCAGGATTCTCGCTTG-5478STDY7935101	2.27426	3.82223	Teno
TCAGGTATCTTGCCGT-5478STDY7935101	2.38048	3.58921	Perimysium
TCATTACAGTCGCCGT-5478STDY7935101	3.171	3.9488	TenoProg
TCATTACTCTTTCCTC-5478STDY7935101	1.94082	3.69051	Teno
TCATTTGAGAGAGCTC-5478STDY7935101	2.27878	3.42475	Perimysium
TCATTTGCACGGTAGA-5478STDY7935101	2.00067	3.24865	Perimysium
TCCACACTCACGATGT-5478STDY7935101	2.73294	2.95316	Perimysium
TCCCGATTCATTGCCC-5478STDY7935101	2.08385	3.25401	Perimysium
TCCCGATTCGGTCCGA-5478STDY7935101	2.08055	3.9478	Teno
TCGAGGCAGTTCGATC-5478STDY7935101	3.02238	2.94901	Perimysium
TCGCGAGGTAAGTAGT-5478STDY7935101	3.72651	4.3881	Perimysium
TCGCGAGTCCCTCTTT-5478STDY7935101	2.79969	4.40216	Teno
TCGCGTTCACACATGT-5478STDY7935101	3.37161	3.3234	Perimysium
TCGGGACCACGGTAGA-5478STDY7935101	3.17303	3.26297	Perimysium
TCGTAGAAGTCGAGTG-5478STDY7935101	2.10641	3.21411	Perimysium
TCGTAGATCATAAAGG-5478STDY7935101	2.9593	3.89664	Perimysium
TCTATTGGTATGAATG-5478STDY7935101	2.72227	3.9117	Teno
TCTATTGTCGATAGAA-5478STDY7935101	2.09668	3.025	Perimysium
TCTCTAAGTGTAAGTA-5478STDY7935101	2.96799	2.94085	Perimysium
TCTCTAATCTGTACGA-5478STDY7935101	2.82639	3.83136	Teno
TCTGGAATCACCAGGC-5478STDY7935101	2.99524	5.22731	Teno
TCTGGAATCCGTTGCT-5478STDY7935101	1.95456	3.14744	Perimysium
TGACGGCCATTGCGGC-5478STDY7935101	2.34324	4.36173	Teno
TGACTAGGTAGGGACT-5478STDY7935101	2.63556	2.76866	Perimysium
TGACTAGGTGATAAAC-5478STDY7935101	2.49616	3.91842	Teno
TGACTTTCAATGTTGC-5478STDY7935101	2.94437	3.09547	Perimysium
TGACTTTCACACAGAG-5478STDY7935101	2.29596	3.73426	Perimysium
TGACTTTGTGGCTCCA-5478STDY7935101	2.36605	3.30124	Perimysium
TGAGAGGGTAATAGCA-5478STDY7935101	2.36147	3.73646	Perimysium
TGAGCATCAGGTCGTC-5478STDY7935101	2.60511	2.95111	Perimysium
TGAGCATCATGCTGGC-5478STDY7935101	3.14083	3.71474	Teno
TGAGCATTCCACTGGG-5478STDY7935101	2.503	3.958	Teno
TGAGCCGAGATGGCGT-5478STDY7935101	3.12904	3.86483	Teno
TGAGCCGTCCGTAGGC-5478STDY7935101	2.13953	4.38723	Teno
TGAGGGAAGGCCCTTG-5478STDY7935101	2.4296	3.46827	Perimysium
TGAGGGAAGGGTGTTG-5478STDY7935101	2.321	3.43814	Perimysium
TGATTTCTCATCTGTT-5478STDY7935101	3.50689	3.5545	Perimysium
TGCACCTCAGGGCATA-5478STDY7935101	3.17447	4.18091	Teno
TGCCAAAAGAGTACCG-5478STDY7935101	2.77649	3.17472	Perimysium
TGCCCATAGTGCGATG-5478STDY7935101	3.37086	3.33321	Teno
TGCCCATGTGGGTCAA-5478STDY7935101	2.26031	2.87345	Perimysium
TGCCCTACAAGTTCTG-5478STDY7935101	1.94297	4.11329	Teno
TGCGCAGGTAAACCTC-5478STDY7935101	2.12289	3.1742	Perimysium
TGCGGGTGTTAAAGAC-5478STDY7935101	1.99808	2.76108	Perimysium
TGCTACCTCAATACCG-5478STDY7935101	1.76984	2.56561	Perimysium
TGCTGCTAGTGAACAT-5478STDY7935101	2.11293	3.21881	Perimysium
TGGCCAGTCCCTAATT-5478STDY7935101	2.41888	3.39391	Perimysium
TGGCTGGAGTGGCACA-5478STDY7935101	2.32363	2.92746	Perimysium
TGGCTGGAGTGTTGAA-5478STDY7935101	2.09806	2.76364	Perimysium
TGGCTGGTCAGTTTGG-5478STDY7935101	2.52855	4.33181	Teno
TGGGAAGGTCTCTTAT-5478STDY7935101	1.91487	3.95071	Teno
TGGGAAGGTGACAAAT-5478STDY7935101	2.38457	3.9808	Teno
TGGGAAGTCGCGGATC-5478STDY7935101	2.32936	3.35212	Perimysium
TGGGCGTGTGGACGAT-5478STDY7935101	1.82259	4.19559	Teno
TGGGCGTGTTAAAGTG-5478STDY7935101	2.58385	3.04726	Perimysium
TGGGCGTTCTCGTATT-5478STDY7935101	2.32639	3.15324	Perimysium
TGGTTAGAGTTGTAGA-5478STDY7935101	3.24941	3.5835	Teno
TGGTTAGGTCCATCCT-5478STDY7935101	2.27978	3.32186	Perimysium
TGGTTAGTCCTTTACA-5478STDY7935101	2.58635	3.93323	Teno
TGGTTCCAGGGATCTG-5478STDY7935101	2.32802	4.0725	Teno
TGTATTCTCAAAGTAG-5478STDY7935101	2.43961	3.51825	Teno
TGTCCCAAGATCGGGT-5478STDY7935101	2.04408	3.83827	Teno
TGTGGTATCGTCTGCT-5478STDY7935101	2.56423	3.44355	Perimysium
TGTGTTTTCTCCCTGA-5478STDY7935101	2.73138	3.51938	Perimysium
TGTTCCGCATATGGTC-5478STDY7935101	2.17178	3.70282	Teno
TGTTCCGTCTGTCTAT-5478STDY7935101	2.71403	2.85091	Perimysium
TTAACTCGTCACTTCC-5478STDY7935101	2.12612	2.91781	Perimysium
TTAACTCTCCTCAACC-5478STDY7935101	2.03621	4.3286	Teno
TTAGGACTCACAATGC-5478STDY7935101	3.69528	2.63119	Perimysium
TTAGGACTCAGCTCTC-5478STDY7935101	2.96082	3.3267	Perimysium
TTAGGCAAGAGCTGCA-5478STDY7935101	3.0527	3.49342	Perimysium
TTAGGCAGTTCGTTGA-5478STDY7935101	2.57182	4.12465	Teno
TTAGGCATCGGTTAAC-5478STDY7935101	2.55778	2.95216	Perimysium
TTAGTTCCAAGCTGGA-5478STDY7935101	2.23054	3.2272	Perimysium
TTAGTTCTCAACACAC-5478STDY7935101	2.96151	2.73757	Perimysium
TTCGAAGAGTGACATA-5478STDY7935101	2.94321	2.75217	Perimysium
TTCTACAGTAGAAAGG-5478STDY7935101	2.24787	3.17733	Perimysium
TTCTACAGTAGCGTCC-5478STDY7935101	3.00175	3.86258	Teno
TTCTACATCGTTACAG-5478STDY7935101	2.82551	2.84362	Perimysium
TTCTACATCTGGGCCA-5478STDY7935101	3.17703	3.49608	Teno
TTCTCAACATTTCAGG-5478STDY7935101	2.47085	2.95727	Perimysium
TTCTCCTCAAGCCGCT-5478STDY7935101	3.12768	3.77228	Perimysium
TTCTCCTCAATCGGTT-5478STDY7935101	1.90847	2.65544	Perimysium
TTCTCCTTCGCGCCAA-5478STDY7935101	2.02294	2.64771	Perimysium
TTCTTAGGTAGCTCCG-5478STDY7935101	2.13502	3.68321	Teno
TTCTTAGGTCAACATC-5478STDY7935101	2.2409	4.46005	Teno
TTGAACGCACGAAAGC-5478STDY7935101	2.45954	2.71844	Perimysium
TTGAACGTCAACCAAC-5478STDY7935101	2.66737	3.50132	Perimysium
TTGACTTAGAGTCTGG-5478STDY7935101	2.71538	4.16634	Teno
TTGCCGTAGTCGAGTG-5478STDY7935101	2.48104	2.92385	Perimysium
TTGCGTCGTCATGCCG-5478STDY7935101	3.36455	3.68283	Teno
TTGGAACCAAGCGATG-5478STDY7935101	1.86568	3.06243	Perimysium
TTGGAACCACTGAAGG-5478STDY7935101	2.67134	3.58384	Teno
TTGGAACTCCTTGGTC-5478STDY7935101	3.03332	4.83032	Teno
TTGTAGGGTTATCCGA-5478STDY7935101	3.32825	2.82651	Perimysium
TTTACTGGTTGGTTTG-5478STDY7935101	2.10992	4.24612	Teno
TTTATGCGTCTGGAGA-5478STDY7935101	2.56402	3.0599	Perimysium
TTTATGCTCAAGATCC-5478STDY7935101	2.47878	2.95952	Perimysium
TTTATGCTCACTCCTG-5478STDY7935101	2.16491	4.17705	Teno
TTTATGCTCCAGATCA-5478STDY7935101	2.88756	3.62226	Teno
TTTCCTCAGCCATCGC-5478STDY7935101	1.96702	3.88694	Teno
TTTCCTCCAGGTGGAT-5478STDY7935101	2.07394	4.14475	Teno
TTTGGTTAGAATCTCC-5478STDY7935101	2.05792	4.69639	Teno
TTTGGTTAGGCACATG-5478STDY7935101	2.88754	3.67196	Perimysium
TTTGTCAGTTGATTGC-5478STDY7935101	2.27167	3.94699	Teno
TTTGTCATCTGTTTGT-5478STDY7935101	2.05334	3.88901	Teno
AAACGGGAGGTCATCT-5478STDY7935102	2.06529	3.35218	Perimysium
AAACGGGGTAAGCACG-5478STDY7935102	2.78072	2.89584	Perimysium
AAACGGGTCCAAACTG-5478STDY7935102	3.15429	2.88014	Perimysium
AAAGCAACATCATCCC-5478STDY7935102	2.45231	2.70431	Perimysium
AAAGCAAGTTAGGGTG-5478STDY7935102	2.96485	3.05951	Perimysium
AAAGTAGAGCTAACAA-5478STDY7935102	4.04286	3.83749	TenoProg
AAATGCCTCCGTTGTC-5478STDY7935102	3.63304	2.63348	Perimysium
AACACGTTCTCGTATT-5478STDY7935102	2.23049	4.06402	Teno
AACCATGAGTCTCCTC-5478STDY7935102	2.33374	4.0912	Teno
AACCGCGGTAGCGTGA-5478STDY7935102	1.94642	4.05005	Teno
AACCGCGTCATAACCG-5478STDY7935102	3.14478	2.93373	Perimysium
AACTCAGTCTGAGGGA-5478STDY7935102	1.99637	2.94155	Perimysium
AACTCCCAGGTGGGTT-5478STDY7935102	2.02675	4.36552	Teno
AACTCCCCACCTATCC-5478STDY7935102	3.01066	3.05266	Perimysium
AACTCTTCAGGTGCCT-5478STDY7935102	2.58789	3.49302	Perimysium
AACTCTTCAGGTGGAT-5478STDY7935102	2.8414	2.88262	Perimysium
AACTCTTTCGATGAGG-5478STDY7935102	3.18964	2.93328	Perimysium
AACTTTCGTCCGTCAG-5478STDY7935102	2.58665	2.94416	Perimysium
AAGCCGCGTTTGTTGG-5478STDY7935102	3.64703	3.76598	TenoProg
AAGGAGCTCCAGAAGG-5478STDY7935102	2.73309	3.03241	Perimysium
AAGGTTCAGCAACGGT-5478STDY7935102	2.16519	3.92742	Teno
AATCCAGAGACAGAGA-5478STDY7935102	3.65929	2.93437	Teno
AATCGGTTCTTTACAC-5478STDY7935102	2.36352	4.37994	Teno
ACACCAAGTTCGCTAA-5478STDY7935102	2.53778	3.10888	Perimysium
ACACCAATCTCGAGTA-5478STDY7935102	2.48089	3.3532	Perimysium
ACACCCTAGTTCGCAT-5478STDY7935102	2.19269	2.94622	Perimysium
ACACCCTCACCGAAAG-5478STDY7935102	2.57447	4.6096	Teno
ACACCCTCATTCTTAC-5478STDY7935102	2.90689	3.90887	Teno
ACACTGAAGCCAGGAT-5478STDY7935102	3.05637	4.31186	Perimysium
ACAGCCGAGGGAACGG-5478STDY7935102	1.91179	3.21886	Perimysium
ACAGCTACATGTTCCC-5478STDY7935102	3.47589	3.8981	Teno
ACATACGAGATCTGAA-5478STDY7935102	2.24276	3.95049	Teno
ACATCAGAGAGCAATT-5478STDY7935102	2.25999	2.74067	Perimysium
ACATCAGCAATTGCTG-5478STDY7935102	3.51118	3.13706	Perimysium
ACATCAGCAGGTCTCG-5478STDY7935102	3.35345	3.64724	Perimysium
ACATCAGCATGCCCGA-5478STDY7935102	2.94853	2.8852	Perimysium
ACATGGTAGAAGAAGC-5478STDY7935102	3.18171	2.86877	Perimysium
ACATGGTAGCATCATC-5478STDY7935102	2.4859	3.09421	Perimysium
ACCAGTACAAGTTCTG-5478STDY7935102	3.38295	3.52061	Perimysium
ACCCACTAGACTAAGT-5478STDY7935102	3.27183	3.16139	Perimysium
ACCCACTTCATCTGTT-5478STDY7935102	3.66238	3.0385	Perimysium
ACCGTAATCGTAGATC-5478STDY7935102	2.01308	3.44073	Perimysium
ACCTTTACACCTCGGA-5478STDY7935102	2.02764	3.77809	Teno
ACCTTTATCTTATCTG-5478STDY7935102	2.08055	3.36848	Perimysium
ACGAGCCGTGTCAATC-5478STDY7935102	2.80716	3.0633	Perimysium
ACGATGTCATGCCACG-5478STDY7935102	3.02786	3.36204	Perimysium
ACGATGTTCACAGGCC-5478STDY7935102	2.74555	2.91809	Perimysium
ACGATGTTCGTCGTTC-5478STDY7935102	2.79786	3.13824	Perimysium
ACGATGTTCTGATACG-5478STDY7935102	2.17309	2.9102	Perimysium
ACGCAGCAGAGCTTCT-5478STDY7935102	2.30025	2.64316	Perimysium
ACGCAGCGTCCAAGTT-5478STDY7935102	2.51316	2.85835	Perimysium
ACGCCGATCTGGAGCC-5478STDY7935102	2.24244	2.8532	Perimysium
ACGGGCTGTTCTGTTT-5478STDY7935102	2.71817	3.1514	Perimysium
ACGGGCTTCTCTGCTG-5478STDY7935102	1.97616	3.36139	Perimysium
ACTATCTAGCCCAACC-5478STDY7935102	3.0135	2.92974	Perimysium
ACTATCTCAACACCTA-5478STDY7935102	2.8487	2.88115	Perimysium
ACTATCTCAGTATCTG-5478STDY7935102	2.642	4.17408	Teno
ACTATCTTCCTGCCAT-5478STDY7935102	3.31466	3.1637	Perimysium
ACTATCTTCCTTTCGG-5478STDY7935102	6.03102	4.27515	Perimysium
ACTGAACCATCGATTG-5478STDY7935102	2.2448	3.70463	Teno
ACTGTCCAGCCCAGCT-5478STDY7935102	3.80987	2.33729	Perimysium
ACTGTCCGTACTCTCC-5478STDY7935102	2.96521	3.25741	Perimysium
ACTGTCCTCAACACCA-5478STDY7935102	3.17304	3.64206	Perimysium
ACTTACTCAATCGAAA-5478STDY7935102	2.27195	3.16584	Perimysium
ACTTTCATCAGCTCTC-5478STDY7935102	3.89731	3.01876	Perimysium
AGAGCTTCAGCATGAG-5478STDY7935102	4.88942	3.25254	Perimysium
AGATCTGCAGTCGATT-5478STDY7935102	2.15932	3.15001	Perimysium
AGATTGCAGTCTCCTC-5478STDY7935102	2.20678	3.11001	Perimysium
AGCATACGTCTAGAGG-5478STDY7935102	2.38025	3.77366	Perimysium
AGCCTAATCAAGCCTA-5478STDY7935102	3.81164	3.29185	Perimysium
AGCCTAATCATCGATG-5478STDY7935102	3.78366	3.14372	Perimysium
AGCGTATCACATCTTT-5478STDY7935102	2.08774	3.24867	Perimysium
AGCTCCTGTTGTGGCC-5478STDY7935102	3.56304	2.90861	Teno
AGCTCCTTCCCAAGTA-5478STDY7935102	2.54503	2.63543	Perimysium
AGCTCCTTCCTGCTTG-5478STDY7935102	2.51118	2.78743	Perimysium
AGCTTGACACCTCGTT-5478STDY7935102	2.4031	3.16654	Perimysium
AGCTTGAGTTGTACAC-5478STDY7935102	2.13517	3.27595	Perimysium
AGGCCACGTAAGTGGC-5478STDY7935102	2.63221	2.7749	Perimysium
AGGGAGTCACAGATTC-5478STDY7935102	3.84728	2.4882	Perimysium
AGGGAGTGTAACGACG-5478STDY7935102	2.40239	4.09833	Teno
AGGGAGTTCCACGTTC-5478STDY7935102	2.71284	3.65691	Perimysium
AGGTCATTCGTATCAG-5478STDY7935102	2.35287	3.47739	Perimysium
AGTCTTTGTGATGCCC-5478STDY7935102	3.60459	3.11104	Perimysium
AGTCTTTGTTAAGAAC-5478STDY7935102	3.59121	3.8996	Perimysium
AGTGAGGAGCCCAACC-5478STDY7935102	3.51741	2.84729	Perimysium
AGTTGGTAGAGTAAGG-5478STDY7935102	2.14217	2.51775	Perimysium
AGTTGGTAGATAGCAT-5478STDY7935102	2.30513	3.34256	Perimysium
ATAACGCAGTGCCAGA-5478STDY7935102	4.90375	2.20229	Perimysium
ATAAGAGGTACAGTGG-5478STDY7935102	2.80665	3.15693	Perimysium
ATAGACCTCTACCTGC-5478STDY7935102	2.4816	2.83587	Perimysium
ATCACGACAAGCTGAG-5478STDY7935102	2.97841	3.3019	Perimysium
ATCACGATCGTAGGAG-5478STDY7935102	2.27906	3.12699	Perimysium
ATCATGGTCTATGTGG-5478STDY7935102	2.43714	2.84734	Perimysium
ATCCACCCACGCGAAA-5478STDY7935102	2.45948	3.4272	Perimysium
ATCCACCCAGTCCTTC-5478STDY7935102	4.49193	2.18527	Perimysium
ATCGAGTGTCGCGTGT-5478STDY7935102	2.26252	3.26216	Perimysium
ATCTACTAGGGCTCTC-5478STDY7935102	2.08113	3.63374	Perimysium
ATCTACTCAAGTTCTG-5478STDY7935102	2.85234	3.3949	Perimysium
ATCTACTCACCGAATT-5478STDY7935102	3.97373	3.89182	Perimysium
ATCTACTCACTTAACG-5478STDY7935102	3.58941	2.16009	Perimysium
ATCTGCCCAGGTCGTC-5478STDY7935102	1.964	2.84879	Perimysium
ATCTGCCTCGTCACGG-5478STDY7935102	2.87156	2.79052	Perimysium
ATGCGATGTAGCTCCG-5478STDY7935102	2.75712	3.49437	Perimysium
ATGCGATGTTGACGTT-5478STDY7935102	1.9867	3.77166	Teno
ATGGGAGGTGAGTGAC-5478STDY7935102	2.77106	2.95157	Perimysium
ATGTGTGAGCGTCAAG-5478STDY7935102	2.12104	2.71379	Perimysium
ATTATCCGTCCAACTA-5478STDY7935102	3.48695	2.8714	Perimysium
ATTATCCGTCTCTCGT-5478STDY7935102	3.0195	3.36254	Perimysium
ATTGGACCACCGATAT-5478STDY7935102	4.66793	2.76061	Perimysium
ATTTCTGAGGACAGAA-5478STDY7935102	2.58944	3.85353	Teno
CAACCAACAAGCTGAG-5478STDY7935102	4.21306	3.4454	Perimysium
CAACCTCTCGCCCTTA-5478STDY7935102	5.2829	0.557134	Perimysium
CAACTAGTCTCGCATC-5478STDY7935102	4.34131	3.03784	Perimysium
CAAGGCCCAAGTAATG-5478STDY7935102	3.68429	2.87591	Perimysium
CACACAACATATGGTC-5478STDY7935102	2.24528	3.91755	Teno
CACACCTCAGCAGTTT-5478STDY7935102	2.1868	2.6862	Perimysium
CACACTCTCGTTTGCC-5478STDY7935102	2.38273	4.17417	Teno
CACAGGCGTCGTGGCT-5478STDY7935102	2.57452	3.56778	Perimysium
CACCACTCACGCTTTC-5478STDY7935102	2.92973	2.91439	Perimysium
CACCAGGGTTAAGATG-5478STDY7935102	3.91841	3.61796	Perimysium
CACCAGGTCGGCTACG-5478STDY7935102	2.21995	2.71126	Perimysium
CACCTTGAGTTAACGA-5478STDY7935102	3.02965	3.19984	Perimysium
CACCTTGGTCATATGC-5478STDY7935102	2.46982	3.38429	Perimysium
CACCTTGTCCAACCAA-5478STDY7935102	2.89709	3.27633	Perimysium
CAGAATCTCGTCGTTC-5478STDY7935102	2.32692	3.0858	Perimysium
CAGATCATCAACACGT-5478STDY7935102	2.21001	2.60501	Perimysium
CAGCAGCGTACCATCA-5478STDY7935102	3.35034	3.60808	Teno
CAGCAGCGTCCATCCT-5478STDY7935102	3.61628	2.62409	Perimysium
CAGCAGCGTTGTTTGG-5478STDY7935102	2.82279	3.50052	Perimysium
CAGCAGCTCCTCCTAG-5478STDY7935102	3.43131	2.51496	Perimysium
CAGCAGCTCTGCAAGT-5478STDY7935102	2.60285	4.48841	Teno
CAGCGACTCAGTGTTG-5478STDY7935102	2.43736	3.59039	Perimysium
CAGCTAATCTCGTTTA-5478STDY7935102	2.17111	3.66695	Teno
CAGCTGGGTCTCCCTA-5478STDY7935102	3.15374	2.64215	Perimysium
CAGGTGCAGACACTAA-5478STDY7935102	2.46771	3.04084	Perimysium
CAGGTGCCATGTTCCC-5478STDY7935102	3.63825	2.77856	Perimysium
CATATGGCACAGGTTT-5478STDY7935102	2.85008	2.87089	Perimysium
CATATGGGTGACTACT-5478STDY7935102	3.88368	2.73032	Perimysium
CATATTCAGCAAATCA-5478STDY7935102	2.83224	3.22376	Perimysium
CATATTCGTGAGTATA-5478STDY7935102	2.59515	2.95905	Perimysium
CATCAAGAGATCCCAT-5478STDY7935102	2.05963	3.24259	Perimysium
CATCAGAAGTCATGCT-5478STDY7935102	2.08923	2.87731	Perimysium
CATCCACAGCACCGCT-5478STDY7935102	2.43711	3.90693	Perimysium
CATCGAATCCCTCAGT-5478STDY7935102	2.33285	3.57758	Perimysium
CATCGAATCTTATCTG-5478STDY7935102	3.81737	2.5699	Perimysium
CATGACACACTTCTGC-5478STDY7935102	2.34272	2.76731	Perimysium
CATGACACATTGAGCT-5478STDY7935102	3.62778	2.32578	Perimysium
CATGCCTTCCCAAGTA-5478STDY7935102	2.23701	2.7113	Perimysium
CATTATCAGCTAAGAT-5478STDY7935102	2.44277	2.95625	Perimysium
CATTATCCAAAGAATC-5478STDY7935102	3.86459	4.12125	TenoProg
CATTCGCAGCCCAGCT-5478STDY7935102	2.07152	2.98413	Perimysium
CATTCGCAGGCGACAT-5478STDY7935102	2.97731	3.25729	Perimysium
CCAATCCAGTTCCACA-5478STDY7935102	3.22509	3.88415	Teno
CCACCTAAGAATCTCC-5478STDY7935102	3.58479	2.54752	Perimysium
CCACGGAAGTACGACG-5478STDY7935102	4.24761	3.55081	Perimysium
CCACGGAGTCCGTCAG-5478STDY7935102	2.03996	3.31875	Perimysium
CCACTACCATCAGTAC-5478STDY7935102	2.75072	2.75827	Perimysium
CCATGTCCACGAAATA-5478STDY7935102	4.00272	2.74795	Perimysium
CCATTCGCACCAACCG-5478STDY7935102	2.63521	3.34801	Perimysium
CCATTCGGTGTTTGGT-5478STDY7935102	3.13146	3.96015	Teno
CCCAGTTTCACTGGGC-5478STDY7935102	2.38293	4.14034	Teno
CCCTCCTGTGTCGCTG-5478STDY7935102	4.02456	3.35472	Perimysium
CCCTCCTTCAGGATCT-5478STDY7935102	2.81539	3.00248	Perimysium
CCGGGATCAGTCTTCC-5478STDY7935102	2.35876	3.37884	Perimysium
CCGGGATGTCGAAAGC-5478STDY7935102	2.9209	3.03163	Perimysium
CCGGTAGTCGTAGGAG-5478STDY7935102	2.35265	2.88535	Perimysium
CCGTACTAGATGTAAC-5478STDY7935102	2.45077	3.51013	Perimysium
CCGTACTAGGTGTGGT-5478STDY7935102	2.3955	2.71538	Perimysium
CCGTACTGTTGCCTCT-5478STDY7935102	3.46904	3.70835	Perimysium
CCGTACTTCGAACTGT-5478STDY7935102	2.82696	2.98896	Perimysium
CCGTGGAGTATAGGGC-5478STDY7935102	3.05213	3.3531	Perimysium
CCGTGGATCTGACCTC-5478STDY7935102	2.64725	3.38793	Perimysium
CCTAAAGCATAGACTC-5478STDY7935102	2.57889	3.57301	Perimysium
CCTACACCAGTGAGTG-5478STDY7935102	3.14413	2.70573	Perimysium
CCTACCACAAGACGTG-5478STDY7935102	2.46687	3.4271	Perimysium
CCTAGCTAGGACTGGT-5478STDY7935102	2.9631	5.17046	Teno
CCTCAGTCACACAGAG-5478STDY7935102	3.37386	3.68864	Teno
CCTCAGTGTTACAGAA-5478STDY7935102	3.06359	3.64828	Perimysium
CCTCTGAGTTCCCGAG-5478STDY7935102	2.49505	3.08853	Perimysium
CCTTACGCAATGAAAC-5478STDY7935102	2.29528	2.71117	Perimysium
CCTTACGTCTCTAGGA-5478STDY7935102	2.1581	3.87084	Teno
CCTTCCCAGTTAGCGG-5478STDY7935102	2.02722	4.1421	Teno
CCTTTCTTCCAACCAA-5478STDY7935102	3.82573	2.75303	Perimysium
CCTTTCTTCTTATCTG-5478STDY7935102	3.3668	2.79473	Perimysium
CGACCTTGTAGCGATG-5478STDY7935102	2.52851	3.05959	Perimysium
CGACTTCGTACCGCTG-5478STDY7935102	4.68928	3.63118	Perimysium
CGAGCCAGTCTTGATG-5478STDY7935102	2.15979	2.81904	Perimysium
CGAGCCAGTTGTTTGG-5478STDY7935102	2.74995	2.89051	Perimysium
CGATCGGCAAATTGCC-5478STDY7935102	2.61946	2.82409	Perimysium
CGATCGGTCTCGTATT-5478STDY7935102	2.20735	2.80023	Perimysium
CGATGGCGTCCTCCAT-5478STDY7935102	3.95366	2.65461	Perimysium
CGCCAAGCACAGTCGC-5478STDY7935102	2.44141	4.60113	Teno
CGCGGTAAGCAGGTCA-5478STDY7935102	2.07605	2.76016	Perimysium
CGCTATCGTAAGTTCC-5478STDY7935102	3.47268	3.40443	Perimysium
CGGACACAGAGTAAGG-5478STDY7935102	2.11117	4.18324	Teno
CGGACGTTCAGTGTTG-5478STDY7935102	3.01949	3.05349	Perimysium
CGGAGCTTCCAAGTAC-5478STDY7935102	3.64303	3.33357	Perimysium
CGGAGCTTCGACCAGC-5478STDY7935102	2.56539	3.28946	Perimysium
CGGCTAGAGATGCCAG-5478STDY7935102	2.15448	3.22718	Perimysium
CGGGTCACAAGCCCAC-5478STDY7935102	2.05892	2.57026	Perimysium
CGTCACTAGTAACCCT-5478STDY7935102	3.76058	3.87511	Teno
CGTCACTTCATTCACT-5478STDY7935102	1.97979	2.78272	Perimysium
CGTGTAACAATGAAAC-5478STDY7935102	2.25681	2.75522	Perimysium
CGTGTCTGTCCAGTAT-5478STDY7935102	2.19403	4.07953	Teno
CGTTAGACAGCCTTTC-5478STDY7935102	4.56377	3.47803	Perimysium
CGTTGGGAGTGCGTGA-5478STDY7935102	2.13974	2.722	Perimysium
CTAACTTCATCCTTGC-5478STDY7935102	2.80761	3.42484	Perimysium
CTAACTTCATGCAACT-5478STDY7935102	2.08861	3.23894	Perimysium
CTAAGACAGCTTATCG-5478STDY7935102	2.00826	3.01637	Perimysium
CTAAGACAGTACACCT-5478STDY7935102	3.85283	2.37131	Perimysium
CTAATGGAGCACACAG-5478STDY7935102	2.48139	2.87825	Perimysium
CTAATGGGTCTCGTTC-5478STDY7935102	2.39317	4.13282	Teno
CTACATTAGCCTATGT-5478STDY7935102	2.9456	3.2083	Perimysium
CTACGTCCAGTATCTG-5478STDY7935102	2.28762	2.76748	Perimysium
CTACGTCTCTGGGCCA-5478STDY7935102	2.0795	2.68615	Perimysium
CTAGAGTAGCCGGTAA-5478STDY7935102	2.33295	2.48918	Perimysium
CTAGTGAGTTCCACTC-5478STDY7935102	4.31495	3.94563	Perimysium
CTAGTGATCTTATCTG-5478STDY7935102	3.1687	4.40753	Teno
CTCACACCATGTCCTC-5478STDY7935102	2.15164	2.85802	Perimysium
CTCAGAACAAGCCTAT-5478STDY7935102	2.49023	3.29518	Perimysium
CTCAGAAGTGAGTGAC-5478STDY7935102	2.99352	3.08778	Perimysium
CTCAGAAGTGTGTGCC-5478STDY7935102	2.3606	4.27571	Teno
CTCATTAGTCGAACAG-5478STDY7935102	2.72088	2.88806	Perimysium
CTCATTAGTGATGTCT-5478STDY7935102	2.08895	2.6627	Perimysium
CTCCTAGCAAATCCGT-5478STDY7935102	2.58249	2.92602	Perimysium
CTCCTAGCACAGCCCA-5478STDY7935102	1.98812	2.73795	Perimysium
CTCGAAATCATGTCCC-5478STDY7935102	3.15187	2.69231	Perimysium
CTCGAAATCGCATGGC-5478STDY7935102	3.12268	2.94325	Perimysium
CTCGAGGGTATATGAG-5478STDY7935102	3.14615	4.25597	Teno
CTCGTCAAGACGCAAC-5478STDY7935102	2.93331	3.13767	Perimysium
CTCGTCACAGACAAAT-5478STDY7935102	2.07881	2.62972	Perimysium
CTCTACGCACGAGGTA-5478STDY7935102	2.74243	2.77477	Perimysium
CTCTACGGTCACTGGC-5478STDY7935102	2.40449	3.57006	Teno
CTCTGGTTCTACCTGC-5478STDY7935102	3.98402	2.56857	Perimysium
CTGAAACCAAAGCAAT-5478STDY7935102	2.27602	2.75237	Perimysium
CTGATAGTCGCCATAA-5478STDY7935102	3.39849	2.77098	Perimysium
CTGATCCAGGTTCCTA-5478STDY7935102	2.56315	4.06051	Teno
CTGATCCTCTCCGGTT-5478STDY7935102	1.93465	4.43033	Teno
CTGCCTAAGGGTTCCC-5478STDY7935102	2.39933	3.53387	Perimysium
CTGCCTACAGACGCAA-5478STDY7935102	3.80285	2.56659	Perimysium
CTGCCTACAGACTCGC-5478STDY7935102	2.41452	2.69171	Perimysium
CTGCCTATCATCGGAT-5478STDY7935102	2.62032	3.19209	Perimysium
CTGCGGATCCTCATTA-5478STDY7935102	3.04949	3.49999	Teno
CTGCTGTCACGAAGCA-5478STDY7935102	2.63065	3.07219	Perimysium
CTGTGCTCAACACCTA-5478STDY7935102	3.74127	2.56849	Perimysium
CTGTGCTTCTGGTGTA-5478STDY7935102	2.63683	2.90005	Perimysium
CTTAACTTCCTTGCCA-5478STDY7935102	2.9637	2.9177	Perimysium
CTTACCGCAGATGGGT-5478STDY7935102	2.26348	4.12127	Teno
CTTACCGTCGTTACAG-5478STDY7935102	2.14922	2.78486	Perimysium
CTTAGGACATCTACGA-5478STDY7935102	2.03551	2.66867	Perimysium
CTTCTCTCAACAACCT-5478STDY7935102	3.99373	2.82649	Perimysium
CTTCTCTCAGATTGCT-5478STDY7935102	4.04878	3.20641	Perimysium
CTTCTCTCAGGGATTG-5478STDY7935102	3.53714	2.97951	Perimysium
CTTCTCTGTCGAAAGC-5478STDY7935102	4.0617	3.15785	Perimysium
CTTGGCTCATGCTAGT-5478STDY7935102	2.22249	2.71623	Perimysium
CTTTGCGGTATGGTTC-5478STDY7935102	2.2998	4.39106	Teno
GAAACTCGTCGGCTCA-5478STDY7935102	2.95608	3.09655	Perimysium
GAAATGATCATATCGG-5478STDY7935102	2.30595	4.26031	Teno
GAACCTAAGCTCCTTC-5478STDY7935102	2.47136	2.93991	Perimysium
GAACCTAAGGGTCGAT-5478STDY7935102	2.20257	3.57243	Perimysium
GAAGCAGAGCAGACTG-5478STDY7935102	2.38314	3.41894	Perimysium
GAAGCAGGTTGGTGGA-5478STDY7935102	1.94999	2.86133	Perimysium
GACACGCAGTAGATGT-5478STDY7935102	5.01215	3.73126	Perimysium
GACAGAGAGACCTTTG-5478STDY7935102	2.2113	3.5526	Perimysium
GACAGAGCATGACATC-5478STDY7935102	2.67394	3.45752	Perimysium
GACAGAGTCACAATGC-5478STDY7935102	2.30259	3.84829	Teno
GACCAATTCTAACTCT-5478STDY7935102	1.86463	3.88281	Teno
GACCTGGCAATCCAAC-5478STDY7935102	2.33566	2.81569	Perimysium
GACGCGTTCAGCCTAA-5478STDY7935102	3.28356	3.38162	Perimysium
GACTGCGCAATGGAAT-5478STDY7935102	2.443	4.12423	Teno
GAGGTGACATCCGCGA-5478STDY7935102	2.21233	2.80293	Perimysium
GAGTCCGCACTGAAGG-5478STDY7935102	2.07731	3.57179	Perimysium
GAGTCCGGTAGCGTGA-5478STDY7935102	3.4707	3.16168	Perimysium
GAGTCCGGTCGAGTTT-5478STDY7935102	3.16846	3.17328	Perimysium
GAGTCCGGTCTCATCC-5478STDY7935102	1.92033	2.73975	Perimysium
GATCAGTCAGCCTTGG-5478STDY7935102	3.67933	2.40595	Perimysium
GATCGATCATTATCTC-5478STDY7935102	3.37317	3.28274	Teno
GATGAAAAGGGTATCG-5478STDY7935102	2.5525	3.64119	Perimysium
GATGAAACAGCTCCGA-5478STDY7935102	2.09018	2.79537	Perimysium
GATGAGGAGATGTCGG-5478STDY7935102	2.18656	3.77626	Teno
GATGCTAAGTGACATA-5478STDY7935102	2.15717	3.11455	Perimysium
GATTCAGCAAGGCTCC-5478STDY7935102	3.77491	2.74769	Perimysium
GATTCAGTCCCAACGG-5478STDY7935102	2.15653	2.95457	Perimysium
GCAGCCAGTTTGTTGG-5478STDY7935102	2.43226	2.78647	Perimysium
GCAGTTAAGTGCCATT-5478STDY7935102	2.67274	3.23963	Perimysium
GCATACAGTCATCGGC-5478STDY7935102	3.54638	2.70721	Perimysium
GCCAAATAGCCAGTTT-5478STDY7935102	3.02437	2.92064	Perimysium
GCCTCTACATAGGATA-5478STDY7935102	2.67532	2.96404	Perimysium
GCCTCTATCTAACTCT-5478STDY7935102	3.50918	3.44222	Perimysium
GCGACCATCTGATACG-5478STDY7935102	2.71128	2.81776	Perimysium
GCGCAACCAAACCTAC-5478STDY7935102	2.76035	3.15563	Perimysium
GCGCAACTCCTGCCAT-5478STDY7935102	3.40252	3.54759	Teno
GCGCAGTAGCTGGAAC-5478STDY7935102	3.29448	4.42435	TenoProg
GCGCCAATCGCGGATC-5478STDY7935102	4.31566	2.5104	Perimysium
GCGGGTTGTCCAAGTT-5478STDY7935102	3.79598	3.05866	Perimysium
GCTCCTAAGTTGTCGT-5478STDY7935102	2.57557	2.71488	Perimysium
GCTCTGTAGGGAACGG-5478STDY7935102	3.18467	2.99416	Perimysium
GCTCTGTGTTCTGAAC-5478STDY7935102	2.14283	2.87562	Perimysium
GCTGCAGCACTCGACG-5478STDY7935102	2.37496	3.26911	Perimysium
GCTGCAGGTACCGCTG-5478STDY7935102	2.44171	2.79438	Perimysium
GCTGCAGGTTGACGTT-5478STDY7935102	2.60887	2.67489	Perimysium
GCTGCGAAGTGGGATC-5478STDY7935102	3.08347	3.36498	Teno
GCTGCTTGTCAATGTC-5478STDY7935102	3.9717	2.04942	Perimysium
GCTGGGTAGAAGATTC-5478STDY7935102	2.81409	2.91642	Perimysium
GCTGGGTCAGCCAATT-5478STDY7935102	2.52823	3.50909	Teno
GCTTCCACACCGAATT-5478STDY7935102	3.05829	3.109	Teno
GCTTCCACATGCAATC-5478STDY7935102	2.9051	2.9805	Perimysium
GCTTCCAGTGGTAACG-5478STDY7935102	3.00791	3.40422	Perimysium
GCTTGAAGTACCTACA-5478STDY7935102	2.42759	3.20758	Perimysium
GGAAAGCAGTGGAGTC-5478STDY7935102	2.49702	2.65193	Perimysium
GGAATAACAGTGGAGT-5478STDY7935102	2.66693	3.31159	Perimysium
GGAGCAACACAGCCCA-5478STDY7935102	2.59709	3.0617	Perimysium
GGAGCAACAGCGAACA-5478STDY7935102	3.01675	3.30266	Perimysium
GGAGCAATCATCACCC-5478STDY7935102	2.08148	2.69843	Perimysium
GGATGTTTCCAACCAA-5478STDY7935102	2.53099	4.3816	Teno
GGCAATTAGCCGCCTA-5478STDY7935102	2.63484	3.54191	Perimysium
GGCTGGTCATACTACG-5478STDY7935102	4.98232	3.34012	Perimysium
GGCTGGTTCAACACGT-5478STDY7935102	2.68765	4.36051	Teno
GGGAGATAGACTAAGT-5478STDY7935102	2.78362	3.8962	Teno
GGGATGAGTTATGTGC-5478STDY7935102	2.82376	2.98586	Perimysium
GGGCACTCAGGATTGG-5478STDY7935102	2.17855	2.84893	Perimysium
GGGCACTTCTTCATGT-5478STDY7935102	2.06266	4.39779	Teno
GGGCATCCACATGACT-5478STDY7935102	3.87578	2.66568	Perimysium
GGGTTGCAGGAGTTGC-5478STDY7935102	3.51119	3.703	Perimysium
GGGTTGCAGTCTCCTC-5478STDY7935102	2.65991	3.38113	Perimysium
GGGTTGCTCGTGTAGT-5478STDY7935102	3.08947	3.72044	Perimysium
GGTATTGCAAGTTAAG-5478STDY7935102	3.21068	3.94169	Teno
GGTATTGTCCGTACAA-5478STDY7935102	2.97154	2.72127	Perimysium
GGTGAAGGTGAAAGAG-5478STDY7935102	2.33519	3.95673	Perimysium
GGTGAAGTCAATCACG-5478STDY7935102	2.40312	4.50767	Teno
GGTGCGTCAGACGCAA-5478STDY7935102	3.05853	2.62573	Perimysium
GGTGCGTGTGCAGACA-5478STDY7935102	2.47182	2.8356	Perimysium
GGTGTTAGTCTAAACC-5478STDY7935102	3.04603	3.65553	Perimysium
GTAACGTGTGATGTCT-5478STDY7935102	2.76823	3.72392	Teno
GTACTCCAGGCGTACA-5478STDY7935102	2.06564	3.14259	Perimysium
GTACTTTGTCAACATC-5478STDY7935102	2.1106	2.6212	Perimysium
GTACTTTTCAAACAAG-5478STDY7935102	2.17496	2.79544	Perimysium
GTATTCTCACGACTCG-5478STDY7935102	2.15567	3.56591	Teno
GTCACAATCTCGGACG-5478STDY7935102	2.18159	3.78283	Teno
GTCACGGAGGTGATTA-5478STDY7935102	2.96463	3.62587	Teno
GTCACGGTCAGCCTAA-5478STDY7935102	2.04821	2.68929	Perimysium
GTCATTTAGCATGGCA-5478STDY7935102	2.17372	3.17119	Perimysium
GTCATTTTCCGATATG-5478STDY7935102	3.92319	2.48165	Perimysium
GTCGGGTTCTGTGCAA-5478STDY7935102	1.85107	3.98588	Teno
GTCGTAACATGCCTAA-5478STDY7935102	2.43264	3.16473	Perimysium
GTCTCGTAGTCTCCTC-5478STDY7935102	2.32984	4.47084	Teno
GTGCAGCAGTGCCATT-5478STDY7935102	2.06567	2.63427	Perimysium
GTGCAGCCAGTTTACG-5478STDY7935102	2.29167	4.1524	Teno
GTGCATAGTCCAACTA-5478STDY7935102	2.51874	3.45119	Perimysium
GTGCGGTAGGTGATAT-5478STDY7935102	2.80583	3.76167	Teno
GTGCTTCCACGAAACG-5478STDY7935102	2.12954	2.82813	Perimysium
GTGGGTCTCACAATGC-5478STDY7935102	3.64602	2.72317	Perimysium
GTTCATTTCTCGCTTG-5478STDY7935102	3.43818	2.83307	Perimysium
GTTCTCGAGCTCAACT-5478STDY7935102	3.02215	2.97882	Perimysium
GTTTCTAAGTGCGTGA-5478STDY7935102	3.04098	2.88396	Perimysium
TAAACCGAGTCGAGTG-5478STDY7935102	1.93793	4.22662	Teno
TACACGAAGCAGCCTC-5478STDY7935102	3.67639	2.44512	Perimysium
TACACGAGTCAGAAGC-5478STDY7935102	2.32209	3.45355	Perimysium
TACCTATCATTCACTT-5478STDY7935102	2.46991	3.0911	Perimysium
TACCTATTCTACCTGC-5478STDY7935102	2.27957	2.92963	Perimysium
TACGGATAGATGCCTT-5478STDY7935102	3.103	3.41255	Perimysium
TACGGATGTCTTGATG-5478STDY7935102	3.31937	3.72882	Teno
TACGGATTCTGCGGCA-5478STDY7935102	3.47389	2.80981	Perimysium
TACTCATGTCTAGTGT-5478STDY7935102	2.18119	3.05092	Perimysium
TACTTACGTGATGTGG-5478STDY7935102	3.78608	2.95965	Perimysium
TACTTGTGTCATATCG-5478STDY7935102	3.82509	2.23484	Perimysium
TAGCCGGCATGGAATA-5478STDY7935102	2.1173	4.12921	Teno
TAGCCGGTCCGAACGC-5478STDY7935102	2.23616	2.77974	Perimysium
TAGCCGGTCTCAAGTG-5478STDY7935102	2.90571	3.95023	Teno
TAGTGGTAGTGTGAAT-5478STDY7935102	3.15427	3.14437	Perimysium
TAGTTGGGTCGCTTCT-5478STDY7935102	2.45278	3.23248	Perimysium
TATCAGGTCAATCACG-5478STDY7935102	3.73863	3.52653	Perimysium
TATCTCACATCCCACT-5478STDY7935102	2.0818	4.07549	Teno
TATTACCAGCCGTCGT-5478STDY7935102	3.02787	3.03086	Perimysium
TCAATCTAGCTGATAA-5478STDY7935102	2.22809	2.63215	Perimysium
TCAATCTTCCTATTCA-5478STDY7935102	2.40676	4.26299	Teno
TCACGAATCCTGTACC-5478STDY7935102	2.1167	2.86763	Perimysium
TCAGATGTCAACACAC-5478STDY7935102	3.04865	3.70845	Perimysium
TCAGGATCATTCACTT-5478STDY7935102	2.11141	4.06274	Teno
TCAGGATGTAAGCACG-5478STDY7935102	2.48449	3.39902	Perimysium
TCAGGTAAGGACTGGT-5478STDY7935102	2.18382	2.79659	Perimysium
TCAGGTACACCCATGG-5478STDY7935102	2.18623	3.18393	Perimysium
TCATTACGTGACAAAT-5478STDY7935102	3.75202	3.1832	Perimysium
TCATTTGTCTCCCTGA-5478STDY7935102	3.49523	3.59542	Perimysium
TCCCGATGTATATGAG-5478STDY7935102	2.77943	3.94151	Teno
TCGAGGCTCGCAAGCC-5478STDY7935102	4.76269	3.64734	Perimysium
TCGAGGCTCTACCAGA-5478STDY7935102	3.27363	2.88584	Perimysium
TCGCGAGCACCCAGTG-5478STDY7935102	3.14103	3.11186	Perimysium
TCGCGAGTCCGATATG-5478STDY7935102	2.05624	2.75364	Perimysium
TCGCGTTCAGGTTTCA-5478STDY7935102	2.10425	3.64948	Teno
TCGCGTTCATGCCTAA-5478STDY7935102	2.22625	3.50946	Perimysium
TCGGGACAGGCATGGT-5478STDY7935102	2.54039	2.7738	Perimysium
TCGGTAAAGCTACCTA-5478STDY7935102	4.13865	4.32123	Perimysium
TCGTACCGTACCGGCT-5478STDY7935102	2.33916	3.45604	Perimysium
TCGTAGATCAGGATCT-5478STDY7935102	1.94992	3.23244	Perimysium
TCTATTGAGTTACCCA-5478STDY7935102	2.61095	2.88233	Perimysium
TCTCATAAGGTCGGAT-5478STDY7935102	2.36219	2.62717	Perimysium
TCTCATACAGTATCTG-5478STDY7935102	2.33448	4.26942	Teno
TCTCTAACAACACGCC-5478STDY7935102	3.62977	3.5651	Perimysium
TCTGAGAAGTGTTTGC-5478STDY7935102	2.03745	4.34519	Teno
TCTGGAAAGTCCGGTC-5478STDY7935102	2.17375	4.49496	Teno
TCTGGAACAGATTGCT-5478STDY7935102	3.63575	2.74923	Perimysium
TCTTTCCGTATAGGGC-5478STDY7935102	4.10186	2.61717	Perimysium
TGAAAGAAGGTGATTA-5478STDY7935102	3.47353	3.44421	Perimysium
TGACAACGTGACTACT-5478STDY7935102	2.52793	2.80254	Perimysium
TGACAACTCAAACCAC-5478STDY7935102	3.76623	3.13202	Perimysium
TGACTTTTCGCGTAGC-5478STDY7935102	3.80651	3.50193	Perimysium
TGACTTTTCGGCGGTT-5478STDY7935102	1.91967	3.91297	Teno
TGACTTTTCTCACATT-5478STDY7935102	2.33974	3.37724	Perimysium
TGAGAGGGTCACACGC-5478STDY7935102	2.88765	3.71584	Teno
TGAGAGGGTTCGCTAA-5478STDY7935102	2.12589	2.66215	Perimysium
TGAGCCGAGCAACGGT-5478STDY7935102	3.85923	2.20421	Perimysium
TGAGCCGAGCTCTCGG-5478STDY7935102	2.54631	3.30675	Perimysium
TGAGCCGTCACCAGGC-5478STDY7935102	5.48328	2.02144	Perimysium
TGCCAAAGTAAAGTCA-5478STDY7935102	2.74748	3.19262	Perimysium
TGCCAAAGTCAGTGGA-5478STDY7935102	2.47773	3.17822	Perimysium
TGCCCATGTGGGTATG-5478STDY7935102	2.06406	3.41787	Perimysium
TGCCCTAAGGCTCATT-5478STDY7935102	1.94695	2.98602	Perimysium
TGCCCTATCGGTTCGG-5478STDY7935102	2.61559	3.42844	Perimysium
TGCTGCTAGACCTTTG-5478STDY7935102	2.95833	2.80736	Perimysium
TGCTGCTCACTAAGTC-5478STDY7935102	4.76772	1.98257	Perimysium
TGCTGCTGTCTCTTAT-5478STDY7935102	4.11967	2.13706	Perimysium
TGGACGCCAGGGTATG-5478STDY7935102	2.17421	3.86601	Teno
TGGCTGGGTCACTGGC-5478STDY7935102	3.0453	2.92345	Perimysium
TGGCTGGTCCACGTGG-5478STDY7935102	3.4488	2.48843	Perimysium
TGGGAAGAGGCTAGAC-5478STDY7935102	3.69655	3.34313	Perimysium
TGGTTAGCACATAACC-5478STDY7935102	3.11237	2.72953	Perimysium
TGGTTAGGTTAGATGA-5478STDY7935102	2.02526	3.09724	Perimysium
TGTATTCTCGAATCCA-5478STDY7935102	3.77975	3.19841	Perimysium
TGTCCCAGTCCGAACC-5478STDY7935102	3.83691	2.52389	Perimysium
TGTGTTTTCTAACTTC-5478STDY7935102	1.97282	2.6586	Perimysium
TGTTCCGTCACTCTTA-5478STDY7935102	1.86919	3.99616	Teno
TTAACTCTCTATGTGG-5478STDY7935102	3.05933	3.91746	Teno
TTAGGCATCGCAAGCC-5478STDY7935102	2.6604	2.85693	Perimysium
TTAGTTCTCTGGTGTA-5478STDY7935102	3.45569	2.38596	Perimysium
TTATGCTTCCGATATG-5478STDY7935102	2.59431	3.82292	Teno
TTCCCAGAGGTGCAAC-5478STDY7935102	2.68274	3.25355	Perimysium
TTCCCAGCAGCTGGCT-5478STDY7935102	3.20598	2.78718	Perimysium
TTCCCAGCAGTATCTG-5478STDY7935102	3.53612	3.76203	Perimysium
TTCGAAGAGCCTTGAT-5478STDY7935102	2.24462	2.86459	Perimysium
TTCGAAGTCTTTACGT-5478STDY7935102	2.35367	3.64137	Perimysium
TTCTACAAGCCCAACC-5478STDY7935102	2.09342	2.88915	Perimysium
TTCTACATCAACGAAA-5478STDY7935102	3.42207	3.62877	Perimysium
TTCTACATCACTTACT-5478STDY7935102	3.17704	2.90343	Perimysium
TTCTCCTGTCAGCTAT-5478STDY7935102	3.25847	3.01969	Perimysium
TTCTTAGAGTAGTGCG-5478STDY7935102	2.77901	4.84998	Teno
TTGACTTAGGGAACGG-5478STDY7935102	2.31845	2.68782	Perimysium
TTGACTTGTTGAACTC-5478STDY7935102	4.31705	2.93071	Perimysium
TTGCCGTAGCGTTCCG-5478STDY7935102	6.07904	3.97321	Perimysium
TTGCGTCTCTGGGCCA-5478STDY7935102	4.06012	2.84371	Perimysium
TTGGAACGTACGCTGC-5478STDY7935102	2.12824	3.01101	Perimysium
TTGTAGGAGGCTCTTA-5478STDY7935102	2.69548	2.97794	Perimysium
TTTACTGCATGCCACG-5478STDY7935102	2.08055	3.93282	Teno
TTTATGCCAGACGCCT-5478STDY7935102	2.58719	2.81867	Perimysium
TTTATGCCATGAACCT-5478STDY7935102	2.56759	4.13094	Teno
TTTATGCTCCTTTACA-5478STDY7935102	3.3351	3.41073	Perimysium
TTTCCTCTCATAACCG-5478STDY7935102	3.22648	3.1134	Perimysium
TTTCCTCTCTAACTGG-5478STDY7935102	2.57488	4.63623	Teno
TTTGCGCAGTAGATGT-5478STDY7935102	1.88462	2.63592	Perimysium
TTTGCGCTCGGAAATA-5478STDY7935102	2.30031	2.8266	Perimysium
TTTGCGCTCTCCTATA-5478STDY7935102	3.52785	3.40906	Teno
TTTGGTTTCTTCAACT-5478STDY7935102	2.17485	3.30427	Perimysium
TTTGTCATCATGTCTT-5478STDY7935102	3.04291	2.83473	Perimysium
AAAGTAGCACTGAAGG-5478STDY7980348	1.97927	3.01122	Perimysium
AACTGGTGTACTTGAC-5478STDY7980348	3.22252	3.67249	Perimysium
ACGCCGAAGCTATGCT-5478STDY7980348	2.25987	4.40886	Teno
ACGCCGAGTTCGGCAC-5478STDY7980348	3.26419	3.4251	Perimysium
AGCTCTCAGAAAGTGG-5478STDY7980348	3.12739	3.89825	Teno
ATAGACCCACGCCAGT-5478STDY7980348	3.08277	2.72788	Perimysium
ATCGAGTCACCTATCC-5478STDY7980348	2.28699	4.60228	Teno
ATTGGTGCACATCTTT-5478STDY7980348	2.31102	3.34658	Perimysium
CACATAGCAGATAATG-5478STDY7980348	3.39923	4.16336	TenoProg
CAGCCGATCGTTTATC-5478STDY7980348	4.17046	2.58498	Perimysium
CATATTCCATATACCG-5478STDY7980348	2.7591	3.20967	Perimysium
CATGCCTAGCGACGTA-5478STDY7980348	1.99525	3.846	Teno
CCCAGTTTCTGATTCT-5478STDY7980348	2.44979	4.0958	Teno
CCCTCCTAGACCTTTG-5478STDY7980348	2.99335	3.84372	Perimysium
CGATGGCGTAGATTAG-5478STDY7980348	2.27769	2.83674	Perimysium
CGCGTTTGTTATCCGA-5478STDY7980348	3.65552	4.22173	TenoProg
CGTAGGCCAAGACACG-5478STDY7980348	3.02947	4.65567	Teno
CGTCAGGGTTATTCTC-5478STDY7980348	2.36238	4.56701	Teno
CTACCCAAGTGTTTGC-5478STDY7980348	2.33609	3.39032	Perimysium
CTTAACTGTGGTACAG-5478STDY7980348	3.04473	3.5715	Teno
GAAATGACATAGTAAG-5478STDY7980348	2.76577	4.32593	Teno
GACTACAGTTTGGCGC-5478STDY7980348	3.47243	2.49011	Perimysium
GAGTCCGTCGCCAGCA-5478STDY7980348	3.48818	2.83783	Perimysium
GATGAGGGTATTCGTG-5478STDY7980348	2.29685	2.85203	Perimysium
GCATGTAGTCAAAGCG-5478STDY7980348	2.26131	2.80188	Perimysium
GCGCAGTGTCAACTGT-5478STDY7980348	2.50765	4.37648	Teno
GCGGGTTGTCTCACCT-5478STDY7980348	2.38671	2.74652	Perimysium
GGATTACGTGCGCTTG-5478STDY7980348	3.41864	3.66046	Perimysium
GGCGACTTCTAAGCCA-5478STDY7980348	2.5075	3.46163	Perimysium
GGCTCGATCGAATGGG-5478STDY7980348	3.50127	3.13023	Perimysium
GGGATGATCCAGAAGG-5478STDY7980348	3.22388	3.81171	Perimysium
GGGCACTAGACCTTTG-5478STDY7980348	1.9847	4.03505	Teno
GTACTTTAGTGGCACA-5478STDY7980348	2.88356	3.05497	Perimysium
GTATTCTCAATCCGAT-5478STDY7980348	2.00939	3.00138	Perimysium
GTCACGGGTGTCGCTG-5478STDY7980348	2.25017	3.09119	Perimysium
GTGTGCGGTCCAGTTA-5478STDY7980348	3.5368	2.99112	Perimysium
TAAACCGGTCAGAAGC-5478STDY7980348	3.28481	3.58603	Teno
TAAGCGTTCCACGCAG-5478STDY7980348	2.92032	3.38568	Perimysium
TATCTCACAGTTCCCT-5478STDY7980348	2.16795	2.61079	Perimysium
TCGCGAGTCTCATTCA-5478STDY7980348	3.09282	4.31695	Teno
TGACTAGAGGCGATAC-5478STDY7980348	2.20556	2.7465	Perimysium
TGCTACCTCGTTTATC-5478STDY7980348	2.24723	3.30228	Perimysium
TGGCGCACAAACGCGA-5478STDY7980348	2.95079	2.90542	Perimysium
TTCTCCTCATGTAGTC-5478STDY7980348	2.78992	3.3831	Perimysium
TTGAACGGTCTAAACC-5478STDY7980348	3.21767	3.57791	Teno
AACGTTGCAGTCACTA-5478STDY7980349	2.69353	2.76504	Perimysium
ACGGGCTGTACATCCA-5478STDY7980349	3.49186	4.19521	Perimysium
ACTGCTCCAGCCTTGG-5478STDY7980349	2.01967	2.68078	Perimysium
AGCGTCGTCCAAACTG-5478STDY7980349	3.42901	3.47188	TenoProg
ATCCGAAGTCTGATCA-5478STDY7980349	2.45695	2.98836	Perimysium
ATTATCCTCAAACGGG-5478STDY7980349	3.22093	3.56696	Perimysium
ATTCTACGTACAGCAG-5478STDY7980349	2.60924	4.38264	Teno
CAAGATCCAAGCTGTT-5478STDY7980349	2.417	3.37526	Perimysium
CAAGTTGGTCTCCCTA-5478STDY7980349	2.08884	4.15961	Teno
CACAGTAAGTTCCACA-5478STDY7980349	2.2471	4.224	Teno
CACATAGGTTGTTTGG-5478STDY7980349	2.73354	3.43083	Perimysium
CAGCCGAAGTGCAAGC-5478STDY7980349	2.34912	3.17362	Perimysium
CAGGTGCTCGCTTGTC-5478STDY7980349	2.95102	3.37011	Perimysium
CCACCTAGTGCTGTAT-5478STDY7980349	3.60197	3.44388	Perimysium
CCACGGAGTTGATTCG-5478STDY7980349	2.66154	3.42918	Perimysium
CCACTACCAATGGACG-5478STDY7980349	2.21957	2.83783	Perimysium
CCATTCGGTGCACTTA-5478STDY7980349	2.77397	3.69713	TenoProg
CCTCAGTCATCACCCT-5478STDY7980349	2.74651	3.09261	Perimysium
CCTTTCTGTTGGACCC-5478STDY7980349	2.869	3.47807	Perimysium
CGAACATTCTCGTATT-5478STDY7980349	2.09339	3.13284	Perimysium
CGACTTCAGAGGTTAT-5478STDY7980349	2.44264	3.32446	Perimysium
CGATCGGTCATCGGAT-5478STDY7980349	2.01235	2.88661	Perimysium
CGGGTCAAGAGTACAT-5478STDY7980349	2.13158	3.11195	Perimysium
CGTCTACAGAGCTATA-5478STDY7980349	2.0753	4.32783	Teno
CTAGTGATCGTTTATC-5478STDY7980349	2.20063	2.58903	Perimysium
CTTAGGATCAAAGACA-5478STDY7980349	2.82472	3.03553	Perimysium
CTTTGCGGTGATGCCC-5478STDY7980349	2.51539	3.03707	Perimysium
GAATAAGTCCACGTTC-5478STDY7980349	2.18393	3.33449	Perimysium
GACCAATAGGCACATG-5478STDY7980349	2.86338	3.07274	Perimysium
GAGGTGAGTTGTGGCC-5478STDY7980349	4.06266	3.38469	Perimysium
GCAGTTACAATCAGAA-5478STDY7980349	3.20034	3.73091	Teno
GGGTCTGAGACGCTTT-5478STDY7980349	2.98545	4.3248	Teno
GTCCTCAAGACTACAA-5478STDY7980349	2.59433	3.11959	Perimysium
GTGTTAGGTGGGTCAA-5478STDY7980349	3.14345	3.49483	TenoProg
GTTCATTCAGGCGATA-5478STDY7980349	3.05699	2.72497	Perimysium
TACTTACGTTGGTTTG-5478STDY7980349	3.24664	3.30392	Teno
TCAGGTAGTAAATGTG-5478STDY7980349	2.52615	2.72135	Perimysium
TCATTACCAAGCCCAC-5478STDY7980349	2.66376	2.78209	Perimysium
TCGAGGCAGATTACCC-5478STDY7980349	2.64412	2.64054	Perimysium
TCGGGACCAATAACGA-5478STDY7980349	4.5134	2.10713	Perimysium
TGTGTTTAGTGGAGTC-5478STDY7980349	4.18667	2.03055	Perimysium
TTCGAAGCACCAGCAC-5478STDY7980349	3.36547	3.80981	Teno
AAACGGGGTCGATTGT-WSSS_THYst8796437	3.77454	3.85393	TenoProg
AACCGCGCAGAAGCAC-WSSS_THYst8796437	3.69249	3.56854	TenoProg
AACGTTGAGAGGACGG-WSSS_THYst8796437	4.68241	3.84633	TenoProg
AACTCAGGTGCAACGA-WSSS_THYst8796437	4.20068	5.44399	TenoProg
AACTGGTAGCGGCTTC-WSSS_THYst8796437	4.59952	4.40418	TenoProg
AACTGGTTCTACTATC-WSSS_THYst8796437	3.43545	3.47361	TenoProg
AAGGCAGAGTTGTCGT-WSSS_THYst8796437	4.37973	4.00267	TenoProg
AAGTCTGAGATAGGAG-WSSS_THYst8796437	3.67897	4.26623	TenoProg
AAGTCTGAGATGTGGC-WSSS_THYst8796437	4.85913	5.25306	TenoProg
AATCGGTGTACCATCA-WSSS_THYst8796437	4.35602	4.91723	TenoProg
ACAGCTAGTTCCAACA-WSSS_THYst8796437	4.56298	5.02395	TenoProg
ACATACGAGGGCATGT-WSSS_THYst8796437	4.66546	3.69764	TenoProg
ACATGGTAGCTGAAAT-WSSS_THYst8796437	4.96908	3.66256	TenoProg
ACCGTAACATGCCCGA-WSSS_THYst8796437	3.7084	3.38401	TenoProg
ACGAGCCTCAAACGGG-WSSS_THYst8796437	4.00666	5.42096	TenoProg
ACGAGGAAGGCGACAT-WSSS_THYst8796437	4.56498	3.69482	TenoProg
ACGAGGATCACATAGC-WSSS_THYst8796437	4.9943	4.4195	TenoProg
ACGATACAGAGTGACC-WSSS_THYst8796437	4.31532	5.10663	TenoProg
ACGCAGCCACGGCTAC-WSSS_THYst8796437	3.91012	3.66032	TenoProg
ACGGAGAAGTGGTCCC-WSSS_THYst8796437	5.31287	4.8694	TenoProg
ACGGAGACAGACAAGC-WSSS_THYst8796437	4.32179	3.91454	TenoProg
ACGGGCTAGGGAACGG-WSSS_THYst8796437	4.1483	4.5913	TenoProg
ACGTCAAGTGCATCTA-WSSS_THYst8796437	4.08499	4.59523	TenoProg
ACTGAGTCAGCTGCAC-WSSS_THYst8796437	4.03629	4.87547	TenoProg
AGCATACAGATATGGT-WSSS_THYst8796437	4.12512	5.50075	TenoProg
AGCATACCAGCTGGCT-WSSS_THYst8796437	3.769	5.62413	TenoProg
AGCGTATGTTCCAACA-WSSS_THYst8796437	4.61617	4.95333	TenoProg
AGCTCCTGTACAGACG-WSSS_THYst8796437	4.26511	5.52503	TenoProg
AGCTCTCAGTCCGTAT-WSSS_THYst8796437	3.502	3.87656	TenoProg
AGCTTGAGTATCTGCA-WSSS_THYst8796437	3.56602	4.08135	TenoProg
AGGCCGTTCAATAAGG-WSSS_THYst8796437	4.20188	5.1984	TenoProg
AGGGTGAAGAACAACT-WSSS_THYst8796437	4.66181	4.35271	TenoProg
AGGGTGACACACAGAG-WSSS_THYst8796437	4.34687	5.19505	TenoProg
AGTGGGATCACATGCA-WSSS_THYst8796437	3.4047	3.72331	TenoProg
ATAAGAGGTATTAGCC-WSSS_THYst8796437	4.13646	4.23782	TenoProg
ATCATGGGTCATCGGC-WSSS_THYst8796437	3.59336	4.2599	TenoProg
ATGAGGGGTTGACGTT-WSSS_THYst8796437	3.88188	6.53514	TenoProg
ATGGGAGTCACATGCA-WSSS_THYst8796437	4.50387	4.20533	TenoProg
ATGTGTGCATGAAGTA-WSSS_THYst8796437	4.97698	3.89639	TenoProg
ATTACTCCATGGATGG-WSSS_THYst8796437	4.98605	3.50729	TenoProg
CAAGTTGTCAGGTAAA-WSSS_THYst8796437	4.74709	4.28288	TenoProg
CACAAACAGCCAGTAG-WSSS_THYst8796437	3.35182	4.08548	TenoProg
CACACTCCAATCGGTT-WSSS_THYst8796437	4.84657	3.8637	TenoProg
CACTCCAAGCACCGCT-WSSS_THYst8796437	3.73529	3.79929	TenoProg
CAGAATCCATTCTTAC-WSSS_THYst8796437	3.69211	3.82299	TenoProg
CAGCAGCAGTCCCACG-WSSS_THYst8796437	4.28017	3.28338	TenoProg
CAGCATATCTAACTCT-WSSS_THYst8796437	4.07194	3.86188	TenoProg
CAGCCGAAGTGAAGAG-WSSS_THYst8796437	4.90646	3.67134	TenoProg
CAGCGACAGTCAAGCG-WSSS_THYst8796437	4.28123	4.09961	TenoProg
CAGCTGGTCTTAGCCC-WSSS_THYst8796437	4.49192	3.69238	TenoProg
CAGTAACAGAATTGTG-WSSS_THYst8796437	4.18998	5.83097	TenoProg
CAGTCCTGTACTTAGC-WSSS_THYst8796437	5.66284	5.07444	TenoProg
CATCAGAAGACAGACC-WSSS_THYst8796437	4.46223	4.46176	TenoProg
CATGACATCCTTCAAT-WSSS_THYst8796437	4.60054	3.3444	TenoProg
CCATTCGTCATGGTCA-WSSS_THYst8796437	4.35779	4.49706	TenoProg
CCCATACAGTGGGCTA-WSSS_THYst8796437	4.5655	3.54301	TenoProg
CCCATACCATAAGACA-WSSS_THYst8796437	4.2082	4.81612	TenoProg
CCGGTAGCAACTTGAC-WSSS_THYst8796437	3.29625	3.69678	TenoProg
CCGTTCAGTTGCGCAC-WSSS_THYst8796437	3.36608	3.94175	TenoProg
CCTACCAGTTCTGTTT-WSSS_THYst8796437	4.04207	4.89649	TenoProg
CCTAGCTAGAGACGAA-WSSS_THYst8796437	6.66663	2.36528	TenoProg
CGAATGTGTTGCGTTA-WSSS_THYst8796437	4.00571	4.17083	TenoProg
CGACTTCGTCGGCACT-WSSS_THYst8796437	3.81852	4.55989	TenoProg
CGAGAAGTCGGTGTTA-WSSS_THYst8796437	4.99001	4.17422	TenoProg
CGAGCCAAGCCACGCT-WSSS_THYst8796437	3.57058	3.23183	TenoProg
CGATGTAGTGTTCTTT-WSSS_THYst8796437	4.21594	3.77983	TenoProg
CGCCAAGTCATCTGCC-WSSS_THYst8796437	4.48773	4.67605	TenoProg
CGCGGTAAGGGAAACA-WSSS_THYst8796437	4.01321	3.99845	TenoProg
CGGTTAAAGAGATGAG-WSSS_THYst8796437	4.95835	4.06799	TenoProg
CGTGAGCAGAGTAAGG-WSSS_THYst8796437	3.54015	4.19925	TenoProg
CGTTAGAAGGGCACTA-WSSS_THYst8796437	4.38536	3.91516	TenoProg
CTAACTTTCCGCAAGC-WSSS_THYst8796437	3.65721	4.85284	TenoProg
CTACATTAGTTCGCGC-WSSS_THYst8796437	4.44202	3.39008	TenoProg
CTAGCCTTCAGCAACT-WSSS_THYst8796437	4.12408	3.74834	TenoProg
CTCACACTCTGCGACG-WSSS_THYst8796437	4.3738	5.25454	TenoProg
CTCGAGGTCCCTAACC-WSSS_THYst8796437	4.77657	4.17418	TenoProg
CTCGGAGCAAAGTGCG-WSSS_THYst8796437	4.38942	4.01999	TenoProg
CTCGTCAGTTGAGGTG-WSSS_THYst8796437	4.47712	4.22302	TenoProg
CTCTACGGTGAGGGTT-WSSS_THYst8796437	5.0066	3.60783	TenoProg
CTCTACGTCAGGATCT-WSSS_THYst8796437	3.64149	4.13089	TenoProg
CTCTACGTCCTTCAAT-WSSS_THYst8796437	3.73032	3.93516	TenoProg
CTGATCCTCTGAGTGT-WSSS_THYst8796437	4.78983	4.01604	TenoProg
CTGCTGTCAGTCAGAG-WSSS_THYst8796437	3.86961	3.94572	TenoProg
CTGTTTAAGGCCATAG-WSSS_THYst8796437	4.1397	5.64265	TenoProg
CTTAGGACATGCAATC-WSSS_THYst8796437	4.47186	3.63215	TenoProg
CTTCTCTAGAGCTGCA-WSSS_THYst8796437	4.25596	4.40591	TenoProg
GAAATGATCATAACCG-WSSS_THYst8796437	3.98248	4.34093	TenoProg
GAAGCAGTCTTAGCCC-WSSS_THYst8796437	5.05918	5.1342	TenoProg
GACGTGCAGGAGTTGC-WSSS_THYst8796437	3.77274	3.27278	TenoProg
GACTGCGAGTGAACGC-WSSS_THYst8796437	3.44168	3.67233	TenoProg
GACTGCGGTCGCTTTC-WSSS_THYst8796437	4.36001	4.46508	TenoProg
GACTGCGGTGAGTATA-WSSS_THYst8796437	4.50329	5.70892	TenoProg
GACTGCGTCCGTCAAA-WSSS_THYst8796437	4.45529	4.4088	TenoProg
GAGTCCGCACGTCAGC-WSSS_THYst8796437	4.39847	3.5569	TenoProg
GATCGATGTCCGCTGA-WSSS_THYst8796437	4.8473	5.36368	TenoProg
GATCGATTCGAGAGCA-WSSS_THYst8796437	3.31259	3.42456	TenoProg
GATCTAGAGAGTTGGC-WSSS_THYst8796437	4.42839	3.8214	TenoProg
GATCTAGTCTGCGTAA-WSSS_THYst8796437	4.51996	4.61812	TenoProg
GATGAAATCCCTAACC-WSSS_THYst8796437	4.31265	4.74627	TenoProg
GCAAACTTCCCTCAGT-WSSS_THYst8796437	4.45529	3.86037	TenoProg
GCAGTTAAGTCGAGTG-WSSS_THYst8796437	4.04941	5.47028	TenoProg
GCGACCAAGCACACAG-WSSS_THYst8796437	4.60911	3.95537	TenoProg
GCGACCAGTACACCGC-WSSS_THYst8796437	3.28886	4.05679	TenoProg
GCGAGAAGTCATCCCT-WSSS_THYst8796437	4.33097	4.99844	TenoProg
GCGAGAATCATCGGAT-WSSS_THYst8796437	4.38042	4.21957	TenoProg
GCGCAACTCTCCAACC-WSSS_THYst8796437	4.77519	4.66385	TenoProg
GCGCGATCAATGAAAC-WSSS_THYst8796437	4.28963	4.07631	TenoProg
GCTCCTAGTTTAAGCC-WSSS_THYst8796437	4.44921	5.44963	TenoProg
GCTGGGTTCCGGCACA-WSSS_THYst8796437	3.89394	3.87412	TenoProg
GGACAAGAGTGTGAAT-WSSS_THYst8796437	4.01035	4.5394	TenoProg
GGACAAGAGTTGTAGA-WSSS_THYst8796437	4.34061	4.06979	TenoProg
GGACAAGTCTCGATGA-WSSS_THYst8796437	4.84329	4.78774	TenoProg
GGACAGATCAGCCTAA-WSSS_THYst8796437	4.02321	4.23899	TenoProg
GGACGTCAGACTAGAT-WSSS_THYst8796437	3.61595	3.62937	TenoProg
GGGAATGGTCAGAAGC-WSSS_THYst8796437	3.97131	5.09635	TenoProg
GGGAGATAGCATGGCA-WSSS_THYst8796437	4.45534	3.68351	TenoProg
GGGCACTTCAACACCA-WSSS_THYst8796437	4.43689	4.46074	TenoProg
GGGCACTTCAGAGCTT-WSSS_THYst8796437	4.37285	4.12854	TenoProg
GGGCATCGTCCTAGCG-WSSS_THYst8796437	4.24395	4.1043	TenoProg
GGGTTGCGTAGCGTCC-WSSS_THYst8796437	4.23729	3.89137	TenoProg
GGGTTGCTCTTGAGGT-WSSS_THYst8796437	4.59255	4.85259	TenoProg
GGTATTGGTCTGCCAG-WSSS_THYst8796437	4.81083	4.08041	TenoProg
GTAACTGGTACAGCAG-WSSS_THYst8796437	3.88263	5.90749	TenoProg
GTACTCCCACATGGGA-WSSS_THYst8796437	2.8387	3.08564	Perimysium
GTACTTTGTTTGGCGC-WSSS_THYst8796437	3.97118	4.05393	TenoProg
GTAGGCCAGCTATGCT-WSSS_THYst8796437	4.20414	4.51364	TenoProg
GTAGTCAAGAGGTACC-WSSS_THYst8796437	4.44436	4.88365	TenoProg
GTATTCTCACGCTTTC-WSSS_THYst8796437	4.52238	4.68021	TenoProg
GTATTCTGTGGAAAGA-WSSS_THYst8796437	4.3294	3.50336	TenoProg
GTATTCTGTTCAACCA-WSSS_THYst8796437	4.35178	3.67291	TenoProg
GTCAAGTAGGCTAGAC-WSSS_THYst8796437	4.27597	3.84443	TenoProg
GTCAAGTCAATCCGAT-WSSS_THYst8796437	4.26809	5.37534	TenoProg
GTCGTAAGTCAATGTC-WSSS_THYst8796437	3.99846	5.57124	TenoProg
GTCTCGTAGGCATGGT-WSSS_THYst8796437	3.85905	4.14209	TenoProg
GTCTTCGGTGACTACT-WSSS_THYst8796437	4.00289	3.57469	TenoProg
GTGCAGCTCTAACTTC-WSSS_THYst8796437	4.49593	4.00499	TenoProg
GTGTGCGAGCTACCTA-WSSS_THYst8796437	3.87993	3.9085	TenoProg
GTGTTAGCACAAGACG-WSSS_THYst8796437	4.64763	4.46375	TenoProg
GTTAAGCGTGCCTGTG-WSSS_THYst8796437	3.10553	3.40818	TenoProg
GTTCATTCAGGAATGC-WSSS_THYst8796437	4.86474	5.50027	TenoProg
GTTCTCGGTCTTGATG-WSSS_THYst8796437	3.68464	4.42926	TenoProg
[truncated: 903 more rows]

## Sheet: panel_g
index	SCX	TNMD	GCG	BGN	KERA	cell_cluster
AAACGGGCAGGATCGA-FCAImmP7536758	0.712599	0	0	0	0	TenoProg
AAACGGGGTCGCATCG-FCAImmP7536758	0.647321	2.11424	1.31674	1.31674	1.71417	Perimysium
AAAGATGAGTTGAGTA-FCAImmP7536758	1.80777	3.32354	1.2665	0	1.99756	Perimysium
AAAGCAACACGGTAGA-FCAImmP7536758	2.39226	2.28584	3.4972	0	0.743954	Perimysium
AAAGTAGTCTTGCATT-FCAImmP7536758	1.19512	1.40412	0.569843	0	0	Perimysium
AACTCAGCACTACAGT-FCAImmP7536758	0.766771	4.98139	2.20493	1.00401	2.6969	Teno
AACTGGTCACGTAAGG-FCAImmP7536758	0	1.66977	0	0	2.1023	Perimysium
AACTTTCGTTCTGGTA-FCAImmP7536758	1.24708	2.76512	0	0	0	Teno
AAGCCGCGTCCATCCT-FCAImmP7536758	0.879891	2.08607	0	0.533752	1.34058	Perimysium
AAGTCTGGTATCTGCA-FCAImmP7536758	1.58104	4.07584	2.42421	2.53211	2.71822	Teno
AATCCAGTCCACGTGG-FCAImmP7536758	0	4.57642	0	0	3.48583	Teno
ACACCAATCTACCTGC-FCAImmP7536758	2.15617	3.25128	3.71599	0	1.06798	Perimysium
ACACCGGTCAAACCGT-FCAImmP7536758	0.759892	2.05774	0	0	0	Perimysium
ACACTGAGTAACGTTC-FCAImmP7536758	1.47157	2.58819	2.40408	0.7508	0.7508	Perimysium
ACACTGATCGTCCGTT-FCAImmP7536758	1.29909	4.32607	3.94455	2.03665	2.90847	Perimysium
ACCAGTAGTACTTGAC-FCAImmP7536758	1.31946	2.42306	1.86916	1.63161	0.521976	Perimysium
ACCGTAAAGACGCACA-FCAImmP7536758	1.65014	4.37277	1.93018	0.986964	1.93018	Perimysium
ACGATGTCAGATGGGT-FCAImmP7536758	1.43832	4.26122	0	0.958128	2.3647	Perimysium
ACGGCCAAGTATGACA-FCAImmP7536758	0.882707	2.85074	0.882707	1.51372	1.89758	Teno
ACGGCCACATTGGCGC-FCAImmP7536758	1.62978	4.01017	2.30518	1.77889	1.45446	Perimysium
ACGGGCTTCAATCTCT-FCAImmP7536758	1.46942	3.75733	0	0	0	Perimysium
ACGGGTCCAAAGAATC-FCAImmP7536758	1.19187	5.08467	0	0.927752	2.69188	Teno
ACTGAACAGCGTTCCG-FCAImmP7536758	0.932772	4.16205	2.97034	0.932772	1.96937	Perimysium
ACTGAACCAGTCGTGC-FCAImmP7536758	0	3.97223	1.8844	0	1.55215	Perimysium
ACTGATGCATGCAATC-FCAImmP7536758	0	3.66566	0	1.65466	0.879808	Perimysium
AGAGCGAAGAGTCGGT-FCAImmP7536758	1.1593	3.08114	2.72262	2.15836	0.739006	Perimysium
AGATTGCAGTCGCCGT-FCAImmP7536758	1.85011	2.60327	3.2587	1.30298	0	Perimysium
AGCATACCAGTAACGG-FCAImmP7536758	1.9739	1.9739	3.18821	0	2.33195	Perimysium
AGCATACTCCATGCTC-FCAImmP7536758	0.719933	3.54782	3.81288	0.719933	2.12586	Perimysium
AGCGGTCCAGCTGTAT-FCAImmP7536758	0.706302	2.22049	0	0	0.706302	Perimysium
AGCGTATTCGTACGGC-FCAImmP7536758	0	2.43412	3.47251	1.28134	1.28134	Perimysium
AGCGTCGCAGACAAAT-FCAImmP7536758	1.56659	3.16723	3.62805	0.816879	1.2604	Perimysium
AGCTCTCAGACGCTTT-FCAImmP7536758	0	2.83787	0	0	1.6134	Perimysium
AGCTTGATCGGTTCGG-FCAImmP7536758	1.29335	4.87722	2.11308	1.09318	2.60739	Teno
AGGCCGTGTCCGTTAA-FCAImmP7536758	0	0	0	1.1361	0	Perimysium
AGGTCCGAGAATTGTG-FCAImmP7536758	0.929605	3.04145	0	0	0	Perimysium
AGGTCCGCAAGAAGAG-FCAImmP7536758	1.56214	3.22374	2.51018	0	1.39009	Perimysium
AGTGGGACAAAGCGGT-FCAImmP7536758	2.94198	3.23796	4.09028	0	2.21491	Perimysium
ATAAGAGCAATTCCTT-FCAImmP7536758	1.4129	3.74804	0	0.710961	1.82128	Perimysium
ATAGACCCATCATCCC-FCAImmP7536758	1.50856	3.13555	2.96944	1.01527	2.08448	Perimysium
ATCATGGTCGCCATAA-FCAImmP7536758	2.56709	3.22111	0	2.73654	1.22542	Teno
ATCCGAACAAGCTGAG-FCAImmP7536758	2.59157	2.77853	2.48311	0.863863	1.32032	Perimysium
ATCGAGTTCATTGCCC-FCAImmP7536758	1.68584	2.92251	2.40245	0	1.05932	Perimysium
ATGGGAGGTCTCCATC-FCAImmP7536758	1.95944	2.95938	2.89408	0	1.23493	Perimysium
ATTTCTGTCGCAGGCT-FCAImmP7536758	1.38077	3.45859	1.60354	1.78562	0.689468	Perimysium
CAAGGCCCACAGGTTT-FCAImmP7536758	0.789889	4.23379	0.470988	0.470988	2.03043	Teno
CAAGTTGCAATCTACG-FCAImmP7536758	1.62427	2.67981	2.72533	1.31277	0.857913	Perimysium
CACAAACTCGCGCCAA-FCAImmP7536758	0	2.73295	0	0	0	Perimysium
CACCTTGAGTAGCCGA-FCAImmP7536758	1.40026	2.06389	3.37657	0	0.927475	Perimysium
CAGATCACACTTCTGC-FCAImmP7536758	1.36158	3.76315	3.72889	1.15586	2.87291	Perimysium
CATCAAGAGGTGTTAA-FCAImmP7536758	1.13697	3.88443	0	0	0.72205	Perimysium
CATTATCGTGGGTCAA-FCAImmP7536758	1.09146	2.82311	0	0	0	Perimysium
CATTCGCTCAATACCG-FCAImmP7536758	0.718368	3.04312	2.6854	0.718368	0.718368	Perimysium
CATTCGCTCGGCGGTT-FCAImmP7536758	0.76068	2.60543	3.42208	0	1.7154	Perimysium
CCAGCGATCATGTCTT-FCAImmP7536758	0	3.0601	0	0	0	Perimysium
CCCAATCCATATACGC-FCAImmP7536758	0	0	0	0	1.05414	Perimysium
CCCAGTTGTTCCAACA-FCAImmP7536758	1.41061	2.64003	0	0	0.806203	Perimysium
CCTAAAGAGTTCGCGC-FCAImmP7536758	2.33258	4.38313	0	0	0.771524	Perimysium
CCTAGCTTCGGCCGAT-FCAImmP7536758	1.45857	4.59682	0	1.91318	2.52966	Teno
CCTCTGATCACTCCTG-FCAImmP7536758	1.07357	2.57997	2.30129	1.43738	0.825868	Perimysium
CCTTACGCAAGTAGTA-FCAImmP7536758	2.47841	3.34306	3.43515	0.520364	0	Perimysium
CCTTCCCTCAACCAAC-FCAImmP7536758	1.98254	2.26895	2.31756	1.07381	0.674602	Perimysium
CGAACATTCAGCTTAG-FCAImmP7536758	1.61823	3.83002	3.43535	0	1.99539	Perimysium
CGAACATTCGGCGGTT-FCAImmP7536758	0	2.58135	3.23593	0	0	Perimysium
CGACCTTGTATTCGTG-FCAImmP7536758	0.840199	1.83535	0.840199	0	0	Perimysium
CGACTTCTCCTCAATT-FCAImmP7536758	1.55147	0	0	0.806237	0	Teno
CGAGAAGCATCTCCCA-FCAImmP7536758	2.17895	2.88927	1.28435	1.28435	0	Perimysium
CGAGCACCACGACGAA-FCAImmP7536758	1.51621	5.16588	0	2.93251	3.25364	Teno
CGCTTCACATGCTGGC-FCAImmP7536758	0	3.001	0	1.5125	1.99722	Teno
CGTCAGGCAGGACGTA-FCAImmP7536758	3.27625	2.85099	2.85099	0	1.62457	Perimysium
CGTCTACAGATCTGCT-FCAImmP7536758	1.95492	3.90211	0	0	2.78244	Teno
CGTGTCTAGGAGCGAG-FCAImmP7536758	2.37976	4.00575	2.01954	0.968397	2.01954	Perimysium
CTACATTGTGACTACT-FCAImmP7536758	1.23335	3.74611	0	0	1.62028	Perimysium
CTAGAGTTCTAACTGG-FCAImmP7536758	2.6662	3.21255	0	0	1.25554	Perimysium
CTCGTACAGCGTTCCG-FCAImmP7536758	0	3.3927	3.10796	1.69056	1.54445	Perimysium
CTCTACGGTCCTCTTG-FCAImmP7536758	1.87837	2.82942	2.90807	0.526417	1.76644	Perimysium
CTGAAACTCTCCAGGG-FCAImmP7536758	1.21908	3.69727	3.83509	0	2.23476	Perimysium
CTGATCCAGGGTCGAT-FCAImmP7536758	1.68301	4.52331	2.64938	1.01258	1.50527	Teno
CTGCTGTTCGGTTCGG-FCAImmP7536758	0.895792	2.27168	3.18587	0	0.895792	Perimysium
CTGTGCTCAGGTCCAC-FCAImmP7536758	0	4.12453	1.43557	0	0	Teno
CTTGGCTCAGGACGTA-FCAImmP7536758	2.01893	2.69369	2.11092	1.15586	0.896565	Perimysium
CTTTGCGAGCGTCTAT-FCAImmP7536758	0	1.624	1.31253	0	1.86114	Perimysium
CTTTGCGAGGTGCTAG-FCAImmP7536758	1.41153	2.65214	2.93586	0.574113	2.07694	Perimysium
CTTTGCGTCGGACAAG-FCAImmP7536758	1.67917	3.77824	1.82991	0.627125	1.96087	Perimysium
GAATGAATCGGTTAAC-FCAImmP7536758	1.09401	4.20779	2.50596	1.09401	2.03088	Perimysium
GACAGAGAGAGCCCAA-FCAImmP7536758	2.21124	3.45419	2.60292	0.811069	0.485604	Perimysium
GACTAACGTCAGATAA-FCAImmP7536758	0	4.04918	0	0.734125	1.85915	Perimysium
GACTAACGTTCCCTTG-FCAImmP7536758	2.302	3.48061	0	0.915901	1.70422	Teno
GACTAACTCCCGGATG-FCAImmP7536758	1.59082	3.19649	3.97225	0.50156	0.50156	Perimysium
GATCGATTCGTCTGCT-FCAImmP7536758	0.690111	1.78669	0	1.38174	0	Perimysium
GATCGCGGTTACGACT-FCAImmP7536758	0.751864	3.24497	0	1.17616	0	Teno
GATGCTATCGACAGCC-FCAImmP7536758	0.825723	3.28356	3.06975	0	2.00386	Perimysium
GATTCAGGTCCCTTGT-FCAImmP7536758	0	1.6611	0.823972	0.616819	0	Perimysium
GCACTCTAGAATGTGT-FCAImmP7536758	1.33944	3.21662	3.03102	0.878984	2.38501	Perimysium
GCAGTTAGTCCGAATT-FCAImmP7536758	0	2.73947	0	0	0	Perimysium
GCATACAGTGACCAAG-FCAImmP7536758	1.23286	4.18086	1.95693	0.795483	2.11542	Perimysium
GCATGCGGTGCAGTAG-FCAImmP7536758	0	2.17645	0	0	0	Perimysium
GCCAAATCACCTATCC-FCAImmP7536758	1.282	1.65464	2.17606	0	0.501355	Perimysium
GCCAAATCATCCCATC-FCAImmP7536758	0.68451	3.95327	2.54895	1.93106	2.06428	Teno
GCCTCTACACGGCGTT-FCAImmP7536758	1.66593	3.2863	3.04561	0	0	Perimysium
GCGACCAGTTATGTGC-FCAImmP7536758	1.46544	3.00292	3.48522	0	0.605606	Perimysium
GCGCAACAGCTTTGGT-FCAImmP7536758	1.0368	3.69221	1.31648	0.647147	1.86571	Perimysium
GCGCCAAAGCAACGGT-FCAImmP7536758	1.79435	3.13846	0	1.38862	0.694701	Teno
GCTCTGTGTGTTAAGA-FCAImmP7536758	0	5.14845	3.34423	0.783279	2.6444	Teno
GCTGGGTTCCTTTACA-FCAImmP7536758	1.9846	3.54017	0	1.12883	0	Perimysium
GCTTCCAGTACTCAAC-FCAImmP7536758	0.768411	2.84425	0	0	0	Perimysium
GGAACTTTCCAAATGC-FCAImmP7536758	1.5703	3.53575	3.28483	0	2.15364	Perimysium
GGAGCAAAGCTTTGGT-FCAImmP7536758	0.494646	3.76664	2.29846	1.43499	0.824104	Teno
GGCGACTTCCTCAATT-FCAImmP7536758	2.48454	3.17767	2.56458	0	1.94557	Perimysium
GGCGTGTCAAGGACTG-FCAImmP7536758	1.88865	3.24594	0	0.752398	0	Teno
GGCTCGAAGGCGATAC-FCAImmP7536758	0	5.29004	2.25585	0.996458	2.68576	Teno
GGCTGGTGTTCACCTC-FCAImmP7536758	1.95079	3.12339	0	1.2278	2.81476	Teno
GGGAATGGTACCGTTA-FCAImmP7536758	2.30187	3.26499	1.02911	0	1.52543	Perimysium
GGGACCTGTCCAAGTT-FCAImmP7536758	1.61479	3.25162	3.87078	0.513507	0	Perimysium
GGGTCTGAGAGTAATC-FCAImmP7536758	1.87834	2.57974	0	1.16846	1.46454	Perimysium
GGGTCTGTCTACCTGC-FCAImmP7536758	1.16946	2.80589	0	0	0	Perimysium
GGTGCGTAGCCTATGT-FCAImmP7536758	1.82815	3.71451	2.51083	1.00825	1.49998	Perimysium
GGTGTTACAGTAACGG-FCAImmP7536758	1.31362	0	3.12487	1.31362	0	Perimysium
GTAACTGTCAGCACAT-FCAImmP7536758	0	3.93067	3.50601	0	2.28372	Perimysium
GTCCTCATCCTTTACA-FCAImmP7536758	1.28171	3.38882	3.19562	0	1.00621	Perimysium
GTCGTAAGTCTCTCTG-FCAImmP7536758	1.82473	5.39505	1.67415	0	2.90892	Teno
GTGAAGGGTCCGAATT-FCAImmP7536758	0	1.85585	0	1.02928	0	Perimysium
GTGCGGTAGCTAAGAT-FCAImmP7536758	1.95727	3.90479	0	0	2.95698	Teno
GTGCTTCTCATTGCCC-FCAImmP7536758	1.65145	2.93978	2.1253	1.42573	0	Perimysium
GTGGGTCCAGGCAGTA-FCAImmP7536758	1.14733	3.41379	1.14733	0	1.52234	Perimysium
GTGGGTCGTAAGGGCT-FCAImmP7536758	0	3.89373	3.56537	0	0	Perimysium
GTGTTAGAGCCCTAAT-FCAImmP7536758	2.31821	2.83472	2.52147	0.567088	1.57187	Perimysium
GTTCGGGAGGCACATG-FCAImmP7536758	1.79762	3.19858	0	0	0.985225	Perimysium
GTTCGGGCAGTACACT-FCAImmP7536758	0	0	0	0	0.713076	Perimysium
GTTCGGGTCCGAGCCA-FCAImmP7536758	1.68332	2.27899	3.70008	0	1.36667	Perimysium
TAAGTGCAGTTGTCGT-FCAImmP7536758	0	3.88206	2.32221	0.929419	2.58508	Teno
TACACGATCCGCGTTT-FCAImmP7536758	2.01959	3.21738	0.736784	0.736784	0.736784	Perimysium
TACAGTGGTTCCAACA-FCAImmP7536758	0.820065	4.08513	0	0	1.80543	Teno
TACTCGCGTAACGACG-FCAImmP7536758	1.85011	3.11093	2.60327	0	2.20174	Perimysium
TACTTGTGTGTCGCTG-FCAImmP7536758	1.12355	2.23034	0	1.12355	1.12355	Perimysium
TAGCCGGGTAGCCTCG-FCAImmP7536758	0.946689	4.14785	3.75642	0.946689	2.42051	Perimysium
TAGGCATTCTGCTGTC-FCAImmP7536758	2.05278	2.61074	0	0	1.58509	Perimysium
TAGTTGGCATAAGACA-FCAImmP7536758	1.81408	2.00409	3.28381	0	0.825868	Perimysium
TATCAGGTCTGTCCGT-FCAImmP7536758	1.53755	4.53847	2.82319	0	2.82319	Perimysium
TATTACCAGGATGGTC-FCAImmP7536758	2.06417	3.82236	2.2616	0	1.00052	Perimysium
TCAACGAAGTTACGGG-FCAImmP7536758	1.05123	4.24653	3.42682	0	1.5523	Perimysium
TCAATCTCAGCGATCC-FCAImmP7536758	2.39216	2.50651	3.62263	0.843695	0	Perimysium
TCACGAACAAAGAATC-FCAImmP7536758	0	3.22756	0	0	0	Perimysium
TCCACACGTGTGGCTC-FCAImmP7536758	1.32578	2.36817	3.81202	0	2.06848	Perimysium
TCGAGGCGTGGTAACG-FCAImmP7536758	1.56143	3.16098	0.5614	0	0.918788	Perimysium
TCGCGTTTCCACGCAG-FCAImmP7536758	0	3.59376	3.56637	0	1.08688	Perimysium
TCGGGACAGACTAAGT-FCAImmP7536758	1.71572	4.66245	0	1.71572	2.45458	Teno
TCGGGACAGTTCGCAT-FCAImmP7536758	1.94754	2.86399	2.77437	1.38772	1.94754	Perimysium
TCTGGAATCTGAAAGA-FCAImmP7536758	0	3.34647	0	0	1.86879	Perimysium
TGACGGCAGTGTACCT-FCAImmP7536758	0.740609	2.48258	0	0	0	Perimysium
TGAGCATTCGCGATCG-FCAImmP7536758	0.898761	1.1584	0	0	0.898761	Perimysium
TGATTTCAGGGATACC-FCAImmP7536758	0.965972	3.41089	3.84086	1.44802	0.965972	Perimysium
TGCCAAAGTGCCTGTG-FCAImmP7536758	2.76945	3.18521	3.52311	1.38379	0.558184	Perimysium
TGCCCATCACAGGCCT-FCAImmP7536758	1.22794	3.5356	2.2712	1.22794	2.16623	Teno
TGCGGGTCAATGAATG-FCAImmP7536758	2.32189	3.11151	0	1.40241	2.32189	Teno
TGCTGCTTCCGCTGTT-FCAImmP7536758	1.16312	1.36945	0	0	1.16312	Perimysium
TGGACGCTCGAGAGCA-FCAImmP7536758	2.31503	3.24916	3.43344	0	2.81201	Perimysium
TGTGGTAGTTTGACAC-FCAImmP7536758	0	1.3409	0	1.3409	0.663112	Perimysium
TTAACTCGTATTCTCT-FCAImmP7536758	2.46539	1.52374	1.52374	0	1.52374	Perimysium
TTATGCTCAAGGTTCT-FCAImmP7536758	1.36395	4.49764	2.27572	1.68035	1.92034	Teno
TTCCCAGTCCGATATG-FCAImmP7536758	1.77234	3.18643	0	0.798025	0	Perimysium
TTCGGTCGTATCACCA-FCAImmP7536758	1.2644	4.34678	1.2644	2.78784	2.15442	Teno
TTCTCAACATCTGGTA-FCAImmP7536758	1.32334	4.02748	2.81043	1.43872	0.866251	Teno
TTCTCCTAGCATCATC-FCAImmP7536758	1.36249	3.82955	0	0.546085	1.80589	Teno
TTGCGTCCAGGGATTG-FCAImmP7536758	1.39191	4.65659	1.95232	0	3.02754	Perimysium
TTGGCAAGTCTTGTCC-FCAImmP7536758	1.5701	0	0	0.819355	0	Perimysium
TTTATGCTCACAGTAC-FCAImmP7536758	0	3.64692	1.35417	1.35417	1.35417	Perimysium
TTTGGTTGTTACGCGC-FCAImmP7536758	1.58237	2.1671	0	0.828039	1.58237	Teno
TTTGTCAGTCCTCTTG-FCAImmP7536758	0	2.68203	2.68203	0	0	Perimysium
AACCGCGTCCGAGCCA-FCAImmP7536759	2.61233	3.33456	3.39687	1.03119	2.39098	Perimysium
AACTCAGGTGAGGCTA-FCAImmP7536759	0	0.910717	0	0	0	Perimysium
AACTCCCCACACTGCG-FCAImmP7536759	0	3.41686	0	0	1.65068	Perimysium
AACTTTCAGAGCTATA-FCAImmP7536759	2.06592	2.32142	0	0.764893	0	Perimysium
AAGGCAGGTCTGATTG-FCAImmP7536759	0.793156	0.793156	0	0	1.22985	Perimysium
AAGTCTGCAATGAAAC-FCAImmP7536759	0.63948	3.95207	3.359	1.30467	1.70064	Perimysium
AAGTCTGGTGACTCAT-FCAImmP7536759	0.889578	2.73053	0.889578	1.35279	1.35279	Perimysium
ACACCAAAGGGATGGG-FCAImmP7536759	2.13764	2.5458	3.28255	1.14326	0.726819	Perimysium
ACATCAGAGGGTGTTG-FCAImmP7536759	0.880015	1.99459	1.65495	0.880015	0.880015	Perimysium
ACATCAGTCAGGCAAG-FCAImmP7536759	1.38525	3.75983	3.46438	0.692448	1.38525	Perimysium
ACCGTAAAGTGGTAAT-FCAImmP7536759	1.32662	4.03186	0	0	2.56464	Teno
ACCGTAACACTCTGTC-FCAImmP7536759	1.01966	3.5712	0	0	0	Perimysium
ACCTTTACACTAGTAC-FCAImmP7536759	1.17624	2.8801	2.99864	1.17624	2.40602	Perimysium
ACGGAGAAGACTAGAT-FCAImmP7536759	0.946544	3.26685	0	0	0	Perimysium
ACGGCCAAGGGTCTCC-FCAImmP7536759	0	2.42939	2.42939	0	0	Perimysium
ACTGAACAGCCAGAAC-FCAImmP7536759	1.49172	4.62766	2.59533	1.32329	1.87358	Teno
ACTGAACAGGCTAGAC-FCAImmP7536759	2.08929	2.25076	2.92841	0	2.45262	Perimysium
ACTGAACCAGGCTCAC-FCAImmP7536759	1.05159	1.88504	0	1.05159	0	Perimysium
ACTTACTAGGACCACA-FCAImmP7536759	1.51521	2.57042	0	0.88383	0.536538	Perimysium
ACTTACTGTCACCTAA-FCAImmP7536759	1.95568	3.44501	3.3644	0	1.95568	Perimysium
ACTTTCAGTCCGACGT-FCAImmP7536759	0.970581	1.11493	0	0.801826	0.343497	Perimysium
AGACGTTCAAGTAGTA-FCAImmP7536759	1.79552	4.33518	2.14405	2.14405	1.25599	Perimysium
AGAGCGAGTCCGCTGA-FCAImmP7536759	1.9515	2.89653	1.9515	1.39119	1.7972	Perimysium
AGATCTGTCCAGGGCT-FCAImmP7536759	1.34166	2.1441	0	0.663614	0.663614	Perimysium
AGCCTAAGTTAAGATG-FCAImmP7536759	1.12125	2.10905	0	0.710171	0.710171	Perimysium
AGCGGTCCACGTAAGG-FCAImmP7536759	1.48693	3.92475	0	0	3.14642	Perimysium
AGCGTCGCATCGATTG-FCAImmP7536759	2.01404	3.5424	3.57325	0	0.73345	Perimysium
AGCGTCGGTTGAGGTG-FCAImmP7536759	1.73532	3.51735	2.53977	1.20458	1.20458	Perimysium
AGCTCCTCAAGGTTCT-FCAImmP7536759	0.752932	3.28967	0	1.47468	0	Teno
AGCTCCTCATCCAACA-FCAImmP7536759	1.95557	3.12872	2.57535	0.794617	2.57535	Perimysium
AGCTCCTTCCCAAGAT-FCAImmP7536759	1.89275	3.48341	2.04964	0.754958	1.47763	Perimysium
AGGCCGTTCTAGAGTC-FCAImmP7536759	0.293706	2.50682	0.293706	0	0	Perimysium
AGGGATGGTGTATGGG-FCAImmP7536759	1.7356	1.7356	0	0	0	TenoProg
AGGTCATTCTATCCCG-FCAImmP7536759	1.35127	3.42026	0	0	1.75277	Teno
AGGTCCGAGAGGTAGA-FCAImmP7536759	0	2.30674	0	1.38975	0	Perimysium
AGTCTTTCAGCTGCAC-FCAImmP7536759	2.31391	2.40934	3.41336	0.699456	1.10702	Perimysium
AGTGAGGTCCGAGCCA-FCAImmP7536759	1.48772	3.07093	2.97071	0.863228	0	Perimysium
AGTGGGATCCACGACG-FCAImmP7536759	1.70272	1.97021	1.33645	0.752457	1.33645	Perimysium
ATAGACCTCGTCCAGG-FCAImmP7536759	0.801939	2.49062	0	0.801939	0.801939	Perimysium
ATCATGGGTCGCTTCT-FCAImmP7536759	0	2.89927	0.522617	1.11819	1.97101	Perimysium
ATCTGCCTCAAGGTAA-FCAImmP7536759	2.36056	3.67345	3.14385	1.02941	0.469884	Perimysium
ATGCGATAGAATGTGT-FCAImmP7536759	0	0	1.52244	1.22051	0	Perimysium
ATGTGTGAGATCACGG-FCAImmP7536759	1.88931	2.88169	3.21338	0	1.65079	Perimysium
ATGTGTGTCCGTACAA-FCAImmP7536759	0.763728	2.52273	3.49939	1.19166	2.69159	Perimysium
ATTATCCAGTTAACGA-FCAImmP7536759	2.69709	3.74973	2.6085	0.814418	2.1456	Perimysium
ATTATCCCAGTAAGCG-FCAImmP7536759	0	3.73578	0	0.823637	2.79394	Teno
ATTTCTGGTTCCAACA-FCAImmP7536759	0	3.94647	2.47448	0	1.86218	Perimysium
CAACCTCTCTACTCAT-FCAImmP7536759	1.53966	3.23554	2.66938	0	0	Perimysium
CAACTAGCAAGTTCTG-FCAImmP7536759	1.98641	2.98911	3.39287	1.02853	1.30709	Perimysium
CAAGTTGCACCAGATT-FCAImmP7536759	1.12037	3.6952	2.54217	1.49139	0.523934	Teno
CACACCTCATCACAAC-FCAImmP7536759	0.816174	3.82417	0.489141	0.489141	0.489141	Perimysium
CACAGGCTCAACGCTA-FCAImmP7536759	2.12683	3.03023	3.03023	0	1.96807	Perimysium
CACTCCATCACAACGT-FCAImmP7536759	0	2.20031	1.84875	0	0	Perimysium
CAGCGACCAGGGCATA-FCAImmP7536759	2.09437	3.01193	0	0	0	Perimysium
CAGCGACTCAAGAAGT-FCAImmP7536759	0	3.69183	0	1.51649	3.18284	Teno
CAGCTAAGTGAAATCA-FCAImmP7536759	2.79328	2.44603	0.67213	0.67213	0	Perimysium
CAGCTGGAGACCACGA-FCAImmP7536759	0.901925	3.86826	0	0.901925	1.92532	Perimysium
CAGCTGGGTCAGCTAT-FCAImmP7536759	0	1.67931	0	0.627206	1.00969	Perimysium
CAGCTGGTCTGCTGTC-FCAImmP7536759	1.36573	2.74681	0	0.679483	1.08035	Perimysium
CAGTAACTCCTCGCAT-FCAImmP7536759	1.47054	4.22815	3.36487	1.17384	1.79631	Perimysium
CATATGGGTGTGGCTC-FCAImmP7536759	0	4.4793	4.83257	0	0	Perimysium
CATATTCCACCTCGTT-FCAImmP7536759	1.72662	3.87891	0	1.19719	0	Perimysium
CATCCACGTGACTACT-FCAImmP7536759	1.47916	3.84492	0	1.80564	1.26468	Perimysium
CATCGGGGTTTAGGAA-FCAImmP7536759	1.37456	0	0	0	0	Perimysium
CATGACAAGGATCGCA-FCAImmP7536759	0	3.08707	0	0.802075	0	Perimysium
CATGACAAGTGATCGG-FCAImmP7536759	1.67662	4.32778	3.87021	1.95818	0	Perimysium
CATGGCGGTGTAACGG-FCAImmP7536759	2.22988	3.31622	2.65872	1.46314	0.978232	Perimysium
CATTATCGTCAGAGGT-FCAImmP7536759	1.28341	2.17779	0	0.625746	0	Perimysium
CCAATCCCACGAGAGT-FCAImmP7536759	1.07087	3.20495	2.62366	0.823565	1.07087	Perimysium
CCACCTATCCACGCAG-FCAImmP7536759	2.15938	3.82247	3.41396	0.823135	1.26843	Perimysium
CCACGGATCGATGAGG-FCAImmP7536759	0	2.72084	1.10776	1.10776	1.10776	Perimysium
CCACTACCACCGGAAA-FCAImmP7536759	1.06417	3.44601	2.2558	0.667428	1.34746	Perimysium
CCATTCGCATCGGACC-FCAImmP7536759	0.94906	3.97497	2.35134	0	2.18789	Perimysium
CCCAATCGTAGGGTAC-FCAImmP7536759	0.893568	4.29308	2.2683	1.35781	1.91329	Perimysium
CCCATACAGGAGCGTT-FCAImmP7536759	2.23075	3.71721	0	0	1.32679	Perimysium
CCCTCCTGTGATGTGG-FCAImmP7536759	1.30019	2.72392	3.57543	1.51732	1.69561	Perimysium
CCCTCCTTCGCCGTGA-FCAImmP7536759	0.595937	3.56158	0.966779	1.23669	2.21346	Perimysium
CCGGGATCAGCCACCA-FCAImmP7536759	0	2.52668	2.66935	0	0.569543	Perimysium
CCGTGGATCACGCATA-FCAImmP7536759	1.6159	3.03297	2.54113	1.104	0.338785	Perimysium
CCGTGGATCTTCTGGC-FCAImmP7536759	0	2.89413	0	1.48468	0	Perimysium
CCTAAAGTCACTGGGC-FCAImmP7536759	0	3.63856	3.43697	0	2.43507	Perimysium
CCTATTAGTGTTGAGG-FCAImmP7536759	1.76951	3.36698	1.95797	0	1.53708	Perimysium
CCTCAGTGTTCAGGCC-FCAImmP7536759	2.31604	3.73036	2.86846	1.25033	0.978699	Perimysium
CCTCTGATCACTATTC-FCAImmP7536759	1.1465	3.1436	0	0.888481	1.66663	Perimysium
CCTTACGCAACACGCC-FCAImmP7536759	1.21359	3.03076	1.98899	1.21359	0.946641	Perimysium
CCTTACGCATGCCACG-FCAImmP7536759	2.04504	1.55574	1.38401	0	0.914465	Perimysium
CGCGGTAAGCACACAG-FCAImmP7536759	1.01865	3.95726	3.56965	2.08912	0.63378	Perimysium
CGCTATCGTACGACCC-FCAImmP7536759	1.46066	4.55704	2.65572	0.602784	2.03046	Perimysium
CGCTGGACAGGCTGAA-FCAImmP7536759	0	1.76048	0	0.790185	0	Perimysium
CGGACACGTACAGTGG-FCAImmP7536759	3.41895	2.02338	0	0	1.4544	Perimysium
CGGGTCAGTTTAGCTG-FCAImmP7536759	1.31848	3.49469	0	0.648451	0.648451	Teno
CGGTTAAAGGCAGGTT-FCAImmP7536759	0	2.31601	0	1.3975	0	Perimysium
CGGTTAAGTAAATACG-FCAImmP7536759	0.617212	2.56129	0	0	0	Perimysium
CGGTTAAGTCCGTGAC-FCAImmP7536759	2.20571	2.84219	1.44236	0.961392	0.430772	Perimysium
CGTAGCGCAAACCCAT-FCAImmP7536759	2.17329	3.99291	1.58792	1.58792	1.27974	Perimysium
CGTAGGCTCAATACCG-FCAImmP7536759	1.486	2.62631	3.3142	0.617802	1.81304	Perimysium
CGTCAGGCATGCCCGA-FCAImmP7536759	0	3.31354	0	1.92934	2.75445	Teno
CGTGAGCTCCCTTGTG-FCAImmP7536759	2.19822	3.6334	2.73542	0	3.00675	Teno
CGTTAGATCCACTGGG-FCAImmP7536759	2.12716	3.78678	1.24233	1.24233	0	Teno
CGTTCTGAGTAACCCT-FCAImmP7536759	2.54609	2.00323	3.05907	0	0	Perimysium
CTCATTACACGCTTTC-FCAImmP7536759	0.67026	5.24723	1.35176	1.57256	2.03904	Teno
CTCGAGGAGTTTAGGA-FCAImmP7536759	2.63382	3.20677	2.46576	0	0	Perimysium
CTCTACGAGGTGCACA-FCAImmP7536759	1.80437	4.34565	3.05892	1.26358	1.93473	Teno
CTCTACGTCGCTTGTC-FCAImmP7536759	1.37611	2.75984	2.75984	0	1.37611	Perimysium
CTGAAACAGGGTTCCC-FCAImmP7536759	2.33562	3.04478	0	1.60965	1.60965	Perimysium
CTGAAGTTCCAACCAA-FCAImmP7536759	0.805688	2.26879	1.24602	1.78389	0	Perimysium
CTGATCCAGCTACCTA-FCAImmP7536759	0	3.36904	3.16109	1.41506	1.73608	Perimysium
CTGATCCCAAGCCGTC-FCAImmP7536759	2.06094	3.96821	0	0.682616	0	Perimysium
CTGCCTACAGGATCGA-FCAImmP7536759	0	1.05842	0	0	0	Perimysium
CTGCCTACAGGGTTAG-FCAImmP7536759	0	3.72272	0	1.30611	2.76032	Teno
CTGCTGTGTGTTCGAT-FCAImmP7536759	1.35706	2.2674	2.2674	0	1.67281	Perimysium
CTGGTCTCAATCTACG-FCAImmP7536759	2.61376	1.80172	0	0	0	Perimysium
CTTACCGTCGAATCCA-FCAImmP7536759	1.99671	3.69133	0	1.31581	1.03621	Teno
CTTAGGAAGAAACGAG-FCAImmP7536759	1.71872	4.62952	1.19049	1.3991	2.06255	Teno
CTTCTCTCAGCCTTTC-FCAImmP7536759	0.769778	3.23258	1.49914	0	2.9729	Perimysium
GAACGGAGTCTCTTTA-FCAImmP7536759	2.03409	2.92963	2.92963	1.46386	0	Perimysium
GAATAAGCATGTAGTC-FCAImmP7536759	2.40282	3.43923	1.39036	0	1.10223	Perimysium
GACCAATCAACGCACC-FCAImmP7536759	1.02233	1.02233	0	1.51718	0	Perimysium
GACCAATCATGCGCAC-FCAImmP7536759	0.949546	3.07265	3.12039	1.13549	1.13549	Perimysium
GACCTGGTCTGTACGA-FCAImmP7536759	1.06113	3.6823	1.74469	0.665171	1.74469	Perimysium
GACGCGTAGTTGTAGA-FCAImmP7536759	0.85807	2.99675	2.99675	1.31297	1.86166	Perimysium
GACGTGCCATTATCTC-FCAImmP7536759	0.725992	4.36786	2.19732	0.427481	2.07117	Perimysium
GACTAACCAGTCCTTC-FCAImmP7536759	1.18185	4.07782	2.98753	0.561594	1.70852	Perimysium
GACTACATCACGGTTA-FCAImmP7536759	0	3.72799	0	1.24136	0.802075	Teno
GACTGCGGTTACGACT-FCAImmP7536759	2.51755	3.75638	3.40548	0	0.818221	Perimysium
GAGGTGAGTGGCGAAT-FCAImmP7536759	0	3.42785	3.28636	0.856546	1.62236	Perimysium
GAGTCCGAGCTCCTTC-FCAImmP7536759	2.25426	3.02009	3.80354	0	1.95891	Perimysium
GCAAACTAGGCGACAT-FCAImmP7536759	2.32401	3.4325	3.5043	0	1.72425	Perimysium
GCACATAAGCTGTCTA-FCAImmP7536759	1.20976	3.41472	2.63474	0	1.20976	Perimysium
GCAGTTAAGATGCGAC-FCAImmP7536759	2.22324	3.32399	2.73535	1.11819	0	Perimysium
GCATACACAGCCAATT-FCAImmP7536759	0.847374	4.13263	0	0.847374	0.847374	Perimysium
GCCAAATAGTCTCAAC-FCAImmP7536759	1.53498	3.07425	0	0.794683	0	Perimysium
GCCAAATTCTTGTATC-FCAImmP7536759	2.25899	2.79924	2.98878	0	2.16517	Perimysium
GCGACCATCCAAACTG-FCAImmP7536759	1.33385	3.91979	0.658493	1.88575	2.23932	Teno
GCGCCAACAGCTATTG-FCAImmP7536759	2.17669	3.34497	3.19668	1.08325	1.59098	Perimysium
GCTCCTATCTGTACGA-FCAImmP7536759	0	1.7052	0	0	0	Perimysium
GCTGCAGGTCCTCCAT-FCAImmP7536759	0	3.57627	2.30325	0	0.827097	Perimysium
GCTGCAGTCGCCAAAT-FCAImmP7536759	0	0.660749	0	0	1.33729	Perimysium
GCTTCCATCGGACAAG-FCAImmP7536759	0	4.54408	1.67316	0	1.67316	Perimysium
GGAACTTGTGTGCCTG-FCAImmP7536759	2.08805	2.61918	1.34225	0	1.6566	Perimysium
GGACAAGCACATTAGC-FCAImmP7536759	2.72267	2.29133	0.635947	0.635947	1.02159	Perimysium
GGACAGAAGAGCCTAG-FCAImmP7536759	1.80302	3.83192	2.52717	0.653078	1.54453	Perimysium
GGAGCAATCACCACCT-FCAImmP7536759	2.26122	4.31922	0	0.729645	2.00769	Perimysium
GGATGTTTCAAACAAG-FCAImmP7536759	2.2709	3.25127	3.61074	0	2.2709	Perimysium
GGCCGATAGCCAGGAT-FCAImmP7536759	0	0	0	0	0.802754	Perimysium
GGCGACTTCGAGAGCA-FCAImmP7536759	1.24394	2.90607	0	0.401358	0.401358	Perimysium
GGCGTGTCAAGTTCTG-FCAImmP7536759	2.10233	2.38689	0	1.52445	0	Perimysium
GGCGTGTCAGCTGTTA-FCAImmP7536759	1.66878	2.77695	2.77695	0	0	Perimysium
GGCTCGATCACCATAG-FCAImmP7536759	0	2.92063	2.86337	0.709279	1.63512	Perimysium
GGGAATGTCCGATATG-FCAImmP7536759	2.45838	3.40596	3.73291	1.92113	0	Perimysium
GGGATGAGTCTGCAAT-FCAImmP7536759	1.68756	4.62834	1.68756	0	0	Perimysium
GGGTCTGGTATAGGGC-FCAImmP7536759	0	3.09444	1.29043	0	2.44559	Perimysium
GGTGTTATCAGCACAT-FCAImmP7536759	0.614862	3.24387	0	1.65766	0	Teno
GTACTCCTCACCTCGT-FCAImmP7536759	1.33159	4.42704	3.5919	0.657014	2.70373	Perimysium
GTAGTCAGTATCACCA-FCAImmP7536759	2.25939	2.3655	2.46143	0.72859	1.1456	Perimysium
GTCGGGTCAGCCACCA-FCAImmP7536759	0.85028	2.83812	0	0	0	Perimysium
GTCGTAAAGAGGGATA-FCAImmP7536759	0	3.67559	1.63355	0.864578	0.864578	Perimysium
GTCGTAACAGGCGATA-FCAImmP7536759	0	2.89155	0	0	0	Perimysium
GTCGTAAGTTCAGCGC-FCAImmP7536759	2.53031	1.91378	3.39764	1.91378	1.91378	Perimysium
GTGCTTCGTCTTCGTC-FCAImmP7536759	2.03111	4.83409	0	1.46123	2.48803	Teno
GTGCTTCTCGACAGCC-FCAImmP7536759	1.48746	4.15586	0	2.19651	2.76287	Teno
GTTACAGCACCATCCT-FCAImmP7536759	0.889409	3.17551	0	0	0	Perimysium
GTTCATTGTACTTCTT-FCAImmP7536759	1.04767	4.55322	2.3719	1.72766	1.64185	Teno
TAAGTGCCAAGTCATC-FCAImmP7536759	2.19179	2.74581	3.85825	0	1.60455	Perimysium
TACAGTGAGTGGAGTC-FCAImmP7536759	0.993397	3.33954	3.33954	1.80848	0	Perimysium
TACAGTGCAGTCACTA-FCAImmP7536759	0.950421	2.72662	0	0.950421	0	Perimysium
TACAGTGTCTCGAGTA-FCAImmP7536759	0	4.86902	2.37685	1.15415	1.67572	Teno
TACGGATTCCCTGACT-FCAImmP7536759	1.50952	4.29392	0	1.29292	2.36954	Teno
TACTCATCACATGACT-FCAImmP7536759	1.05104	3.06652	3.26265	0.657685	1.55208	Perimysium
TACTTACGTATGAAAC-FCAImmP7536759	2.445	2.93497	2.89098	1.2326	0	Perimysium
TACTTGTCATCCCATC-FCAImmP7536759	0	3.53823	3.18796	0.897081	1.36222	Perimysium
TAGCCGGAGACCTTTG-FCAImmP7536759	0	1.1445	0	0	0	Perimysium
TAGTTGGTCGTCCAGG-FCAImmP7536759	1.52157	1.30415	0	0	1.30415	Perimysium
TATGCCCTCCTGCTTG-FCAImmP7536759	1.15333	3.1218	3.1218	2.01573	2.01573	Perimysium
TCAACGAAGTGGTAGC-FCAImmP7536759	0	3.66332	4.14172	0	2.24521	Perimysium
TCAACGACAGCGTTCG-FCAImmP7536759	1.87165	3.57871	3.67613	0	2.55836	Perimysium
TCAGGATTCACAACGT-FCAImmP7536759	1.64774	3.85328	3.08995	0.874804	2.23969	Perimysium
TCAGGTAAGTTGCAGG-FCAImmP7536759	1.86098	3.02277	3.33756	0	0	Perimysium
TCATTTGGTGTGCCTG-FCAImmP7536759	1.09728	3.17614	0	1.09728	0	Perimysium
TCCACACCATCCCATC-FCAImmP7536759	1.8639	0	0	0.859599	0	TenoProg
TCCACACGTAGCTGCC-FCAImmP7536759	1.3576	2.82599	0.543317	0.543317	1.52791	Perimysium
TCTATTGGTGATGTCT-FCAImmP7536759	1.37331	3.47969	1.37331	1.08708	1.59558	Perimysium
TCTCTAAAGAACTGTA-FCAImmP7536759	2.07928	3.36712	2.33521	0	0	Perimysium
TCTCTAACAAGACGTG-FCAImmP7536759	1.50678	3.82385	0.630229	1.68458	2.28038	Teno
TCTGAGAGTCGACTAT-FCAImmP7536759	1.61643	4.01591	2.95272	0	1.61643	Perimysium
TCTTTCCGTCTCTTAT-FCAImmP7536759	0.650022	3.82567	0	1.04069	1.71882	Perimysium
TGACAACGTAGCCTAT-FCAImmP7536759	1.7372	2.11411	2.52119	0.713103	0.94019	Perimysium
TGACGGCTCCCACTTG-FCAImmP7536759	2.18173	3.25406	3.08942	1.28662	1.28662	Perimysium
TGACTTTAGATGTCGG-FCAImmP7536759	1.40569	3.40931	3.59459	0	1.40569	Perimysium
TGAGCATTCGCACTCT-FCAImmP7536759	0	3.51263	0	0	0	Perimysium
TGCCCTATCCAAGTAC-FCAImmP7536759	1.33077	4.27008	0	1.04941	2.41662	Perimysium
TGGCCAGGTAAACACA-FCAImmP7536759	0	4.11482	1.64921	0.875866	0	Perimysium
TGGGAAGTCACCGTAA-FCAImmP7536759	0.883123	2.72027	0.883123	0	0	Perimysium
TGTATTCGTGAGGGTT-FCAImmP7536759	2.54268	2.54268	3.09488	0	0	Perimysium
TGTCCCATCAGGCGAA-FCAImmP7536759	1.66808	3.83235	3.87789	2.00862	2.26218	Perimysium
TTCTTAGAGGATGTAT-FCAImmP7536759	1.6797	4.45548	3.77388	1.6797	1.45231	Perimysium
TTGCCGTTCGGTTCGG-FCAImmP7536759	0	2.50425	0	0.877258	0	Perimysium
TTGGCAAAGATCTGCT-FCAImmP7536759	1.50502	1.96466	1.36615	0.900206	1.11322	Perimysium
TTTCCTCAGTTACGGG-FCAImmP7536759	0.70865	3.58525	2.51315	0	1.11923	Perimysium
AACTTTCCACGCATCG-5386STDY7557335	0	0	0	0	1.76251	Perimysium
ACACCCTTCTCTTATG-5386STDY7557335	1.73608	2.337	0	0	1.73608	TenoProg
ACGATGTGTGTGTGCC-5386STDY7557335	0	3.9082	2.92162	0	1.08261	Perimysium
AGCGTCGCAGTCTTCC-5386STDY7557335	1.66913	2.63352	0	0	0	Perimysium
AGGTCCGGTAGGGACT-5386STDY7557335	1.20287	3.73215	2.07806	0	1.20287	Perimysium
AGTGGGAGTAGATTAG-5386STDY7557335	0	3.18104	1.45768	0	0	Perimysium
AGTTGGTGTCATGCCG-5386STDY7557335	0	0	0	0	2.12407	TenoProg
ATCCACCAGCCCAACC-5386STDY7557335	1.25608	3.26255	0	0	0	Perimysium
ATCTGCCCAATGCCAT-5386STDY7557335	0.594842	2.44804	0	0	1.44715	Perimysium
ATGTGTGAGGGATCTG-5386STDY7557335	0	2.77594	1.66791	0	1.14757	Perimysium
CACAGTACATCGGAAG-5386STDY7557335	1.86617	2.85592	1.03715	0	1.03715	Perimysium
CACATTTAGTATCTCG-5386STDY7557335	0	3.72913	3.21953	0	1.54646	Perimysium
CACCACTTCTGGTGTA-5386STDY7557335	0	2.72749	0	0	1.96378	Perimysium
CAGTCCTAGAAGGTTT-5386STDY7557335	0	2.88869	2.11296	0	0	Perimysium
CATGGCGGTTCACCTC-5386STDY7557335	0	2.95129	0	0	0	Perimysium
CCCTCCTGTAGATTAG-5386STDY7557335	0	2.21787	0	0	0	Perimysium
CCGTGGACAGCTGGCT-5386STDY7557335	0	1.65752	0	0	0	TenoProg
CCTACCAGTCTTCAAG-5386STDY7557335	1.23165	2.4783	2.11392	2.37095	0	Perimysium
CGAGCCAAGACTAGGC-5386STDY7557335	0	4.9582	1.75166	0.950908	1.75166	Perimysium
CGCTGGACAATGAAAC-5386STDY7557335	1.02165	2.93267	0	0	0	TenoProg
CGGACGTGTCAGAAGC-5386STDY7557335	1.07734	1.91848	0	0	1.07734	TenoProg
CGGAGCTTCTAAGCCA-5386STDY7557335	0.938513	2.8969	3.41993	0	0	Perimysium
CGTTCTGCATCGGGTC-5386STDY7557335	0	3.22736	3.31906	0	1.53298	Perimysium
CTAAGACTCTGCGGCA-5386STDY7557335	1.02519	2.8894	1.30331	0	1.69911	Perimysium
CTACCCATCCTAAGTG-5386STDY7557335	0.814769	1.5636	3.10893	0	0.814769	Perimysium
CTAGAGTGTTAAGTAG-5386STDY7557335	1.2605	4.07965	3.66119	0	2.14961	Perimysium
GAAATGAGTGACGCCT-5386STDY7557335	0.844943	2.74767	0	1.60614	0.844943	TenoProg
GAAGCAGGTGTTTGGT-5386STDY7557335	1.47226	2.99747	3.44144	0.751272	1.47226	Perimysium
GCAAACTTCCTGCTTG-5386STDY7557335	0	3.76747	1.1029	0.696363	2.30837	Teno
GCAATCAGTTCTGGTA-5386STDY7557335	1.34508	3.10408	0.883455	0.883455	1.89867	Perimysium
GCGCCAACATTTCAGG-5386STDY7557335	0	0	0	0.886967	0	Perimysium
GGACATTAGTGCGATG-5386STDY7557335	1.0327	3.12253	0	0	0	TenoProg
GGCTCGAGTGTCAATC-5386STDY7557335	1.3385	3.82893	0	0	0.878243	Perimysium
GGGTTGCTCGCCTGAG-5386STDY7557335	1.89154	2.50627	2.14078	0	1.05658	Perimysium
GTACTTTTCCTGCAGG-5386STDY7557335	0	3.50344	0	0	1.9257	Perimysium
GTCTTCGGTTCCCTTG-5386STDY7557335	1.43973	3.98129	3.11191	1.14625	2.36638	Perimysium
GTGCGGTCACCGATAT-5386STDY7557335	1.4283	2.91472	0.950032	0	1.4283	Perimysium
GTGCTTCGTTATGCGT-5386STDY7557335	1.05135	2.76582	3.06696	0	0	Perimysium
GTTCATTTCGCCTGTT-5386STDY7557335	0.908944	3.07933	0	0.908944	1.69472	Perimysium
TAAGCGTCATACCATG-5386STDY7557335	0	2.34991	0	1.74787	0	Perimysium
TACACGAAGGACGAAA-5386STDY7557335	1.31422	3.88428	3.63084	1.62585	1.62585	Perimysium
TCACGAACAAGCTGGA-5386STDY7557335	0	3.6772	2.47133	1.22627	0	Perimysium
TCAGCAAGTCGCCATG-5386STDY7557335	0	4.42267	1.45692	1.45692	2.86012	Perimysium
TCGCGTTTCAATCACG-5386STDY7557335	0	1.9311	3.2605	0	0	Perimysium
TGAGAGGGTAAATGTG-5386STDY7557335	1.89409	3.16066	0	0	2.88701	Perimysium
TGCGTGGCACAGATTC-5386STDY7557335	0	3.10679	0	0.885124	1.34718	Perimysium
TGGCGCAAGTCGATAA-5386STDY7557335	1.32102	3.24747	1.87096	0	2.22373	Perimysium
TTGAACGCATCTCCCA-5386STDY7557335	1.0245	1.84958	0	1.0245	1.0245	TenoProg
TTGGAACAGACGCACA-5386STDY7557335	1.71728	3.74062	3.74062	0	0	Perimysium
TTTGTCAAGTGGACGT-5386STDY7557335	1.45793	1.78265	1.45793	2.38795	0.974006	Perimysium
AAAGTAGTCTTTAGGG-5386STDY7557336	1.11805	3.16327	0	1.11805	0	TenoProg
ACACCGGCATGCTAGT-5386STDY7557336	1.0671	1.90521	0	0	0	TenoProg
ACGAGGAGTTCTGGTA-5386STDY7557336	2.85224	4.13075	0	1.11213	0	TenoProg
ACGCAGCCACTACAGT-5386STDY7557336	1.02864	3.45169	0	0	0	TenoProg
ACGCCGACACATCTTT-5386STDY7557336	0	2.35134	0	1.9924	0	TenoProg
ACGGCCAAGGCTCTTA-5386STDY7557336	0	3.82845	0	0	0	TenoProg
AGCGTATGTTAAGGGC-5386STDY7557336	1.05879	0	0	0	0	TenoProg
AGGCCACTCCGTTGCT-5386STDY7557336	1.39202	3.61834	0	1.95245	0	TenoProg
ATAGACCCAGGCGATA-5386STDY7557336	2.77776	2.90349	0	0	0	TenoProg
ATCCGAAGTGCGAAAC-5386STDY7557336	2.15701	2.52316	1.57332	1.06861	1.06861	TenoProg
ATGAGGGTCTTTAGTC-5386STDY7557336	1.28606	1.83049	0	0	0	Perimysium
ATTCTACGTCTCCACT-5386STDY7557336	2.02495	2.85872	0	0	0	TenoProg
ATTGGTGAGGATATAC-5386STDY7557336	1.84224	3.88765	3.31612	1.84224	0	Perimysium
CAAGAAATCTGGAGCC-5386STDY7557336	2.11852	3.59387	3.02125	0	0	Perimysium
CACATTTCATCCTAGA-5386STDY7557336	1.4417	1.4417	0	0	0	TenoProg
CACATTTGTAAGCACG-5386STDY7557336	1.80798	1.80798	0	0	0	TenoProg
CAGCATAAGAGCTTCT-5386STDY7557336	0	3.09654	0	0	1.57697	Perimysium
CAGCTAACACTGCCAG-5386STDY7557336	1.22414	2.56543	0	0	0	Perimysium
CATATGGGTCCTAGCG-5386STDY7557336	1.02428	3.32418	2.83707	0	1.84928	Perimysium
CCACCTACATGCTAGT-5386STDY7557336	0	1.57575	1.57575	0	1.57575	Perimysium
CCGTGGATCCTCGCAT-5386STDY7557336	0.985436	2.40459	0	0	0	Perimysium
CCGTGGATCTGAGTGT-5386STDY7557336	2.3024	3.52617	0	1.38614	0	TenoProg
CCGTTCATCAATAAGG-5386STDY7557336	0	3.54991	0	1.28115	0	TenoProg
CCTATTAGTAAATGTG-5386STDY7557336	1.56429	1.56429	0	0	0	TenoProg
CCTATTATCCAGAGGA-5386STDY7557336	1.71503	1.18736	0	0	0	TenoProg
CCTCAGTCAATGAAAC-5386STDY7557336	1.93299	3.31766	0	0	0	TenoProg
CCTTACGTCTACCTGC-5386STDY7557336	0	2.94881	0	0	0	Perimysium
CCTTCGAAGTTATCGC-5386STDY7557336	0.990089	3.393	0	0	0	Perimysium
CCTTCGATCGTACCGG-5386STDY7557336	1.18075	3.05924	0	1.18075	0	TenoProg
CGAGCACGTAGGACAC-5386STDY7557336	0	1.6899	0	1.6899	0	TenoProg
CGAGCACGTGCATCTA-5386STDY7557336	0	1.60625	0	1.60625	0	TenoProg
CGGACACTCATCTGTT-5386STDY7557336	0	2.9782	0	0	0	TenoProg
CGGACTGAGGAGCGAG-5386STDY7557336	1.75733	3.3387	0	0	0	TenoProg
CGGAGTCCAGTATAAG-5386STDY7557336	1.5335	2.95345	0	0	0	TenoProg
CGGAGTCTCCTCAATT-5386STDY7557336	1.32527	1.32527	1.32527	0	0	TenoProg
CGTCACTTCAAACCAC-5386STDY7557336	0	3.13837	0	1.10062	0	TenoProg
CTAAGACAGCGGATCA-5386STDY7557336	0	0	0	0	0	TenoProg
CTAATGGGTCCGAAGA-5386STDY7557336	0	3.26997	0	1.19422	0	TenoProg
CTCTGGTGTCTAGTCA-5386STDY7557336	2.23359	2.43507	0.713766	0	0.713766	Perimysium
CTGTGCTCAACACGCC-5386STDY7557336	1.58818	3.47068	2.37371	0	0	Perimysium
CTTAGGAAGTGTACGG-5386STDY7557336	1.69578	3.0459	2.39921	0	0.747975	Perimysium
CTTCTCTAGACTTGAA-5386STDY7557336	2.02695	3.18089	0	0	1.78224	Perimysium
GAATAAGAGAGCTATA-5386STDY7557336	1.43387	3.00416	0	0	0	Perimysium
GACCTGGGTGTCAATC-5386STDY7557336	0	3.17537	0	0	0.970123	Perimysium
GACGGCTCAGTATGCT-5386STDY7557336	1.50086	2.70419	1.8291	0	0	Perimysium
GACTACAGTTCCACAA-5386STDY7557336	1.58125	1.07517	0	0	0	Perimysium
GATCTAGAGAACAACT-5386STDY7557336	0	2.28362	0	0	0	Perimysium
GATGAGGTCGCGATCG-5386STDY7557336	1.91501	3.24239	3.24239	0	1.35931	Perimysium
GATGCTACACGACGAA-5386STDY7557336	2.76432	3.55491	0	0	1.13913	Perimysium
GCACTCTAGAGGGATA-5386STDY7557336	0	2.79598	0	0	0	TenoProg
GCGGGTTGTTCCGGCA-5386STDY7557336	0	1.76585	0	0	0.961459	TenoProg
GCTTGAAGTTCCGTCT-5386STDY7557336	0	2.09997	0	0	0	TenoProg
GGTATTGCATCTATGG-5386STDY7557336	2.23867	2.77792	3.26356	0	0	Perimysium
GTACTCCGTTCTCATT-5386STDY7557336	0	4.4745	0	0	2.18453	Perimysium
GTAGGCCGTGCAACTT-5386STDY7557336	0.995436	3.28048	0	0	2.05715	Perimysium
GTCTTCGCAAGCGAGT-5386STDY7557336	0	0	0	0	0	TenoProg
GTGGGTCGTGCCTGTG-5386STDY7557336	1.90472	2.52052	0	0	0	TenoProg
TAAGCGTGTCCTCCAT-5386STDY7557336	1.75304	2.8737	0	0	0	TenoProg
TACAGTGCAAAGTGCG-5386STDY7557336	1.84403	1.84403	0	0	0	Perimysium
TACGGGCCATTCCTCG-5386STDY7557336	0	2.82472	0	2.44849	0	Perimysium
TACTCATCATCACAAC-5386STDY7557336	0	1.82735	0	1.00764	0	Perimysium
TACTTGTAGTTATCGC-5386STDY7557336	1.73365	2.70697	2.5975	0	0	Perimysium
TAGACCATCGCAAGCC-5386STDY7557336	0	3.26622	0	1.1915	0	TenoProg
TCACAAGGTTTGTTTC-5386STDY7557336	1.32914	2.37232	0	1.88031	0	TenoProg
TCATTTGAGTACCGGA-5386STDY7557336	1.25143	2.98138	0	0.80989	0	Perimysium
TCGGGACGTGCACCAC-5386STDY7557336	0	0	0	0	0	Perimysium
TCTGGAAAGCGATTCT-5386STDY7557336	1.73455	3.36723	0.938229	0	0	Perimysium
TGACAACAGAATGTGT-5386STDY7557336	1.96884	2.8874	2.58962	0	1.96884	Perimysium
TGACTAGTCAAGCCTA-5386STDY7557336	0	3.58057	0	0	0	TenoProg
TGACTTTAGAGTAATC-5386STDY7557336	2.27637	3.30409	1.3645	0	0	Perimysium
TGAGCATAGCTACCGC-5386STDY7557336	0	3.44162	0	0	0	Perimysium
TGCTGCTAGACCTAGG-5386STDY7557336	0	0	0	0	0	Perimysium
TGCTGCTCAATCAGAA-5386STDY7557336	1.28967	2.82075	0	0	0	TenoProg
TTCTCCTAGCTAGTTC-5386STDY7557336	1.58834	2.54056	0	0	0	TenoProg
TTGGAACAGCATCATC-5386STDY7557336	1.87224	3.83726	0	0.865294	0.865294	Perimysium
TTGGCAATCAGTACGT-5386STDY7557336	1.2195	3.7828	0	0	0	TenoProg
AAAGCAAGTTGCTCCT-5386STDY7557337	1.38256	0	0	0	0	TenoProg
AAATGCCAGTCTCCTC-5386STDY7557337	1.375	3.93645	0	1.375	0	TenoProg
AACGTTGTCCACTCCA-5386STDY7557337	0.968701	0	0	0	0	TenoProg
AAGCCGCAGGTGTTAA-5386STDY7557337	1.5335	1.86432	0	0	0	TenoProg
AAGGAGCTCGAATGGG-5386STDY7557337	2.19817	2.90973	0	0.847908	0	TenoProg
ACATACGGTCTCTTAT-5386STDY7557337	1.01927	2.92915	3.49289	0	0	Perimysium
ACCCACTTCCCTAACC-5386STDY7557337	1.175	3.15194	0	0	0	TenoProg
ACGAGCCAGCCCAATT-5386STDY7557337	0	1.4021	0	0	0	TenoProg
ACGAGGACACAGGTTT-5386STDY7557337	0	2.6223	0	0	0	TenoProg
ACGCAGCCATAAAGGT-5386STDY7557337	0	2.9218	0	0.902012	0	TenoProg
ACTGATGGTTCAACCA-5386STDY7557337	0.897339	0	1.67881	0	0	Perimysium
AGCATACGTCTAGAGG-5386STDY7557337	1.42194	3.47975	0	0	0.944907	Perimysium
AGCGGTCAGCCATCGC-5386STDY7557337	1.26705	2.52386	0	0	0	Perimysium
AGGCCGTTCAGTTAGC-5386STDY7557337	1.08832	2.38383	2.92978	1.08832	0	Perimysium
AGGTCATCATGTCTCC-5386STDY7557337	1.55201	3.59316	1.88425	0	1.05098	Perimysium
AGTGAGGGTACCATCA-5386STDY7557337	1.90651	2.78987	1.90651	0	2.35606	Perimysium
AGTGTCAGTAGGCTGA-5386STDY7557337	0	3.11684	0	0	0	TenoProg
ATGAGGGTCGTAGATC-5386STDY7557337	0.977508	3.3151	0	0.977508	0	TenoProg
ATTATCCTCCGCAAGC-5386STDY7557337	0	0	0	0	0	TenoProg
CAACCAACAGGTCCAC-5386STDY7557337	0	0	0	0	0	TenoProg
CAACCAAGTGCAACTT-5386STDY7557337	1.80564	3.50249	2.88738	0	0	Perimysium
CAAGGCCTCATGTCCC-5386STDY7557337	2.01123	3.50743	0	1.44368	0	TenoProg
CAAGTTGAGTGTACGG-5386STDY7557337	1.51496	2.09168	0	0	0	TenoProg
CACACCTCAAGACGTG-5386STDY7557337	2.04095	2.35787	1.5743	1.5743	0	Perimysium
CAGAATCCATCCCACT-5386STDY7557337	0	2.73013	0	0	0	Perimysium
CAGCAGCAGCGTCTAT-5386STDY7557337	1.21782	3.30241	0	0	0	TenoProg
CAGGTGCAGACTAAGT-5386STDY7557337	0	3.4432	0	1.02302	0	Perimysium
CATCAAGCAGGGTTAG-5386STDY7557337	0	3.33035	0	1.17732	1.17732	Perimysium
CATGACATCTTTAGTC-5386STDY7557337	2.72309	1.84613	0	0	0	Perimysium
CCAATCCAGAGGACGG-5386STDY7557337	1.37589	1.69339	0	0	0	TenoProg
CCACCTATCCTTGGTC-5386STDY7557337	0	4.20395	0	1.23623	2.89581	Perimysium
CCCAGTTAGCTAAGAT-5386STDY7557337	1.68439	4.00975	1.92457	0	0	Perimysium
CCCAGTTCAGCATACT-5386STDY7557337	0.987334	2.54854	2.24287	0	1.47434	Perimysium
CCGTACTCAATGGACG-5386STDY7557337	1.1186	3.99958	0	1.97154	0	TenoProg
CGACCTTAGGATGGAA-5386STDY7557337	1.12461	0	3.2561	1.12461	0	Perimysium
CGCGTTTGTACTCAAC-5386STDY7557337	0	3.11047	0	0	0	TenoProg
CGGACGTTCATCGGAT-5386STDY7557337	0.905332	2.65709	0	0.905332	0	TenoProg
CGTAGGCCACAAGTAA-5386STDY7557337	2.06177	1.81563	0	0.998781	0	TenoProg
CGTTGGGAGCGTGAGT-5386STDY7557337	1.11199	3.57478	0	1.62547	0	Teno
CTACGTCAGGTAGCCA-5386STDY7557337	0	3.56905	0	0	0	TenoProg
CTAGCCTTCATCACCC-5386STDY7557337	0	3.59409	0	0	0	Perimysium
CTCATTAAGGCCGAAT-5386STDY7557337	1.06027	3.08001	0	0	1.06027	Perimysium
CTCGAGGTCTCATTCA-5386STDY7557337	0	3.14876	0	0	0	TenoProg
CTCGTCATCGTCACGG-5386STDY7557337	1.66397	3.87291	0	0	2.25763	Perimysium
CTCTACGTCTCCGGTT-5386STDY7557337	0	3.59486	0	2.08966	0	Perimysium
GACGGCTGTTTGGCGC-5386STDY7557337	1.27313	3.90939	0	0	0	TenoProg
GACGTTAAGAATAGGG-5386STDY7557337	0.882624	3.22259	0	0	0.882624	Perimysium
GCAAACTAGGCTCAGA-5386STDY7557337	1.27834	2.63572	0	0	0	TenoProg
GCATACAAGTTCGATC-5386STDY7557337	2.31492	1.18815	0	1.18815	0	TenoProg
GCATACACAATGGTCT-5386STDY7557337	1.40674	3.24497	0	0	1.40674	Perimysium
GCCAAATCAAGCGTAG-5386STDY7557337	1.03363	1.86157	2.47381	0	0	Perimysium
GCGCAACCATGAACCT-5386STDY7557337	0	3.73045	0	0	0	Perimysium
GCGCAGTCAATGGATA-5386STDY7557337	1.58958	4.50798	3.1117	0	1.08209	Perimysium
GGAATAATCGTCTGCT-5386STDY7557337	0	2.337	0	0	0	TenoProg
GGACAGAAGAAACCAT-5386STDY7557337	0.90983	3.67836	2.29288	0	0	Perimysium
GGACGTCCAGGTGCCT-5386STDY7557337	0	3.81389	1.84358	0	0	Perimysium
GGAGCAACATCATCCC-5386STDY7557337	2.49453	2.663	0	0	0	TenoProg
GGATGTTAGAGCTTCT-5386STDY7557337	1.37478	2.75818	0	1.37478	0	TenoProg
GGGACCTAGGGTGTTG-5386STDY7557337	2.43908	3.93612	1.12898	0	0	Perimysium
GGTGAAGCAGGATTGG-5386STDY7557337	0.835068	1.28369	0	0.835068	0	TenoProg
GGTGTTATCCAAATGC-5386STDY7557337	1.1294	4.0881	0	2.23807	0	TenoProg
GTCAAGTAGGGATCTG-5386STDY7557337	2.23409	3.25863	0	0	0	TenoProg
GTCTTCGCAAAGCGGT-5386STDY7557337	2.29201	2.66321	0	0	0	TenoProg
GTTCGGGGTAAGTGTA-5386STDY7557337	1.77896	1.77896	0	0	0	TenoProg
GTTTCTACAAACTGCT-5386STDY7557337	2.28966	2.45495	0	0	0	TenoProg
TACAGTGGTTCCACTC-5386STDY7557337	1.64873	3.22494	1.13146	0	1.64873	Perimysium
TACCTATAGACCTTTG-5386STDY7557337	0	2.78024	0	0	0	Perimysium
TAGACCAGTCTGATCA-5386STDY7557337	0	5.58908	0	0	3.04389	Perimysium
TAGAGCTTCAATACCG-5386STDY7557337	0	3.24921	2.71828	0	0	Perimysium
TAGTTGGAGACAAGCC-5386STDY7557337	1.64256	2.60308	0	0	0	TenoProg
TCAGGTAAGCTGCGAA-5386STDY7557337	0	2.87137	2.53867	0	0	Perimysium
TCCACACCAAACCCAT-5386STDY7557337	0	2.84496	0	0	0	TenoProg
TCCACACCACATCCAA-5386STDY7557337	1.77501	2.75373	2.94275	0	2.0194	Perimysium
TCCACACCAGCGTAAG-5386STDY7557337	0	2.85861	0	0	0	Perimysium
TCGCGAGTCAGCATGT-5386STDY7557337	1.69266	3.00636	0.907443	0	0	TenoProg
TCGCGTTAGCAGCGTA-5386STDY7557337	0	2.03862	2.29321	1.17145	0	Perimysium
TCGGGACCAGATTGCT-5386STDY7557337	1.65626	2.38808	2.96383	0	1.89505	Perimysium
TCTATTGAGTCCTCCT-5386STDY7557337	1.11487	3.06767	0	0	0	Perimysium
TCTGAGATCTGTTGAG-5386STDY7557337	1.53279	0	0	0	0	TenoProg
TCTTTCCAGAATTCCC-5386STDY7557337	1.43387	2.83171	0	0	2.35941	Perimysium
TGAGCATTCAGTCAGT-5386STDY7557337	1.5622	3.31	0	0	0	Perimysium
TGAGCCGGTACCGTAT-5386STDY7557337	1.86771	2.48047	0	0	0	TenoProg
TGCCCATGTAATCGTC-5386STDY7557337	0.837663	3.20264	0	0.837663	0	Teno
TGCTACCAGTGGAGTC-5386STDY7557337	1.10236	1.10236	3.14087	0	0	Perimysium
TGGCCAGCACGAAAGC-5386STDY7557337	1.31124	2.67785	3.12175	0	0.64374	Perimysium
TGTTCCGAGCACCGCT-5386STDY7557337	0	3.54769	2.13963	0	0	Perimysium
TTAGGCAAGTTGTCGT-5386STDY7557337	0	3.78059	0	0	1.51955	Teno
TTCCCAGGTTCAGACT-5386STDY7557337	0	3.64062	0	0	0	TenoProg
TTCTACATCTTCAACT-5386STDY7557337	1.26468	3.36596	0	1.80564	0	TenoProg
TTGCGTCTCCTACAGA-5386STDY7557337	0	2.96961	0	0	0	Perimysium
TTTATGCTCGTCGTTC-5386STDY7557337	1.79622	2.66756	3.04962	0	0	Perimysium
AAAGCAAGTCATGCCG-5478STDY7652318	0.965367	0	0	0	0	TenoProg
AAATGCCCATTTCACT-5478STDY7652318	0	1.23037	0	0	0	TenoProg
ACGATGTGTTCTCATT-5478STDY7652318	1.60593	0.690954	0	0	0	TenoProg
[truncated: 2,314 more rows]
