# Supplementary material for: A human embryonic limb cell atlas resolved in space and time
Source: Nature. 2023 Dec 6;635(8039):668–78. doi: 10.1038/s41586-023-06806-x (PMC7616500; doi:10.1038/s41586-023-06806-x)
Supplement: Supplementary file 21 — Source Data Extended Data Fig. 6 [file 41586_2023_6806_MOESM21_ESM.xlsx]

## Sheet: panel_b
index	PBX1	MEIS2	IRX3	MEIS1	array_row	array_col
AAACGGTTGCGAACTG-1_WSSS_THYst9699526	0	0	0	0	67	59
AAAGGCCCTATAATAC-1_WSSS_THYst9699526	0.576344	0	0.576344	0.939633	66	22
AAAGGCTACGGACCAT-1_WSSS_THYst9699526	0	0	0	0	62	54
AAAGGCTCTCGCGCCG-1_WSSS_THYst9699526	0	0	0	0	55	55
AAATTGATAGTCCTTT-1_WSSS_THYst9699526	0.413939	0.495279	0	0.413939	55	31
AACAATACATTGTCGA-1_WSSS_THYst9699526	0.350048	0.608826	0	0	61	37
AACAGCTGTGTGGCAA-1_WSSS_THYst9699526	0.783236	0.538319	0	0.538319	59	31
AACATTGAAGTTGATC-1_WSSS_THYst9699526	0.482321	1.05064	1.05064	0.806323	67	23
AACATTGTGACTCGAG-1_WSSS_THYst9699526	0.237825	0	0	0	64	52
AACCCGACAACCCGTG-1_WSSS_THYst9699526	0.480382	0	0.143384	0.143384	67	43
AACGCGACCTTGGGCG-1_WSSS_THYst9699526	0.274153	0	0	0	67	53
AACTAGGCTTGGGTGT-1_WSSS_THYst9699526	0	0	0	0	55	61
AAGACCCAACTGAACA-1_WSSS_THYst9699526	0	0	0	0	60	54
AAGATGGCACCGGACC-1_WSSS_THYst9699526	0.388394	0.212936	0	0.212936	59	39
AAGCCGCCGTGAAATC-1_WSSS_THYst9699526	0.730265	0	0.430363	0.238156	65	23
AAGCGTCCCTCATCGA-1_WSSS_THYst9699526	0.349166	0.189746	0	0.349166	57	35
AAGGGAACGACTGGCT-1_WSSS_THYst9699526	0.823747	0	0	0.277447	63	21
AAGGGACTATGCATTC-1_WSSS_THYst9699526	0.469349	0.587011	0.182031	0.335974	60	26
AAGTGAGTCGGGTTTA-1_WSSS_THYst9699526	0	0	0	0	62	48
AATACCGGAGGGCTGT-1_WSSS_THYst9699526	0.228001	0	0	0.228001	67	37
AATAGTCCGTCCCGAC-1_WSSS_THYst9699526	0.227298	0	0.227298	0	57	57
AATGTGCTAATCTGAG-1_WSSS_THYst9699526	0	0.556765	0.221814	0.68982	66	32
AATTAACGGATTTCCA-1_WSSS_THYst9699526	0.108763	0	0	0	58	66
AATTCCAAGCATGTAC-1_WSSS_THYst9699526	0	0	0	0	66	58
ACAATGAATACGGAGA-1_WSSS_THYst9699526	0.939413	0.460224	0	0.32903	57	31
ACACATGATCAAATCT-1_WSSS_THYst9699526	0	0	0	0.952393	60	16
ACACCGGTCTGACCGC-1_WSSS_THYst9699526	0.382675	0.658764	0.209532	0.530218	65	17
ACATCCCGGCCATACG-1_WSSS_THYst9699526	0.175983	0	0	0	55	57
ACCAACGCTTATTTAT-1_WSSS_THYst9699526	0.420012	0	0	0.0992985	53	49
ACCCGAGCGAAATTAC-1_WSSS_THYst9699526	0.365457	0.199331	0.199331	0.632519	61	29
ACCCGGAAACTCCCAG-1_WSSS_THYst9699526	0	0	0	0	57	65
ACCCGTGTCATCAGTA-1_WSSS_THYst9699526	0	0	0	0	58	54
ACCCTATGCCATATCG-1_WSSS_THYst9699526	0.128214	0	0.128214	0	56	40
ACCGACACATCTCCCA-1_WSSS_THYst9699526	0	0	0	0	61	67
ACCGTGACCACGTGGG-1_WSSS_THYst9699526	0	0	0	0	61	39
ACGACTGGTCATACTC-1_WSSS_THYst9699526	0	0	0	0.445318	64	34
ACGCAAACTAATAGAT-1_WSSS_THYst9699526	0.205751	0	0	0	63	47
ACGGCCAACATGGACT-1_WSSS_THYst9699526	0	0	0	0	53	55
ACGTTCGTTCAGGAAA-1_WSSS_THYst9699526	0	0	0	0	60	44
ACTACGCGTTAGAATT-1_WSSS_THYst9699526	0.425293	0	0	0	60	56
ACTATGTCCAGCTGCC-1_WSSS_THYst9699526	0.215448	0.215448	0.893025	0.215448	64	22
ACTATTTCCGGGCCCA-1_WSSS_THYst9699526	0.564078	0	0	0	59	41
ACTCCAATATCATCAT-1_WSSS_THYst9699526	0.536804	0.536804	0.212563	0.212563	63	29
ACTGCCCGCCATTCTC-1_WSSS_THYst9699526	0.397237	0.680779	0.281517	0.150633	68	30
ACTTTGGTCGTGCTCC-1_WSSS_THYst9699526	0.2837	0.2837	0	0.504446	61	13
AGACGACGATGCCGCT-1_WSSS_THYst9699526	0	0	0	0.389178	53	33
AGACTGTTACCGGGTC-1_WSSS_THYst9699526	0	0.307709	0	0	63	45
AGAGAAACACCAGAAA-1_WSSS_THYst9699526	0	0.167381	0.310721	0.738706	68	34
AGAGAAGGAGTACAAT-1_WSSS_THYst9699526	0.644041	0.372997	0	0.20379	58	34
AGATGCAAGACGTGCA-1_WSSS_THYst9699526	0.343314	0.186318	0.478974	0.478974	58	24
AGCAACCGAAAGTAAT-1_WSSS_THYst9699526	1.00444	0.623366	0	0.455395	56	20
AGCACACGTTTAGACT-1_WSSS_THYst9699526	0.711074	0.296686	0.622446	0.711074	68	26
AGCAGCCAGATGAATA-1_WSSS_THYst9699526	0	0	0	0	56	58
AGCCAAGCTTTGTGTC-1_WSSS_THYst9699526	0.20491	0	0	0	64	58
AGCCCGGCATTAGAGG-1_WSSS_THYst9699526	0.510614	0.63574	0.510614	0.937947	64	26
AGCCCGGTAGCCTGTA-1_WSSS_THYst9699526	0	0	0	0	61	49
AGCCCTCCCTGGTGGC-1_WSSS_THYst9699526	0	0.784777	0.213807	0.539501	67	29
AGCGCATAATGAATCG-1_WSSS_THYst9699526	0.215448	0	0	0	57	55
AGCGGACACTTCGTAG-1_WSSS_THYst9699526	0	0	0	0	62	62
AGCTAACAAGCAATGT-1_WSSS_THYst9699526	0	0	0	0.264019	61	33
AGCTGTAACCTCAATC-1_WSSS_THYst9699526	0.465928	0.869122	0	0.582955	54	28
AGGAAGCTGTCCGCCG-1_WSSS_THYst9699526	0	0	0	0	61	65
AGGCAGGGAGCGTACT-1_WSSS_THYst9699526	0.526786	0	0	0	59	49
AGGGACTCTACGCGAC-1_WSSS_THYst9699526	0.316498	0.170718	0	0	55	53
AGGGTGCCGTTCTTTA-1_WSSS_THYst9699526	0	0	0	0.693456	65	33
AGGTAGATCGAGATAT-1_WSSS_THYst9699526	0.313766	0	0	0	63	35
AGGTGGTGACCTTCGC-1_WSSS_THYst9699526	0.285383	0	0	0	64	56
AGTATACACAGCGACA-1_WSSS_THYst9699526	0	0	0	0	64	48
AGTATGCTGGAGACCA-1_WSSS_THYst9699526	0.799361	1.11192	0	0.342199	58	26
AGTATTTGGCACGACC-1_WSSS_THYst9699526	0	0	0	0	58	52
AGTCAAATGATGTGAT-1_WSSS_THYst9699526	0	0.356885	0	0.356885	67	35
AGTCTCACAAGACTAC-1_WSSS_THYst9699526	0.683564	0.445025	0	0.131144	54	30
AGTGACTGTGACACAA-1_WSSS_THYst9699526	0.479118	0.59858	0.343424	0.59858	66	28
AGTTGACGGTCCTTGC-1_WSSS_THYst9699526	0	0	0	0	65	63
ATAATTAGCTAAGTAG-1_WSSS_THYst9699526	0.295901	0	0	0	64	64
ATACCTAACCAAGAAA-1_WSSS_THYst9699526	0	0	0	0	58	64
ATACGGAACGTCGTTT-1_WSSS_THYst9699526	0.758446	0.320864	0.320864	0.563401	56	22
ATACGTTATGCACGGA-1_WSSS_THYst9699526	0.144074	0	0	0	63	63
ATATAAAGCGCTCGTG-1_WSSS_THYst9699526	0.150675	0	0	0	58	68
ATCCCATCCACAGCGC-1_WSSS_THYst9699526	0	0	0	0.420534	62	14
ATCGTGGAAAGTCTGG-1_WSSS_THYst9699526	0.25474	0.457585	0.770343	0.25474	63	23
ATCTGACATGGAAGGA-1_WSSS_THYst9699526	0	0.338543	0	0	63	41
ATCTGCTGTTATCGCC-1_WSSS_THYst9699526	0	0	0	0	67	57
ATGACGCGTTCTATCC-1_WSSS_THYst9699526	0.701343	0.361601	0.135587	0.361601	52	30
ATGACTATCAGCTGTG-1_WSSS_THYst9699526	0.309335	0	0	0.309335	63	43
ATGGGACCTGCTGAAC-1_WSSS_THYst9699526	0.388697	0	0	0	61	31
ATGGGTGTATACCTCC-1_WSSS_THYst9699526	0.35551	0.193471	0.913959	0.617246	64	24
ATGTTGTAGTCTGTTT-1_WSSS_THYst9699526	0	0	0	0	65	47
ATTATTATGTCCGTCA-1_WSSS_THYst9699526	0.159097	0.296322	0	0.416969	59	37
ATTGCCTATTAGACCG-1_WSSS_THYst9699526	0.523572	0.763952	0.523572	0.650968	67	25
ATTTCCGGGTTCTGCG-1_WSSS_THYst9699526	0.329059	0.329059	0	0.460263	55	35
ATTTGCGCGAGTAGCT-1_WSSS_THYst9699526	0.136416	0.363583	0	0.548579	53	31
CAACTGCTCATCCGAT-1_WSSS_THYst9699526	0.216739	0	0	0	59	55
CACAGAGACGAGGACG-1_WSSS_THYst9699526	0.509242	0.286692	0.691167	0	64	20
CACAGGGCCGTTGTCA-1_WSSS_THYst9699526	0.234472	0	0	0	62	60
CACATCGTGCACGCGC-1_WSSS_THYst9699526	0.250093	0	0	0	60	38
CACCAGTCAGCATGCA-1_WSSS_THYst9699526	0.368069	0	0.200874	0.368069	60	22
CACTCCTATGTAAGAT-1_WSSS_THYst9699526	0.162032	0.301434	0	0.802578	56	36
CACTGACGATTGTGGA-1_WSSS_THYst9699526	0.403839	0.222168	0	0	65	51
CAGACACCGATCGCTG-1_WSSS_THYst9699526	0.163126	0	0	0	53	51
CAGAGGCGATGCATGA-1_WSSS_THYst9699526	0.139109	0	0	0	54	48
CATACACGGTTCCCAC-1_WSSS_THYst9699526	0	0	0	0	61	55
CATACGAACTAGCTGG-1_WSSS_THYst9699526	0.524217	0.378041	0.378041	0.378041	65	31
CATCCAATATAGTTTG-1_WSSS_THYst9699526	0	0.309975	0.309975	0.309975	66	18
CATTATCCCATTAACG-1_WSSS_THYst9699526	0.17383	0.450796	0.321871	0.564981	67	31
CCAACCTTATGTAACT-1_WSSS_THYst9699526	0.125726	0.125726	0.33784	0	67	41
CCAAGAAAGTGGGCGA-1_WSSS_THYst9699526	0	0	0	0	52	52
CCAGCTCGAACGCATT-1_WSSS_THYst9699526	0.101445	0	0	0	63	65
CCAGTCTTGTCATAGA-1_WSSS_THYst9699526	0.265437	0	0	0	59	59
CCATGTTCATCTATAT-1_WSSS_THYst9699526	0.525267	0.417514	0.417514	0.296733	68	28
CCCAATGAGATTTGCA-1_WSSS_THYst9699526	0.362689	0	0	0.197698	60	40
CCCGGGTCGTTCAGGG-1_WSSS_THYst9699526	0	0	0	0	65	57
CCCGTAGCTGGGAAGA-1_WSSS_THYst9699526	0.458207	0.458207	0	0.458207	57	39
CCCTATGTAGAGCAGA-1_WSSS_THYst9699526	0	0	0.570505	0.325397	60	24
CCGACGGGCATGAGGT-1_WSSS_THYst9699526	0.52444	0.52444	0	0.378214	54	26
CCGCATGTGGTACGAT-1_WSSS_THYst9699526	0	0	0	0	56	66
CCGGAGCGTACTTTCT-1_WSSS_THYst9699526	0.260231	0	0	0	58	56
CCGGTTTGTAATTGTG-1_WSSS_THYst9699526	0	0.159164	0	0.296439	56	42
CCGTATCTCGTCGTAG-1_WSSS_THYst9699526	0.953488	0.426301	0.163133	0.634442	53	27
CCTATACCGTCCTGTC-1_WSSS_THYst9699526	0.204238	0	0	0	55	45
CCTATATTTGTCCTGG-1_WSSS_THYst9699526	0.569643	0	0	0	62	52
CCTATGGCTCCTAGTG-1_WSSS_THYst9699526	0.220682	0.401359	0.401359	0.220682	62	24
CCTCGCGCTGTGCGAT-1_WSSS_THYst9699526	0.267824	0	0	0	57	59
CCTCTACAAGGATTGG-1_WSSS_THYst9699526	0.627845	0.197532	0.627845	0.627845	67	27
CCTGGTCGAATGTGGG-1_WSSS_THYst9699526	0.292051	0	0	0	59	69
CCTTCAGTTAAAGTGA-1_WSSS_THYst9699526	0.26201	0	0	0	61	47
CCTTTAAGGGAGCACT-1_WSSS_THYst9699526	0.476367	0	0	0	58	50
CGAATCTGCTCGACGC-1_WSSS_THYst9699526	0.562554	0.224516	0.696574	0.696574	62	22
CGAATGACGCATAATG-1_WSSS_THYst9699526	0.260447	0	0	0	63	57
CGAGGGTATCCAGGTG-1_WSSS_THYst9699526	0	0	0	0	64	60
CGATCCTCGCAACATA-1_WSSS_THYst9699526	0.324059	0	0	0	66	40
CGATTAAATATCTCCT-1_WSSS_THYst9699526	0	0	0	0	56	62
CGCACGTCTGTTTATG-1_WSSS_THYst9699526	0.926684	0.323191	0.762948	0.323191	68	32
CGCCCAGCACGCCTAG-1_WSSS_THYst9699526	0	0	0	0	59	51
CGCGCAAATGTCCAGA-1_WSSS_THYst9699526	0.737009	0.434919	0	0.859549	56	24
CGCTGTGTGGATGTTG-1_WSSS_THYst9699526	0.635712	0	0	0	59	43
CGCTTAGTATTGATAC-1_WSSS_THYst9699526	0.281422	0	0	0	66	52
CGGAAAGAATCAAACG-1_WSSS_THYst9699526	0.587473	0	0	0	58	48
CGGAGCAATTTAATCG-1_WSSS_THYst9699526	0.120412	0	0	0	54	60
CGGCCAGAGCGACCAT-1_WSSS_THYst9699526	0	0	0	0	67	49
CGGTCCGTCGCAAGCC-1_WSSS_THYst9699526	0	0	0	0	63	51
CGGTTGAGTATCCTTC-1_WSSS_THYst9699526	0.215066	0.542227	0.67283	0.78833	66	30
CGTCGCTTGGTTATAC-1_WSSS_THYst9699526	0.419326	0.231483	0.419326	0.419326	63	25
CGTGACCAGTCCTCTG-1_WSSS_THYst9699526	0.230886	0	0	0	63	55
CGTGCTTCTACCTAAA-1_WSSS_THYst9699526	0.408489	0.815965	0	0.563502	62	28
CGTGGTACCCAAAGGC-1_WSSS_THYst9699526	0.720297	0	0	0	66	42
CGTGTCTCGTTACGAC-1_WSSS_THYst9699526	0	0	0	0.453088	60	34
CGTTCAGACCCGCGAA-1_WSSS_THYst9699526	0.121584	0	0	0	65	61
CGTTGCCCGCGTGGGA-1_WSSS_THYst9699526	0.46031	0	0	0.25641	65	45
CGTTTGTGTAGAGGGT-1_WSSS_THYst9699526	0.161768	0	0	0.423149	55	41
CTAAATCCGGTGTACA-1_WSSS_THYst9699526	0.815193	0	0	0	61	35
CTACAAGAAATAACCC-1_WSSS_THYst9699526	0.131121	0	0	0.247026	58	40
CTACTATCATAGGTTT-1_WSSS_THYst9699526	1.19064	0.251651	0.251651	0.251651	53	25
CTACTCAAGGTATAGT-1_WSSS_THYst9699526	0	0.324115	0	0	60	42
CTATAGGCGTTGATGT-1_WSSS_THYst9699526	0.487721	0.487721	0	0	62	38
CTATGCCCGAATGCAA-1_WSSS_THYst9699526	0	0.207418	0	0	63	59
CTCAAACCACTGCCCG-1_WSSS_THYst9699526	0.479728	0.26836	0	0	64	40
CTCCTCCAGCTCACAC-1_WSSS_THYst9699526	0	0	0	0	62	50
CTCGCCGAATGTAGGG-1_WSSS_THYst9699526	0	0	0	0	60	64
CTCGGGTTCTCTGGCC-1_WSSS_THYst9699526	0.260321	0.783621	0	0.466681	61	27
CTCTCTAACTGCCTAG-1_WSSS_THYst9699526	0.885239	0	0	0.726423	57	21
CTCTTCTGGAAGTTAG-1_WSSS_THYst9699526	0.596292	0	0	0.596292	62	40
CTCTTGTCCCGCTTGG-1_WSSS_THYst9699526	0	0	0	0	54	58
CTGCCTTTAATACCTT-1_WSSS_THYst9699526	0.285873	0.602844	0.285873	0.769289	64	28
CTGGCTGGTTGTCAGT-1_WSSS_THYst9699526	0.312028	0	0	0	54	56
CTGGTGAATGGGCCTA-1_WSSS_THYst9699526	0.796871	0.340888	0.796871	0	65	19
CTGTAGCCATCTCACT-1_WSSS_THYst9699526	0.230581	0	0	0.121922	56	46
CTGTTGTTCAGTCGTA-1_WSSS_THYst9699526	1.02521	0.638603	0.369435	0.638603	67	21
CTTAGTTGAGGAATCG-1_WSSS_THYst9699526	0.214931	0.672488	0	0.541934	67	33
CTTCCGCTCCGTGAAG-1_WSSS_THYst9699526	0	0.214429	0	0	56	50
CTTCTGGGCGTACCTA-1_WSSS_THYst9699526	0.244383	0.244383	0	0	66	34
CTTGGCCAAGCTGGGA-1_WSSS_THYst9699526	0	0	0	0	61	57
CTTTGGGATTGTTGCA-1_WSSS_THYst9699526	0.278828	0	0	0	62	44
GAAACATAGGAAACAG-1_WSSS_THYst9699526	1.13333	0	0	0.877125	60	20
GAAACCTATACAAATG-1_WSSS_THYst9699526	0.694009	0	0	0	60	52
GAAAGCAGTGCACTTT-1_WSSS_THYst9699526	0	0	0	0	56	54
GAACCCTCTGTGTTCT-1_WSSS_THYst9699526	0.100203	0	0	0	59	67
GAAGAAACGATATTGT-1_WSSS_THYst9699526	0.525885	0.961097	0.653682	0.868742	59	29
GAAGCCTGCACATTCC-1_WSSS_THYst9699526	0	0	0	0	61	61
GAAGGAGTCGAGTGCG-1_WSSS_THYst9699526	0	0	0.163431	0	66	60
GAATAGTGCTCGATTA-1_WSSS_THYst9699526	0.469964	0	0	0.26234	60	36
GACATCGATTTATAAC-1_WSSS_THYst9699526	0	0.135723	0	0	52	50
GACGCCGTAAAGGCTA-1_WSSS_THYst9699526	0.165914	0	0	0	54	54
GACGGGTTGGCCCGTA-1_WSSS_THYst9699526	0	0	0	0.350508	61	51
GACTGCTGGTGAGAAA-1_WSSS_THYst9699526	0.418689	0	0	0	67	39
GAGACTTCGCGACCGA-1_WSSS_THYst9699526	0.403696	0	0	0	53	57
GAGCATCAACAACTTG-1_WSSS_THYst9699526	0.19826	0	0	0.629738	64	30
GAGCGCTGTTAGGTAA-1_WSSS_THYst9699526	0.269671	0.269671	0.48185	0.48185	61	23
GAGGGAGTCAGATCGC-1_WSSS_THYst9699526	0	0	0	0	65	41
GAGGGTAGTAACAAAG-1_WSSS_THYst9699526	0	0	0	0.654671	63	31
GAGTAGATACTAGTTG-1_WSSS_THYst9699526	0	0	0	0	62	64
GAGTCAGACCAGAATC-1_WSSS_THYst9699526	0.173758	0	0	0	56	48
GATCAACATAAAGGGA-1_WSSS_THYst9699526	0	0	0	0.352658	62	36
GATCGCTATATCTCAG-1_WSSS_THYst9699526	0.631808	0.364993	0.364993	0.364993	61	25
GATCTGCTATCTAAGG-1_WSSS_THYst9699526	0.630681	0	0	0	62	56
GATGACAAGTAGGGCA-1_WSSS_THYst9699526	0.35391	0	0	0.614783	57	33
GATTGCTCCAGTTGCA-1_WSSS_THYst9699526	0.561552	0.406971	0	0.406971	63	27
GCAAACCTTGGCCATA-1_WSSS_THYst9699526	0	0	0	0	57	67
GCAAAGGGCGTTAGCC-1_WSSS_THYst9699526	1.01576	0	0.461944	0.461944	66	20
GCAAGTGTAAAGCATG-1_WSSS_THYst9699526	0	0.207064	0	0.207064	67	45
GCACAAACCCTAGATG-1_WSSS_THYst9699526	0.677332	0.498194	0.829203	0.498194	65	21
GCACGCCTACTTAGAT-1_WSSS_THYst9699526	0.131405	0	0	0.24753	55	39
GCCGACCCACGACTGC-1_WSSS_THYst9699526	0	0.228834	0	0	62	30
GCGACCCAACCATCTG-1_WSSS_THYst9699526	0.579863	0.421248	0	0.716729	59	33
GCGCAAATATATTCAA-1_WSSS_THYst9699526	1.19316	0.805183	0.162739	0.805183	58	28
GCGGAGAAACTTCGCA-1_WSSS_THYst9699526	0.448148	0.319864	0	0.172667	55	33
GCGGCAAAGTATTGCC-1_WSSS_THYst9699526	0.610578	0.190929	0.610578	0.610578	59	27
GCGGGCGAGCCTTACC-1_WSSS_THYst9699526	0.162901	0	0	0	55	51
GCGTCCCTAAGACATA-1_WSSS_THYst9699526	0.293584	0	0	0	64	42
GCGTCGCCAGGGTGAT-1_WSSS_THYst9699526	0	0	0	0	54	62
GCTAGCGATAGGTCTT-1_WSSS_THYst9699526	0.431361	0.592789	0.853725	0	66	24
GCTCAATCCGTTTATT-1_WSSS_THYst9699526	0.295214	0.619787	0.158461	0.158461	53	35
GCTCAATGTAATACCG-1_WSSS_THYst9699526	0	0	0	0	62	58
GCTCCTGACATACTGG-1_WSSS_THYst9699526	0.674784	0.571481	0	0.32602	56	32
GCTCTTTCCGCTAGTG-1_WSSS_THYst9699526	0	0	0	0	64	54
GCTGAATCTTCCAATC-1_WSSS_THYst9699526	0.179096	0.579162	0.330936	0.179096	59	23
GCTGCTAAGTAGTCGA-1_WSSS_THYst9699526	0	0	0	0	56	56
GGAACCTTGACTCTGC-1_WSSS_THYst9699526	0.749763	0.246176	0.246176	0.246176	59	21
GGACCTCTAGGCCGCC-1_WSSS_THYst9699526	0.759951	0.759951	0.205089	0.647385	58	30
GGACTCGTGAGTGGTC-1_WSSS_THYst9699526	0	0	0	0.44795	64	38
GGATCTTACTGCCCTT-1_WSSS_THYst9699526	0.243023	0	0	0	65	35
GGCAAAGGCGCCAATA-1_WSSS_THYst9699526	0.496472	0.278735	0	0.393518	54	34
GGCAAGCCCATAGTGG-1_WSSS_THYst9699526	0.296838	0	0	0	67	61
GGCCGAGACTCTGGTG-1_WSSS_THYst9699526	0	0.305476	0	0	62	32
GGCCGTTTGGGTTTCA-1_WSSS_THYst9699526	0.566352	0	0	0	59	45
GGCTACTATACACTCC-1_WSSS_THYst9699526	0.227477	0	0	0.227477	64	44
GGCTCCTCCACCTGTT-1_WSSS_THYst9699526	0.312732	0.312732	0	0.312732	59	35
GGCTTTCAATAAGGGT-1_WSSS_THYst9699526	0	0	0	0	60	62
GGGAACGGTTTCAGAT-1_WSSS_THYst9699526	0	0	0	0.49397	64	32
GGGACAGAGTTACTCC-1_WSSS_THYst9699526	0	0.348482	0	0.811261	57	19
GGGACCCGTATATCTT-1_WSSS_THYst9699526	0.23073	0	0	0	57	53
GGGCAGAGCAATCGTT-1_WSSS_THYst9699526	0.239157	0	0	0	58	60
GGGCGTTTACATTCAT-1_WSSS_THYst9699526	0.829091	0.621019	0.829091	0.621019	66	26
GGGCTATGATCGATGG-1_WSSS_THYst9699526	0	0	0	0	57	51
GGGTCAGGAGCTAGAT-1_WSSS_THYst9699526	0	0	0	0	65	55
GGGTTAACATTTGAGT-1_WSSS_THYst9699526	0.191133	0.191133	0.191133	0	54	50
GGTAGACCGTTGGGCG-1_WSSS_THYst9699526	0	0	0	0	53	53
GGTCGGTCGTCCACAG-1_WSSS_THYst9699526	0	0	0	0	56	52
GGTCTCTGAATGGACT-1_WSSS_THYst9699526	0	0.226859	0.226859	0	52	34
GGTGCATAAATGATTA-1_WSSS_THYst9699526	0.234136	0	0	0	67	47
GGTTTAATTACCATCG-1_WSSS_THYst9699526	0.379541	0	0	0	63	39
GTAACTGCCCAAGGAG-1_WSSS_THYst9699526	0.204554	0	0	0	66	46
GTAGAGGGAGACAAGT-1_WSSS_THYst9699526	0.142543	0.26728	0.142543	0.142543	51	31
GTAGCTCCGGGAGGCT-1_WSSS_THYst9699526	0	0.354936	0	0	65	37
GTAGTTCGAAGGCGAA-1_WSSS_THYst9699526	0.329886	0	0	0	65	39
GTATCTCAGTCTTGAC-1_WSSS_THYst9699526	0.965888	0	0.595291	0.595291	58	22
GTCCAATATTTAGCCT-1_WSSS_THYst9699526	0.166648	0	0	0	65	53
GTCGCCGTTGTGTGTT-1_WSSS_THYst9699526	0.428997	0	0	0	57	43
GTCGGGAAGCAGAAAC-1_WSSS_THYst9699526	0	0	0	0	59	65
GTCTCAAGGCCCGGCT-1_WSSS_THYst9699526	0	0	0	0	60	66
GTCTCCTGCCAGTATG-1_WSSS_THYst9699526	0.518425	0	0	1.11125	59	13
GTGATCAAGCGTGCAC-1_WSSS_THYst9699526	0.17343	0.666232	0.759059	0.17343	65	27
GTGCACCAGCTTCAAC-1_WSSS_THYst9699526	0.251004	0	0	0	66	54
GTGGACGCATTTGTCC-1_WSSS_THYst9699526	0	0.12206	0	0	56	64
GTGGAGCGTTTACCGA-1_WSSS_THYst9699526	0.782212	0.465714	0	0.465714	58	16
GTGGAGTCGGCGGTTG-1_WSSS_THYst9699526	0.425391	0.235147	0.235147	0.235147	54	38
GTGGTATAGTCTGCCG-1_WSSS_THYst9699526	0	0	0	0.197771	57	41
GTTCGACAATTGTATA-1_WSSS_THYst9699526	0.865387	0.65091	0.65091	0	69	27
GTTGGTCATGCTATCC-1_WSSS_THYst9699526	0	0	0	0	55	63
GTTTGGTAGGGTCAAC-1_WSSS_THYst9699526	0.132239	0	0	0	53	59
GTTTGGTGATCGGTGC-1_WSSS_THYst9699526	0.799004	0.342011	0	0.342011	66	38
TAAACCCAGGAGGGCA-1_WSSS_THYst9699526	0.249164	0.534961	0.249164	0.353771	54	36
TAAAGCGGTATTTCCA-1_WSSS_THYst9699526	0	0	0	0.258386	63	49
TAACAGCGTTTGTGCT-1_WSSS_THYst9699526	0	0	0	0	63	37
TAAGCGCGAATCAAAT-1_WSSS_THYst9699526	0.865006	0.331361	0.684186	0.684186	65	25
TAAGGCATAACATCAA-1_WSSS_THYst9699526	0.324748	0	0	0	57	49
TAAGTCGCCGAGTATC-1_WSSS_THYst9699526	0.219439	0.313399	0	0.115727	54	32
TAATAGGTCACCAGAA-1_WSSS_THYst9699526	0.485037	0.81025	0	0.485037	61	21
TACCAAATAGCCCAGA-1_WSSS_THYst9699526	0.177534	0	0	0	59	61
TACCAGGAATCCCGTC-1_WSSS_THYst9699526	0.283668	0.400109	0.151859	0	68	36
TACCGTAGGTTAACTA-1_WSSS_THYst9699526	0.254309	0	0	0	59	57
TACCTACTCCCAGTAT-1_WSSS_THYst9699526	0.188766	0	0	0	58	62
TACCTCAGTTGTCTGT-1_WSSS_THYst9699526	0	0	0	0	60	50
TACCTCCACACCAATG-1_WSSS_THYst9699526	0.245846	0.680801	0.680801	0.607648	65	29
TACGCCGAGGGTACCC-1_WSSS_THYst9699526	0.533876	0.424711	0	0.302151	56	34
TACGCCTCCATTCCGA-1_WSSS_THYst9699526	0	0	0	0	55	59
TACGCTGCTGTGTTAA-1_WSSS_THYst9699526	0.632282	0.462433	0.777427	0.257712	68	24
TACGTACTAGTGCTGA-1_WSSS_THYst9699526	0	0	0	0	62	42
TACTATGGTTCCTCAG-1_WSSS_THYst9699526	0.451454	0	0	0.17412	57	47
TACTCCTCTAGTTGAC-1_WSSS_THYst9699526	0.296956	0.296956	0	0.296956	64	36
TACTCTTTCGTCTTCA-1_WSSS_THYst9699526	0.299602	0	0.16098	0	58	46
TACTGAACAGATTTAG-1_WSSS_THYst9699526	0.365517	0	0	0.137225	56	44
TAGCTAGTGATGATGG-1_WSSS_THYst9699526	0.35834	0	0	0	60	48
TAGGTGTTCCACAGAT-1_WSSS_THYst9699526	0.24834	0	0.24834	0	60	60
TAGTAGCTTATACCAG-1_WSSS_THYst9699526	0	0	0	0	61	43
TAGTCCCGGAGACCAC-1_WSSS_THYst9699526	0	0	0	0	66	48
TATACGCGTCATCACT-1_WSSS_THYst9699526	0	0	0	0	60	68
TATAGAGTCGCTTGAA-1_WSSS_THYst9699526	0.241043	0	0	0	64	46
TATATAGGGCTTTACG-1_WSSS_THYst9699526	0.462693	0	0	0	63	33
TATATATCGAGAAATG-1_WSSS_THYst9699526	0.372755	0.755803	0.51736	0.85662	60	28
TATCCGCACCGTCGGG-1_WSSS_THYst9699526	0	0	0.322913	0	59	53
TATGTAAAGTGCTTAA-1_WSSS_THYst9699526	0	0	0	0	66	44
TATTAACCTGACCGCG-1_WSSS_THYst9699526	0.309399	0	0.166618	0	57	45
TCAAATTTGAGACTCA-1_WSSS_THYst9699526	0	0	0	0	60	70
TCAACAAAGATAATTC-1_WSSS_THYst9699526	0.702574	0.34187	0	0.34187	53	29
TCAACATAGCGCCCTA-1_WSSS_THYst9699526	0.155859	0	0	0	58	44
TCAATACGCCGTCATG-1_WSSS_THYst9699526	0	0	0	0	63	61
TCACAGGAGAATAAGA-1_WSSS_THYst9699526	0.326504	0	0.176519	0.176519	55	49
TCACGATGTCCGTGGA-1_WSSS_THYst9699526	0.302139	0.424695	0	0.424695	52	28
TCAGCAGTAGGCCCTG-1_WSSS_THYst9699526	0.308241	0	0	0	61	41
TCAGTGTATACGTCAT-1_WSSS_THYst9699526	0.415301	0.229057	0	0	58	36
TCATATGAGCTTTGTT-1_WSSS_THYst9699526	0.265081	0	0.141299	0	64	62
TCATCGATGGTCCCAA-1_WSSS_THYst9699526	0.832251	0.500317	0	0.832251	57	29
TCCAATAAAGGCTACC-1_WSSS_THYst9699526	0.37296	0	0	0	63	53
TCCACCTCTAGCCTTT-1_WSSS_THYst9699526	0.369362	0	0	0	61	53
TCCAGGGTATATACGA-1_WSSS_THYst9699526	0	0.143646	0	0	61	63
TCCATCAATACTAATC-1_WSSS_THYst9699526	1.2199	0	0.334906	0.585349	64	14
TCCCTGGCGTATTAAC-1_WSSS_THYst9699526	0.73775	0	0	0.73775	58	18
TCCTAACCGTCGGGCA-1_WSSS_THYst9699526	0.311211	0	0	0	62	46
TCGAATATCCCGCAGG-1_WSSS_THYst9699526	0.488278	0.814929	0	0.190485	58	32
TCGAGCCAGGCAGGCC-1_WSSS_THYst9699526	0	0	0	0.282801	57	37
TCGGTCCCGACAATAG-1_WSSS_THYst9699526	0.863185	0.242271	0.740297	0.740297	57	23
TCGTCAAGTACGCGCA-1_WSSS_THYst9699526	0.35972	0.62372	0	0.35972	56	38
TCGTTGCTATCCGGTC-1_WSSS_THYst9699526	0.205386	0	0.107957	0	54	46
TCTAATACTGCCTCAG-1_WSSS_THYst9699526	0.796706	0.218046	0.396955	0.218046	57	25
TCTCTTACCGCGAACC-1_WSSS_THYst9699526	0	0.211571	0	0	65	43
TGAACAAGCAGGGACT-1_WSSS_THYst9699526	0	0	0	0.262487	66	36
TGAATGAGTGTTTCCC-1_WSSS_THYst9699526	0	0	0	0	66	50
TGACCAAATCTTAAAC-1_WSSS_THYst9699526	0	0.133239	0	0	66	62
TGAGCGGAAAGTGTTC-1_WSSS_THYst9699526	0	0	0	0	55	65
TGAGGAGTGCCAGCTT-1_WSSS_THYst9699526	0.282163	0	0	0	58	58
TGATACATTTAGCCGT-1_WSSS_THYst9699526	0.316435	0.116961	0	0.116961	55	43
TGATTCCCGGTTACCT-1_WSSS_THYst9699526	0.230461	0	0	0	64	50
TGCATGTGACCCATAG-1_WSSS_THYst9699526	0.127473	0.127473	0.127473	0.240519	68	38
TGCCAATGGGTACTCT-1_WSSS_THYst9699526	0	0	0.144927	0.144927	54	52
TGCCGGATGTACGAGC-1_WSSS_THYst9699526	0.281549	0	0	0.281549	62	34
TGCCGTGGATCGTCCT-1_WSSS_THYst9699526	0	0	0	0	57	63
TGCGACGGCCGAACGT-1_WSSS_THYst9699526	0.302127	0	0	0.533838	60	32
TGCTCGGCGAAACCCA-1_WSSS_THYst9699526	0	0	0	0	57	61
TGCTTAGAGAGAATGC-1_WSSS_THYst9699526	0.25641	0.629594	0	0.25641	62	26
TGCTTCCCAAGCAGTA-1_WSSS_THYst9699526	0.201779	0	0	0	62	66
TGGACGCAATCCAGCC-1_WSSS_THYst9699526	0.395606	0	0	0	58	20
TGGCAAGCACAAGTCG-1_WSSS_THYst9699526	0	0	0	0	66	56
TGGCGACTGCTCCAAA-1_WSSS_THYst9699526	0.139681	0	0	0.139681	55	47
TGTGAGACTAGCCCAA-1_WSSS_THYst9699526	0	0	0	0	59	63
TGTGGCGGGCTTCTGG-1_WSSS_THYst9699526	0	0	0	0	65	59
TGTGGTTGCTAAAGCT-1_WSSS_THYst9699526	0.249478	0	0	0	65	49
TTAAGGCCCGTACTTT-1_WSSS_THYst9699526	0.674255	0.39291	0.49574	0.588976	59	25
TTACCCTAGGGATTGG-1_WSSS_THYst9699526	0.2562	0	0	0	60	58
TTAGAATAAGGGTCGG-1_WSSS_THYst9699526	0.37931	0	0	0	61	45
TTAGGTCATAACCGAC-1_WSSS_THYst9699526	0.551509	0	0	0.683683	58	38
TTCACTTCCTAGAACG-1_WSSS_THYst9699526	0.113042	0.113042	0	0.113042	67	51
TTCGCACTGTACGACA-1_WSSS_THYst9699526	0.386622	0	0	0	61	59
TTCGCGCGCCATACGA-1_WSSS_THYst9699526	0	0	0	0	59	47
TTCGGGCGCTAGTCTT-1_WSSS_THYst9699526	0.327375	0	0.177025	0.327375	55	37
TTCTAGAAAGTCTTAT-1_WSSS_THYst9699526	0	0	0	0	60	46
TTCTATTAAACGCAGC-1_WSSS_THYst9699526	0.382871	0	0	0	67	55
TTCTTGGACGATCTGC-1_WSSS_THYst9699526	0.357779	0.453324	0.133992	0.252133	52	32
TTGTGTATGCCACCAA-1_WSSS_THYst9699526	0	0	0	0	56	60
TTGTTTCACATCCAGG-1_WSSS_THYst9699526	0.350442	0	0	0	58	42
TTGTTTCATTAGTCTA-1_WSSS_THYst9699526	0.226477	0.411014	0	0.411014	60	30

## Sheet: panel_c
index	WNT5A	GREM1	ETV4	SALL1	array_row	array_col
AAACGGTTGCGAACTG-1_WSSS_THYst9699526	0	0	0.436208	0.128136	67	59
AAAGGCCCTATAATAC-1_WSSS_THYst9699526	0	0	0.576344	0.576344	66	22
AAAGGCTACGGACCAT-1_WSSS_THYst9699526	0	0	0	0.468657	62	54
AAAGGCTCTCGCGCCG-1_WSSS_THYst9699526	0.618786	0	0	0.915962	55	55
AAATTGATAGTCCTTT-1_WSSS_THYst9699526	0	0	0.120616	0	55	31
AACAATACATTGTCGA-1_WSSS_THYst9699526	0	0	0	0	61	37
AACAGCTGTGTGGCAA-1_WSSS_THYst9699526	0.213262	0	0	0	59	31
AACATTGAAGTTGATC-1_WSSS_THYst9699526	0	0	0	0	67	23
AACATTGTGACTCGAG-1_WSSS_THYst9699526	0.429815	0	0	0	64	52
AACCCGACAACCCGTG-1_WSSS_THYst9699526	0.143384	0	0	0	67	43
AACGCGACCTTGGGCG-1_WSSS_THYst9699526	0.274153	0	0.146442	0.146442	67	53
AACTAGGCTTGGGTGT-1_WSSS_THYst9699526	0	0	0.607665	0	55	61
AAGACCCAACTGAACA-1_WSSS_THYst9699526	0	0	0	0.820576	60	54
AAGATGGCACCGGACC-1_WSSS_THYst9699526	0	0	0	0	59	39
AAGCCGCCGTGAAATC-1_WSSS_THYst9699526	0	0	0	0	65	23
AAGCGTCCCTCATCGA-1_WSSS_THYst9699526	0.189746	0	0	0	57	35
AAGGGAACGACTGGCT-1_WSSS_THYst9699526	0	0	0	0	63	21
AAGGGACTATGCATTC-1_WSSS_THYst9699526	0.182031	0	0	0	60	26
AAGTGAGTCGGGTTTA-1_WSSS_THYst9699526	0.312927	0	0	0	62	48
AATACCGGAGGGCTGT-1_WSSS_THYst9699526	0	0	0	0	67	37
AATAGTCCGTCCCGAC-1_WSSS_THYst9699526	0.227298	0	0	1.02476	57	57
AATGTGCTAATCTGAG-1_WSSS_THYst9699526	0	0	0	0	66	32
AATTAACGGATTTCCA-1_WSSS_THYst9699526	0.590164	0.108763	0	0.378156	58	66
AATTCCAAGCATGTAC-1_WSSS_THYst9699526	0.339506	0.238625	0.126413	0.238625	66	58
ACAATGAATACGGAGA-1_WSSS_THYst9699526	0	0	0.177987	0	57	31
ACACATGATCAAATCT-1_WSSS_THYst9699526	0	0	0	0	60	16
ACACCGGTCTGACCGC-1_WSSS_THYst9699526	0	0	0	0	65	17
ACATCCCGGCCATACG-1_WSSS_THYst9699526	0.455684	0	0	0.325581	55	57
ACCAACGCTTATTTAT-1_WSSS_THYst9699526	0.486354	0	0.348954	0.548567	53	49
ACCCGAGCGAAATTAC-1_WSSS_THYst9699526	0	0	0	0	61	29
ACCCGGAAACTCCCAG-1_WSSS_THYst9699526	0.429974	0.194651	0.357517	0.279396	57	65
ACCCGTGTCATCAGTA-1_WSSS_THYst9699526	0	0	0	0.70887	58	54
ACCCTATGCCATATCG-1_WSSS_THYst9699526	0.241842	0	0.128214	0	56	40
ACCGACACATCTCCCA-1_WSSS_THYst9699526	0.376051	0.108074	0.108074	0.294452	61	67
ACCGTGACCACGTGGG-1_WSSS_THYst9699526	0	0	0	0	61	39
ACGACTGGTCATACTC-1_WSSS_THYst9699526	0.247245	0	0.247245	0	64	34
ACGCAAACTAATAGAT-1_WSSS_THYst9699526	0	0	0.205751	0	63	47
ACGGCCAACATGGACT-1_WSSS_THYst9699526	0.559065	0	0	0.559065	53	55
ACGTTCGTTCAGGAAA-1_WSSS_THYst9699526	0	0	0	0	60	44
ACTACGCGTTAGAATT-1_WSSS_THYst9699526	0	0	0	0.235088	60	56
ACTATGTCCAGCTGCC-1_WSSS_THYst9699526	0	0	0	0	64	22
ACTATTTCCGGGCCCA-1_WSSS_THYst9699526	0	0	0	0	59	41
ACTCCAATATCATCAT-1_WSSS_THYst9699526	0	0	0	0	63	29
ACTGCCCGCCATTCTC-1_WSSS_THYst9699526	0.150633	0	0	0	68	30
ACTTTGGTCGTGCTCC-1_WSSS_THYst9699526	0	0	0.2837	0	61	13
AGACGACGATGCCGCT-1_WSSS_THYst9699526	0.275491	0	0	0	53	33
AGACTGTTACCGGGTC-1_WSSS_THYst9699526	0.307709	0	0	0	63	45
AGAGAAACACCAGAAA-1_WSSS_THYst9699526	0	0	0	0	68	34
AGAGAAGGAGTACAAT-1_WSSS_THYst9699526	0.372997	0	0	0	58	34
AGATGCAAGACGTGCA-1_WSSS_THYst9699526	0.186318	0	0	0	58	24
AGCAACCGAAAGTAAT-1_WSSS_THYst9699526	0	0	0	0	56	20
AGCACACGTTTAGACT-1_WSSS_THYst9699526	0.296686	0	0	0	68	26
AGCAGCCAGATGAATA-1_WSSS_THYst9699526	0	0.364601	0	0.631207	56	58
AGCCAAGCTTTGTGTC-1_WSSS_THYst9699526	0.20491	0	0	0.759438	64	58
AGCCCGGCATTAGAGG-1_WSSS_THYst9699526	0	0	0	0	64	26
AGCCCGGTAGCCTGTA-1_WSSS_THYst9699526	0	0	0	0.282333	61	49
AGCCCTCCCTGGTGGC-1_WSSS_THYst9699526	0	0	0	0	67	29
AGCGCATAATGAATCG-1_WSSS_THYst9699526	0	0	0	0.789406	57	55
AGCGGACACTTCGTAG-1_WSSS_THYst9699526	0.313294	0.313294	0	0.168866	62	62
AGCTAACAAGCAATGT-1_WSSS_THYst9699526	0.472691	0	0.264019	0	61	33
AGCTGTAACCTCAATC-1_WSSS_THYst9699526	0	0	0	0	54	28
AGGAAGCTGTCCGCCG-1_WSSS_THYst9699526	0.262029	0.469458	0.262029	0	61	65
AGGCAGGGAGCGTACT-1_WSSS_THYst9699526	0	0	0	0.526786	59	49
AGGGACTCTACGCGAC-1_WSSS_THYst9699526	0.316498	0	0	1.05137	55	53
AGGGTGCCGTTCTTTA-1_WSSS_THYst9699526	0	0	0	0	65	33
AGGTAGATCGAGATAT-1_WSSS_THYst9699526	0	0	0	0.313766	63	35
AGGTGGTGACCTTCGC-1_WSSS_THYst9699526	0.507145	0	0	0	64	56
AGTATACACAGCGACA-1_WSSS_THYst9699526	0.202987	0	0	0	64	48
AGTATGCTGGAGACCA-1_WSSS_THYst9699526	0.185666	0	0	0	58	26
AGTATTTGGCACGACC-1_WSSS_THYst9699526	0	0	0	0	58	52
AGTCAAATGATGTGAT-1_WSSS_THYst9699526	0.19428	0	0	0	67	35
AGTCTCACAAGACTAC-1_WSSS_THYst9699526	0	0	0.247066	0	54	30
AGTGACTGTGACACAA-1_WSSS_THYst9699526	0	0	0	0.186383	66	28
AGTTGACGGTCCTTGC-1_WSSS_THYst9699526	0.696531	0	0.134379	0.134379	65	63
ATAATTAGCTAAGTAG-1_WSSS_THYst9699526	0.709518	0	0.523944	0.108656	64	64
ATACCTAACCAAGAAA-1_WSSS_THYst9699526	0.219542	0.219542	0	0	58	64
ATACGGAACGTCGTTT-1_WSSS_THYst9699526	0	0	0	0	56	22
ATACGTTATGCACGGA-1_WSSS_THYst9699526	0.482352	0	0	0.269981	63	63
ATATAAAGCGCTCGTG-1_WSSS_THYst9699526	0.397336	0.150675	0.281591	0.281591	58	68
ATCCCATCCACAGCGC-1_WSSS_THYst9699526	0	0	0	0	62	14
ATCGTGGAAAGTCTGG-1_WSSS_THYst9699526	0	0	0	0	63	23
ATCTGACATGGAAGGA-1_WSSS_THYst9699526	0.591006	0	0	0	63	41
ATCTGCTGTTATCGCC-1_WSSS_THYst9699526	0.208204	0.109511	0.208204	0.380441	67	57
ATGACGCGTTCTATCC-1_WSSS_THYst9699526	0	0	0	0	52	30
ATGACTATCAGCTGTG-1_WSSS_THYst9699526	0.309335	0	0	0.309335	63	43
ATGGGACCTGCTGAAC-1_WSSS_THYst9699526	0	0	0	0	61	31
ATGGGTGTATACCTCC-1_WSSS_THYst9699526	0	0	0	0	64	24
ATGTTGTAGTCTGTTT-1_WSSS_THYst9699526	0.210023	0	0	0	65	47
ATTATTATGTCCGTCA-1_WSSS_THYst9699526	0	0	0	0	59	37
ATTGCCTATTAGACCG-1_WSSS_THYst9699526	0	0	0	0	67	25
ATTTCCGGGTTCTGCG-1_WSSS_THYst9699526	0.178004	0	0	0	55	35
ATTTGCGCGAGTAGCT-1_WSSS_THYst9699526	0	0	0.136416	0	53	31
CAACTGCTCATCCGAT-1_WSSS_THYst9699526	0.216739	0.216739	0	1.0771	59	55
CACAGAGACGAGGACG-1_WSSS_THYst9699526	0	0	0	0	64	20
CACAGGGCCGTTGTCA-1_WSSS_THYst9699526	0.234472	0	0	0.424275	62	60
CACATCGTGCACGCGC-1_WSSS_THYst9699526	0.250093	0	0	0	60	38
CACCAGTCAGCATGCA-1_WSSS_THYst9699526	0	0	0	0	60	22
CACTCCTATGTAAGAT-1_WSSS_THYst9699526	0.301434	0	0.162032	0	56	36
CACTGACGATTGTGGA-1_WSSS_THYst9699526	0.222168	0	0	0	65	51
CAGACACCGATCGCTG-1_WSSS_THYst9699526	0.303337	0	0	0.426285	53	51
CAGAGGCGATGCATGA-1_WSSS_THYst9699526	0.139109	0	0.139109	0.639479	54	48
CATACACGGTTCCCAC-1_WSSS_THYst9699526	0.386462	0	0	0.88182	61	55
CATACGAACTAGCTGG-1_WSSS_THYst9699526	0	0	0	0	65	31
CATCCAATATAGTTTG-1_WSSS_THYst9699526	0	0	0	0	66	18
CATTATCCCATTAACG-1_WSSS_THYst9699526	0.17383	0	0	0	67	31
CCAACCTTATGTAACT-1_WSSS_THYst9699526	0.125726	0	0	0	67	41
CCAAGAAAGTGGGCGA-1_WSSS_THYst9699526	0.563121	0	0	0.449232	52	52
CCAGCTCGAACGCATT-1_WSSS_THYst9699526	0.495071	0	0.19354	0	63	65
CCAGTCTTGTCATAGA-1_WSSS_THYst9699526	0.265437	0	0	0.924261	59	59
CCATGTTCATCTATAT-1_WSSS_THYst9699526	0	0	0	0	68	28
CCCAATGAGATTTGCA-1_WSSS_THYst9699526	0.362689	0	0	0	60	40
CCCGGGTCGTTCAGGG-1_WSSS_THYst9699526	0.273823	0	0	0	65	57
CCCGTAGCTGGGAAGA-1_WSSS_THYst9699526	0.626929	0	0	0	57	39
CCCTATGTAGAGCAGA-1_WSSS_THYst9699526	0	0	0	0	60	24
CCGACGGGCATGAGGT-1_WSSS_THYst9699526	0	0	0	0	54	26
CCGCATGTGGTACGAT-1_WSSS_THYst9699526	0.382655	0	0.29983	0.110237	56	66
CCGGAGCGTACTTTCT-1_WSSS_THYst9699526	0.260231	0	0	0.466534	58	56
CCGGTTTGTAATTGTG-1_WSSS_THYst9699526	0.296439	0	0	0.5248	56	42
CCGTATCTCGTCGTAG-1_WSSS_THYst9699526	0	0	0	0	53	27
CCTATACCGTCCTGTC-1_WSSS_THYst9699526	0.107324	0	0	0.373754	55	45
CCTATATTTGTCCTGG-1_WSSS_THYst9699526	0.324846	0	0	0.324846	62	52
CCTATGGCTCCTAGTG-1_WSSS_THYst9699526	0	0	0	0	62	24
CCTCGCGCTGTGCGAT-1_WSSS_THYst9699526	0.801314	0	0	0.653028	57	59
CCTCTACAAGGATTGG-1_WSSS_THYst9699526	0.197532	0	0	0	67	27
CCTGGTCGAATGTGGG-1_WSSS_THYst9699526	0.517807	0.292051	0	0	59	69
CCTTCAGTTAAAGTGA-1_WSSS_THYst9699526	0	0	0	0	61	47
CCTTTAAGGGAGCACT-1_WSSS_THYst9699526	0.476367	0	0	0.476367	58	50
CGAATCTGCTCGACGC-1_WSSS_THYst9699526	0	0	0	0	62	22
CGAATGACGCATAATG-1_WSSS_THYst9699526	0.911299	0	0	0	63	57
CGAGGGTATCCAGGTG-1_WSSS_THYst9699526	0.322801	0.17437	0	0.566439	64	60
CGATCCTCGCAACATA-1_WSSS_THYst9699526	0	0	0	0.175099	66	40
CGATTAAATATCTCCT-1_WSSS_THYst9699526	0	0	0	0.633561	56	62
CGCACGTCTGTTTATG-1_WSSS_THYst9699526	0.323191	0	0.174596	0	68	32
CGCCCAGCACGCCTAG-1_WSSS_THYst9699526	0.223183	0	0	0.559701	59	51
CGCGCAAATGTCCAGA-1_WSSS_THYst9699526	0	0	0	0	56	24
CGCTGTGTGGATGTTG-1_WSSS_THYst9699526	0.367544	0	0.367544	0	59	43
CGCTTAGTATTGATAC-1_WSSS_THYst9699526	0.281422	0	0	0	66	52
CGGAAAGAATCAAACG-1_WSSS_THYst9699526	0.23624	0	0	0	58	48
CGGAGCAATTTAATCG-1_WSSS_THYst9699526	0.22787	0	0	0.41333	54	60
CGGCCAGAGCGACCAT-1_WSSS_THYst9699526	0.308	0	0	0	67	49
CGGTCCGTCGCAAGCC-1_WSSS_THYst9699526	0	0	0	0.232903	63	51
CGGTTGAGTATCCTTC-1_WSSS_THYst9699526	0.215066	0	0	0	66	30
CGTCGCTTGGTTATAC-1_WSSS_THYst9699526	0	0	0	0	63	25
CGTGACCAGTCCTCTG-1_WSSS_THYst9699526	0.418336	0	0	0.230886	63	55
CGTGCTTCTACCTAAA-1_WSSS_THYst9699526	0	0	0	0	62	28
CGTGGTACCCAAAGGC-1_WSSS_THYst9699526	0.234092	0	0	0	66	42
CGTGTCTCGTTACGAC-1_WSSS_THYst9699526	0.453088	0	0	0	60	34
CGTTCAGACCCGCGAA-1_WSSS_THYst9699526	0.574197	0.327757	0.229975	0.416825	65	61
CGTTGCCCGCGTGGGA-1_WSSS_THYst9699526	0.629594	0	0	0	65	45
CGTTTGTGTAGAGGGT-1_WSSS_THYst9699526	0	0	0	0	55	41
CTAAATCCGGTGTACA-1_WSSS_THYst9699526	0	0	0	0	61	35
CTACAAGAAATAACCC-1_WSSS_THYst9699526	0.53094	0	0	0	58	40
CTACTATCATAGGTTT-1_WSSS_THYst9699526	0	0	0	0	53	25
CTACTCAAGGTATAGT-1_WSSS_THYst9699526	0	0	0	0	60	42
CTATAGGCGTTGATGT-1_WSSS_THYst9699526	0.814125	0	0	0	62	38
CTATGCCCGAATGCAA-1_WSSS_THYst9699526	0.52561	0.207418	0	0.766623	63	59
CTCAAACCACTGCCCG-1_WSSS_THYst9699526	0	0	0	0	64	40
CTCCTCCAGCTCACAC-1_WSSS_THYst9699526	0	0	0	0	62	50
CTCGCCGAATGTAGGG-1_WSSS_THYst9699526	0.16815	0.16815	0	0.549541	60	64
CTCGGGTTCTCTGGCC-1_WSSS_THYst9699526	0	0	0	0	61	27
CTCTCTAACTGCCTAG-1_WSSS_THYst9699526	0	0	0.304459	0	57	21
CTCTTCTGGAAGTTAG-1_WSSS_THYst9699526	0.798886	0	0.341948	0	62	40
CTCTTGTCCCGCTTGG-1_WSSS_THYst9699526	0.408534	0	0.118807	0.320965	54	58
CTGCCTTTAATACCTT-1_WSSS_THYst9699526	0	0	0	0	64	28
CTGGCTGGTTGTCAGT-1_WSSS_THYst9699526	0.312028	0	0	0.64997	54	56
CTGGTGAATGGGCCTA-1_WSSS_THYst9699526	0	0	0	0	65	19
CTGTAGCCATCTCACT-1_WSSS_THYst9699526	0.121922	0	0	0.417831	56	46
CTGTTGTTCAGTCGTA-1_WSSS_THYst9699526	0	0	0	0	67	21
CTTAGTTGAGGAATCG-1_WSSS_THYst9699526	0	0	0	0	67	33
CTTCCGCTCCGTGAAG-1_WSSS_THYst9699526	0.214429	0	0	0.540847	56	50
CTTCTGGGCGTACCTA-1_WSSS_THYst9699526	0	0	0	0	66	34
CTTGGCCAAGCTGGGA-1_WSSS_THYst9699526	0.506485	0	0	0.841091	61	57
CTTTGGGATTGTTGCA-1_WSSS_THYst9699526	0	0	0	0	62	44
GAAACATAGGAAACAG-1_WSSS_THYst9699526	0	0	0	0	60	20
GAAACCTATACAAATG-1_WSSS_THYst9699526	0.40604	0	0	0.560355	60	52
GAAAGCAGTGCACTTT-1_WSSS_THYst9699526	0.194521	0	0	0.619992	56	54
GAACCCTCTGTGTTCT-1_WSSS_THYst9699526	0.100203	0.191274	0.191274	0.100203	59	67
GAAGAAACGATATTGT-1_WSSS_THYst9699526	0.207544	0	0	0	59	29
GAAGCCTGCACATTCC-1_WSSS_THYst9699526	0.598776	0	0.186457	0.598776	61	61
GAAGGAGTCGAGTGCG-1_WSSS_THYst9699526	0.303866	0	0	0.303866	66	60
GAATAGTGCTCGATTA-1_WSSS_THYst9699526	0.26234	0	0	0	60	36
GACATCGATTTATAAC-1_WSSS_THYst9699526	0.627109	0	0.255208	0.701886	52	50
GACGCCGTAAAGGCTA-1_WSSS_THYst9699526	0.165914	0	0	0.165914	54	54
GACGGGTTGGCCCGTA-1_WSSS_THYst9699526	0.985501	0	0	0	61	51
GACTGCTGGTGAGAAA-1_WSSS_THYst9699526	0	0	0	0	67	39
GAGACTTCGCGACCGA-1_WSSS_THYst9699526	0.317007	0	0.222083	0.403696	53	57
GAGCATCAACAACTTG-1_WSSS_THYst9699526	0.19826	0	0	0	64	30
GAGCGCTGTTAGGTAA-1_WSSS_THYst9699526	0	0	0	0	61	23
GAGGGAGTCAGATCGC-1_WSSS_THYst9699526	0.330352	0	0	0	65	41
GAGGGTAGTAACAAAG-1_WSSS_THYst9699526	0.268629	0	0	0	63	31
GAGTAGATACTAGTTG-1_WSSS_THYst9699526	0.264074	0.373863	0	0.373863	62	64
GAGTCAGACCAGAATC-1_WSSS_THYst9699526	0	0	0.173758	0.996177	56	48
GATCAACATAAAGGGA-1_WSSS_THYst9699526	0	0	0	0	62	36
GATCGCTATATCTCAG-1_WSSS_THYst9699526	0	0	0	0	61	25
GATCTGCTATCTAAGG-1_WSSS_THYst9699526	0.630681	0.630681	0	0.461168	62	56
GATGACAAGTAGGGCA-1_WSSS_THYst9699526	0.192531	0	0	0	57	33
GATTGCTCCAGTTGCA-1_WSSS_THYst9699526	0	0	0	0	63	27
GCAAACCTTGGCCATA-1_WSSS_THYst9699526	0.374335	0	0.107513	0.204582	57	67
GCAAAGGGCGTTAGCC-1_WSSS_THYst9699526	0	0	0	0	66	20
GCAAGTGTAAAGCATG-1_WSSS_THYst9699526	0	0	0	0	67	45
GCACAAACCCTAGATG-1_WSSS_THYst9699526	0.279806	0	0	0	65	21
GCACGCCTACTTAGAT-1_WSSS_THYst9699526	0	0	0	0	55	39
GCCGACCCACGACTGC-1_WSSS_THYst9699526	0	0	0	0	62	30
GCGACCCAACCATCTG-1_WSSS_THYst9699526	0.421248	0	0	0	59	33
GCGCAAATATATTCAA-1_WSSS_THYst9699526	0	0	0	0	58	28
GCGGAGAAACTTCGCA-1_WSSS_THYst9699526	0	0	0.172667	0	55	33
GCGGCAAAGTATTGCC-1_WSSS_THYst9699526	0	0	0	0	59	27
GCGGGCGAGCCTTACC-1_WSSS_THYst9699526	0.162901	0	0	0.723443	55	51
GCGTCCCTAAGACATA-1_WSSS_THYst9699526	0	0	0	0	64	42
GCGTCGCCAGGGTGAT-1_WSSS_THYst9699526	0.396216	0	0.547709	0	54	62
GCTAGCGATAGGTCTT-1_WSSS_THYst9699526	0	0	0	0	66	24
GCTCAATCCGTTTATT-1_WSSS_THYst9699526	0	0.295214	0	0	53	35
GCTCAATGTAATACCG-1_WSSS_THYst9699526	0.244988	0.244988	0	0.870469	62	58
GCTCCTGACATACTGG-1_WSSS_THYst9699526	0.176238	0	0.32602	0	56	32
GCTCTTTCCGCTAGTG-1_WSSS_THYst9699526	0.210989	0	0	0.210989	64	54
GCTGAATCTTCCAATC-1_WSSS_THYst9699526	0	0	0	0	59	23
GCTGCTAAGTAGTCGA-1_WSSS_THYst9699526	0.224302	0	0	0.562096	56	56
GGAACCTTGACTCTGC-1_WSSS_THYst9699526	0	0	0	0	59	21
GGACCTCTAGGCCGCC-1_WSSS_THYst9699526	0	0	0	0	58	30
GGACTCGTGAGTGGTC-1_WSSS_THYst9699526	0.756216	0	0	0	64	38
GGATCTTACTGCCCTT-1_WSSS_THYst9699526	0.438382	0	0	0	65	35
GGCAAAGGCGCCAATA-1_WSSS_THYst9699526	0.278735	0	0.149048	0	54	34
GGCAAGCCCATAGTGG-1_WSSS_THYst9699526	0.296838	0	0.525436	0.296838	67	61
GGCCGAGACTCTGGTG-1_WSSS_THYst9699526	0	0	0	0	62	32
GGCCGTTTGGGTTTCA-1_WSSS_THYst9699526	0.322746	0	0	0	59	45
GGCTACTATACACTCC-1_WSSS_THYst9699526	0	0	0	0	64	44
GGCTCCTCCACCTGTT-1_WSSS_THYst9699526	0	0	0	0	59	35
GGCTTTCAATAAGGGT-1_WSSS_THYst9699526	0.196634	0.196634	0.196634	0.834557	60	62
GGGAACGGTTTCAGAT-1_WSSS_THYst9699526	0.27718	0	0	0	64	32
GGGACAGAGTTACTCC-1_WSSS_THYst9699526	0.348482	0	0	0	57	19
GGGACCCGTATATCTT-1_WSSS_THYst9699526	0	0	0.23073	0.418077	57	53
GGGCAGAGCAATCGTT-1_WSSS_THYst9699526	0.239157	0	0	0.854793	58	60
GGGCGTTTACATTCAT-1_WSSS_THYst9699526	0	0	0	0	66	26
GGGCTATGATCGATGG-1_WSSS_THYst9699526	0.304285	0.304285	0	0.726083	57	51
GGGTCAGGAGCTAGAT-1_WSSS_THYst9699526	0	0.230645	0	0	65	55
GGGTTAACATTTGAGT-1_WSSS_THYst9699526	0.35153	0	0.35153	0.611113	54	50
GGTAGACCGTTGGGCG-1_WSSS_THYst9699526	0.319427	0	0.319427	0.172414	53	53
GGTCGGTCGTCCACAG-1_WSSS_THYst9699526	0.875932	0	0	0.875932	56	52
GGTCTCTGAATGGACT-1_WSSS_THYst9699526	0	0	0	0	52	34
GGTGCATAAATGATTA-1_WSSS_THYst9699526	0	0	0	0	67	47
GGTTTAATTACCATCG-1_WSSS_THYst9699526	0	0	0	0	63	39
GTAACTGCCCAAGGAG-1_WSSS_THYst9699526	0	0	0.204554	0	66	46
GTAGAGGGAGACAAGT-1_WSSS_THYst9699526	0.142543	0	0	0	51	31
GTAGCTCCGGGAGGCT-1_WSSS_THYst9699526	0.354936	0	0	0	65	37
GTAGTTCGAAGGCGAA-1_WSSS_THYst9699526	0	0	0	0	65	39
GTATCTCAGTCTTGAC-1_WSSS_THYst9699526	0	0	0	0	58	22
GTCCAATATTTAGCCT-1_WSSS_THYst9699526	0.434385	0	0	0	65	53
GTCGCCGTTGTGTGTT-1_WSSS_THYst9699526	0	0	0	0	57	43
GTCGGGAAGCAGAAAC-1_WSSS_THYst9699526	0.42484	0	0	0.1625	59	65
GTCTCAAGGCCCGGCT-1_WSSS_THYst9699526	0	0.254017	0	0.254017	60	66
GTCTCCTGCCAGTATG-1_WSSS_THYst9699526	0	0	0	0	59	13
GTGATCAAGCGTGCAC-1_WSSS_THYst9699526	0	0	0	0	65	27
GTGCACCAGCTTCAAC-1_WSSS_THYst9699526	0.251004	0	0	0.356256	66	54
GTGGACGCATTTGTCC-1_WSSS_THYst9699526	0.418242	0	0.328919	0.12206	56	64
GTGGAGCGTTTACCGA-1_WSSS_THYst9699526	0	0	0.465714	0	58	16
GTGGAGTCGGCGGTTG-1_WSSS_THYst9699526	0	0	0	0	54	38
GTGGTATAGTCTGCCG-1_WSSS_THYst9699526	0.197771	0.197771	0	0.197771	57	41
GTTCGACAATTGTATA-1_WSSS_THYst9699526	0	0	0	0	69	27
GTTGGTCATGCTATCC-1_WSSS_THYst9699526	0.717049	0	0	0.580138	55	63
GTTTGGTAGGGTCAAC-1_WSSS_THYst9699526	0.44822	0	0	0.35357	53	59
GTTTGGTGATCGGTGC-1_WSSS_THYst9699526	0	0	0	0	66	38
TAAACCCAGGAGGGCA-1_WSSS_THYst9699526	0.132322	0	0	0	54	36
TAAAGCGGTATTTCCA-1_WSSS_THYst9699526	0	0	0.258386	0	63	49
TAACAGCGTTTGTGCT-1_WSSS_THYst9699526	0	0	0	0	63	37
TAAGCGCGAATCAAAT-1_WSSS_THYst9699526	0	0	0	0	65	25
TAAGGCATAACATCAA-1_WSSS_THYst9699526	0.324748	0.175499	0	0.765953	57	49
TAAGTCGCCGAGTATC-1_WSSS_THYst9699526	0	0	0	0	54	32
TAATAGGTCACCAGAA-1_WSSS_THYst9699526	0	0	0	0	61	21
TACCAAATAGCCCAGA-1_WSSS_THYst9699526	0.459199	0.177534	0	0.678715	59	61
TACCAGGAATCCCGTC-1_WSSS_THYst9699526	0	0	0	0	68	36
TACCGTAGGTTAACTA-1_WSSS_THYst9699526	0.254309	0	0	1.00702	59	57
TACCTACTCCCAGTAT-1_WSSS_THYst9699526	0.188766	0.347494	0	0.60488	58	62
TACCTCAGTTGTCTGT-1_WSSS_THYst9699526	0.505723	0	0	0.284496	60	50
TACCTCCACACCAATG-1_WSSS_THYst9699526	0	0	0	0	65	29
TACGCCGAGGGTACCC-1_WSSS_THYst9699526	0	0	0	0	56	34
TACGCCTCCATTCCGA-1_WSSS_THYst9699526	0.606959	0.15441	0.406069	0.406069	55	59
TACGCTGCTGTGTTAA-1_WSSS_THYst9699526	0.257712	0	0	0	68	24
TACGTACTAGTGCTGA-1_WSSS_THYst9699526	0.326775	0	0	0	62	42
TACTATGGTTCCTCAG-1_WSSS_THYst9699526	0.17412	0	0	0.565764	57	47
TACTCCTCTAGTTGAC-1_WSSS_THYst9699526	0	0	0	0	64	36
TACTCTTTCGTCTTCA-1_WSSS_THYst9699526	0.421328	0	0	0	58	46
TACTGAACAGATTTAG-1_WSSS_THYst9699526	0.137225	0	0	0.365517	56	44
TAGCTAGTGATGATGG-1_WSSS_THYst9699526	0.829798	0.35834	0	0	60	48
TAGGTGTTCCACAGAT-1_WSSS_THYst9699526	0.24834	0	0	0.879411	60	60
TAGTAGCTTATACCAG-1_WSSS_THYst9699526	0.280643	0	0	0	61	43
TAGTCCCGGAGACCAC-1_WSSS_THYst9699526	0	0	0	0	66	48
TATACGCGTCATCACT-1_WSSS_THYst9699526	0.163836	0.427919	0.163836	0.30457	60	68
TATAGAGTCGCTTGAA-1_WSSS_THYst9699526	0.241043	0	0	0	64	46
TATATAGGGCTTTACG-1_WSSS_THYst9699526	0	0	0	0	63	33
TATATATCGAGAAATG-1_WSSS_THYst9699526	0	0	0	0	60	28
TATCCGCACCGTCGGG-1_WSSS_THYst9699526	0	0	0	0.926074	59	53
TATGTAAAGTGCTTAA-1_WSSS_THYst9699526	0	0	0.201175	0	66	44
TATTAACCTGACCGCG-1_WSSS_THYst9699526	0.166618	0	0	0	57	45
TCAAATTTGAGACTCA-1_WSSS_THYst9699526	0	0	0	0	60	70
TCAACAAAGATAATTC-1_WSSS_THYst9699526	0	0	0	0	53	29
TCAACATAGCGCCCTA-1_WSSS_THYst9699526	0.155859	0	0	0	58	44
TCAATACGCCGTCATG-1_WSSS_THYst9699526	0.61876	0.414738	0	0.707025	63	61
TCACAGGAGAATAAGA-1_WSSS_THYst9699526	0.4569	0	0.176519	0.933917	55	49
TCACGATGTCCGTGGA-1_WSSS_THYst9699526	0.162437	0	0	0	52	28
TCAGCAGTAGGCCCTG-1_WSSS_THYst9699526	0.308241	0	0	0	61	41
TCAGTGTATACGTCAT-1_WSSS_THYst9699526	0	0	0	0	58	36
TCATATGAGCTTTGTT-1_WSSS_THYst9699526	0.474415	0	0	0.265081	64	62
TCATCGATGGTCCCAA-1_WSSS_THYst9699526	0	0	0	0	57	29
TCCAATAAAGGCTACC-1_WSSS_THYst9699526	0.203767	0	0	0.37296	63	53
TCCACCTCTAGCCTTT-1_WSSS_THYst9699526	0.369362	0	0	0.201638	61	53
TCCAGGGTATATACGA-1_WSSS_THYst9699526	0.48113	0.380781	0	0.269226	61	63
TCCATCAATACTAATC-1_WSSS_THYst9699526	0	0	0	0	64	14
TCCCTGGCGTATTAAC-1_WSSS_THYst9699526	0	0	0.310232	0	58	18
TCCTAACCGTCGGGCA-1_WSSS_THYst9699526	0.311211	0	0	0	62	46
TCGAATATCCCGCAGG-1_WSSS_THYst9699526	0	0	0	0	58	32
TCGAGCCAGGCAGGCC-1_WSSS_THYst9699526	0	0	0	0	57	37
TCGGTCCCGACAATAG-1_WSSS_THYst9699526	0	0	0	0	57	23
TCGTCAAGTACGCGCA-1_WSSS_THYst9699526	0	0	0	0	56	38
TCGTTGCTATCCGGTC-1_WSSS_THYst9699526	0.107957	0	0	0.586672	54	46
TCTAATACTGCCTCAG-1_WSSS_THYst9699526	0	0	0	0	57	25
TCTCTTACCGCGAACC-1_WSSS_THYst9699526	0	0	0	0	65	43
TGAACAAGCAGGGACT-1_WSSS_THYst9699526	0.262487	0	0.262487	0	66	36
TGAATGAGTGTTTCCC-1_WSSS_THYst9699526	0.732164	0	0	0	66	50
TGACCAAATCTTAAAC-1_WSSS_THYst9699526	0.538021	0	0.250794	0	66	62
TGAGCGGAAAGTGTTC-1_WSSS_THYst9699526	0.215312	0	0.215312	0.392379	55	65
TGAGGAGTGCCAGCTT-1_WSSS_THYst9699526	0.682079	0	0.282163	1.08383	58	58
TGATACATTTAGCCGT-1_WSSS_THYst9699526	0.116961	0	0	0.221664	55	43
TGATTCCCGGTTACCT-1_WSSS_THYst9699526	0.417631	0	0.230461	0	64	50
TGCATGTGACCCATAG-1_WSSS_THYst9699526	0.240519	0	0	0	68	38
TGCCAATGGGTACTCT-1_WSSS_THYst9699526	0.38381	0	0.271485	0.144927	54	52
TGCCGGATGTACGAGC-1_WSSS_THYst9699526	0	0	0	0	62	34
TGCCGTGGATCGTCCT-1_WSSS_THYst9699526	0.519033	0	0	0.645637	57	63
TGCGACGGCCGAACGT-1_WSSS_THYst9699526	0	0	0	0	60	32
TGCTCGGCGAAACCCA-1_WSSS_THYst9699526	0.530523	0.382911	0	0.382911	57	61
TGCTTAGAGAGAATGC-1_WSSS_THYst9699526	0	0	0	0	62	26
TGCTTCCCAAGCAGTA-1_WSSS_THYst9699526	0.578029	0.10597	0.10597	0.289206	62	66
TGGACGCAATCCAGCC-1_WSSS_THYst9699526	0	0	0	0	58	20
TGGCAAGCACAAGTCG-1_WSSS_THYst9699526	0.30436	0	0	0.30436	66	56
TGGCGACTGCTCCAAA-1_WSSS_THYst9699526	0.262221	0	0.139681	0.139681	55	47
TGTGAGACTAGCCCAA-1_WSSS_THYst9699526	0.704048	0.185968	0	0.597482	59	63
TGTGGCGGGCTTCTGG-1_WSSS_THYst9699526	0.214576	0	0	0.391144	65	59
TGTGGTTGCTAAAGCT-1_WSSS_THYst9699526	0.448979	0	0	0	65	49
TTAAGGCCCGTACTTT-1_WSSS_THYst9699526	0.148789	0	0	0	59	25
TTACCCTAGGGATTGG-1_WSSS_THYst9699526	0.773826	0	0	1.01235	60	58
TTAGAATAAGGGTCGG-1_WSSS_THYst9699526	0	0	0	0	61	45
TTAGGTCATAACCGAC-1_WSSS_THYst9699526	0.219369	0	0	0	58	38
TTCACTTCCTAGAACG-1_WSSS_THYst9699526	0.391175	0	0	0.113042	67	51
TTCGCACTGTACGACA-1_WSSS_THYst9699526	0.386622	0	0	0.975314	61	59
TTCGCGCGCCATACGA-1_WSSS_THYst9699526	0	0.241944	0.241944	0	59	47
TTCGGGCGCTAGTCTT-1_WSSS_THYst9699526	0	0	0.177025	0	55	37
TTCTAGAAAGTCTTAT-1_WSSS_THYst9699526	0.272095	0	0	0	60	46
TTCTATTAAACGCAGC-1_WSSS_THYst9699526	0.209649	0	0.110308	0.209649	67	55
TTCTTGGACGATCTGC-1_WSSS_THYst9699526	0.133992	0	0	0	52	32
TTGTGTATGCCACCAA-1_WSSS_THYst9699526	0.186346	0.186346	0	0.186346	56	60
TTGTTTCACATCCAGG-1_WSSS_THYst9699526	0	0	0	0	58	42
TTGTTTCATTAGTCTA-1_WSSS_THYst9699526	0	0	0	0	60	30

## Sheet: panel_d
index	ZIC3	HAND1	ALX4	PAX9	array_row	array_col
AAACGGTTGCGAACTG-1_WSSS_THYst9699526	0.128136	0	0	0	67	59
AAAGGCCCTATAATAC-1_WSSS_THYst9699526	0	0	0	0	66	22
AAAGGCTACGGACCAT-1_WSSS_THYst9699526	0	0	0	0	62	54
AAAGGCTCTCGCGCCG-1_WSSS_THYst9699526	0	0	0	0	55	55
AAATTGATAGTCCTTT-1_WSSS_THYst9699526	0	0	0	0	55	31
AACAATACATTGTCGA-1_WSSS_THYst9699526	0	0	0	0	61	37
AACAGCTGTGTGGCAA-1_WSSS_THYst9699526	0	0	0	0	59	31
AACATTGAAGTTGATC-1_WSSS_THYst9699526	0	0	0.482321	0	67	23
AACATTGTGACTCGAG-1_WSSS_THYst9699526	0	0	0	0	64	52
AACCCGACAACCCGTG-1_WSSS_THYst9699526	0	0	0.143384	0	67	43
AACGCGACCTTGGGCG-1_WSSS_THYst9699526	0.146442	0	0	0.274153	67	53
AACTAGGCTTGGGTGT-1_WSSS_THYst9699526	0	0	0	0	55	61
AAGACCCAACTGAACA-1_WSSS_THYst9699526	0.226627	0	0	0	60	54
AAGATGGCACCGGACC-1_WSSS_THYst9699526	0	0	0	0	59	39
AAGCCGCCGTGAAATC-1_WSSS_THYst9699526	0	0	0	0	65	23
AAGCGTCCCTCATCGA-1_WSSS_THYst9699526	0	0	0	0	57	35
AAGGGAACGACTGGCT-1_WSSS_THYst9699526	0	0	0	0	63	21
AAGGGACTATGCATTC-1_WSSS_THYst9699526	0	0	0	0	60	26
AAGTGAGTCGGGTTTA-1_WSSS_THYst9699526	0	0	0	0	62	48
AATACCGGAGGGCTGT-1_WSSS_THYst9699526	0	0	0.569996	0	67	37
AATAGTCCGTCCCGAC-1_WSSS_THYst9699526	0	0	0	0	57	57
AATGTGCTAATCTGAG-1_WSSS_THYst9699526	0	0	0	0	66	32
AATTAACGGATTTCCA-1_WSSS_THYst9699526	0	0	0	0	58	66
AATTCCAAGCATGTAC-1_WSSS_THYst9699526	0	0	0	0	66	58
ACAATGAATACGGAGA-1_WSSS_THYst9699526	0	0	0	0	57	31
ACACATGATCAAATCT-1_WSSS_THYst9699526	0	0	0	0	60	16
ACACCGGTCTGACCGC-1_WSSS_THYst9699526	0	0	0.209532	0	65	17
ACATCCCGGCCATACG-1_WSSS_THYst9699526	0	0	0	0	55	57
ACCAACGCTTATTTAT-1_WSSS_THYst9699526	0	0	0	0	53	49
ACCCGAGCGAAATTAC-1_WSSS_THYst9699526	0	0	0	0	61	29
ACCCGGAAACTCCCAG-1_WSSS_THYst9699526	0	0	0	0	57	65
ACCCGTGTCATCAGTA-1_WSSS_THYst9699526	0	0	0	0	58	54
ACCCTATGCCATATCG-1_WSSS_THYst9699526	0	0	0	0	56	40
ACCGACACATCTCCCA-1_WSSS_THYst9699526	0	0	0	0	61	67
ACCGTGACCACGTGGG-1_WSSS_THYst9699526	0	0	0	0	61	39
ACGACTGGTCATACTC-1_WSSS_THYst9699526	0	0	0	0	64	34
ACGCAAACTAATAGAT-1_WSSS_THYst9699526	0	0	0	0	63	47
ACGGCCAACATGGACT-1_WSSS_THYst9699526	0	0	0	0	53	55
ACGTTCGTTCAGGAAA-1_WSSS_THYst9699526	0	0	0	0	60	44
ACTACGCGTTAGAATT-1_WSSS_THYst9699526	0.235088	0	0	0	60	56
ACTATGTCCAGCTGCC-1_WSSS_THYst9699526	0	0	0.215448	0	64	22
ACTATTTCCGGGCCCA-1_WSSS_THYst9699526	0	0	0	0	59	41
ACTCCAATATCATCAT-1_WSSS_THYst9699526	0	0	0	0	63	29
ACTGCCCGCCATTCTC-1_WSSS_THYst9699526	0	0	0.281517	0	68	30
ACTTTGGTCGTGCTCC-1_WSSS_THYst9699526	0	0	0	0	61	13
AGACGACGATGCCGCT-1_WSSS_THYst9699526	0	0	0	0	53	33
AGACTGTTACCGGGTC-1_WSSS_THYst9699526	0	0	0	0.307709	63	45
AGAGAAACACCAGAAA-1_WSSS_THYst9699526	0	0	0.547437	0	68	34
AGAGAAGGAGTACAAT-1_WSSS_THYst9699526	0	0	0	0	58	34
AGATGCAAGACGTGCA-1_WSSS_THYst9699526	0	0	0	0	58	24
AGCAACCGAAAGTAAT-1_WSSS_THYst9699526	0	0	0	0	56	20
AGCACACGTTTAGACT-1_WSSS_THYst9699526	0	0	0.417452	0	68	26
AGCAGCCAGATGAATA-1_WSSS_THYst9699526	0	0	0	0	56	58
AGCCAAGCTTTGTGTC-1_WSSS_THYst9699526	0	0	0	0	64	58
AGCCCGGCATTAGAGG-1_WSSS_THYst9699526	0	0	0	0	64	26
AGCCCGGTAGCCTGTA-1_WSSS_THYst9699526	0	0	0	0	61	49
AGCCCTCCCTGGTGGC-1_WSSS_THYst9699526	0	0	0	0	67	29
AGCGCATAATGAATCG-1_WSSS_THYst9699526	0	0	0	0	57	55
AGCGGACACTTCGTAG-1_WSSS_THYst9699526	0	0	0	0	62	62
AGCTAACAAGCAATGT-1_WSSS_THYst9699526	0	0	0	0	61	33
AGCTGTAACCTCAATC-1_WSSS_THYst9699526	0	0	0	0	54	28
AGGAAGCTGTCCGCCG-1_WSSS_THYst9699526	0	0	0	0	61	65
AGGCAGGGAGCGTACT-1_WSSS_THYst9699526	0	0	0	0	59	49
AGGGACTCTACGCGAC-1_WSSS_THYst9699526	0	0	0	0	55	53
AGGGTGCCGTTCTTTA-1_WSSS_THYst9699526	0	0	0	0	65	33
AGGTAGATCGAGATAT-1_WSSS_THYst9699526	0	0	0	0	63	35
AGGTGGTGACCTTCGC-1_WSSS_THYst9699526	0.285383	0	0	0	64	56
AGTATACACAGCGACA-1_WSSS_THYst9699526	0	0	0	0.753905	64	48
AGTATGCTGGAGACCA-1_WSSS_THYst9699526	0	0	0	0	58	26
AGTATTTGGCACGACC-1_WSSS_THYst9699526	0.292006	0	0	0	58	52
AGTCAAATGATGTGAT-1_WSSS_THYst9699526	0	0	0.827072	0	67	35
AGTCTCACAAGACTAC-1_WSSS_THYst9699526	0	0	0	0	54	30
AGTGACTGTGACACAA-1_WSSS_THYst9699526	0	0	0.59858	0	66	28
AGTTGACGGTCCTTGC-1_WSSS_THYst9699526	0	0	0	0	65	63
ATAATTAGCTAAGTAG-1_WSSS_THYst9699526	0.295901	0	0	0	64	64
ATACCTAACCAAGAAA-1_WSSS_THYst9699526	0	0	0	0	58	64
ATACGGAACGTCGTTT-1_WSSS_THYst9699526	0	0	0	0	56	22
ATACGTTATGCACGGA-1_WSSS_THYst9699526	0.144074	0	0	0	63	63
ATATAAAGCGCTCGTG-1_WSSS_THYst9699526	0.150675	0	0	0	58	68
ATCCCATCCACAGCGC-1_WSSS_THYst9699526	0	0	0	0	62	14
ATCGTGGAAAGTCTGG-1_WSSS_THYst9699526	0	0	0	0	63	23
ATCTGACATGGAAGGA-1_WSSS_THYst9699526	0	0	0	0	63	41
ATCTGCTGTTATCGCC-1_WSSS_THYst9699526	0.109511	0	0.109511	0	67	57
ATGACGCGTTCTATCC-1_WSSS_THYst9699526	0	0	0	0	52	30
ATGACTATCAGCTGTG-1_WSSS_THYst9699526	0	0	0	0	63	43
ATGGGACCTGCTGAAC-1_WSSS_THYst9699526	0	0	0	0	61	31
ATGGGTGTATACCTCC-1_WSSS_THYst9699526	0	0	0	0	64	24
ATGTTGTAGTCTGTTT-1_WSSS_THYst9699526	0	0.210023	0	0	65	47
ATTATTATGTCCGTCA-1_WSSS_THYst9699526	0	0	0	0	59	37
ATTGCCTATTAGACCG-1_WSSS_THYst9699526	0	0	0.206485	0	67	25
ATTTCCGGGTTCTGCG-1_WSSS_THYst9699526	0	0	0	0	55	35
ATTTGCGCGAGTAGCT-1_WSSS_THYst9699526	0	0	0	0	53	31
CAACTGCTCATCCGAT-1_WSSS_THYst9699526	0.216739	0	0	0	59	55
CACAGAGACGAGGACG-1_WSSS_THYst9699526	0	0	0	0	64	20
CACAGGGCCGTTGTCA-1_WSSS_THYst9699526	0	0	0	0	62	60
CACATCGTGCACGCGC-1_WSSS_THYst9699526	0	0	0	0	60	38
CACCAGTCAGCATGCA-1_WSSS_THYst9699526	0	0	0	0	60	22
CACTCCTATGTAAGAT-1_WSSS_THYst9699526	0	0	0	0	56	36
CACTGACGATTGTGGA-1_WSSS_THYst9699526	0	0	0	0.403839	65	51
CAGACACCGATCGCTG-1_WSSS_THYst9699526	0	0	0	0	53	51
CAGAGGCGATGCATGA-1_WSSS_THYst9699526	0	0	0	0	54	48
CATACACGGTTCCCAC-1_WSSS_THYst9699526	0.211785	0	0	0	61	55
CATACGAACTAGCTGG-1_WSSS_THYst9699526	0	0	0	0	65	31
CATCCAATATAGTTTG-1_WSSS_THYst9699526	0	0	0	0	66	18
CATTATCCCATTAACG-1_WSSS_THYst9699526	0	0	0.17383	0	67	31
CCAACCTTATGTAACT-1_WSSS_THYst9699526	0	0	0.850031	0	67	41
CCAAGAAAGTGGGCGA-1_WSSS_THYst9699526	0	0	0	0	52	52
CCAGCTCGAACGCATT-1_WSSS_THYst9699526	0	0	0	0	63	65
CCAGTCTTGTCATAGA-1_WSSS_THYst9699526	0.265437	0	0	0	59	59
CCATGTTCATCTATAT-1_WSSS_THYst9699526	0	0	0	0	68	28
CCCAATGAGATTTGCA-1_WSSS_THYst9699526	0	0	0	0	60	40
CCCGGGTCGTTCAGGG-1_WSSS_THYst9699526	0	0	0	0	65	57
CCCGTAGCTGGGAAGA-1_WSSS_THYst9699526	0	0	0	0	57	39
CCCTATGTAGAGCAGA-1_WSSS_THYst9699526	0	0	0	0	60	24
CCGACGGGCATGAGGT-1_WSSS_THYst9699526	0	0	0	0	54	26
CCGCATGTGGTACGAT-1_WSSS_THYst9699526	0	0	0	0	56	66
CCGGAGCGTACTTTCT-1_WSSS_THYst9699526	0	0	0	0	58	56
CCGGTTTGTAATTGTG-1_WSSS_THYst9699526	0	0	0	0	56	42
CCGTATCTCGTCGTAG-1_WSSS_THYst9699526	0	0	0	0	53	27
CCTATACCGTCCTGTC-1_WSSS_THYst9699526	0	0	0	0	55	45
CCTATATTTGTCCTGG-1_WSSS_THYst9699526	0	0	0	0	62	52
CCTATGGCTCCTAGTG-1_WSSS_THYst9699526	0	0	0	0	62	24
CCTCGCGCTGTGCGAT-1_WSSS_THYst9699526	0	0	0	0	57	59
CCTCTACAAGGATTGG-1_WSSS_THYst9699526	0	0	0.197532	0	67	27
CCTGGTCGAATGTGGG-1_WSSS_THYst9699526	0	0	0	0	59	69
CCTTCAGTTAAAGTGA-1_WSSS_THYst9699526	0	0	0	0	61	47
CCTTTAAGGGAGCACT-1_WSSS_THYst9699526	0	0	0	0	58	50
CGAATCTGCTCGACGC-1_WSSS_THYst9699526	0	0	0	0	62	22
CGAATGACGCATAATG-1_WSSS_THYst9699526	0	0	0	0	63	57
CGAGGGTATCCAGGTG-1_WSSS_THYst9699526	0	0	0	0	64	60
CGATCCTCGCAACATA-1_WSSS_THYst9699526	0	0.324059	0.175099	0	66	40
CGATTAAATATCTCCT-1_WSSS_THYst9699526	0	0	0	0	56	62
CGCACGTCTGTTTATG-1_WSSS_THYst9699526	0	0	0.567051	0	68	32
CGCCCAGCACGCCTAG-1_WSSS_THYst9699526	0	0	0	0	59	51
CGCGCAAATGTCCAGA-1_WSSS_THYst9699526	0	0	0	0	56	24
CGCTGTGTGGATGTTG-1_WSSS_THYst9699526	0	0	0	0	59	43
CGCTTAGTATTGATAC-1_WSSS_THYst9699526	0	0	0.150578	0.39711	66	52
CGGAAAGAATCAAACG-1_WSSS_THYst9699526	0	0	0	0	58	48
CGGAGCAATTTAATCG-1_WSSS_THYst9699526	0	0	0	0	54	60
CGGCCAGAGCGACCAT-1_WSSS_THYst9699526	0.165812	0	0	0.432465	67	49
CGGTCCGTCGCAAGCC-1_WSSS_THYst9699526	0	0	0	0	63	51
CGGTTGAGTATCCTTC-1_WSSS_THYst9699526	0	0	0.391967	0	66	30
CGTCGCTTGGTTATAC-1_WSSS_THYst9699526	0	0	0	0	63	25
CGTGACCAGTCCTCTG-1_WSSS_THYst9699526	0	0	0	0	63	55
CGTGCTTCTACCTAAA-1_WSSS_THYst9699526	0	0	0	0	62	28
CGTGGTACCCAAAGGC-1_WSSS_THYst9699526	0	0.234092	0.423647	0	66	42
CGTGTCTCGTTACGAC-1_WSSS_THYst9699526	0	0	0	0	60	34
CGTTCAGACCCGCGAA-1_WSSS_THYst9699526	0.121584	0	0	0	65	61
CGTTGCCCGCGTGGGA-1_WSSS_THYst9699526	0	0.629594	0	0.46031	65	45
CGTTTGTGTAGAGGGT-1_WSSS_THYst9699526	0	0	0	0	55	41
CTAAATCCGGTGTACA-1_WSSS_THYst9699526	0	0	0	0	61	35
CTACAAGAAATAACCC-1_WSSS_THYst9699526	0	0	0	0	58	40
CTACTATCATAGGTTT-1_WSSS_THYst9699526	0	0	0	0	53	25
CTACTCAAGGTATAGT-1_WSSS_THYst9699526	0	0	0	0	60	42
CTATAGGCGTTGATGT-1_WSSS_THYst9699526	0	0	0	0	62	38
CTATGCCCGAATGCAA-1_WSSS_THYst9699526	0.379117	0	0	0	63	59
CTCAAACCACTGCCCG-1_WSSS_THYst9699526	0	0	0.26836	0	64	40
CTCCTCCAGCTCACAC-1_WSSS_THYst9699526	0.235855	0	0	0	62	50
CTCGCCGAATGTAGGG-1_WSSS_THYst9699526	0	0	0	0	60	64
CTCGGGTTCTCTGGCC-1_WSSS_THYst9699526	0	0	0	0	61	27
CTCTCTAACTGCCTAG-1_WSSS_THYst9699526	0	0	0	0	57	21
CTCTTCTGGAAGTTAG-1_WSSS_THYst9699526	0	0.341948	0	0	62	40
CTCTTGTCCCGCTTGG-1_WSSS_THYst9699526	0	0	0	0	54	58
CTGCCTTTAATACCTT-1_WSSS_THYst9699526	0	0	0.153117	0	64	28
CTGGCTGGTTGTCAGT-1_WSSS_THYst9699526	0	0	0	0	54	56
CTGGTGAATGGGCCTA-1_WSSS_THYst9699526	0	0	0	0	65	19
CTGTAGCCATCTCACT-1_WSSS_THYst9699526	0	0	0	0	56	46
CTGTTGTTCAGTCGTA-1_WSSS_THYst9699526	0	0	0.369435	0	67	21
CTTAGTTGAGGAATCG-1_WSSS_THYst9699526	0	0	0	0	67	33
CTTCCGCTCCGTGAAG-1_WSSS_THYst9699526	0	0	0	0	56	50
CTTCTGGGCGTACCTA-1_WSSS_THYst9699526	0	0	0.440617	0	66	34
CTTGGCCAAGCTGGGA-1_WSSS_THYst9699526	0	0	0	0	61	57
CTTTGGGATTGTTGCA-1_WSSS_THYst9699526	0	0	0	0	62	44
GAAACATAGGAAACAG-1_WSSS_THYst9699526	0	0	0.531798	0	60	20
GAAACCTATACAAATG-1_WSSS_THYst9699526	0.223488	0	0	0	60	52
GAAAGCAGTGCACTTT-1_WSSS_THYst9699526	0	0	0	0	56	54
GAACCCTCTGTGTTCT-1_WSSS_THYst9699526	0	0.100203	0	0	59	67
GAAGAAACGATATTGT-1_WSSS_THYst9699526	0	0	0	0	59	29
GAAGCCTGCACATTCC-1_WSSS_THYst9699526	0	0	0	0	61	61
GAAGGAGTCGAGTGCG-1_WSSS_THYst9699526	0	0	0	0	66	60
GAATAGTGCTCGATTA-1_WSSS_THYst9699526	0	0	0	0	60	36
GACATCGATTTATAAC-1_WSSS_THYst9699526	0	0	0	0	52	50
GACGCCGTAAAGGCTA-1_WSSS_THYst9699526	0	0	0	0	54	54
GACGGGTTGGCCCGTA-1_WSSS_THYst9699526	0	0	0	0	61	51
GACTGCTGGTGAGAAA-1_WSSS_THYst9699526	0	0.231099	0.576586	0	67	39
GAGACTTCGCGACCGA-1_WSSS_THYst9699526	0	0	0	0	53	57
GAGCATCAACAACTTG-1_WSSS_THYst9699526	0	0.19826	0	0	64	30
GAGCGCTGTTAGGTAA-1_WSSS_THYst9699526	0	0	0	0	61	23
GAGGGAGTCAGATCGC-1_WSSS_THYst9699526	0	0.57825	0	0	65	41
GAGGGTAGTAACAAAG-1_WSSS_THYst9699526	0	0	0	0	63	31
GAGTAGATACTAGTTG-1_WSSS_THYst9699526	0	0	0	0	62	64
GAGTCAGACCAGAATC-1_WSSS_THYst9699526	0	0	0.173758	0	56	48
GATCAACATAAAGGGA-1_WSSS_THYst9699526	0	0	0	0	62	36
GATCGCTATATCTCAG-1_WSSS_THYst9699526	0	0	0	0	61	25
GATCTGCTATCTAAGG-1_WSSS_THYst9699526	0	0	0	0	62	56
GATGACAAGTAGGGCA-1_WSSS_THYst9699526	0	0	0	0	57	33
GATTGCTCCAGTTGCA-1_WSSS_THYst9699526	0	0	0	0	63	27
GCAAACCTTGGCCATA-1_WSSS_THYst9699526	0	0	0	0	57	67
GCAAAGGGCGTTAGCC-1_WSSS_THYst9699526	0	0	0	0	66	20
GCAAGTGTAAAGCATG-1_WSSS_THYst9699526	0	0	0.207064	0	67	45
GCACAAACCCTAGATG-1_WSSS_THYst9699526	0	0	0.279806	0	65	21
GCACGCCTACTTAGAT-1_WSSS_THYst9699526	0	0	0	0	55	39
GCCGACCCACGACTGC-1_WSSS_THYst9699526	0	0	0	0	62	30
GCGACCCAACCATCTG-1_WSSS_THYst9699526	0	0	0	0	59	33
GCGCAAATATATTCAA-1_WSSS_THYst9699526	0	0	0	0	58	28
GCGGAGAAACTTCGCA-1_WSSS_THYst9699526	0	0	0	0	55	33
GCGGCAAAGTATTGCC-1_WSSS_THYst9699526	0	0	0	0	59	27
GCGGGCGAGCCTTACC-1_WSSS_THYst9699526	0	0	0	0	55	51
GCGTCCCTAAGACATA-1_WSSS_THYst9699526	0	0.520251	0	0	64	42
GCGTCGCCAGGGTGAT-1_WSSS_THYst9699526	0	0	0	0	54	62
GCTAGCGATAGGTCTT-1_WSSS_THYst9699526	0	0	0	0	66	24
GCTCAATCCGTTTATT-1_WSSS_THYst9699526	0	0	0	0	53	35
GCTCAATGTAATACCG-1_WSSS_THYst9699526	0	0	0	0	62	58
GCTCCTGACATACTGG-1_WSSS_THYst9699526	0	0	0	0	56	32
GCTCTTTCCGCTAGTG-1_WSSS_THYst9699526	0	0	0	0	64	54
GCTGAATCTTCCAATC-1_WSSS_THYst9699526	0	0	0	0	59	23
GCTGCTAAGTAGTCGA-1_WSSS_THYst9699526	0	0	0	0	56	56
GGAACCTTGACTCTGC-1_WSSS_THYst9699526	0	0	0	0	59	21
GGACCTCTAGGCCGCC-1_WSSS_THYst9699526	0	0	0	0	58	30
GGACTCGTGAGTGGTC-1_WSSS_THYst9699526	0	0	0	0	64	38
GGATCTTACTGCCCTT-1_WSSS_THYst9699526	0	0	0	0	65	35
GGCAAAGGCGCCAATA-1_WSSS_THYst9699526	0	0	0	0	54	34
GGCAAGCCCATAGTGG-1_WSSS_THYst9699526	0	0	0	0	67	61
GGCCGAGACTCTGGTG-1_WSSS_THYst9699526	0	0	0	0	62	32
GGCCGTTTGGGTTTCA-1_WSSS_THYst9699526	0	0	0	0	59	45
GGCTACTATACACTCC-1_WSSS_THYst9699526	0	0.412677	0	0	64	44
GGCTCCTCCACCTGTT-1_WSSS_THYst9699526	0	0	0	0	59	35
GGCTTTCAATAAGGGT-1_WSSS_THYst9699526	0.196634	0	0	0	60	62
GGGAACGGTTTCAGAT-1_WSSS_THYst9699526	0	0	0.27718	0	64	32
GGGACAGAGTTACTCC-1_WSSS_THYst9699526	0	0	0	0	57	19
GGGACCCGTATATCTT-1_WSSS_THYst9699526	0	0	0	0	57	53
GGGCAGAGCAATCGTT-1_WSSS_THYst9699526	0	0	0	0	58	60
GGGCGTTTACATTCAT-1_WSSS_THYst9699526	0	0	0.194913	0	66	26
GGGCTATGATCGATGG-1_WSSS_THYst9699526	0	0	0	0	57	51
GGGTCAGGAGCTAGAT-1_WSSS_THYst9699526	0.230645	0	0	0	65	55
GGGTTAACATTTGAGT-1_WSSS_THYst9699526	0	0	0	0	54	50
GGTAGACCGTTGGGCG-1_WSSS_THYst9699526	0	0	0	0	53	53
GGTCGGTCGTCCACAG-1_WSSS_THYst9699526	0	0	0	0	56	52
GGTCTCTGAATGGACT-1_WSSS_THYst9699526	0	0	0	0	52	34
GGTGCATAAATGATTA-1_WSSS_THYst9699526	0	0.234136	0	0.234136	67	47
GGTTTAATTACCATCG-1_WSSS_THYst9699526	0	0	0	0	63	39
GTAACTGCCCAAGGAG-1_WSSS_THYst9699526	0	0.519349	0.204554	0.374288	66	46
GTAGAGGGAGACAAGT-1_WSSS_THYst9699526	0	0	0	0	51	31
GTAGCTCCGGGAGGCT-1_WSSS_THYst9699526	0	0	0	0	65	37
GTAGTTCGAAGGCGAA-1_WSSS_THYst9699526	0	0.577522	0	0	65	39
GTATCTCAGTCTTGAC-1_WSSS_THYst9699526	0	0	0	0	58	22
GTCCAATATTTAGCCT-1_WSSS_THYst9699526	0	0	0.166648	0	65	53
GTCGCCGTTGTGTGTT-1_WSSS_THYst9699526	0	0	0	0	57	43
GTCGGGAAGCAGAAAC-1_WSSS_THYst9699526	0	0	0	0	59	65
GTCTCAAGGCCCGGCT-1_WSSS_THYst9699526	0	0	0	0	60	66
GTCTCCTGCCAGTATG-1_WSSS_THYst9699526	0	0	0.518425	0	59	13
GTGATCAAGCGTGCAC-1_WSSS_THYst9699526	0	0	0.17343	0	65	27
GTGCACCAGCTTCAAC-1_WSSS_THYst9699526	0	0	0	0.133357	66	54
GTGGACGCATTTGTCC-1_WSSS_THYst9699526	0	0	0	0	56	64
GTGGAGCGTTTACCGA-1_WSSS_THYst9699526	0	0	0	0	58	16
GTGGAGTCGGCGGTTG-1_WSSS_THYst9699526	0	0	0	0	54	38
GTGGTATAGTCTGCCG-1_WSSS_THYst9699526	0	0	0	0	57	41
GTTCGACAATTGTATA-1_WSSS_THYst9699526	0	0	0.377506	0	69	27
GTTGGTCATGCTATCC-1_WSSS_THYst9699526	0	0	0	0	55	63
GTTTGGTAGGGTCAAC-1_WSSS_THYst9699526	0	0	0	0	53	59
GTTTGGTGATCGGTGC-1_WSSS_THYst9699526	0	0	0.596389	0	66	38
TAAACCCAGGAGGGCA-1_WSSS_THYst9699526	0	0	0	0	54	36
TAAAGCGGTATTTCCA-1_WSSS_THYst9699526	0	0	0	0	63	49
TAACAGCGTTTGTGCT-1_WSSS_THYst9699526	0	0	0	0	63	37
TAAGCGCGAATCAAAT-1_WSSS_THYst9699526	0	0	0.179343	0	65	25
TAAGGCATAACATCAA-1_WSSS_THYst9699526	0	0	0	0	57	49
TAAGTCGCCGAGTATC-1_WSSS_THYst9699526	0	0	0	0	54	32
TAATAGGTCACCAGAA-1_WSSS_THYst9699526	0	0	0	0	61	21
TACCAAATAGCCCAGA-1_WSSS_THYst9699526	0	0	0	0	59	61
TACCAGGAATCCCGTC-1_WSSS_THYst9699526	0	0	0.685102	0	68	36
TACCGTAGGTTAACTA-1_WSSS_THYst9699526	0	0	0	0	59	57
TACCTACTCCCAGTAT-1_WSSS_THYst9699526	0	0	0	0	58	62
TACCTCAGTTGTCTGT-1_WSSS_THYst9699526	0	0	0	0	60	50
TACCTCCACACCAATG-1_WSSS_THYst9699526	0	0	0.349285	0.130459	65	29
TACGCCGAGGGTACCC-1_WSSS_THYst9699526	0	0	0	0	56	34
TACGCCTCCATTCCGA-1_WSSS_THYst9699526	0	0	0	0	55	59
TACGCTGCTGTGTTAA-1_WSSS_THYst9699526	0	0	0	0	68	24
TACGTACTAGTGCTGA-1_WSSS_THYst9699526	0	0	0	0	62	42
TACTATGGTTCCTCAG-1_WSSS_THYst9699526	0	0	0	0	57	47
TACTCCTCTAGTTGAC-1_WSSS_THYst9699526	0	0	0	0	64	36
TACTCTTTCGTCTTCA-1_WSSS_THYst9699526	0	0	0	0	58	46
TACTGAACAGATTTAG-1_WSSS_THYst9699526	0	0	0	0	56	44
TAGCTAGTGATGATGG-1_WSSS_THYst9699526	0	0	0	0	60	48
TAGGTGTTCCACAGAT-1_WSSS_THYst9699526	0	0	0	0	60	60
TAGTAGCTTATACCAG-1_WSSS_THYst9699526	0	0	0	0	61	43
TAGTCCCGGAGACCAC-1_WSSS_THYst9699526	0	0	0	0	66	48
TATACGCGTCATCACT-1_WSSS_THYst9699526	0	0	0	0	60	68
TATAGAGTCGCTTGAA-1_WSSS_THYst9699526	0	0	0	0.73731	64	46
TATATAGGGCTTTACG-1_WSSS_THYst9699526	0	0	0	0	63	33
TATATATCGAGAAATG-1_WSSS_THYst9699526	0	0	0	0	60	28
TATCCGCACCGTCGGG-1_WSSS_THYst9699526	0	0	0	0	59	53
TATGTAAAGTGCTTAA-1_WSSS_THYst9699526	0	0	0	0	66	44
TATTAACCTGACCGCG-1_WSSS_THYst9699526	0	0	0	0	57	45
TCAAATTTGAGACTCA-1_WSSS_THYst9699526	0	0	0	0	60	70
TCAACAAAGATAATTC-1_WSSS_THYst9699526	0	0	0	0	53	29
TCAACATAGCGCCCTA-1_WSSS_THYst9699526	0	0	0	0	58	44
TCAATACGCCGTCATG-1_WSSS_THYst9699526	0	0	0	0	63	61
TCACAGGAGAATAAGA-1_WSSS_THYst9699526	0	0	0	0	55	49
TCACGATGTCCGTGGA-1_WSSS_THYst9699526	0	0	0.162437	0	52	28
TCAGCAGTAGGCCCTG-1_WSSS_THYst9699526	0	0	0	0	61	41
TCAGTGTATACGTCAT-1_WSSS_THYst9699526	0	0	0	0	58	36
TCATATGAGCTTTGTT-1_WSSS_THYst9699526	0	0	0	0	64	62
TCATCGATGGTCCCAA-1_WSSS_THYst9699526	0	0	0	0	57	29
TCCAATAAAGGCTACC-1_WSSS_THYst9699526	0	0	0.203767	0	63	53
TCCACCTCTAGCCTTT-1_WSSS_THYst9699526	0	0	0	0	61	53
TCCAGGGTATATACGA-1_WSSS_THYst9699526	0.269226	0	0	0	61	63
TCCATCAATACTAATC-1_WSSS_THYst9699526	0	0	0	0	64	14
TCCCTGGCGTATTAAC-1_WSSS_THYst9699526	0	0	0	0	58	18
TCCTAACCGTCGGGCA-1_WSSS_THYst9699526	0	0	0	0	62	46
TCGAATATCCCGCAGG-1_WSSS_THYst9699526	0	0	0	0	58	32
TCGAGCCAGGCAGGCC-1_WSSS_THYst9699526	0	0	0	0	57	37
TCGGTCCCGACAATAG-1_WSSS_THYst9699526	0	0	0	0	57	23
TCGTCAAGTACGCGCA-1_WSSS_THYst9699526	0	0	0	0	56	38
TCGTTGCTATCCGGTC-1_WSSS_THYst9699526	0	0	0	0	54	46
TCTAATACTGCCTCAG-1_WSSS_THYst9699526	0	0	0	0	57	25
TCTCTTACCGCGAACC-1_WSSS_THYst9699526	0	0.211571	0	0.211571	65	43
TGAACAAGCAGGGACT-1_WSSS_THYst9699526	0	0	0.642105	0	66	36
TGAATGAGTGTTTCCC-1_WSSS_THYst9699526	0.307381	0	0	0.307381	66	50
TGACCAAATCTTAAAC-1_WSSS_THYst9699526	0	0	0	0	66	62
TGAGCGGAAAGTGTTC-1_WSSS_THYst9699526	0	0	0	0	55	65
TGAGGAGTGCCAGCTT-1_WSSS_THYst9699526	0	0	0	0	58	58
TGATACATTTAGCCGT-1_WSSS_THYst9699526	0	0	0	0	55	43
TGATTCCCGGTTACCT-1_WSSS_THYst9699526	0	0	0	0	64	50
TGCATGTGACCCATAG-1_WSSS_THYst9699526	0	0.127473	0.668691	0	68	38
TGCCAATGGGTACTCT-1_WSSS_THYst9699526	0	0	0	0	54	52
TGCCGGATGTACGAGC-1_WSSS_THYst9699526	0	0	0	0	62	34
TGCCGTGGATCGTCCT-1_WSSS_THYst9699526	0	0	0	0	57	63
TGCGACGGCCGAACGT-1_WSSS_THYst9699526	0	0	0	0	60	32
TGCTCGGCGAAACCCA-1_WSSS_THYst9699526	0	0	0	0	57	61
TGCTTAGAGAGAATGC-1_WSSS_THYst9699526	0	0	0	0	62	26
TGCTTCCCAAGCAGTA-1_WSSS_THYst9699526	0.10597	0	0	0	62	66
TGGACGCAATCCAGCC-1_WSSS_THYst9699526	0	0	0	0	58	20
TGGCAAGCACAAGTCG-1_WSSS_THYst9699526	0.163715	0	0	0	66	56
TGGCGACTGCTCCAAA-1_WSSS_THYst9699526	0	0	0	0	55	47
TGTGAGACTAGCCCAA-1_WSSS_THYst9699526	0	0	0	0	59	63
TGTGGCGGGCTTCTGG-1_WSSS_THYst9699526	0.214576	0	0	0	65	59
TGTGGTTGCTAAAGCT-1_WSSS_THYst9699526	0	0	0	0.249478	65	49
TTAAGGCCCGTACTTT-1_WSSS_THYst9699526	0	0	0	0	59	25
TTACCCTAGGGATTGG-1_WSSS_THYst9699526	0	0	0	0	60	58
TTAGAATAAGGGTCGG-1_WSSS_THYst9699526	0	0	0	0	61	45
TTAGGTCATAACCGAC-1_WSSS_THYst9699526	0	0	0	0	58	38
TTCACTTCCTAGAACG-1_WSSS_THYst9699526	0.113042	0	0	0.306777	67	51
TTCGCACTGTACGACA-1_WSSS_THYst9699526	0	0	0	0	61	59
TTCGCGCGCCATACGA-1_WSSS_THYst9699526	0	0	0	0	59	47
TTCGGGCGCTAGTCTT-1_WSSS_THYst9699526	0	0	0	0	55	37
TTCTAGAAAGTCTTAT-1_WSSS_THYst9699526	0	0	0	0	60	46
TTCTATTAAACGCAGC-1_WSSS_THYst9699526	0.110308	0	0	0.300006	67	55
TTCTTGGACGATCTGC-1_WSSS_THYst9699526	0	0	0	0	52	32
TTGTGTATGCCACCAA-1_WSSS_THYst9699526	0	0	0	0	56	60
TTGTTTCACATCCAGG-1_WSSS_THYst9699526	0	0	0	0	58	42
TTGTTTCATTAGTCTA-1_WSSS_THYst9699526	0	0.226477	0	0	60	30

## Sheet: panel_e
index	SHH	HAND2	PTCH1	GLI1	array_row	array_col
AAACGGTTGCGAACTG-1_WSSS_THYst9699526	0	0	0	0.128136	67	59
AAAGGCCCTATAATAC-1_WSSS_THYst9699526	0	0.576344	0	0	66	22
AAAGGCTACGGACCAT-1_WSSS_THYst9699526	0	0	0	0	62	54
AAAGGCTCTCGCGCCG-1_WSSS_THYst9699526	0	0.496222	0	0	55	55
AAATTGATAGTCCTTT-1_WSSS_THYst9699526	0	0	0	0.120616	55	31
AACAATACATTGTCGA-1_WSSS_THYst9699526	0	0	0.608826	0	61	37
AACAGCTGTGTGGCAA-1_WSSS_THYst9699526	0	0	0	0	59	31
AACATTGAAGTTGATC-1_WSSS_THYst9699526	0	0	0	0	67	23
AACATTGTGACTCGAG-1_WSSS_THYst9699526	0	0	0	0.429815	64	52
AACCCGACAACCCGTG-1_WSSS_THYst9699526	0	0.143384	0	0	67	43
AACGCGACCTTGGGCG-1_WSSS_THYst9699526	0	0	0	0	67	53
AACTAGGCTTGGGTGT-1_WSSS_THYst9699526	0	0.982931	0	0.607665	55	61
AAGACCCAACTGAACA-1_WSSS_THYst9699526	0	0.411264	0	0	60	54
AAGATGGCACCGGACC-1_WSSS_THYst9699526	0	0	0.388394	0	59	39
AAGCCGCCGTGAAATC-1_WSSS_THYst9699526	0	0	0	0	65	23
AAGCGTCCCTCATCGA-1_WSSS_THYst9699526	0	0.189746	0.189746	0	57	35
AAGGGAACGACTGGCT-1_WSSS_THYst9699526	0	0	0	0.277447	63	21
AAGGGACTATGCATTC-1_WSSS_THYst9699526	0	0.182031	0	0	60	26
AAGTGAGTCGGGTTTA-1_WSSS_THYst9699526	0	0	0	0	62	48
AATACCGGAGGGCTGT-1_WSSS_THYst9699526	0	0	0	0	67	37
AATAGTCCGTCCCGAC-1_WSSS_THYst9699526	0	0.568498	0	0.41238	57	57
AATGTGCTAATCTGAG-1_WSSS_THYst9699526	0	0	0	0.221814	66	32
AATTAACGGATTTCCA-1_WSSS_THYst9699526	0	0.524366	0.108763	0.108763	58	66
AATTCCAAGCATGTAC-1_WSSS_THYst9699526	0	0	0	0	66	58
ACAATGAATACGGAGA-1_WSSS_THYst9699526	0	0	0	0	57	31
ACACATGATCAAATCT-1_WSSS_THYst9699526	0	0	0	0	60	16
ACACCGGTCTGACCGC-1_WSSS_THYst9699526	0	0	0	0	65	17
ACATCCCGGCCATACG-1_WSSS_THYst9699526	0	0.674009	0	0	55	57
ACCAACGCTTATTTAT-1_WSSS_THYst9699526	0.189621	0.420012	0	0	53	49
ACCCGAGCGAAATTAC-1_WSSS_THYst9699526	0	0.365457	0	0	61	29
ACCCGGAAACTCCCAG-1_WSSS_THYst9699526	0	0.497535	0	0.102054	57	65
ACCCGTGTCATCAGTA-1_WSSS_THYst9699526	0	0.415974	0.229462	0	58	54
ACCCTATGCCATATCG-1_WSSS_THYst9699526	0	0.802526	0	0	56	40
ACCGACACATCTCCCA-1_WSSS_THYst9699526	0	0.376051	0	0	61	67
ACCGTGACCACGTGGG-1_WSSS_THYst9699526	0	0	0	0	61	39
ACGACTGGTCATACTC-1_WSSS_THYst9699526	0	0.247245	0	0.247245	64	34
ACGCAAACTAATAGAT-1_WSSS_THYst9699526	0	0	0	0.205751	63	47
ACGGCCAACATGGACT-1_WSSS_THYst9699526	0.356289	0.428547	0.193929	0	53	55
ACGTTCGTTCAGGAAA-1_WSSS_THYst9699526	0	0.650213	0	0	60	44
ACTACGCGTTAGAATT-1_WSSS_THYst9699526	0	0.585038	0	0	60	56
ACTATGTCCAGCTGCC-1_WSSS_THYst9699526	0	0	0	0	64	22
ACTATTTCCGGGCCCA-1_WSSS_THYst9699526	0	0.564078	0	0.408938	59	41
ACTCCAATATCATCAT-1_WSSS_THYst9699526	0	0	0	0	63	29
ACTGCCCGCCATTCTC-1_WSSS_THYst9699526	0	0	0	0	68	30
ACTTTGGTCGTGCTCC-1_WSSS_THYst9699526	0	0	0	0	61	13
AGACGACGATGCCGCT-1_WSSS_THYst9699526	0	0	0	0.147203	53	33
AGACTGTTACCGGGTC-1_WSSS_THYst9699526	0	0	0	0	63	45
AGAGAAACACCAGAAA-1_WSSS_THYst9699526	0	0	0	0	68	34
AGAGAAGGAGTACAAT-1_WSSS_THYst9699526	0	0	0.20379	0	58	34
AGATGCAAGACGTGCA-1_WSSS_THYst9699526	0	0	0.186318	0	58	24
AGCAACCGAAAGTAAT-1_WSSS_THYst9699526	0	0	0	0.2534	56	20
AGCACACGTTTAGACT-1_WSSS_THYst9699526	0	0	0	0	68	26
AGCAGCCAGATGAATA-1_WSSS_THYst9699526	0	0.741865	0.198826	0	56	58
AGCCAAGCTTTGTGTC-1_WSSS_THYst9699526	0	0.20491	0	0	64	58
AGCCCGGCATTAGAGG-1_WSSS_THYst9699526	0	0.200574	0.200574	0.200574	64	26
AGCCCGGTAGCCTGTA-1_WSSS_THYst9699526	0	0.282333	0.282333	0	61	49
AGCCCTCCCTGGTGGC-1_WSSS_THYst9699526	0	0.213807	0	0	67	29
AGCGCATAATGAATCG-1_WSSS_THYst9699526	0	0.893025	0.392606	0	57	55
AGCGGACACTTCGTAG-1_WSSS_THYst9699526	0	0.439471	0	0.168866	62	62
AGCTAACAAGCAATGT-1_WSSS_THYst9699526	0	0	0	0	61	33
AGCTGTAACCTCAATC-1_WSSS_THYst9699526	0	0	0	0.180512	54	28
AGGAAGCTGTCCGCCG-1_WSSS_THYst9699526	0	0.139572	0	0.371112	61	65
AGGCAGGGAGCGTACT-1_WSSS_THYst9699526	0	0	0	0.870021	59	49
AGGGACTCTACGCGAC-1_WSSS_THYst9699526	0	0.657926	0.170718	0	55	53
AGGGTGCCGTTCTTTA-1_WSSS_THYst9699526	0	0	0	0.287837	65	33
AGGTAGATCGAGATAT-1_WSSS_THYst9699526	0	0.313766	0	0	63	35
AGGTGGTGACCTTCGC-1_WSSS_THYst9699526	0	0	0.285383	0	64	56
AGTATACACAGCGACA-1_WSSS_THYst9699526	0	0	0	0	64	48
AGTATGCTGGAGACCA-1_WSSS_THYst9699526	0	0	0	0	58	26
AGTATTTGGCACGACC-1_WSSS_THYst9699526	0	0.517735	0.292006	0	58	52
AGTCAAATGATGTGAT-1_WSSS_THYst9699526	0	0	0	0	67	35
AGTCTCACAAGACTAC-1_WSSS_THYst9699526	0	0	0	0.131144	54	30
AGTGACTGTGACACAA-1_WSSS_THYst9699526	0	0.186383	0	0	66	28
AGTTGACGGTCCTTGC-1_WSSS_THYst9699526	0	0	0	0.134379	65	63
ATAATTAGCTAAGTAG-1_WSSS_THYst9699526	0	0.108656	0	0.108656	64	64
ATACCTAACCAAGAAA-1_WSSS_THYst9699526	0	0.551881	0	0.115784	58	64
ATACGGAACGTCGTTT-1_WSSS_THYst9699526	0	0	0.320864	0	56	22
ATACGTTATGCACGGA-1_WSSS_THYst9699526	0	0.269981	0	0.144074	63	63
ATATAAAGCGCTCGTG-1_WSSS_THYst9699526	0	0.281591	0	0	58	68
ATCCCATCCACAGCGC-1_WSSS_THYst9699526	0	0	0.420534	0	62	14
ATCGTGGAAAGTCTGG-1_WSSS_THYst9699526	0	0	0	0	63	23
ATCTGACATGGAAGGA-1_WSSS_THYst9699526	0	0	0	0	63	41
ATCTGCTGTTATCGCC-1_WSSS_THYst9699526	0	0.109511	0	0	67	57
ATGACGCGTTCTATCC-1_WSSS_THYst9699526	0	0	0	0	52	30
ATGACTATCAGCTGTG-1_WSSS_THYst9699526	0	0	0	0	63	43
ATGGGACCTGCTGAAC-1_WSSS_THYst9699526	0	0.213117	0.213117	0	61	31
ATGGGTGTATACCTCC-1_WSSS_THYst9699526	0	0	0	0	64	24
ATGTTGTAGTCTGTTT-1_WSSS_THYst9699526	0	0	0	0	65	47
ATTATTATGTCCGTCA-1_WSSS_THYst9699526	0	0.159097	0	0	59	37
ATTGCCTATTAGACCG-1_WSSS_THYst9699526	0	0	0	0	67	25
ATTTCCGGGTTCTGCG-1_WSSS_THYst9699526	0	0	0	0	55	35
ATTTGCGCGAGTAGCT-1_WSSS_THYst9699526	0	0	0	0	53	31
CAACTGCTCATCCGAT-1_WSSS_THYst9699526	0	0.216739	0.216739	0.216739	59	55
CACAGAGACGAGGACG-1_WSSS_THYst9699526	0	0	0.286692	0	64	20
CACAGGGCCGTTGTCA-1_WSSS_THYst9699526	0	0.234472	0	0.234472	62	60
CACATCGTGCACGCGC-1_WSSS_THYst9699526	0	0.250093	0	0.250093	60	38
CACCAGTCAGCATGCA-1_WSSS_THYst9699526	0	0	0	0	60	22
CACTCCTATGTAAGAT-1_WSSS_THYst9699526	0	0	0.162032	0	56	36
CACTGACGATTGTGGA-1_WSSS_THYst9699526	0	0	0	0	65	51
CAGACACCGATCGCTG-1_WSSS_THYst9699526	0.303337	0.724216	0	0	53	51
CAGAGGCGATGCATGA-1_WSSS_THYst9699526	0	0.557468	0	0	54	48
CATACACGGTTCCCAC-1_WSSS_THYst9699526	0	0.535116	0	0	61	55
CATACGAACTAGCTGG-1_WSSS_THYst9699526	0	0.20678	0	0.20678	65	31
CATCCAATATAGTTTG-1_WSSS_THYst9699526	0	0	0	0.309975	66	18
CATTATCCCATTAACG-1_WSSS_THYst9699526	0	0	0	0	67	31
CCAACCTTATGTAACT-1_WSSS_THYst9699526	0	0	0	0	67	41
CCAAGAAAGTGGGCGA-1_WSSS_THYst9699526	0.320686	0.449232	0.563121	0	52	52
CCAGCTCGAACGCATT-1_WSSS_THYst9699526	0	0.355628	0.101445	0.19354	63	65
CCAGTCTTGTCATAGA-1_WSSS_THYst9699526	0	0.648152	0.474993	0.265437	59	59
CCATGTTCATCTATAT-1_WSSS_THYst9699526	0	0.296733	0	0	68	28
CCCAATGAGATTTGCA-1_WSSS_THYst9699526	0	0.837925	0	0	60	40
CCCGGGTCGTTCAGGG-1_WSSS_THYst9699526	0	0	0	0.273823	65	57
CCCGTAGCTGGGAAGA-1_WSSS_THYst9699526	0	0.626929	0	0.458207	57	39
CCCTATGTAGAGCAGA-1_WSSS_THYst9699526	0	0	0	0	60	24
CCGACGGGCATGAGGT-1_WSSS_THYst9699526	0	0	0.206882	0.206882	54	26
CCGCATGTGGTACGAT-1_WSSS_THYst9699526	0	0.596527	0.110237	0.110237	56	66
CCGGAGCGTACTTTCT-1_WSSS_THYst9699526	0	0.466534	0.260231	0	58	56
CCGGTTTGTAATTGTG-1_WSSS_THYst9699526	0	0.159164	0.159164	0.417124	56	42
CCGTATCTCGTCGTAG-1_WSSS_THYst9699526	0	0	0.163133	0	53	27
CCTATACCGTCCTGTC-1_WSSS_THYst9699526	0	0.518656	0	0	55	45
CCTATATTTGTCCTGG-1_WSSS_THYst9699526	0	0	0	0	62	52
CCTATGGCTCCTAGTG-1_WSSS_THYst9699526	0	0.220682	0	0	62	24
CCTCGCGCTGTGCGAT-1_WSSS_THYst9699526	0	0.267824	0.267824	0.267824	57	59
CCTCTACAAGGATTGG-1_WSSS_THYst9699526	0	0	0	0	67	27
CCTGGTCGAATGTGGG-1_WSSS_THYst9699526	0	0.701867	0	0	59	69
CCTTCAGTTAAAGTGA-1_WSSS_THYst9699526	0	0.26201	0.26201	0	61	47
CCTTTAAGGGAGCACT-1_WSSS_THYst9699526	0	1.0405	0	0.476367	58	50
CGAATCTGCTCGACGC-1_WSSS_THYst9699526	0	0	0	0	62	22
CGAATGACGCATAATG-1_WSSS_THYst9699526	0	0	0	0	63	57
CGAGGGTATCCAGGTG-1_WSSS_THYst9699526	0	0.17437	0	0.17437	64	60
CGATCCTCGCAACATA-1_WSSS_THYst9699526	0	0.175099	0	0	66	40
CGATTAAATATCTCCT-1_WSSS_THYst9699526	0	0	0	0	56	62
CGCACGTCTGTTTATG-1_WSSS_THYst9699526	0	0.174596	0	0	68	32
CGCCCAGCACGCCTAG-1_WSSS_THYst9699526	0	0.223183	0.223183	0.223183	59	51
CGCGCAAATGTCCAGA-1_WSSS_THYst9699526	0	0.24092	0	0	56	24
CGCTGTGTGGATGTTG-1_WSSS_THYst9699526	0	0.635712	0	0.367544	59	43
CGCTTAGTATTGATAC-1_WSSS_THYst9699526	0	0	0	0	66	52
CGGAAAGAATCAAACG-1_WSSS_THYst9699526	0	0.725573	0	0	58	48
CGGAGCAATTTAATCG-1_WSSS_THYst9699526	0.120412	0.494577	0.22787	0.120412	54	60
CGGCCAGAGCGACCAT-1_WSSS_THYst9699526	0	0	0.165812	0	67	49
CGGTCCGTCGCAAGCC-1_WSSS_THYst9699526	0	0	0	0	63	51
CGGTTGAGTATCCTTC-1_WSSS_THYst9699526	0	0	0	0	66	30
CGTCGCTTGGTTATAC-1_WSSS_THYst9699526	0	0	0	0.231483	63	25
CGTGACCAGTCCTCTG-1_WSSS_THYst9699526	0	0.230886	0	0	63	55
CGTGCTTCTACCTAAA-1_WSSS_THYst9699526	0	0.563502	0	0	62	28
CGTGGTACCCAAAGGC-1_WSSS_THYst9699526	0	0.234092	0	0	66	42
CGTGTCTCGTTACGAC-1_WSSS_THYst9699526	0	0	0	0	60	34
CGTTCAGACCCGCGAA-1_WSSS_THYst9699526	0	0.121584	0	0	65	61
CGTTGCCCGCGTGGGA-1_WSSS_THYst9699526	0	0	0	0	65	45
CGTTTGTGTAGAGGGT-1_WSSS_THYst9699526	0	0.630173	0.423149	0.161768	55	41
CTAAATCCGGTGTACA-1_WSSS_THYst9699526	0	0	0	0	61	35
CTACAAGAAATAACCC-1_WSSS_THYst9699526	0	0.131121	0	0	58	40
CTACTATCATAGGTTT-1_WSSS_THYst9699526	0	0	0	0.452536	53	25
CTACTCAAGGTATAGT-1_WSSS_THYst9699526	0	0.324115	0.324115	0	60	42
CTATAGGCGTTGATGT-1_WSSS_THYst9699526	0	0	0	0	62	38
CTATGCCCGAATGCAA-1_WSSS_THYst9699526	0	0	0	0	63	59
CTCAAACCACTGCCCG-1_WSSS_THYst9699526	0	0	0	0	64	40
CTCCTCCAGCTCACAC-1_WSSS_THYst9699526	0	0	0.235855	0	62	50
CTCGCCGAATGTAGGG-1_WSSS_THYst9699526	0	0.312054	0.16815	0.16815	60	64
CTCGGGTTCTCTGGCC-1_WSSS_THYst9699526	0	0.466681	0	0	61	27
CTCTCTAACTGCCTAG-1_WSSS_THYst9699526	0	0	0	0	57	21
CTCTTCTGGAAGTTAG-1_WSSS_THYst9699526	0	0	0.341948	0	62	40
CTCTTGTCCCGCTTGG-1_WSSS_THYst9699526	0	0.408534	0	0	54	58
CTGCCTTTAATACCTT-1_WSSS_THYst9699526	0	0.153117	0	0	64	28
CTGGCTGGTTGTCAGT-1_WSSS_THYst9699526	0	0.312028	0.168135	0	54	56
CTGGTGAATGGGCCTA-1_WSSS_THYst9699526	0	0	0	0.340888	65	19
CTGTAGCCATCTCACT-1_WSSS_THYst9699526	0	0.230581	0	0	56	46
CTGTTGTTCAGTCGTA-1_WSSS_THYst9699526	0	0	0	0	67	21
CTTAGTTGAGGAATCG-1_WSSS_THYst9699526	0	0	0	0	67	33
CTTCCGCTCCGTGAAG-1_WSSS_THYst9699526	0	0.540847	0.214429	0.214429	56	50
CTTCTGGGCGTACCTA-1_WSSS_THYst9699526	0	0	0	0	66	34
CTTGGCCAAGCTGGGA-1_WSSS_THYst9699526	0	0.284971	0.284971	0	61	57
CTTTGGGATTGTTGCA-1_WSSS_THYst9699526	0	0.278828	0.278828	0.278828	62	44
GAAACATAGGAAACAG-1_WSSS_THYst9699526	0	0	0	0	60	20
GAAACCTATACAAATG-1_WSSS_THYst9699526	0	0.694009	0.223488	0	60	52
GAAAGCAGTGCACTTT-1_WSSS_THYst9699526	0	0.91753	0.194521	0	56	54
GAACCCTCTGTGTTCT-1_WSSS_THYst9699526	0	0.862949	0.100203	0.274738	59	67
GAAGAAACGATATTGT-1_WSSS_THYst9699526	0	0	0.379329	0	59	29
GAAGCCTGCACATTCC-1_WSSS_THYst9699526	0	0.479284	0.186457	0	61	61
GAAGGAGTCGAGTGCG-1_WSSS_THYst9699526	0	0	0	0	66	60
GAATAGTGCTCGATTA-1_WSSS_THYst9699526	0	0	0	0	60	36
GACATCGATTTATAAC-1_WSSS_THYst9699526	0.135723	0.135723	0.255208	0	52	50
GACGCCGTAAAGGCTA-1_WSSS_THYst9699526	0	0.308177	0.165914	0	54	54
GACGGGTTGGCCCGTA-1_WSSS_THYst9699526	0	0	0.350508	0	61	51
GACTGCTGGTGAGAAA-1_WSSS_THYst9699526	0	0	0	0	67	39
GAGACTTCGCGACCGA-1_WSSS_THYst9699526	0.117194	0.317007	0.117194	0	53	57
GAGCATCAACAACTTG-1_WSSS_THYst9699526	0	0.19826	0.19826	0	64	30
GAGCGCTGTTAGGTAA-1_WSSS_THYst9699526	0	0.269671	0	0	61	23
GAGGGAGTCAGATCGC-1_WSSS_THYst9699526	0	0.330352	0	0	65	41
GAGGGTAGTAACAAAG-1_WSSS_THYst9699526	0	0.268629	0	0	63	31
GAGTAGATACTAGTTG-1_WSSS_THYst9699526	0	0.373863	0	0.140729	62	64
GAGTCAGACCAGAATC-1_WSSS_THYst9699526	0	0.760155	0	0	56	48
GATCAACATAAAGGGA-1_WSSS_THYst9699526	0	0	0	0	62	36
GATCGCTATATCTCAG-1_WSSS_THYst9699526	0	0	0.199057	0	61	25
GATCTGCTATCTAAGG-1_WSSS_THYst9699526	0	0.630681	0	0	62	56
GATGACAAGTAGGGCA-1_WSSS_THYst9699526	0	0	0	0	57	33
GATTGCTCCAGTTGCA-1_WSSS_THYst9699526	0	0	0.224048	0	63	27
GCAAACCTTGGCCATA-1_WSSS_THYst9699526	0	0.107513	0.107513	0.107513	57	67
GCAAAGGGCGTTAGCC-1_WSSS_THYst9699526	0	0	0	0	66	20
GCAAGTGTAAAGCATG-1_WSSS_THYst9699526	0	0.207064	0	0	67	45
GCACAAACCCTAGATG-1_WSSS_THYst9699526	0	0	0	0	65	21
GCACGCCTACTTAGAT-1_WSSS_THYst9699526	0	0.351563	0	0	55	39
GCCGACCCACGACTGC-1_WSSS_THYst9699526	0	0.414931	0	0.414931	62	30
GCGACCCAACCATCTG-1_WSSS_THYst9699526	0	0	0	0.232643	59	33
GCGCAAATATATTCAA-1_WSSS_THYst9699526	0	0	0	0	58	28
GCGGAGAAACTTCGCA-1_WSSS_THYst9699526	0	0.319864	0.172667	0	55	33
GCGGCAAAGTATTGCC-1_WSSS_THYst9699526	0	0.351183	0	0	59	27
GCGGGCGAGCCTTACC-1_WSSS_THYst9699526	0	0.535135	0	0	55	51
GCGTCCCTAAGACATA-1_WSSS_THYst9699526	0	0	0	0	64	42
GCGTCGCCAGGGTGAT-1_WSSS_THYst9699526	0	0.217605	0	0	54	62
GCTAGCGATAGGTCTT-1_WSSS_THYst9699526	0	0	0	0	66	24
GCTCAATCCGTTTATT-1_WSSS_THYst9699526	0	0.415494	0	0	53	35
GCTCAATGTAATACCG-1_WSSS_THYst9699526	0	0.244988	0	0	62	58
GCTCCTGACATACTGG-1_WSSS_THYst9699526	0	0	0	0.32602	56	32
GCTCTTTCCGCTAGTG-1_WSSS_THYst9699526	0	0	0.210989	0.210989	64	54
GCTGAATCTTCCAATC-1_WSSS_THYst9699526	0	0	0	0	59	23
GCTGCTAAGTAGTCGA-1_WSSS_THYst9699526	0	0.407394	0.407394	0	56	56
GGAACCTTGACTCTGC-1_WSSS_THYst9699526	0	0	0	0	59	21
GGACCTCTAGGCCGCC-1_WSSS_THYst9699526	0	0.375191	0	0	58	30
GGACTCGTGAGTGGTC-1_WSSS_THYst9699526	0	0	0	0	64	38
GGATCTTACTGCCCTT-1_WSSS_THYst9699526	0	0.243023	0	0	65	35
GGCAAAGGCGCCAATA-1_WSSS_THYst9699526	0	0	0	0.149048	54	34
GGCAAGCCCATAGTGG-1_WSSS_THYst9699526	0	0	0	0	67	61
GGCCGAGACTCTGGTG-1_WSSS_THYst9699526	0	0	0	0	62	32
GGCCGTTTGGGTTTCA-1_WSSS_THYst9699526	0	0.762086	0	0.322746	59	45
GGCTACTATACACTCC-1_WSSS_THYst9699526	0	0	0	0	64	44
GGCTCCTCCACCTGTT-1_WSSS_THYst9699526	0	0.168541	0	0	59	35
GGCTTTCAATAAGGGT-1_WSSS_THYst9699526	0	0.360884	0	0	60	62
GGGAACGGTTTCAGAT-1_WSSS_THYst9699526	0	0	0.27718	0	64	32
GGGACAGAGTTACTCC-1_WSSS_THYst9699526	0	0	0	0	57	19
GGGACCCGTATATCTT-1_WSSS_THYst9699526	0	0.938879	0.418077	0.23073	57	53
GGGCAGAGCAATCGTT-1_WSSS_THYst9699526	0	0	0	0.239157	58	60
GGGCGTTTACATTCAT-1_WSSS_THYst9699526	0	0	0	0	66	26
GGGCTATGATCGATGG-1_WSSS_THYst9699526	0	0.726083	0	0	57	51
GGGTCAGGAGCTAGAT-1_WSSS_THYst9699526	0	0	0	0	65	55
GGGTTAACATTTGAGT-1_WSSS_THYst9699526	0	0.611113	0	0	54	50
GGTAGACCGTTGGGCG-1_WSSS_THYst9699526	0.319427	0.561145	0	0	53	53
GGTCGGTCGTCCACAG-1_WSSS_THYst9699526	0	0.610128	0	0	56	52
GGTCTCTGAATGGACT-1_WSSS_THYst9699526	0	0.226859	0.226859	0	52	34
GGTGCATAAATGATTA-1_WSSS_THYst9699526	0	0	0	0	67	47
GGTTTAATTACCATCG-1_WSSS_THYst9699526	0	0	0	0	63	39
GTAACTGCCCAAGGAG-1_WSSS_THYst9699526	0	0.204554	0	0	66	46
GTAGAGGGAGACAAGT-1_WSSS_THYst9699526	0	0	0.142543	0	51	31
GTAGCTCCGGGAGGCT-1_WSSS_THYst9699526	0	0	0	0	65	37
GTAGTTCGAAGGCGAA-1_WSSS_THYst9699526	0	0	0	0	65	39
GTATCTCAGTCTTGAC-1_WSSS_THYst9699526	0	0.239951	0	0	58	22
GTCCAATATTTAGCCT-1_WSSS_THYst9699526	0	0.166648	0	0.166648	65	53
GTCGCCGTTGTGTGTT-1_WSSS_THYst9699526	0	0.849848	0.237329	0	57	43
GTCGGGAAGCAGAAAC-1_WSSS_THYst9699526	0	0.632464	0.302248	0	59	65
GTCTCAAGGCCCGGCT-1_WSSS_THYst9699526	0	0.833505	0.135052	0.135052	60	66
GTCTCCTGCCAGTATG-1_WSSS_THYst9699526	0	0	0	0.518425	59	13
GTGATCAAGCGTGCAC-1_WSSS_THYst9699526	0	0	0	0	65	27
GTGCACCAGCTTCAAC-1_WSSS_THYst9699526	0	0	0	0	66	54
GTGGACGCATTTGTCC-1_WSSS_THYst9699526	0	0.418242	0.12206	0.12206	56	64
GTGGAGCGTTTACCGA-1_WSSS_THYst9699526	0	0	0.465714	0.465714	58	16
GTGGAGTCGGCGGTTG-1_WSSS_THYst9699526	0	0	0	0	54	38
GTGGTATAGTCTGCCG-1_WSSS_THYst9699526	0	0.362812	0	0	57	41
GTTCGACAATTGTATA-1_WSSS_THYst9699526	0	0	0	0	69	27
GTTGGTCATGCTATCC-1_WSSS_THYst9699526	0	0.232773	0	0.232773	55	63
GTTTGGTAGGGTCAAC-1_WSSS_THYst9699526	0.249015	0.44822	0	0.132239	53	59
GTTTGGTGATCGGTGC-1_WSSS_THYst9699526	0	0.342011	0	0	66	38
TAAACCCAGGAGGGCA-1_WSSS_THYst9699526	0	0	0	0.132322	54	36
TAAAGCGGTATTTCCA-1_WSSS_THYst9699526	0	0	0	0	63	49
TAACAGCGTTTGTGCT-1_WSSS_THYst9699526	0	0	0.362654	0	63	37
TAAGCGCGAATCAAAT-1_WSSS_THYst9699526	0	0	0	0	65	25
TAAGGCATAACATCAA-1_WSSS_THYst9699526	0	0.454587	0	0.175499	57	49
TAAGTCGCCGAGTATC-1_WSSS_THYst9699526	0	0	0	0	54	32
TAATAGGTCACCAGAA-1_WSSS_THYst9699526	0	0	0	0	61	21
TACCAAATAGCCCAGA-1_WSSS_THYst9699526	0	0.678715	0.177534	0	59	61
TACCAGGAATCCCGTC-1_WSSS_THYst9699526	0	0.151859	0	0	68	36
TACCGTAGGTTAACTA-1_WSSS_THYst9699526	0	0	0.254309	0.254309	59	57
TACCTACTCCCAGTAT-1_WSSS_THYst9699526	0	0.60488	0	0	58	62
TACCTCAGTTGTCTGT-1_WSSS_THYst9699526	0	0.505723	0	0.284496	60	50
TACCTCCACACCAATG-1_WSSS_THYst9699526	0	0.245846	0	0.130459	65	29
TACGCCGAGGGTACCC-1_WSSS_THYst9699526	0	0.162444	0.162444	0.162444	56	34
TACGCCTCCATTCCGA-1_WSSS_THYst9699526	0	0.406069	0.15441	0.15441	55	59
TACGCTGCTGTGTTAA-1_WSSS_THYst9699526	0	0	0	0	68	24
TACGTACTAGTGCTGA-1_WSSS_THYst9699526	0	0	0	0	62	42
TACTATGGTTCCTCAG-1_WSSS_THYst9699526	0	0.32237	0.17412	0.17412	57	47
TACTCCTCTAGTTGAC-1_WSSS_THYst9699526	0	0	0	0	64	36
TACTCTTTCGTCTTCA-1_WSSS_THYst9699526	0	0.944665	0	0.299602	58	46
TACTGAACAGATTTAG-1_WSSS_THYst9699526	0	0.904568	0.257872	0	56	44
TAGCTAGTGATGATGG-1_WSSS_THYst9699526	0	0.35834	0.35834	0	60	48
TAGGTGTTCCACAGAT-1_WSSS_THYst9699526	0	0.754988	0	0.24834	60	60
TAGTAGCTTATACCAG-1_WSSS_THYst9699526	0	0.280643	0	0	61	43
TAGTCCCGGAGACCAC-1_WSSS_THYst9699526	0	0	0	0	66	48
TATACGCGTCATCACT-1_WSSS_THYst9699526	0	0.30457	0.163836	0	60	68
TATAGAGTCGCTTGAA-1_WSSS_THYst9699526	0	0	0	0	64	46
TATATAGGGCTTTACG-1_WSSS_THYst9699526	0	0	0	0.257872	63	33
TATATATCGAGAAATG-1_WSSS_THYst9699526	0	0.372755	0	0	60	28
TATCCGCACCGTCGGG-1_WSSS_THYst9699526	0	0.322913	0	0	59	53
TATGTAAAGTGCTTAA-1_WSSS_THYst9699526	0	0	0	0	66	44
TATTAACCTGACCGCG-1_WSSS_THYst9699526	0	0.73612	0	0.309399	57	45
TCAAATTTGAGACTCA-1_WSSS_THYst9699526	0	0	0	0	60	70
TCAACAAAGATAATTC-1_WSSS_THYst9699526	0	0	0.185474	0	53	29
TCAACATAGCGCCCTA-1_WSSS_THYst9699526	0	0.515602	0.155859	0.155859	58	44
TCAATACGCCGTCATG-1_WSSS_THYst9699526	0	0.294645	0	0.294645	63	61
TCACAGGAGAATAAGA-1_WSSS_THYst9699526	0	0.326504	0.176519	0	55	49
TCACGATGTCCGTGGA-1_WSSS_THYst9699526	0	0	0.162437	0.162437	52	28
TCAGCAGTAGGCCCTG-1_WSSS_THYst9699526	0	0.308241	0	0	61	41
TCAGTGTATACGTCAT-1_WSSS_THYst9699526	0	0.415301	0	0	58	36
TCATATGAGCTTTGTT-1_WSSS_THYst9699526	0	0.141299	0	0.141299	64	62
TCATCGATGGTCCCAA-1_WSSS_THYst9699526	0	0	0	0.281127	57	29
TCCAATAAAGGCTACC-1_WSSS_THYst9699526	0	0	0.203767	0	63	53
TCCACCTCTAGCCTTT-1_WSSS_THYst9699526	0	0	0	0	61	53
TCCAGGGTATATACGA-1_WSSS_THYst9699526	0	0.572322	0	0.143646	61	63
TCCATCAATACTAATC-1_WSSS_THYst9699526	0	0	0	0.334906	64	14
TCCCTGGCGTATTAAC-1_WSSS_THYst9699526	0	0	0	0	58	18
TCCTAACCGTCGGGCA-1_WSSS_THYst9699526	0	0	0	0.311211	62	46
TCGAATATCCCGCAGG-1_WSSS_THYst9699526	0	0	0	0	58	32
TCGAGCCAGGCAGGCC-1_WSSS_THYst9699526	0	0.683362	0.282801	0	57	37
TCGGTCCCGACAATAG-1_WSSS_THYst9699526	0	0	0	0	57	23
TCGTCAAGTACGCGCA-1_WSSS_THYst9699526	0	0.62372	0	0	56	38
TCGTTGCTATCCGGTC-1_WSSS_THYst9699526	0.107957	0.451074	0	0	54	46
TCTAATACTGCCTCAG-1_WSSS_THYst9699526	0	0.218046	0	0	57	25
TCTCTTACCGCGAACC-1_WSSS_THYst9699526	0	0	0	0	65	43
TGAACAAGCAGGGACT-1_WSSS_THYst9699526	0	0	0.262487	0	66	36
TGAATGAGTGTTTCCC-1_WSSS_THYst9699526	0	0	0	0	66	50
TGACCAAATCTTAAAC-1_WSSS_THYst9699526	0	0	0	0	66	62
TGAGCGGAAAGTGTTC-1_WSSS_THYst9699526	0	0.392379	0.215312	0	55	65
TGAGGAGTGCCAGCTT-1_WSSS_THYst9699526	0	0.682079	0.501981	0	58	58
TGATACATTTAGCCGT-1_WSSS_THYst9699526	0	0.556442	0.116961	0.116961	55	43
TGATTCCCGGTTACCT-1_WSSS_THYst9699526	0	0	0.417631	0	64	50
TGCATGTGACCCATAG-1_WSSS_THYst9699526	0	0	0	0	68	38
TGCCAATGGGTACTCT-1_WSSS_THYst9699526	0	0.660487	0	0.144927	54	52
TGCCGGATGTACGAGC-1_WSSS_THYst9699526	0	0.281549	0	0	62	34
TGCCGTGGATCGTCCT-1_WSSS_THYst9699526	0	0.374044	0.374044	0	57	63
TGCGACGGCCGAACGT-1_WSSS_THYst9699526	0	0.533838	0	0	60	32
TGCTCGGCGAAACCCA-1_WSSS_THYst9699526	0	0.530523	0	0	57	61
TGCTTAGAGAGAATGC-1_WSSS_THYst9699526	0	0	0	0	62	26
TGCTTCCCAAGCAGTA-1_WSSS_THYst9699526	0	0.3696	0	0.10597	62	66
TGGACGCAATCCAGCC-1_WSSS_THYst9699526	0	0	0	0	58	20
TGGCAAGCACAAGTCG-1_WSSS_THYst9699526	0.163715	0	0	0	66	56
TGGCGACTGCTCCAAA-1_WSSS_THYst9699526	0	0.559349	0.262221	0.139681	55	47
TGTGAGACTAGCCCAA-1_WSSS_THYst9699526	0	0.704048	0	0.342716	59	63
TGTGGCGGGCTTCTGG-1_WSSS_THYst9699526	0	0	0	0	65	59
TGTGGTTGCTAAAGCT-1_WSSS_THYst9699526	0	0	0.249478	0	65	49
TTAAGGCCCGTACTTT-1_WSSS_THYst9699526	0	0.27828	0	0	59	25
TTACCCTAGGGATTGG-1_WSSS_THYst9699526	0	0.62916	0.2562	0	60	58
TTAGAATAAGGGTCGG-1_WSSS_THYst9699526	0	0	0	0	61	45
TTAGGTCATAACCGAC-1_WSSS_THYst9699526	0	0	0.399166	0	58	38
TTCACTTCCTAGAACG-1_WSSS_THYst9699526	0	0	0	0	67	51
TTCGCACTGTACGACA-1_WSSS_THYst9699526	0	0.21188	0	0	61	59
TTCGCGCGCCATACGA-1_WSSS_THYst9699526	0	0.436605	0.241944	0.241944	59	47
TTCGGGCGCTAGTCTT-1_WSSS_THYst9699526	0	0	0	0	55	37
TTCTAGAAAGTCTTAT-1_WSSS_THYst9699526	0	0.811307	0.272095	0	60	46
TTCTATTAAACGCAGC-1_WSSS_THYst9699526	0	0	0	0	67	55
TTCTTGGACGATCTGC-1_WSSS_THYst9699526	0	0	0	0	52	32
TTGTGTATGCCACCAA-1_WSSS_THYst9699526	0	0.598482	0.343361	0.186346	56	60
TTGTTTCACATCCAGG-1_WSSS_THYst9699526	0	0.717468	0	0	58	42
TTGTTTCATTAGTCTA-1_WSSS_THYst9699526	0.226477	0	0.411014	0	60	30

## Sheet: panel_f
index	HOXA9	HOXA10	HOXA11	HOXA11-AS	HOXA13	HOXD9	HOXD10	HOXD11	HOXD13	array_row	array_col
AAACGGTTGCGAACTG-1_WSSS_THYst9699526	0.436208	0.343677	0.241702	0.343677	0.128136	0	0	0	0	67	59
AAAGGCCCTATAATAC-1_WSSS_THYst9699526	0	0	0	0	0	0.576344	0	0	0	66	22
AAAGGCTACGGACCAT-1_WSSS_THYst9699526	0.261536	0.261536	0.261536	0.261536	0	0.261536	0	0.468657	0	62	54
AAAGGCTCTCGCGCCG-1_WSSS_THYst9699526	0.35651	1.21071	0	0.727955	0.194059	0	0	0	0.35651	55	55
AAATTGATAGTCCTTT-1_WSSS_THYst9699526	0	0.228236	0.120616	0	0	0.325392	0	0.120616	0	55	31
AACAATACATTGTCGA-1_WSSS_THYst9699526	0	0.608826	0	0	0	0.350048	0	0.350048	0	61	37
AACAGCTGTGTGGCAA-1_WSSS_THYst9699526	0	0.388941	0.388941	0.213262	0	0	0	0	0	59	31
AACATTGAAGTTGATC-1_WSSS_THYst9699526	0.482321	0.806323	0	0	0	0	0	0	0	67	23
AACATTGTGACTCGAG-1_WSSS_THYst9699526	0.237825	0.729454	0.429815	0.237825	0	0	0	0	0	64	52
AACCCGACAACCCGTG-1_WSSS_THYst9699526	0	0.38016	0.38016	0	0	0.268763	0.143384	0	0	67	43
AACGCGACCTTGGGCG-1_WSSS_THYst9699526	0.8161	0.883508	0.274153	0.48909	0	0	0	0	0	67	53
AACTAGGCTTGGGTGT-1_WSSS_THYst9699526	0.607665	0.607665	0	0	0.607665	0	0	0.982931	0.982931	55	61
AAGACCCAACTGAACA-1_WSSS_THYst9699526	0	0.701833	0.820576	0.567065	0.226627	0	0.226627	0.226627	0	60	54
AAGATGGCACCGGACC-1_WSSS_THYst9699526	0	0.978753	0.212936	0.212936	0	0	0.212936	0.212936	0	59	39
AAGCCGCCGTGAAATC-1_WSSS_THYst9699526	0.238156	0	0	0	0	0	0	0	0	65	23
AAGCGTCCCTCATCGA-1_WSSS_THYst9699526	0	0.486631	0.486631	0.189746	0	0	0	0	0	57	35
AAGGGAACGACTGGCT-1_WSSS_THYst9699526	0	0.277447	0	0	0	0	0	0	0	63	21
AAGGGACTATGCATTC-1_WSSS_THYst9699526	0.182031	0.182031	0	0	0	0	0	0	0.182031	60	26
AAGTGAGTCGGGTTTA-1_WSSS_THYst9699526	0.312927	0.312927	0.312927	0	0	0.312927	0.312927	0	0	62	48
AATACCGGAGGGCTGT-1_WSSS_THYst9699526	0	1.11471	0.930793	0.228001	0	0	0.705247	0	0	67	37
AATAGTCCGTCCCGAC-1_WSSS_THYst9699526	0	0.41238	0	0	0	0	0	0	0	57	57
AATGTGCTAATCTGAG-1_WSSS_THYst9699526	0	0.68982	0	0	0	0.221814	0	0	0.221814	66	32
AATTAACGGATTTCCA-1_WSSS_THYst9699526	0.206848	0.453931	0	0.590164	0.108763	0.108763	0.206848	0.453931	1.04323	58	66
AATTCCAAGCATGTAC-1_WSSS_THYst9699526	0.664366	0.592502	0.339506	0.731411	0	0	0	0.126413	0.126413	66	58
ACAATGAATACGGAGA-1_WSSS_THYst9699526	0.177987	0.460224	0.177987	0	0	0	0	0	0	57	31
ACACATGATCAAATCT-1_WSSS_THYst9699526	0	0.585536	0	0	0	0	0	0	0.585536	60	16
ACACCGGTCTGACCGC-1_WSSS_THYst9699526	0.209532	0.209532	0	0	0	0.209532	0	0	0	65	17
ACATCCCGGCCATACG-1_WSSS_THYst9699526	0.175983	0.767561	0.175983	0.674009	0.570793	0	0	0	0.570793	55	57
ACCAACGCTTATTTAT-1_WSSS_THYst9699526	0.272458	0.857452	0.348954	0.420012	0.189621	0.0992985	0.0992985	0.0992985	0.189621	53	49
ACCCGAGCGAAATTAC-1_WSSS_THYst9699526	0	0.632519	0	0	0	0	0	0	0.199331	61	29
ACCCGGAAACTCCCAG-1_WSSS_THYst9699526	0	0.279396	0	0.497535	0.102054	0	0.102054	0.279396	1.27499	57	65
ACCCGTGTCATCAGTA-1_WSSS_THYst9699526	0.415974	1.11952	0.229462	0.229462	0.415974	0	0	0	0	58	54
ACCCTATGCCATATCG-1_WSSS_THYst9699526	0	0.802526	0.343866	0.436438	0	0.241842	0.241842	0.241842	0	56	40
ACCGACACATCTCCCA-1_WSSS_THYst9699526	0.45149	0.294452	0	0.648695	0.294452	0.108074	0	0.205599	0.954674	61	67
ACCGTGACCACGTGGG-1_WSSS_THYst9699526	0.346833	0.808145	0	0	0	0	0.603857	0	0	61	39
ACGACTGGTCATACTC-1_WSSS_THYst9699526	0.752346	0.876496	0.610569	0	0	0.247245	0.247245	0	0	64	34
ACGCAAACTAATAGAT-1_WSSS_THYst9699526	0.376307	0.376307	0.205751	0.376307	0	0	0.205751	0.205751	0	63	47
ACGGCCAACATGGACT-1_WSSS_THYst9699526	0.193929	0.727574	0	0.495934	0.193929	0.193929	0.193929	0.495934	0.674498	53	55
ACGTTCGTTCAGGAAA-1_WSSS_THYst9699526	0.377048	1.43647	0	0	0	0.650213	0.864544	0	0	60	44
ACTACGCGTTAGAATT-1_WSSS_THYst9699526	0.235088	1.04912	0.585038	0	0	0	0	0.425293	0	60	56
ACTATGTCCAGCTGCC-1_WSSS_THYst9699526	0.215448	0.215448	0.215448	0	0	0.215448	0	0	0	64	22
ACTATTTCCGGGCCCA-1_WSSS_THYst9699526	0	0.408938	0	0	0	0.225229	0.564078	0.698352	0	59	41
ACTCCAATATCATCAT-1_WSSS_THYst9699526	0	0	0.212563	0	0	0	0	0	0	63	29
ACTGCCCGCCATTCTC-1_WSSS_THYst9699526	0.150633	0.680779	0.397237	0	0	0	0	0	0	68	30
ACTTTGGTCGTGCTCC-1_WSSS_THYst9699526	0	0.2837	0.504446	0	0	0.2837	0.2837	0	0	61	13
AGACGACGATGCCGCT-1_WSSS_THYst9699526	0	0.389178	0.275491	0	0	0	0	0	0	53	33
AGACTGTTACCGGGTC-1_WSSS_THYst9699526	0.307709	0.307709	0.307709	0	0	0	0	0	0	63	45
AGAGAAACACCAGAAA-1_WSSS_THYst9699526	0.310721	0.822169	0.310721	0	0	0	0	0.167381	0	68	34
AGAGAAGGAGTACAAT-1_WSSS_THYst9699526	0.372997	0.372997	0.372997	0	0	0.20379	0	0	0	58	34
AGATGCAAGACGTGCA-1_WSSS_THYst9699526	0	0.186318	0	0	0	0	0	0	0	58	24
AGCAACCGAAAGTAAT-1_WSSS_THYst9699526	0.2534	0.2534	0	0	0	0	0	0	0	56	20
AGCACACGTTTAGACT-1_WSSS_THYst9699526	0.159305	0.525192	0.296686	0	0	0	0	0	0	68	26
AGCAGCCAGATGAATA-1_WSSS_THYst9699526	0.198826	0.364601	0.198826	0.506763	0.506763	0	0	0	0.364601	56	58
AGCCAAGCTTTGTGTC-1_WSSS_THYst9699526	0.20491	0.20491	0	0.646925	0	0.20491	0.20491	0	0	64	58
AGCCCGGCATTAGAGG-1_WSSS_THYst9699526	0.200574	0.200574	0.367562	0	0	0	0	0	0	64	26
AGCCCGGTAGCCTGTA-1_WSSS_THYst9699526	0	1.08428	0.68242	0	0	0	0.68242	0.282333	0	61	49
AGCCCTCCCTGGTGGC-1_WSSS_THYst9699526	0.213807	0.539501	0	0	0	0	0	0	0	67	29
AGCGCATAATGAATCG-1_WSSS_THYst9699526	0	0.392606	0	0.673797	0	0	0	0	0	57	55
AGCGGACACTTCGTAG-1_WSSS_THYst9699526	0.313294	0.439471	0.168866	0.439471	0.313294	0	0	0	0.313294	62	62
AGCTAACAAGCAATGT-1_WSSS_THYst9699526	0	0.645247	0	0	0	0.264019	0	0.264019	0	61	33
AGCTGTAACCTCAATC-1_WSSS_THYst9699526	0	0	0	0.180512	0	0	0	0	0	54	28
AGGAAGCTGTCCGCCG-1_WSSS_THYst9699526	0.262029	0	0	0.641165	0.139572	0	0	0	0.717095	61	65
AGGCAGGGAGCGTACT-1_WSSS_THYst9699526	0	1.12507	0	1.32811	0	0	0	0	0	59	49
AGGGACTCTACGCGAC-1_WSSS_THYst9699526	0	0.657926	0	0.749971	0.170718	0	0.443704	0.316498	0.170718	55	53
AGGGTGCCGTTCTTTA-1_WSSS_THYst9699526	0	0.981216	0.287837	0.287837	0	0.287837	0	0.287837	0	65	33
AGGTAGATCGAGATAT-1_WSSS_THYst9699526	0	1.04481	0	0	0	0.313766	0.313766	0	0	63	35
AGGTGGTGACCTTCGC-1_WSSS_THYst9699526	0	0.285383	0.285383	0.688545	0	0	0	0.285383	0	64	56
AGTATACACAGCGACA-1_WSSS_THYst9699526	0.202987	0.85456	0.371642	0.202987	0	0.202987	0	0	0	64	48
AGTATGCTGGAGACCA-1_WSSS_THYst9699526	0.185666	0.59668	0	0	0.185666	0.185666	0	0	0	58	26
AGTATTTGGCACGACC-1_WSSS_THYst9699526	0.517735	1.1101	0.701776	0.701776	0	0	0.292006	0.292006	0	58	52
AGTCAAATGATGTGAT-1_WSSS_THYst9699526	0	0.728601	0.356885	0	0	0.19428	0	0	0	67	35
AGTCTCACAAGACTAC-1_WSSS_THYst9699526	0.131144	0.247066	0	0	0	0.131144	0.131144	0.131144	0	54	30
AGTGACTGTGACACAA-1_WSSS_THYst9699526	0	0.59858	0	0	0	0	0	0.186383	0	66	28
AGTTGACGGTCCTTGC-1_WSSS_THYst9699526	0.358707	0.454448	0	0.541817	0.134379	0	0	0.25282	0.25282	65	63
ATAATTAGCTAAGTAG-1_WSSS_THYst9699526	0.206655	0.453553	0	0.453553	0	0	0	0	0.206655	64	64
ATACCTAACCAAGAAA-1_WSSS_THYst9699526	0.115784	0.399455	0	0.115784	0.115784	0	0.219542	0.115784	1.00009	58	64
ATACGGAACGTCGTTT-1_WSSS_THYst9699526	0	0.320864	0	0	0	0	0	0	0	56	22
ATACGTTATGCACGGA-1_WSSS_THYst9699526	0.482352	0.269981	0	0.144074	0.144074	0	0	0	0.144074	63	63
ATATAAAGCGCTCGTG-1_WSSS_THYst9699526	0.397336	0.150675	0	0.281591	0	0	0	0.397336	1.08229	58	68
ATCCCATCCACAGCGC-1_WSSS_THYst9699526	0	0.715666	0	0	0	0	0.420534	0	0	62	14
ATCGTGGAAAGTCTGG-1_WSSS_THYst9699526	0	0	0	0	0	0	0	0	0	63	23
ATCTGACATGGAAGGA-1_WSSS_THYst9699526	0	1.10344	0	0	0	0	0.338543	0	0	63	41
ATCTGCTGTTATCGCC-1_WSSS_THYst9699526	0.380441	0.71373	0.208204	0.298026	0	0	0.208204	0.109511	0	67	57
ATGACGCGTTCTATCC-1_WSSS_THYst9699526	0.135587	0.254965	0.254965	0	0	0	0	0	0	52	30
ATGACTATCAGCTGTG-1_WSSS_THYst9699526	0.309335	0.896119	0	0	0	0.309335	0	0	0	63	43
ATGGGACCTGCTGAAC-1_WSSS_THYst9699526	0	0.538005	0	0	0	0	0	0	0	61	31
ATGGGTGTATACCTCC-1_WSSS_THYst9699526	0	0.35551	0	0	0	0	0	0.193471	0	64	24
ATGTTGTAGTCTGTTT-1_WSSS_THYst9699526	0.383501	1.13249	0.531287	0	0	0	0.210023	0	0	65	47
ATTATTATGTCCGTCA-1_WSSS_THYst9699526	0	0.416969	0.159097	0.416969	0	0	0.159097	0.159097	0	59	37
ATTGCCTATTAGACCG-1_WSSS_THYst9699526	0	0	0	0	0	0	0	0	0	67	25
ATTTCCGGGTTCTGCG-1_WSSS_THYst9699526	0	0.460263	0.178004	0	0	0	0.178004	0.178004	0	55	35
ATTTGCGCGAGTAGCT-1_WSSS_THYst9699526	0	0.256436	0.136416	0	0	0	0	0.256436	0	53	31
CAACTGCTCATCCGAT-1_WSSS_THYst9699526	0.545842	0.99108	0.677059	0.677059	0.216739	0	0	0	0	59	55
CACAGAGACGAGGACG-1_WSSS_THYst9699526	0	0.286692	0	0	0	0	0.286692	0	0	64	20
CACAGGGCCGTTGTCA-1_WSSS_THYst9699526	0	0.424275	0	0.583735	0	0	0	0	0	62	60
CACATCGTGCACGCGC-1_WSSS_THYst9699526	0.250093	0.449986	0.449986	0	0	0	0.449986	0.884067	0	60	38
CACCAGTCAGCATGCA-1_WSSS_THYst9699526	0	0	0	0	0	0	0	0	0	60	22
CACTCCTATGTAAGAT-1_WSSS_THYst9699526	0.162032	0.301434	0	0	0	0.162032	0.301434	0	0	56	36
CACTGACGATTGTGGA-1_WSSS_THYst9699526	0.557524	1.00849	0.557524	0	0	0.222168	0	0	0	65	51
CAGACACCGATCGCTG-1_WSSS_THYst9699526	0	0.535757	0	0.63442	0	0	0.163126	0.163126	0.163126	53	51
CAGAGGCGATGCATGA-1_WSSS_THYst9699526	0.261208	0.468124	0.261208	0.639479	0.139109	0	0.261208	0	0	54	48
CATACACGGTTCCCAC-1_WSSS_THYst9699526	0.211785	0.664505	0.664505	0.535116	0.211785	0.211785	0	0	0	61	55
CATACGAACTAGCTGG-1_WSSS_THYst9699526	0	0.764797	0	0	0	0	0	0	0	65	31
CATCCAATATAGTTTG-1_WSSS_THYst9699526	0.737247	0	0	0	0.309975	0	0	0	0	66	18
CATTATCCCATTAACG-1_WSSS_THYst9699526	0.17383	0.450796	0	0	0	0.450796	0	0	0	67	31
CCAACCTTATGTAACT-1_WSSS_THYst9699526	0.125726	0.51274	0.125726	0.237397	0	0.125726	0.125726	0	0	67	41
CCAAGAAAGTGGGCGA-1_WSSS_THYst9699526	0.173143	0.993743	0	0.320686	0.449232	0.173143	0.320686	0.320686	0.449232	52	52
CCAGCTCGAACGCATT-1_WSSS_THYst9699526	0.19354	0.55812	0	0.101445	0.101445	0	0	0	0.617428	63	65
CCAGTCTTGTCATAGA-1_WSSS_THYst9699526	0.474993	0.474993	0	1.03816	0.265437	0	0	0	0	59	59
CCATGTTCATCTATAT-1_WSSS_THYst9699526	0	0.525267	0.159332	0	0	0	0	0	0	68	28
CCCAATGAGATTTGCA-1_WSSS_THYst9699526	0	0.504274	0	0	0	0	0.504274	0.362689	0	60	40
CCCGGGTCGTTCAGGG-1_WSSS_THYst9699526	0	0.488557	0	0.273823	0.273823	0	0	0	0	65	57
CCCGTAGCTGGGAAGA-1_WSSS_THYst9699526	0	0.771252	0.626929	0.255121	0	0.458207	0.458207	0	0	57	39
CCCTATGTAGAGCAGA-1_WSSS_THYst9699526	0	0	0	0	0	0	0	0	0.175876	60	24
CCGACGGGCATGAGGT-1_WSSS_THYst9699526	0	0	0	0	0	0	0	0	0	54	26
CCGCATGTGGTACGAT-1_WSSS_THYst9699526	0.110237	0.20952	0.110237	0.29983	0.110237	0	0.20952	0.20952	1.13069	56	66
CCGGAGCGTACTTTCT-1_WSSS_THYst9699526	0.637469	0.466534	0	0.637469	0.466534	0	0.260231	0	0	58	56
CCGGTTTGTAATTGTG-1_WSSS_THYst9699526	0.159164	1.1218	0.791957	0.159164	0	0.296439	0.622001	0.296439	0	56	42
CCGTATCTCGTCGTAG-1_WSSS_THYst9699526	0.303349	0.426301	0	0	0	0	0	0	0	53	27
CCTATACCGTCCTGTC-1_WSSS_THYst9699526	0.292583	1.11163	0.645195	0.993037	0.107324	0.107324	0.204238	0.645195	0	55	45
CCTATATTTGTCCTGG-1_WSSS_THYst9699526	0	0.766144	0.569643	0	0	0	0.324846	0.324846	0.324846	62	52
CCTATGGCTCCTAGTG-1_WSSS_THYst9699526	0	0.220682	0	0	0	0	0	0	0	62	24
CCTCGCGCTGTGCGAT-1_WSSS_THYst9699526	0.47886	0.267824	0	0.801314	0.267824	0	0	0	0.267824	57	59
CCTCTACAAGGATTGG-1_WSSS_THYst9699526	0.503908	0.503908	0.362407	0	0	0	0	0	0	67	27
CCTGGTCGAATGTGGG-1_WSSS_THYst9699526	0	0	0	0.292051	0.292051	0	0	0	0.701867	59	69
CCTTCAGTTAAAGTGA-1_WSSS_THYst9699526	0.641127	0.469428	0.78762	0.26201	0	0.641127	0.469428	0.26201	0	61	47
CCTTTAAGGGAGCACT-1_WSSS_THYst9699526	0	1.0405	0.476367	0.476367	0	1.0405	0.476367	1.23572	0	58	50
CGAATCTGCTCGACGC-1_WSSS_THYst9699526	0.224516	0.224516	0	0	0	0	0	0	0	62	22
CGAATGACGCATAATG-1_WSSS_THYst9699526	0.260447	0	0.260447	0.78392	0	0	0.260447	0	0	63	57
CGAGGGTATCCAGGTG-1_WSSS_THYst9699526	0.17437	0.566439	0.17437	0.566439	0.322801	0	0	0	0	64	60
CGATCCTCGCAACATA-1_WSSS_THYst9699526	0.175099	0.928581	0	0	0	0.453679	0.56841	0	0	66	40
CGATTAAATATCTCCT-1_WSSS_THYst9699526	0	0	0	0.633561	0	0	1.01835	0	1.01835	56	62
CGCACGTCTGTTTATG-1_WSSS_THYst9699526	0	0.848164	0.452536	0	0.174596	0.174596	0	0	0	68	32
CGCCCAGCACGCCTAG-1_WSSS_THYst9699526	0	1.70491	1.09874	0.91641	0	0.223183	0.223183	0	0	59	51
CGCGCAAATGTCCAGA-1_WSSS_THYst9699526	0	0	0.24092	0	0	0	0	0	0	56	24
CGCTGTGTGGATGTTG-1_WSSS_THYst9699526	0.367544	0.635712	0.635712	0.367544	0	0.367544	0.635712	0.846962	0	59	43
CGCTTAGTATTGATAC-1_WSSS_THYst9699526	0.150578	0.759658	0.832932	0.680588	0	0.281422	0	0	0	66	52
CGGAAAGAATCAAACG-1_WSSS_THYst9699526	0.23624	1.49609	0.955077	0.846895	0.23624	0.427199	0.725573	0.587473	0.23624	58	48
CGGAGCAATTTAATCG-1_WSSS_THYst9699526	0.120412	1.15541	0	0.324893	0.22787	0	0.22787	0.120412	0.979638	54	60
CGGCCAGAGCGACCAT-1_WSSS_THYst9699526	0.165812	0.543139	0.543139	0.642776	0	0	0	0	0	67	49
CGGTCCGTCGCAAGCC-1_WSSS_THYst9699526	0	0	0.717369	0.232903	0	0.232903	0.232903	0	0	63	51
CGGTTGAGTATCCTTC-1_WSSS_THYst9699526	0	0.67283	0	0	0	0	0	0	0	66	30
CGTCGCTTGGTTATAC-1_WSSS_THYst9699526	0	0	0	0.231483	0	0	0	0	0	63	25
CGTGACCAGTCCTCTG-1_WSSS_THYst9699526	0	0.230886	0.230886	0.418336	0	0.230886	0	0	0	63	55
CGTGCTTCTACCTAAA-1_WSSS_THYst9699526	0.224959	0.224959	0	0	0	0	0	0	0	62	28
CGTGGTACCCAAAGGC-1_WSSS_THYst9699526	0.582932	1.04603	0.720297	0	0	0.582932	0.582932	0	0	66	42
CGTGTCTCGTTACGAC-1_WSSS_THYst9699526	0	0.763758	0	0	0	0	0	0	0	60	34
CGTTCAGACCCGCGAA-1_WSSS_THYst9699526	0.229975	0.710138	0	0.416825	0.416825	0	0	0	0	65	61
CGTTGCCCGCGTGGGA-1_WSSS_THYst9699526	0	0.25641	0.25641	0.25641	0	0.25641	0.25641	0	0	65	45
CGTTTGTGTAGAGGGT-1_WSSS_THYst9699526	0.161768	0.423149	0.300974	0.161768	0	0.161768	0.161768	0.423149	0.161768	55	41
CTAAATCCGGTGTACA-1_WSSS_THYst9699526	0.488461	0.815193	0.273763	0	0	0	0.273763	0.273763	0	61	35
CTACAAGAAATAACCC-1_WSSS_THYst9699526	0.131121	0.350881	0.610112	0.444958	0	0.131121	0.131121	0.131121	0	58	40
CTACTATCATAGGTTT-1_WSSS_THYst9699526	0	0.251651	0.251651	0	0	0	0	0	0	53	25
CTACTCAAGGTATAGT-1_WSSS_THYst9699526	0.324115	0.568498	0	0	0	0.568498	0.928703	0.568498	0	60	42
CTATAGGCGTTGATGT-1_WSSS_THYst9699526	0	1.0598	0	0	0	0	0.487721	0	0	62	38
CTATGCCCGAATGCAA-1_WSSS_THYst9699526	0.207418	0.207418	0.207418	0.379117	0.207418	0	0	0	0	63	59
CTCAAACCACTGCCCG-1_WSSS_THYst9699526	0.654122	1.04623	0	0	0	0	0	0	0	64	40
CTCCTCCAGCTCACAC-1_WSSS_THYst9699526	0.586659	0.724627	0.235855	0.586659	0	0.235855	0	0	0	62	50
CTCGCCGAATGTAGGG-1_WSSS_THYst9699526	0	0.16815	0.16815	0.437831	0	0	0	0	0.650016	60	64
CTCGGGTTCTCTGGCC-1_WSSS_THYst9699526	0	0	0	0	0	0	0	0	0.260321	61	27
CTCTCTAACTGCCTAG-1_WSSS_THYst9699526	0	0	0	0	0	0	0	0	0	57	21
CTCTTCTGGAAGTTAG-1_WSSS_THYst9699526	0.341948	0.341948	0.341948	0	0	0	0	0	0	62	40
CTCTTGTCCCGCTTGG-1_WSSS_THYst9699526	0.118807	0.56356	0	0.56356	0.408534	0.118807	0.489048	0.408534	0.320965	54	58
CTGCCTTTAATACCTT-1_WSSS_THYst9699526	0.507929	0.9763	0	0	0	0	0	0	0	64	28
CTGGCTGGTTGTCAGT-1_WSSS_THYst9699526	0	0.741261	0	0.5495	0.437797	0.168135	0.168135	0.168135	0.741261	54	56
CTGGTGAATGGGCCTA-1_WSSS_THYst9699526	0	0.340888	0	0	0	0	0	0	0	65	19
CTGTAGCCATCTCACT-1_WSSS_THYst9699526	0.121922	0.93844	0.499762	0.77334	0	0.328582	0.121922	0.499762	0	56	46
CTGTTGTTCAGTCGTA-1_WSSS_THYst9699526	0	0.369435	0	0	0	0.369435	0	0	0	67	21
CTTAGTTGAGGAATCG-1_WSSS_THYst9699526	0	0.672488	0.39174	0.214931	0	0	0	0	0	67	33
CTTCCGCTCCGTGAAG-1_WSSS_THYst9699526	0.540847	0.983604	0.214429	1.06926	0.671216	0.214429	0.214429	0.786532	0.214429	56	50
CTTCTGGGCGTACCTA-1_WSSS_THYst9699526	0.244383	0.440617	0.604588	0.440617	0	0	0	0	0	66	34
CTTGGCCAAGCTGGGA-1_WSSS_THYst9699526	0	0.506485	0	0.284971	0	0.284971	0	0	0	61	57
CTTTGGGATTGTTGCA-1_WSSS_THYst9699526	0.278828	1.07483	0.675361	0.278828	0	0	0	0	0	62	44
GAAACATAGGAAACAG-1_WSSS_THYst9699526	0	0	0.531798	0	0	0.531798	0	0	0	60	20
GAAACCTATACAAATG-1_WSSS_THYst9699526	0	1.0127	0.40604	1.17985	0	0	0.40604	0	0	60	52
GAAAGCAGTGCACTTT-1_WSSS_THYst9699526	0	0.999833	0	0.999833	0.729307	0.194521	0	0	0	56	54
GAACCCTCTGTGTTCT-1_WSSS_THYst9699526	0.274738	0.191274	0	0.42329	0.191274	0	0.35177	0.274738	1.26115	59	67
GAAGAAACGATATTGT-1_WSSS_THYst9699526	0.207544	0.525885	0	0	0	0	0	0	0	59	29
GAAGCCTGCACATTCC-1_WSSS_THYst9699526	0.186457	0.34355	0.186457	0.479284	0.598776	0	0	0	0.34355	61	61
GAAGGAGTCGAGTGCG-1_WSSS_THYst9699526	0.426986	0.426986	0.303866	0.163431	0	0	0	0	0	66	60
GAATAGTGCTCGATTA-1_WSSS_THYst9699526	0	0.7884	0.26234	0.26234	0	0.26234	0.469964	0.26234	0	60	36
GACATCGATTTATAAC-1_WSSS_THYst9699526	0.627109	0.255208	0	0.546284	0.255208	0	0	0.135723	0.255208	52	50
GACGCCGTAAAGGCTA-1_WSSS_THYst9699526	0.308177	0.893542	0	0.165914	0.643093	0	0	0.308177	0.4327	54	54
GACGGGTTGGCCCGTA-1_WSSS_THYst9699526	0	0.815084	0.350508	0.815084	0	0	0.350508	0	0	61	51
GACTGCTGGTGAGAAA-1_WSSS_THYst9699526	0	0.576586	0	0	0	0.231099	0	0	0	67	39
GAGACTTCGCGACCGA-1_WSSS_THYst9699526	0.222083	0.807981	0	0.483467	0.117194	0	0.117194	0	0.807981	53	57
GAGCATCAACAACTTG-1_WSSS_THYst9699526	0	0.629738	0	0	0	0	0.19826	0	0	64	30
GAGCGCTGTTAGGTAA-1_WSSS_THYst9699526	0.269671	0	0	0	0	0	0	0	0	61	23
GAGGGAGTCAGATCGC-1_WSSS_THYst9699526	0.330352	0.57825	0	0	0	0	0	0	0	65	41
GAGGGTAGTAACAAAG-1_WSSS_THYst9699526	0.268629	0.480164	0	0	0	0.268629	0	0	0	63	31
GAGTAGATACTAGTTG-1_WSSS_THYst9699526	0.373863	0.472781	0	0.472781	0.472781	0	0	0	0.264074	62	64
GAGTCAGACCAGAATC-1_WSSS_THYst9699526	0.173758	1.44127	0.173758	0.996177	0	0	0.173758	0.564786	0	56	48
GATCAACATAAAGGGA-1_WSSS_THYst9699526	0	0.352658	0.352658	0	0	0.352658	0	0	0	62	36
GATCGCTATATCTCAG-1_WSSS_THYst9699526	0.199057	0.199057	0.199057	0	0	0	0	0	0	61	25
GATCTGCTATCTAAGG-1_WSSS_THYst9699526	0.461168	0.461168	0.461168	0.461168	0	0.461168	0	0	0	62	56
GATGACAAGTAGGGCA-1_WSSS_THYst9699526	0	0	0.35391	0	0	0.35391	0	0.192531	0	57	33
GATTGCTCCAGTTGCA-1_WSSS_THYst9699526	0	0.224048	0	0	0	0	0	0	0	63	27
GCAAACCTTGGCCATA-1_WSSS_THYst9699526	0.107513	0.64608	0	0.293056	0.204582	0.107513	0.293056	0.374335	0.951303	57	67
GCAAAGGGCGTTAGCC-1_WSSS_THYst9699526	0	0	0	0	0	0.461944	0	0	0	66	20
GCAAGTGTAAAGCATG-1_WSSS_THYst9699526	0	0.652453	0.652453	0	0	0.524838	0.378521	0	0	67	45
GCACAAACCCTAGATG-1_WSSS_THYst9699526	0	0.279806	0	0	0	0	0	0	0	65	21
GCACGCCTACTTAGAT-1_WSSS_THYst9699526	0	0.351563	0.351563	0.24753	0	0.131405	0.445786	0	0	55	39
GCCGACCCACGACTGC-1_WSSS_THYst9699526	0	0.414931	0	0	0	0.228834	0	0	0	62	30
GCGACCCAACCATCTG-1_WSSS_THYst9699526	0	0.421248	0.579863	0	0	0	0	0	0	59	33
GCGCAAATATATTCAA-1_WSSS_THYst9699526	0	0.63321	0.302663	0	0	0	0	0	0	58	28
GCGGAGAAACTTCGCA-1_WSSS_THYst9699526	0.172667	0	0	0.172667	0	0	0.448148	0	0	55	33
GCGGCAAAGTATTGCC-1_WSSS_THYst9699526	0	0.351183	0.190929	0	0	0	0	0	0	59	27
GCGGGCGAGCCTTACC-1_WSSS_THYst9699526	0.302945	0.723443	0	0.633715	0	0	0.162901	0.162901	0	55	51
GCGTCCCTAAGACATA-1_WSSS_THYst9699526	0	0.860736	0	0	0	0.520251	0	0	0	64	42
GCGTCGCCAGGGTGAT-1_WSSS_THYst9699526	0.217605	0.396216	0	0.547709	0.396216	0	0	0	0.547709	54	62
GCTAGCGATAGGTCTT-1_WSSS_THYst9699526	0	0.431361	0	0	0	0	0	0	0	66	24
GCTCAATCCGTTTATT-1_WSSS_THYst9699526	0.158461	0	0.158461	0	0	0	0	0	0	53	35
GCTCAATGTAATACCG-1_WSSS_THYst9699526	0.746889	0.244988	0	0.441612	0	0	0	0.244988	0	62	58
GCTCCTGACATACTGG-1_WSSS_THYst9699526	0.176238	0.32602	0.176238	0.176238	0	0.176238	0.32602	0.176238	0	56	32
GCTCTTTCCGCTAGTG-1_WSSS_THYst9699526	0.210989	0.385125	0.210989	0.210989	0	0	0.210989	0.210989	0	64	54
GCTGAATCTTCCAATC-1_WSSS_THYst9699526	0.179096	0	0	0	0	0	0	0	0	59	23
GCTGCTAAGTAGTCGA-1_WSSS_THYst9699526	0	0.407394	0.224302	0.814144	0	0	0	0	0.224302	56	56
GGAACCTTGACTCTGC-1_WSSS_THYst9699526	0	0	0	0	0	0	0	0	0	59	21
GGACCTCTAGGCCGCC-1_WSSS_THYst9699526	0.205089	0.375191	0.205089	0	0	0	0	0.205089	0	58	30
GGACTCGTGAGTGGTC-1_WSSS_THYst9699526	0.756216	1.47947	0.99151	0	0	0	0	0	0	64	38
GGATCTTACTGCCCTT-1_WSSS_THYst9699526	0.243023	0.601742	0.243023	0	0	0.243023	0	0	0	65	35
GGCAAAGGCGCCAATA-1_WSSS_THYst9699526	0.149048	0.393518	0	0	0	0	0	0	0	54	34
GGCAAGCCCATAGTGG-1_WSSS_THYst9699526	0.525436	1.00356	0.711376	0	0	0	0	0	0	67	61
GGCCGAGACTCTGGTG-1_WSSS_THYst9699526	0	0	0	0.305476	0	0	0	0	0	62	32
GGCCGTTTGGGTTTCA-1_WSSS_THYst9699526	0.322746	0.762086	0.762086	0	0	0.566352	1.06629	0.322746	0	59	45
GGCTACTATACACTCC-1_WSSS_THYst9699526	0.568879	0.822921	0	0.227477	0	0.703946	0	0	0	64	44
GGCTCCTCCACCTGTT-1_WSSS_THYst9699526	0	0.438727	0.312732	0.168541	0	0	0	0	0	59	35
GGCTTTCAATAAGGGT-1_WSSS_THYst9699526	0.196634	0.196634	0.196634	0.196634	0.196634	0	0	0.196634	0.360884	60	62
GGGAACGGTTTCAGAT-1_WSSS_THYst9699526	0.27718	1.07036	0	0	0	0	0	0	0	64	32
GGGACAGAGTTACTCC-1_WSSS_THYst9699526	0.348482	0	0	0	0	0.348482	0	0	0	57	19
GGGACCCGTATATCTT-1_WSSS_THYst9699526	0	0.938879	0.23073	1.41445	0	0	0.23073	0	0.23073	57	53
GGGCAGAGCAATCGTT-1_WSSS_THYst9699526	0.239157	0.732709	0	0.432013	0.239157	0	0	0	0	58	60
GGGCGTTTACATTCAT-1_WSSS_THYst9699526	0.194913	0.194913	0	0	0	0	0	0	0	66	26
GGGCTATGATCGATGG-1_WSSS_THYst9699526	0.726083	1.34684	0.304285	1.02183	0.304285	0.304285	0.304285	0	0	57	51
GGGTCAGGAGCTAGAT-1_WSSS_THYst9699526	0	0.83163	0.575622	0	0.230645	0.230645	0.230645	0	0	65	55
GGGTTAACATTTGAGT-1_WSSS_THYst9699526	0.35153	0.81701	0.191133	0.611113	0.191133	0.191133	0.191133	0	0.35153	54	50
GGTAGACCGTTGGGCG-1_WSSS_THYst9699526	0.172414	0.840354	0	0.561145	0.172414	0	0	0	0.755661	53	53
GGTCGGTCGTCCACAG-1_WSSS_THYst9699526	0	0.751836	0	0.986315	0	0	0	0.247034	0	56	52
GGTCTCTGAATGGACT-1_WSSS_THYst9699526	0	0.821218	0	0	0	0	0	0	0	52	34
GGTGCATAAATGATTA-1_WSSS_THYst9699526	0	0.583024	0.423719	0.234136	0	0.423719	0.234136	0	0	67	47
GGTTTAATTACCATCG-1_WSSS_THYst9699526	0.654005	0	0.379541	0	0	0	0	0	0	63	39
GTAACTGCCCAAGGAG-1_WSSS_THYst9699526	0.204554	0.859452	0.374288	0.374288	0	0.374288	0	0	0	66	46
GTAGAGGGAGACAAGT-1_WSSS_THYst9699526	0	0.378169	0.142543	0.142543	0	0.26728	0	0.142543	0	51	31
GTAGCTCCGGGAGGCT-1_WSSS_THYst9699526	0.354936	1.38194	0	0	0	0.354936	0	0	0	65	37
GTAGTTCGAAGGCGAA-1_WSSS_THYst9699526	0.329886	0.775845	0.577522	0	0	0.577522	0	0	0	65	39
GTATCTCAGTCTTGAC-1_WSSS_THYst9699526	0	0.239951	0	0	0	0	0	0	0	58	22
GTCCAATATTTAGCCT-1_WSSS_THYst9699526	0.30945	0.896375	0.434385	0.30945	0	0.434385	0.166648	0	0	65	53
GTCGCCGTTGTGTGTT-1_WSSS_THYst9699526	0	0.728241	0.428997	0.428997	0	0.237329	0.728241	0	0	57	43
GTCGGGAAGCAGAAAC-1_WSSS_THYst9699526	0.302248	0.302248	0	0	0.42484	0	0	0.302248	0.880286	59	65
GTCTCAAGGCCCGGCT-1_WSSS_THYst9699526	0.456404	0.544058	0.135052	0.360322	0	0	0	0.135052	0.833505	60	66
GTCTCCTGCCAGTATG-1_WSSS_THYst9699526	0	0.518425	0.518425	0	0	0	0	0	0	59	13
GTGATCAAGCGTGCAC-1_WSSS_THYst9699526	0	0	0.17343	0.17343	0	0	0	0	0	65	27
GTGCACCAGCTTCAAC-1_WSSS_THYst9699526	0.251004	0.825892	0.692448	0.451477	0	0.251004	0	0	0	66	54
GTGGACGCATTTGTCC-1_WSSS_THYst9699526	0.12206	0.328919	0	0.328919	0.328919	0	0.12206	0.576013	1.03585	56	64
GTGGAGCGTTTACCGA-1_WSSS_THYst9699526	0	0.465714	0.465714	0.465714	0	0	0	0	0	58	16
GTGGAGTCGGCGGTTG-1_WSSS_THYst9699526	0.425391	0	0.235147	0	0	0	0	0	0	54	38
GTGGTATAGTCTGCCG-1_WSSS_THYst9699526	0	0.928528	0.838155	0.197771	0	0.197771	0.197771	0.362812	0	57	41
GTTCGACAATTGTATA-1_WSSS_THYst9699526	0.377506	0	0.377506	0	0	0	0	0	0	69	27
GTTGGTCATGCTATCC-1_WSSS_THYst9699526	0	0	0	0.421463	0.232773	0.232773	0.232773	0.232773	1.78839	55	63
GTTTGGTAGGGTCAAC-1_WSSS_THYst9699526	0.249015	0.44822	0	0.35357	0	0	0.249015	0.132239	0.881206	53	59
GTTTGGTGATCGGTGC-1_WSSS_THYst9699526	0	0.596389	0.342011	0.342011	0	0.967403	0.596389	0	0	66	38
TAAACCCAGGAGGGCA-1_WSSS_THYst9699526	0	0.448464	0.249164	0.132322	0	0	0.132322	0.132322	0	54	36
TAAAGCGGTATTTCCA-1_WSSS_THYst9699526	0.258386	0.633671	0.258386	0.258386	0	0	0.258386	0	0	63	49
TAACAGCGTTTGTGCT-1_WSSS_THYst9699526	0	0.83786	0.362654	0.628223	0	0	0	0.362654	0	63	37
TAAGCGCGAATCAAAT-1_WSSS_THYst9699526	0.179343	0.179343	0	0	0	0	0	0	0	65	25
TAAGGCATAACATCAA-1_WSSS_THYst9699526	0	1.00304	0	0.765953	0	0.175499	0.175499	0.569488	0	57	49
TAAGTCGCCGAGTATC-1_WSSS_THYst9699526	0.115727	0.219439	0	0.115727	0	0	0.219439	0	0.115727	54	32
TAATAGGTCACCAGAA-1_WSSS_THYst9699526	0	0.271642	0	0	0	0.485037	0	0	0	61	21
TACCAAATAGCCCAGA-1_WSSS_THYst9699526	0.177534	0.574969	0.177534	0.459199	0.459199	0	0	0	0.459199	59	61
TACCAGGAATCCCGTC-1_WSSS_THYst9699526	0.151859	0.764523	0.598825	0.151859	0	0.400109	0.283668	0	0	68	36
TACCGTAGGTTAACTA-1_WSSS_THYst9699526	0	0	0.254309	0.254309	0.254309	0	0	0	0	59	57
TACCTACTCCCAGTAT-1_WSSS_THYst9699526	0	0.484445	0	0.347494	0	0	0	0	0.60488	58	62
TACCTCAGTTGTCTGT-1_WSSS_THYst9699526	0	1.19503	0.84	0.972845	0	0	0	0	0	60	50
TACCTCCACACCAATG-1_WSSS_THYst9699526	0	0.982908	0	0	0	0.130459	0	0	0.130459	65	29
TACGCCGAGGGTACCC-1_WSSS_THYst9699526	0	0.424711	0.162444	0.162444	0	0	0	0	0	56	34
TACGCCTCCATTCCGA-1_WSSS_THYst9699526	0.15441	0.606959	0	0.694053	0.606959	0	0.15441	0.15441	0.288135	55	59
TACGCTGCTGTGTTAA-1_WSSS_THYst9699526	0.462433	0.777427	0.257712	0	0	0	0	0	0	68	24
TACGTACTAGTGCTGA-1_WSSS_THYst9699526	0.326775	1.07584	0	0	0	0	0.326775	0	0	62	42
TACTATGGTTCCTCAG-1_WSSS_THYst9699526	0	1.2449	0.997606	1.06539	0.17412	0.668337	0.451454	0.565764	0	57	47
TACTCCTCTAGTTGAC-1_WSSS_THYst9699526	0	1.00385	0.296956	0.296956	0	0	0.525623	0	0	64	36
TACTCTTTCGTCTTCA-1_WSSS_THYst9699526	0	0.874339	1.01037	1.13009	0	0	0.529831	0.716848	0	58	46
TACTGAACAGATTTAG-1_WSSS_THYst9699526	0	0.707841	0.551256	0.551256	0	0	0	0.365517	0	56	44
TAGCTAGTGATGATGG-1_WSSS_THYst9699526	0	1.00203	0	0	0	0.35834	0.621599	0.35834	0	60	48
TAGGTGTTCCACAGAT-1_WSSS_THYst9699526	0.24834	0.447114	0	0.612852	0.447114	0	0	0	0	60	60
TAGTAGCTTATACCAG-1_WSSS_THYst9699526	0	0.963138	0	0	0	0.280643	0.67902	0	0.280643	61	43
TAGTCCCGGAGACCAC-1_WSSS_THYst9699526	0	0	0	0	0	0	0	0	0	66	48
TATACGCGTCATCACT-1_WSSS_THYst9699526	0	0.427919	0	0.809216	0.163836	0	0	0.163836	1.19824	60	68
TATAGAGTCGCTTGAA-1_WSSS_THYst9699526	0	0.241043	0.435123	0	0	0	0	0	0	64	46
TATATAGGGCTTTACG-1_WSSS_THYst9699526	0.462693	1.01705	0	0	0	0.257872	0	0	0	63	33
TATATATCGAGAAATG-1_WSSS_THYst9699526	0.51736	0.643672	0	0	0	0	0	0	0	60	28
TATCCGCACCGTCGGG-1_WSSS_THYst9699526	0	0.762409	0.762409	1.06668	0	0	0.322913	0.322913	0	59	53
TATGTAAAGTGCTTAA-1_WSSS_THYst9699526	0.201175	0.368578	0.368578	0	0	0.748673	0	0	0	66	44
TATTAACCTGACCGCG-1_WSSS_THYst9699526	0.309399	1.09672	0.896261	0.434318	0	0.54535	0.434318	0.309399	0	57	45
TCAAATTTGAGACTCA-1_WSSS_THYst9699526	0.50256	0	0	0.50256	0	0	0	0	0.50256	60	70
TCAACAAAGATAATTC-1_WSSS_THYst9699526	0	0.185474	0	0	0	0	0	0	0	53	29
TCAACATAGCGCCCTA-1_WSSS_THYst9699526	0	0.699115	0.29067	0.155859	0	0.854115	0.699115	0.29067	0	58	44
TCAATACGCCGTCATG-1_WSSS_THYst9699526	0.294645	0.294645	0	0.294645	0.521943	0	0	0	0.294645	63	61
TCACAGGAGAATAAGA-1_WSSS_THYst9699526	0.176519	1.30909	0.176519	0.572237	0	0.176519	0.4569	0.176519	0.4569	55	49
TCACGATGTCCGTGGA-1_WSSS_THYst9699526	0	0.162437	0	0	0	0	0.302139	0	0	52	28
TCAGCAGTAGGCCCTG-1_WSSS_THYst9699526	0	0.733851	0	0	0	0.54352	0.308241	0	0	61	41
TCAGTGTATACGTCAT-1_WSSS_THYst9699526	0.415301	0.415301	0.415301	0.229057	0	0	0	0	0	58	36
TCATATGAGCTTTGTT-1_WSSS_THYst9699526	0.141299	0.265081	0	0.564656	0.375216	0	0	0	0.141299	64	62
TCATCGATGGTCCCAA-1_WSSS_THYst9699526	0.500317	0.500317	0	0	0	0	0	0.281127	0	57	29
TCCAATAAAGGCTACC-1_WSSS_THYst9699526	0.37296	0.203767	0.37296	0.517626	0	0.203767	0.37296	0	0	63	53
TCCACCTCTAGCCTTT-1_WSSS_THYst9699526	0.369362	0.750013	0.850336	0.750013	0	0	0.201638	0.201638	0.201638	61	53
TCCAGGGTATATACGA-1_WSSS_THYst9699526	0.269226	0.572322	0	0.380781	0.143646	0	0	0	0.48113	61	63
TCCATCAATACTAATC-1_WSSS_THYst9699526	0.334906	0	0	0	0	0.334906	0.334906	0	0	64	14
TCCCTGGCGTATTAAC-1_WSSS_THYst9699526	0.310232	0.73775	0.310232	0	0	0.546665	0	0	0.310232	58	18
TCCTAACCGTCGGGCA-1_WSSS_THYst9699526	0.548211	0.900288	0.548211	0	0	0.311211	0	0	0	62	46
TCGAATATCCCGCAGG-1_WSSS_THYst9699526	0.190485	0	0.350426	0.190485	0	0	0	0	0	58	32
TCGAGCCAGGCAGGCC-1_WSSS_THYst9699526	0.282801	0.282801	0	0.503005	0	0.282801	0	0	0	57	37
TCGGTCCCGACAATAG-1_WSSS_THYst9699526	0.242271	0	0	0	0	0	0	0	0	57	23
TCGTCAAGTACGCGCA-1_WSSS_THYst9699526	0.35972	0.922372	0.500407	0.195948	0	0.35972	0	0.195948	0	56	38
TCGTTGCTATCCGGTC-1_WSSS_THYst9699526	0.107957	0.648147	0.812703	0.760803	0	0.205386	0.205386	0.205386	0	54	46
TCTAATACTGCCTCAG-1_WSSS_THYst9699526	0.218046	0	0	0	0	0	0	0.218046	0.218046	57	25
TCTCTTACCGCGAACC-1_WSSS_THYst9699526	0.386102	0.778446	0	0	0	0.386102	0.211571	0	0	65	43
TGAACAAGCAGGGACT-1_WSSS_THYst9699526	0	1.22415	0.788746	0.470202	0	0.470202	0.262487	0	0	66	36
TGAATGAGTGTTTCCC-1_WSSS_THYst9699526	0.732164	1.25818	1.1503	1.02937	0	0.54216	0	0	0	66	50
TGACCAAATCTTAAAC-1_WSSS_THYst9699526	0.451134	0.355973	0.250794	0.451134	0	0	0	0	0	66	62
TGAGCGGAAAGTGTTC-1_WSSS_THYst9699526	0	0.215312	0	0.673453	0	0	0	0.215312	1.07227	55	65
TGAGGAGTGCCAGCTT-1_WSSS_THYst9699526	0.282163	0.834638	0.282163	0.282163	0	0	0	0	0	58	58
TGATACATTTAGCCGT-1_WSSS_THYst9699526	0	0.960494	0.806814	0.556442	0	0.116961	0.402998	0.221664	0	55	43
TGATTCCCGGTTACCT-1_WSSS_THYst9699526	0.417631	0.230461	0	0.417631	0	0.417631	0.230461	0	0	64	50
TGCATGTGACCCATAG-1_WSSS_THYst9699526	0.240519	0.596486	0.342073	0	0	0.127473	0.240519	0	0	68	38
TGCCAATGGGTACTCT-1_WSSS_THYst9699526	0.271485	0.576489	0	0.660487	0.271485	0	0	0.144927	0	54	52
TGCCGGATGTACGAGC-1_WSSS_THYst9699526	0.281549	0.500995	0	0	0	0.500995	0.500995	0	0	62	34
TGCCGTGGATCGTCCT-1_WSSS_THYst9699526	0	0.204409	0	0.519033	0.204409	0	0.519033	0	1.31415	57	63
TGCGACGGCCGAACGT-1_WSSS_THYst9699526	0	0.302127	0.880012	0	0	0	0	0	0	60	32
TGCTCGGCGAAACCCA-1_WSSS_THYst9699526	0.209672	0.773052	0	0.773052	0	0	0.209672	0.209672	0.530523	57	61
TGCTTAGAGAGAATGC-1_WSSS_THYst9699526	0.25641	0	0	0	0	0	0	0	0	62	26
TGCTTCCCAAGCAGTA-1_WSSS_THYst9699526	0.201779	0.289206	0	0.444008	0.10597	0	0	0	0.696192	62	66
TGGACGCAATCCAGCC-1_WSSS_THYst9699526	0	0.395606	0	0	0	0.395606	0	0	0	58	20
TGGCAAGCACAAGTCG-1_WSSS_THYst9699526	0.30436	0.726229	0.726229	0.30436	0.163715	0.163715	0	0	0	66	56
TGGCGACTGCTCCAAA-1_WSSS_THYst9699526	0.262221	1.13098	0.371371	0.46977	0	0	0.371371	0.262221	0.139681	55	47
TGTGAGACTAGCCCAA-1_WSSS_THYst9699526	0.185968	0.597482	0	0.478191	0	0.185968	0	0	0.888175	59	63
TGTGGCGGGCTTCTGG-1_WSSS_THYst9699526	0	0.671588	0.541165	0.214576	0.541165	0	0	0	0	65	59
TGTGGTTGCTAAAGCT-1_WSSS_THYst9699526	0.249478	0.882436	0.757728	0.757728	0	0	0.249478	0	0	65	49
TTAAGGCCCGTACTTT-1_WSSS_THYst9699526	0.27828	0.148789	0	0	0	0	0	0	0	59	25
TTACCCTAGGGATTGG-1_WSSS_THYst9699526	0.459968	0.62916	0	0.2562	0.773826	0.2562	0	0	0	60	58
TTAGAATAAGGGTCGG-1_WSSS_THYst9699526	0	0.868707	0.37931	0.37931	0	0.653653	0	0	0.37931	61	45
TTAGGTCATAACCGAC-1_WSSS_THYst9699526	0	0.551509	0.219369	0	0	0.399166	0.219369	0.219369	0	58	38
TTCACTTCCTAGAACG-1_WSSS_THYst9699526	0.391175	0.840045	0.608545	0.541205	0	0.113042	0	0	0	67	51
TTCGCACTGTACGACA-1_WSSS_THYst9699526	0.386622	0.664748	0.21188	0.664748	0.21188	0	0	0	0	61	59
TTCGCGCGCCATACGA-1_WSSS_THYst9699526	0	1.24228	0.862304	0.436605	0	0	0.599478	0.599478	0	59	47
TTCGGGCGCTAGTCTT-1_WSSS_THYst9699526	0	0	0.177025	0.177025	0	0	0.327375	0	0	55	37
TTCTAGAAAGTCTTAT-1_WSSS_THYst9699526	0.272095	0.661727	0.661727	0.272095	0	0.661727	0	0.272095	0	60	46
TTCTATTAAACGCAGC-1_WSSS_THYst9699526	0.209649	0.825423	0.459393	0.596833	0	0	0.110308	0	0	67	55
TTCTTGGACGATCTGC-1_WSSS_THYst9699526	0	0.453324	0.252133	0	0	0	0	0	0	52	32
TTGTGTATGCCACCAA-1_WSSS_THYst9699526	0	0.598482	0	0.598482	0.343361	0	0.343361	0	0.479036	56	60
TTGTTTCACATCCAGG-1_WSSS_THYst9699526	0	1.06078	0.609434	0.4883	0	0.4883	0.4883	0.350442	0	58	42
TTGTTTCATTAGTCTA-1_WSSS_THYst9699526	0	0.411014	0.226477	0.226477	0	0	0	0	0	60	30

## Sheet: panel_g
index	Macro	C1QA	APOE	array_row	array_col
AAACAGTGTTCCTGGG-1_WSSS_THYst9699525	4.26397e-05	0	0	73	43
AAACATTTCCCGGATT-1_WSSS_THYst9699525	0.0733494	0	0.424759	61	97
AAACCTAAGCAGCCGG-1_WSSS_THYst9699525	4.64929e-05	0	0	65	83
AAACGGGCGTACGGGT-1_WSSS_THYst9699525	7.59246e-05	0	0	65	91
AAACGGTTGCGAACTG-1_WSSS_THYst9699525	0.104153	0.527275	0	67	59
AAACTCGGTTCGCAAT-1_WSSS_THYst9699525	0.000251262	0	0	66	70
AAAGGCTACGGACCAT-1_WSSS_THYst9699525	0.000385843	0	0	62	54
AAAGGCTCTCGCGCCG-1_WSSS_THYst9699525	0.0912385	0.172754	0.320014	55	55
AAATCCGATACACGCC-1_WSSS_THYst9699525	1.34759e-05	0	0.500114	65	87
AAATCTAGCCCTGCTA-1_WSSS_THYst9699525	0.0583812	0	0.555427	53	101
AACAATACATTGTCGA-1_WSSS_THYst9699525	0.0078032	0	0	61	37
AACACACGCTCGCCGC-1_WSSS_THYst9699525	0.219697	0.191991	0.990757	51	93
AACATTGTGACTCGAG-1_WSSS_THYst9699525	0.00106063	0	0.16147	64	52
AACCCGACAACCCGTG-1_WSSS_THYst9699525	0.0135767	0	0.229925	67	43
AACCCGCTGTATTCCA-1_WSSS_THYst9699525	0.0129367	0	0	75	59
AACCTCGCTTTAGCCC-1_WSSS_THYst9699525	1.97103e-05	0	0.370719	62	82
AACGCGACCTTGGGCG-1_WSSS_THYst9699525	0.000110555	0	0	67	53
AACGCTGTTGCTGAAA-1_WSSS_THYst9699525	1.08467e-05	0	0.345264	54	94
AACTAGGCTTGGGTGT-1_WSSS_THYst9699525	0.102169	0.176354	0.571792	55	61
AACTCCAGAGCGTGTT-1_WSSS_THYst9699525	2.10134e-05	0	0	60	92
AAGACCCAACTGAACA-1_WSSS_THYst9699525	0.000953255	0	0.385065	60	54
AAGAGGCCCTTTGGAA-1_WSSS_THYst9699525	0.000108444	0	0.230235	59	109
AAGCACCCTGCGTATC-1_WSSS_THYst9699525	5.2263e-05	0	0.520692	59	73
AAGCGCAGGGCTTTGA-1_WSSS_THYst9699525	3.93741e-05	0	0	67	73
AAGCTCTTTCATGGTG-1_WSSS_THYst9699525	2.40863e-05	0	0.523745	57	81
AAGTGAGTCGGGTTTA-1_WSSS_THYst9699525	0.000567701	0	0.173878	62	48
AAGTGCTTCTCTATTG-1_WSSS_THYst9699525	3.63846e-05	0	0.317598	69	37
AAGTTCACTCCAAGCT-1_WSSS_THYst9699525	4.72351e-05	0	0.342261	57	85
AAGTTGTGATGTTATA-1_WSSS_THYst9699525	0.000822251	0	0.211678	66	106
AAGTTTATGGGCCCAA-1_WSSS_THYst9699525	0.0180956	0	0.197667	68	70
AATACCGGAGGGCTGT-1_WSSS_THYst9699525	6.81516e-05	0	0	67	37
AATAGTCCGTCCCGAC-1_WSSS_THYst9699525	0.00116874	0	0	57	57
AATCAGGTTTCATTTA-1_WSSS_THYst9699525	2.18639e-05	0	0	69	33
AATCATGTAAAGACTC-1_WSSS_THYst9699525	3.3548e-05	0	0.535479	54	98
AATCCCGCTCAGAGCC-1_WSSS_THYst9699525	0.000285574	0	0	76	56
AATCGTGAGCCGAGCA-1_WSSS_THYst9699525	0.00572476	0	0.549152	67	83
AATGTGCTAATCTGAG-1_WSSS_THYst9699525	0.00169242	0	0	66	32
AATTAACGGATTTCCA-1_WSSS_THYst9699525	3.01358e-05	0	0.252175	58	66
AATTCCAAGCATGTAC-1_WSSS_THYst9699525	0.000141512	0	0	66	58
AATTCGATTCGAGGAT-1_WSSS_THYst9699525	0.00019772	0	0	66	76
AATTGCAGCAATCGAC-1_WSSS_THYst9699525	0.00656892	0	0.529204	64	102
ACAAACTCCATCAGAG-1_WSSS_THYst9699525	0.000431534	0	0.344564	76	40
ACAAAGCATGACCTAG-1_WSSS_THYst9699525	4.58576e-05	0	0	63	97
ACAAGGATGCTTTAGG-1_WSSS_THYst9699525	6.75962e-05	0	0.851966	61	87
ACAATTGTGTCTCTTT-1_WSSS_THYst9699525	0.220477	0	0.959177	51	97
ACACGTAGGCCACAAG-1_WSSS_THYst9699525	0.000111163	0	0.552364	58	110
ACAGCGACATTCTCAT-1_WSSS_THYst9699525	1.20086e-05	0	0.790398	59	99
ACAGGCACGGATCCTT-1_WSSS_THYst9699525	1.17186e-05	0	0	69	95
ACAGGCTTGCCCGACT-1_WSSS_THYst9699525	0.000103611	0	0.773979	53	87
ACATCCCGGCCATACG-1_WSSS_THYst9699525	0.317951	0	0.897105	55	57
ACCAACCGCACTCCAC-1_WSSS_THYst9699525	5.23158e-05	0	0.718294	65	97
ACCAATATGCAAGTTA-1_WSSS_THYst9699525	0.000162284	0	0.324776	56	78
ACCCATTTGTCCCTCT-1_WSSS_THYst9699525	0.0102475	0	0.693677	60	100
ACCCGATTGGTTCCGA-1_WSSS_THYst9699525	6.59723e-05	0	0	69	35
ACCCGGAAACTCCCAG-1_WSSS_THYst9699525	0.00109671	0	0	57	65
ACCCGTGTCATCAGTA-1_WSSS_THYst9699525	0.0489214	0	0.635749	58	54
ACCCTCCCGTCAGGGC-1_WSSS_THYst9699525	0.0010017	0	0.749997	69	99
ACCGACACATCTCCCA-1_WSSS_THYst9699525	7.05524e-05	0	0	61	67
ACCGTGACCACGTGGG-1_WSSS_THYst9699525	0.0038809	0	0.720871	61	39
ACCTACTATAAATCTA-1_WSSS_THYst9699525	0.000709539	0	0	68	58
ACCTCCGCCCTCGCTG-1_WSSS_THYst9699525	0.375272	0.497524	0.676492	55	107
ACGACTCTAGGGCCGA-1_WSSS_THYst9699525	4.22013e-05	0	0.524217	71	93
ACGACTGGTCATACTC-1_WSSS_THYst9699525	0.000286689	0	0.626446	64	34
ACGCAAACTAATAGAT-1_WSSS_THYst9699525	0.21272	0	0	63	47
ACGCATACGTTTACTA-1_WSSS_THYst9699525	0.488623	0	0.912612	56	102
ACGGACTCTCAAAGCG-1_WSSS_THYst9699525	0.00157621	0	0.259242	61	75
ACGGATGGTGCGGATA-1_WSSS_THYst9699525	2.66494e-05	0	0.329537	57	79
ACGGTACAGTTCAATG-1_WSSS_THYst9699525	0.000124933	0	0.176304	71	97
ACGTACTTTGGCACGG-1_WSSS_THYst9699525	3.68518e-05	0	0	70	32
ACGTTCACTATGCCGC-1_WSSS_THYst9699525	2.66126e-05	0	0	74	38
ACGTTCGTTCAGGAAA-1_WSSS_THYst9699525	0.994605	0.408295	0.155365	60	44
ACGTTCTGTACAAGTC-1_WSSS_THYst9699525	1.11411e-05	0	0	65	95
ACTACAAAGAGAGGTG-1_WSSS_THYst9699525	0.0175642	0	0	71	49
ACTACGCGTTAGAATT-1_WSSS_THYst9699525	0.00111609	0	0	60	56
ACTATTTCCGGGCCCA-1_WSSS_THYst9699525	0.000183347	0	0.869834	59	41
ACTCAAGTGCAAGGCT-1_WSSS_THYst9699525	1.22729e-05	0	1.08975	60	86
ACTCCCTAATGCTAAA-1_WSSS_THYst9699525	0.524391	0	0	57	69
ACTCCGGCCGACCACT-1_WSSS_THYst9699525	8.84955e-05	0	0.180426	70	90
ACTCTGACCTAATAGA-1_WSSS_THYst9699525	1.50547e-05	0	0.305402	69	97
ACTGAAACGCCGTTAG-1_WSSS_THYst9699525	2.88018e-05	0	0	57	93
ACTGCCCGCCATTCTC-1_WSSS_THYst9699525	0.0334887	0	0	68	30
ACTGGGATGCCAGTGC-1_WSSS_THYst9699525	0.0872773	0	0	73	53
ACTTACGCATCCACGC-1_WSSS_THYst9699525	2.12657e-05	0	0.449223	58	78
ACTTCCATGCGGGACA-1_WSSS_THYst9699525	1.38651e-05	0	0	61	85
ACTTGTTACCGGATCA-1_WSSS_THYst9699525	0.0597806	0	0.432013	75	57
AGAAGGTTGTAGGTCG-1_WSSS_THYst9699525	1.6504e-05	0	0	64	78
AGACTGTTACCGGGTC-1_WSSS_THYst9699525	0.834356	0.284669	0.60065	63	45
AGAGAAACACCAGAAA-1_WSSS_THYst9699525	0.00138899	0	0	68	34
AGATATAATACGACTA-1_WSSS_THYst9699525	3.4713e-05	0	0	64	72
AGCAAAGGCCGCTAGT-1_WSSS_THYst9699525	3.04671e-05	0	0.343046	60	72
AGCAGAAGGAGAAAGA-1_WSSS_THYst9699525	1.94365e-05	0	0.389652	64	68
AGCAGCCAGATGAATA-1_WSSS_THYst9699525	0.0841306	0.276884	0.391041	56	58
AGCATATCAATATGCT-1_WSSS_THYst9699525	0.925591	0.44219	1.37774	51	95
AGCATTACGAGGCAAG-1_WSSS_THYst9699525	0.00681255	0.273683	0.488332	67	105
AGCCAAGCTTTGTGTC-1_WSSS_THYst9699525	5.40114e-05	0	0.266815	64	58
AGCCACAGGTTACCCG-1_WSSS_THYst9699525	8.59955e-06	0	0	63	89
AGCCCGCAACAAGCAG-1_WSSS_THYst9699525	0.0001404	0	0.39876	68	54
AGCCCGGTAGCCTGTA-1_WSSS_THYst9699525	0.001103	0	0.143144	61	49
AGCCCTCCCTGGTGGC-1_WSSS_THYst9699525	0.000480253	0	0.627611	67	29
AGCGACTTTGAAGACA-1_WSSS_THYst9699525	0.00137007	0	0	77	45
AGCGATGCGCCTAATA-1_WSSS_THYst9699525	2.67885e-05	0	0	64	108
AGCGCATAATGAATCG-1_WSSS_THYst9699525	1.63311	0	0.861165	57	55
AGCGGACACTTCGTAG-1_WSSS_THYst9699525	0.00105801	0	0.709982	62	62
AGCGGGTCTGACACTC-1_WSSS_THYst9699525	0.0030057	0.214465	0	66	66
AGCTAACAAGCAATGT-1_WSSS_THYst9699525	0.00204949	0	0	61	33
AGCTAAGTACGCAGGC-1_WSSS_THYst9699525	2.10293e-05	0	0	64	86
AGCTCCATATATGTTC-1_WSSS_THYst9699525	0.00104977	0	0.514507	57	109
AGCTTCTTCTCGAGCA-1_WSSS_THYst9699525	0.117023	0	0.641954	68	100
AGGAAGCTGTCCGCCG-1_WSSS_THYst9699525	2.64638e-05	0	0	61	65
AGGAGGCCTTCGCGCG-1_WSSS_THYst9699525	0.127635	0	0.837689	52	98
AGGATATCCGACTGCA-1_WSSS_THYst9699525	3.53101e-05	0	0.211964	71	95
AGGCAGGGAGCGTACT-1_WSSS_THYst9699525	1.17777	0.302297	0.722167	59	49
AGGCCTATCATACCAA-1_WSSS_THYst9699525	0.0855149	0.320014	0.320014	72	52
AGGCCTGAGAATCTCG-1_WSSS_THYst9699525	4.38355e-05	0	0	62	88
AGGGACTCTACGCGAC-1_WSSS_THYst9699525	0.000778884	0	0.174224	55	53
AGGGTCAGAGCACTCG-1_WSSS_THYst9699525	0.00304269	0	0.31776	68	40
AGGGTGCCGTTCTTTA-1_WSSS_THYst9699525	0.00157476	0	0.368051	65	33
AGGGTTCAGACGGTCC-1_WSSS_THYst9699525	0.000888343	0	0	69	45
AGGTAGATCGAGATAT-1_WSSS_THYst9699525	0.00429566	0	0	63	35
AGGTGGTGACCTTCGC-1_WSSS_THYst9699525	0.00191443	0	0	64	56
AGTACTCTTATGCCCA-1_WSSS_THYst9699525	0.00290936	0	0.767452	56	88
AGTAGAAGGCGCCTCA-1_WSSS_THYst9699525	0.112302	0	0.579893	70	62
AGTATACACAGCGACA-1_WSSS_THYst9699525	0.0264506	0	0.26245	64	48
AGTATTTGGCACGACC-1_WSSS_THYst9699525	1.43128	0.123056	0.65057	58	52
AGTCAAATGATGTGAT-1_WSSS_THYst9699525	9.49387e-05	0	0.991039	67	35
AGTCACTAGCTCTCGA-1_WSSS_THYst9699525	3.40203e-05	0	0.677248	55	99
AGTCGTATAAAGCAGA-1_WSSS_THYst9699525	1.62772e-05	0	0	65	81
AGTCGTCGACCACCAA-1_WSSS_THYst9699525	2.8473e-05	0	0.55503	57	91
AGTCTTTAAAGTGTCC-1_WSSS_THYst9699525	0.0756257	0	0.723069	67	77
AGTGATAACCTGCGCG-1_WSSS_THYst9699525	2.38058e-05	0	0.729454	59	89
AGTGCACGCTTAAGAA-1_WSSS_THYst9699525	0.148645	0	0.208348	52	96
AGTGCTAAACACAGCA-1_WSSS_THYst9699525	1.10131e-05	0	0.795044	61	91
AGTGGCGTCTGAAGGT-1_WSSS_THYst9699525	1.86162e-05	0	0	62	86
AGTTGACGGTCCTTGC-1_WSSS_THYst9699525	3.11867e-05	0	0.642765	65	63
AGTTGGCAAGGCTAGA-1_WSSS_THYst9699525	0.00102342	0	0.258191	68	106
AGTTTGCACCTGCCTC-1_WSSS_THYst9699525	4.33285e-05	0	0	58	74
ATAAACGTTGCACCAC-1_WSSS_THYst9699525	0.000134936	0	0.718666	57	107
ATAATCTTGGAGAACC-1_WSSS_THYst9699525	0.000851091	0	0	61	77
ATAATTAGCTAAGTAG-1_WSSS_THYst9699525	1.4007e-05	0	0	64	64
ATACAGGCCCTCCAAT-1_WSSS_THYst9699525	0.170077	0	0.544806	56	72
ATACCTAACCAAGAAA-1_WSSS_THYst9699525	1.78491e-05	0	0.260032	58	64
ATACGAGGTTTGTAAG-1_WSSS_THYst9699525	0.0308861	0	0	75	49
ATACGTACTTAGCCAC-1_WSSS_THYst9699525	0.000918368	0	0.413089	55	77
ATACGTTATGCACGGA-1_WSSS_THYst9699525	1.72712e-05	0	0	63	63
ATACTACCCGTACCAC-1_WSSS_THYst9699525	1.19112e-05	0	0.25987	59	105
ATACTGCCTTACACCG-1_WSSS_THYst9699525	1.57248e-05	0	0.32686	58	84
ATAGCAACTAGGGAAG-1_WSSS_THYst9699525	2.25867e-05	0	0.520765	62	98
ATATAAAGCGCTCGTG-1_WSSS_THYst9699525	2.09799e-05	0	0	58	68
ATATAACACGGGCGCA-1_WSSS_THYst9699525	3.64131e-05	0	0.387586	66	94
ATATACGCTCGTGACG-1_WSSS_THYst9699525	0.0131281	0	0	62	108
ATATCGTTCCTCGAAC-1_WSSS_THYst9699525	1.36416e-05	0	1.25735	58	92
ATATGGGATAGCAACT-1_WSSS_THYst9699525	0.0195184	0	0.189621	71	55
ATCAAGATCCCAGGAC-1_WSSS_THYst9699525	0.000459889	0	0.161525	72	58
ATCAGCCTCATGCTGC-1_WSSS_THYst9699525	1.45828e-05	0	0	57	87
ATCATAGATCGACGAG-1_WSSS_THYst9699525	7.84381e-05	0	0	74	44
ATCATAGCCCTATGTA-1_WSSS_THYst9699525	5.18873e-05	0	0	62	106
ATCCACATCGACAGAA-1_WSSS_THYst9699525	0.0059603	0	0	62	72
ATCCCATTTCCGTGGG-1_WSSS_THYst9699525	0.000377536	0	0.3338	71	57
ATCGTTAGCTAGCGGA-1_WSSS_THYst9699525	0.00163076	0	0	58	98
ATCTAATATCCTACGG-1_WSSS_THYst9699525	0.0185036	0	0	55	67
ATCTACCATCTGCTCC-1_WSSS_THYst9699525	8.76283e-05	0	0.544846	70	88
ATCTAGCTTGTGAGGG-1_WSSS_THYst9699525	0.418175	0.386963	0.386963	67	65
ATCTCCCACGGAATAT-1_WSSS_THYst9699525	7.05372e-05	0	0.197263	60	108
ATCTGACATGGAAGGA-1_WSSS_THYst9699525	1.62219	0	0.738706	63	41
ATCTGCTGTTATCGCC-1_WSSS_THYst9699525	0.00655314	0.241493	0	67	57
ATCTGGGCTGTTCTTG-1_WSSS_THYst9699525	3.19944e-05	0	0	61	69
ATCTTATCGCACACCC-1_WSSS_THYst9699525	0.00070876	0	0.240242	64	104
ATGACTATCAGCTGTG-1_WSSS_THYst9699525	0.268796	0	0.8097	63	43
ATGCTCTGGCGCGGTA-1_WSSS_THYst9699525	0.000696148	0	0.612852	60	76
ATGGACTGCTTAGTTG-1_WSSS_THYst9699525	0.00022184	0	1.37081	75	39
ATGGTATTGGGAACCG-1_WSSS_THYst9699525	0.0145842	0	0.421582	73	61
ATGTACGATGACGTCG-1_WSSS_THYst9699525	0.000331346	0	0	66	64
ATGTAGCGCGCGTAGG-1_WSSS_THYst9699525	0.000127313	0	0.535738	68	72
ATGTCTTGTTTGACTC-1_WSSS_THYst9699525	4.63127e-05	0	0	74	34
ATGTTGATTAGAGACT-1_WSSS_THYst9699525	4.92658e-05	0	0	68	92
ATGTTGTAGTCTGTTT-1_WSSS_THYst9699525	0.000344856	0	0	65	47
ATTATCGGAATGTACG-1_WSSS_THYst9699525	0.000274005	0	0.222286	69	57
ATTATTCAGAGTCACT-1_WSSS_THYst9699525	0.0217263	0	0.679146	67	97
ATTCAACCATTTAAGG-1_WSSS_THYst9699525	2.01332e-05	0	0.371864	58	100
ATTCACTGATGTTGGA-1_WSSS_THYst9699525	0.175892	0	1.20217	56	68
ATTCATCGTTGAGGCA-1_WSSS_THYst9699525	3.61878e-05	0	1.53398	61	89
ATTCGCGCCTTGAGAG-1_WSSS_THYst9699525	3.77838e-05	0	0.675267	65	107
ATTGCCTTTATGTTTG-1_WSSS_THYst9699525	1.76473e-05	0	0.834003	64	84
ATTGCGATCAGTAACT-1_WSSS_THYst9699525	0.000160532	0	0.884843	51	99
ATTGGATTACAGCGTA-1_WSSS_THYst9699525	0.00142466	0	1.10326	54	102
ATTGTCTGTTTCATGT-1_WSSS_THYst9699525	0.533792	0.379657	0.52631	71	53
CAACCTACCGAGCAGT-1_WSSS_THYst9699525	8.73427e-05	0	0.276039	61	103
CAACGCGATGAGCCAA-1_WSSS_THYst9699525	0.001296	0	0	74	36
CAACTGCTCATCCGAT-1_WSSS_THYst9699525	0.000125437	0	0.219574	59	55
CAAGCGGCACATAATT-1_WSSS_THYst9699525	6.88765e-05	0	0.441927	54	72
CAAGGCCAGTGGTGCA-1_WSSS_THYst9699525	9.52035e-06	0	0	66	100
CAAGTAAGTGATAGAC-1_WSSS_THYst9699525	0.000230311	0	0	69	53
CAAGTCGTTGAAATCT-1_WSSS_THYst9699525	0.45828	0.433676	0.433676	76	48
CAATGACCCTTAATTT-1_WSSS_THYst9699525	0.000170542	0	0	73	57
CAATGCGAGAAGTATC-1_WSSS_THYst9699525	5.18212e-05	0	0.550081	54	82
CACACACGCTAACGAG-1_WSSS_THYst9699525	0.0330659	0.166016	0.817197	55	103
CACAGGGCCATATAGT-1_WSSS_THYst9699525	0.00103179	0	0.995932	57	97
CACAGGGCCGTTGTCA-1_WSSS_THYst9699525	2.12925e-05	0	0.775287	62	60
CACATCGTGCACGCGC-1_WSSS_THYst9699525	0.000247916	0	0.586534	60	38
CACATCTCACCGACGA-1_WSSS_THYst9699525	0.00048366	0	0.202028	57	75
CACCCTAACAAGATCT-1_WSSS_THYst9699525	5.29172e-05	0	0.563207	56	80
CACCGGGCATCACAAG-1_WSSS_THYst9699525	6.45834e-05	0	0.886903	72	94
CACGTTTCGTACACAC-1_WSSS_THYst9699525	0.000616523	0	0	55	91
CACTACGGGAGCTGCC-1_WSSS_THYst9699525	0.000349633	0	0.475115	59	107
CACTCTCAAGCATCGA-1_WSSS_THYst9699525	0.000471664	0	0.135787	69	47
CACTCTTCTGCTAGCC-1_WSSS_THYst9699525	1.52397e-05	0	0.726959	59	101
CACTGACGATTGTGGA-1_WSSS_THYst9699525	0.000631642	0	0	65	51
CAGAACTTAGCCCTCT-1_WSSS_THYst9699525	0.000135358	0	1.06292	53	85
CAGATAATGGGCGGGT-1_WSSS_THYst9699525	2.17374e-05	0	0.646581	66	102
CAGCAGTCTGTGCTGC-1_WSSS_THYst9699525	7.41792e-05	0	0	62	74
CAGCTCTGGGCTCACT-1_WSSS_THYst9699525	3.32557e-05	0	0	73	35
CAGGCAGTCTTACCAG-1_WSSS_THYst9699525	1.18573e-05	0	0	65	85
CAGTGTCGGCTGGCCC-1_WSSS_THYst9699525	0.0116377	0.218312	0.549233	52	92
CAGTTCGAGGACCCGA-1_WSSS_THYst9699525	0.000115523	0	0	69	49
CATAAGAAGCTTGGCT-1_WSSS_THYst9699525	0.000172503	0	0.494762	58	72
CATACACGGTTCCCAC-1_WSSS_THYst9699525	0.000572655	0	0	61	55
CATACGAACTAGCTGG-1_WSSS_THYst9699525	0.127316	0	0.308292	65	31
CATACTTCTTTCTCCG-1_WSSS_THYst9699525	0.00024263	0	0.314491	68	52
CATAGAGGAGATACTA-1_WSSS_THYst9699525	0.00012645	0	0	69	87
CATAGTCAAATACATA-1_WSSS_THYst9699525	4.2147e-05	0	0.722311	65	93
CATCATTACCCTGAGG-1_WSSS_THYst9699525	0.00022165	0	0.732234	52	94
CATCCTCTCAAAGATC-1_WSSS_THYst9699525	5.53291e-05	0	0.576284	54	92
CATGAGATGCACTCTC-1_WSSS_THYst9699525	2.00411e-05	0	0.319495	59	79
CATGCGTTGAGAGGAG-1_WSSS_THYst9699525	0.000299829	0	0.294784	72	46
CATGGATTGTCTTCCG-1_WSSS_THYst9699525	0.000514114	0	0.680514	55	101
CATGGGTATGCCTTAT-1_WSSS_THYst9699525	0.0012997	0	0.527564	56	82
CATGGTTTATTAATCA-1_WSSS_THYst9699525	0.000908237	0	0	69	103
CATGTAAGAGACATTT-1_WSSS_THYst9699525	0.00054118	0	0.803824	54	90
CATTACGCAGGAAGGG-1_WSSS_THYst9699525	5.21267e-05	0	0.58127	71	101
CATTATCCCATTAACG-1_WSSS_THYst9699525	5.37687e-05	0	0.861885	67	31
CCAACCTTATGTAACT-1_WSSS_THYst9699525	0.00498012	0	0	67	41
CCACGGCAGGTGTAGG-1_WSSS_THYst9699525	0.0011985	0	0.388515	71	31
CCACTGTTTGGATTAA-1_WSSS_THYst9699525	2.94326e-05	0	0	58	106
CCAGCTCGAACGCATT-1_WSSS_THYst9699525	6.0701e-05	0	0	63	65
CCAGTCTTGTCATAGA-1_WSSS_THYst9699525	2.25187e-05	0	0	59	59
CCATATGGAAACTATA-1_WSSS_THYst9699525	0.00656315	0	0.71954	53	103
CCATGCCCTAGATTTC-1_WSSS_THYst9699525	6.32402e-05	0	0.251466	56	98
CCATGGCAAACGCTCA-1_WSSS_THYst9699525	3.43752e-05	0	0	74	40
CCATTTCTACCTATTA-1_WSSS_THYst9699525	0.0154333	0	0.698711	55	71
CCCAAGTCATTACACT-1_WSSS_THYst9699525	2.81028e-05	0	0.299088	68	96
CCCAATGAGATTTGCA-1_WSSS_THYst9699525	0.00144324	0	0.403693	60	40
CCCGCAAATAATCATC-1_WSSS_THYst9699525	0.000893485	0	0	77	55
CCCGGGTCGTTCAGGG-1_WSSS_THYst9699525	0.00061379	0	0.313688	65	57
CCCTAGCTCTAAGGTC-1_WSSS_THYst9699525	0.012366	0	0	77	53
CCCTCGATAATACACA-1_WSSS_THYst9699525	0.143915	0.393145	0.393145	69	29
CCCTTTAATGGAGTTC-1_WSSS_THYst9699525	3.8812e-05	0	0.316471	63	109
CCGACAATAGGCCGCC-1_WSSS_THYst9699525	0.000306658	0	0.411468	57	111
CCGCATGTGGTACGAT-1_WSSS_THYst9699525	0.0792635	0	0.760911	56	66
CCGCTCTTCCGAACTA-1_WSSS_THYst9699525	4.13606e-05	0	0.391946	63	99
CCGGAGCGTACTTTCT-1_WSSS_THYst9699525	0.000193199	0	0	58	56
CCGTAGGAAATCCCTG-1_WSSS_THYst9699525	0.01675	0	0	60	96
CCGTAGGGTTGTTTAC-1_WSSS_THYst9699525	0.000103064	0	0	60	104
CCGTTTCCTTTCCGTG-1_WSSS_THYst9699525	0.00238025	0	0	76	46
CCTATAATGAGTGCCC-1_WSSS_THYst9699525	0.00291399	0	0.996478	55	81
CCTATATTTGTCCTGG-1_WSSS_THYst9699525	0.00118334	0	0.369764	62	52
CCTATGGTCAAAGCTG-1_WSSS_THYst9699525	0.00237953	0	0	68	68
CCTATGTCCACTCCAC-1_WSSS_THYst9699525	3.73655e-05	0	0	62	92
CCTCCTGTTGTGTCGT-1_WSSS_THYst9699525	1.42755e-05	0	1.23541	62	96
CCTCGCGCTGTGCGAT-1_WSSS_THYst9699525	0.00791768	0.28755	0	57	59
CCTCGGTTTCCTTGCC-1_WSSS_THYst9699525	1.56903e-05	0	0	70	38
CCTCTACAAGGATTGG-1_WSSS_THYst9699525	0.0372268	0.172288	0.172288	67	27
CCTGAGAATAAATGCA-1_WSSS_THYst9699525	4.00786e-05	0	2.04911	71	33
CCTGGTCGAATGTGGG-1_WSSS_THYst9699525	5.8289e-05	0	0.744653	59	69
CCTGTTCAACCTCGGG-1_WSSS_THYst9699525	1.70494	0.265381	0.474901	71	51
CCTGTTTGAAGACACG-1_WSSS_THYst9699525	2.27215e-05	0	0	58	94
CCTTCAGTTAAAGTGA-1_WSSS_THYst9699525	0.0242374	0	0.969738	61	47
CCTTCGTATAGAATCC-1_WSSS_THYst9699525	0.00366093	0	0.3738	69	61
CCTTGACCACTTTATT-1_WSSS_THYst9699525	0.00104353	0.125651	0.661246	55	109
CCTTGTGAACGTGGTT-1_WSSS_THYst9699525	0.00719868	0	0	72	48
CCTTTAAGGGAGCACT-1_WSSS_THYst9699525	0.920225	0	0.675131	58	50
CGAACAGTATGGGCGT-1_WSSS_THYst9699525	0.0737379	0.671991	0.391411	50	96
CGAATGACGCATAATG-1_WSSS_THYst9699525	0.00123013	0	0	63	57
CGAGACTACTGCTGCT-1_WSSS_THYst9699525	0.000171163	0	0.354633	72	98
CGAGAGCTTTCACTAC-1_WSSS_THYst9699525	2.64538e-05	0	1.00537	64	88
CGAGAGGGTAGCCGCG-1_WSSS_THYst9699525	0.00191904	0	0.880833	56	104
CGAGGGTATCCAGGTG-1_WSSS_THYst9699525	0.000105328	0	0.771707	64	60
CGATAGTCGTACTGCA-1_WSSS_THYst9699525	3.72231e-05	0	0	66	88
CGATCCACCATTGTTG-1_WSSS_THYst9699525	0.00466333	0	0.185465	72	54
CGATCCTCGCAACATA-1_WSSS_THYst9699525	0.0334671	0	0	66	40
CGATTAAATATCTCCT-1_WSSS_THYst9699525	0.0698759	0	0.473772	56	62
CGATTCGCCTGGCTGC-1_WSSS_THYst9699525	3.45651e-05	0	0	57	73
CGCACGTCTGTTTATG-1_WSSS_THYst9699525	0.00720804	0	0	68	32
CGCATGCCGAATGCGT-1_WSSS_THYst9699525	2.70942e-05	0	0	67	89
CGCCCAGCACGCCTAG-1_WSSS_THYst9699525	1.81104	0.13566	0.361776	59	51
CGCCCAGCGTTTCACG-1_WSSS_THYst9699525	1.37008e-05	0	0.647155	65	89
CGCCGCGTTCTGAACG-1_WSSS_THYst9699525	6.01925e-05	0	0	73	45
CGCCGTTCAGCATAGT-1_WSSS_THYst9699525	1.85285e-05	0	0.337962	58	104
CGCGAAGTGGCATACT-1_WSSS_THYst9699525	0.00011499	0	0.478335	64	96
CGCGACCGCGACAGAT-1_WSSS_THYst9699525	1.98171e-05	0	0.785637	59	81
CGCTGTGTGGATGTTG-1_WSSS_THYst9699525	0.000127054	0	0.175745	59	43
CGCTTAGTATTGATAC-1_WSSS_THYst9699525	0.000992815	0	0	66	52
CGCTTCGGTCTAAGAC-1_WSSS_THYst9699525	0.000107231	0	0.343677	66	104
CGGAAAGAATCAAACG-1_WSSS_THYst9699525	0.665178	0	0.496644	58	48
CGGACCTCTGTAGTTA-1_WSSS_THYst9699525	0.047443	0	0	76	52
CGGATCCTCAAGGACT-1_WSSS_THYst9699525	2.92851e-05	0	0.888536	60	80
CGGCCAGAGCGACCAT-1_WSSS_THYst9699525	2.31384e-05	0	0	67	49
CGGCGCCATCAATCCC-1_WSSS_THYst9699525	5.67308e-05	0	0.511816	59	93
CGGTCCGTCGCAAGCC-1_WSSS_THYst9699525	0.0101067	0	0.182313	63	51
CGGTTGAGTATCCTTC-1_WSSS_THYst9699525	0.00142347	0	0	66	30
CGTAAATAACAAAGGG-1_WSSS_THYst9699525	0.0142724	0	0	75	55
CGTAACTTCGACACTT-1_WSSS_THYst9699525	3.71264e-05	0	0.225715	68	50
CGTAGAGAGTAATTAT-1_WSSS_THYst9699525	5.67591e-05	0	0	67	87
CGTCGCATGTGAGCCA-1_WSSS_THYst9699525	4.03371e-05	0	0	65	77
CGTCGTCCTTCGCGAA-1_WSSS_THYst9699525	0.00251827	0	0.333562	56	76
CGTGACCAGTCCTCTG-1_WSSS_THYst9699525	0.103923	0	0	63	55
CGTGGTACCCAAAGGC-1_WSSS_THYst9699525	0.0155774	0	0.492818	66	42
CGTGTCTCGTTACGAC-1_WSSS_THYst9699525	0.000329636	0	0.966066	60	34
CGTTAATGTCCCGACG-1_WSSS_THYst9699525	1.12416e-05	0	0.439159	59	87
CGTTCAAGGAAACGGA-1_WSSS_THYst9699525	0.000527636	0	0	70	46
CGTTCAGACCCGCGAA-1_WSSS_THYst9699525	4.1291e-05	0	0.304805	65	61
CGTTGAATACCGCGCT-1_WSSS_THYst9699525	0.000729864	0.218173	0.218173	57	77
CGTTGCCCGCGTGGGA-1_WSSS_THYst9699525	0.00818046	0	0	65	45
CGTTGTCGGCAATTGA-1_WSSS_THYst9699525	1.04742e-05	0	0.454308	64	66
CTAAATCCGGTGTACA-1_WSSS_THYst9699525	0.0118521	0	0	61	35
CTAACTGATAATCGCC-1_WSSS_THYst9699525	8.34279e-05	0	0	58	102
CTACACTCGCAGATGG-1_WSSS_THYst9699525	4.36542e-05	0	0.272056	57	101
CTACTCAAGGTATAGT-1_WSSS_THYst9699525	0.00778892	0	0.140018	60	42
CTAGGCGCCCTATCAG-1_WSSS_THYst9699525	0.000637242	0	0.60222	51	91
CTAGGGATAGGGACAA-1_WSSS_THYst9699525	1.67453e-05	0	0	71	43
CTAGGTTCGGACGTGA-1_WSSS_THYst9699525	0.0262321	0	0.83498	58	70
CTAGTAGAAAGGGATT-1_WSSS_THYst9699525	9.34116e-06	0	0.771707	63	81
CTATAGGCGTTGATGT-1_WSSS_THYst9699525	0.690811	0.513381	0.513381	62	38
CTATATCCAGCCTGGC-1_WSSS_THYst9699525	7.30574e-05	0	0	69	31
CTATCGACGAAATACA-1_WSSS_THYst9699525	8.78994e-05	0	0.771989	53	93
CTATGCCCGAATGCAA-1_WSSS_THYst9699525	2.38947e-05	0	0.60064	63	59
CTATGGGAAGCGGAAT-1_WSSS_THYst9699525	0.000481735	0	0.893664	54	104
CTATTTGCTTGGAGGA-1_WSSS_THYst9699525	0.00823803	0	0.220721	70	64
CTCAAACCACTGCCCG-1_WSSS_THYst9699525	3.83966	0.719552	1.65136	64	40
CTCAACTAACCCGGAT-1_WSSS_THYst9699525	1.24955e-05	0	0.639106	63	85
CTCACATTTACTAAAT-1_WSSS_THYst9699525	2.62169e-05	0	0	62	68
CTCACTGTGATACTTA-1_WSSS_THYst9699525	3.71632e-05	0	0.488751	63	75
CTCAGAGCTAATGTCG-1_WSSS_THYst9699525	0.0108116	0	0	73	59
CTCATTGCTCTAACAA-1_WSSS_THYst9699525	0.0825268	0	0.607211	60	78
CTCCTCCAGCTCACAC-1_WSSS_THYst9699525	0.000682513	0	0.25046	62	50
CTCGAGGCAAGTTTCA-1_WSSS_THYst9699525	2.86124e-05	0	0	72	32
CTCGCCGAATGTAGGG-1_WSSS_THYst9699525	1.71247e-05	0	0	60	64
CTCGCTAGGTAAGCGA-1_WSSS_THYst9699525	4.37551e-05	0	0.487914	72	96
CTCGTTACGGCTACCA-1_WSSS_THYst9699525	7.85324e-05	0	0	70	40
CTCTAGCCCTCGGAAA-1_WSSS_THYst9699525	2.30276e-05	0	0	66	90
CTCTTCTGGAAGTTAG-1_WSSS_THYst9699525	0.244656	0	0.96468	62	40
CTCTTGTCCCGCTTGG-1_WSSS_THYst9699525	0.00101458	0	0.52439	54	58
CTGATCCCTTTATGCA-1_WSSS_THYst9699525	0.000375846	0.180072	0.180072	71	29
CTGCAGAGAATCAGAG-1_WSSS_THYst9699525	0.000110733	0	0.425488	61	101
CTGCCTTTCTAGTAAA-1_WSSS_THYst9699525	4.99994e-05	0	0.840595	63	93
CTGCGATTTCGAGATT-1_WSSS_THYst9699525	0.0134511	0	0	72	60
CTGGTAAAGACTTACA-1_WSSS_THYst9699525	0.00832034	0	0.146221	71	99
CTGTAGTGAGGATCGA-1_WSSS_THYst9699525	0.00712715	0	0	69	43
CTGTGGTCGGGAGATA-1_WSSS_THYst9699525	0.00498951	0.420439	0.943084	55	89
CTTAGTGTAGTAGCAT-1_WSSS_THYst9699525	0.000128948	0	0.479573	61	83
CTTAGTTGAGGAATCG-1_WSSS_THYst9699525	1.92003e-05	0	0	67	33
CTTCAACTCCACTTGG-1_WSSS_THYst9699525	2.31791e-05	0	0.276323	59	77
CTTCCGCTCCGTGAAG-1_WSSS_THYst9699525	0.00316722	0	0.575983	56	50
CTTCGATTGCGCAAGC-1_WSSS_THYst9699525	0.000404974	0	0.269768	68	88
CTTCTGGGCGTACCTA-1_WSSS_THYst9699525	0.000363	0	0	66	34
CTTGATGACCATCCAG-1_WSSS_THYst9699525	0.000115513	0	0	70	98
CTTGCCCACCCACGCA-1_WSSS_THYst9699525	0.000139298	0	0.146761	70	100
CTTGGCCAAGCTGGGA-1_WSSS_THYst9699525	0.000197278	0	0	61	57
CTTTGCATCGCTCTTG-1_WSSS_THYst9699525	4.09818e-05	0	0	60	94
CTTTGGGATTGTTGCA-1_WSSS_THYst9699525	0.946742	0.427264	0.955193	62	44
GAAACCTATACAAATG-1_WSSS_THYst9699525	0.00173439	0	0.159225	60	52
GAAAGCAGTGCACTTT-1_WSSS_THYst9699525	3.20753	0.479635	0.55307	56	54
GAACAACTGGGATGAA-1_WSSS_THYst9699525	0.00023716	0	0	67	85
GAACAGATTACTAAAT-1_WSSS_THYst9699525	0.000544175	0	0	57	71
GAACCCTCTGTGTTCT-1_WSSS_THYst9699525	2.87401e-05	0	0	59	67
GAACCTTTAACGATCC-1_WSSS_THYst9699525	2.30158e-05	0	0.411105	63	79
GAACTGTGGAGAGACA-1_WSSS_THYst9699525	0.0484846	0	0	68	66
GAAGCCACTGATTATG-1_WSSS_THYst9699525	7.57877e-05	0	0	65	69
GAAGCCTGCACATTCC-1_WSSS_THYst9699525	4.97271e-05	0	0.7059	61	61
GAAGGAGTCGAGTGCG-1_WSSS_THYst9699525	0.00325024	0	0	66	60
GAATAGTGCTCGATTA-1_WSSS_THYst9699525	0.000194332	0	0	60	36
GAATGCGAATCGGTTC-1_WSSS_THYst9699525	6.99689e-05	0	0.627468	63	69
GACACCCAAAGACGCG-1_WSSS_THYst9699525	5.16309e-05	0	0.312067	75	37
GACACTTCCAATTACC-1_WSSS_THYst9699525	4.75258e-05	0	0	70	96
GACATCCGTCGAACTG-1_WSSS_THYst9699525	9.01345e-05	0	0.51474	65	71
GACCAAACGTTGACTG-1_WSSS_THYst9699525	4.40436e-05	0	0	58	108
GACCTTCCACGTCTAC-1_WSSS_THYst9699525	3.81877e-05	0	0	66	74
GACGAGGCTAATAAAC-1_WSSS_THYst9699525	0.072755	0	0.255938	56	100
GACGATATCACTGGGT-1_WSSS_THYst9699525	3.00576e-05	0	0	72	34
GACGGGTTGGCCCGTA-1_WSSS_THYst9699525	0.00091192	0	0.430338	61	51
GACGTTGCTCGGCGGC-1_WSSS_THYst9699525	1.32678e-05	0	0	73	31
GACTAGGCCGTTAGGT-1_WSSS_THYst9699525	2.3143e-05	0	0	66	78
GACTCTAGAGTTCCAA-1_WSSS_THYst9699525	0.00199308	0	0	74	56
GACTGCAAATCGAGCT-1_WSSS_THYst9699525	0.000317551	0	0.362548	59	75
GACTGCTGGTGAGAAA-1_WSSS_THYst9699525	2.70593e-05	0	0.319523	67	39
GAGAACGGTTCTGACT-1_WSSS_THYst9699525	3.6334e-05	0	0	67	103
GAGAGTCTCGGGAGAG-1_WSSS_THYst9699525	3.85696e-05	0	0	72	40
GAGCACCTGTGTCCAG-1_WSSS_THYst9699525	3.37198e-05	0	0	58	80
GAGCATCAACAACTTG-1_WSSS_THYst9699525	0.000673162	0	0	64	30
GAGCCAGCTACCTGTG-1_WSSS_THYst9699525	0.00548796	0	1.15389	53	89
GAGCGGAATGCGGTGT-1_WSSS_THYst9699525	4.51126e-05	0	0	68	48
GAGGAATATCTCTTTG-1_WSSS_THYst9699525	2.86998e-05	0	0	71	45
GAGGCCTGTTGATACA-1_WSSS_THYst9699525	7.20868e-05	0	0	63	107
GAGGGAGTCAGATCGC-1_WSSS_THYst9699525	0.0640877	0	0	65	41
GAGGGTAGTAACAAAG-1_WSSS_THYst9699525	0.00017982	0	0	63	31
GAGGTACGCGTGTCCC-1_WSSS_THYst9699525	0.00380466	0	0	67	67
GAGTAGATACTAGTTG-1_WSSS_THYst9699525	1.76759e-05	0	0	62	64
GAGTATGCGCGTGCAT-1_WSSS_THYst9699525	2.64429e-05	0	0	63	71
GAGTCAGACCAGAATC-1_WSSS_THYst9699525	0.000173897	0	1.15353	56	48
GAGTGTCAACCAGAAA-1_WSSS_THYst9699525	1.25709e-05	0	0.76628	63	83
GATAGAACCCGCTAGG-1_WSSS_THYst9699525	0.00133326	0	0	70	56
GATAGTGCGAGTAAGT-1_WSSS_THYst9699525	0.00145145	0	0	68	44
GATCAACATAAAGGGA-1_WSSS_THYst9699525	0.398224	0	0.705144	62	36
GATCTGCTATCTAAGG-1_WSSS_THYst9699525	0.000195023	0	0	62	56
GATGAGGAACCTTCGG-1_WSSS_THYst9699525	0.279949	0.316819	0	67	81
GATGCTACCTTCGATG-1_WSSS_THYst9699525	0.000402552	0	0	70	58
GATTAACCGAAAGCCC-1_WSSS_THYst9699525	9.74186e-06	0	0	55	93
GATTAGAAACAAGCGT-1_WSSS_THYst9699525	0.0137584	0	0	75	45
GATTCTGTTAATGAGT-1_WSSS_THYst9699525	0.00470926	0	0.647442	74	62
GATTGGGAAAGGTTGT-1_WSSS_THYst9699525	7.99778e-05	0	0	66	80
GATTTGCGCTAACACC-1_WSSS_THYst9699525	0.0396752	0	0	75	51
GCAAACCTTGGCCATA-1_WSSS_THYst9699525	0.384748	0	0.345998	57	67
GCAAGTGTAAAGCATG-1_WSSS_THYst9699525	0.00296469	0	0	67	45
GCACACACTGGTAGCC-1_WSSS_THYst9699525	1.83048e-05	0	1.15702	56	94
GCACAGCACGGGCCGA-1_WSSS_THYst9699525	2.26195e-05	0	0.365672	72	42
GCACGTGGTTTACTTA-1_WSSS_THYst9699525	0.00623065	0	0.24705	64	106
GCACTGCCTACCTTTA-1_WSSS_THYst9699525	0.032114	0.271849	0	66	68
GCAGTGTGGCTATAGG-1_WSSS_THYst9699525	7.96248e-06	0	0.526936	59	83
GCATGCTAATAACGAT-1_WSSS_THYst9699525	0.000176187	0	0.583302	67	95
GCCACTCAGAGCGCGA-1_WSSS_THYst9699525	1.33913e-05	0	0.632136	59	95
GCCAGGAAAGAACACT-1_WSSS_THYst9699525	4.89041e-05	0	0	71	35
GCCCTGAGGATGGGCT-1_WSSS_THYst9699525	0.000599389	0	0.652677	68	74
GCCGACCCACGACTGC-1_WSSS_THYst9699525	0.013441	0	0	62	30
GCCGGTCGTATCTCTC-1_WSSS_THYst9699525	0.000178691	0	0	70	54
GCCGTCGGTTTCGGGC-1_WSSS_THYst9699525	0.000634229	0	0	71	41
GCCTACGTTCTGTGCA-1_WSSS_THYst9699525	7.25853e-05	0	0.504549	68	82
GCCTCCGACAATTCAC-1_WSSS_THYst9699525	6.82162e-05	0	0	60	98
GCCTCTATACATAGCA-1_WSSS_THYst9699525	0.00209238	0	0.913993	55	75
GCCTGTCCCGGTGCAT-1_WSSS_THYst9699525	0.00861947	0	0.164229	73	63
GCGAAACGATCGGGAG-1_WSSS_THYst9699525	7.1994e-05	0	1.07274	54	100
GCGAAGAATCTGACGG-1_WSSS_THYst9699525	3.47011e-05	0	0	66	84
GCGCGGTCTAGTAACT-1_WSSS_THYst9699525	0.000690006	0	0	68	60
GCGCGTCATTGGTACA-1_WSSS_THYst9699525	5.55071e-05	0	0.989462	57	83
GCGCTTAAATAATTGG-1_WSSS_THYst9699525	1.41841e-05	0	0	57	89
GCGGGCGAGCCTTACC-1_WSSS_THYst9699525	0.00148831	0	0.659928	55	51
GCGTCCCTAAGACATA-1_WSSS_THYst9699525	0.113988	0	0.275562	64	42
GCTAACTGAAGTCTGA-1_WSSS_THYst9699525	9.14168e-06	0	0.533027	58	88
GCTACAATCGAGGATA-1_WSSS_THYst9699525	8.28578e-05	0	0.34355	62	104
GCTAGAGTAGAGATGT-1_WSSS_THYst9699525	0.193388	0.369216	0.369216	56	96
GCTAGGCACCACGGAG-1_WSSS_THYst9699525	0.00145286	0	0.970243	54	84
GCTATACGTCTCGGAC-1_WSSS_THYst9699525	0.000154056	0	0.842418	52	88
GCTCAATGTAATACCG-1_WSSS_THYst9699525	0.00035303	0	0.294044	62	58
GCTCATTGATCATATC-1_WSSS_THYst9699525	0.000112796	0	0	74	48
GCTCCATGCAAAGCAA-1_WSSS_THYst9699525	0.000569941	0	0	69	55
GCTCTTTCCGCTAGTG-1_WSSS_THYst9699525	0.00303835	0	0	64	54
GCTGCGAAGAATTATT-1_WSSS_THYst9699525	0.000704551	0	0	74	46
GCTGCTAAGTAGTCGA-1_WSSS_THYst9699525	0.38855	0.244129	1.12292	56	56
GCTGGGAGCGCGTCAA-1_WSSS_THYst9699525	1.73306e-05	0	0	73	33
GGAAACTAAATGGGCC-1_WSSS_THYst9699525	0.0576622	0	0.339897	60	102
GGAAAGTCTTGATTGT-1_WSSS_THYst9699525	0.044675	0	0	75	43
GGAACTCGTGAATACG-1_WSSS_THYst9699525	0.00138883	0	0.690247	77	43
GGAACTTTGGCGATTA-1_WSSS_THYst9699525	4.96012e-05	0	0	60	110
GGACAACCATGAAGCC-1_WSSS_THYst9699525	0.00012455	0	0.286956	70	102
GGACTCGACAGCGCAT-1_WSSS_THYst9699525	0.000159679	0	0	68	46
GGACTCGTGAGTGGTC-1_WSSS_THYst9699525	0.0147599	0	0	64	38
GGAGCAACATTTCAAG-1_WSSS_THYst9699525	7.41755e-05	0	0.820246	57	103
GGAGCGAGGCCTACTT-1_WSSS_THYst9699525	0.00195257	0	0.320042	67	69
GGATCTTACTGCCCTT-1_WSSS_THYst9699525	0.00578952	0	0	65	35
GGATGGCTTGAAGTAT-1_WSSS_THYst9699525	0.0994827	0	0.582978	68	98
GGATTGCTGTGACTCC-1_WSSS_THYst9699525	1.91132e-05	0	0.609688	60	84
GGCAAGCCCATAGTGG-1_WSSS_THYst9699525	0.000452616	0	0	67	61
GGCATTGAACATCTCA-1_WSSS_THYst9699525	0.0493423	0	0	74	58
GGCCGAGACTCTGGTG-1_WSSS_THYst9699525	0.000353554	0	0	62	32
GGCCGGCGTCTGCTAT-1_WSSS_THYst9699525	3.66329e-05	0	0	65	79
GGCCGTTTGGGTTTCA-1_WSSS_THYst9699525	0.0666638	0	0.47252	59	45
GGCCTGCTCTGATGTT-1_WSSS_THYst9699525	0.0245758	0.153598	0.509277	72	64
GGCGCGGAGATCTTTC-1_WSSS_THYst9699525	8.38666e-06	0	0	58	86
GGCGCTTCATTCCCTG-1_WSSS_THYst9699525	9.10224e-05	0	0	67	71
GGCGTAGGGAAAGCTG-1_WSSS_THYst9699525	8.23728e-06	0	0.576616	64	82
GGCTACTATACACTCC-1_WSSS_THYst9699525	2.66115	0.441862	0.606173	64	44
GGCTCCTCCACCTGTT-1_WSSS_THYst9699525	0.000191517	0	0.556653	59	35
GGCTGTCCTACTGCGG-1_WSSS_THYst9699525	0.00425375	0	0	76	50
GGCTTTCAATAAGGGT-1_WSSS_THYst9699525	2.22326e-05	0	0	60	62
GGGAACGGTTTCAGAT-1_WSSS_THYst9699525	0.000238698	0	0	64	32
GGGAAGACGGTCTGTC-1_WSSS_THYst9699525	3.49657e-05	0	0	64	76
GGGAAGGGCTTTCTCA-1_WSSS_THYst9699525	3.79869e-05	0	0.977148	63	87
GGGACCCGTATATCTT-1_WSSS_THYst9699525	2.69811	0.223548	1.18005	57	53
GGGAGCGACCGTAGTG-1_WSSS_THYst9699525	0.000970682	0	0	68	86
GGGCACGTAGTACTGT-1_WSSS_THYst9699525	0.000275069	0	0	70	48
GGGCAGAGCAATCGTT-1_WSSS_THYst9699525	1.9135e-05	0	0.350771	58	60
GGGCATGCATGTCGAG-1_WSSS_THYst9699525	0.00557977	0	0	73	55
GGGCGTGGTTTCCCAG-1_WSSS_THYst9699525	1.6995e-05	0	1.00016	61	81
GGGCTATGATCGATGG-1_WSSS_THYst9699525	1.60595	0.19377	0.49558	57	51
GGGTCAGGAGCTAGAT-1_WSSS_THYst9699525	0.042912	0	0.224154	65	55
GGTAGGCCAATATCAC-1_WSSS_THYst9699525	0.0108754	0	0.299902	74	54
GGTCGGTCGTCCACAG-1_WSSS_THYst9699525	0.435058	0	0.329204	56	52
GGTCTCCGTCCAGGTT-1_WSSS_THYst9699525	1.66554e-05	0	0.802706	63	101
GGTCTTGAGCGCTCTT-1_WSSS_THYst9699525	1.40612e-05	0	0	65	65
GGTGCATAAATGATTA-1_WSSS_THYst9699525	9.86943e-05	0	0	67	47
GGTGGACTGCTCTGGC-1_WSSS_THYst9699525	0.00117004	0	1.35215	55	85
GGTGTAAATCGATTGT-1_WSSS_THYst9699525	0.000582863	0	0.235161	69	65
GGTGTAGGTAAGTAAA-1_WSSS_THYst9699525	0.0681573	0	0	70	50
GGTTACCGCTCCCTAC-1_WSSS_THYst9699525	0.00807623	0	0	76	44
GGTTCCGTACGACTAA-1_WSSS_THYst9699525	0.680499	0	0	77	41
GGTTTAATTACCATCG-1_WSSS_THYst9699525	0.550893	0.37324	1.03309	63	39
GGTTTGTGACCTGAGG-1_WSSS_THYst9699525	0.000271376	0	0	61	105
GTAACAGGTTAACGGC-1_WSSS_THYst9699525	0.0434499	0	0	76	54
GTAACATCTAAGATAA-1_WSSS_THYst9699525	0.0357377	0	0.840738	56	110
GTAACTGCCCAAGGAG-1_WSSS_THYst9699525	0.000529355	0	0	66	46
GTAGACACGCCTGACT-1_WSSS_THYst9699525	1.43616e-05	0	0.801209	63	67
GTAGCTCCGGGAGGCT-1_WSSS_THYst9699525	0.0213533	0	0	65	37
GTAGTCTACGATATTG-1_WSSS_THYst9699525	0.000284427	0	0	63	77
GTAGTTCGAAGGCGAA-1_WSSS_THYst9699525	0.00143352	0	0.526823	65	39
GTATCAAACGTTAGCT-1_WSSS_THYst9699525	2.49203e-05	0	0.497658	55	97
GTATCCTTTGGTAACC-1_WSSS_THYst9699525	2.15942e-05	0	1.24404	64	92
GTCAACCAGGCCTATA-1_WSSS_THYst9699525	0.00167817	0	0.754263	65	103
GTCATGCGCGAGGGCT-1_WSSS_THYst9699525	2.56783e-05	0	0	64	98
GTCCAATATTTAGCCT-1_WSSS_THYst9699525	0.00606539	0	0	65	53
GTCCAGGCACGTGTGC-1_WSSS_THYst9699525	0.000243008	0	0	70	44
GTCCCGCGACGTTATG-1_WSSS_THYst9699525	6.60982e-05	0	0.389042	58	82
GTCCGGACCTGAAATT-1_WSSS_THYst9699525	1.3443	0.406616	0.561095	54	88
GTCCGGGTTCACATTA-1_WSSS_THYst9699525	0.0144598	0	0.438227	69	71
GTCCTACGAATAGTCT-1_WSSS_THYst9699525	0.0559468	0.181469	1.15963	53	91
GTCGGGAAGCAGAAAC-1_WSSS_THYst9699525	4.60938e-05	0	0	59	65
GTCTAGTGAGCCGCTT-1_WSSS_THYst9699525	0.0301028	0	0	66	92
GTCTATACACGCATGG-1_WSSS_THYst9699525	0.000226378	0	0	74	50
GTCTATTGCATGCTCG-1_WSSS_THYst9699525	0.000350875	0	0.285623	65	105
GTCTCAAGGCCCGGCT-1_WSSS_THYst9699525	1.79515e-05	0	0	60	66
GTCTCCGCCTCAATAC-1_WSSS_THYst9699525	0.0125826	0	0.218413	71	61
GTCTGTAGGTTGAACA-1_WSSS_THYst9699525	3.27548e-05	0	0	73	39
GTGACAGCTTCCCACT-1_WSSS_THYst9699525	3.31211e-05	0	0.521427	64	74
GTGACGCAGGTTTCAT-1_WSSS_THYst9699525	0.000398171	0	0	65	75
GTGAGATAACCTTATA-1_WSSS_THYst9699525	2.59444e-05	0	0	69	41
GTGATCCTTGTCATGA-1_WSSS_THYst9699525	2.28299e-05	0	0	62	84
GTGCACCAGCTTCAAC-1_WSSS_THYst9699525	0.000208516	0	0	66	54
GTGCCTGAGACCAAAC-1_WSSS_THYst9699525	4.58276e-05	0	0	69	89
GTGGACGCATTTGTCC-1_WSSS_THYst9699525	0.609853	0.124031	0.949576	56	64
GTGGCTGTTTCTGTTC-1_WSSS_THYst9699525	0.000240779	0	0.256673	70	92
GTGGGAACAAACCGGG-1_WSSS_THYst9699525	0.00283794	0	0	71	47
GTGTATATCAGCGGGC-1_WSSS_THYst9699525	3.17587e-05	0	0.747586	58	76
GTGTCAGTGTACGTGG-1_WSSS_THYst9699525	0.0138718	0	0.347123	68	42
GTTAACATCACTTAAA-1_WSSS_THYst9699525	0.00339429	0	0	55	73
GTTAAGGGTGCGATGT-1_WSSS_THYst9699525	0.00134604	0	0	61	71
GTTAGCCCATGACATC-1_WSSS_THYst9699525	7.63509e-05	0	0	67	75
GTTCAGTCGCCAAATG-1_WSSS_THYst9699525	0.030831	0	0.779917	70	60
GTTCCGTCCGCCTGCA-1_WSSS_THYst9699525	2.24686e-05	0	0	70	42
GTTGGTCATGCTATCC-1_WSSS_THYst9699525	0.00299203	0	0.642052	55	63
GTTGTAGATTTATGAG-1_WSSS_THYst9699525	0.100475	0.194169	0.194169	71	63
GTTTCAAACGAGTTGT-1_WSSS_THYst9699525	4.81707e-05	0	0	61	109
GTTTCTAGAGGCGCGG-1_WSSS_THYst9699525	4.78145e-05	0	0	69	93
GTTTGGGTTTCGCCCG-1_WSSS_THYst9699525	1.93723e-05	0	0	63	91
GTTTGGTGATCGGTGC-1_WSSS_THYst9699525	0.0239714	0	0	66	38
TAAAGCGGTATTTCCA-1_WSSS_THYst9699525	0.000801912	0	0.156559	63	49
TAAAGTGCACGTCTCG-1_WSSS_THYst9699525	0.0111755	0	0.258849	72	50
TAAATTTAGTAACACC-1_WSSS_THYst9699525	3.33481e-05	0	0.266436	71	39
TAACAGCGTTTGTGCT-1_WSSS_THYst9699525	0.053626	0	0.504274	63	37
TAACAGGTTCCCTTAG-1_WSSS_THYst9699525	0.116344	0	0.15564	74	60
TAACCTAGGGAGTCCA-1_WSSS_THYst9699525	0.000118806	0	0	60	106
TAAGGCATAACATCAA-1_WSSS_THYst9699525	0.400265	0.139562	0.371088	57	49
TAAGGCCCGTCACCCT-1_WSSS_THYst9699525	0.0137359	0	0.306325	62	70
TAAGGGCCTGTCCGAT-1_WSSS_THYst9699525	0.112944	0	0	57	95
TAAGTTGCGACGTAGG-1_WSSS_THYst9699525	3.74425e-05	0	0	53	95
TAATTACGTCAGTAGA-1_WSSS_THYst9699525	1.24407e-05	0	0.456375	62	102
TACAAGGGCTTCTTTA-1_WSSS_THYst9699525	1.21769e-05	0	0.476612	68	94
TACACCTCTTCGAATC-1_WSSS_THYst9699525	0.000304555	0	0.405553	71	91
TACAGAAACGGTGGGC-1_WSSS_THYst9699525	1.84193e-05	0	0	59	85
TACCAAATAGCCCAGA-1_WSSS_THYst9699525	1.8329e-05	0	0.387546	59	61
TACCAATAAAGTACCA-1_WSSS_THYst9699525	0.00392664	0	1.51255	55	83
TACCAGGAATCCCGTC-1_WSSS_THYst9699525	1.94573e-05	0	0	68	36
TACCGAATAATTGTAA-1_WSSS_THYst9699525	3.56438e-05	0	0.954123	67	93
TACCGTAGGTTAACTA-1_WSSS_THYst9699525	0.000141408	0	0.482855	59	57
TACCTACTCCCAGTAT-1_WSSS_THYst9699525	2.1133e-05	0	0	58	62
TACCTCAGTTGTCTGT-1_WSSS_THYst9699525	0.000523215	0	0.144799	60	50
TACGCCTCCATTCCGA-1_WSSS_THYst9699525	0.322768	0.432629	0.796576	55	59
TACGCTCCTAGAACTG-1_WSSS_THYst9699525	0.00264484	0	0	73	47
TACGGAAGCCAAACCA-1_WSSS_THYst9699525	0.000203729	0	0.750974	69	73
TACGTAAAGCGGAGTG-1_WSSS_THYst9699525	8.05252e-05	0	0	63	103
TACGTACTAGTGCTGA-1_WSSS_THYst9699525	1.10242	0.138287	0.554762	62	42
TACTACGTGCAATGCG-1_WSSS_THYst9699525	0.0030491	0	0	71	85
TACTATGGTTCCTCAG-1_WSSS_THYst9699525	0.00885861	0	0.560397	57	47
TACTCCTCTAGTTGAC-1_WSSS_THYst9699525	0.00106854	0	0	64	36
TACTCTTACTTTACTG-1_WSSS_THYst9699525	0.000144954	0	0.140336	59	111
TACTCTTTCGTCTTCA-1_WSSS_THYst9699525	0.0514948	0	0	58	46
TACTGCATGATTAAAT-1_WSSS_THYst9699525	0.0175485	0	0.507877	77	51
TACTTAAACATGTACA-1_WSSS_THYst9699525	0.000100691	0	0.48756	66	108
TAGAATAGCCGATGAA-1_WSSS_THYst9699525	8.76537e-06	0	1.12445	62	100
TAGACGAAACGCCAAT-1_WSSS_THYst9699525	8.50832e-05	0	0.672426	63	73
TAGAGGTTCTACTTGT-1_WSSS_THYst9699525	3.02429e-05	0	0	54	96
TAGATGGTTCCTTACT-1_WSSS_THYst9699525	1.52848e-05	0	0	59	97
TAGATTCAAAGTGCGG-1_WSSS_THYst9699525	4.43734e-05	0	0	69	39
TAGCAGTATGACTAAA-1_WSSS_THYst9699525	1.14564e-05	0	0.959089	66	98
TAGCTAGTGATGATGG-1_WSSS_THYst9699525	0.036683	0	0.801736	60	48
TAGGCTAAAGTGGCAC-1_WSSS_THYst9699525	1.28585e-05	0	0.544202	65	99
TAGGTGACGATAACCT-1_WSSS_THYst9699525	2.01344e-05	0	0.471878	61	79
TAGGTGTTCCACAGAT-1_WSSS_THYst9699525	1.42682e-05	0	0	60	60
TAGGTTCTGCTGAGAA-1_WSSS_THYst9699525	0.0304546	0.239111	0	72	62
TAGTAGCTTATACCAG-1_WSSS_THYst9699525	1.17349	0.152529	0.506277	61	43
TAGTCCCGGAGACCAC-1_WSSS_THYst9699525	0.00204028	0	0	66	48
TAGTCTGCGGCACATT-1_WSSS_THYst9699525	0.000111601	0	0	72	36
TATACGCGTCATCACT-1_WSSS_THYst9699525	1.97293e-05	0	0	60	68
TATAGAGTCGCTTGAA-1_WSSS_THYst9699525	0.050536	0	0.367327	64	46
TATATAGGGCTTTACG-1_WSSS_THYst9699525	0.00113526	0	0.552199	63	33
TATATCAAAGTGATCT-1_WSSS_THYst9699525	3.05901e-05	0	0	71	37
TATCCAATTGGTTATC-1_WSSS_THYst9699525	0.00202742	0	0.842086	55	79
TATCCGCACCGTCGGG-1_WSSS_THYst9699525	0.0356543	0	0	59	53
TATCCTATCAACTGGT-1_WSSS_THYst9699525	0.00233526	0	0.386903	69	59
TATGAAGAATTAAGGT-1_WSSS_THYst9699525	3.06295e-05	0	0.64578	67	99
TATGATCTTCTCTTTA-1_WSSS_THYst9699525	2.22311e-05	0	0.55386	58	90
TATGTAAAGTGCTTAA-1_WSSS_THYst9699525	0.0157339	0	0.139971	66	44
TATTCCGAGCTGTTAT-1_WSSS_THYst9699525	0.684801	0.34884	1.05723	54	86
TCAAATTGTTGTGCCG-1_WSSS_THYst9699525	0.000146728	0	0.360519	68	78
TCAAATTTGAGACTCA-1_WSSS_THYst9699525	0.00167024	0	0.888909	60	70
TCAACATAGCGCCCTA-1_WSSS_THYst9699525	0.000391581	0	0.595169	58	44
TCAACTGCAGAGTCAG-1_WSSS_THYst9699525	0.0186993	0	0	56	108
TCAATACGCCGTCATG-1_WSSS_THYst9699525	1.56245e-05	0	0	63	61
TCACAAACCGAGGTAC-1_WSSS_THYst9699525	3.33838e-05	0	0	61	95
TCAGCAGTAGGCCCTG-1_WSSS_THYst9699525	0.0785597	0	0	61	41
TCAGCCAATCCGTAAA-1_WSSS_THYst9699525	2.05163e-05	0	0.308342	63	105
TCATATGAGCTTTGTT-1_WSSS_THYst9699525	1.71743e-05	0	0	64	62
TCATCCTCAGCTGCTT-1_WSSS_THYst9699525	0.00100182	0	0	68	90
TCCAACTCAGCTATCT-1_WSSS_THYst9699525	1.40671e-05	0	0.412791	67	91
TCCAAGCCTAGACACA-1_WSSS_THYst9699525	0.0520921	0	0.414169	67	79
TCCAATAAAGGCTACC-1_WSSS_THYst9699525	0.000712275	0	0.320055	63	53
TCCACATCGTATATTG-1_WSSS_THYst9699525	0.00952552	0	0.409996	69	67
TCCACCTCTAGCCTTT-1_WSSS_THYst9699525	0.00067849	0	0	61	53
TCCAGGCAGGACGATC-1_WSSS_THYst9699525	0.000199995	0	0	72	56
TCCAGGGTATATACGA-1_WSSS_THYst9699525	2.2166e-05	0	0	61	63
TCCCAAACATCCTCTA-1_WSSS_THYst9699525	2.8527e-05	0	0.414785	75	35
TCCGACCGCTAATCAA-1_WSSS_THYst9699525	0.00226519	0	0	70	36
TCCGCCTGTCTACAAG-1_WSSS_THYst9699525	0.015964	0	0.292678	56	74
TCCGCGGCCCAATGAA-1_WSSS_THYst9699525	0.000903698	0	0.225905	53	99
TCCGGGCTTGACGGGA-1_WSSS_THYst9699525	0.00172047	0	0.444838	66	96
TCCGTTAAGCTAATAT-1_WSSS_THYst9699525	0.646816	0.599001	0.83832	52	100
TCCTAAAGATTCAGAC-1_WSSS_THYst9699525	0.000409856	0	0.644496	68	84
TCCTAAATTGGGAAGC-1_WSSS_THYst9699525	1.02883	0.467259	0.467259	56	70
TCCTAACCGTCGGGCA-1_WSSS_THYst9699525	0.467753	0.295994	0.295994	62	46
TCCTTGTCCTTTAATT-1_WSSS_THYst9699525	0.0146091	0	0.406416	69	69
TCCTTTAAATCCGCTT-1_WSSS_THYst9699525	1.14078e-05	0	0	56	92
TCGAATCGCAGGGTAG-1_WSSS_THYst9699525	0.0299976	0	0	75	53
TCGACATAGCGTAGCG-1_WSSS_THYst9699525	0.00016865	0	0.368778	72	30
TCGCCGACATATTCGC-1_WSSS_THYst9699525	2.53166e-05	0	0	66	86
TCGCGTAGCAGTGTCC-1_WSSS_THYst9699525	0.0293329	0	2.7866	57	99
TCGCTACTGGCTTTGA-1_WSSS_THYst9699525	2.91166e-05	0	0	65	73
TCGCTGCCAATGCTGT-1_WSSS_THYst9699525	5.5388e-05	0	0.357859	68	80
TCGGCTTGTATCGACG-1_WSSS_THYst9699525	2.31518e-05	0	1.23206	58	96
TCGGGAGACAGCGTAC-1_WSSS_THYst9699525	3.82359e-05	0	0	59	71
TCGTACCGACGTCAAG-1_WSSS_THYst9699525	0.000203876	0	0	68	56
TCGTGTTCGACCACAA-1_WSSS_THYst9699525	4.42379e-05	0	0.636765	57	105
TCGTTTACGCGACCCT-1_WSSS_THYst9699525	0.000102155	0	0	70	94
TCTACCCAATAGAGAG-1_WSSS_THYst9699525	0.000297149	0	0.917086	56	106
TCTATAGGTGGGTAAT-1_WSSS_THYst9699525	4.69878e-05	0	0.50313	65	109
TCTATGCTATAACGAC-1_WSSS_THYst9699525	2.39948e-05	0	0	64	94
TCTCCACAAGTTGAAT-1_WSSS_THYst9699525	0.000791401	0	0.823605	61	93
TCTCTTACCGCGAACC-1_WSSS_THYst9699525	0.0591549	0	0.116262	65	43
TCTGAAGCACGTGGTC-1_WSSS_THYst9699525	0.254809	0.251601	1.09947	56	84
TCTGCATACCTTGCTT-1_WSSS_THYst9699525	0.00149839	0	0	61	99
TCTTGCTCCCGATACT-1_WSSS_THYst9699525	0.000402678	0	0.276996	65	67
TGAACAAGCAGGGACT-1_WSSS_THYst9699525	0.000299184	0	0	66	36
TGAATACCGACGCGTA-1_WSSS_THYst9699525	3.45952e-05	0	0.419444	66	82
TGAATGAGTGTTTCCC-1_WSSS_THYst9699525	0.000595543	0	0.259781	66	50
TGACATGTAACGTGAC-1_WSSS_THYst9699525	0.00299125	0	0.767302	69	63
TGACCAAATCTTAAAC-1_WSSS_THYst9699525	0.00089705	0	0.178493	66	62
TGAGGAGTGCCAGCTT-1_WSSS_THYst9699525	1.6443e-05	0	0	58	58
TGAGGTGTGTGGCGGA-1_WSSS_THYst9699525	0.0626307	0	0	70	52
TGATCACCACACTGAC-1_WSSS_THYst9699525	0.000122608	0	0	69	51
TGATGTCAATTAAGTG-1_WSSS_THYst9699525	2.58044e-05	0	0	59	103
TGATTCCCGGTTACCT-1_WSSS_THYst9699525	0.0132903	0	0.162102	64	50
TGCAAACGTACTAGTT-1_WSSS_THYst9699525	0.000860008	0	0	77	49
TGCAAAGTTCGTCTGT-1_WSSS_THYst9699525	0.269262	0.254223	0	71	59
TGCAACCCATCTGCGG-1_WSSS_THYst9699525	2.32873e-05	0	0.611113	60	90
TGCAACTACTGGTTGA-1_WSSS_THYst9699525	0.0134714	0.301107	0	69	91
TGCAATCTAACACGGT-1_WSSS_THYst9699525	1.69799e-05	0	0.969416	62	90
TGCATGTGACCCATAG-1_WSSS_THYst9699525	0.000119349	0	0	68	38
TGCCGGATGTACGAGC-1_WSSS_THYst9699525	0.00107215	0	0	62	34
TGCCGTGGATCGTCCT-1_WSSS_THYst9699525	4.0842e-05	0	0.295039	57	63
TGCCTAATTGAAGATT-1_WSSS_THYst9699525	0.000293623	0	0.651829	55	105
TGCGGACTTGACTCCG-1_WSSS_THYst9699525	0.000713195	0	0.80636	68	76
TGCGTACGGCTAATTG-1_WSSS_THYst9699525	8.98619e-06	0	0	67	101
TGCTAAGTGTCTATTT-1_WSSS_THYst9699525	0.00027522	0	0.725879	52	90
TGCTCGGCGAAACCCA-1_WSSS_THYst9699525	5.01018e-05	0	0	57	61
TGCTCGGTGGGTCACC-1_WSSS_THYst9699525	0.000896941	0.260809	0	66	72
TGCTCTTGAGAGTTTG-1_WSSS_THYst9699525	2.13715e-05	0	0	64	70
TGCTTCCCAAGCAGTA-1_WSSS_THYst9699525	1.89109e-05	0	0.824302	62	66
TGGACCAATCTAAGAT-1_WSSS_THYst9699525	1.90481e-05	0	0.834394	62	80
TGGAGAATAATCGTCC-1_WSSS_THYst9699525	0.000134615	0	0	72	44
TGGATGGCATCTTGGA-1_WSSS_THYst9699525	0.000239548	0	0	77	47
TGGCAAGCACAAGTCG-1_WSSS_THYst9699525	0.00160579	0	0.532002	66	56
TGGCAATGGGACGGCG-1_WSSS_THYst9699525	0.000207596	0	0.814125	54	106
TGGCTACACTCTACCT-1_WSSS_THYst9699525	0.231292	0	0.3006	64	100
TGGCTATGTGACATAC-1_WSSS_THYst9699525	1.12194e-05	0	0.656184	60	82
TGGGCGATACAATAAG-1_WSSS_THYst9699525	8.6207e-05	0	0	68	62
TGGGTGCACAAGCCAT-1_WSSS_THYst9699525	5.57171e-05	0	0.231697	69	85
TGGGTGTAATAGATTT-1_WSSS_THYst9699525	5.51105e-05	0	0	68	102
TGGTCGATATACCTCT-1_WSSS_THYst9699525	0.0290079	0.821709	0	73	37
TGGTGCCCTGCCTTAC-1_WSSS_THYst9699525	0.44434	0	0	74	52
TGTACCTACACGAGGG-1_WSSS_THYst9699525	2.506e-05	0	0	59	91
TGTCCACGGCTCAACT-1_WSSS_THYst9699525	0.000291155	0	1.04568	65	101
TGTCCGCAAACAATTC-1_WSSS_THYst9699525	0.264923	0	0.597945	73	51
TGTGAGACTAGCCCAA-1_WSSS_THYst9699525	2.30709e-05	0	0.364779	59	63
TGTGCCGGTGCCGGAA-1_WSSS_THYst9699525	2.9547e-05	0	0	53	97
TGTGGCGGGCTTCTGG-1_WSSS_THYst9699525	3.54802e-05	0	0	65	59
TGTGGTTGCTAAAGCT-1_WSSS_THYst9699525	0.000120818	0	0	65	49
TGTTCCGGCCTGAGCT-1_WSSS_THYst9699525	0.0155826	0	0.357466	70	66
TTAAAGGCGATGCTCG-1_WSSS_THYst9699525	0.000204817	0	0	73	49
TTAAAGTAAGTCGCCA-1_WSSS_THYst9699525	0.0022723	0	0.662289	69	105
TTAAGTATTGTTATCC-1_WSSS_THYst9699525	1.52686e-05	0	0	64	90
TTAATTGCTTTGGGTG-1_WSSS_THYst9699525	3.9225e-05	0	0	62	76
TTACACGATCTGCGAC-1_WSSS_THYst9699525	0.000119396	0	0.422764	62	110
TTACCCTAGGGATTGG-1_WSSS_THYst9699525	7.19677e-05	0	0	60	58
TTAGAATAAGGGTCGG-1_WSSS_THYst9699525	0.28797	0.153685	0.914335	61	45
TTAGTAAACCTGCTCT-1_WSSS_THYst9699525	9.10492e-06	0	0.55789	62	94
TTATAGGTAATTGTCT-1_WSSS_THYst9699525	0.142561	0.781148	0.259278	61	73
TTCACGGTCGTCACGT-1_WSSS_THYst9699525	0.00438845	0	0.296603	71	27
TTCACTCGAGCACCTA-1_WSSS_THYst9699525	0.000180316	0	0	55	69
TTCACTTCCTAGAACG-1_WSSS_THYst9699525	0.0469028	0	0	67	51
TTCAGCTGGCGTGCCC-1_WSSS_THYst9699525	1.48983e-05	0	0.971618	55	95
TTCAGTTCAAGAGGAG-1_WSSS_THYst9699525	9.64243e-05	0	0	72	38
TTCCAGTGGGTTTCGT-1_WSSS_THYst9699525	0.000203887	0	0	75	47
TTCCATCGACAGCGTG-1_WSSS_THYst9699525	0.000394301	0	0.421224	61	107
TTCGAACGAAACATGC-1_WSSS_THYst9699525	0.0106002	0	0	74	42
TTCGCACTGTACGACA-1_WSSS_THYst9699525	3.64793e-05	0	0	61	59
TTCGCGCGCCATACGA-1_WSSS_THYst9699525	1.62992	0.347155	0.484002	59	47
TTCGGTACTGTAGAGG-1_WSSS_THYst9699525	0.00810716	0	0	67	63
TTCTAGAAAGTCTTAT-1_WSSS_THYst9699525	1.06072	0.281296	0.500588	60	46
TTCTATTAAACGCAGC-1_WSSS_THYst9699525	6.42566e-05	0	0	67	55
TTGAACGACGTGCTGA-1_WSSS_THYst9699525	1.76319e-05	0	1.74894	60	88
TTGACCAGGAACAACT-1_WSSS_THYst9699525	1.23972e-05	0	0	64	80
TTGAGAAGTTTAGCAT-1_WSSS_THYst9699525	0.0235562	0	1.35373	55	87
TTGATGCCGCTCGTCG-1_WSSS_THYst9699525	1.94662e-05	0	0	70	34
TTGCCGCTTTCTAGTA-1_WSSS_THYst9699525	1.59624e-05	0	0	62	78
TTGCCTTCTCGCCGGG-1_WSSS_THYst9699525	0.000167868	0	0.84129	68	104
TTGCGCTTGATCAATA-1_WSSS_THYst9699525	0.00347135	0	0	69	101
TTGCGGAAAGCTGCCC-1_WSSS_THYst9699525	6.6164e-05	0	0	76	42
TTGCTCATAGTACGTG-1_WSSS_THYst9699525	0.000516212	0	0.445176	67	107
TTGGACCTATAACAGT-1_WSSS_THYst9699525	0.0281065	0	1.06775	56	86
TTGGGAAGACGAGCCG-1_WSSS_THYst9699525	0.000126901	0	0.275027	68	64
TTGTCTCGGCAAGATG-1_WSSS_THYst9699525	2.56916e-05	0	0	75	41
TTGTGAACCTAATCCG-1_WSSS_THYst9699525	8.69228e-06	0	0	56	90
TTGTGCAGCCACGTCA-1_WSSS_THYst9699525	6.35251e-05	0	0.474658	60	74
TTGTGGTGGTACTAAG-1_WSSS_THYst9699525	3.31606e-05	0	0	63	95
TTGTGTATGCCACCAA-1_WSSS_THYst9699525	0.177692	0	0.719747	56	60
TTGTTTGTATTACACG-1_WSSS_THYst9699525	3.73447e-05	0	0	73	41

## Sheet: panel_h
index	ArterialEndo	VenousEndo	EGFL7	PECAM1	array_row	array_col
AAACAGTGTTCCTGGG-1_WSSS_THYst9699525	1.31604e-05	1.55988e-05	0	0	73	43
AAACATTTCCCGGATT-1_WSSS_THYst9699525	4.69757e-05	0.000185838	0.721951	0	61	97
AAACCTAAGCAGCCGG-1_WSSS_THYst9699525	2.88703e-05	2.28671e-05	0	0	65	83
AAACGGGCGTACGGGT-1_WSSS_THYst9699525	0.000119635	7.73717e-05	0	0	65	91
AAACGGTTGCGAACTG-1_WSSS_THYst9699525	0.000293837	0.000216689	0.297995	0	67	59
AAACTCGGTTCGCAAT-1_WSSS_THYst9699525	0.000414839	0.000627732	0	0	66	70
AAAGGCTACGGACCAT-1_WSSS_THYst9699525	0.000325543	0.000642443	0.187152	0	62	54
AAAGGCTCTCGCGCCG-1_WSSS_THYst9699525	0.000402505	0.0499843	0.448347	0	55	55
AAATCCGATACACGCC-1_WSSS_THYst9699525	1.89891e-05	2.11527e-05	0	0	65	87
AAATCTAGCCCTGCTA-1_WSSS_THYst9699525	0.0106458	2.26449	0.656668	0.31579	53	101
AACAATACATTGTCGA-1_WSSS_THYst9699525	8.27229e-05	0.0248638	0	0	61	37
AACACACGCTCGCCGC-1_WSSS_THYst9699525	0.00111885	0.00160894	0	0	51	93
AACATTGTGACTCGAG-1_WSSS_THYst9699525	0.000208805	0.000193502	0.300455	0	64	52
AACCCGACAACCCGTG-1_WSSS_THYst9699525	0.00285311	0.000422107	0.229925	0	67	43
AACCCGCTGTATTCCA-1_WSSS_THYst9699525	0.000202739	0.0378918	0.189602	0	75	59
AACCTCGCTTTAGCCC-1_WSSS_THYst9699525	4.56751e-05	2.14575e-05	0	0	62	82
AACGCGACCTTGGGCG-1_WSSS_THYst9699525	0.000128411	0.000219584	0	0	67	53
AACGCTGTTGCTGAAA-1_WSSS_THYst9699525	3.60572e-05	5.87715e-05	0	0	54	94
AACTAGGCTTGGGTGT-1_WSSS_THYst9699525	0.00304216	0.307602	0.854423	0	55	61
AACTCCAGAGCGTGTT-1_WSSS_THYst9699525	1.54013e-05	2.35673e-05	0	0	60	92
AAGACCCAACTGAACA-1_WSSS_THYst9699525	0.0779667	0.0184714	0.210954	0	60	54
AAGAGGCCCTTTGGAA-1_WSSS_THYst9699525	0.0272733	0.0534657	0	0.230235	59	109
AAGCACCCTGCGTATC-1_WSSS_THYst9699525	5.61654e-05	3.52935e-05	0	0	59	73
AAGCGCAGGGCTTTGA-1_WSSS_THYst9699525	0.000435365	0.0638935	0.489138	0	67	73
AAGCTCTTTCATGGTG-1_WSSS_THYst9699525	8.36077e-05	0.000256478	0.206564	0	57	81
AAGTGAGTCGGGTTTA-1_WSSS_THYst9699525	0.00032427	0.000674593	0.173878	0	62	48
AAGTGCTTCTCTATTG-1_WSSS_THYst9699525	2.6493e-05	0.000132947	0	0	69	37
AAGTTCACTCCAAGCT-1_WSSS_THYst9699525	0.000594138	0.000104213	0	0.342261	57	85
AAGTTGTGATGTTATA-1_WSSS_THYst9699525	0.000337189	0.00338512	0	0	66	106
AAGTTTATGGGCCCAA-1_WSSS_THYst9699525	0.433775	0.0115659	0.362636	0.197667	68	70
AATACCGGAGGGCTGT-1_WSSS_THYst9699525	3.6662e-05	0.000163276	1.01671	0	67	37
AATAGTCCGTCCCGAC-1_WSSS_THYst9699525	0.00579726	0.0209982	0.349754	0	57	57
AATCAGGTTTCATTTA-1_WSSS_THYst9699525	8.2798e-06	1.37972e-05	0	0	69	33
AATCATGTAAAGACTC-1_WSSS_THYst9699525	7.46885e-05	0.000209765	0.211952	0	54	98
AATCCCGCTCAGAGCC-1_WSSS_THYst9699525	5.65137e-05	0.00043821	0	0	76	56
AATCGTGAGCCGAGCA-1_WSSS_THYst9699525	0.00158077	0.587786	0.311807	0	67	83
AATGTGCTAATCTGAG-1_WSSS_THYst9699525	0.00031094	0.000197938	1.11989	0	66	32
AATTAACGGATTTCCA-1_WSSS_THYst9699525	4.04624e-05	0.000133854	0	0	58	66
AATTCCAAGCATGTAC-1_WSSS_THYst9699525	0.00238588	0.0120771	0	0	66	58
AATTCGATTCGAGGAT-1_WSSS_THYst9699525	0.0418969	0.00864911	0	0	66	76
AATTGCAGCAATCGAC-1_WSSS_THYst9699525	0.00119059	0.489739	0.716067	0	64	102
ACAAACTCCATCAGAG-1_WSSS_THYst9699525	8.77252e-05	0.000100335	0	0	76	40
ACAAAGCATGACCTAG-1_WSSS_THYst9699525	4.13935e-05	9.62168e-05	0.389123	0	63	97
ACAAGGATGCTTTAGG-1_WSSS_THYst9699525	9.01088e-06	7.71483e-06	0	0	61	87
ACAATTGTGTCTCTTT-1_WSSS_THYst9699525	0.0320279	0.356563	0.338176	0.183316	51	97
ACACGTAGGCCACAAG-1_WSSS_THYst9699525	9.26243e-05	0.00439177	0	0	58	110
ACAGCGACATTCTCAT-1_WSSS_THYst9699525	0.00011939	5.0117e-05	0	0	59	99
ACAGGCACGGATCCTT-1_WSSS_THYst9699525	2.09691e-05	2.39781e-05	0	0	69	95
ACAGGCTTGCCCGACT-1_WSSS_THYst9699525	0.000797188	0.112611	0.460072	0	53	87
ACATCCCGGCCATACG-1_WSSS_THYst9699525	1.43854	1.0821	0.677185	0.394852	55	57
ACCAACCGCACTCCAC-1_WSSS_THYst9699525	2.78013e-05	3.92135e-05	0.4223	0	65	97
ACCAATATGCAAGTTA-1_WSSS_THYst9699525	0.00104704	0.0288378	0.175515	0	56	78
ACCCATTTGTCCCTCT-1_WSSS_THYst9699525	0.00846944	0.161608	0	0	60	100
ACCCGATTGGTTCCGA-1_WSSS_THYst9699525	1.97344e-05	0.000117359	0.266002	0	69	35
ACCCGGAAACTCCCAG-1_WSSS_THYst9699525	0.00209427	0.0903283	0.733394	0	57	65
ACCCGTGTCATCAGTA-1_WSSS_THYst9699525	0.00477638	0.0637601	0.138085	0	58	54
ACCCTCCCGTCAGGGC-1_WSSS_THYst9699525	0.000662049	0.37949	0.246273	0	69	99
ACCGACACATCTCCCA-1_WSSS_THYst9699525	4.66874e-05	4.85912e-05	0	0	61	67
ACCGTGACCACGTGGG-1_WSSS_THYst9699525	1.5214e-05	0.00112883	0	0	61	39
ACCTACTATAAATCTA-1_WSSS_THYst9699525	0.0808346	0.239629	0.32011	0	68	58
ACCTCCGCCCTCGCTG-1_WSSS_THYst9699525	0.00310597	0.821568	0.394393	0.14942	55	107
ACGACTCTAGGGCCGA-1_WSSS_THYst9699525	2.59853e-05	0.000362599	0	0	71	93
ACGACTGGTCATACTC-1_WSSS_THYst9699525	0.00107902	0.00562936	0	0	64	34
ACGCAAACTAATAGAT-1_WSSS_THYst9699525	0.00816242	0.00531255	0.11699	0.11699	63	47
ACGCATACGTTTACTA-1_WSSS_THYst9699525	0.000726061	0.0360778	0.221919	0	56	102
ACGGACTCTCAAAGCG-1_WSSS_THYst9699525	0.456963	0.127103	0.464926	0	61	75
ACGGATGGTGCGGATA-1_WSSS_THYst9699525	5.59043e-05	0.000275736	0.329537	0	57	79
ACGGTACAGTTCAATG-1_WSSS_THYst9699525	4.12182e-05	0.00100806	0.176304	0	71	97
ACGTACTTTGGCACGG-1_WSSS_THYst9699525	8.18271e-06	2.11945e-05	0	0	70	32
ACGTTCACTATGCCGC-1_WSSS_THYst9699525	5.63031e-06	1.28523e-05	0	0	74	38
ACGTTCGTTCAGGAAA-1_WSSS_THYst9699525	0.00179081	0.275605	0.514221	0	60	44
ACGTTCTGTACAAGTC-1_WSSS_THYst9699525	2.35467e-05	1.6907e-05	0	0	65	95
ACTACAAAGAGAGGTG-1_WSSS_THYst9699525	5.72497e-05	0.000113109	0.217215	0	71	49
ACTACGCGTTAGAATT-1_WSSS_THYst9699525	0.000236706	0.000480898	0	0.269381	60	56
ACTATTTCCGGGCCCA-1_WSSS_THYst9699525	5.16955e-05	3.81261e-05	0	0	59	41
ACTCAAGTGCAAGGCT-1_WSSS_THYst9699525	3.1954e-05	8.53178e-06	0	0	60	86
ACTCCCTAATGCTAAA-1_WSSS_THYst9699525	0.0388543	0.242913	0.707685	0.108285	57	69
ACTCCGGCCGACCACT-1_WSSS_THYst9699525	0.000284182	0.000838321	0.180426	0	70	90
ACTCTGACCTAATAGA-1_WSSS_THYst9699525	3.41496e-05	4.67742e-05	0	0	69	97
ACTGAAACGCCGTTAG-1_WSSS_THYst9699525	7.85931e-05	0.000192772	0	0	57	93
ACTGCCCGCCATTCTC-1_WSSS_THYst9699525	0.00160436	0.00850091	0	0	68	30
ACTGGGATGCCAGTGC-1_WSSS_THYst9699525	3.67538e-05	0.000301295	0	0	73	53
ACTTACGCATCCACGC-1_WSSS_THYst9699525	4.4316e-05	0.000106678	0	0	58	78
ACTTCCATGCGGGACA-1_WSSS_THYst9699525	2.48878e-05	1.21014e-05	0	0	61	85
ACTTGTTACCGGATCA-1_WSSS_THYst9699525	0.000293183	0.0352625	0.432013	0	75	57
AGAAGGTTGTAGGTCG-1_WSSS_THYst9699525	2.76992e-05	4.24508e-05	0	0	64	78
AGACTGTTACCGGGTC-1_WSSS_THYst9699525	0.000959767	0.0108302	0.687111	0	63	45
AGAGAAACACCAGAAA-1_WSSS_THYst9699525	6.88142e-05	0.000397507	0.250093	0	68	34
AGATATAATACGACTA-1_WSSS_THYst9699525	2.63013e-05	7.1054e-05	0	0	64	72
AGCAAAGGCCGCTAGT-1_WSSS_THYst9699525	9.07778e-05	6.60287e-05	0	0	60	72
AGCAGAAGGAGAAAGA-1_WSSS_THYst9699525	2.33254e-05	1.84774e-05	0	0	64	68
AGCAGCCAGATGAATA-1_WSSS_THYst9699525	0.00221286	0.0124521	0.391041	0	56	58
AGCATATCAATATGCT-1_WSSS_THYst9699525	0.00361322	0.00451492	0.44219	0	51	95
AGCATTACGAGGCAAG-1_WSSS_THYst9699525	0.000442729	0.235956	0.488332	0	67	105
AGCCAAGCTTTGTGTC-1_WSSS_THYst9699525	0.0126538	0.000328343	0.266815	0	64	58
AGCCACAGGTTACCCG-1_WSSS_THYst9699525	1.13766e-05	8.70012e-06	0	0	63	89
AGCCCGCAACAAGCAG-1_WSSS_THYst9699525	4.74886e-05	0.000184442	0.219126	0	68	54
AGCCCGGTAGCCTGTA-1_WSSS_THYst9699525	0.000921419	0.00125125	0.143144	0	61	49
AGCCCTCCCTGGTGGC-1_WSSS_THYst9699525	0.000142957	0.000235485	0	0	67	29
AGCGACTTTGAAGACA-1_WSSS_THYst9699525	0.000643698	0.000417157	0	0	77	45
AGCGATGCGCCTAATA-1_WSSS_THYst9699525	1.84863e-05	0.000443118	0	0	64	108
AGCGCATAATGAATCG-1_WSSS_THYst9699525	0.00453051	0.028477	0.265081	0	57	55
AGCGGACACTTCGTAG-1_WSSS_THYst9699525	0.000225818	0.000245447	0.709982	0	62	62
AGCGGGTCTGACACTC-1_WSSS_THYst9699525	0.0330873	0.0600094	0.540927	0.214465	66	66
AGCTAACAAGCAATGT-1_WSSS_THYst9699525	0.000876269	0.452536	0	0	61	33
AGCTAAGTACGCAGGC-1_WSSS_THYst9699525	1.22555e-05	1.53323e-05	0	0	64	86
AGCTCCATATATGTTC-1_WSSS_THYst9699525	0.00149139	0.08802	0.155467	0	57	109
AGCTTCTTCTCGAGCA-1_WSSS_THYst9699525	8.66129e-05	0.00053961	0	0	68	100
AGGAAGCTGTCCGCCG-1_WSSS_THYst9699525	1.68007e-05	2.10333e-05	0	0	61	65
AGGAGGCCTTCGCGCG-1_WSSS_THYst9699525	0.00406409	1.36545	1.13064	0	52	98
AGGATATCCGACTGCA-1_WSSS_THYst9699525	2.76159e-05	0.000515217	0	0	71	95
AGGCAGGGAGCGTACT-1_WSSS_THYst9699525	0.010435	0.113343	0	0.302297	59	49
AGGCCTATCATACCAA-1_WSSS_THYst9699525	4.83247e-05	3.67641e-05	0	0	72	52
AGGCCTGAGAATCTCG-1_WSSS_THYst9699525	6.09937e-06	7.10971e-06	0	0	62	88
AGGGACTCTACGCGAC-1_WSSS_THYst9699525	0.000242411	0.000273957	0	0	55	53
AGGGTCAGAGCACTCG-1_WSSS_THYst9699525	6.3656e-05	6.44889e-05	0	0	68	40
AGGGTGCCGTTCTTTA-1_WSSS_THYst9699525	0.000612212	0.0333996	0	0	65	33
AGGGTTCAGACGGTCC-1_WSSS_THYst9699525	0.000155253	0.000235521	0.311859	0	69	45
AGGTAGATCGAGATAT-1_WSSS_THYst9699525	5.34128e-05	0.00331556	0	0	63	35
AGGTGGTGACCTTCGC-1_WSSS_THYst9699525	0.0415679	0.0105632	0.513417	0	64	56
AGTACTCTTATGCCCA-1_WSSS_THYst9699525	0.000221495	6.26342e-05	0	0	56	88
AGTAGAAGGCGCCTCA-1_WSSS_THYst9699525	0.00328293	0.534706	0.579893	0	70	62
AGTATACACAGCGACA-1_WSSS_THYst9699525	0.0112281	0.574512	0.371679	0.13981	64	48
AGTATTTGGCACGACC-1_WSSS_THYst9699525	0.0145916	0.841116	0.503642	0	58	52
AGTCAAATGATGTGAT-1_WSSS_THYst9699525	2.37857e-05	3.85856e-05	0.991039	0	67	35
AGTCACTAGCTCTCGA-1_WSSS_THYst9699525	0.000287027	0.000931611	0	0	55	99
AGTCGTATAAAGCAGA-1_WSSS_THYst9699525	2.3584e-05	1.34752e-05	0	0	65	81
AGTCGTCGACCACCAA-1_WSSS_THYst9699525	1.48465e-05	1.1223e-05	0	0	57	91
AGTCTTTAAAGTGTCC-1_WSSS_THYst9699525	0.00387812	0.00830236	0.425512	0	67	77
AGTGATAACCTGCGCG-1_WSSS_THYst9699525	1.54138e-05	1.17039e-05	0	0	59	89
AGTGCACGCTTAAGAA-1_WSSS_THYst9699525	0.00155893	0.0989635	0.208348	0	52	96
AGTGCTAAACACAGCA-1_WSSS_THYst9699525	3.4925e-05	8.06613e-05	0	0	61	91
AGTGGCGTCTGAAGGT-1_WSSS_THYst9699525	1.75495e-05	1.57458e-05	0	0	62	86
AGTTGACGGTCCTTGC-1_WSSS_THYst9699525	6.20756e-05	0.0001197	0	0	65	63
AGTTGGCAAGGCTAGA-1_WSSS_THYst9699525	0.000502343	0.470735	0.258191	0.258191	68	106
AGTTTGCACCTGCCTC-1_WSSS_THYst9699525	2.90099e-05	2.06253e-05	0	0	58	74
ATAAACGTTGCACCAC-1_WSSS_THYst9699525	9.69345e-05	0.0029016	0	0	57	107
ATAATCTTGGAGAACC-1_WSSS_THYst9699525	0.636898	0.379276	0.293308	0.293308	61	77
ATAATTAGCTAAGTAG-1_WSSS_THYst9699525	2.07424e-05	1.97932e-05	0	0	64	64
ATACAGGCCCTCCAAT-1_WSSS_THYst9699525	0.000843294	0.425298	0.544806	0	56	72
ATACCTAACCAAGAAA-1_WSSS_THYst9699525	0.00019539	0.00297041	0.466212	0	58	64
ATACGAGGTTTGTAAG-1_WSSS_THYst9699525	7.43331e-05	0.000264552	0.429121	0	75	49
ATACGTACTTAGCCAC-1_WSSS_THYst9699525	0.00239997	0.00988697	0	0	55	77
ATACGTTATGCACGGA-1_WSSS_THYst9699525	2.96075e-05	4.34934e-05	0	0	63	63
ATACTACCCGTACCAC-1_WSSS_THYst9699525	3.24052e-05	0.000177482	0	0	59	105
ATACTGCCTTACACCG-1_WSSS_THYst9699525	2.82606e-05	2.16418e-05	0	0	58	84
ATAGCAACTAGGGAAG-1_WSSS_THYst9699525	3.04845e-05	0.000129826	0	0	62	98
ATATAAAGCGCTCGTG-1_WSSS_THYst9699525	0.000836556	0.00109526	0.30819	0	58	68
ATATAACACGGGCGCA-1_WSSS_THYst9699525	0.00216561	0.124193	0.387586	0	66	94
ATATACGCTCGTGACG-1_WSSS_THYst9699525	3.95107e-05	0.00050796	0	0	62	108
ATATCGTTCCTCGAAC-1_WSSS_THYst9699525	7.10985e-05	2.35415e-05	0	0	58	92
ATATGGGATAGCAACT-1_WSSS_THYst9699525	0.000111705	0.000326149	0.189621	0	71	55
ATCAAGATCCCAGGAC-1_WSSS_THYst9699525	9.03805e-05	0.000546247	0.300552	0	72	58
ATCAGCCTCATGCTGC-1_WSSS_THYst9699525	5.31e-05	3.06652e-05	0	0	57	87
ATCATAGATCGACGAG-1_WSSS_THYst9699525	0.000195262	0.000835751	0	0	74	44
ATCATAGCCCTATGTA-1_WSSS_THYst9699525	6.20116e-05	0.000586744	0	0	62	106
ATCCACATCGACAGAA-1_WSSS_THYst9699525	0.121048	0.0709659	0	0	62	72
ATCCCATTTCCGTGGG-1_WSSS_THYst9699525	8.80162e-05	0.00015707	0	0	71	57
ATCGTTAGCTAGCGGA-1_WSSS_THYst9699525	0.0002597	0.000251159	0.479387	0	58	98
ATCTAATATCCTACGG-1_WSSS_THYst9699525	0.00014722	0.000282737	0.183146	0	55	67
ATCTACCATCTGCTCC-1_WSSS_THYst9699525	5.62788e-05	0.000407882	0.166434	0	70	88
ATCTAGCTTGTGAGGG-1_WSSS_THYst9699525	0.00109422	0.0322511	0	0.212083	67	65
ATCTCCCACGGAATAT-1_WSSS_THYst9699525	8.43566e-05	0.00350678	0.197263	0	60	108
ATCTGACATGGAAGGA-1_WSSS_THYst9699525	2.65413	1.66395	0.671194	0.436067	63	41
ATCTGCTGTTATCGCC-1_WSSS_THYst9699525	0.000240439	0.000233638	0	0	67	57
ATCTGGGCTGTTCTTG-1_WSSS_THYst9699525	2.26031e-05	7.16834e-05	0	0	61	69
ATCTTATCGCACACCC-1_WSSS_THYst9699525	0.000841141	0.25072	0.735358	0	64	104
ATGACTATCAGCTGTG-1_WSSS_THYst9699525	0.0196938	0.034929	0	0	63	43
ATGCTCTGGCGCGGTA-1_WSSS_THYst9699525	0.00663655	0.00456698	0	0	60	76
ATGGACTGCTTAGTTG-1_WSSS_THYst9699525	2.63533e-05	2.49133e-05	0	0	75	39
ATGGTATTGGGAACCG-1_WSSS_THYst9699525	0.000115914	0.0196187	0	0	73	61
ATGTACGATGACGTCG-1_WSSS_THYst9699525	0.011879	0.452512	0.285775	0	66	64
ATGTAGCGCGCGTAGG-1_WSSS_THYst9699525	0.00329232	0.05888	0.724192	0.303325	68	72
ATGTCTTGTTTGACTC-1_WSSS_THYst9699525	6.91557e-05	0.000227457	0	0	74	34
ATGTTGATTAGAGACT-1_WSSS_THYst9699525	3.27477e-05	8.81018e-05	0	0	68	92
ATGTTGTAGTCTGTTT-1_WSSS_THYst9699525	0.000462264	0.000543879	0	0	65	47
ATTATCGGAATGTACG-1_WSSS_THYst9699525	8.95102e-05	0.00017624	0	0	69	57
ATTATTCAGAGTCACT-1_WSSS_THYst9699525	0.000705849	0.023281	0	0	67	97
ATTCAACCATTTAAGG-1_WSSS_THYst9699525	3.74504e-05	9.31575e-05	0	0	58	100
ATTCACTGATGTTGGA-1_WSSS_THYst9699525	0.000530755	0.0924657	0.30605	0.164688	56	68
ATTCATCGTTGAGGCA-1_WSSS_THYst9699525	2.05971e-05	1.07877e-05	0	0	61	89
ATTCGCGCCTTGAGAG-1_WSSS_THYst9699525	5.49117e-05	0.000598484	0	0	65	107
ATTGCCTTTATGTTTG-1_WSSS_THYst9699525	2.53616e-05	1.36474e-05	0.501538	0	64	84
ATTGCGATCAGTAACT-1_WSSS_THYst9699525	0.000868426	0.222996	0.185009	0.185009	51	99
ATTGGATTACAGCGTA-1_WSSS_THYst9699525	0.0286493	0.704588	0.437779	0	54	102
ATTGTCTGTTTCATGT-1_WSSS_THYst9699525	0.000131945	0.00051793	0.379657	0	71	53
CAACCTACCGAGCAGT-1_WSSS_THYst9699525	0.000391947	0.375837	0.669723	0	61	103
CAACGCGATGAGCCAA-1_WSSS_THYst9699525	1.8125e-05	2.03081e-05	0	0	74	36
CAACTGCTCATCCGAT-1_WSSS_THYst9699525	0.00080033	0.000402055	0.219574	0	59	55
CAAGCGGCACATAATT-1_WSSS_THYst9699525	3.31694e-05	0.000201732	0	0	54	72
CAAGGCCAGTGGTGCA-1_WSSS_THYst9699525	2.26618e-05	7.92113e-06	0	0	66	100
CAAGTAAGTGATAGAC-1_WSSS_THYst9699525	8.76105e-05	0.000387248	0	0	69	53
CAAGTCGTTGAAATCT-1_WSSS_THYst9699525	0.00123284	0.00146719	0	0	76	48
CAATGACCCTTAATTT-1_WSSS_THYst9699525	4.44325e-05	0.000227739	0.276588	0	73	57
CAATGCGAGAAGTATC-1_WSSS_THYst9699525	3.85294e-05	2.45427e-05	0.218705	0	54	82
CACACACGCTAACGAG-1_WSSS_THYst9699525	0.0133723	0.175738	0.308355	0	55	103
CACAGGGCCATATAGT-1_WSSS_THYst9699525	0.011602	0.0649527	0.617142	0	57	97
CACAGGGCCGTTGTCA-1_WSSS_THYst9699525	9.32132e-05	8.38413e-05	0.460968	0	62	60
CACATCGTGCACGCGC-1_WSSS_THYst9699525	5.13936e-05	5.73314e-05	0.235796	0	60	38
CACATCTCACCGACGA-1_WSSS_THYst9699525	0.00109498	0.000413185	0	0	57	75
CACCCTAACAAGATCT-1_WSSS_THYst9699525	0.00013341	0.000749571	0	0	56	80
CACCGGGCATCACAAG-1_WSSS_THYst9699525	1.43027e-05	3.05964e-05	0.389245	0	72	94
CACGTTTCGTACACAC-1_WSSS_THYst9699525	1.28384e-05	3.01196e-05	0	0	55	91
CACTACGGGAGCTGCC-1_WSSS_THYst9699525	9.46552e-05	0.000805953	0.265513	0	59	107
CACTCTCAAGCATCGA-1_WSSS_THYst9699525	6.70863e-05	0.000292318	0.135787	0	69	47
CACTCTTCTGCTAGCC-1_WSSS_THYst9699525	3.71986e-05	2.74189e-05	0.428133	0	59	101
CACTGACGATTGTGGA-1_WSSS_THYst9699525	0.000203447	0.00042183	0.185364	0	65	51
CAGAACTTAGCCCTCT-1_WSSS_THYst9699525	9.991e-05	0.000534006	0	0	53	85
CAGATAATGGGCGGGT-1_WSSS_THYst9699525	2.10343e-05	1.61191e-05	0	0	66	102
CAGCAGTCTGTGCTGC-1_WSSS_THYst9699525	0.000269205	0.000950364	0	0	62	74
CAGCTCTGGGCTCACT-1_WSSS_THYst9699525	0.00086436	0.000517242	0.728131	0	73	35
CAGGCAGTCTTACCAG-1_WSSS_THYst9699525	1.53605e-05	1.88857e-05	0	0	65	85
CAGTGTCGGCTGGCCC-1_WSSS_THYst9699525	0.0363805	1.03099	0.681024	0	52	92
CAGTTCGAGGACCCGA-1_WSSS_THYst9699525	4.83819e-05	0.000150644	0.206021	0	69	49
CATAAGAAGCTTGGCT-1_WSSS_THYst9699525	9.38417e-05	0.000101542	0	0	58	72
CATACACGGTTCCCAC-1_WSSS_THYst9699525	0.000338007	0.000296392	0	0	61	55
CATACGAACTAGCTGG-1_WSSS_THYst9699525	0.0217933	0.0653227	0.308292	0	65	31
CATACTTCTTTCTCCG-1_WSSS_THYst9699525	0.863042	0.0209763	0.169558	0.654357	68	52
CATAGAGGAGATACTA-1_WSSS_THYst9699525	0.000172199	0.00165066	0.184348	0	69	87
CATAGTCAAATACATA-1_WSSS_THYst9699525	3.66373e-05	4.12113e-05	0	0	65	93
CATCATTACCCTGAGG-1_WSSS_THYst9699525	0.00904233	0.85811	0.499461	0.358994	52	94
CATCCTCTCAAAGATC-1_WSSS_THYst9699525	0.000328364	0.0112014	0	0	54	92
CATGAGATGCACTCTC-1_WSSS_THYst9699525	4.25645e-05	0.000210827	0.561252	0	59	79
CATGCGTTGAGAGGAG-1_WSSS_THYst9699525	0.0176401	0.462668	0.707301	0	72	46
CATGGATTGTCTTCCG-1_WSSS_THYst9699525	0.0671013	0.0714997	0	0	55	101
CATGGGTATGCCTTAT-1_WSSS_THYst9699525	0.000303534	0.000341145	0.208314	0.208314	56	82
CATGGTTTATTAATCA-1_WSSS_THYst9699525	0.000748551	3.55632	0.902965	0.312418	69	103
CATGTAAGAGACATTT-1_WSSS_THYst9699525	0.243631	0.0320186	0.401207	0.220591	54	90
CATTACGCAGGAAGGG-1_WSSS_THYst9699525	2.21315e-05	6.50246e-05	0	0	71	101
CATTATCCCATTAACG-1_WSSS_THYst9699525	2.15061e-05	3.37383e-05	0	0	67	31
CCAACCTTATGTAACT-1_WSSS_THYst9699525	0.000146445	0.000134038	0	0	67	41
CCACGGCAGGTGTAGG-1_WSSS_THYst9699525	0.00015333	0.000480611	0	0	71	31
CCACTGTTTGGATTAA-1_WSSS_THYst9699525	7.24186e-05	0.000170503	0	0	58	106
CCAGCTCGAACGCATT-1_WSSS_THYst9699525	0.000189715	0.000417116	0.410561	0	63	65
CCAGTCTTGTCATAGA-1_WSSS_THYst9699525	6.36039e-05	8.73508e-05	0	0	59	59
CCATATGGAAACTATA-1_WSSS_THYst9699525	0.00486058	0.0142704	0.140195	0	53	103
CCATGCCCTAGATTTC-1_WSSS_THYst9699525	9.36978e-05	0.000513615	0.251466	0	56	98
CCATGGCAAACGCTCA-1_WSSS_THYst9699525	9.87418e-06	1.31708e-05	0	0	74	40
CCATTTCTACCTATTA-1_WSSS_THYst9699525	7.22855e-05	0.00599579	0.290468	0	55	71
CCCAAGTCATTACACT-1_WSSS_THYst9699525	2.11182e-05	9.47334e-05	0	0	68	96
CCCAATGAGATTTGCA-1_WSSS_THYst9699525	0.000458088	0.00292039	0	0	60	40
CCCGCAAATAATCATC-1_WSSS_THYst9699525	7.81357e-05	0.000127393	0	0	77	55
CCCGGGTCGTTCAGGG-1_WSSS_THYst9699525	0.00847632	0.25854	0.744499	0	65	57
CCCTAGCTCTAAGGTC-1_WSSS_THYst9699525	0.000145515	0.000155943	0	0	77	53
CCCTCGATAATACACA-1_WSSS_THYst9699525	0.00598767	0.0115164	0	0	69	29
CCCTTTAATGGAGTTC-1_WSSS_THYst9699525	4.00927e-05	0.000637176	0.170703	0	63	109
CCGACAATAGGCCGCC-1_WSSS_THYst9699525	0.000359373	0.0216553	0	0	57	111
CCGCATGTGGTACGAT-1_WSSS_THYst9699525	0.00145828	0.273053	0.355984	0	56	66
CCGCTCTTCCGAACTA-1_WSSS_THYst9699525	2.85782e-05	0.000102429	0.391946	0	63	99
CCGGAGCGTACTTTCT-1_WSSS_THYst9699525	0.00281877	0.00099978	0	0	58	56
CCGTAGGAAATCCCTG-1_WSSS_THYst9699525	0.000454047	0.0036187	0	0	60	96
CCGTAGGGTTGTTTAC-1_WSSS_THYst9699525	0.00949208	0.585553	0.288879	0.288879	60	104
CCGTTTCCTTTCCGTG-1_WSSS_THYst9699525	0.000452846	0.000613946	0	0	76	46
CCTATAATGAGTGCCC-1_WSSS_THYst9699525	0.00038995	0.000707043	0	0	55	81
CCTATATTTGTCCTGG-1_WSSS_THYst9699525	0.0253363	0.0980758	0.369764	0.201876	62	52
CCTATGGTCAAAGCTG-1_WSSS_THYst9699525	0.365619	0.290973	0.485737	0.348482	68	68
CCTATGTCCACTCCAC-1_WSSS_THYst9699525	1.52586e-05	1.77677e-05	0	0	62	92
CCTCCTGTTGTGTCGT-1_WSSS_THYst9699525	2.6864e-05	1.56394e-05	0	0	62	96
CCTCGCGCTGTGCGAT-1_WSSS_THYst9699525	0.000162473	0.000154755	0	0	57	59
CCTCGGTTTCCTTGCC-1_WSSS_THYst9699525	1.82394e-05	9.83648e-05	0	0	70	38
CCTCTACAAGGATTGG-1_WSSS_THYst9699525	0.000999214	0.104605	0.172288	0	67	27
CCTGAGAATAAATGCA-1_WSSS_THYst9699525	0.000321135	5.10357e-05	0	0	71	33
CCTGGTCGAATGTGGG-1_WSSS_THYst9699525	1.62819e-05	1.79307e-05	0	0	59	69
CCTGTTCAACCTCGGG-1_WSSS_THYst9699525	0.000136249	7.02732e-05	0	0	71	51
CCTGTTTGAAGACACG-1_WSSS_THYst9699525	4.34748e-05	2.43438e-05	0	0	58	94
CCTTCAGTTAAAGTGA-1_WSSS_THYst9699525	0.061672	0.0724359	0.684284	0	61	47
CCTTCGTATAGAATCC-1_WSSS_THYst9699525	0.000770175	0.223502	0.3738	0	69	61
CCTTGACCACTTTATT-1_WSSS_THYst9699525	0.00105994	0.0439601	0	0	55	109
CCTTGTGAACGTGGTT-1_WSSS_THYst9699525	0.0309706	1.92908	0.522664	0.158395	72	48
CCTTTAAGGGAGCACT-1_WSSS_THYst9699525	0.0020057	0.0977725	0.39349	0	58	50
CGAACAGTATGGGCGT-1_WSSS_THYst9699525	0.00358143	0.0598831	0.671991	0	50	96
CGAATGACGCATAATG-1_WSSS_THYst9699525	0.355131	0.508321	0.446711	0.446711	63	57
CGAGACTACTGCTGCT-1_WSSS_THYst9699525	2.58914e-05	0.000116041	0	0	72	98
CGAGAGCTTTCACTAC-1_WSSS_THYst9699525	1.07051e-05	1.15535e-05	0	0	64	88
CGAGAGGGTAGCCGCG-1_WSSS_THYst9699525	0.158491	0.696435	0.302492	0.302492	56	104
CGAGGGTATCCAGGTG-1_WSSS_THYst9699525	5.11509e-05	4.4326e-05	0	0	64	60
CGATAGTCGTACTGCA-1_WSSS_THYst9699525	4.34815e-05	3.68508e-05	0	0	66	88
CGATCCACCATTGTTG-1_WSSS_THYst9699525	6.39725e-05	0.000211459	0.185465	0	72	54
CGATCCTCGCAACATA-1_WSSS_THYst9699525	0.00016226	0.00283607	0	0	66	40
CGATTAAATATCTCCT-1_WSSS_THYst9699525	0.176809	0.993207	0.310146	0.114407	56	62
CGATTCGCCTGGCTGC-1_WSSS_THYst9699525	0.0809038	0.00404051	0	0	57	73
CGCACGTCTGTTTATG-1_WSSS_THYst9699525	0.000129291	0.000402897	0	0	68	32
CGCATGCCGAATGCGT-1_WSSS_THYst9699525	2.29621e-05	0.000114346	0.44741	0	67	89
CGCCCAGCACGCCTAG-1_WSSS_THYst9699525	0.00178297	0.0071228	0	0	59	51
CGCCCAGCGTTTCACG-1_WSSS_THYst9699525	8.74698e-06	1.04593e-05	0	0	65	89
CGCCGCGTTCTGAACG-1_WSSS_THYst9699525	4.46768e-05	7.6372e-05	0	0	73	45
CGCCGTTCAGCATAGT-1_WSSS_THYst9699525	4.49323e-05	0.000102139	0	0	58	104
CGCGAAGTGGCATACT-1_WSSS_THYst9699525	0.000238592	0.000265888	0	0	64	96
CGCGACCGCGACAGAT-1_WSSS_THYst9699525	3.15705e-05	2.77504e-05	0	0	59	81
CGCTGTGTGGATGTTG-1_WSSS_THYst9699525	3.93074e-05	5.81914e-05	0	0	59	43
CGCTTAGTATTGATAC-1_WSSS_THYst9699525	0.000213233	0.000761429	0.189212	0	66	52
CGCTTCGGTCTAAGAC-1_WSSS_THYst9699525	0.00101485	0.0398472	0.343677	0.343677	66	104
CGGAAAGAATCAAACG-1_WSSS_THYst9699525	0.00562018	0.572536	0.19425	0.356834	58	48
CGGACCTCTGTAGTTA-1_WSSS_THYst9699525	0.000130941	0.000202869	0	0	76	52
CGGATCCTCAAGGACT-1_WSSS_THYst9699525	2.77124e-05	2.81136e-05	0	0	60	80
CGGCCAGAGCGACCAT-1_WSSS_THYst9699525	0.000306023	0.000651158	0	0	67	49
CGGCGCCATCAATCCC-1_WSSS_THYst9699525	6.72183e-05	2.40315e-05	0	0	59	93
CGGTCCGTCGCAAGCC-1_WSSS_THYst9699525	0.00168261	0.0190865	0.587763	0	63	51
CGGTTGAGTATCCTTC-1_WSSS_THYst9699525	6.98675e-05	0.000446285	0	0	66	30
CGTAAATAACAAAGGG-1_WSSS_THYst9699525	8.9376e-05	0.000449472	0.329857	0	75	55
CGTAACTTCGACACTT-1_WSSS_THYst9699525	0.00049265	0.000561382	0.225715	0	68	50
CGTAGAGAGTAATTAT-1_WSSS_THYst9699525	5.37102e-05	0.000543949	0	0	67	87
CGTCGCATGTGAGCCA-1_WSSS_THYst9699525	0.00140024	0.0621387	0.824747	0	65	77
CGTCGTCCTTCGCGAA-1_WSSS_THYst9699525	0.273929	0.0941547	0.782894	0	56	76
CGTGACCAGTCCTCTG-1_WSSS_THYst9699525	0.000364187	0.000825817	0.311872	0	63	55
CGTGGTACCCAAAGGC-1_WSSS_THYst9699525	0.000111685	0.00266203	0.276466	0	66	42
CGTGTCTCGTTACGAC-1_WSSS_THYst9699525	0.000902092	0.203074	0.966066	0.966066	60	34
CGTTAATGTCCCGACG-1_WSSS_THYst9699525	3.97232e-05	1.86877e-05	0	0	59	87
CGTTCAAGGAAACGGA-1_WSSS_THYst9699525	7.62248e-05	0.00011613	0	0	70	46
CGTTCAGACCCGCGAA-1_WSSS_THYst9699525	9.61376e-05	0.000484217	0	0	65	61
CGTTGAATACCGCGCT-1_WSSS_THYst9699525	0.000325966	0.000556819	0.218173	0	57	77
CGTTGCCCGCGTGGGA-1_WSSS_THYst9699525	0.000196706	0.00148603	0.162486	0	65	45
CGTTGTCGGCAATTGA-1_WSSS_THYst9699525	1.44632e-05	2.12071e-05	0	0	64	66
CTAAATCCGGTGTACA-1_WSSS_THYst9699525	0.00276503	0.0781277	0	0	61	35
CTAACTGATAATCGCC-1_WSSS_THYst9699525	2.42138e-05	9.41539e-05	0	0	58	102
CTACACTCGCAGATGG-1_WSSS_THYst9699525	5.65709e-05	0.000472547	0.272056	0	57	101
CTACTCAAGGTATAGT-1_WSSS_THYst9699525	5.48574e-05	0.0060499	0	0	60	42
CTAGGCGCCCTATCAG-1_WSSS_THYst9699525	0.00136682	0.00289143	0.187758	0	51	91
CTAGGGATAGGGACAA-1_WSSS_THYst9699525	4.19199e-05	3.06606e-05	0	0	71	43
CTAGGTTCGGACGTGA-1_WSSS_THYst9699525	0.000129462	0.000154011	0.625856	0	58	70
CTAGTAGAAAGGGATT-1_WSSS_THYst9699525	1.47824e-05	1.17346e-05	0	0	63	81
CTATAGGCGTTGATGT-1_WSSS_THYst9699525	0.0470133	0.675417	0	0.28928	62	38
CTATATCCAGCCTGGC-1_WSSS_THYst9699525	0.000180192	0.000313615	0	0	69	31
CTATCGACGAAATACA-1_WSSS_THYst9699525	0.0135448	0.00282257	0	0.209299	53	93
CTATGCCCGAATGCAA-1_WSSS_THYst9699525	3.90751e-05	2.24093e-05	0	0	63	59
CTATGGGAAGCGGAAT-1_WSSS_THYst9699525	0.00333824	2.26077	1.35793	0.215658	54	104
CTATTTGCTTGGAGGA-1_WSSS_THYst9699525	0.00147836	0.043854	0.220721	0	70	64
CTCAAACCACTGCCCG-1_WSSS_THYst9699525	0.00142815	0.0611144	0.351646	0.191201	64	40
CTCAACTAACCCGGAT-1_WSSS_THYst9699525	1.0504e-05	1.03993e-05	0	0	63	85
CTCACATTTACTAAAT-1_WSSS_THYst9699525	9.52341e-05	0.000729713	0	0	62	68
CTCACTGTGATACTTA-1_WSSS_THYst9699525	3.57837e-05	6.92223e-05	0	0	63	75
CTCAGAGCTAATGTCG-1_WSSS_THYst9699525	0.000733567	0.0396934	0.248686	0	73	59
CTCATTGCTCTAACAA-1_WSSS_THYst9699525	8.67302e-05	0.000187288	0.349003	0	60	78
CTCCTCCAGCTCACAC-1_WSSS_THYst9699525	0.000241819	0.000429035	0.133051	0	62	50
CTCGAGGCAAGTTTCA-1_WSSS_THYst9699525	4.33802e-05	0.000242106	0.312875	0	72	32
CTCGCCGAATGTAGGG-1_WSSS_THYst9699525	2.76741e-05	2.14806e-05	0.411741	0	60	64
CTCGCTAGGTAAGCGA-1_WSSS_THYst9699525	3.96799e-05	0.00116367	0.190321	0	72	96
CTCGTTACGGCTACCA-1_WSSS_THYst9699525	8.66463e-05	0.000321981	0.226914	0	70	40
CTCTAGCCCTCGGAAA-1_WSSS_THYst9699525	2.55178e-05	1.02979e-05	0	0	66	90
CTCTTCTGGAAGTTAG-1_WSSS_THYst9699525	0.749238	0.510666	0	0.680248	62	40
CTCTTGTCCCGCTTGG-1_WSSS_THYst9699525	0.0037385	0.00111449	0	0	54	58
CTGATCCCTTTATGCA-1_WSSS_THYst9699525	0.00143372	0.0167315	0	0	71	29
CTGCAGAGAATCAGAG-1_WSSS_THYst9699525	3.91753e-05	0.000182974	0	0	61	101
CTGCCTTTCTAGTAAA-1_WSSS_THYst9699525	2.75922e-05	2.9883e-05	0	0	63	93
CTGCGATTTCGAGATT-1_WSSS_THYst9699525	0.000154547	0.00405518	0.265044	0	72	60
CTGGTAAAGACTTACA-1_WSSS_THYst9699525	0.000107794	0.00144592	0	0	71	99
CTGTAGTGAGGATCGA-1_WSSS_THYst9699525	0.000998113	0.00109704	0	0	69	43
CTGTGGTCGGGAGATA-1_WSSS_THYst9699525	5.29005e-05	0.00011575	0	0	55	89
CTTAGTGTAGTAGCAT-1_WSSS_THYst9699525	0.100265	0.00300654	0	0	61	83
CTTAGTTGAGGAATCG-1_WSSS_THYst9699525	2.10851e-05	3.04195e-05	1.00391	0	67	33
CTTCAACTCCACTTGG-1_WSSS_THYst9699525	3.49404e-05	0.000112968	0	0	59	77
CTTCCGCTCCGTGAAG-1_WSSS_THYst9699525	8.21155e-05	0.00359587	0	0	56	50
CTTCGATTGCGCAAGC-1_WSSS_THYst9699525	0.000611957	0.225373	0	0	68	88
CTTCTGGGCGTACCTA-1_WSSS_THYst9699525	0.000181919	0.000112216	0	0	66	34
CTTGATGACCATCCAG-1_WSSS_THYst9699525	7.10113e-05	0.000863999	0	0	70	98
CTTGCCCACCCACGCA-1_WSSS_THYst9699525	0.000564151	0.183616	0.388138	0	70	100
CTTGGCCAAGCTGGGA-1_WSSS_THYst9699525	0.000681159	0.00103612	0	0	61	57
CTTTGCATCGCTCTTG-1_WSSS_THYst9699525	4.8248e-05	9.87626e-05	0	0	60	94
CTTTGGGATTGTTGCA-1_WSSS_THYst9699525	0.131049	0.259743	0.635745	0.304076	62	44
GAAACCTATACAAATG-1_WSSS_THYst9699525	0.0056113	0.210834	0.417265	0	60	52
GAAAGCAGTGCACTTT-1_WSSS_THYst9699525	0.0591838	0.979322	0.685506	0	56	54
GAACAACTGGGATGAA-1_WSSS_THYst9699525	0.000359136	0.0630243	0	0	67	85
GAACAGATTACTAAAT-1_WSSS_THYst9699525	0.0263131	0.00379214	0	0	57	71
GAACCCTCTGTGTTCT-1_WSSS_THYst9699525	8.41839e-05	0.000182775	0.382852	0	59	67
GAACCTTTAACGATCC-1_WSSS_THYst9699525	2.28776e-05	3.41135e-05	0	0	63	79
GAACTGTGGAGAGACA-1_WSSS_THYst9699525	0.00172748	0.000604511	0.465071	0	68	66
GAAGCCACTGATTATG-1_WSSS_THYst9699525	0.079123	0.0031742	0	0	65	69
GAAGCCTGCACATTCC-1_WSSS_THYst9699525	8.83375e-05	6.55178e-05	0	0	61	61
GAAGGAGTCGAGTGCG-1_WSSS_THYst9699525	0.00601735	0.20472	0.721782	0	66	60
GAATAGTGCTCGATTA-1_WSSS_THYst9699525	3.63427e-05	0.000348359	0	0	60	36
GAATGCGAATCGGTTC-1_WSSS_THYst9699525	3.89412e-05	5.79095e-05	0	0	63	69
GACACCCAAAGACGCG-1_WSSS_THYst9699525	0.000227288	0.000139017	0	0	75	37
GACACTTCCAATTACC-1_WSSS_THYst9699525	0.000286571	0.00553426	0	0	70	96
GACATCCGTCGAACTG-1_WSSS_THYst9699525	0.000101799	0.000336856	0.51474	0	65	71
GACCAAACGTTGACTG-1_WSSS_THYst9699525	0.000204875	0.00093495	0.438511	0	58	108
GACCTTCCACGTCTAC-1_WSSS_THYst9699525	0.253596	0.0285006	0.37472	0.20481	66	74
GACGAGGCTAATAAAC-1_WSSS_THYst9699525	0.00170507	0.589105	0.773202	0.255938	56	100
GACGATATCACTGGGT-1_WSSS_THYst9699525	0.000134273	0.00127551	0	0	72	34
GACGGGTTGGCCCGTA-1_WSSS_THYst9699525	0.00396874	0.0471169	0.238141	0.238141	61	51
GACGTTGCTCGGCGGC-1_WSSS_THYst9699525	1.91373e-05	0.000118996	0	0	73	31
GACTAGGCCGTTAGGT-1_WSSS_THYst9699525	7.08769e-05	0.000156141	0	0	66	78
GACTCTAGAGTTCCAA-1_WSSS_THYst9699525	8.63881e-05	0.000984257	0.427739	0	74	56
GACTGCAAATCGAGCT-1_WSSS_THYst9699525	0.00017524	0.000119948	0	0	59	75
GACTGCTGGTGAGAAA-1_WSSS_THYst9699525	0.000136166	0.000750193	0	0	67	39
GAGAACGGTTCTGACT-1_WSSS_THYst9699525	3.97606e-05	4.43864e-05	0	0	67	103
GAGAGTCTCGGGAGAG-1_WSSS_THYst9699525	1.07583e-05	5.00022e-05	0.649287	0	72	40
GAGCACCTGTGTCCAG-1_WSSS_THYst9699525	1.77131e-05	8.50672e-05	0	0	58	80
GAGCATCAACAACTTG-1_WSSS_THYst9699525	7.13393e-05	0.00104953	0	0	64	30
GAGCCAGCTACCTGTG-1_WSSS_THYst9699525	0.147617	0.747792	0.734886	0.624973	53	89
GAGCGGAATGCGGTGT-1_WSSS_THYst9699525	3.25547e-05	5.73884e-05	0.787707	0	68	48
GAGGAATATCTCTTTG-1_WSSS_THYst9699525	0.000100934	7.51077e-05	0	0	71	45
GAGGCCTGTTGATACA-1_WSSS_THYst9699525	0.00106225	0.00468361	0	0	63	107
GAGGGAGTCAGATCGC-1_WSSS_THYst9699525	0.00136199	0.959754	0.602236	0	65	41
GAGGGTAGTAACAAAG-1_WSSS_THYst9699525	2.65683e-05	0.00271261	0	0	63	31
GAGGTACGCGTGTCCC-1_WSSS_THYst9699525	0.293377	0.379064	0.648133	0	67	67
GAGTAGATACTAGTTG-1_WSSS_THYst9699525	5.4238e-05	3.23493e-05	0	0	62	64
GAGTATGCGCGTGCAT-1_WSSS_THYst9699525	0.000181226	0.000812102	0	0	63	71
GAGTCAGACCAGAATC-1_WSSS_THYst9699525	5.73893e-05	6.65591e-05	0	0	56	48
GAGTGTCAACCAGAAA-1_WSSS_THYst9699525	2.19151e-05	3.90194e-05	0	0	63	83
GATAGAACCCGCTAGG-1_WSSS_THYst9699525	4.37698e-05	0.000110818	0.21792	0	70	56
GATAGTGCGAGTAAGT-1_WSSS_THYst9699525	0.000735201	0.000599829	0	0	68	44
GATCAACATAAAGGGA-1_WSSS_THYst9699525	0.0110046	0.0501114	0.705144	0.705144	62	36
GATCTGCTATCTAAGG-1_WSSS_THYst9699525	0.000216622	0.000401325	0.24928	0	62	56
GATGAGGAACCTTCGG-1_WSSS_THYst9699525	0.00324875	0.674397	0.557046	0	67	81
GATGCTACCTTCGATG-1_WSSS_THYst9699525	0.000258912	0.000482268	0	0	70	58
GATTAACCGAAAGCCC-1_WSSS_THYst9699525	1.76103e-05	1.06623e-05	0	0	55	93
GATTAGAAACAAGCGT-1_WSSS_THYst9699525	7.23526e-05	7.77605e-05	0	0	75	45
GATTCTGTTAATGAGT-1_WSSS_THYst9699525	0.000475694	0.000659104	0.205111	0	74	62
GATTGGGAAAGGTTGT-1_WSSS_THYst9699525	5.10477e-05	0.000127146	0	0	66	80
GATTTGCGCTAACACC-1_WSSS_THYst9699525	0.000465713	0.00592752	0	0	75	51
GCAAACCTTGGCCATA-1_WSSS_THYst9699525	0.056243	0.939836	0.439029	0	57	67
GCAAGTGTAAAGCATG-1_WSSS_THYst9699525	0.000184465	0.000196479	0	0	67	45
GCACACACTGGTAGCC-1_WSSS_THYst9699525	0.000175062	4.4011e-05	0	0	56	94
GCACAGCACGGGCCGA-1_WSSS_THYst9699525	3.33084e-05	3.97164e-05	0	0	72	42
GCACGTGGTTTACTTA-1_WSSS_THYst9699525	0.000701508	0.0049101	0	0	64	106
GCACTGCCTACCTTTA-1_WSSS_THYst9699525	0.000339254	0.000616442	0.145134	0	66	68
GCAGTGTGGCTATAGG-1_WSSS_THYst9699525	1.56707e-05	1.36522e-05	0	0	59	83
GCATGCTAATAACGAT-1_WSSS_THYst9699525	2.76635e-05	0.000227538	0	0	67	95
GCCACTCAGAGCGCGA-1_WSSS_THYst9699525	1.59149e-05	1.56282e-05	0	0	59	95
GCCAGGAAAGAACACT-1_WSSS_THYst9699525	2.40384e-05	1.53167e-05	0	0	71	35
GCCCTGAGGATGGGCT-1_WSSS_THYst9699525	0.00034332	0.217125	0	0	68	74
GCCGACCCACGACTGC-1_WSSS_THYst9699525	0.00113342	0.112069	0.372383	0.643105	62	30
GCCGGTCGTATCTCTC-1_WSSS_THYst9699525	0.000233205	0.00138759	0.197833	0	70	54
GCCGTCGGTTTCGGGC-1_WSSS_THYst9699525	6.41712e-05	0.000108093	0	0.324171	71	41
GCCTACGTTCTGTGCA-1_WSSS_THYst9699525	0.00015181	0.0114267	0	0	68	82
GCCTCCGACAATTCAC-1_WSSS_THYst9699525	8.34749e-05	0.000171443	0.342669	0	60	98
GCCTCTATACATAGCA-1_WSSS_THYst9699525	0.000207141	0.00256624	0	0	55	75
GCCTGTCCCGGTGCAT-1_WSSS_THYst9699525	0.000202031	0.0322312	0.164229	0	73	63
GCGAAACGATCGGGAG-1_WSSS_THYst9699525	0.000121177	0.000549076	0	0	54	100
GCGAAGAATCTGACGG-1_WSSS_THYst9699525	9.80982e-05	6.51343e-05	0	0	66	84
GCGCGGTCTAGTAACT-1_WSSS_THYst9699525	8.43236e-05	0.000276948	0	0	68	60
GCGCGTCATTGGTACA-1_WSSS_THYst9699525	5.59533e-05	7.67579e-05	0.291144	0	57	83
GCGCTTAAATAATTGG-1_WSSS_THYst9699525	2.05204e-05	1.18036e-05	0	0	57	89
GCGGGCGAGCCTTACC-1_WSSS_THYst9699525	3.23651e-05	4.79439e-05	0.209988	0	55	51
GCGTCCCTAAGACATA-1_WSSS_THYst9699525	0.00485263	0.412709	0.389272	0.147243	64	42
GCTAACTGAAGTCTGA-1_WSSS_THYst9699525	1.10758e-05	6.34706e-06	0	0	58	88
GCTACAATCGAGGATA-1_WSSS_THYst9699525	3.5487e-05	0.000156559	0.34355	0	62	104
GCTAGAGTAGAGATGT-1_WSSS_THYst9699525	0.00136785	0.000720634	0	0	56	96
GCTAGGCACCACGGAG-1_WSSS_THYst9699525	0.0587304	0.0345806	0.210329	0	54	84
GCTATACGTCTCGGAC-1_WSSS_THYst9699525	0.000152551	0.000856483	0.199121	0	52	88
GCTCAATGTAATACCG-1_WSSS_THYst9699525	4.96649e-05	4.59262e-05	0	0	62	58
GCTCATTGATCATATC-1_WSSS_THYst9699525	0.00365225	0.000803939	0	0	74	48
GCTCCATGCAAAGCAA-1_WSSS_THYst9699525	9.85945e-05	0.000164854	0	0	69	55
GCTCTTTCCGCTAGTG-1_WSSS_THYst9699525	0.000652654	0.00401896	0.17347	0	64	54
GCTGCGAAGAATTATT-1_WSSS_THYst9699525	0.000271257	0.00051612	0	0	74	46
GCTGCTAAGTAGTCGA-1_WSSS_THYst9699525	0.0120514	0.0587084	0.129496	0	56	56
GCTGGGAGCGCGTCAA-1_WSSS_THYst9699525	1.39577e-05	5.84392e-05	0	0	73	33
GGAAACTAAATGGGCC-1_WSSS_THYst9699525	6.05406e-05	0.000547713	0	0	60	102
GGAAAGTCTTGATTGT-1_WSSS_THYst9699525	0.00048954	0.0117349	0	0	75	43
GGAACTCGTGAATACG-1_WSSS_THYst9699525	0.0226598	0.000260102	0	0	77	43
GGAACTTTGGCGATTA-1_WSSS_THYst9699525	5.5689e-05	0.00106795	0.184782	0	60	110
GGACAACCATGAAGCC-1_WSSS_THYst9699525	0.000120938	0.0010607	0.153736	0	70	102
GGACTCGACAGCGCAT-1_WSSS_THYst9699525	5.56258e-05	0.000219874	0	0	68	46
GGACTCGTGAGTGGTC-1_WSSS_THYst9699525	0.000393919	0.003692	0	0	64	38
GGAGCAACATTTCAAG-1_WSSS_THYst9699525	6.58489e-05	0.000328815	0.275937	0	57	103
GGAGCGAGGCCTACTT-1_WSSS_THYst9699525	0.0603199	0.000317418	0.17277	0.17277	67	69
GGATCTTACTGCCCTT-1_WSSS_THYst9699525	0.000628281	0.0272299	0.283592	0.283592	65	35
GGATGGCTTGAAGTAT-1_WSSS_THYst9699525	0.000102771	0.000567845	0.782553	0	68	98
GGATTGCTGTGACTCC-1_WSSS_THYst9699525	2.26075e-05	1.53132e-05	0	0	60	84
GGCAAGCCCATAGTGG-1_WSSS_THYst9699525	0.000103161	0.000274184	0	0	67	61
GGCATTGAACATCTCA-1_WSSS_THYst9699525	0.000100374	0.00801547	0	0	74	58
GGCCGAGACTCTGGTG-1_WSSS_THYst9699525	0.000272115	0.190314	0	0	62	32
GGCCGGCGTCTGCTAT-1_WSSS_THYst9699525	1.85562e-05	4.9318e-05	0	0	65	79
GGCCGTTTGGGTTTCA-1_WSSS_THYst9699525	0.000115959	0.0325237	0.183441	0	59	45
GGCCTGCTCTGATGTT-1_WSSS_THYst9699525	0.00203629	0.0575078	0.153598	0	72	64
GGCGCGGAGATCTTTC-1_WSSS_THYst9699525	2.00036e-05	1.98389e-05	0	0	58	86
GGCGCTTCATTCCCTG-1_WSSS_THYst9699525	0.000357762	0.000579033	0.164638	0	67	71
GGCGTAGGGAAAGCTG-1_WSSS_THYst9699525	8.83027e-06	1.02455e-05	0	0	64	82
GGCTACTATACACTCC-1_WSSS_THYst9699525	0.00129816	0.0168376	0.441862	0	64	44
GGCTCCTCCACCTGTT-1_WSSS_THYst9699525	8.11075e-05	9.87705e-05	0.221762	0	59	35
GGCTGTCCTACTGCGG-1_WSSS_THYst9699525	3.30067e-05	3.7908e-05	0	0	76	50
GGCTTTCAATAAGGGT-1_WSSS_THYst9699525	3.59395e-05	3.03091e-05	0	0	60	62
GGGAACGGTTTCAGAT-1_WSSS_THYst9699525	4.97861e-05	0.000308414	0	0	64	32
GGGAAGACGGTCTGTC-1_WSSS_THYst9699525	0.00133199	0.00086962	0	0	64	76
GGGAAGGGCTTTCTCA-1_WSSS_THYst9699525	7.28055e-05	1.23534e-05	0	0	63	87
GGGACCCGTATATCTT-1_WSSS_THYst9699525	0.00145989	0.136756	0.223548	0.118008	57	53
GGGAGCGACCGTAGTG-1_WSSS_THYst9699525	0.0267011	0.00296742	0.291892	0	68	86
GGGCACGTAGTACTGT-1_WSSS_THYst9699525	0.000544491	0.0093081	0	0	70	48
GGGCAGAGCAATCGTT-1_WSSS_THYst9699525	2.29582e-05	1.76346e-05	0	0	58	60
GGGCATGCATGTCGAG-1_WSSS_THYst9699525	1.61916e-05	2.27771e-05	0	0	73	55
GGGCGTGGTTTCCCAG-1_WSSS_THYst9699525	3.19699e-05	1.74091e-05	0	0	61	81
GGGCTATGATCGATGG-1_WSSS_THYst9699525	0.000848624	0.172984	0.49558	0	57	51
GGGTCAGGAGCTAGAT-1_WSSS_THYst9699525	0.000183541	0.000208752	0.407149	0	65	55
GGTAGGCCAATATCAC-1_WSSS_THYst9699525	0.000329606	0.0069015	0	0	74	54
GGTCGGTCGTCCACAG-1_WSSS_THYst9699525	0.0223263	1.68363	0.329204	0.329204	56	52
GGTCTCCGTCCAGGTT-1_WSSS_THYst9699525	1.0031e-05	3.04614e-05	0	0	63	101
GGTCTTGAGCGCTCTT-1_WSSS_THYst9699525	3.3253e-05	0.000133648	0	0	65	65
GGTGCATAAATGATTA-1_WSSS_THYst9699525	8.06482e-05	0.000115398	0	0	67	47
GGTGGACTGCTCTGGC-1_WSSS_THYst9699525	0.195575	0.42133	0.419396	0.231526	55	85
GGTGTAAATCGATTGT-1_WSSS_THYst9699525	0.000314617	0.00173636	0	0	69	65
GGTGTAGGTAAGTAAA-1_WSSS_THYst9699525	7.08252e-05	7.34412e-05	0	0	70	50
GGTTACCGCTCCCTAC-1_WSSS_THYst9699525	0.00025949	0.00030653	0.504825	0	76	44
GGTTCCGTACGACTAA-1_WSSS_THYst9699525	6.11925e-05	5.83733e-05	0	0	77	41
GGTTTAATTACCATCG-1_WSSS_THYst9699525	0.0278583	0.0509059	0.37324	0	63	39
GGTTTGTGACCTGAGG-1_WSSS_THYst9699525	0.00178446	0.104761	0.30977	0	61	105
GTAACAGGTTAACGGC-1_WSSS_THYst9699525	0.000225053	9.71844e-05	0.47778	0	76	54
GTAACATCTAAGATAA-1_WSSS_THYst9699525	0.0056294	0.0653838	0.256893	0	56	110
GTAACTGCCCAAGGAG-1_WSSS_THYst9699525	0.000198409	0.000307301	0	0	66	46
GTAGACACGCCTGACT-1_WSSS_THYst9699525	7.73606e-06	2.28227e-05	0	0	63	67
GTAGCTCCGGGAGGCT-1_WSSS_THYst9699525	0.000223897	0.00130577	0	0	65	37
GTAGTCTACGATATTG-1_WSSS_THYst9699525	0.00280088	0.000142732	0	0	63	77
GTAGTTCGAAGGCGAA-1_WSSS_THYst9699525	0.000472875	0.00187589	0	0	65	39
GTATCAAACGTTAGCT-1_WSSS_THYst9699525	3.70714e-05	0.000216197	0	0	55	97
GTATCCTTTGGTAACC-1_WSSS_THYst9699525	2.09139e-05	1.91765e-05	0	0	64	92
GTCAACCAGGCCTATA-1_WSSS_THYst9699525	0.000959803	0.167028	0.560013	0	65	103
GTCATGCGCGAGGGCT-1_WSSS_THYst9699525	0.000673787	0.000664187	0	0	64	98
GTCCAATATTTAGCCT-1_WSSS_THYst9699525	0.000144162	0.000271903	0.147283	0	65	53
GTCCAGGCACGTGTGC-1_WSSS_THYst9699525	3.81274e-05	3.73688e-05	0.314716	0	70	44
GTCCCGCGACGTTATG-1_WSSS_THYst9699525	0.0601005	0.000405479	0	0	58	82
GTCCGGACCTGAAATT-1_WSSS_THYst9699525	0.000129733	0.000991121	0.223834	0	54	88
GTCCGGGTTCACATTA-1_WSSS_THYst9699525	0.000689437	0.127496	0.65055	0	69	71
GTCCTACGAATAGTCT-1_WSSS_THYst9699525	0.105435	0.928626	0.785665	0.181469	53	91
GTCGGGAAGCAGAAAC-1_WSSS_THYst9699525	0.000349737	0.000110214	0	0	59	65
GTCTAGTGAGCCGCTT-1_WSSS_THYst9699525	6.65933e-05	0.000145601	0	0	66	92
GTCTATACACGCATGG-1_WSSS_THYst9699525	0.000169749	0.000306429	0.307937	0	74	50
GTCTATTGCATGCTCG-1_WSSS_THYst9699525	0.000601901	0.525346	0.689024	0	65	105
GTCTCAAGGCCCGGCT-1_WSSS_THYst9699525	2.52177e-05	2.18178e-05	0	0	60	66
GTCTCCGCCTCAATAC-1_WSSS_THYst9699525	0.0140308	0.0693299	0.218413	0	71	61
GTCTGTAGGTTGAACA-1_WSSS_THYst9699525	2.00063e-05	2.53015e-05	0	0	73	39
GTGACAGCTTCCCACT-1_WSSS_THYst9699525	7.10314e-05	0.00013422	0	0	64	74
GTGACGCAGGTTTCAT-1_WSSS_THYst9699525	0.270011	0.262935	0	0	65	75
GTGAGATAACCTTATA-1_WSSS_THYst9699525	7.06657e-05	6.98661e-05	0.434385	0	69	41
GTGATCCTTGTCATGA-1_WSSS_THYst9699525	0.000115743	2.97704e-05	0	0	62	84
GTGCACCAGCTTCAAC-1_WSSS_THYst9699525	8.03837e-05	0.000288348	0	0	66	54
GTGCCTGAGACCAAAC-1_WSSS_THYst9699525	3.40832e-05	0.000535559	0	0	69	89
GTGGACGCATTTGTCC-1_WSSS_THYst9699525	0.0416641	0.511365	0.124031	0	56	64
GTGGCTGTTTCTGTTC-1_WSSS_THYst9699525	3.11102e-05	0.000647668	0.256673	0	70	92
GTGGGAACAAACCGGG-1_WSSS_THYst9699525	0.00765984	0.482237	0.548797	0.218109	71	47
GTGTATATCAGCGGGC-1_WSSS_THYst9699525	1.75805e-05	1.37804e-05	0	0	58	76
GTGTCAGTGTACGTGG-1_WSSS_THYst9699525	5.70749e-05	3.25368e-05	0	0	68	42
GTTAACATCACTTAAA-1_WSSS_THYst9699525	0.00108731	0.0910802	0.337139	0	55	73
GTTAAGGGTGCGATGT-1_WSSS_THYst9699525	0.0129969	0.00828626	0.343708	0	61	71
GTTAGCCCATGACATC-1_WSSS_THYst9699525	0.00165394	0.118909	0.513429	0.201855	67	75
GTTCAGTCGCCAAATG-1_WSSS_THYst9699525	0.00344305	0.679956	0	0.25876	70	60
GTTCCGTCCGCCTGCA-1_WSSS_THYst9699525	8.56325e-05	4.26702e-05	0	0	70	42
GTTGGTCATGCTATCC-1_WSSS_THYst9699525	0.00413425	0.00801293	0	0	55	63
GTTGTAGATTTATGAG-1_WSSS_THYst9699525	0.000236251	0.0680591	0	0	71	63
GTTTCAAACGAGTTGT-1_WSSS_THYst9699525	3.43695e-05	0.000481982	0.216303	0	61	109
GTTTCTAGAGGCGCGG-1_WSSS_THYst9699525	4.85782e-05	0.000522876	0	0	69	93
GTTTGGGTTTCGCCCG-1_WSSS_THYst9699525	1.06694e-05	1.52182e-05	0	0	63	91
GTTTGGTGATCGGTGC-1_WSSS_THYst9699525	0.00016222	0.000236604	0.389408	0	66	38
TAAAGCGGTATTTCCA-1_WSSS_THYst9699525	0.000240928	0.000446824	0.156559	0	63	49
TAAAGTGCACGTCTCG-1_WSSS_THYst9699525	7.04179e-05	0.000173908	0	0	72	50
TAAATTTAGTAACACC-1_WSSS_THYst9699525	1.44845e-05	4.13875e-05	0	0	71	39
TAACAGCGTTTGTGCT-1_WSSS_THYst9699525	5.74152e-05	0.00626811	0.504274	0	63	37
TAACAGGTTCCCTTAG-1_WSSS_THYst9699525	0.000590547	0.380954	0.514991	0	74	60
TAACCTAGGGAGTCCA-1_WSSS_THYst9699525	0.00257063	0.325425	0.615843	0.249777	60	106
TAAGGCATAACATCAA-1_WSSS_THYst9699525	0.00612591	0.357841	0.371088	0	57	49
TAAGGCCCGTCACCCT-1_WSSS_THYst9699525	0.0354256	0.441116	0.889412	0	62	70
TAAGGGCCTGTCCGAT-1_WSSS_THYst9699525	0.0513009	0.000587253	0	0	57	95
TAAGTTGCGACGTAGG-1_WSSS_THYst9699525	7.01371e-05	0.00025482	0	0	53	95
TAATTACGTCAGTAGA-1_WSSS_THYst9699525	3.46539e-05	4.36839e-05	0	0	62	102
TACAAGGGCTTCTTTA-1_WSSS_THYst9699525	1.80778e-05	1.13669e-05	0	0	68	94
TACACCTCTTCGAATC-1_WSSS_THYst9699525	3.08406e-05	0.000100794	0	0	71	91
TACAGAAACGGTGGGC-1_WSSS_THYst9699525	2.52673e-05	8.96274e-06	0	0	59	85
TACCAAATAGCCCAGA-1_WSSS_THYst9699525	0.000418733	0.000176684	0	0	59	61
TACCAATAAAGTACCA-1_WSSS_THYst9699525	7.55341e-05	0.000114335	0.199787	0	55	83
TACCAGGAATCCCGTC-1_WSSS_THYst9699525	1.62382e-05	9.856e-05	0.287484	0	68	36
TACCGAATAATTGTAA-1_WSSS_THYst9699525	2.6264e-05	4.71602e-05	0	0	67	93
TACCGTAGGTTAACTA-1_WSSS_THYst9699525	0.000326244	0.00148321	0.270293	0	59	57
TACCTACTCCCAGTAT-1_WSSS_THYst9699525	5.07007e-05	5.12243e-05	0.299758	0	58	62
TACCTCAGTTGTCTGT-1_WSSS_THYst9699525	0.000811865	0.000834343	0.383508	0	60	50
TACGCCTCCATTCCGA-1_WSSS_THYst9699525	0.00146957	0.410286	0.12692	0	55	59
TACGCTCCTAGAACTG-1_WSSS_THYst9699525	0.000666088	0.0617554	0.283186	0	73	47
TACGGAAGCCAAACCA-1_WSSS_THYst9699525	0.000205699	0.00228784	0.246677	0	69	73
TACGTAAAGCGGAGTG-1_WSSS_THYst9699525	1.37683e-05	5.53843e-05	0	0	63	103
TACGTACTAGTGCTGA-1_WSSS_THYst9699525	2.055	0.592779	0.554762	0.368051	62	42
TACTACGTGCAATGCG-1_WSSS_THYst9699525	5.92017e-05	6.78351e-05	0.475084	0	71	85
TACTATGGTTCCTCAG-1_WSSS_THYst9699525	0.000131035	0.000137673	0	0	57	47
TACTCCTCTAGTTGAC-1_WSSS_THYst9699525	5.89267e-05	0.000604293	0	0	64	36
TACTCTTACTTTACTG-1_WSSS_THYst9699525	0.000130368	0.00433717	0.140336	0	59	111
TACTCTTTCGTCTTCA-1_WSSS_THYst9699525	7.11011e-05	0.00729124	0.278663	0	58	46
TACTGCATGATTAAAT-1_WSSS_THYst9699525	0.000838843	0.000765353	0	0	77	51
TACTTAAACATGTACA-1_WSSS_THYst9699525	0.000111741	0.00155849	0	0	66	108
TAGAATAGCCGATGAA-1_WSSS_THYst9699525	1.61776e-05	2.4044e-05	0	0	62	100
TAGACGAAACGCCAAT-1_WSSS_THYst9699525	0.000104391	0.00013433	0	0	63	73
TAGAGGTTCTACTTGT-1_WSSS_THYst9699525	4.65662e-05	0.000148215	0	0	54	96
TAGATGGTTCCTTACT-1_WSSS_THYst9699525	1.81634e-05	1.87474e-05	0	0	59	97
TAGATTCAAAGTGCGG-1_WSSS_THYst9699525	7.47044e-05	0.000211516	0.347995	0	69	39
TAGCAGTATGACTAAA-1_WSSS_THYst9699525	2.53121e-05	2.99529e-05	0	0	66	98
TAGCTAGTGATGATGG-1_WSSS_THYst9699525	0.00336515	0.0376233	0	0	60	48
TAGGCTAAAGTGGCAC-1_WSSS_THYst9699525	1.43429e-05	5.90987e-06	0	0	65	99
TAGGTGACGATAACCT-1_WSSS_THYst9699525	2.79309e-05	2.70193e-05	0.471878	0	61	79
TAGGTGTTCCACAGAT-1_WSSS_THYst9699525	3.79256e-05	2.38674e-05	0	0	60	60
TAGGTTCTGCTGAGAA-1_WSSS_THYst9699525	0.00158425	0.149153	0.239111	0	72	62
TAGTAGCTTATACCAG-1_WSSS_THYst9699525	0.0153521	0.810235	0.401676	0.152529	61	43
TAGTCCCGGAGACCAC-1_WSSS_THYst9699525	0.251929	0.00673977	0.195308	0	66	48
TAGTCTGCGGCACATT-1_WSSS_THYst9699525	2.1521e-05	3.15461e-05	0	0	72	36
TATACGCGTCATCACT-1_WSSS_THYst9699525	6.34807e-05	0.000110185	0	0	60	68
TATAGAGTCGCTTGAA-1_WSSS_THYst9699525	0.0030791	0.0126954	0	0	64	46
TATATAGGGCTTTACG-1_WSSS_THYst9699525	5.30552e-05	0.00202251	0	0	63	33
TATATCAAAGTGATCT-1_WSSS_THYst9699525	0.000104288	0.00104785	0	0	71	37
TATCCAATTGGTTATC-1_WSSS_THYst9699525	0.00130023	0.04646	0.234472	0.234472	55	79
TATCCGCACCGTCGGG-1_WSSS_THYst9699525	0.0282769	0.00127409	0.426366	0	59	53
TATCCTATCAACTGGT-1_WSSS_THYst9699525	0.00157817	0.116423	0	0	69	59
TATGAAGAATTAAGGT-1_WSSS_THYst9699525	2.63342e-05	0.000126695	0	0	67	99
TATGATCTTCTCTTTA-1_WSSS_THYst9699525	1.20968e-05	1.04658e-05	0	0	58	90
TATGTAAAGTGCTTAA-1_WSSS_THYst9699525	0.000366679	0.00242827	0.642614	0	66	44
TATTCCGAGCTGTTAT-1_WSSS_THYst9699525	0.00558882	0.237956	0.486205	0	54	86
TCAAATTGTTGTGCCG-1_WSSS_THYst9699525	0.000124197	0.000940987	0	0	68	78
TCAAATTTGAGACTCA-1_WSSS_THYst9699525	7.75236e-05	5.36031e-05	0	0	60	70
TCAACATAGCGCCCTA-1_WSSS_THYst9699525	0.000128079	0.000143645	0	0	58	44
TCAACTGCAGAGTCAG-1_WSSS_THYst9699525	0.000777626	1.01067	0.189841	0.189841	56	108
TCAATACGCCGTCATG-1_WSSS_THYst9699525	2.31897e-05	1.57264e-05	0	0	63	61
TCACAAACCGAGGTAC-1_WSSS_THYst9699525	3.06153e-05	9.82159e-05	0.781105	0	61	95
TCAGCAGTAGGCCCTG-1_WSSS_THYst9699525	0.000396946	0.0677523	0	0	61	41
TCAGCCAATCCGTAAA-1_WSSS_THYst9699525	8.43862e-05	0.000195085	0.308342	0	63	105
TCATATGAGCTTTGTT-1_WSSS_THYst9699525	2.04248e-05	2.95633e-05	0	0	64	62
TCATCCTCAGCTGCTT-1_WSSS_THYst9699525	0.00012038	0.00796598	0.474324	0	68	90
TCCAACTCAGCTATCT-1_WSSS_THYst9699525	1.54734e-05	2.78267e-05	0	0	67	91
TCCAAGCCTAGACACA-1_WSSS_THYst9699525	0.000212989	0.000484923	0.228375	0	67	79
TCCAATAAAGGCTACC-1_WSSS_THYst9699525	0.00019788	0.000292033	0.562131	0	63	53
TCCACATCGTATATTG-1_WSSS_THYst9699525	0.00227261	0.279381	0.225864	0	69	67
TCCACCTCTAGCCTTT-1_WSSS_THYst9699525	0.000606953	0.00148197	0	0	61	53
TCCAGGCAGGACGATC-1_WSSS_THYst9699525	4.77314e-05	0.000193686	0.211487	0	72	56
TCCAGGGTATATACGA-1_WSSS_THYst9699525	2.51067e-05	1.59996e-05	0.476244	0	61	63
TCCCAAACATCCTCTA-1_WSSS_THYst9699525	0.00021624	0.0001956	0	0	75	35
TCCGACCGCTAATCAA-1_WSSS_THYst9699525	2.3025e-05	2.70496e-05	0	0	70	36
TCCGCCTGTCTACAAG-1_WSSS_THYst9699525	0.23138	1.04103	0.703115	0.157009	56	74
TCCGCGGCCCAATGAA-1_WSSS_THYst9699525	0.000613317	0.00373168	0.225905	0	53	99
TCCGGGCTTGACGGGA-1_WSSS_THYst9699525	0.000154036	0.000330344	0.444838	0	66	96
TCCGTTAAGCTAATAT-1_WSSS_THYst9699525	0.00985942	0.278767	0.400238	0	52	100
TCCTAAAGATTCAGAC-1_WSSS_THYst9699525	5.39989e-05	0.000321026	0	0	68	84
TCCTAAATTGGGAAGC-1_WSSS_THYst9699525	0.00143479	0.367229	0.181103	0	56	70
TCCTAACCGTCGGGCA-1_WSSS_THYst9699525	0.00534259	0.0351313	0.158909	0	62	46
TCCTTGTCCTTTAATT-1_WSSS_THYst9699525	0.000567907	0.749104	0.223714	0.223714	69	69
TCCTTTAAATCCGCTT-1_WSSS_THYst9699525	7.53436e-05	4.67842e-05	0	0	56	92
TCGAATCGCAGGGTAG-1_WSSS_THYst9699525	9.18491e-05	0.000208484	0.519885	0	75	53
TCGACATAGCGTAGCG-1_WSSS_THYst9699525	9.82359e-05	0.000402039	0.201293	0	72	30
TCGCCGACATATTCGC-1_WSSS_THYst9699525	6.35246e-05	0.000108349	0	0	66	86
TCGCGTAGCAGTGTCC-1_WSSS_THYst9699525	0.000197219	6.64865e-05	0	0	57	99
TCGCTACTGGCTTTGA-1_WSSS_THYst9699525	0.00141925	0.000942714	0	0	65	73
TCGCTGCCAATGCTGT-1_WSSS_THYst9699525	1.81618e-05	6.21101e-05	0	0	68	80
TCGGCTTGTATCGACG-1_WSSS_THYst9699525	5.48665e-05	2.86211e-05	0.593013	0	58	96
TCGGGAGACAGCGTAC-1_WSSS_THYst9699525	5.56299e-05	4.38092e-05	0	0	59	71
TCGTACCGACGTCAAG-1_WSSS_THYst9699525	4.90018e-05	0.000114559	0.219177	0	68	56
TCGTGTTCGACCACAA-1_WSSS_THYst9699525	1.22791e-05	6.49245e-05	0	0	57	105
TCGTTTACGCGACCCT-1_WSSS_THYst9699525	0.0343051	0.00274457	0	0	70	94
TCTACCCAATAGAGAG-1_WSSS_THYst9699525	0.0244144	0.829978	0.619651	0	56	106
TCTATAGGTGGGTAAT-1_WSSS_THYst9699525	6.98939e-05	0.000460451	0	0	65	109
TCTATGCTATAACGAC-1_WSSS_THYst9699525	5.09559e-05	3.4739e-05	0	0	64	94
TCTCCACAAGTTGAAT-1_WSSS_THYst9699525	1.49234e-05	1.95308e-05	0	0	61	93
TCTCTTACCGCGAACC-1_WSSS_THYst9699525	0.00315422	0.0994764	0.480232	0	65	43
TCTGAAGCACGTGGTC-1_WSSS_THYst9699525	0.000211455	0.000330912	0.251601	0	56	84
TCTGCATACCTTGCTT-1_WSSS_THYst9699525	0.00010357	0.000312923	0	0	61	99
TCTTGCTCCCGATACT-1_WSSS_THYst9699525	0.000606984	0.000685772	0	0	65	67
TGAACAAGCAGGGACT-1_WSSS_THYst9699525	0.000176316	0.00161325	0	0	66	36
TGAATACCGACGCGTA-1_WSSS_THYst9699525	0.0181084	0.000704833	0	0	66	82
TGAATGAGTGTTTCCC-1_WSSS_THYst9699525	0.00507113	0.00221425	0.259781	0	66	50
TGACATGTAACGTGAC-1_WSSS_THYst9699525	0.000284241	0.0247733	0	0	69	63
TGACCAAATCTTAAAC-1_WSSS_THYst9699525	0.0562251	0.380996	0.577545	0.178493	66	62
TGAGGAGTGCCAGCTT-1_WSSS_THYst9699525	3.76994e-05	5.92224e-05	0	0	58	58
TGAGGTGTGTGGCGGA-1_WSSS_THYst9699525	3.9997e-05	3.6349e-05	0	0	70	52
TGATCACCACACTGAC-1_WSSS_THYst9699525	0.000475306	0.0212562	0.424388	0	69	51
TGATGTCAATTAAGTG-1_WSSS_THYst9699525	2.42021e-05	4.58203e-05	0	0	59	103
TGATTCCCGGTTACCT-1_WSSS_THYst9699525	0.000110793	0.000469099	0.162102	0	64	50
TGCAAACGTACTAGTT-1_WSSS_THYst9699525	0.000105806	8.9349e-05	0	0	77	49
TGCAAAGTTCGTCTGT-1_WSSS_THYst9699525	0.000124079	0.000519977	0	0	71	59
TGCAACCCATCTGCGG-1_WSSS_THYst9699525	2.53982e-05	1.68686e-05	0	0	60	90
TGCAACTACTGGTTGA-1_WSSS_THYst9699525	0.00214895	0.390537	0.53222	0	69	91
TGCAATCTAACACGGT-1_WSSS_THYst9699525	1.78016e-05	1.58271e-05	0	0	62	90
TGCATGTGACCCATAG-1_WSSS_THYst9699525	4.26077e-05	0.000108685	0.573958	0	68	38
TGCCGGATGTACGAGC-1_WSSS_THYst9699525	0.000778995	0.0165694	0	0	62	34
TGCCGTGGATCGTCCT-1_WSSS_THYst9699525	4.69282e-05	0.000362613	0	0	57	63
TGCCTAATTGAAGATT-1_WSSS_THYst9699525	0.00993989	1.13225	0.439176	0	55	105
TGCGGACTTGACTCCG-1_WSSS_THYst9699525	0.000498279	0.024305	0.402725	0	68	76
TGCGTACGGCTAATTG-1_WSSS_THYst9699525	1.32348e-05	1.23276e-05	0	0	67	101
TGCTAAGTGTCTATTT-1_WSSS_THYst9699525	0.0677734	0.049588	0.616934	0	52	90
TGCTCGGCGAAACCCA-1_WSSS_THYst9699525	5.83006e-05	0.000330756	0.273464	0	57	61
TGCTCGGTGGGTCACC-1_WSSS_THYst9699525	0.000137223	0.000193733	0	0	66	72
TGCTCTTGAGAGTTTG-1_WSSS_THYst9699525	2.92879e-05	2.41346e-05	0	0	64	70
TGCTTCCCAAGCAGTA-1_WSSS_THYst9699525	2.24415e-05	1.43131e-05	0	0	62	66
TGGACCAATCTAAGAT-1_WSSS_THYst9699525	5.7817e-05	0.000107341	0	0	62	80
TGGAGAATAATCGTCC-1_WSSS_THYst9699525	2.49204e-05	2.28784e-05	0	0	72	44
TGGATGGCATCTTGGA-1_WSSS_THYst9699525	0.00106797	0.000248305	0	0	77	47
TGGCAAGCACAAGTCG-1_WSSS_THYst9699525	0.000113272	0.000237627	0.210352	0	66	56
TGGCAATGGGACGGCG-1_WSSS_THYst9699525	0.000549254	0.016052	0.190235	0.190235	54	106
TGGCTACACTCTACCT-1_WSSS_THYst9699525	0.00342362	0.109598	0.3006	0	64	100
TGGCTATGTGACATAC-1_WSSS_THYst9699525	2.91154e-05	2.50973e-05	0	0	60	82
TGGGCGATACAATAAG-1_WSSS_THYst9699525	0.00012393	0.00013866	0	0	68	62
TGGGTGCACAAGCCAT-1_WSSS_THYst9699525	0.000116856	0.0010277	0.231697	0	69	85
TGGGTGTAATAGATTT-1_WSSS_THYst9699525	5.1404e-05	0.000258762	0.331317	0	68	102
TGGTCGATATACCTCT-1_WSSS_THYst9699525	0.000158777	0.000128544	0.821709	0	73	37
TGGTGCCCTGCCTTAC-1_WSSS_THYst9699525	0.000106813	0.00230463	0.394539	0	74	52
TGTACCTACACGAGGG-1_WSSS_THYst9699525	1.92118e-05	1.64344e-05	0	0	59	91
TGTCCACGGCTCAACT-1_WSSS_THYst9699525	3.36914e-05	0.000144037	0.379348	0	65	101
TGTCCGCAAACAATTC-1_WSSS_THYst9699525	0.00825169	0.0639396	0.343015	0.186143	73	51
TGTGAGACTAGCCCAA-1_WSSS_THYst9699525	6.33884e-05	5.38182e-05	0	0	59	63
TGTGCCGGTGCCGGAA-1_WSSS_THYst9699525	3.39727e-05	9.08477e-05	0.551785	0	53	97
TGTGGCGGGCTTCTGG-1_WSSS_THYst9699525	0.000635478	0.00044241	0.33079	0	65	59
TGTGGTTGCTAAAGCT-1_WSSS_THYst9699525	0.00355747	0.00467709	0	0	65	49
TGTTCCGGCCTGAGCT-1_WSSS_THYst9699525	0.000204499	0.0250256	0.194621	0	70	66
TTAAAGGCGATGCTCG-1_WSSS_THYst9699525	0.00021923	0.0023339	0	0	73	49
TTAAAGTAAGTCGCCA-1_WSSS_THYst9699525	0.0010771	0.877944	0.384999	0.145431	69	105
TTAAGTATTGTTATCC-1_WSSS_THYst9699525	2.86751e-05	2.54236e-05	0	0	64	90
TTAATTGCTTTGGGTG-1_WSSS_THYst9699525	0.000198346	0.000703457	0	0	62	76
TTACACGATCTGCGAC-1_WSSS_THYst9699525	3.52311e-05	0.000289491	0.300684	0	62	110
TTACCCTAGGGATTGG-1_WSSS_THYst9699525	5.00275e-05	9.53748e-05	0.343803	0	60	58
TTAGAATAAGGGTCGG-1_WSSS_THYst9699525	0.0100974	0.65307	0.509523	0	61	45
TTAGTAAACCTGCTCT-1_WSSS_THYst9699525	1.74449e-05	1.46357e-05	0	0	62	94
TTATAGGTAATTGTCT-1_WSSS_THYst9699525	0.0231086	0.0096236	0	0	61	73
TTCACGGTCGTCACGT-1_WSSS_THYst9699525	0.000599828	0.0026524	0	0	71	27
TTCACTCGAGCACCTA-1_WSSS_THYst9699525	0.000334589	0.000158423	0	0	55	69
TTCACTTCCTAGAACG-1_WSSS_THYst9699525	0.000532608	0.000739601	0	0	67	51
TTCAGCTGGCGTGCCC-1_WSSS_THYst9699525	1.48257e-05	1.88748e-05	0	0	55	95
TTCAGTTCAAGAGGAG-1_WSSS_THYst9699525	2.08904e-05	2.4878e-05	0	0	72	38
TTCCAGTGGGTTTCGT-1_WSSS_THYst9699525	4.18476e-05	0.00229855	0	0	75	47
TTCCATCGACAGCGTG-1_WSSS_THYst9699525	3.57231e-05	0.00063569	0.232629	0	61	107
TTCGAACGAAACATGC-1_WSSS_THYst9699525	2.35002e-05	4.07409e-05	0	0	74	42
TTCGCACTGTACGACA-1_WSSS_THYst9699525	3.40751e-05	2.3833e-05	0	0	61	59
TTCGCGCGCCATACGA-1_WSSS_THYst9699525	0.0886196	2.49441	0.417917	0.0987217	59	47
TTCGGTACTGTAGAGG-1_WSSS_THYst9699525	0.0014536	0.00261804	0	0	67	63
TTCTAGAAAGTCTTAT-1_WSSS_THYst9699525	0.0967379	1.55725	0.19603	0.281296	60	46
TTCTATTAAACGCAGC-1_WSSS_THYst9699525	8.52052e-05	0.000130389	0	0	67	55
TTGAACGACGTGCTGA-1_WSSS_THYst9699525	6.60476e-06	5.81965e-06	0	0	60	88
TTGACCAGGAACAACT-1_WSSS_THYst9699525	6.53354e-05	6.09787e-05	0	0	64	80
TTGAGAAGTTTAGCAT-1_WSSS_THYst9699525	0.0251413	1.07157	0.671557	0	55	87
TTGATGCCGCTCGTCG-1_WSSS_THYst9699525	0.000151186	3.54413e-05	0	0	70	34
TTGCCGCTTTCTAGTA-1_WSSS_THYst9699525	0.000127542	0.000553618	0.323806	0	62	78
TTGCCTTCTCGCCGGG-1_WSSS_THYst9699525	0.00164197	0.0244561	0.23418	0	68	104
TTGCGCTTGATCAATA-1_WSSS_THYst9699525	0.000121368	0.00112174	0	0	69	101
TTGCGGAAAGCTGCCC-1_WSSS_THYst9699525	4.09506e-05	4.32616e-05	1.19254	0	76	42
TTGCTCATAGTACGTG-1_WSSS_THYst9699525	0.00023045	0.00333816	0.171363	0	67	107
TTGGACCTATAACAGT-1_WSSS_THYst9699525	0.000357724	0.000278135	0.492425	0	56	86
TTGGGAAGACGAGCCG-1_WSSS_THYst9699525	9.25e-05	7.13629e-05	0	0	68	64
TTGTCTCGGCAAGATG-1_WSSS_THYst9699525	9.06593e-06	1.22961e-05	0	0	75	41
TTGTGAACCTAATCCG-1_WSSS_THYst9699525	1.64178e-05	1.41866e-05	0	0	56	90
TTGTGCAGCCACGTCA-1_WSSS_THYst9699525	7.06557e-05	0.000127719	0	0	60	74
TTGTGGTGGTACTAAG-1_WSSS_THYst9699525	0.000446685	0.000130531	0.516107	0	63	95
TTGTGTATGCCACCAA-1_WSSS_THYst9699525	0.00660438	0.04525	0.301071	0	56	60
TTGTTTGTATTACACG-1_WSSS_THYst9699525	0.000345277	0.000428864	0	0	73	41

## Sheet: panel_i
index	ID2	ZNF503	PLK2	LEMD1	HOXD11	array_row	array_col
AAACAGTGTTCCTGGG-1_WSSS_THYst9699525	0	0.457501	1.20011	0.457501	0	73	43
AAACATTTCCCGGATT-1_WSSS_THYst9699525	0	0	0.721951	0	0.721951	61	97
AAACCTAAGCAGCCGG-1_WSSS_THYst9699525	0	0	1.43476	0	0.587598	65	83
AAACGGGCGTACGGGT-1_WSSS_THYst9699525	0	0	0	0	0.673485	65	91
AAACGGTTGCGAACTG-1_WSSS_THYst9699525	0	0.297995	0	0	0	67	59
AAACTCGGTTCGCAAT-1_WSSS_THYst9699525	0	0	0.298588	0	0.528219	66	70
AAAGGCTACGGACCAT-1_WSSS_THYst9699525	0	0	0.187152	0	0	62	54
AAAGGCTCTCGCGCCG-1_WSSS_THYst9699525	0	0	0.172754	0	0	55	55
AAATCCGATACACGCC-1_WSSS_THYst9699525	0	0.500114	0	0	0	65	87
AAATCTAGCCCTGCTA-1_WSSS_THYst9699525	0.910422	0.44277	0.748595	0	0	53	101
AACAATACATTGTCGA-1_WSSS_THYst9699525	0	0.740145	0.740145	0	0	61	37
AACACACGCTCGCCGC-1_WSSS_THYst9699525	0.990757	0.191991	0.81976	0	0	51	93
AACATTGTGACTCGAG-1_WSSS_THYst9699525	0	0.16147	0	0	0	64	52
AACCCGACAACCCGTG-1_WSSS_THYst9699525	0	0.229925	0	0	0	67	43
AACCCGCTGTATTCCA-1_WSSS_THYst9699525	0.189602	0.189602	0	0	0	75	59
AACCTCGCTTTAGCCC-1_WSSS_THYst9699525	0.852851	0	0	0	0.370719	62	82
AACGCGACCTTGGGCG-1_WSSS_THYst9699525	0.278456	0.278456	0.496023	0	0	67	53
AACGCTGTTGCTGAAA-1_WSSS_THYst9699525	0.974352	0.345264	0.805174	0	0	54	94
AACTAGGCTTGGGTGT-1_WSSS_THYst9699525	0.326219	0	0.456525	0	0.176354	55	61
AACTCCAGAGCGTGTT-1_WSSS_THYst9699525	0	0	0	0	0	60	92
AAGACCCAACTGAACA-1_WSSS_THYst9699525	0.385065	0.210954	0.210954	0	0	60	54
AAGAGGCCCTTTGGAA-1_WSSS_THYst9699525	0.230235	0	0.574751	0	0.230235	59	109
AAGCACCCTGCGTATC-1_WSSS_THYst9699525	0	0	0.520692	0	0	59	73
AAGCGCAGGGCTTTGA-1_WSSS_THYst9699525	0.274183	0.489138	0.274183	0	0.274183	67	73
AAGCTCTTTCATGGTG-1_WSSS_THYst9699525	0.206564	0.206564	0	0	0	57	81
AAGTGAGTCGGGTTTA-1_WSSS_THYst9699525	0.450905	0	0	0	0	62	48
AAGTGCTTCTCTATTG-1_WSSS_THYst9699525	0.558271	0.317598	0	0	0	69	37
AAGTTCACTCCAAGCT-1_WSSS_THYst9699525	0.342261	0	0.342261	0	0	57	85
AAGTTGTGATGTTATA-1_WSSS_THYst9699525	0.534883	0.386282	0.211678	0	0.211678	66	106
AAGTTTATGGGCCCAA-1_WSSS_THYst9699525	0.197667	0.362636	0.362636	0	0.362636	68	70
AATACCGGAGGGCTGT-1_WSSS_THYst9699525	0.632355	0	0	0	0	67	37
AATAGTCCGTCCCGAC-1_WSSS_THYst9699525	0.4874	0	0	0	0	57	57
AATCAGGTTTCATTTA-1_WSSS_THYst9699525	0	0	0	0	0	69	33
AATCATGTAAAGACTC-1_WSSS_THYst9699525	0.535479	0.66493	0.66493	0.211952	0	54	98
AATCCCGCTCAGAGCC-1_WSSS_THYst9699525	0	0	0.960362	0	0	76	56
AATCGTGAGCCGAGCA-1_WSSS_THYst9699525	0.740829	0.740829	0.311807	0	0.311807	67	83
AATGTGCTAATCTGAG-1_WSSS_THYst9699525	0	0	0	0	0	66	32
AATTAACGGATTTCCA-1_WSSS_THYst9699525	0.252175	0	0.453393	0	0	58	66
AATTCCAAGCATGTAC-1_WSSS_THYst9699525	0	0	0.217039	0	0	66	58
AATTCGATTCGAGGAT-1_WSSS_THYst9699525	0	0	0.605722	0	0.441507	66	76
AATTGCAGCAATCGAC-1_WSSS_THYst9699525	0	0.299208	0.299208	0	0.299208	64	102
ACAAACTCCATCAGAG-1_WSSS_THYst9699525	0	0.344564	0.344564	0	0	76	40
ACAAAGCATGACCTAG-1_WSSS_THYst9699525	0.389123	0	0	0	0.668533	63	97
ACAAGGATGCTTTAGG-1_WSSS_THYst9699525	0.851966	0	0	0	0	61	87
ACAATTGTGTCTCTTT-1_WSSS_THYst9699525	1.33939	0.183316	0.696126	0.183316	0	51	97
ACACGTAGGCCACAAG-1_WSSS_THYst9699525	1.10781	0.313845	0.169185	0	0.169185	58	110
ACAGCGACATTCTCAT-1_WSSS_THYst9699525	1.03191	0	0	0	0	59	99
ACAGGCACGGATCCTT-1_WSSS_THYst9699525	0.738328	0	0.435811	0	0.435811	69	95
ACAGGCTTGCCCGACT-1_WSSS_THYst9699525	1.01253	0.576005	1.01253	0	0.17792	53	87
ACATCCCGGCCATACG-1_WSSS_THYst9699525	0.309779	0.114258	0.793179	0	0	55	57
ACCAACCGCACTCCAC-1_WSSS_THYst9699525	0	0	0	0	0.946393	65	97
ACCAATATGCAAGTTA-1_WSSS_THYst9699525	0.175515	0.672588	0	0.175515	0	56	78
ACCCATTTGTCCCTCT-1_WSSS_THYst9699525	0.693677	0	0	0	0.847904	60	100
ACCCGATTGGTTCCGA-1_WSSS_THYst9699525	0.925721	0	0	0	0	69	35
ACCCGGAAACTCCCAG-1_WSSS_THYst9699525	0.359668	0	0	0	0	57	65
ACCCGTGTCATCAGTA-1_WSSS_THYst9699525	0.259395	0	0.367568	0	0	58	54
ACCCTCCCGTCAGGGC-1_WSSS_THYst9699525	0.246273	0.443722	0	0	0	69	99
ACCGACACATCTCCCA-1_WSSS_THYst9699525	0.32595	0	0	0	0	61	67
ACCGTGACCACGTGGG-1_WSSS_THYst9699525	0.424033	0	0	0	0	61	39
ACCTACTATAAATCTA-1_WSSS_THYst9699525	0	0	0.32011	0	0.17281	68	58
ACCTCCGCCCTCGCTG-1_WSSS_THYst9699525	1.22888	0	0.497524	0	0	55	107
ACGACTCTAGGGCCGA-1_WSSS_THYst9699525	0.764797	0.378041	0.20678	0	0	71	93
ACGACTGGTCATACTC-1_WSSS_THYst9699525	0	0	0	0	0	64	34
ACGCAAACTAATAGAT-1_WSSS_THYst9699525	0.11699	0.316507	0	0	0	63	47
ACGCATACGTTTACTA-1_WSSS_THYst9699525	1.09452	0.221919	0.221919	0	0.221919	56	102
ACGGACTCTCAAAGCG-1_WSSS_THYst9699525	0	0	0.259242	0	0	61	75
ACGGATGGTGCGGATA-1_WSSS_THYst9699525	0.576978	0	0	0.329537	0	57	79
ACGGTACAGTTCAATG-1_WSSS_THYst9699525	0.674985	0.571659	0.326134	0	0.176304	71	97
ACGTACTTTGGCACGG-1_WSSS_THYst9699525	0	0	0	0	0	70	32
ACGTTCACTATGCCGC-1_WSSS_THYst9699525	0	0	1.523	0	0	74	38
ACGTTCGTTCAGGAAA-1_WSSS_THYst9699525	0.514221	0	0.155365	0	0	60	44
ACGTTCTGTACAAGTC-1_WSSS_THYst9699525	0.843183	0	0	0	0	65	95
ACTACAAAGAGAGGTG-1_WSSS_THYst9699525	0.395564	0.217215	0	0.217215	0.217215	71	49
ACTACGCGTTAGAATT-1_WSSS_THYst9699525	0	0.48138	0	0.269381	0	60	56
ACTATTTCCGGGCCCA-1_WSSS_THYst9699525	0.297604	0	0.526654	0.159833	0	59	41
ACTCAAGTGCAAGGCT-1_WSSS_THYst9699525	0	0.505515	0	0	0	60	86
ACTCCCTAATGCTAAA-1_WSSS_THYst9699525	0.205982	0	0	0	0	57	69
ACTCCGGCCGACCACT-1_WSSS_THYst9699525	1.51712	0	0.465733	0	0.465733	70	90
ACTCTGACCTAATAGA-1_WSSS_THYst9699525	0.728278	0	0	0	0.305402	69	97
ACTGAAACGCCGTTAG-1_WSSS_THYst9699525	0.544443	0.544443	0.544443	0	0	57	93
ACTGCCCGCCATTCTC-1_WSSS_THYst9699525	0	0	0	0	0	68	30
ACTGGGATGCCAGTGC-1_WSSS_THYst9699525	0	0	0.972655	0	0	73	53
ACTTACGCATCCACGC-1_WSSS_THYst9699525	0.449223	0	0	0	0	58	78
ACTTCCATGCGGGACA-1_WSSS_THYst9699525	0	0	0	0	0	61	85
ACTTGTTACCGGATCA-1_WSSS_THYst9699525	0.593621	0.239157	0.593621	0	0	75	57
AGAAGGTTGTAGGTCG-1_WSSS_THYst9699525	0	0	0	0	0.534418	64	78
AGACTGTTACCGGGTC-1_WSSS_THYst9699525	0	0	0	0	0	63	45
AGAGAAACACCAGAAA-1_WSSS_THYst9699525	1.09494	0.449986	0.759206	0	0	68	34
AGATATAATACGACTA-1_WSSS_THYst9699525	0	0.745037	0	0	0.440356	64	72
AGCAAAGGCCGCTAGT-1_WSSS_THYst9699525	0.343046	0	0.343046	0	0	60	72
AGCAGAAGGAGAAAGA-1_WSSS_THYst9699525	0.669333	0	0	0	0.669333	64	68
AGCAGCCAGATGAATA-1_WSSS_THYst9699525	0	0.147995	0.147995	0	0	56	58
AGCATATCAATATGCT-1_WSSS_THYst9699525	1.54914	0.315352	0.315352	0	0	51	95
AGCATTACGAGGCAAG-1_WSSS_THYst9699525	0.273683	0	0.273683	0	0.488332	67	105
AGCCAAGCTTTGTGTC-1_WSSS_THYst9699525	0	0	0	0	0	64	58
AGCCACAGGTTACCCG-1_WSSS_THYst9699525	0.537456	0	0	0	0	63	89
AGCCCGCAACAAGCAG-1_WSSS_THYst9699525	0	0	0	0	0	68	54
AGCCCGGTAGCCTGTA-1_WSSS_THYst9699525	0.379593	0	0	0	0	61	49
AGCCCTCCCTGGTGGC-1_WSSS_THYst9699525	0.255451	0.255451	0.255451	0	0	67	29
AGCGACTTTGAAGACA-1_WSSS_THYst9699525	0.837335	0	0	0	0	77	45
AGCGATGCGCCTAATA-1_WSSS_THYst9699525	0.668933	0	0.389387	0	0.213528	64	108
AGCGCATAATGAATCG-1_WSSS_THYst9699525	0.141299	0	0.564656	0	0	57	55
AGCGGACACTTCGTAG-1_WSSS_THYst9699525	0.709982	0.41672	0	0	0	62	62
AGCGGGTCTGACACTC-1_WSSS_THYst9699525	0	0	0.983723	0	0	66	66
AGCTAACAAGCAATGT-1_WSSS_THYst9699525	0	0	0	0	0	61	33
AGCTAAGTACGCAGGC-1_WSSS_THYst9699525	0.675989	0	0	0	0	64	86
AGCTCCATATATGTTC-1_WSSS_THYst9699525	0.697747	0	0.155467	0.155467	0.155467	57	109
AGCTTCTTCTCGAGCA-1_WSSS_THYst9699525	0.262413	0.262413	0.470083	0	0.262413	68	100
AGGAAGCTGTCCGCCG-1_WSSS_THYst9699525	0	0	0	0	0	61	65
AGGAGGCCTTCGCGCG-1_WSSS_THYst9699525	1.42225	0.232859	0.837689	0.232859	0	52	98
AGGATATCCGACTGCA-1_WSSS_THYst9699525	0.386762	0	0.386762	0	0	71	95
AGGCAGGGAGCGTACT-1_WSSS_THYst9699525	0	0	0.162528	0	0	59	49
AGGCCTATCATACCAA-1_WSSS_THYst9699525	0	0.320014	0	0	0	72	52
AGGCCTGAGAATCTCG-1_WSSS_THYst9699525	0	0	0	0	0	62	88
AGGGACTCTACGCGAC-1_WSSS_THYst9699525	0.322551	0.174224	0.174224	0	0	55	53
AGGGTCAGAGCACTCG-1_WSSS_THYst9699525	0.31776	0.558526	0.31776	0.31776	0	68	40
AGGGTGCCGTTCTTTA-1_WSSS_THYst9699525	0.636488	0	0.368051	0	0	65	33
AGGGTTCAGACGGTCC-1_WSSS_THYst9699525	0	0.549233	0	0	0	69	45
AGGTAGATCGAGATAT-1_WSSS_THYst9699525	0	0	0	0	0	63	35
AGGTGGTGACCTTCGC-1_WSSS_THYst9699525	0.289302	0	0.289302	0	0	64	56
AGTACTCTTATGCCCA-1_WSSS_THYst9699525	0.325524	0	0.325524	0	0	56	88
AGTAGAAGGCGCCTCA-1_WSSS_THYst9699525	0.579893	0.421272	0.579893	0	0	70	62
AGTATACACAGCGACA-1_WSSS_THYst9699525	0.13981	0.13981	0.13981	0	0	64	48
AGTATTTGGCACGACC-1_WSSS_THYst9699525	0.4212	0.123056	0.123056	0	0	58	52
AGTCAAATGATGTGAT-1_WSSS_THYst9699525	0	0	0	0	0	67	35
AGTCACTAGCTCTCGA-1_WSSS_THYst9699525	0.897181	0.394894	0.897181	0	0	55	99
AGTCGTATAAAGCAGA-1_WSSS_THYst9699525	0	0.607161	0.982238	0	0	65	81
AGTCGTCGACCACCAA-1_WSSS_THYst9699525	0.55503	0	0	0	0	57	91
AGTCTTTAAAGTGTCC-1_WSSS_THYst9699525	1.21985	0.23522	0.585318	0	0	67	77
AGTGATAACCTGCGCG-1_WSSS_THYst9699525	0	0	0	0	0	59	89
AGTGCACGCTTAAGAA-1_WSSS_THYst9699525	1.49842	0.76928	0.655741	0.208348	0	52	96
AGTGCTAAACACAGCA-1_WSSS_THYst9699525	0.795044	0	0	0	0	61	91
AGTGGCGTCTGAAGGT-1_WSSS_THYst9699525	0	0	0	0	0	62	86
AGTTGACGGTCCTTGC-1_WSSS_THYst9699525	0	0	0	0	0	65	63
AGTTGGCAAGGCTAGA-1_WSSS_THYst9699525	1.01795	0.258191	0.258191	0	0	68	106
AGTTTGCACCTGCCTC-1_WSSS_THYst9699525	0.432365	0	0	0	0	58	74
ATAAACGTTGCACCAC-1_WSSS_THYst9699525	0.489203	0.1909	0	0	0.1909	57	107
ATAATCTTGGAGAACC-1_WSSS_THYst9699525	0	0	0	0	0	61	77
ATAATTAGCTAAGTAG-1_WSSS_THYst9699525	0.700714	0	0	0	0.410516	64	64
ATACAGGCCCTCCAAT-1_WSSS_THYst9699525	0.309055	0.166419	0.818669	0	0	56	72
ATACCTAACCAAGAAA-1_WSSS_THYst9699525	0.260032	0	0.260032	0	0	58	64
ATACGAGGTTTGTAAG-1_WSSS_THYst9699525	0	0	0.429121	0	0	75	49
ATACGTACTTAGCCAC-1_WSSS_THYst9699525	1.02611	0.704562	0.569408	0	0	55	77
ATACGTTATGCACGGA-1_WSSS_THYst9699525	1.01201	0	0.459768	0	0	63	63
ATACTACCCGTACCAC-1_WSSS_THYst9699525	0.25987	0.25987	0	0	0.782553	59	105
ATACTGCCTTACACCG-1_WSSS_THYst9699525	0	0	0	0	0	58	84
ATAGCAACTAGGGAAG-1_WSSS_THYst9699525	0	0	0	0	1.11512	62	98
ATATAAAGCGCTCGTG-1_WSSS_THYst9699525	0.54344	0	0.30819	0	0	58	68
ATATAACACGGGCGCA-1_WSSS_THYst9699525	0	0	0	0	0	66	94
ATATACGCTCGTGACG-1_WSSS_THYst9699525	0.25424	0.25424	0	0	0.25424	62	108
ATATCGTTCCTCGAAC-1_WSSS_THYst9699525	0.487978	1.06024	0	0	0	58	92
ATATGGGATAGCAACT-1_WSSS_THYst9699525	0	0.348954	0	0	0	71	55
ATCAAGATCCCAGGAC-1_WSSS_THYst9699525	0.161525	0	0.531338	0	0	72	58
ATCAGCCTCATGCTGC-1_WSSS_THYst9699525	0	0	0	0	0	57	87
ATCATAGATCGACGAG-1_WSSS_THYst9699525	0	0.524987	0.524987	0	0.524987	74	44
ATCATAGCCCTATGTA-1_WSSS_THYst9699525	0.412334	0	0	0	1.02467	62	106
ATCCACATCGACAGAA-1_WSSS_THYst9699525	0	0	0	0	0.33079	62	72
ATCCCATTTCCGTGGG-1_WSSS_THYst9699525	0	0	0.3338	0	0	71	57
ATCGTTAGCTAGCGGA-1_WSSS_THYst9699525	1.04565	0	0	0	0.479387	58	98
ATCTAATATCCTACGG-1_WSSS_THYst9699525	0.183146	0	1.33864	0	0	55	67
ATCTACCATCTGCTCC-1_WSSS_THYst9699525	1.03349	0.166434	0.433895	0	0.433895	70	88
ATCTAGCTTGTGAGGG-1_WSSS_THYst9699525	0.212083	0.386963	0.535764	0	0	67	65
ATCTCCCACGGAATAT-1_WSSS_THYst9699525	0.627145	0.197263	0.197263	0	0	60	108
ATCTGACATGGAAGGA-1_WSSS_THYst9699525	0.436067	0.128088	0.343561	0	0	63	41
ATCTGCTGTTATCGCC-1_WSSS_THYst9699525	0.241493	0.598531	0.241493	0	0	67	57
ATCTGGGCTGTTCTTG-1_WSSS_THYst9699525	0.326234	0.326234	0	0	0	61	69
ATCTTATCGCACACCC-1_WSSS_THYst9699525	0.735358	0	0.240242	0	0.433802	64	104
ATGACTATCAGCTGTG-1_WSSS_THYst9699525	0.18886	0.712637	0	0	0.18886	63	43
ATGCTCTGGCGCGGTA-1_WSSS_THYst9699525	0	0	0	0	0	60	76
ATGGACTGCTTAGTTG-1_WSSS_THYst9699525	0	0.903919	0.903919	0	0	75	39
ATGGTATTGGGAACCG-1_WSSS_THYst9699525	0	0	0.232845	0	0	73	61
ATGTACGATGACGTCG-1_WSSS_THYst9699525	0.285775	0	0.689329	0	0	66	64
ATGTAGCGCGCGTAGG-1_WSSS_THYst9699525	0	0.303325	0.8827	0	0.535738	68	72
ATGTCTTGTTTGACTC-1_WSSS_THYst9699525	0.399722	0.552226	0.219702	0	0	74	34
ATGTTGATTAGAGACT-1_WSSS_THYst9699525	0	0	0	0	0.963227	68	92
ATGTTGTAGTCTGTTT-1_WSSS_THYst9699525	0	0	0	0	0	65	47
ATTATCGGAATGTACG-1_WSSS_THYst9699525	0.222286	0	0	0	0	69	57
ATTATTCAGAGTCACT-1_WSSS_THYst9699525	0.280706	0.280706	0	0	0	67	97
ATTCAACCATTTAAGG-1_WSSS_THYst9699525	1.03024	0	0	0	0.371864	58	100
ATTCACTGATGTTGGA-1_WSSS_THYst9699525	0.639285	0.30605	1.44042	0	0	56	68
ATTCATCGTTGAGGCA-1_WSSS_THYst9699525	0	0	0	0	0	61	89
ATTCGCGCCTTGAGAG-1_WSSS_THYst9699525	0.39358	0.39358	0.544309	0	0	65	107
ATTGCCTTTATGTTTG-1_WSSS_THYst9699525	0.501538	0	0	0	0	64	84
ATTGCGATCAGTAACT-1_WSSS_THYst9699525	0.965399	0.185009	0.594937	0	0	51	99
ATTGGATTACAGCGTA-1_WSSS_THYst9699525	0.902071	0.649946	0.649946	0	0	54	102
ATTGTCTGTTTCATGT-1_WSSS_THYst9699525	0	0.207739	0	0	0	71	53
CAACCTACCGAGCAGT-1_WSSS_THYst9699525	0	0.276039	0	0	0.669723	61	103
CAACGCGATGAGCCAA-1_WSSS_THYst9699525	0.53272	0	0.87843	0	0	74	36
CAACTGCTCATCCGAT-1_WSSS_THYst9699525	0.55195	0	0.399508	0	0	59	55
CAAGCGGCACATAATT-1_WSSS_THYst9699525	0	0.441927	0.980995	0	0	54	72
CAAGGCCAGTGGTGCA-1_WSSS_THYst9699525	0.552033	0	0	0	0.552033	66	100
CAAGTAAGTGATAGAC-1_WSSS_THYst9699525	0	0	0	0	0	69	53
CAAGTCGTTGAAATCT-1_WSSS_THYst9699525	0	0.433676	0	0	0	76	48
CAATGACCCTTAATTT-1_WSSS_THYst9699525	0.276588	0	0.821757	0	0	73	57
CAATGCGAGAAGTATC-1_WSSS_THYst9699525	1.42984	0.218705	0.218705	0	0.218705	54	82
CACACACGCTAACGAG-1_WSSS_THYst9699525	0.965206	0.166016	0.5437	0	0	55	103
CACAGGGCCATATAGT-1_WSSS_THYst9699525	1.27	0.355442	0	0	0.355442	57	97
CACAGGGCCGTTGTCA-1_WSSS_THYst9699525	0	0	0	0	0	62	60
CACATCGTGCACGCGC-1_WSSS_THYst9699525	0	0	0.235796	0	0	60	38
CACATCTCACCGACGA-1_WSSS_THYst9699525	0	0.202028	0	0	0.202028	57	75
CACCCTAACAAGATCT-1_WSSS_THYst9699525	0.320741	0.665453	0.173175	0	0	56	80
CACCGGGCATCACAAG-1_WSSS_THYst9699525	0.389245	0	0.886903	0	0	72	94
CACGTTTCGTACACAC-1_WSSS_THYst9699525	0.582608	0.582608	0.782098	0.582608	0	55	91
CACTACGGGAGCTGCC-1_WSSS_THYst9699525	0.265513	0.265513	0	0	0	59	107
CACTCTCAAGCATCGA-1_WSSS_THYst9699525	0.135787	0.255321	0.546495	0.135787	0	69	47
CACTCTTCTGCTAGCC-1_WSSS_THYst9699525	0.95673	0	0	0	0	59	101
CACTGACGATTGTGGA-1_WSSS_THYst9699525	0	0.185364	0	0	0	65	51
CAGAACTTAGCCCTCT-1_WSSS_THYst9699525	1.34605	0.321333	0.995227	0	0	53	85
CAGATAATGGGCGGGT-1_WSSS_THYst9699525	1.03603	0	0	0	0.646581	66	102
CAGCAGTCTGTGCTGC-1_WSSS_THYst9699525	0.64186	0.371568	0	0	0	62	74
CAGCTCTGGGCTCACT-1_WSSS_THYst9699525	0	0	0	0	0	73	35
CAGGCAGTCTTACCAG-1_WSSS_THYst9699525	0	0	0.956425	0	0	65	85
CAGTGTCGGCTGGCCC-1_WSSS_THYst9699525	1.42832	0	0.797451	0	0	52	92
CAGTTCGAGGACCCGA-1_WSSS_THYst9699525	0.206021	0.522559	0.206021	0	0.206021	69	49
CATAAGAAGCTTGGCT-1_WSSS_THYst9699525	0	0	0	0	0	58	72
CATACACGGTTCCCAC-1_WSSS_THYst9699525	0	0	0.238898	0	0	61	55
CATACGAACTAGCTGG-1_WSSS_THYst9699525	0.308292	0	0.308292	0	0	65	31
CATACTTCTTTCTCCG-1_WSSS_THYst9699525	0	0.314491	0.441053	0	0	68	52
CATAGAGGAGATACTA-1_WSSS_THYst9699525	0.962973	0.474557	0.593181	0	0	69	87
CATAGTCAAATACATA-1_WSSS_THYst9699525	0	0	0	0	0	65	93
CATCATTACCCTGAGG-1_WSSS_THYst9699525	1.39208	0	1.0796	0.195521	0	52	94
CATCCTCTCAAAGATC-1_WSSS_THYst9699525	1.35011	0.418453	0.712567	0	0	54	92
CATGAGATGCACTCTC-1_WSSS_THYst9699525	0.561252	0	0	0	0	59	79
CATGCGTTGAGAGGAG-1_WSSS_THYst9699525	0.522165	0.294784	0.294784	0	0	72	46
CATGGATTGTCTTCCG-1_WSSS_THYst9699525	1.16112	0.218109	0.39706	0.39706	0.218109	55	101
CATGGGTATGCCTTAT-1_WSSS_THYst9699525	0.963631	0.380625	0.208314	0	0	56	82
CATGGTTTATTAATCA-1_WSSS_THYst9699525	0.168361	0	0.312418	0	0.168361	69	103
CATGTAAGAGACATTT-1_WSSS_THYst9699525	0.686754	0.686754	0.908614	0.554138	0	54	90
CATTACGCAGGAAGGG-1_WSSS_THYst9699525	0.422348	0	0.838912	0	0	71	101
CATTATCCCATTAACG-1_WSSS_THYst9699525	0	0	1.31781	0	0	67	31
CCAACCTTATGTAACT-1_WSSS_THYst9699525	0	0	0.442111	0	0	67	41
CCACGGCAGGTGTAGG-1_WSSS_THYst9699525	1.06442	0.388515	0	0	0	71	31
CCACTGTTTGGATTAA-1_WSSS_THYst9699525	0	0	0	0	0.552696	58	106
CCAGCTCGAACGCATT-1_WSSS_THYst9699525	0.700781	0	0	0	0	63	65
CCAGTCTTGTCATAGA-1_WSSS_THYst9699525	0	0	0	0	0	59	59
CCATATGGAAACTATA-1_WSSS_THYst9699525	1.26933	0.471248	1.03175	0	0	53	103
CCATGCCCTAGATTTC-1_WSSS_THYst9699525	1.66556	0.251466	0	0	0.251466	56	98
CCATGGCAAACGCTCA-1_WSSS_THYst9699525	0	0	0	0	0	74	40
CCATTTCTACCTATTA-1_WSSS_THYst9699525	0	0.853653	0.853653	0	0	55	71
CCCAAGTCATTACACT-1_WSSS_THYst9699525	0.299088	0	0	0	0.529014	68	96
CCCAATGAGATTTGCA-1_WSSS_THYst9699525	0	0.153391	0	0	0	60	40
CCCGCAAATAATCATC-1_WSSS_THYst9699525	0.740449	0.437247	0.437247	0	0	77	55
CCCGGGTCGTTCAGGG-1_WSSS_THYst9699525	0	0	0.552116	0	0	65	57
CCCTAGCTCTAAGGTC-1_WSSS_THYst9699525	0	0	1.09685	0	0	77	53
CCCTCGATAATACACA-1_WSSS_THYst9699525	0	0.393145	0	0	0	69	29
CCCTTTAATGGAGTTC-1_WSSS_THYst9699525	0	0.170703	0.170703	0	0.443669	63	109
CCGACAATAGGCCGCC-1_WSSS_THYst9699525	0.78287	0.156728	0.518025	0	0	57	111
CCGCATGTGGTACGAT-1_WSSS_THYst9699525	0.250803	0.250803	1.27131	0	0	56	66
CCGCTCTTCCGAACTA-1_WSSS_THYst9699525	0.391946	0	0	0	0.891823	63	99
CCGGAGCGTACTTTCT-1_WSSS_THYst9699525	0	0	0	0	0	58	56
CCGTAGGAAATCCCTG-1_WSSS_THYst9699525	0	0.443775	0.443775	0	0	60	96
CCGTAGGGTTGTTTAC-1_WSSS_THYst9699525	0.51274	0.288879	0.51274	0	0.695539	60	104
CCGTTTCCTTTCCGTG-1_WSSS_THYst9699525	0.494168	0	0	0	0	76	46
CCTATAATGAGTGCCC-1_WSSS_THYst9699525	0.617541	0.996478	0	0.250593	0	55	81
CCTATATTTGTCCTGG-1_WSSS_THYst9699525	0.369764	0.201876	0	0	0	62	52
CCTATGGTCAAAGCTG-1_WSSS_THYst9699525	0.189345	0.189345	0.714071	0	0.485737	68	68
CCTATGTCCACTCCAC-1_WSSS_THYst9699525	0	0	0	0	0	62	92
CCTCCTGTTGTGTCGT-1_WSSS_THYst9699525	0.59513	0	0	0	0	62	96
CCTCGCGCTGTGCGAT-1_WSSS_THYst9699525	0.510614	0	0	0	0	57	59
CCTCGGTTTCCTTGCC-1_WSSS_THYst9699525	0.235088	0.722744	0.722744	0	0	70	38
CCTCTACAAGGATTGG-1_WSSS_THYst9699525	0.560803	0.172288	0.662739	0	0	67	27
CCTGAGAATAAATGCA-1_WSSS_THYst9699525	0	0	1.47716	0	0	71	33
CCTGGTCGAATGTGGG-1_WSSS_THYst9699525	0	0	0	0	0	59	69
CCTGTTCAACCTCGGG-1_WSSS_THYst9699525	0	0	0	0	0	71	51
CCTGTTTGAAGACACG-1_WSSS_THYst9699525	0.646467	0	0	0	0	58	94
CCTTCAGTTAAAGTGA-1_WSSS_THYst9699525	0	0.151626	0.399565	0	0	61	47
CCTTCGTATAGAATCC-1_WSSS_THYst9699525	0.204265	0.204265	0.204265	0	0	69	61
CCTTGACCACTTTATT-1_WSSS_THYst9699525	1.14492	0.428886	0.428886	0.125651	0	55	109
CCTTGTGAACGTGGTT-1_WSSS_THYst9699525	0.295097	0	0.295097	0	0	72	48
CCTTTAAGGGAGCACT-1_WSSS_THYst9699525	0.675131	0	0.278715	0	0	58	50
CGAACAGTATGGGCGT-1_WSSS_THYst9699525	0.890849	0	0.671991	0	0	50	96
CGAATGACGCATAATG-1_WSSS_THYst9699525	0	0.248094	0.248094	0	0	63	57
CGAGACTACTGCTGCT-1_WSSS_THYst9699525	0.493772	0.354633	0.192955	0	0.493772	72	98
CGAGAGCTTTCACTAC-1_WSSS_THYst9699525	0	0	0	0	0	64	88
CGAGAGGGTAGCCGCG-1_WSSS_THYst9699525	0.722552	0.722552	1.01745	0	0	56	104
CGAGGGTATCCAGGTG-1_WSSS_THYst9699525	0	0.458518	0	0	0	64	60
CGATAGTCGTACTGCA-1_WSSS_THYst9699525	0	0	0	0	0	66	88
CGATCCACCATTGTTG-1_WSSS_THYst9699525	0.185465	0.185465	0	0	0	72	54
CGATCCTCGCAACATA-1_WSSS_THYst9699525	0.205414	0.375738	0	0	0	66	40
CGATTAAATATCTCCT-1_WSSS_THYst9699525	0.395302	0.217058	0.677864	0	0	56	62
CGATTCGCCTGGCTGC-1_WSSS_THYst9699525	0.186827	0.186827	0.344183	0	0	57	73
CGCACGTCTGTTTATG-1_WSSS_THYst9699525	0.486823	0	0	0	0	68	32
CGCATGCCGAATGCGT-1_WSSS_THYst9699525	0	0	0	0	0	67	89
CGCCCAGCACGCCTAG-1_WSSS_THYst9699525	0.13566	0.77119	0	0	0	59	51
CGCCCAGCGTTTCACG-1_WSSS_THYst9699525	0	0	0	0	0	65	89
CGCCGCGTTCTGAACG-1_WSSS_THYst9699525	0	0.657367	0.381755	0	0	73	45
CGCCGTTCAGCATAGT-1_WSSS_THYst9699525	0	0	0	0	0.337962	58	104
CGCGAAGTGGCATACT-1_WSSS_THYst9699525	0.478335	0	0	0	0	64	96
CGCGACCGCGACAGAT-1_WSSS_THYst9699525	0.785637	0	0	0	0	59	81
CGCTGTGTGGATGTTG-1_WSSS_THYst9699525	0.175745	0.175745	0.325171	0	0	59	43
CGCTTAGTATTGATAC-1_WSSS_THYst9699525	0	0.48544	0	0	0	66	52
CGCTTCGGTCTAAGAC-1_WSSS_THYst9699525	0.343677	0	0	0	0.343677	66	104
CGGAAAGAATCAAACG-1_WSSS_THYst9699525	0.826977	0	0.496644	0	0.19425	58	48
CGGACCTCTGTAGTTA-1_WSSS_THYst9699525	0	0	0	0	0	76	52
CGGATCCTCAAGGACT-1_WSSS_THYst9699525	0.670072	0	0	0	0	60	80
CGGCCAGAGCGACCAT-1_WSSS_THYst9699525	0	0	0.226627	0	0	67	49
CGGCGCCATCAATCCC-1_WSSS_THYst9699525	0	0	0	0	0	59	93
CGGTCCGTCGCAAGCC-1_WSSS_THYst9699525	0	0.336457	0	0	0	63	51
CGGTTGAGTATCCTTC-1_WSSS_THYst9699525	0	0	0	0	0	66	30
CGTAAATAACAAAGGG-1_WSSS_THYst9699525	0.577477	0.329857	0.77579	0	0	75	55
CGTAACTTCGACACTT-1_WSSS_THYst9699525	0	0	0.225715	0.225715	0	68	50
CGTAGAGAGTAATTAT-1_WSSS_THYst9699525	0.300769	0.300769	0.876962	0	0.531683	67	87
CGTCGCATGTGAGCCA-1_WSSS_THYst9699525	0	0.355645	0.355645	0	0	65	77
CGTCGTCCTTCGCGAA-1_WSSS_THYst9699525	0	0.782894	0.180625	0	0	56	76
CGTGACCAGTCCTCTG-1_WSSS_THYst9699525	0.311872	0	0.549254	0.168045	0	63	55
CGTGGTACCCAAAGGC-1_WSSS_THYst9699525	0.276466	0	0.670587	0	0	66	42
CGTGTCTCGTTACGAC-1_WSSS_THYst9699525	0	0	0	0	0	60	34
CGTTAATGTCCCGACG-1_WSSS_THYst9699525	0	0	0	0	0	59	87
CGTTCAAGGAAACGGA-1_WSSS_THYst9699525	0.445318	0	0	0	0	70	46
CGTTCAGACCCGCGAA-1_WSSS_THYst9699525	0	0	0	0	0.304805	65	61
CGTTGAATACCGCGCT-1_WSSS_THYst9699525	0	0.680673	0	0	0	57	77
CGTTGCCCGCGTGGGA-1_WSSS_THYst9699525	0.162486	0	0.162486	0	0	65	45
CGTTGTCGGCAATTGA-1_WSSS_THYst9699525	0.454308	0	0	0	0.454308	64	66
CTAAATCCGGTGTACA-1_WSSS_THYst9699525	0.828962	0	0.828962	0	0	61	35
CTAACTGATAATCGCC-1_WSSS_THYst9699525	0.564916	0	0	0	0.564916	58	102
CTACACTCGCAGATGG-1_WSSS_THYst9699525	0.272056	0	0	0	0.272056	57	101
CTACTCAAGGTATAGT-1_WSSS_THYst9699525	0.262817	0	0	0	0	60	42
CTAGGCGCCCTATCAG-1_WSSS_THYst9699525	1.67474	0.187758	0.89437	0	0	51	91
CTAGGGATAGGGACAA-1_WSSS_THYst9699525	0	0	1.00872	0	0	71	43
CTAGGTTCGGACGTGA-1_WSSS_THYst9699525	0	0	0	0	0	58	70
CTAGTAGAAAGGGATT-1_WSSS_THYst9699525	0	0	0	0	0.458518	63	81
CTATAGGCGTTGATGT-1_WSSS_THYst9699525	0	0.513381	0.28928	0	0	62	38
CTATATCCAGCCTGGC-1_WSSS_THYst9699525	0	0	0	0	0	69	31
CTATCGACGAAATACA-1_WSSS_THYst9699525	1.60097	0.771989	0.874168	0.209299	0	53	93
CTATGCCCGAATGCAA-1_WSSS_THYst9699525	0	0	0	0	0	63	59
CTATGGGAAGCGGAAT-1_WSSS_THYst9699525	0.987587	0.543506	1.22577	0	0	54	104
CTATTTGCTTGGAGGA-1_WSSS_THYst9699525	0.687079	0.401424	0.687079	0	0	70	64
CTCAAACCACTGCCCG-1_WSSS_THYst9699525	0.191201	0	0	0	0	64	40
CTCAACTAACCCGGAT-1_WSSS_THYst9699525	0.639106	0	0	0	0	63	85
CTCACATTTACTAAAT-1_WSSS_THYst9699525	0	0	0	0	0	62	68
CTCACTGTGATACTTA-1_WSSS_THYst9699525	0	0	0	0	0	63	75
CTCAGAGCTAATGTCG-1_WSSS_THYst9699525	0.248686	0	0.44768	0	0	73	59
CTCATTGCTCTAACAA-1_WSSS_THYst9699525	0	0	0	0	0	60	78
CTCCTCCAGCTCACAC-1_WSSS_THYst9699525	0.355521	0.537393	0	0	0	62	50
CTCGAGGCAAGTTTCA-1_WSSS_THYst9699525	1.04266	0.550836	0.312875	0	0	72	32
CTCGCCGAATGTAGGG-1_WSSS_THYst9699525	0.411741	0	0	0	0	60	64
CTCGCTAGGTAAGCGA-1_WSSS_THYst9699525	0.814403	0.350147	0.487914	0	0	72	96
CTCGTTACGGCTACCA-1_WSSS_THYst9699525	0.226914	0.702547	0.821369	0	0.226914	70	40
CTCTAGCCCTCGGAAA-1_WSSS_THYst9699525	0.526185	0	0	0	0	66	90
CTCTTCTGGAAGTTAG-1_WSSS_THYst9699525	0.281253	0	0	0	0	62	40
CTCTTGTCCCGCTTGG-1_WSSS_THYst9699525	0.206859	0.378175	0.206859	0	0	54	58
CTGATCCCTTTATGCA-1_WSSS_THYst9699525	0.781077	0.464935	0.332613	0	0	71	29
CTGCAGAGAATCAGAG-1_WSSS_THYst9699525	0.425488	0	0	0	1.29519	61	101
CTGCCTTTCTAGTAAA-1_WSSS_THYst9699525	0	0	0	0	0.506138	63	93
CTGCGATTTCGAGATT-1_WSSS_THYst9699525	0	0.265044	0	0	0	72	60
CTGGTAAAGACTTACA-1_WSSS_THYst9699525	0.815193	0.146221	0.580682	0	0.386863	71	99
CTGTAGTGAGGATCGA-1_WSSS_THYst9699525	0.324987	0.324987	0	0	0	69	43
CTGTGGTCGGGAGATA-1_WSSS_THYst9699525	0	0	1.12834	0.420439	0	55	89
CTTAGTGTAGTAGCAT-1_WSSS_THYst9699525	1.24171	0	0	0	0	61	83
CTTAGTTGAGGAATCG-1_WSSS_THYst9699525	1.49467	0	0	0	0	67	33
CTTCAACTCCACTTGG-1_WSSS_THYst9699525	0.276323	0	0	0	0	59	77
CTTCCGCTCCGTGAAG-1_WSSS_THYst9699525	0.575983	0	0	0	0	56	50
CTTCGATTGCGCAAGC-1_WSSS_THYst9699525	0.935427	0.482007	0.656992	0	0.482007	68	88
CTTCTGGGCGTACCTA-1_WSSS_THYst9699525	0.726959	0.726959	0	0	0	66	34
CTTGATGACCATCCAG-1_WSSS_THYst9699525	0.667705	0	0	0	0.667705	70	98
CTTGCCCACCCACGCA-1_WSSS_THYst9699525	0.745048	0.146761	0.146761	0	0.388138	70	100
CTTGGCCAAGCTGGGA-1_WSSS_THYst9699525	0	0	0	0	0	61	57
CTTTGCATCGCTCTTG-1_WSSS_THYst9699525	0.439731	0	0	0	0	60	94
CTTTGGGATTGTTGCA-1_WSSS_THYst9699525	0.304076	0.163551	0	0	0	62	44
GAAACCTATACAAATG-1_WSSS_THYst9699525	0.417265	0.417265	0.159225	0	0	60	52
GAAAGCAGTGCACTTT-1_WSSS_THYst9699525	0.55307	0	0.220094	0	0	56	54
GAACAACTGGGATGAA-1_WSSS_THYst9699525	1.26017	1.26017	0.351365	0	0	67	85
GAACAGATTACTAAAT-1_WSSS_THYst9699525	0.129777	0	0.129777	0	0.129777	57	71
GAACCCTCTGTGTTCT-1_WSSS_THYst9699525	0	0	0	0	0	59	67
GAACCTTTAACGATCC-1_WSSS_THYst9699525	0.411105	0	0	0.411105	0.701595	63	79
GAACTGTGGAGAGACA-1_WSSS_THYst9699525	0.259332	0.781275	0.259332	0	0.465071	68	66
GAAGCCACTGATTATG-1_WSSS_THYst9699525	0	0	0.454698	0	0	65	69
GAAGCCTGCACATTCC-1_WSSS_THYst9699525	0.7059	0	0	0	0	61	61
GAAGGAGTCGAGTGCG-1_WSSS_THYst9699525	0.302102	0	0.302102	0	0	66	60
GAATAGTGCTCGATTA-1_WSSS_THYst9699525	0	0.486759	0	0	0	60	36
GAATGCGAATCGGTTC-1_WSSS_THYst9699525	0.627468	0	0	0	0	63	69
GACACCCAAAGACGCG-1_WSSS_THYst9699525	0.549561	0	0.741337	0	0	75	37
GACACTTCCAATTACC-1_WSSS_THYst9699525	0	0	0	0	0.21572	70	96
GACATCCGTCGAACTG-1_WSSS_THYst9699525	0.290131	0	1.21081	0	0	65	71
GACCAAACGTTGACTG-1_WSSS_THYst9699525	0	0	0.243102	0	0.601906	58	108
GACCTTCCACGTCTAC-1_WSSS_THYst9699525	0	0.20481	0.37472	0	0.20481	66	74
GACGAGGCTAATAAAC-1_WSSS_THYst9699525	1.43708	0.255938	0.459541	0	0	56	100
GACGATATCACTGGGT-1_WSSS_THYst9699525	0	0	0	0	0	72	34
GACGGGTTGGCCCGTA-1_WSSS_THYst9699525	0.430338	0.238141	0.238141	0	0	61	51
GACGTTGCTCGGCGGC-1_WSSS_THYst9699525	0.849564	0	0.849564	0	0	73	31
GACTAGGCCGTTAGGT-1_WSSS_THYst9699525	0.616155	0.354801	0.616155	0	0	66	78
GACTCTAGAGTTCCAA-1_WSSS_THYst9699525	0	0	0	0	0	74	56
GACTGCAAATCGAGCT-1_WSSS_THYst9699525	0.362548	0.362548	0	0	0	59	75
GACTGCTGGTGAGAAA-1_WSSS_THYst9699525	0.319523	0.319523	0.319523	0.319523	0	67	39
GAGAACGGTTCTGACT-1_WSSS_THYst9699525	0.45331	0	0	0	0.764082	67	103
GAGAGTCTCGGGAGAG-1_WSSS_THYst9699525	0.37644	0.649287	0.649287	0	0	72	40
GAGCACCTGTGTCCAG-1_WSSS_THYst9699525	0.352691	0	0	0	0	58	80
GAGCATCAACAACTTG-1_WSSS_THYst9699525	0	0	0	0	0	64	30
GAGCCAGCTACCTGTG-1_WSSS_THYst9699525	1.49801	0.624973	0.833906	0.196429	0	53	89
GAGCGGAATGCGGTGT-1_WSSS_THYst9699525	0.469488	0	0	0	0	68	48
GAGGAATATCTCTTTG-1_WSSS_THYst9699525	0.25001	0.25001	0.25001	0	0	71	45
GAGGCCTGTTGATACA-1_WSSS_THYst9699525	0	0	0.257942	0	0.462808	63	107
GAGGGAGTCAGATCGC-1_WSSS_THYst9699525	0.243259	0.243259	0	0	0	65	41
GAGGGTAGTAACAAAG-1_WSSS_THYst9699525	0	0	1.32663	0	0	63	31
GAGGTACGCGTGTCCC-1_WSSS_THYst9699525	0	0.20538	0.862025	0	0.20538	67	67
GAGTAGATACTAGTTG-1_WSSS_THYst9699525	1.07192	0	0	0	0	62	64
GAGTATGCGCGTGCAT-1_WSSS_THYst9699525	0	0	0	0	0.47254	63	71
GAGTCAGACCAGAATC-1_WSSS_THYst9699525	0.624733	0	0.196337	0	0	56	48
GAGTGTCAACCAGAAA-1_WSSS_THYst9699525	0.454809	0	0	0	0.454809	63	83
GATAGAACCCGCTAGG-1_WSSS_THYst9699525	0	0.21792	0.21792	0	0	70	56
GATAGTGCGAGTAAGT-1_WSSS_THYst9699525	0.504722	0	0	0	0	68	44
GATCAACATAAAGGGA-1_WSSS_THYst9699525	0	0	0.705144	0	0	62	36
GATCTGCTATCTAAGG-1_WSSS_THYst9699525	0.448653	0	0	0	0	62	56
GATGAGGAACCTTCGG-1_WSSS_THYst9699525	0.316819	0	0.912691	0	0	67	81
GATGCTACCTTCGATG-1_WSSS_THYst9699525	0.368233	0	0.200971	0	0.200971	70	58
GATTAACCGAAAGCCC-1_WSSS_THYst9699525	1.3862	0	0	0.693081	0	55	93
GATTAGAAACAAGCGT-1_WSSS_THYst9699525	0	0.566395	0.566395	0	0	75	45
GATTCTGTTAATGAGT-1_WSSS_THYst9699525	0.375228	0.375228	0.520569	0	0	74	62
GATTGGGAAAGGTTGT-1_WSSS_THYst9699525	0	0.617402	0.617402	0	0	66	80
GATTTGCGCTAACACC-1_WSSS_THYst9699525	0.329131	0	0.576344	0	0	75	51
GCAAACCTTGGCCATA-1_WSSS_THYst9699525	0.345998	0.243417	0.439029	0	0	57	67
GCAAGTGTAAAGCATG-1_WSSS_THYst9699525	0	0	0	0	0	67	45
GCACACACTGGTAGCC-1_WSSS_THYst9699525	0.435097	0.737272	0.969012	0.737272	0	56	94
GCACAGCACGGGCCGA-1_WSSS_THYst9699525	0	0.632848	1.01738	0	0	72	42
GCACGTGGTTTACTTA-1_WSSS_THYst9699525	0.444998	0.24705	0	0	0	64	106
GCACTGCCTACCTTTA-1_WSSS_THYst9699525	0	0	0.145134	0	0.384298	66	68
GCAGTGTGGCTATAGG-1_WSSS_THYst9699525	1.12532	0	0	0	0	59	83
GCATGCTAATAACGAT-1_WSSS_THYst9699525	0	0	0	0	0.782951	67	95
GCCACTCAGAGCGCGA-1_WSSS_THYst9699525	0.632136	0	0	0	0.632136	59	95
GCCAGGAAAGAACACT-1_WSSS_THYst9699525	0	0	0	0	0	71	35
GCCCTGAGGATGGGCT-1_WSSS_THYst9699525	1.54388	0.267652	0.478582	0	0.652677	68	74
GCCGACCCACGACTGC-1_WSSS_THYst9699525	0	0	0	0	0	62	30
GCCGGTCGTATCTCTC-1_WSSS_THYst9699525	0	0	0.362918	0	0	70	54
GCCGTCGGTTTCGGGC-1_WSSS_THYst9699525	0	0.568585	0.568585	0	0	71	41
GCCTACGTTCTGTGCA-1_WSSS_THYst9699525	0.83832	0.504549	0.83832	0	0.504549	68	82
GCCTCCGACAATTCAC-1_WSSS_THYst9699525	0.597409	0	0	0	0.597409	60	98
GCCTCTATACATAGCA-1_WSSS_THYst9699525	1.22107	0.64004	0.468568	0	0	55	75
GCCTGTCCCGGTGCAT-1_WSSS_THYst9699525	0.164229	0.428824	0	0	0	73	63
GCGAAACGATCGGGAG-1_WSSS_THYst9699525	1.07274	0.325468	0	0	0	54	100
GCGAAGAATCTGACGG-1_WSSS_THYst9699525	0.54228	0	0.54228	0	0	66	84
GCGCGGTCTAGTAACT-1_WSSS_THYst9699525	0.567707	0.174839	0.32361	0	0.32361	68	60
GCGCGTCATTGGTACA-1_WSSS_THYst9699525	0.291144	0.291144	0	0	0	57	83
GCGCTTAAATAATTGG-1_WSSS_THYst9699525	0	0.916967	0	0	0	57	89
GCGGGCGAGCCTTACC-1_WSSS_THYst9699525	0.531211	0.531211	0.659928	0	0.209988	55	51
GCGTCCCTAAGACATA-1_WSSS_THYst9699525	0.147243	0	0.147243	0	0	64	42
GCTAACTGAAGTCTGA-1_WSSS_THYst9699525	0	0	0	0	0	58	88
GCTACAATCGAGGATA-1_WSSS_THYst9699525	0.34355	0	0	0	0.598776	62	104
GCTAGAGTAGAGATGT-1_WSSS_THYst9699525	0.850065	0	0	0	0	56	96
GCTAGGCACCACGGAG-1_WSSS_THYst9699525	1.45329	0.774919	1.13358	0.210329	0	54	84
GCTATACGTCTCGGAC-1_WSSS_THYst9699525	1.40723	0.631972	1.2307	0.199121	0	52	88
GCTCAATGTAATACCG-1_WSSS_THYst9699525	0	0	0	0	0	62	58
GCTCATTGATCATATC-1_WSSS_THYst9699525	0	0	0	0	0	74	48
GCTCCATGCAAAGCAA-1_WSSS_THYst9699525	0	0.167485	0.310901	0	0	69	55
GCTCTTTCCGCTAGTG-1_WSSS_THYst9699525	0.17347	0.17347	0.17347	0	0	64	54
GCTGCGAAGAATTATT-1_WSSS_THYst9699525	0	0	0	0	0	74	46
GCTGCTAAGTAGTCGA-1_WSSS_THYst9699525	0.744807	0.129496	0.808388	0	0	56	56
GCTGGGAGCGCGTCAA-1_WSSS_THYst9699525	0.828641	0.357722	0.357722	0	0	73	33
GGAAACTAAATGGGCC-1_WSSS_THYst9699525	0.593109	0	0	0	0.962873	60	102
GGAAAGTCTTGATTGT-1_WSSS_THYst9699525	0	0.910216	0	0	0	75	43
GGAACTCGTGAATACG-1_WSSS_THYst9699525	0.690247	0.690247	0.690247	0	0	77	43
GGAACTTTGGCGATTA-1_WSSS_THYst9699525	0.70051	0.340686	0.340686	0	0	60	110
GGACAACCATGAAGCC-1_WSSS_THYst9699525	0.845637	0.509663	0.604815	0	0.286956	70	102
GGACTCGACAGCGCAT-1_WSSS_THYst9699525	0.154359	0.154359	0.288047	0	0	68	46
GGACTCGTGAGTGGTC-1_WSSS_THYst9699525	0	0	0.364672	0	0	64	38
GGAGCAACATTTCAAG-1_WSSS_THYst9699525	0	0	0.275937	0	0.669517	57	103
GGAGCGAGGCCTACTT-1_WSSS_THYst9699525	0.17277	0	0.448383	0	0.56211	67	69
GGATCTTACTGCCCTT-1_WSSS_THYst9699525	0.504274	0.283592	0	0	0	65	35
GGATGGCTTGAAGTAT-1_WSSS_THYst9699525	0.333384	0	0.333384	0	0.582978	68	98
GGATTGCTGTGACTCC-1_WSSS_THYst9699525	1.25834	0	0	0	0	60	84
GGCAAGCCCATAGTGG-1_WSSS_THYst9699525	0.179104	0.179104	0.179104	0	0	67	61
GGCATTGAACATCTCA-1_WSSS_THYst9699525	0	0.227312	0.568527	0	0	74	58
GGCCGAGACTCTGGTG-1_WSSS_THYst9699525	0.950585	0	0	0	0	62	32
GGCCGGCGTCTGCTAT-1_WSSS_THYst9699525	0	0.828481	0	0	0.497691	65	79
GGCCGTTTGGGTTTCA-1_WSSS_THYst9699525	0.47252	0	0	0	0	59	45
GGCCTGCTCTGATGTT-1_WSSS_THYst9699525	0	0	0.509277	0	0	72	64
GGCGCGGAGATCTTTC-1_WSSS_THYst9699525	0	0	0	0	0	58	86
GGCGCTTCATTCCCTG-1_WSSS_THYst9699525	0	0.305963	0	0	0.305963	67	71
GGCGTAGGGAAAGCTG-1_WSSS_THYst9699525	0	0	0	0	0	64	82
GGCTACTATACACTCC-1_WSSS_THYst9699525	0.34833	0.130063	0.24514	0	0	64	44
GGCTCCTCCACCTGTT-1_WSSS_THYst9699525	0	0.403161	0.403161	0	0	59	35
GGCTGTCCTACTGCGG-1_WSSS_THYst9699525	0	0.781871	0	0	0	76	50
GGCTTTCAATAAGGGT-1_WSSS_THYst9699525	0.52581	0	0	0	0	60	62
GGGAACGGTTTCAGAT-1_WSSS_THYst9699525	0	0	0	0	0	64	32
GGGAAGACGGTCTGTC-1_WSSS_THYst9699525	0	0	0	0	0.782553	64	76
GGGAAGGGCTTTCTCA-1_WSSS_THYst9699525	0	0	0	0	0	63	87
GGGACCCGTATATCTT-1_WSSS_THYst9699525	0.319005	0	0.694158	0	0.118008	57	53
GGGAGCGACCGTAGTG-1_WSSS_THYst9699525	0.856895	0	0.70155	0	0	68	86
GGGCACGTAGTACTGT-1_WSSS_THYst9699525	0	0.353693	0	0	0	70	48
GGGCAGAGCAATCGTT-1_WSSS_THYst9699525	0.986059	0.350771	0	0	0	58	60
GGGCATGCATGTCGAG-1_WSSS_THYst9699525	0	0	0	0	0	73	55
GGGCGTGGTTTCCCAG-1_WSSS_THYst9699525	0	0	0	0	0	61	81
GGGCTATGATCGATGG-1_WSSS_THYst9699525	1.07307	0	0.19377	0	0	57	51
GGGTCAGGAGCTAGAT-1_WSSS_THYst9699525	0	0	0	0	0	65	55
GGTAGGCCAATATCAC-1_WSSS_THYst9699525	0.299902	0.299902	0	0	0	74	54
GGTCGGTCGTCCACAG-1_WSSS_THYst9699525	0.178088	0	0	0	0	56	52
GGTCTCCGTCCAGGTT-1_WSSS_THYst9699525	0	0	0	0	1.24218	63	101
GGTCTTGAGCGCTCTT-1_WSSS_THYst9699525	0	0	0	0	0	65	65
GGTGCATAAATGATTA-1_WSSS_THYst9699525	0.586584	0.148047	0.586584	0	0	67	47
GGTGGACTGCTCTGGC-1_WSSS_THYst9699525	0.713972	0.419396	0.231526	0	0.231526	55	85
GGTGTAAATCGATTGT-1_WSSS_THYst9699525	0.585193	0.425415	0.585193	0	0	69	65
GGTGTAGGTAAGTAAA-1_WSSS_THYst9699525	0.231926	0.231926	0	0	0	70	50
GGTTACCGCTCCCTAC-1_WSSS_THYst9699525	0	0.838715	0.504825	0	0	76	44
GGTTCCGTACGACTAA-1_WSSS_THYst9699525	0	0.839604	0.505446	0	0	77	41
GGTTTAATTACCATCG-1_WSSS_THYst9699525	0	0	0	0	0	63	39
GGTTTGTGACCTGAGG-1_WSSS_THYst9699525	0	0	0.545936	0	0.30977	61	105
GTAACAGGTTAACGGC-1_WSSS_THYst9699525	0	0	0.47778	0	0	76	54
GTAACATCTAAGATAA-1_WSSS_THYst9699525	1.24982	0.63059	0.959727	0	0	56	110
GTAACTGCCCAAGGAG-1_WSSS_THYst9699525	0.178443	0	0.329813	0	0	66	46
GTAGACACGCCTGACT-1_WSSS_THYst9699525	0.343172	0.598189	0	0	0	63	67
GTAGCTCCGGGAGGCT-1_WSSS_THYst9699525	0.54529	0.309361	0	0	0	65	37
GTAGTCTACGATATTG-1_WSSS_THYst9699525	0	0	0	0	0.710957	63	77
GTAGTTCGAAGGCGAA-1_WSSS_THYst9699525	0	0.297711	0.297711	0	0	65	39
GTATCAAACGTTAGCT-1_WSSS_THYst9699525	1.07657	0	0.828433	0	0.279472	55	97
GTATCCTTTGGTAACC-1_WSSS_THYst9699525	0	0	0	0	0.973197	64	92
GTCAACCAGGCCTATA-1_WSSS_THYst9699525	0.560013	0.318707	0	0	0.754263	65	103
GTCATGCGCGAGGGCT-1_WSSS_THYst9699525	0.514454	0	0	0	0.514454	64	98
GTCCAATATTTAGCCT-1_WSSS_THYst9699525	0.147283	0	0	0	0	65	53
GTCCAGGCACGTGTGC-1_WSSS_THYst9699525	0	0.314716	0.314716	0	0	70	44
GTCCCGCGACGTTATG-1_WSSS_THYst9699525	0.66841	0	0	0	0	58	82
GTCCGGACCTGAAATT-1_WSSS_THYst9699525	1.50676	0.223834	0.694873	0.406616	0	54	88
GTCCGGGTTCACATTA-1_WSSS_THYst9699525	1.61602	0	0.90282	0	0.312353	69	71
GTCCTACGAATAGTCT-1_WSSS_THYst9699525	1.38245	0.585512	0.952361	0.181469	0	53	91
GTCGGGAAGCAGAAAC-1_WSSS_THYst9699525	0.423647	0	0	0	0	59	65
GTCTAGTGAGCCGCTT-1_WSSS_THYst9699525	0	0.454308	0	0	1.00256	66	92
GTCTATACACGCATGG-1_WSSS_THYst9699525	0	0	0.307937	0	0	74	50
GTCTATTGCATGCTCG-1_WSSS_THYst9699525	0.507528	0	0.285623	0	0.507528	65	105
GTCTCAAGGCCCGGCT-1_WSSS_THYst9699525	0	0	0	0	0	60	66
GTCTCCGCCTCAATAC-1_WSSS_THYst9699525	0.397569	0.397569	0	0	0.218413	71	61
GTCTGTAGGTTGAACA-1_WSSS_THYst9699525	0	0	0	0	0	73	39
GTGACAGCTTCCCACT-1_WSSS_THYst9699525	0	0	0	0	0.521427	64	74
GTGACGCAGGTTTCAT-1_WSSS_THYst9699525	0	0	0.773202	0	0	65	75
GTGAGATAACCTTATA-1_WSSS_THYst9699525	0.240596	0.596648	0.73622	0	0	69	41
GTGATCCTTGTCATGA-1_WSSS_THYst9699525	0.433575	0	0	0	0	62	84
GTGCACCAGCTTCAAC-1_WSSS_THYst9699525	0.631207	0.198826	0.198826	0	0	66	54
GTGCCTGAGACCAAAC-1_WSSS_THYst9699525	1.02599	0.785379	0.785379	0	0	69	89
GTGGACGCATTTGTCC-1_WSSS_THYst9699525	0.654592	0.424093	1.29226	0	0	56	64
GTGGCTGTTTCTGTTC-1_WSSS_THYst9699525	1.01368	0	0.256673	0	0	70	92
GTGGGAACAAACCGGG-1_WSSS_THYst9699525	0	0	0	0	0	71	47
GTGTATATCAGCGGGC-1_WSSS_THYst9699525	0	0	0	0	0	58	76
GTGTCAGTGTACGTGG-1_WSSS_THYst9699525	0.604306	0.604306	0.347123	0	0	68	42
GTTAACATCACTTAAA-1_WSSS_THYst9699525	0.588824	0.337139	0.337139	0	0	55	73
GTTAAGGGTGCGATGT-1_WSSS_THYst9699525	0	0	0	0	0	61	71
GTTAGCCCATGACATC-1_WSSS_THYst9699525	0.369728	0.369728	0.201855	0	0	67	75
GTTCAGTCGCCAAATG-1_WSSS_THYst9699525	0.46414	0.25876	0.46414	0	0.25876	70	60
GTTCCGTCCGCCTGCA-1_WSSS_THYst9699525	0	0	0.673401	0	0	70	42
GTTGGTCATGCTATCC-1_WSSS_THYst9699525	0	0.307596	0.5425	0	0	55	63
GTTGTAGATTTATGAG-1_WSSS_THYst9699525	0.356698	0.194169	0.728278	0	0	71	63
GTTTCAAACGAGTTGT-1_WSSS_THYst9699525	0.675957	0.394038	0.394038	0	0.216303	61	109
GTTTCTAGAGGCGCGG-1_WSSS_THYst9699525	0	0.701867	0	0	0.701867	69	93
GTTTGGGTTTCGCCCG-1_WSSS_THYst9699525	0	0	0	0	0	63	91
GTTTGGTGATCGGTGC-1_WSSS_THYst9699525	0.389408	0.389408	0	0	0	66	38
TAAAGCGGTATTTCCA-1_WSSS_THYst9699525	0.156559	0.291892	0	0	0	63	49
TAAAGTGCACGTCTCG-1_WSSS_THYst9699525	0	0.258849	0.464285	0	0	72	50
TAAATTTAGTAACACC-1_WSSS_THYst9699525	0.650194	0.266436	0.798055	0	0	71	39
TAACAGCGTTTGTGCT-1_WSSS_THYst9699525	0	0	0	0	0	63	37
TAACAGGTTCCCTTAG-1_WSSS_THYst9699525	0.290288	0.15564	0.610868	0	0	74	60
TAACCTAGGGAGTCCA-1_WSSS_THYst9699525	0.615843	0.249777	0.615843	0	0.449468	60	106
TAAGGCATAACATCAA-1_WSSS_THYst9699525	0.371088	0	0	0	0	57	49
TAAGGCCCGTCACCCT-1_WSSS_THYst9699525	0	0	0.306325	0	0	62	70
TAAGGGCCTGTCCGAT-1_WSSS_THYst9699525	1.58976	0	0.749062	0	0	57	95
TAAGTTGCGACGTAGG-1_WSSS_THYst9699525	1.48398	0.270059	0.270059	0.657585	0	53	95
TAATTACGTCAGTAGA-1_WSSS_THYst9699525	0.768573	0	0	0	0.456375	62	102
TACAAGGGCTTCTTTA-1_WSSS_THYst9699525	0.798055	0	0.476612	0	0.476612	68	94
TACACCTCTTCGAATC-1_WSSS_THYst9699525	1.17884	0	0.405553	0	0	71	91
TACAGAAACGGTGGGC-1_WSSS_THYst9699525	0.604655	0	0	0	0	59	85
TACCAAATAGCCCAGA-1_WSSS_THYst9699525	0	0.666147	0	0	0	59	61
TACCAATAAAGTACCA-1_WSSS_THYst9699525	0.844516	0.633699	0.366228	0	0	55	83
TACCAGGAATCCCGTC-1_WSSS_THYst9699525	0.846844	0.287484	0.69275	0	0	68	36
TACCGAATAATTGTAA-1_WSSS_THYst9699525	0	0	0	0	0.954123	67	93
TACCGTAGGTTAACTA-1_WSSS_THYst9699525	0.807097	0.270293	0	0	0	59	57
TACCTACTCCCAGTAT-1_WSSS_THYst9699525	0.299758	0.299758	0	0	0	58	62
TACCTCAGTTGTCTGT-1_WSSS_THYst9699525	0.144799	0	0.144799	0	0	60	50
TACGCCTCCATTCCGA-1_WSSS_THYst9699525	0.432629	0.12692	0.594407	0	0	55	59
TACGCTCCTAGAACTG-1_WSSS_THYst9699525	0.283186	0	0.283186	0	0	73	47
TACGGAAGCCAAACCA-1_WSSS_THYst9699525	1.79771	0.444386	0.750974	0	0.246677	69	73
TACGTAAAGCGGAGTG-1_WSSS_THYst9699525	0.499708	0	0	0	0.499708	63	103
TACGTACTAGTGCTGA-1_WSSS_THYst9699525	0.138287	0.259754	0.259754	0	0	62	42
TACTACGTGCAATGCG-1_WSSS_THYst9699525	0.475084	1.03831	0.475084	0	0	71	85
TACTATGGTTCCTCAG-1_WSSS_THYst9699525	0	0.172138	0	0	0	57	47
TACTCCTCTAGTTGAC-1_WSSS_THYst9699525	0	0.576978	0.329537	0	0	64	36
TACTCTTACTTTACTG-1_WSSS_THYst9699525	1.2701	0.26338	0.561501	0	0.140336	59	111
TACTCTTTCGTCTTCA-1_WSSS_THYst9699525	0.149007	0	0	0	0	58	46
TACTGCATGATTAAAT-1_WSSS_THYst9699525	0.843083	0.507877	0.507877	0	0	77	51
TACTTAAACATGTACA-1_WSSS_THYst9699525	0.66398	0.273205	0.386115	0	0	66	108
TAGAATAGCCGATGAA-1_WSSS_THYst9699525	0.869488	0	0	0	0.52641	62	100
TAGACGAAACGCCAAT-1_WSSS_THYst9699525	0	0.391699	0	0	0.391699	63	73
TAGAGGTTCTACTTGT-1_WSSS_THYst9699525	0.513774	0.289526	0.289526	0	0	54	96
TAGATGGTTCCTTACT-1_WSSS_THYst9699525	0	0	0	0	0	59	97
TAGATTCAAAGTGCGG-1_WSSS_THYst9699525	0	0	0.347995	0	0	69	39
TAGCAGTATGACTAAA-1_WSSS_THYst9699525	0.429468	0	0	0	0.959089	66	98
TAGCTAGTGATGATGG-1_WSSS_THYst9699525	0	0.801736	0.219843	0	0	60	48
TAGGCTAAAGTGGCAC-1_WSSS_THYst9699525	0.544202	0	0	0	0.544202	65	99
TAGGTGACGATAACCT-1_WSSS_THYst9699525	0	0	0	0	0	61	79
TAGGTGTTCCACAGAT-1_WSSS_THYst9699525	0.432566	0	0	0	0	60	60
TAGGTTCTGCTGAGAA-1_WSSS_THYst9699525	0.431938	0.431938	0.239111	0	0	72	62
TAGTAGCTTATACCAG-1_WSSS_THYst9699525	0.506277	0	0.401676	0	0	61	43
TAGTCCCGGAGACCAC-1_WSSS_THYst9699525	0	0.195308	0	0	0	66	48
TAGTCTGCGGCACATT-1_WSSS_THYst9699525	0	1.44092	0	0	0	72	36
TATACGCGTCATCACT-1_WSSS_THYst9699525	0	0	0	0	0	60	68
TATAGAGTCGCTTGAA-1_WSSS_THYst9699525	0	0.367327	0.200436	0	0	64	46
TATATAGGGCTTTACG-1_WSSS_THYst9699525	0	0	0	0	0	63	33
TATATCAAAGTGATCT-1_WSSS_THYst9699525	0	0	2.03903	0	0	71	37
TATCCAATTGGTTATC-1_WSSS_THYst9699525	0.949897	0.234472	0.583735	0	0	55	79
TATCCGCACCGTCGGG-1_WSSS_THYst9699525	0.426366	0.586409	0.235736	0	0	59	53
TATCCTATCAACTGGT-1_WSSS_THYst9699525	0	0.386903	0.386903	0	0	69	59
TATGAAGAATTAAGGT-1_WSSS_THYst9699525	0	0	0	0	0.859175	67	99
TATGATCTTCTCTTTA-1_WSSS_THYst9699525	0.55386	0	0	0	0	58	90
TATGTAAAGTGCTTAA-1_WSSS_THYst9699525	0.139971	0	0.372061	0	0	66	44
TATTCCGAGCTGTTAT-1_WSSS_THYst9699525	1.05723	0.811937	0.34884	0	0	54	86
TCAAATTGTTGTGCCG-1_WSSS_THYst9699525	1.49797	0.360519	0.360519	0	0	68	78
TCAAATTTGAGACTCA-1_WSSS_THYst9699525	0	0	0	0	0	60	70
TCAACATAGCGCCCTA-1_WSSS_THYst9699525	0.281665	0	0.595169	0	0	58	44
TCAACTGCAGAGTCAG-1_WSSS_THYst9699525	0.715539	0.189841	0.486844	0	0.349329	56	108
TCAATACGCCGTCATG-1_WSSS_THYst9699525	0.456039	0	0	0	0	63	61
TCACAAACCGAGGTAC-1_WSSS_THYst9699525	0	0	0	0	0.464955	61	95
TCAGCAGTAGGCCCTG-1_WSSS_THYst9699525	0.282567	0	0	0	0	61	41
TCAGCCAATCCGTAAA-1_WSSS_THYst9699525	0.308342	0	0	0	0.308342	63	105
TCATATGAGCTTTGTT-1_WSSS_THYst9699525	0	0	0	0	0	64	62
TCATCCTCAGCTGCTT-1_WSSS_THYst9699525	0	0	0.647308	0	0	68	90
TCCAACTCAGCTATCT-1_WSSS_THYst9699525	0	0	0	0	0.412791	67	91
TCCAAGCCTAGACACA-1_WSSS_THYst9699525	1.11595	0.228375	0.228375	0	0.228375	67	79
TCCAATAAAGGCTACC-1_WSSS_THYst9699525	0.320055	0	0.172778	0	0	63	53
TCCACATCGTATATTG-1_WSSS_THYst9699525	1.10765	0.225864	0.225864	0	0.225864	69	67
TCCACCTCTAGCCTTT-1_WSSS_THYst9699525	0.131648	0.131648	0.247963	0	0	61	53
TCCAGGCAGGACGATC-1_WSSS_THYst9699525	0.385962	0.211487	0	0	0.211487	72	56
TCCAGGGTATATACGA-1_WSSS_THYst9699525	0.797522	0	0	0	0	61	63
TCCCAAACATCCTCTA-1_WSSS_THYst9699525	0.414785	0.414785	0.158155	0.158155	0	75	35
TCCGACCGCTAATCAA-1_WSSS_THYst9699525	0	0	0.83832	0	0	70	36
TCCGCCTGTCTACAAG-1_WSSS_THYst9699525	0.412121	0.292678	0.518808	0	0	56	74
TCCGCGGCCCAATGAA-1_WSSS_THYst9699525	0.818583	0.818583	0.565524	0	0	53	99
TCCGGGCTTGACGGGA-1_WSSS_THYst9699525	0	0	0	0	0.444838	66	96
TCCGTTAAGCTAATAT-1_WSSS_THYst9699525	1.08813	0.504549	0.599001	0.151914	0.151914	52	100
TCCTAAAGATTCAGAC-1_WSSS_THYst9699525	1.3124	0.373296	0.94926	0	0.518062	68	84
TCCTAAATTGGGAAGC-1_WSSS_THYst9699525	0.181103	0.181103	0.871196	0	0	56	70
TCCTAACCGTCGGGCA-1_WSSS_THYst9699525	0.295994	0.295994	0.621198	0	0	62	46
TCCTTGTCCTTTAATT-1_WSSS_THYst9699525	1.2548	0.223714	0.406416	0	0.223714	69	69
TCCTTTAAATCCGCTT-1_WSSS_THYst9699525	0	0.490435	0	0.490435	0	56	92
TCGAATCGCAGGGTAG-1_WSSS_THYst9699525	0.293354	0.293354	0.519885	0	0.519885	75	53
TCGACATAGCGTAGCG-1_WSSS_THYst9699525	0.849253	0	0.201293	0.368778	0	72	30
TCGCCGACATATTCGC-1_WSSS_THYst9699525	0	0.974238	0.438072	0	0	66	86
TCGCGTAGCAGTGTCC-1_WSSS_THYst9699525	0	0	0	0	0	57	99
TCGCTACTGGCTTTGA-1_WSSS_THYst9699525	0.580168	0	0	0	0.331581	65	73
TCGCTGCCAATGCTGT-1_WSSS_THYst9699525	1.14782	0	0.357859	0	0	68	80
TCGGCTTGTATCGACG-1_WSSS_THYst9699525	0.593013	0	0	0	0.593013	58	96
TCGGGAGACAGCGTAC-1_WSSS_THYst9699525	0	0	0	0	0	59	71
TCGTACCGACGTCAAG-1_WSSS_THYst9699525	0.398845	0.219177	0	0	0	68	56
TCGTGTTCGACCACAA-1_WSSS_THYst9699525	0.636765	0	0	0	0	57	105
TCGTTTACGCGACCCT-1_WSSS_THYst9699525	0	0.639592	0	0	0	70	94
TCTACCCAATAGAGAG-1_WSSS_THYst9699525	0.496956	0	0.19439	0	0.19439	56	106
TCTATAGGTGGGTAAT-1_WSSS_THYst9699525	0.50313	0.361811	0.361811	0	0.19718	65	109
TCTATGCTATAACGAC-1_WSSS_THYst9699525	0	0	0	0	0.576706	64	94
TCTCCACAAGTTGAAT-1_WSSS_THYst9699525	0	0	0	0	0	61	93
TCTCTTACCGCGAACC-1_WSSS_THYst9699525	0.116262	0.116262	0	0	0	65	43
TCTGAAGCACGTGGTC-1_WSSS_THYst9699525	0.619633	0	0.251601	0	0	56	84
TCTGCATACCTTGCTT-1_WSSS_THYst9699525	0	0	0	0	0.688349	61	99
TCTTGCTCCCGATACT-1_WSSS_THYst9699525	0	0	0.276996	0	0	65	67
TGAACAAGCAGGGACT-1_WSSS_THYst9699525	0.805325	0	0	0	0	66	36
TGAATACCGACGCGTA-1_WSSS_THYst9699525	0	0.419444	0.419444	0	0.419444	66	82
TGAATGAGTGTTTCCC-1_WSSS_THYst9699525	0.636543	0	0.259781	0	0	66	50
TGACATGTAACGTGAC-1_WSSS_THYst9699525	0.623507	0.455507	0.455507	0	0	69	63
TGACCAAATCTTAAAC-1_WSSS_THYst9699525	0	0	0.577545	0	0	66	62
TGAGGAGTGCCAGCTT-1_WSSS_THYst9699525	0.569466	0.569466	0	0	0	58	58
TGAGGTGTGTGGCGGA-1_WSSS_THYst9699525	0	0	0.350081	0	0	70	52
TGATCACCACACTGAC-1_WSSS_THYst9699525	0.721398	0.162304	0.424388	0	0	69	51
TGATGTCAATTAAGTG-1_WSSS_THYst9699525	0.941819	0	0	0	0.941819	59	103
TGATTCCCGGTTACCT-1_WSSS_THYst9699525	0.162102	0	0.301555	0	0	64	50
TGCAAACGTACTAGTT-1_WSSS_THYst9699525	0	0.581547	0	0	0	77	49
TGCAAAGTTCGTCTGT-1_WSSS_THYst9699525	0	0.254223	0.254223	0	0	71	59
TGCAACCCATCTGCGG-1_WSSS_THYst9699525	0	0	0	0	0	60	90
TGCAACTACTGGTTGA-1_WSSS_THYst9699525	0.53222	0.301107	1.24112	0	0.301107	69	91
TGCAATCTAACACGGT-1_WSSS_THYst9699525	0	0	0	0	0	62	90
TGCATGTGACCCATAG-1_WSSS_THYst9699525	0.573958	0	0.936313	0	0	68	38
TGCCGGATGTACGAGC-1_WSSS_THYst9699525	0	0	0	0	0	62	34
TGCCGTGGATCGTCCT-1_WSSS_THYst9699525	0.295039	0.295039	0	0	0	57	63
TGCCTAATTGAAGATT-1_WSSS_THYst9699525	0.743297	0.551145	0.313071	0	0	55	105
TGCGGACTTGACTCCG-1_WSSS_THYst9699525	1.69801	0.556092	0.402725	0	0.221501	68	76
TGCGTACGGCTAATTG-1_WSSS_THYst9699525	1.53474	0	0	0	0.794515	67	101
TGCTAAGTGTCTATTT-1_WSSS_THYst9699525	1.38287	0.725879	1.14202	0	0	52	90
TGCTCGGCGAAACCCA-1_WSSS_THYst9699525	0.487978	0.273464	0	0	0	57	61
TGCTCGGTGGGTCACC-1_WSSS_THYst9699525	0	0.260809	0	0	0	66	72
TGCTCTTGAGAGTTTG-1_WSSS_THYst9699525	0	0	0	0	1.22303	64	70
TGCTTCCCAAGCAGTA-1_WSSS_THYst9699525	0.355408	0	0	0	0	62	66
TGGACCAATCTAAGAT-1_WSSS_THYst9699525	0	0	0	0	0	62	80
TGGAGAATAATCGTCC-1_WSSS_THYst9699525	0	0.373352	0.644582	0	0	72	44
TGGATGGCATCTTGGA-1_WSSS_THYst9699525	0	0	0	0	0	77	47
TGGCAAGCACAAGTCG-1_WSSS_THYst9699525	0.532002	0.210352	0	0	0	66	56
TGGCAATGGGACGGCG-1_WSSS_THYst9699525	1.1299	0.349999	0.984423	0.190235	0	54	106
TGGCTACACTCTACCT-1_WSSS_THYst9699525	0.3006	0	0.3006	0	0.531415	64	100
TGGCTATGTGACATAC-1_WSSS_THYst9699525	1.19953	0	0	0	0.380975	60	82
TGGGCGATACAATAAG-1_WSSS_THYst9699525	0.395439	0	0.21714	0	0.395439	68	62
TGGGTGCACAAGCCAT-1_WSSS_THYst9699525	1.64322	0.714395	0.41968	0	0	69	85
TGGGTGTAATAGATTT-1_WSSS_THYst9699525	0.579756	0	0.331317	0	1.08654	68	102
TGGTCGATATACCTCT-1_WSSS_THYst9699525	0	0	0.821709	0	0	73	37
TGGTGCCCTGCCTTAC-1_WSSS_THYst9699525	0.216602	0.545545	0.216602	0	0	74	52
TGTACCTACACGAGGG-1_WSSS_THYst9699525	0	0	0	0	0	59	91
TGTCCACGGCTCAACT-1_WSSS_THYst9699525	0	0	0	0	1.32654	65	101
TGTCCGCAAACAATTC-1_WSSS_THYst9699525	0.597945	0	0.186143	0	0	73	51
TGTGAGACTAGCCCAA-1_WSSS_THYst9699525	0.364779	0	0	0	0	59	63
TGTGCCGGTGCCGGAA-1_WSSS_THYst9699525	1.16597	0	0.90531	0	0	53	97
TGTGGCGGGCTTCTGG-1_WSSS_THYst9699525	0	0	0.33079	0	0	65	59
TGTGGTTGCTAAAGCT-1_WSSS_THYst9699525	0.540345	0	0.390509	0	0	65	49
TGTTCCGGCCTGAGCT-1_WSSS_THYst9699525	0.497468	0	0	0	0.194621	70	66
TTAAAGGCGATGCTCG-1_WSSS_THYst9699525	0.240104	0.240104	0.240104	0	0	73	49
TTAAAGTAAGTCGCCA-1_WSSS_THYst9699525	0.942105	0.145431	0.739918	0	0.145431	69	105
TTAAGTATTGTTATCC-1_WSSS_THYst9699525	1.10944	0.517336	0	0	0.517336	64	90
TTAATTGCTTTGGGTG-1_WSSS_THYst9699525	0	0	0.357414	0	0	62	76
TTACACGATCTGCGAC-1_WSSS_THYst9699525	0.531549	0.300684	0.422764	0	0	62	110
TTACCCTAGGGATTGG-1_WSSS_THYst9699525	0	0	0	0	0	60	58
TTAGAATAAGGGTCGG-1_WSSS_THYst9699525	0.404379	0.153685	0.286868	0	0	61	45
TTAGTAAACCTGCTCT-1_WSSS_THYst9699525	0	0.55789	0	0	0	62	94
TTATAGGTAATTGTCT-1_WSSS_THYst9699525	0	0	0.259278	0	0	61	73
TTCACGGTCGTCACGT-1_WSSS_THYst9699525	1.63771	0.710911	0.296603	0	0	71	27
TTCACTCGAGCACCTA-1_WSSS_THYst9699525	0.403511	0.403511	0.80767	0	0	55	69
TTCACTTCCTAGAACG-1_WSSS_THYst9699525	0.266455	0	0.476642	0	0	67	51
TTCAGCTGGCGTGCCC-1_WSSS_THYst9699525	0.436579	0	0	0	0.436579	55	95
TTCAGTTCAAGAGGAG-1_WSSS_THYst9699525	0	0	1.65775	0	0	72	38
TTCCAGTGGGTTTCGT-1_WSSS_THYst9699525	0.791096	0	0.471818	0	0	75	47
TTCCATCGACAGCGTG-1_WSSS_THYst9699525	0.579832	0.232629	0	0	0.232629	61	107
TTCGAACGAAACATGC-1_WSSS_THYst9699525	0	1.51635	0	0	0	74	42
TTCGCACTGTACGACA-1_WSSS_THYst9699525	0	0	0	0	0	61	59
TTCGCGCGCCATACGA-1_WSSS_THYst9699525	0.417917	0	0.271002	0	0	59	47
TTCGGTACTGTAGAGG-1_WSSS_THYst9699525	0	0.401121	0	0	0	67	63
TTCTAGAAAGTCTTAT-1_WSSS_THYst9699525	0.102811	0.102811	0.19603	0	0	60	46
TTCTATTAAACGCAGC-1_WSSS_THYst9699525	0	0.248603	0.447545	0	0	67	55
TTGAACGACGTGCTGA-1_WSSS_THYst9699525	0	0	0	0	0	60	88
TTGACCAGGAACAACT-1_WSSS_THYst9699525	0.565959	0	0	0	0.565959	64	80
TTGAGAAGTTTAGCAT-1_WSSS_THYst9699525	0.391124	0.890326	0.890326	0	0	55	87
TTGATGCCGCTCGTCG-1_WSSS_THYst9699525	0	0	0	0	0	70	34
TTGCCGCTTTCTAGTA-1_WSSS_THYst9699525	0	0	0	0	0.568014	62	78
TTGCCTTCTCGCCGGG-1_WSSS_THYst9699525	0.720512	0.23418	0	0	0	68	104
TTGCGCTTGATCAATA-1_WSSS_THYst9699525	0.384113	0.210387	0	0	0.532079	69	101
TTGCGGAAAGCTGCCC-1_WSSS_THYst9699525	0	0	0	0	0	76	42
TTGCTCATAGTACGTG-1_WSSS_THYst9699525	0.752137	0.317612	0.659904	0	0.317612	67	107
TTGGACCTATAACAGT-1_WSSS_THYst9699525	0.670093	0.670093	0	0.276221	0	56	86
TTGGGAAGACGAGCCG-1_WSSS_THYst9699525	0.818133	0.4905	0.275027	0	0.4905	68	64
TTGTCTCGGCAAGATG-1_WSSS_THYst9699525	0	0	0	0	0	75	41
TTGTGAACCTAATCCG-1_WSSS_THYst9699525	0.491085	0	0.491085	0.491085	0	56	90
TTGTGCAGCCACGTCA-1_WSSS_THYst9699525	0.265231	0	0.64773	0	0	60	74
TTGTGGTGGTACTAAG-1_WSSS_THYst9699525	0	0	0	0	0	63	95
TTGTGTATGCCACCAA-1_WSSS_THYst9699525	0.161823	0.301071	0.532162	0	0	56	60
TTGTTTGTATTACACG-1_WSSS_THYst9699525	0.782467	0.465889	0	0	0	73	41
