# Supplementary material for: A human embryonic limb cell atlas resolved in space and time
Source: Nature. 2023 Dec 6;635(8039):668–78. doi: 10.1038/s41586-023-06806-x (PMC7616500; doi:10.1038/s41586-023-06806-x)
Supplement: Supplementary file 22 — Source Data Extended Data Fig. 7 [file 41586_2023_6806_MOESM22_ESM.xlsx]

## Sheet: panel_a
new_celltype	ISL1	FLI1	ALX4	ALX3	PITX1	PRRX2	ERG	FOXO3	HOXA13	ZBTB14	TCF7L2	SMAD1	ZEB1	RARA	RXRG	AHDC1	MYF6	MYOG	NFIX	BACH2	ZNF460	RFX3	RELB	DDIT3	RFX1	FOSL2	THRB	ELK1	IRF4	BACH1	MAF	MXD3	E2F1	E2F8	SP9	LEF1	HOXD8	RUNX1	CREM	TFAP2C	GATA6	PRDM6	ZNF264	E2F3	SP3	ZNF286A	PPARG	ETS1	HOXB2
ISL1+Mes	0.143986	0.0524101	0.0549346	0.0777782	0.11485	0.0661734	0.0255587	0.0325718	0.0521004	0.028054	0.0217768	0.0842207	0.0262145	0.0658866	0.0150662	0.0171891	0.0242239	0.0485965	0.0417151	0.0299759	0.031208	0.0132638	0.0287997	0.0900454	0.0144102	0.0378363	0.0451544	0.0152095	0.0625243	0.031954	0.0324636	0.0452164	0.0748166	0.0458219	0.039645	0.0321129	0.0486108	0.0122407	0.0239676	0.016133	0.0359811	0.061962	0.0108392	0.034923	0.0135262	0.0113332	0.0226814	0.0355199	0.00891356
Mes4	0.0925379	0.037865	0.0310081	0.0725932	0.128916	0.0801608	0.0320459	0.0349871	0.073057	0.0278971	0.0196506	0.0745703	0.0241992	0.0628487	0.00878939	0.0193107	0.0196524	0.0453509	0.0356986	0.029868	0.0311341	0.0123395	0.0312352	0.0601289	0.0113789	0.0382047	0.0460038	0.0140879	0.0544716	0.0288434	0.0325671	0.06065	0.0766998	0.0459499	0.0469915	0.0326642	0.0571578	0.0195003	0.0161707	0.024993	0.0297946	0.068753	0.0118345	0.0317211	0.0126553	0.0133244	0.0131474	0.0340173	0.00739007
MFAP5+Fibro	0.0903188	0.0303508	0.0340056	0.0683741	0.106289	0.0506128	0.0235473	0.0329019	0.0415816	0.0409051	0.0543989	0.134656	0.0393308	0.0748739	0.0457555	0.0230804	0.0282037	0.0485367	0.0905445	0.0360551	0.0340616	0.0107377	0.0384113	0.0798423	0.0292939	0.0849763	0.0652975	0.0196795	0.131857	0.0405507	0.0537838	0.0402608	0.070546	0.0462015	0.0380831	0.0321837	0.0603047	0.0122761	0.0204937	0.0411667	0.0448617	0.0771259	0.0105421	0.0357636	0.021114	0.0189157	0.0469345	0.0403185	0.0109526
STMN2+Fibro	0.0929374	0.0345003	0.0464351	0.0688909	0.109907	0.0626435	0.0240079	0.0325932	0.0580755	0.0279899	0.0279953	0.0889341	0.0271159	0.0605265	0.0149838	0.0196764	0.0192771	0.0451741	0.0530854	0.0355116	0.039071	0.0143065	0.0452081	0.0837088	0.0249296	0.0520022	0.0596813	0.0170835	0.0896708	0.0334182	0.0383656	0.0686173	0.0753859	0.0459474	0.0435436	0.0366511	0.0647956	0.0182706	0.0254402	0.0163441	0.035336	0.0818859	0.0125611	0.0309574	0.0131323	0.01714	0.0228553	0.0379233	0.0127256
F10+DermFibroProg	0.0920638	0.0248919	0.0317689	0.0687916	0.0705601	0.0523832	0.0198283	0.0320647	0.0458624	0.0335513	0.041036	0.142807	0.0395688	0.0723033	0.0422105	0.0195344	0.032737	0.0476062	0.0897634	0.034703	0.0356931	0.0131575	0.0488821	0.135111	0.0431549	0.11103	0.0760268	0.0242667	0.147688	0.0417806	0.0491834	0.0477805	0.0698709	0.0449337	0.0435629	0.0394208	0.0721543	0.0268108	0.0569896	0.0656525	0.0499252	0.0746028	0.0104694	0.0356009	0.0171951	0.0270795	0.0503655	0.0439819	0.0111679
HOXC5+DermFibroProg	0.0907826	0.0334777	0.0250294	0.0696265	0.0776712	0.0660325	0.0209306	0.0287133	0.0559988	0.0221009	0.0164478	0.0816749	0.0211812	0.0590803	0.0114998	0.0139416	0.019263	0.0468612	0.0483042	0.0258751	0.030934	0.0101181	0.0391867	0.086684	0.0143715	0.0617274	0.0472073	0.00971555	0.0712112	0.030736	0.0429527	0.0962991	0.0794373	0.0513956	0.0578014	0.0542633	0.100592	0.0390374	0.035131	0.0357896	0.0316882	0.0662029	0.00746566	0.0299453	0.009786	0.0187116	0.0229437	0.0397845	0.018861
DermFibro	0.0930808	0.0262629	0.0310544	0.0662566	0.0459738	0.0549195	0.0193817	0.0332337	0.0456451	0.0313097	0.0266537	0.121309	0.0341632	0.0618796	0.026572	0.0181594	0.0322495	0.0485027	0.0578962	0.0307928	0.0337976	0.0131245	0.0425187	0.0923794	0.0260459	0.0853014	0.0576457	0.0159773	0.092135	0.038339	0.0390951	0.051899	0.0697007	0.046011	0.0549115	0.0530119	0.106297	0.0587211	0.116101	0.0715644	0.0463417	0.0647709	0.0103676	0.0337542	0.0158816	0.0288232	0.0378175	0.0471892	0.0191399
ADH+Fibro	0.0977244	0.0251013	0.0362991	0.0636662	0.107218	0.0511119	0.01822	0.0283487	0.0416588	0.0494338	0.0797886	0.191953	0.0398383	0.080387	0.0777252	0.023367	0.0280511	0.0492703	0.0679067	0.0319209	0.0302937	0.0085793	0.0407596	0.101606	0.0320374	0.069006	0.0559578	0.0159639	0.104084	0.0366001	0.0437335	0.0569832	0.0743805	0.0501426	0.0354914	0.0287503	0.0558027	0.00747229	0.0215062	0.0367206	0.0383332	0.0723512	0.0118901	0.0346605	0.0163352	0.0128377	0.0503034	0.0467409	0.0102727
InterMusFibro	0.0959065	0.0307804	0.0300145	0.0634977	0.0930263	0.0489679	0.0189266	0.0286504	0.0392299	0.0453218	0.0793067	0.194451	0.0426569	0.0803274	0.0851291	0.0272042	0.0366087	0.0665931	0.114518	0.0329812	0.0297921	0.00710347	0.0391201	0.072008	0.0367996	0.0746318	0.0558109	0.0174497	0.12088	0.0355738	0.0437615	0.0370785	0.0733454	0.0458657	0.0354491	0.0286506	0.0551396	0.00935363	0.0176412	0.0332829	0.0416606	0.0712251	0.0129102	0.0345463	0.0180437	0.0138307	0.119688	0.0464484	0.0133683
SMProg	0.0987402	0.0228816	0.0271562	0.0702338	0.101573	0.0538849	0.0248979	0.030159	0.0431012	0.0281555	0.0414838	0.124984	0.0334374	0.0721309	0.0538055	0.0208345	0.0257775	0.0509497	0.0712794	0.0311488	0.0309239	0.0085495	0.0387955	0.10434	0.0124739	0.0622583	0.0593555	0.0154515	0.0966916	0.0338198	0.0453318	0.0537947	0.0733634	0.0488635	0.0333063	0.0273597	0.050875	0.0161068	0.0433072	0.0267882	0.0544901	0.0796228	0.013108	0.0361186	0.0178828	0.0144289	0.0728744	0.0498187	0.0148298
NeuralFibro	0.111313	0.0214119	0.0191791	0.0672683	0.091227	0.0546279	0.0200219	0.0292193	0.0445568	0.0243446	0.0483996	0.136737	0.0388617	0.0771163	0.0797808	0.0275929	0.0298059	0.0511116	0.0705822	0.0308279	0.0312761	0.00585355	0.0383255	0.0962224	0.00842554	0.0746353	0.0583231	0.01733	0.105591	0.0377074	0.045893	0.0528194	0.0750106	0.0482482	0.0352071	0.0274321	0.0555795	0.0212328	0.0295012	0.0286943	0.0520664	0.064653	0.0133833	0.0369794	0.0140339	0.0183711	0.0626101	0.051115	0.0209897
Pericyte	0.0780669	0.0158084	0.023124	0.0634937	0.0703354	0.0561356	0.0148374	0.028655	0.0447296	0.0253794	0.0310859	0.100571	0.0318132	0.0620095	0.0551678	0.0183763	0.0230495	0.0527975	0.0521223	0.0266974	0.0278211	0.00966758	0.0340315	0.119964	0.0177102	0.0703943	0.0506381	0.0115263	0.0729735	0.0338521	0.0372998	0.0551021	0.0702872	0.0479612	0.032286	0.0234967	0.0448168	0.0217544	0.0726893	0.0126792	0.0483539	0.0632331	0.0141832	0.0325116	0.0279559	0.0410284	0.150397	0.0779629	0.038975
SMC	0.0721548	0.0232406	0.031932	0.0667036	0.0996471	0.0561758	0.0214843	0.0305884	0.0414786	0.0216389	0.0252579	0.0838646	0.0321977	0.0617131	0.0469284	0.0164834	0.0307531	0.0567989	0.0764694	0.0264425	0.0278567	0.00916491	0.0317687	0.124637	0.0348356	0.0674985	0.0483967	0.0119717	0.0700714	0.0336706	0.0397303	0.0488832	0.0692275	0.0437852	0.0301767	0.0277981	0.0516139	0.0242603	0.0600912	0.0324306	0.0508719	0.0810377	0.0110013	0.0328936	0.0185746	0.0262319	0.113784	0.0651476	0.036259
[truncated: 8 more columns]

## Sheet: panel_b
single-cell												10x visium pcw5.6											10x visium pcw6.2
index	ISL1	ALX4	ALX3	PRRX2	FOSL2	TFAP2C	HOXB2	cell_cluster	FA1	FA2		index	ISL1	ALX4	ALX3	PRRX2	FOSL2	TFAP2C	HOXB2	array_row	array_col		index	ISL1	ALX4	ALX3	PRRX2	FOSL2	TFAP2C	HOXB2	array_row	array_col
AAACCTGCACATTTCT-5386STDY7537944	1.46839	0	1.46839	0	0	0	0	Mes1	-7640.06	-2488.96		AAACGGTTGCGAACTG-1_WSSS_THYst9699526	0	0	0	0.520897	0	0	0	67	59		AAACAGTGTTCCTGGG-1_WSSS_THYst9699525	0	0	0	0	0	0	0.457501	73	43
AAACCTGCAGGGATTG-5386STDY7537944	0	0	0	0	0	0	0	OCP	-50557.7	-40511.5		AAAGGCCCTATAATAC-1_WSSS_THYst9699526	0	0	0	0	0	0	0	66	22		AAACATTTCCCGGATT-1_WSSS_THYst9699525	0	0	0	0	0	0	0	61	97
AAACCTGCATCGGGTC-5386STDY7537944	0	0	0	0.899496	0	0	0	Mes1	-20025.6	15056.7		AAAGGCTACGGACCAT-1_WSSS_THYst9699526	0	0	0	0.468657	0.261536	0	0	62	54		AAACCTAAGCAGCCGG-1_WSSS_THYst9699525	0	0	0	0	0	0	0	65	83
AAACCTGCATGGGACA-5386STDY7537944	0	0	0.647755	0	0	0	0	Mes1	-2744.11	11811		AAAGGCTCTCGCGCCG-1_WSSS_THYst9699526	0.194059	0	0	0.618786	0	0	0	55	55		AAACGGGCGTACGGGT-1_WSSS_THYst9699525	0	0	0	0	0	0	0	65	91
AAACCTGGTTGATTGC-5386STDY7537944	0	0	0	0	0	0	0	OCP	-85474.9	-42455.1		AAATTGATAGTCCTTT-1_WSSS_THYst9699526	0.120616	0	0	0	0	0	0.228236	55	31		AAACGGTTGCGAACTG-1_WSSS_THYst9699525	0	0	0	0.297995	0	0	0	67	59
AAACCTGTCCTTTACA-5386STDY7537944	1.42421	0	0	0.946737	0	0	0.946737	Mes1	-9771.61	-1900.03		AACAATACATTGTCGA-1_WSSS_THYst9699526	0	0	0	0	0	0	0	61	37		AAACTCGGTTCGCAAT-1_WSSS_THYst9699525	0	0	0	0.160397	0	0	0	66	70
AAACCTGTCTAACTCT-5386STDY7537944	0	1.79107	0	0	0	0	0	Mes1	2865.17	3610.74		AACAGCTGTGTGGCAA-1_WSSS_THYst9699526	0	0	0	0.213262	0	0	0	59	31		AAAGGCTACGGACCAT-1_WSSS_THYst9699525	0	0	0	0	0.187152	0	0.187152	62	54
AAACCTGTCTCCAGGG-5386STDY7537944	0	0	0	1.10424	0	0	0	Mes4	-20683.5	22112.5		AACATTGAAGTTGATC-1_WSSS_THYst9699526	0	0.482321	0	0.806323	0	0	0.806323	67	23		AAAGGCTCTCGCGCCG-1_WSSS_THYst9699525	0	0	0.172754	0.562067	0.172754	0	0.320014	55	55
AAACGGGAGGCCATAG-5386STDY7537944	0	0	0	0	0	0	0	Mes1	-28818.2	-11230		AACATTGTGACTCGAG-1_WSSS_THYst9699526	0	0	0	0.429815	0	0	0.237825	64	52		AAATCCGATACACGCC-1_WSSS_THYst9699525	0	0	0	0.83196	0	0	0	65	87
AAACGGGAGGTTCCTA-5386STDY7537944	0	0	0	0	0	0	0	Mes1	-59192.7	-30841.3		AACCCGACAACCCGTG-1_WSSS_THYst9699526	0	0.143384	0	0.991732	0	0	0	67	43		AAATCTAGCCCTGCTA-1_WSSS_THYst9699525	0	0	0	1.11264	0.170309	0	0	53	101
AAACGGGCAACACCCG-5386STDY7537944	1.14538	1.14538	0	0	0	0	0	Mes1	-8055.15	7375.53		AACGCGACCTTGGGCG-1_WSSS_THYst9699526	0	0	0.146442	0.743819	0	0	0	67	53		AACAATACATTGTCGA-1_WSSS_THYst9699525	0	0	0	0	0	0	0	61	37
AAACGGGGTCACCCAG-5386STDY7537944	0	0	0	0	0	0	0	TransMes	-28644.9	16644.5		AACTAGGCTTGGGTGT-1_WSSS_THYst9699526	0	0	0	1.46892	0	0	0	55	61		AACACACGCTCGCCGC-1_WSSS_THYst9699525	0	0.191991	0.352991	1.2641	0.352991	0	0.191991	51	93
AAACGGGGTGTGAAAT-5386STDY7537944	0	0	0	0	0	0	0	TransMes	-17726.4	-1759.31		AAGACCCAACTGAACA-1_WSSS_THYst9699526	0	0	0	0	0.226627	0	0	60	54		AACATTGTGACTCGAG-1_WSSS_THYst9699525	0	0	0	0	0.16147	0	0.16147	64	52
AAACGGGTCGTGGACC-5386STDY7537944	0	0	0	0	0	0	0	TransMes	-26969.4	13446.6		AAGATGGCACCGGACC-1_WSSS_THYst9699526	0	0	0	0.537613	0	0	0.212936	59	39		AACCCGACAACCCGTG-1_WSSS_THYst9699525	0	0.229925	0	0	0	0	0	67	43
AAACGGGTCTCCAGGG-5386STDY7537944	0	0	0	0	0	0	0	Mes1	-27721.8	-11435.3		AAGCCGCCGTGAAATC-1_WSSS_THYst9699526	0	0	0	0.730265	0	0	0	65	23		AACCCGCTGTATTCCA-1_WSSS_THYst9699525	0	0	0	0.189602	0.486311	0	0.189602	75	59
AAACGGGTCTCTAAGG-5386STDY7537944	0	0	0	0	0	0	0	Mes1	23934.5	421.921		AAGCGTCCCTCATCGA-1_WSSS_THYst9699526	0.189746	0	0.189746	0.189746	0	0	0	57	35		AACCTCGCTTTAGCCC-1_WSSS_THYst9699525	0	0	0	0	0	0	0	62	82
AAAGATGAGGCTAGCA-5386STDY7537944	0	0	0	0	0	0	0	Mes1	-53981.9	-29744.1		AAGGGAACGACTGGCT-1_WSSS_THYst9699526	0	0	0.277447	0.277447	0	0	0	63	21		AACGCGACCTTGGGCG-1_WSSS_THYst9699525	0	0	0	0.278456	0.278456	0	0	67	53
AAAGATGCAGCCTATA-5386STDY7537944	0	0	0	0	0	0	0	Mes1	-49881	-22974.6		AAGGGACTATGCATTC-1_WSSS_THYst9699526	0	0	0.182031	0.335974	0	0	0.182031	60	26		AACGCTGTTGCTGAAA-1_WSSS_THYst9699525	0	0	0.345264	0.974352	0	0	0	54	94
AAAGATGTCCGAGCCA-5386STDY7537944	0	0	0	0	0	0	0	Mes1	8057.2	7570.28		AAGTGAGTCGGGTTTA-1_WSSS_THYst9699526	0	0	0	0.312927	0	0	0	62	48		AACTAGGCTTGGGTGT-1_WSSS_THYst9699525	0	0.176354	0	0.176354	0	0	0	55	61
AAAGCAAAGACTTTCG-5386STDY7537944	0	0	0	0	0	0	0	Mes1	-53477.2	-20865.5		AATACCGGAGGGCTGT-1_WSSS_THYst9699526	0	0.569996	0	0.705247	0	0	0	67	37		AACTCCAGAGCGTGTT-1_WSSS_THYst9699525	0	0	0	0	0	0	0	60	92
AAAGCAAAGGAGTTTA-5386STDY7537944	1.12503	0	0	0	0	0	0	Mes1	9718.67	296.425		AATAGTCCGTCCCGAC-1_WSSS_THYst9699526	0.227298	0	0	0	0	0.227298	0	57	57		AAGACCCAACTGAACA-1_WSSS_THYst9699525	0	0	0	0.53331	0	0	0	60	54
AAAGCAAAGGCATGTG-5386STDY7537944	0	0	0	0	0	0	0	Mes1	11276.4	10858.4		AATGTGCTAATCTGAG-1_WSSS_THYst9699526	0	0	0	0.221814	0	0	0.403249	66	32		AAGAGGCCCTTTGGAA-1_WSSS_THYst9699525	0	0	0	0.937417	0	0	0	59	109
AAAGCAACAGGGCATA-5386STDY7537944	1.50958	0	0	0	0	0	0	Mes1	-9576.08	-1907.83		AATTAACGGATTTCCA-1_WSSS_THYst9699526	0	0	0	0.866585	0	0	0	58	66		AAGCACCCTGCGTATC-1_WSSS_THYst9699525	0	0	0	0	0.520692	0	0	59	73
AAAGCAAGTAGCGTGA-5386STDY7537944	0	0	0	0	0	0	0	Mes1	24310.3	-5180.18		AATTCCAAGCATGTAC-1_WSSS_THYst9699526	0	0	0.126413	0.592502	0	0	0	66	58		AAGCGCAGGGCTTTGA-1_WSSS_THYst9699525	0.274183	0	0	0.489138	0	0	0	67	73
AAAGCAAGTATATGAG-5386STDY7537944	0	0	0	0	0	0	0	Mes1	-18638.8	14120.8		ACAATGAATACGGAGA-1_WSSS_THYst9699526	0.177987	0	0	0.177987	0	0	0	57	31		AAGCTCTTTCATGGTG-1_WSSS_THYst9699525	0	0	0	0.865704	0	0	0	57	81
AAAGCAAGTGAGTGAC-5386STDY7537944	0	0	0	0	0	0	0	Mes1	-45543.9	-20668.4		ACACATGATCAAATCT-1_WSSS_THYst9699526	0	0	0	0	0	0	0	60	16		AAGTGAGTCGGGTTTA-1_WSSS_THYst9699525	0	0.321954	0	0	0	0	0	62	48
AAAGTAGAGAGTACCG-5386STDY7537944	0	0	0	0	0	0	0	Mes1	3519.32	20377.5		ACACCGGTCTGACCGC-1_WSSS_THYst9699526	0	0.209532	0	0.382675	0	0	0.209532	65	17		AAGTGCTTCTCTATTG-1_WSSS_THYst9699525	0	0	0	0.914408	0.317598	0	0.558271	69	37
AAAGTAGAGATCCCGC-5386STDY7537944	0	0	0	0	0	0	0	Mes1	4686.06	-1403.5		ACATCCCGGCCATACG-1_WSSS_THYst9699526	0	0	0	0.325581	0	0	0	55	57		AAGTTCACTCCAAGCT-1_WSSS_THYst9699525	0	0	0	0.342261	0	0	0	57	85
AAAGTAGAGCTAACTC-5386STDY7537944	0	0	0	0	0	0	0	Mes1	-23033.5	-8287.06		ACCAACGCTTATTTAT-1_WSSS_THYst9699526	0.0992985	0	0	1.02055	0.0992985	0.0992985	0	53	49		AAGTTGTGATGTTATA-1_WSSS_THYst9699525	0	0	0.211678	1.05987	0	0.211678	0	66	106
AAAGTAGAGGATGGAA-5386STDY7537944	0	0	0	0	0	0	0	TransMes	-8815.57	8922.22		ACCCGAGCGAAATTAC-1_WSSS_THYst9699526	0	0	0	0	0	0	0	61	29		AAGTTTATGGGCCCAA-1_WSSS_THYst9699525	0.738494	0	0	0.504205	0.197667	0	0	68	70
AAAGTAGGTCTGCAAT-5386STDY7537944	0	0	0	0	0	0	0	Mes1	2966.15	5508.69		ACCCGGAAACTCCCAG-1_WSSS_THYst9699526	0	0	0	0.497535	0	0.102054	0	57	65		AATACCGGAGGGCTGT-1_WSSS_THYst9699525	0	0	0	0.632355	0	0	0.632355	67	37
AAAGTAGGTTAGATGA-5386STDY7537944	0	0	0	0	0	0	0	Mes1	-52922.1	-19992.3		ACCCGTGTCATCAGTA-1_WSSS_THYst9699526	0	0	0	0	0	0	0	58	54		AATAGTCCGTCCCGAC-1_WSSS_THYst9699525	0	0.190091	0	0.349754	0	0	0.190091	57	57
AAAGTAGGTTGAGGTG-5386STDY7537944	1.29081	0	0	0	0	0	0	Mes1	15537.2	12539.8		ACCCTATGCCATATCG-1_WSSS_THYst9699526	0	0	0.343866	1.02186	0	0	0.128214	56	40		AATCAGGTTTCATTTA-1_WSSS_THYst9699525	0	0	0	0	0	0	0	69	33
AAAGTAGTCATCATTC-5386STDY7537944	0	0	0.689517	0	0	0	0	Mes1	-17686.5	-9798.48		ACCGACACATCTCCCA-1_WSSS_THYst9699526	0	0	0	0.45149	0	0	0	61	67		AATCATGTAAAGACTC-1_WSSS_THYst9699525	0	0	0	0.975548	0	0	0	54	98
AAAGTAGTCGTGGACC-5386STDY7537944	0	0	1.19102	0	0	0	0	TransMes	-24394.5	11887.3		ACCGTGACCACGTGGG-1_WSSS_THYst9699526	0	0	0	0	0	0	0	61	39		AATCCCGCTCAGAGCC-1_WSSS_THYst9699525	0	0	0	0	0	0	0	76	56
AAAGTAGTCTTGTACT-5386STDY7537944	0	0	0.78639	1.2211	0	0	0	STMN2+Fibro	-7264.68	30537.7		ACGACTGGTCATACTC-1_WSSS_THYst9699526	0	0	0	0	0	0	0.247245	64	34		AATCGTGAGCCGAGCA-1_WSSS_THYst9699525	0.549152	0.311807	0	0.90161	0	0	0	67	83
AAATGCCAGAAGGTGA-5386STDY7537944	0	0	0	0	0	0	1.35567	Mes1	24396.9	7382.05		ACGCAAACTAATAGAT-1_WSSS_THYst9699526	0	0	0	0	0	0	0	63	47		AATGTGCTAATCTGAG-1_WSSS_THYst9699525	0	0	0	0	0	0	1.11989	66	32
AAATGCCAGACCTTTG-5386STDY7537944	0	0	0	0.708493	0	0	0	Mes1	-3552.63	6860.34		ACGGCCAACATGGACT-1_WSSS_THYst9699526	0	0	0	0.91552	0	0.101658	0	53	55		AATTAACGGATTTCCA-1_WSSS_THYst9699525	0	0	0	0.453393	0	0	0	58	66
AAATGCCAGCACCGTC-5386STDY7537944	0	0	0	0	0	0	0	OCP	-77134.8	-50133.7		ACGTTCGTTCAGGAAA-1_WSSS_THYst9699526	0	0	0	0	0	0	0	60	44		AATTCCAAGCATGTAC-1_WSSS_THYst9699525	0.217039	0	0	0	0	0	0	66	58
AAATGCCAGTAACCCT-5386STDY7537944	0	0	0	0	0	0	0	Mes1	-96648.2	-39574.4		ACTACGCGTTAGAATT-1_WSSS_THYst9699526	0	0	0	0	0	0	0	60	56		AATTCGATTCGAGGAT-1_WSSS_THYst9699525	0.244924	0	0	0.98026	0	0	0	66	76
AAATGCCCAAAGGCGT-5386STDY7537944	0	0	0	0	0	0	0	Mes1	-31966.4	-15495.3		ACTATGTCCAGCTGCC-1_WSSS_THYst9699526	0	0.215448	0	0.215448	0	0	0	64	22		AATTGCAGCAATCGAC-1_WSSS_THYst9699525	0	0	0	0.87345	0	0	0	64	102
AAATGCCCACGTGAGA-5386STDY7537944	0	0	0	0	0	0	0	Mes1	514.734	-4831.45		ACTATTTCCGGGCCCA-1_WSSS_THYst9699526	0	0	0	0.564078	0	0	0	59	41		ACAAACTCCATCAGAG-1_WSSS_THYst9699525	0	0	0	0.344564	0	0	0	76	40
AAATGCCCATCGATGT-5386STDY7537944	0	0	0	0	0	0	0	TransMes	-74495.4	43226.8		ACTCCAATATCATCAT-1_WSSS_THYst9699526	0	0	0	0.212563	0	0	0	63	29		ACAAAGCATGACCTAG-1_WSSS_THYst9699525	0	0	0	0.389123	0	0	0	63	97
AAATGCCCATTCTTAC-5386STDY7537944	1.29349	0	0	0	0	0	0	Mes1	-21812.3	-2686.6		ACTGCCCGCCATTCTC-1_WSSS_THYst9699526	0	0.281517	0	0.833151	0	0	0	68	30		ACAAGGATGCTTTAGG-1_WSSS_THYst9699525	0	0	0	0	0	0	0	61	87
AACACGTAGTGAATTG-5386STDY7537944	0	0	0	0	0	0	0	Mes1	-8650.26	-3331.12		ACTTTGGTCGTGCTCC-1_WSSS_THYst9699526	0	0	0	0	0.2837	0	0	61	13		ACAATTGTGTCTCTTT-1_WSSS_THYst9699525	0	0	0.183316	1.10258	0.590435	0	0	51	97
AACACGTCAATACGCT-5386STDY7537944	0	0	0	0	0	0	0	Mes1	-69987.8	-34651.7		AGACGACGATGCCGCT-1_WSSS_THYst9699526	0	0	0	0.389178	0	0	0	53	33		ACACGTAGGCCACAAG-1_WSSS_THYst9699525	0	0	0.313845	1.22272	0	0	0	58	110
AACACGTCAGATCCAT-5386STDY7537944	0	0.773028	0	0.773028	0	0	0	Mes1	-7337.41	10614		AGACTGTTACCGGGTC-1_WSSS_THYst9699526	0	0	0	0	0	0	0	63	45		ACAGCGACATTCTCAT-1_WSSS_THYst9699525	0	0	0	0.471338	0	0	0	59	99
AACACGTCATCGACGC-5386STDY7537944	0	0	0	0	0	0	0	Mes1	-37889	-17944.4		AGAGAAACACCAGAAA-1_WSSS_THYst9699526	0	0.547437	0	0.899199	0	0	0.167381	68	34		ACAGGCACGGATCCTT-1_WSSS_THYst9699525	0	0	0	0.738328	0	0	0	69	95
AACACGTGTATTCGTG-5386STDY7537944	0	0	0	0	0	0	0	Mes1	-80219.2	-39577.2		AGAGAAGGAGTACAAT-1_WSSS_THYst9699526	0	0	0	0.20379	0	0	0.20379	58	34		ACAGGCTTGCCCGACT-1_WSSS_THYst9699525	0	0	0.17792	1.4148	0.328914	0	0	53	87
AACACGTGTCCGAAGA-5386STDY7537944	0	0	0	0	0	0	0	Mes1	20329.9	10710.1		AGATGCAAGACGTGCA-1_WSSS_THYst9699526	0	0	0	0.801478	0	0	0	58	24		ACATCCCGGCCATACG-1_WSSS_THYst9699525	0	0	0	0.216789	0.394852	0	0.473252	55	57
AACACGTGTCCGTCAG-5386STDY7537944	0.832638	0	0.832638	0	0	0	0	Mes1	1682.9	-1989.07		AGCAACCGAAAGTAAT-1_WSSS_THYst9699526	0.2534	0	0	0	0	0	0	56	20		ACCAACCGCACTCCAC-1_WSSS_THYst9699525	0	0	0	0	0	0	0	65	97
AACACGTGTCCTCTTG-5386STDY7537944	0	0	0	0.718206	0	0	0	OsteoB	-4507.29	13309.1		AGCACACGTTTAGACT-1_WSSS_THYst9699526	0	0.417452	0	0.525192	0	0	0.296686	68	26		ACCAATATGCAAGTTA-1_WSSS_THYst9699525	0	0.175515	0	0.851441	0	0	0	56	78
AACACGTGTCGAAAGC-5386STDY7537944	0	1.1781	0	0	0	0	1.1781	Mes1	2280.38	10897.5		AGCAGCCAGATGAATA-1_WSSS_THYst9699526	0	0	0	0.198826	0	0	0	56	58		ACCCATTTGTCCCTCT-1_WSSS_THYst9699525	0	0	0	0.981492	0	0	0	60	100
AACACGTGTGACGCCT-5386STDY7537944	0	0	0	0	0	0	0	Mes1	20456.3	-3429.85		AGCCAAGCTTTGTGTC-1_WSSS_THYst9699526	0	0	0	0.860563	0	0	0	64	58		ACCCGATTGGTTCCGA-1_WSSS_THYst9699525	0	0	0	1.03972	0	0	0.649306	69	35
AACACGTGTGAGTATA-5386STDY7537944	0	0	0	0	0	0	1.75186	Mes1	16153.2	-1082.35		AGCCCGGCATTAGAGG-1_WSSS_THYst9699526	0	0	0	0	0	0	0	64	26		ACCCGGAAACTCCCAG-1_WSSS_THYst9699525	0	0	0	0.733394	0	0	0	57	65
AACACGTGTGTGAATA-5386STDY7537944	0	0	0	0	0	0	0	Mes1	-76657.8	-40182.7		AGCCCGGTAGCCTGTA-1_WSSS_THYst9699526	0	0	0	0	0	0	0	61	49		ACCCGTGTCATCAGTA-1_WSSS_THYst9699525	0	0.138085	0	0.259395	0	0	0	58	54
AACACGTGTTACGACT-5386STDY7537944	0	0	0	0	0	0	0	Mes1	-6178.97	-1348.16		AGCCCTCCCTGGTGGC-1_WSSS_THYst9699526	0	0	0	0.539501	0	0	0	67	29		ACCCTCCCGTCAGGGC-1_WSSS_THYst9699525	0	0	0	0	0	0	0	69	99
AACACGTTCAGAGACG-5386STDY7537944	0	0	0	0	0	0	0	OCP	-78842.7	-43149.6		AGCGCATAATGAATCG-1_WSSS_THYst9699526	0	0	0	0	0	0	0	57	55		ACCGACACATCTCCCA-1_WSSS_THYst9699525	0	0	0	0	0	0	0	61	67
AACACGTTCTCACATT-5386STDY7537944	0	0	0	0	0	0	0	Mes1	-1373.57	1899.58		AGCGGACACTTCGTAG-1_WSSS_THYst9699526	0	0	0	0.439471	0	0	0	62	62		ACCGTGACCACGTGGG-1_WSSS_THYst9699525	0	0	0	0	0	0	0	61	39
AACCATGCAAGTACCT-5386STDY7537944	0	0	0	0	0	0	0	Mes1	-41162.5	-19482.2		AGCTAACAAGCAATGT-1_WSSS_THYst9699526	0	0	0	0	0	0	0	61	33		ACCTACTATAAATCTA-1_WSSS_THYst9699525	0	0	0	0	0	0	0	68	58
AACCATGGTACCGTAT-5386STDY7537944	0	0	0	0	0	0	0	Mes1	-54938.3	-27283.4		AGCTGTAACCTCAATC-1_WSSS_THYst9699526	0	0	0	0.465928	0	0	0	54	28		ACCTCCGCCCTCGCTG-1_WSSS_THYst9699525	0	0	0	1.18058	0.14942	0	0.14942	55	107
AACCATGGTAGGACAC-5386STDY7537944	0	0	0	0	0	0	0	Mes1	-14853.1	-6200.26		AGGAAGCTGTCCGCCG-1_WSSS_THYst9699526	0	0	0	0.973654	0	0	0	61	65		ACGACTCTAGGGCCGA-1_WSSS_THYst9699525	0	0	0	0.764797	0	0	0	71	93
AACCATGGTCTTCGTC-5386STDY7537944	0	0	0	0	0	0	0	Mes1	-37271.4	-16484.1		AGGCAGGGAGCGTACT-1_WSSS_THYst9699526	0	0	0	0	0	0	0	59	49		ACGACTGGTCATACTC-1_WSSS_THYst9699525	0	0	0	0.361496	0	0	0.361496	64	34
AACCATGGTTGTGGCC-5386STDY7537944	0	0	0	0	0	0	0	Mes1	-10618.9	7074.51		AGGGACTCTACGCGAC-1_WSSS_THYst9699526	0.170718	0	0	0.170718	0	0	0	55	53		ACGCAAACTAATAGAT-1_WSSS_THYst9699525	0	0.316507	0	0	0	0	0	63	47
AACCATGGTTTGGGCC-5386STDY7537944	0	0	0	0	0	0	0	Mes1	-9768.69	-5318.16		AGGGTGCCGTTCTTTA-1_WSSS_THYst9699526	0	0	0	0.511073	0	0	0	65	33		ACGCATACGTTTACTA-1_WSSS_THYst9699525	0	0	0	1.24838	0	0	0	56	102
AACCATGTCACTCCTG-5386STDY7537944	0	0	0	0	0	0	0	Mes1	-14943	-1396.88		AGGTAGATCGAGATAT-1_WSSS_THYst9699526	0	0	0	0	0	0	0	63	35		ACGGACTCTCAAAGCG-1_WSSS_THYst9699525	0	0	0	0.259242	0	0	0	61	75
AACCATGTCAGGCGAA-5386STDY7537944	0	0	0	0	0	0	0	TransMes	-15127	17621.5		AGGTGGTGACCTTCGC-1_WSSS_THYst9699526	0	0	0	0.507145	0	0	0	64	56		ACGGATGGTGCGGATA-1_WSSS_THYst9699525	0	0	0	0.576978	0	0	0	57	79
AACCATGTCCAGTATG-5386STDY7537944	0	0	0	0	0	0	0	Mes1	-2065.26	-4097.47		AGTATACACAGCGACA-1_WSSS_THYst9699526	0	0	0	0.202987	0	0	0	64	48		ACGGTACAGTTCAATG-1_WSSS_THYst9699525	0	0	0	0.93311	0	0	0	71	97
AACCATGTCCCGGATG-5386STDY7537944	0	0	0	0	0	0	0	Mes4	-40863.9	37104.5		AGTATGCTGGAGACCA-1_WSSS_THYst9699526	0	0	0	0.342199	0	0	0	58	26		ACGTACTTTGGCACGG-1_WSSS_THYst9699525	0	0	0	0	0	0	1.97271	70	32
AACCGCGCAGATTGCT-5386STDY7537944	0	0	0	0	0	0	0.954135	Mes1	-135.262	4273.08		AGTATTTGGCACGACC-1_WSSS_THYst9699526	0	0	0	0	0	0	0	58	52		ACGTTCACTATGCCGC-1_WSSS_THYst9699525	0	0	0	1.523	0	0	0	74	38
AACCGCGCATCCAACA-5386STDY7537944	0	0.731822	0	0	0	0	0	Mes1	25744.1	-6561.12		AGTCAAATGATGTGAT-1_WSSS_THYst9699526	0	0.827072	0.19428	0.19428	0	0	0.19428	67	35		ACGTTCGTTCAGGAAA-1_WSSS_THYst9699525	0	0	0	0	0.155365	0	0.408295	60	44
AACGTTGAGTGCCAGA-5386STDY7537944	0	0	0	0	0	0	0	Mes1	-25928.1	-12252.7		AGTCTCACAAGACTAC-1_WSSS_THYst9699526	0	0	0	0.247066	0	0	0	54	30		ACGTTCTGTACAAGTC-1_WSSS_THYst9699525	0	0	0	0	0	0	0	65	95
AACGTTGCAGCAGTTT-5386STDY7537944	0	0.887724	0	0	0	0	0	Mes1	-24876	16437		AGTGACTGTGACACAA-1_WSSS_THYst9699526	0	0.59858	0.186383	0.343424	0	0	0.186383	66	28		ACTACAAAGAGAGGTG-1_WSSS_THYst9699525	0	0	0	0.217215	0	0	0	71	49
AACGTTGCATACCATG-5386STDY7537944	0	0	0	0	0	0	0	Mes1	-20020.1	25585.2		AGTTGACGGTCCTTGC-1_WSSS_THYst9699526	0	0	0	0.765749	0	0	0.134379	65	63		ACTACGCGTTAGAATT-1_WSSS_THYst9699525	0	0	0	0.269381	0	0	0	60	56
AACGTTGCATTAACCG-5386STDY7537944	0	0	0	0	0	0	0	Mes1	-68072.8	-35607.3		ATAATTAGCTAAGTAG-1_WSSS_THYst9699526	0	0	0	0.589703	0	0	0	64	64		ACTATTTCCGGGCCCA-1_WSSS_THYst9699525	0	0	0	0.159833	0	0	0.159833	59	41
AACGTTGGTAGATTAG-5386STDY7537944	0	0	0	0	0	0	0	Mes1	-37532.5	-16263.7		ATACCTAACCAAGAAA-1_WSSS_THYst9699526	0	0	0	0.478569	0.219542	0	0	58	64		ACTCAAGTGCAAGGCT-1_WSSS_THYst9699525	0	0	0	0	0	0	0	60	86
AACGTTGGTGAAGGCT-5386STDY7537944	0	0	0	0	0	0	0	Mes1	-8482.1	11963.1		ATACGGAACGTCGTTT-1_WSSS_THYst9699526	0	0	0	0.320864	0	0	0	56	22		ACTCCCTAATGCTAAA-1_WSSS_THYst9699525	0	0.294977	0	1.5141	0	0	0	57	69
AACGTTGGTGCACCAC-5386STDY7537944	0	0	0	0	0	0	0	MesCond	-98207.3	-38806.4		ATACGTTATGCACGGA-1_WSSS_THYst9699526	0	0	0	0.144074	0	0	0	63	63		ACTCCGGCCGACCACT-1_WSSS_THYst9699525	0	0	0	1.32659	0	0	0	70	90
AACGTTGGTTATCCGA-5386STDY7537944	0	0	0	0.982708	0	0	0	Mes1	-7468.58	5067.59		ATATAAAGCGCTCGTG-1_WSSS_THYst9699526	0	0	0	0.680928	0	0	0	58	68		ACTCTGACCTAATAGA-1_WSSS_THYst9699525	0	0	0	0.728278	0	0	0	69	97
AACGTTGGTTGACGTT-5386STDY7537944	0	1.4772	0	0	0	0	0	Mes1	-5796.11	5665.3		ATCCCATCCACAGCGC-1_WSSS_THYst9699526	0	0	0	0	0	0	0	62	14		ACTGAAACGCCGTTAG-1_WSSS_THYst9699525	0	0	0	0	0	0	0	57	93
AACGTTGTCACCTCGT-5386STDY7537944	0	0	0	0	0	0	0	Mes1	-9884.27	8694.64		ATCGTGGAAAGTCTGG-1_WSSS_THYst9699526	0	0	0	0	0	0	0	63	23		ACTGCCCGCCATTCTC-1_WSSS_THYst9699525	0	0	0	0	0	0	0	68	30
AACTCAGAGTATCGAA-5386STDY7537944	0	1.58911	0	0	0	0	0	Mes1	7121.15	1165.18		ATCTGACATGGAAGGA-1_WSSS_THYst9699526	0	0	0	0	0	0	0	63	41		ACTGGGATGCCAGTGC-1_WSSS_THYst9699525	0	0	0	0	0	0	0	73	53
AACTCAGGTGTTCGAT-5386STDY7537944	0	0	0	0	0	0	0	Mes1	-59562	-40923.7		ATCTGCTGTTATCGCC-1_WSSS_THYst9699526	0	0.109511	0	0.527325	0	0	0	67	57		ACTTACGCATCCACGC-1_WSSS_THYst9699525	0	0	0	0.882832	0.249628	0	0	58	78
AACTCAGTCGGAAATA-5386STDY7537944	0	0	0	0	0	0	1.54806	Mes1	-34660	-15485.8		ATGACGCGTTCTATCC-1_WSSS_THYst9699526	0	0	0	0.254965	0	0	0.135587	52	30		ACTTCCATGCGGGACA-1_WSSS_THYst9699525	0	0	0	0	0	0	0	61	85
AACTCAGTCTAGCACA-5386STDY7537944	0	0	0	1.02029	0	0	0	STMN2+Fibro	-497.757	22186.6		ATGACTATCAGCTGTG-1_WSSS_THYst9699526	0	0	0	0	0	0	0	63	43		ACTTGTTACCGGATCA-1_WSSS_THYst9699525	0	0	0	0.432013	0	0	0	75	57
AACTCCCAGCTGAAAT-5386STDY7537944	0	0	0	0	0	0	0	Mes1	1529.18	3045.35		ATGGGACCTGCTGAAC-1_WSSS_THYst9699526	0	0	0	0	0	0	0	61	31		AGAAGGTTGTAGGTCG-1_WSSS_THYst9699525	0	0	0	0	0	0	0	64	78
AACTCCCAGTCACGCC-5386STDY7537944	0	0	0	0	0	0	0	Mes1	13519.2	-530.074		ATGGGTGTATACCTCC-1_WSSS_THYst9699526	0	0	0.193471	0.193471	0	0	0	64	24		AGACTGTTACCGGGTC-1_WSSS_THYst9699525	0	0	0	0.401445	0	0	0	63	45
AACTCCCCACGTTGGC-5386STDY7537944	0	1.12181	0	1.12181	0	0	0	STMN2+Fibro	-1773.91	38921		ATGTTGTAGTCTGTTT-1_WSSS_THYst9699526	0	0	0	0.210023	0	0	0	65	47		AGAGAAACACCAGAAA-1_WSSS_THYst9699525	0	0	0	1.09494	0	0	0.759206	68	34
AACTCCCTCATTTGGG-5386STDY7537944	0	0	0	0	0	0	0	Mes1	-1027.83	-5080.07		ATTATTATGTCCGTCA-1_WSSS_THYst9699526	0	0	0	0.416969	0	0	0.159097	59	37		AGATATAATACGACTA-1_WSSS_THYst9699525	0	0	0.440356	0.440356	0	0	0	64	72
AACTCCCTCCTGTACC-5386STDY7537944	0	0	0	0	0	0	0	Mes1	-72517.1	-34038.2		ATTGCCTATTAGACCG-1_WSSS_THYst9699526	0	0.206485	0	0.763952	0	0	0.206485	67	25		AGCAAAGGCCGCTAGT-1_WSSS_THYst9699525	0	0	0	0.80097	0	0	0	60	72
AACTCCCTCGCAAACT-5386STDY7537944	0	0	0	1.34027	0	0	0	Mes1	12047.8	-7395.18		ATTTCCGGGTTCTGCG-1_WSSS_THYst9699526	0	0	0	0.460263	0.178004	0	0	55	35		AGCAGAAGGAGAAAGA-1_WSSS_THYst9699525	0	0	0	0.389652	0	0	0	64	68
AACTCCCTCTCTGTCG-5386STDY7537944	0	1.51843	0	2.09558	0	0	0	STMN2+Fibro	-2012.57	28443		ATTTGCGCGAGTAGCT-1_WSSS_THYst9699526	0	0	0	0.363583	0	0	0	53	31		AGCAGCCAGATGAATA-1_WSSS_THYst9699525	0	0	0	0.391041	0	0	0	56	58
AACTCCCTCTGACCTC-5386STDY7537944	0	0	0	0	0	0	0	Mes1	-10006.8	-4923.67		CAACTGCTCATCCGAT-1_WSSS_THYst9699526	0	0	0	0.394768	0	0	0	59	55		AGCATATCAATATGCT-1_WSSS_THYst9699525	0	0	0	1.17076	0.315352	0.170055	0	51	95
AACTCCCTCTGGCGAC-5386STDY7537944	0	0	0	0	0	0	0	TransMes	-26076.8	14399.9		CACAGAGACGAGGACG-1_WSSS_THYst9699526	0	0	0.286692	0.691167	0	0	0.286692	64	20		AGCATTACGAGGCAAG-1_WSSS_THYst9699525	0	0	0	0.945457	0	0	0	67	105
AACTCTTAGAGTCTGG-5386STDY7537944	0	0	0	0	0	0	0	Mes1	13682.4	-1988.18		CACAGGGCCGTTGTCA-1_WSSS_THYst9699526	0	0	0	0.583735	0	0	0	62	60		AGCCAAGCTTTGTGTC-1_WSSS_THYst9699525	0	0	0	0.798945	0.266815	0	0	64	58
AACTCTTCAACACCTA-5386STDY7537944	0	0	0	0	0	0	1.10129	Mes4	-12809.8	86546.5		CACATCGTGCACGCGC-1_WSSS_THYst9699526	0	0	0	0.250093	0	0	0	60	38		AGCCACAGGTTACCCG-1_WSSS_THYst9699525	0	0	0	0.885128	0	0	0	63	89
AACTCTTCAATGGAAT-5386STDY7537944	1.09821	0	0	0	0	0	0	Mes1	1821.23	-2709.25		CACCAGTCAGCATGCA-1_WSSS_THYst9699526	0	0	0	0.200874	0	0	0.511273	60	22		AGCCCGCAACAAGCAG-1_WSSS_THYst9699525	0	0	0	0	0	0	0	68	54
AACTCTTCACAACGTT-5386STDY7537944	0	0	1.24391	0	0	0	0	Mes1	10237.5	-7772.28		CACTCCTATGTAAGAT-1_WSSS_THYst9699526	0.162032	0	0.301434	0.423759	0	0	0	56	36		AGCCCGGTAGCCTGTA-1_WSSS_THYst9699525	0	0.143144	0	0.143144	0	0	0	61	49
AACTCTTCAGTGAGTG-5386STDY7537944	0	0	0	0	0	0	0	Mes1	9573.52	2460.05		CACTGACGATTGTGGA-1_WSSS_THYst9699526	0	0	0	1.24927	0.222168	0	0	65	51		AGCCCTCCCTGGTGGC-1_WSSS_THYst9699525	0	0	0	0	0	0	0.458745	67	29
AACTCTTGTAGAAAGG-5386STDY7537944	0	0	0	0	1.27036	0	0	Mes4	-8098.62	70026.4		CAGACACCGATCGCTG-1_WSSS_THYst9699526	0	0	0	0.63442	0	0	0.163126	53	51		AGCGACTTTGAAGACA-1_WSSS_THYst9699525	0	0	0	0.837335	0	0	0	77	45
AACTCTTGTAGCTAAA-5386STDY7537944	0	0	0	0	0	0	0	Mes1	19059.3	4072.79		CAGAGGCGATGCATGA-1_WSSS_THYst9699526	0.370009	0	0	1.17518	0	0.139109	0	54	48		AGCGATGCGCCTAATA-1_WSSS_THYst9699525	0	0	0	0.887162	0	0	0	64	108
AACTCTTGTGCCTTGG-5386STDY7537944	0	0	0	0	0	0	0	Mes1	7995.48	-4700.21		CATACACGGTTCCCAC-1_WSSS_THYst9699526	0	0	0	0.211785	0	0	0	61	55		AGCGCATAATGAATCG-1_WSSS_THYst9699525	0	0	0	0.141299	0	0	0	57	55
AACTCTTTCCAAAGTC-5386STDY7537944	0	0	0	0	0	0	0	Mes1	-82773.6	-41202.4		CATACGAACTAGCTGG-1_WSSS_THYst9699526	0	0	0.20678	0.764797	0	0	0	65	31		AGCGGACACTTCGTAG-1_WSSS_THYst9699525	0	0	0	0	0	0	0	62	62
AACTCTTTCGACGGAA-5386STDY7537944	0	1.03562	0	0	0	0	0	Mes1	-25045.4	19776.5		CATCCAATATAGTTTG-1_WSSS_THYst9699526	0	0	0.309975	0.54626	0	0	0.309975	66	18		AGCGGGTCTGACACTC-1_WSSS_THYst9699525	0	0.214465	0	0.390959	0.214465	0	0	66	66
AACTCTTTCGCTTAGA-5386STDY7537944	0	0	0	0	0	0	0	Mes1	-54290.5	-37210.8		CATTATCCCATTAACG-1_WSSS_THYst9699526	0	0.17383	0	0.996463	0	0	0	67	31		AGCTAACAAGCAATGT-1_WSSS_THYst9699525	0	0	0	0	0	0	0	61	33
AACTCTTTCGTTGCCT-5386STDY7537944	0	0	0	0	0	0	0	Mes1	-2432.09	-3205.04		CCAACCTTATGTAACT-1_WSSS_THYst9699526	0	0.850031	0	0.589913	0	0	0	67	41		AGCTAAGTACGCAGGC-1_WSSS_THYst9699525	0	0	0	0	0	0	0	64	86
AACTGGTAGTAGCGGT-5386STDY7537944	1.04366	0	0	1.04366	0	0	0	TransMes	-37145.3	28481.5		CCAAGAAAGTGGGCGA-1_WSSS_THYst9699526	0.173143	0	0	0.842969	0	0	0	52	52		AGCTCCATATATGTTC-1_WSSS_THYst9699525	0	0	0	0.610318	0	0.155467	0	57	109
AACTGGTCAGACACTT-5386STDY7537944	0	1.4363	0	0	0	0	0	Mes1	-13508.8	-6061		CCAGCTCGAACGCATT-1_WSSS_THYst9699526	0	0	0	0.617428	0	0	0	63	65		AGCTTCTTCTCGAGCA-1_WSSS_THYst9699525	0	0	0	0.788573	0	0	0	68	100
AACTGGTGTCGACTAT-5386STDY7537944	0	0	0	0	0	0	0	Mes4	15622.4	18982		CCAGTCTTGTCATAGA-1_WSSS_THYst9699526	0	0	0	0	0	0	0	59	59		AGGAAGCTGTCCGCCG-1_WSSS_THYst9699525	0	0	0	0.436631	0.436631	0	0	61	65
AACTGGTGTGTTGAGG-5386STDY7537944	0	0	0	0	0	0	0	Mes1	-81556	-35922.2		CCATGTTCATCTATAT-1_WSSS_THYst9699526	0	0	0.159332	0.417514	0	0	0	68	28		AGGAGGCCTTCGCGCG-1_WSSS_THYst9699525	0	0	0.421606	1.04219	0.232859	0	0.232859	52	98
AACTGGTTCGCTTGTC-5386STDY7537944	0	0	0	0	0	0	0	STMN2+Fibro	-7421.28	24491.9		CCCAATGAGATTTGCA-1_WSSS_THYst9699526	0.197698	0	0	0.197698	0	0	0	60	40		AGGATATCCGACTGCA-1_WSSS_THYst9699525	0	0	0	1.21225	0	0	0	71	95
AACTGGTTCTGTTGAG-5386STDY7537944	0	0	0	0	0	0	0	TransMes	-40795.4	-1509.29		CCCGGGTCGTTCAGGG-1_WSSS_THYst9699526	0	0	0.273823	0.488557	0	0	0	65	57		AGGCAGGGAGCGTACT-1_WSSS_THYst9699525	0	0.534108	0	0.162528	0	0	0.162528	59	49
AACTTTCAGAGACTTA-5386STDY7537944	0	0	0	0	0	0	0	TransMes	-35338.3	5283.96		CCCGTAGCTGGGAAGA-1_WSSS_THYst9699526	0	0	0.255121	1.00931	0	0	0	57	39		AGGCCTATCATACCAA-1_WSSS_THYst9699525	0	0	0	0.320014	0	0	0	72	52
AACTTTCCAGCTCCGA-5386STDY7537944	0	0	0	0	0	0	0	Mes1	11152.5	-7032.93		CCCTATGTAGAGCAGA-1_WSSS_THYst9699526	0	0	0	0.175876	0	0	0	60	24		AGGCCTGAGAATCTCG-1_WSSS_THYst9699525	0	0	0	0	0	0	0	62	88
AACTTTCTCCGCGTTT-5386STDY7537944	0	0	0	0	0	0	0	Mes1	-98976.1	-40891		CCGACGGGCATGAGGT-1_WSSS_THYst9699526	0	0	0	0.206882	0	0	0.206882	54	26		AGGGACTCTACGCGAC-1_WSSS_THYst9699525	0	0	0	0	0.174224	0	0.322551	55	53
AAGACCTAGCTGGAAC-5386STDY7537944	0	0	0	0	0	0	0	Mes1	12006.2	-2470.25		CCGCATGTGGTACGAT-1_WSSS_THYst9699526	0	0	0	0.596527	0.110237	0	0	56	66		AGGGTCAGAGCACTCG-1_WSSS_THYst9699525	0	0	0	0	0	0	0	68	40
AAGACCTAGGACGAAA-5386STDY7537944	0	0	0	0	0	0	0	Mes1	-31684.6	1978.29		CCGGAGCGTACTTTCT-1_WSSS_THYst9699526	0	0	0	0	0	0	0	58	56		AGGGTGCCGTTCTTTA-1_WSSS_THYst9699525	0	0	0	0.368051	0	0	0	65	33
AAGACCTAGTAACCCT-5386STDY7537944	0	0.967992	0	1.45051	0	0	0	DistalMes	-6980.14	33081.2		CCGGTTTGTAATTGTG-1_WSSS_THYst9699526	0	0	0.159164	1.17647	0	0	0	56	42		AGGGTTCAGACGGTCC-1_WSSS_THYst9699525	0	0	0	0.549233	0.311859	0	0.311859	69	45
AAGACCTAGTACGATA-5386STDY7537944	1.0433	0	0	0	0	0	0	Mes1	5461.81	4036.58		CCGTATCTCGTCGTAG-1_WSSS_THYst9699526	0	0	0	0	0	0	0	53	27		AGGTAGATCGAGATAT-1_WSSS_THYst9699525	0	0	0	0	0	0	0	63	35
AAGACCTCACAGGAGT-5386STDY7537944	0	0	0	1.00654	0	0	0	STMN2+Fibro	8362.67	14280.7		CCTATACCGTCCTGTC-1_WSSS_THYst9699526	0.204238	0	0	1.14823	0	0	0	55	45		AGGTGGTGACCTTCGC-1_WSSS_THYst9699525	0	0	0	0.696385	0.289302	0	0	64	56
AAGACCTCAGCGATCC-5386STDY7537944	0	0	0	0	0	0	0	Mes1	4573.57	-3863.61		CCTATATTTGTCCTGG-1_WSSS_THYst9699526	0	0	0	0	0	0	0	62	52		AGTACTCTTATGCCCA-1_WSSS_THYst9699525	0	0	0	0	0	0	0	56	88
AAGACCTCATAGACTC-5386STDY7537944	0	0	0	0	0	0	0	Mes1	-84453.2	-36582.1		CCTATGGCTCCTAGTG-1_WSSS_THYst9699526	0	0	0.220682	0	0	0	0	62	24		AGTAGAAGGCGCCTCA-1_WSSS_THYst9699525	0	0	0	0	0	0	0	70	62
AAGACCTGTAACGCGA-5386STDY7537944	0	0	0	0	0	0	0	Mes1	-4950.77	-390.36		CCTCGCGCTGTGCGAT-1_WSSS_THYst9699526	0	0	0	0.47886	0	0	0	57	59		AGTATACACAGCGACA-1_WSSS_THYst9699525	0	0	0	0	0	0	0	64	48
AAGCCGCAGGAGTACC-5386STDY7537944	0	0	0	0	0	0	0	Mes1	-13777.1	1445.65		CCTCTACAAGGATTGG-1_WSSS_THYst9699526	0	0.197532	0	0.627845	0	0	0	67	27		AGTATTTGGCACGACC-1_WSSS_THYst9699525	0	0.503642	0	0	0.123056	0	0.331346	58	52
AAGCCGCAGTGAAGAG-5386STDY7537944	0	0	0	0	0	0	0	Mes1	-9685.55	3326.16		CCTGGTCGAATGTGGG-1_WSSS_THYst9699526	0	0	0	0.517807	0	0	0	59	69		AGTCAAATGATGTGAT-1_WSSS_THYst9699525	0	0	0	0	0	0	0.991039	67	35
AAGCCGCCACATGTGT-5386STDY7537944	0	0	0	0	0	0	0	Mes1	-43682	-20040.7		CCTTCAGTTAAAGTGA-1_WSSS_THYst9699526	0	0	0	0.26201	0	0	0	61	47		AGTCACTAGCTCTCGA-1_WSSS_THYst9699525	0	0	0	0.897181	0	0	0	55	99
AAGCCGCCAGGTCTCG-5386STDY7537944	0	0	0	0	0	0	0	Mes1	-15833.7	9536.19		CCTTTAAGGGAGCACT-1_WSSS_THYst9699526	0	0	0	0.476367	0	0	0	58	50		AGTCGTATAAAGCAGA-1_WSSS_THYst9699525	0	0	0	0	0	0	0	65	81
AAGCCGCCATGGTCAT-5386STDY7537944	0	0	0	0	0	0	0	Mes1	7230.87	-1247.04		CGAATCTGCTCGACGC-1_WSSS_THYst9699526	0	0	0	0	0	0	0.224516	62	22		AGTCGTCGACCACCAA-1_WSSS_THYst9699525	0	0	0	0.909864	0	0	0	57	91
AAGCCGCGTCGATTGT-5386STDY7537944	1.26104	0	0	0	0	0	0	Mes1	-59560.1	35237.3		CGAATGACGCATAATG-1_WSSS_THYst9699526	0	0	0	0.637915	0	0	0	63	57		AGTCTTTAAAGTGTCC-1_WSSS_THYst9699525	0.23522	0	0	0.952091	0	0	0	67	77
AAGCCGCGTGTGCGTC-5386STDY7537944	0	1.22457	0	1.22457	0	0	0	STMN2+Fibro	-54477.3	32010.3		CGAGGGTATCCAGGTG-1_WSSS_THYst9699526	0	0	0	0.566439	0	0	0	64	60		AGTGATAACCTGCGCG-1_WSSS_THYst9699525	0	0	0	0	0	0	0	59	89
AAGCCGCTCCGTTGCT-5386STDY7537944	0	0	0	0	0	0	0	Mes1	4149.36	-6214.93		CGATCCTCGCAACATA-1_WSSS_THYst9699526	0	0.175099	0.175099	0.849959	0	0	0	66	40		AGTGCACGCTTAAGAA-1_WSSS_THYst9699525	0	0.208348	0	1.44527	0.208348	0	0	52	96
AAGGAGCAGAACAACT-5386STDY7537944	0	0	0	0	0	0	0	Mes1	22402.1	334.239		CGATTAAATATCTCCT-1_WSSS_THYst9699526	0	0	0	0.633561	0	0	0	56	62		AGTGCTAAACACAGCA-1_WSSS_THYst9699525	0	0	0	0.795044	0	0	0	61	91
AAGGAGCAGTGATCGG-5386STDY7537944	0	0	0	0	0	0	1.54341	Mes1	1391.94	1763.05		CGCACGTCTGTTTATG-1_WSSS_THYst9699526	0	0.567051	0.452536	1.35105	0	0	0	68	32		AGTGGCGTCTGAAGGT-1_WSSS_THYst9699525	0	0	0	0	0	0	0	62	86
AAGGAGCCAATAGCAA-5386STDY7537944	0	0	0	0	0	0	0	Mes1	-53995.3	-41571		CGCCCAGCACGCCTAG-1_WSSS_THYst9699526	0	0	0	0.223183	0	0	0	59	51		AGTTGACGGTCCTTGC-1_WSSS_THYst9699525	0	0	0	0	0	0	0	65	63
AAGGAGCCACGTCAGC-5386STDY7537944	0	0	0	0	0	0	0	STMN2+Fibro	-3942	50315.5		CGCGCAAATGTCCAGA-1_WSSS_THYst9699526	0	0	0	0.434919	0	0	0	56	24		AGTTGGCAAGGCTAGA-1_WSSS_THYst9699525	0	0	0	0.463213	0.463213	0	0	68	106
AAGGAGCCATTCACTT-5386STDY7537944	0	0	0	0	0	0	0	STMN2+Fibro	-9413.26	26345.9		CGCTGTGTGGATGTTG-1_WSSS_THYst9699526	0	0	0	0.367544	0	0	0	59	43		AGTTTGCACCTGCCTC-1_WSSS_THYst9699525	0	0	0	0	0	0	0.432365	58	74
AAGGAGCGTAGAGCTG-5386STDY7537944	0	0	0	0	0	0	0	Mes1	-60111.1	-28068.5		CGCTTAGTATTGATAC-1_WSSS_THYst9699526	0	0.150578	0.150578	0.680588	0	0	0	66	52		ATAAACGTTGCACCAC-1_WSSS_THYst9699525	0	0	0.1909	0.1909	0	0	0	57	107
AAGGAGCTCCACGTTC-5386STDY7537944	0.853672	1.85521	0	0	0	0	0	STMN2+Fibro	-1435.79	25237.6		CGGAAAGAATCAAACG-1_WSSS_THYst9699526	0	0	0	0.427199	0	0	0	58	48		ATAATCTTGGAGAACC-1_WSSS_THYst9699525	0	0	0	0	0	0	0	61	77
AAGGAGCTCGACCAGC-5386STDY7537944	0	0	1.34739	0	0	0	0	Mes1	17224.4	2425.53		CGGAGCAATTTAATCG-1_WSSS_THYst9699526	0	0	0	0.704921	0	0	0	54	60		ATAATTAGCTAAGTAG-1_WSSS_THYst9699525	0	0	0	0.410516	0	0	0	64	64
AAGGCAGAGAGTGACC-5386STDY7537944	0	0	0	0	0	0	0	Mes1	22306.4	-5928.44		CGGCCAGAGCGACCAT-1_WSSS_THYst9699526	0	0	0	0.81645	0	0	0	67	49		ATACAGGCCCTCCAAT-1_WSSS_THYst9699525	0	0	0	0.433862	0	0	0	56	72
AAGGCAGAGATGAGAG-5386STDY7537944	0	0	0	0	0	0	0	Mes1	11121.2	16048.3		CGGTCCGTCGCAAGCC-1_WSSS_THYst9699526	0	0	0	0	0	0	0	63	51		ATACCTAACCAAGAAA-1_WSSS_THYst9699525	0	0	0	0	0	0	0.260032	58	64
AAGGCAGAGTGCGATG-5386STDY7537944	0	0	0.736387	0	0	0	0	Mes1	-4821.8	15121		CGGTTGAGTATCCTTC-1_WSSS_THYst9699526	0.215066	0.391967	0.67283	0.78833	0	0	0.391967	66	30		ATACGAGGTTTGTAAG-1_WSSS_THYst9699525	0	0	0	0	0	0	0	75	49
AAGGCAGAGTTAGCGG-5386STDY7537944	0	0	0	0	0	0	0	STMN2+Fibro	-5476.38	22394.9		CGTCGCTTGGTTATAC-1_WSSS_THYst9699526	0	0	0	0	0	0	0	63	25		ATACGTACTTAGCCAC-1_WSSS_THYst9699525	0	0	0	0.823605	0	0	0	55	77
AAGGCAGAGTTTAGGA-5386STDY7537944	0	0	0	0	0	0	0	Mes1	-83444.5	-36921.1		CGTGACCAGTCCTCTG-1_WSSS_THYst9699526	0	0	0	0.230886	0	0	0	63	55		ATACGTTATGCACGGA-1_WSSS_THYst9699525	0	0	0	0.773535	0	0	0	63	63
AAGGCAGCAAACCTAC-5386STDY7537944	0	0	0	0	0	0	0	Mes1	-31926.2	-19816.3		CGTGCTTCTACCTAAA-1_WSSS_THYst9699526	0.224959	0	0	0	0	0	0	62	28		ATACTACCCGTACCAC-1_WSSS_THYst9699525	0	0	0	1.02266	0	0	0	59	105
AAGGCAGCAAAGGTGC-5386STDY7537944	0	0	0	0	0	0	0	Mes1	32031.4	-6520.51		CGTGGTACCCAAAGGC-1_WSSS_THYst9699526	0	0.423647	0	0.720297	0	0	0.234092	66	42		ATACTGCCTTACACCG-1_WSSS_THYst9699525	0	0	0	0	0	0	0	58	84
AAGGCAGCAATTCCTT-5386STDY7537944	0	0	0	0	0	0	1.27778	Mes1	6300.77	444.275		CGTGTCTCGTTACGAC-1_WSSS_THYst9699526	0	0	0	0	0	0	0	60	34		ATAGCAACTAGGGAAG-1_WSSS_THYst9699525	0	0	0	0	0	0	0	62	98
AAGGCAGGTCTAGTCA-5386STDY7537944	0	0	0	0	0	0	0	Mes1	-1802.9	9015.77		CGTTCAGACCCGCGAA-1_WSSS_THYst9699526	0	0	0	0.771753	0	0.121584	0	65	61		ATATAAAGCGCTCGTG-1_WSSS_THYst9699525	0	0	0	0.89357	0	0	0	58	68
AAGGCAGTCAATACCG-5386STDY7537944	0	0	0	0	0	0	0	Mes1	-27612.6	-13590.7		CGTTGCCCGCGTGGGA-1_WSSS_THYst9699526	0	0	0	0.629594	0	0	0	65	45		ATATAACACGGGCGCA-1_WSSS_THYst9699525	0	0	0	0.387586	0.387586	0	0	66	94
AAGGCAGTCCCAAGAT-5386STDY7537944	0	0	1.40326	0	0	0	0	STMN2+Fibro	-22199.1	29785.5		CGTTTGTGTAGAGGGT-1_WSSS_THYst9699526	0	0	0	1.01373	0	0	0	55	41		ATATACGCTCGTGACG-1_WSSS_THYst9699525	0	0	0.25424	1.35965	0	0	0	62	108
AAGGCAGTCCTCTAGC-5386STDY7537944	0	0	0	0	0	0	0	Mes1	18684.1	13523.8		CTAAATCCGGTGTACA-1_WSSS_THYst9699526	0	0	0	0	0	0	0	61	35		ATATCGTTCCTCGAAC-1_WSSS_THYst9699525	0	0	0	0	0	0	0	58	92
AAGGTTCAGCTGTCTA-5386STDY7537944	0	0	0	0	0	0	0	Mes1	-61446.7	-31119.3		CTACAAGAAATAACCC-1_WSSS_THYst9699526	0.444958	0	0	0.247026	0.131121	0	0	58	40		ATATGGGATAGCAACT-1_WSSS_THYst9699525	0	0	0	0	0	0	0	71	55
AAGGTTCCAGACAAAT-5386STDY7537944	1.98858	1.64932	0	1.13196	0	0	0	ISL1+Mes	-1636.89	27091.2		CTACTATCATAGGTTT-1_WSSS_THYst9699526	0	0	0	0	0	0	0	53	25		ATCAAGATCCCAGGAC-1_WSSS_THYst9699525	0	0	0	0.300552	0	0	0	72	58
AAGGTTCTCCGTTGTC-5386STDY7537944	0	0	0	0	0	0	0	Mes1	-20927.9	-8989.44		CTACTCAAGGTATAGT-1_WSSS_THYst9699526	0	0	0	0	0	0	0	60	42		ATCAGCCTCATGCTGC-1_WSSS_THYst9699525	0	0	0	0	0	0	0	57	87
AAGTCTGAGGTGCACA-5386STDY7537944	0	0	0	0	0	0	0	Mes1	-7904.8	-5023.78		CTATAGGCGTTGATGT-1_WSSS_THYst9699526	0	0	0	0	0	0	0	62	38		ATCATAGATCGACGAG-1_WSSS_THYst9699525	0	0	0	0.524987	0	0	0	74	44
AAGTCTGAGTCTCAAC-5386STDY7537944	0	0	0	1.74422	0	0	0	Mes1	-20412.7	-3957.22		CTATGCCCGAATGCAA-1_WSSS_THYst9699526	0	0	0	0	0	0	0	63	59		ATCATAGCCCTATGTA-1_WSSS_THYst9699525	0	0	0	0.928622	0	0	0	62	106
AAGTCTGCAAGTCTGT-5386STDY7537944	0	0	0	0	0	0	0	Mes1	-55066.5	-21606.5		CTCAAACCACTGCCCG-1_WSSS_THYst9699526	0	0.26836	0	0	0	0	0	64	40		ATCCACATCGACAGAA-1_WSSS_THYst9699525	0	0	0	0	0	0	0	62	72
AAGTCTGCACAAGCCC-5386STDY7537944	0	0	0	0	0	0	0.859834	Mes1	-31176.9	19291.8		CTCCTCCAGCTCACAC-1_WSSS_THYst9699526	0	0	0	0.235855	0	0	0	62	50		ATCCCATTTCCGTGGG-1_WSSS_THYst9699525	0	0	0	0	0	0	0	71	57
AAGTCTGGTCCCTTGT-5386STDY7537944	0	0	0	0	0	0	0	Mes1	-34093.2	-13188.3		CTCGCCGAATGTAGGG-1_WSSS_THYst9699526	0	0	0	0.16815	0	0	0	60	64		ATCGTTAGCTAGCGGA-1_WSSS_THYst9699525	0	0	0	0.802077	0	0	0	58	98
AAGTCTGTCAAAGACA-5386STDY7537944	0	0	0	0	0	0	0	Mes1	23179.7	3827.31		CTCGGGTTCTCTGGCC-1_WSSS_THYst9699526	0	0	0	0	0	0	0	61	27		ATCTAATATCCTACGG-1_WSSS_THYst9699525	0	0.183146	0	0.183146	0.183146	0	0.337886	55	67
AAGTCTGTCCGGCACA-5386STDY7537944	0	0	0	0	0	0	0	Mes1	20274.5	2974.38		CTCTCTAACTGCCTAG-1_WSSS_THYst9699526	0	0	0	0.537535	0.304459	0	0	57	21		ATCTACCATCTGCTCC-1_WSSS_THYst9699525	0	0	0	1.03349	0	0	0	70	88
AATCCAGAGGCGACAT-5386STDY7537944	0	0	0	0	0	0	0	Mes1	-86899.4	-36762.8		CTCTTCTGGAAGTTAG-1_WSSS_THYst9699526	0	0	0	0	0.341948	0	0	62	40		ATCTAGCTTGTGAGGG-1_WSSS_THYst9699525	0	0	0	0.212083	0	0	0.212083	67	65
AATCCAGAGTCTTGCA-5386STDY7537944	0	1.11625	0	0	0	0	0	Mes1	-31545.8	18627.2		CTCTTGTCCCGCTTGG-1_WSSS_THYst9699526	0	0	0	0.224986	0	0	0	54	58		ATCTCCCACGGAATAT-1_WSSS_THYst9699525	0	0	0.361951	1.28558	0	0	0	60	108
AATCCAGCACAGGTTT-5386STDY7537944	1.33592	0	0	0	0	0	0	OCP	-77683.3	-41778		CTGCCTTTAATACCTT-1_WSSS_THYst9699526	0	0.153117	0.153117	0.285873	0	0	0	64	28		ATCTGACATGGAAGGA-1_WSSS_THYst9699525	0	0	0	0.128088	0.436067	0	0	63	41
AATCCAGCATCACGAT-5386STDY7537944	0	0	0	0	0	0	0	Mes1	-31439.4	-12884		CTGGCTGGTTGTCAGT-1_WSSS_THYst9699526	0	0	0	0.437797	0	0	0	54	56		ATCTGCTGTTATCGCC-1_WSSS_THYst9699525	0	0	0	0.435863	0	0	0	67	57
AATCCAGGTGCCTGTG-5386STDY7537944	0	0	0	0	0	0	0	Mes1	-4231.23	2436.77		CTGGTGAATGGGCCTA-1_WSSS_THYst9699526	0	0	0	0.594648	0	0	0	65	19		ATCTGGGCTGTTCTTG-1_WSSS_THYst9699525	0	0	0	0	0	0	0	61	69
AATCCAGGTGCGAAAC-5386STDY7537944	0	0	0.766	0	0	0	0	Mes1	-4193.86	7392.96		CTGTAGCCATCTCACT-1_WSSS_THYst9699526	0.417831	0	0	1.03508	0	0	0	56	46		ATCTTATCGCACACCC-1_WSSS_THYst9699525	0	0	0	0.595904	0	0	0	64	104
AATCCAGTCAAACCGT-5386STDY7537944	0	0	0	0	0	0	0	Mes1	2501.33	2247.01		CTGTTGTTCAGTCGTA-1_WSSS_THYst9699526	0	0.369435	0	0.638603	0	0	0	67	21		ATGACTATCAGCTGTG-1_WSSS_THYst9699525	0	0	0.18886	0.347656	0	0	0.347656	63	43
AATCCAGTCCAATGGT-5386STDY7537944	0	0.909121	0	0	0	0	0	ISL1+Mes	-9760.42	53145.9		CTTAGTTGAGGAATCG-1_WSSS_THYst9699526	0	0	0.39174	0.891448	0	0	0	67	33		ATGCTCTGGCGCGGTA-1_WSSS_THYst9699525	0	0	0	0.352658	0	0	0	60	76
AATCCAGTCCTTTACA-5386STDY7537944	0	0	0	0	0	0	0	Mes1	577.354	-5274.92		CTTCCGCTCCGTGAAG-1_WSSS_THYst9699526	0.214429	0	0	0.390898	0	0	0	56	50		ATGGACTGCTTAGTTG-1_WSSS_THYst9699525	0	0	0	0	0	0	0	75	39
AATCCAGTCGTTACGA-5386STDY7537944	0	0	0	0	0	0	0	Mes1	-17953.4	-7248.91		CTTCTGGGCGTACCTA-1_WSSS_THYst9699526	0	0.440617	0	0.604588	0	0	0	66	34		ATGGTATTGGGAACCG-1_WSSS_THYst9699525	0	0	0	0	0	0	0	73	61
AATCCAGTCGTTGCCT-5386STDY7537944	0	0	0	0	0	0	1.2432	Mes1	17273	3951.95		CTTGGCCAAGCTGGGA-1_WSSS_THYst9699526	0	0	0	0	0	0	0	61	57		ATGTACGATGACGTCG-1_WSSS_THYst9699525	0	0	0	0.285775	0	0	0	66	64
AATCCAGTCTCGCTTG-5386STDY7537944	0	0	1.1602	0	0	0	0	Mes1	23888.3	-1785.71		CTTTGGGATTGTTGCA-1_WSSS_THYst9699526	0	0	0	0	0	0	0	62	44		ATGTAGCGCGCGTAGG-1_WSSS_THYst9699525	0.303325	0	0	0.8827	0	0	0	68	72
AATCGGTAGCCTATGT-5386STDY7537944	0	0	0	0	0	0	1.39498	Mes1	3438.48	3677.92		GAAACATAGGAAACAG-1_WSSS_THYst9699526	0	0.531798	0	0.531798	0	0	0	60	20		ATGTCTTGTTTGACTC-1_WSSS_THYst9699525	0	0	0	1.00061	0	0	0	74	34
AATCGGTAGCTCTCGG-5386STDY7537944	1.20885	0	0	1.20885	0	0	0	Mes1	-11161.7	-4124.1		GAAACCTATACAAATG-1_WSSS_THYst9699526	0	0	0.223488	0.223488	0	0	0	60	52		ATGTTGATTAGAGACT-1_WSSS_THYst9699525	0	0	0	0.431812	0	0	0	68	92
AATCGGTAGTTGAGAT-5386STDY7537944	1.46327	0	0	0	0	0	0	Mes1	-76340	-35983.7		GAAAGCAGTGCACTTT-1_WSSS_THYst9699526	0	0	0	0.194521	0	0	0	56	54		ATGTTGTAGTCTGTTT-1_WSSS_THYst9699525	0	0.163388	0	0	0	0	0	65	47
AATCGGTCAATCGGTT-5386STDY7537944	0	0	0	1.74656	0	0	0	Mes1	-381.88	6264.84		GAACCCTCTGTGTTCT-1_WSSS_THYst9699526	0	0	0	0.817462	0	0.100203	0	59	67		ATTATCGGAATGTACG-1_WSSS_THYst9699525	0	0	0	0.404036	0	0	0	69	57
AATCGGTCACGACTCG-5386STDY7537944	0	0	0	0	0	0	0	Mes1	-71721	-34316.7		GAAGAAACGATATTGT-1_WSSS_THYst9699526	0	0	0.379329	0	0	0	0	59	29		ATTATTCAGAGTCACT-1_WSSS_THYst9699525	0	0	0	0.831281	0	0	0	67	97
AATCGGTGTAGCGCAA-5386STDY7537944	0	0	0	0	0	0	0	TransMes	-24346.5	10031.8		GAAGCCTGCACATTCC-1_WSSS_THYst9699526	0	0	0	0.34355	0	0	0	61	61		ATTCAACCATTTAAGG-1_WSSS_THYst9699525	0	0	0	0.642312	0	0	0	58	100
AATCGGTGTCTTCAAG-5386STDY7537944	0	0	0	0	0	0	0	Mes1	-18969.7	-2274.39		GAAGGAGTCGAGTGCG-1_WSSS_THYst9699526	0	0	0	0.725257	0	0	0	66	60		ATTCACTGATGTTGGA-1_WSSS_THYst9699525	0	0.30605	0	0.429882	0	0	0.164688	56	68
ACACCAAAGAGCTGGT-5386STDY7537944	0	0	0	0	0	0	0	Mes1	8319.34	470.566		GAATAGTGCTCGATTA-1_WSSS_THYst9699526	0	0	0	0.469964	0	0	0	60	36		ATTCATCGTTGAGGCA-1_WSSS_THYst9699525	0	0	0	0	0	0	0	61	89
ACACCAAAGTTTAGGA-5386STDY7537944	1.17115	0	0	0	0	0	0	Mes1	9643.29	3524.12		GACATCGATTTATAAC-1_WSSS_THYst9699526	0	0	0	1.00955	0.255208	0	0	52	50		ATTCGCGCCTTGAGAG-1_WSSS_THYst9699525	0	0	0	1.22712	0	0	0	65	107
ACACCAACACCGAATT-5386STDY7537944	0	0	0.734859	0	0	0	0.734859	Mes1	15659.2	18734.5		GACGCCGTAAAGGCTA-1_WSSS_THYst9699526	0	0	0	0.643093	0	0	0	54	54		ATTGCCTTTATGTTTG-1_WSSS_THYst9699525	0	0	0	0	0	0	0	64	84
ACACCAAGTAAAGGAG-5386STDY7537944	1.08858	0	0	0	0	0	0	ISL1+Mes	3697.63	21120.7		GACGGGTTGGCCCGTA-1_WSSS_THYst9699526	0	0	0	0	0	0	0	61	51		ATTGCGATCAGTAACT-1_WSSS_THYst9699525	0	0	0	1.03995	0	0	0	51	99
ACACCAAGTGTCGCTG-5386STDY7537944	0	0	0	0	0	0	0	Mes1	-12148.3	-6571.67		GACTGCTGGTGAGAAA-1_WSSS_THYst9699526	0	0.576586	0	0.418689	0	0	0	67	39		ATTGGATTACAGCGTA-1_WSSS_THYst9699525	0	0	0	1.04059	0.168128	0	0	54	102
ACACCAATCGAGAGCA-5386STDY7537944	0	0	0	0	0	0	0	Mes1	-77833.2	-34515.6		GAGACTTCGCGACCGA-1_WSSS_THYst9699526	0	0	0	0.807981	0	0.222083	0	53	57		ATTGTCTGTTTCATGT-1_WSSS_THYst9699525	0	0	0	0	0	0	0.207739	71	53
ACACCAATCTGAGGGA-5386STDY7537944	0	0	0	0	0	0	0	Mes1	-4300.39	395.126		GAGCATCAACAACTTG-1_WSSS_THYst9699526	0	0	0	0.363642	0	0	0	64	30		CAACCTACCGAGCAGT-1_WSSS_THYst9699525	0	0	0	0.820482	0.49213	0	0	61	103
ACACCCTAGATGGGTC-5386STDY7537944	0	0	0	0	0	0	0.708964	STMN2+Fibro	-15092.1	23085		GAGCGCTGTTAGGTAA-1_WSSS_THYst9699526	0	0	0	0.48185	0	0	0	61	23		CAACGCGATGAGCCAA-1_WSSS_THYst9699525	0	0	0	1.33874	0	0	0	74	36
ACACCCTAGCGATTCT-5386STDY7537944	0	0	0	0	0	0	0	ISL1+Mes	-9865.16	55051.9		GAGGGAGTCAGATCGC-1_WSSS_THYst9699526	0	0	0	0	0	0	0	65	41		CAACTGCTCATCCGAT-1_WSSS_THYst9699525	0	0	0	0.219574	0	0	0	59	55
ACACCCTAGGGATACC-5386STDY7537944	0	0	0	0	0	0	0	Mes1	-10013.3	16512.8		GAGGGTAGTAACAAAG-1_WSSS_THYst9699526	0	0	0	0	0	0	0	63	31		CAAGCGGCACATAATT-1_WSSS_THYst9699525	0	0	0	0.441927	0.441927	0	0	54	72
ACACCCTAGTGATCGG-5386STDY7537944	0	0	0	0	0	0	0	Mes1	-16924.4	-738.938		GAGTAGATACTAGTTG-1_WSSS_THYst9699526	0	0	0	0.562789	0	0	0	62	64		CAAGGCCAGTGGTGCA-1_WSSS_THYst9699525	0	0	0	0.552033	0	0	0	66	100
ACACCCTAGTTACGGG-5386STDY7537944	0	0	0	0	0	0	1.34634	ISL1+Mes	-3226.89	46033.7		GAGTCAGACCAGAATC-1_WSSS_THYst9699526	0.173758	0.173758	0	0.564786	0	0.173758	0	56	48		CAAGTAAGTGATAGAC-1_WSSS_THYst9699525	0	0	0	0.337155	0	0	0	69	53
ACACCCTCAAGGACAC-5386STDY7537944	0	0	0	0	0	0	0	Mes1	-28199	-11030.8		GATCAACATAAAGGGA-1_WSSS_THYst9699526	0	0	0	0	0	0	0	62	36		CAAGTCGTTGAAATCT-1_WSSS_THYst9699525	0	0	0	0.433676	0	0	0	76	48
ACACCCTCACATCCAA-5386STDY7537944	0	0	0	0	0	0	0	Mes1	-39195.7	-23217.4		GATCGCTATATCTCAG-1_WSSS_THYst9699526	0	0	0	0	0	0	0	61	25		CAATGACCCTTAATTT-1_WSSS_THYst9699525	0	0	0	0.276588	0	0	0	73	57
ACACCCTCACTAAGTC-5386STDY7537944	0	0	0	0	0	0	0	Mes1	-64024.5	-31105.4		GATCTGCTATCTAAGG-1_WSSS_THYst9699526	0	0	0	0.256937	0	0	0	62	56		CAATGCGAGAAGTATC-1_WSSS_THYst9699525	0	0.218705	0	0.997411	0	0	0	54	82
ACACCCTCAGTATAAG-5386STDY7537944	0	0	0	0	0	0	0	Mes1	-29585.1	-10789		GATGACAAGTAGGGCA-1_WSSS_THYst9699526	0.192531	0	0	0.192531	0	0	0	57	33		CACACACGCTAACGAG-1_WSSS_THYst9699525	0	0	0	1.31073	0	0	0	55	103
ACACCCTGTTCCATGA-5386STDY7537944	0	0	0	0	0	0	0	Mes1	-51342.8	-22143.6		GATTGCTCCAGTTGCA-1_WSSS_THYst9699526	0	0	0.224048	0	0	0	0	63	27		CACAGGGCCATATAGT-1_WSSS_THYst9699525	0	0	0	0.995932	0	0	0	57	97
ACACCCTTCATTTGGG-5386STDY7537944	0	0	0	0	0	0	0	Mes1	1308.86	-4403.12		GCAAACCTTGGCCATA-1_WSSS_THYst9699526	0	0	0	0.758494	0	0	0	57	67		CACAGGGCCGTTGTCA-1_WSSS_THYst9699525	0	0	0	0.460968	0	0	0	62	60
ACACCGGAGCCAGAAC-5386STDY7537944	0	0	0	0	0	0	0	Mes1	19657.3	-2658.57		GCAAAGGGCGTTAGCC-1_WSSS_THYst9699526	0	0	0	0	0	0	0.776712	66	20		CACATCGTGCACGCGC-1_WSSS_THYst9699525	0	0	0	0	0.586534	0	0	60	38
ACACCGGAGTGTGAAT-5386STDY7537944	0	0	0	0	0	0	0	Mes1	-8181.65	4370.66		GCAAGTGTAAAGCATG-1_WSSS_THYst9699526	0.207064	0.207064	0	1.19411	0	0	0	67	45		CACATCTCACCGACGA-1_WSSS_THYst9699525	0	0	0	1.10358	0	0	0	57	75
ACACCGGCAAACGTGG-5386STDY7537944	0	0	0	0	0	0	0	Mes1	-22720.5	10669.2		GCACAAACCCTAGATG-1_WSSS_THYst9699526	0	0.279806	0	0	0	0	0.279806	65	21		CACCCTAACAAGATCT-1_WSSS_THYst9699525	0	0	0	0.993869	0	0	0	56	80
ACACCGGCAAAGTCAA-5386STDY7537944	0	0	0	0	0	0	0	Mes1	-5540.82	-2184.99		GCACGCCTACTTAGAT-1_WSSS_THYst9699526	0	0	0	0.684613	0	0.131405	0	55	39		CACCGGGCATCACAAG-1_WSSS_THYst9699525	0	0	0	0.389245	0.389245	0	0	72	94
ACACCGGCACTGAAGG-5386STDY7537944	0.836252	0	0	0	0	0	0.836252	Mes1	-15560	-7375.06		GCCGACCCACGACTGC-1_WSSS_THYst9699526	0	0	0	0	0	0	0	62	30		CACGTTTCGTACACAC-1_WSSS_THYst9699525	0	0	0	1.09083	0	0	0	55	91
ACACCGGGTATAAACG-5386STDY7537944	0	0	0	0	0	0	0	Mes1	11415.3	8837.64		GCGACCCAACCATCTG-1_WSSS_THYst9699526	0	0	0.232643	0.421248	0	0	0	59	33		CACTACGGGAGCTGCC-1_WSSS_THYst9699525	0	0	0.265513	0.924456	0	0	0	59	107
ACACCGGGTTCCATGA-5386STDY7537944	0	0	0	0	0	0	0	Mes1	-46000.8	-28485.6		GCGCAAATATATTCAA-1_WSSS_THYst9699526	0	0	0.162739	0.425391	0	0	0	58	28		CACTCTCAAGCATCGA-1_WSSS_THYst9699525	0	0	0	0	0	0	0.255321	69	47
ACACTGAAGAAACCGC-5386STDY7537944	2.36696	0	0	0	0	0	0	Mes1	-5930.11	-5100.25		GCGGAGAAACTTCGCA-1_WSSS_THYst9699526	0	0	0	0.172667	0	0	0	55	33		CACTCTTCTGCTAGCC-1_WSSS_THYst9699525	0	0	0	0	0	0	0	59	101
ACACTGAAGTACCGGA-5386STDY7537944	1.81692	0	0	0	0	0	0.999757	Mes1	-9130.69	3786.73		GCGGCAAAGTATTGCC-1_WSSS_THYst9699526	0	0	0.190929	0.351183	0	0	0	59	27		CACTGACGATTGTGGA-1_WSSS_THYst9699525	0	0	0	0	0.185364	0	0.185364	65	51
ACACTGACACATCTTT-5386STDY7537944	0	0	0	0	0	0	0	OCP	-91031.5	-41926.6		GCGGGCGAGCCTTACC-1_WSSS_THYst9699526	0.162901	0	0	0.633715	0	0	0.162901	55	51		CAGAACTTAGCCCTCT-1_WSSS_THYst9699525	0	0.321333	0.173518	1.34605	0.321333	0	0.173518	53	85
ACACTGACATGCCTTC-5386STDY7537944	0	0	0	0	0	0	0	Mes1	23062	-428.271		GCGTCCCTAAGACATA-1_WSSS_THYst9699526	0	0	0	0	0	0	0	64	42		CAGATAATGGGCGGGT-1_WSSS_THYst9699525	0	0	0	1.03603	0	0	0	66	102
ACACTGATCGCTGATA-5386STDY7537944	0	0	0	0	0	0	0	Mes1	692.411	-3076.9		GCGTCGCCAGGGTGAT-1_WSSS_THYst9699526	0	0	0	0.899581	0	0	0	54	62		CAGCAGTCTGTGCTGC-1_WSSS_THYst9699525	0	0	0	0.64186	0	0	0	62	74
ACAGCCGAGCGTGAAC-5386STDY7537944	0	0	0	0	0	0	0	Mes1	-80023.7	-35254.7		GCTAGCGATAGGTCTT-1_WSSS_THYst9699526	0	0	0.431361	0.238762	0	0	0	66	24		CAGCTCTGGGCTCACT-1_WSSS_THYst9699525	0	0	0	1.43832	0	0	0	73	35
ACAGCCGCAAGGACTG-5386STDY7537944	0	0	0	1.11405	0	0	0	Mes1	-2195.73	2161.86		GCTCAATCCGTTTATT-1_WSSS_THYst9699526	0	0	0	0	0	0	0	53	35		CAGGCAGTCTTACCAG-1_WSSS_THYst9699525	0	0	0	0.588447	0	0	0	65	85
ACAGCCGTCCATGAAC-5386STDY7537944	0	0	0	0.629491	0	0	0	STMN2+Fibro	-2428.08	34821.9		GCTCAATGTAATACCG-1_WSSS_THYst9699526	0	0	0	0.244988	0	0	0	62	58		CAGTGTCGGCTGGCCC-1_WSSS_THYst9699525	0	0	0.218312	0.996146	0.397399	0	0	52	92
ACAGCCGTCCTGCTTG-5386STDY7537944	0	0	0	0	0	0	0	Mes1	9661.93	916.95		GCTCCTGACATACTGG-1_WSSS_THYst9699526	0	0	0	0	0	0	0	56	32		CAGTTCGAGGACCCGA-1_WSSS_THYst9699525	0	0	0	0	0	0	0.376763	69	49
ACAGCTAAGCCAGGAT-5386STDY7537944	0	0	0	0	0	0	0	Mes1	-58096.7	-29368.2		GCTCTTTCCGCTAGTG-1_WSSS_THYst9699526	0	0	0	0.533387	0	0	0	64	54		CATAAGAAGCTTGGCT-1_WSSS_THYst9699525	0	0	0	0	0	0	0	58	72
ACAGCTACAATCCAAC-5386STDY7537944	0	0	0	0	0	0	0	Mes1	14216.5	-5620.06		GCTGAATCTTCCAATC-1_WSSS_THYst9699526	0.179096	0	0	0.462731	0	0	0	59	23		CATACACGGTTCCCAC-1_WSSS_THYst9699525	0	0	0	0.238898	0	0	0	61	55
ACAGCTACACGAAAGC-5386STDY7537944	0	0	0	1.31243	0	0	0	Mes1	-10323.4	2424.97		GCTGCTAAGTAGTCGA-1_WSSS_THYst9699526	0	0	0	0.224302	0	0	0	56	56		CATACGAACTAGCTGG-1_WSSS_THYst9699525	0.308292	0	0	0.5436	0	0	0.308292	65	31
ACAGCTAGTAAGGGAA-5386STDY7537944	0	1.52712	0	0	0	0	0	Mes1	-10983.5	-972.479		GGAACCTTGACTCTGC-1_WSSS_THYst9699526	0	0	0	0.749763	0	0	0.443563	59	21		CATACTTCTTTCTCCG-1_WSSS_THYst9699525	0	0	0	0	0	0	0	68	52
ACAGCTAGTATTCGTG-5386STDY7537944	0	0	0	0	0	0	0	Mes1	10555.1	-1021.36		GGACCTCTAGGCCGCC-1_WSSS_THYst9699526	0	0	0	0.205089	0	0	0	58	30		CATAGAGGAGATACTA-1_WSSS_THYst9699525	0.184348	0	0	1.23233	0.184348	0	0	69	87
ACAGCTATCATAGCAC-5386STDY7537944	0	1.02268	0	1.5176	1.02268	0	0	TransMes	-28351.7	35832.4		GGACTCGTGAGTGGTC-1_WSSS_THYst9699526	0	0	0	0	0	0	0	64	38		CATAGTCAAATACATA-1_WSSS_THYst9699525	0	0	0	0.425002	0	0	0	65	93
ACATACGTCGCCTGAG-5386STDY7537944	0	0	0	0	0	0	0	STMN2+Fibro	-13264.6	5171.09		GGATCTTACTGCCCTT-1_WSSS_THYst9699526	0	0	0.243023	0	0	0	0	65	35		CATCATTACCCTGAGG-1_WSSS_THYst9699525	0	0	0	1.39208	0.195521	0	0	52	94
ACATACGTCGGATGTT-5386STDY7537944	0	0	0	0	0	0	0	Mes1	-96683.6	-39990.3		GGCAAAGGCGCCAATA-1_WSSS_THYst9699526	0	0	0	0.278735	0	0	0	54	34		CATCCTCTCAAAGATC-1_WSSS_THYst9699525	0	0	0	0.939549	0	0	0	54	92
ACATCAGAGGATTCGG-5386STDY7537944	0	0	0	0	0	0	0	Mes4	4165.85	23011.5		GGCAAGCCCATAGTGG-1_WSSS_THYst9699526	0	0	0	0.296838	0	0	0	67	61		CATGAGATGCACTCTC-1_WSSS_THYst9699525	0	0	0	0.561252	0	0	0	59	79
ACATCAGCATGCAACT-5386STDY7537944	0	0	0.724618	0	0	0	0	Mes1	-45376.7	-23770.1		GGCCGAGACTCTGGTG-1_WSSS_THYst9699526	0	0	0	0	0	0	0	62	32		CATGCGTTGAGAGGAG-1_WSSS_THYst9699525	0	0	0	0	0	0	0	72	46
ACATCAGTCAGTTCGA-5386STDY7537944	1.79636	0	0	0	0	0	0	Mes1	4200.16	-717.66		GGCCGTTTGGGTTTCA-1_WSSS_THYst9699526	0.322746	0	0	0.566352	0	0.322746	0	59	45		CATGGATTGTCTTCCG-1_WSSS_THYst9699525	0	0	0	1.30317	0	0	0	55	101
ACATCAGTCCGTAGGC-5386STDY7537944	0	0	0	0	0	0	0	OCP	-40116.7	-29266.8		GGCTACTATACACTCC-1_WSSS_THYst9699526	0	0	0.227477	0	0	0	0	64	44		CATGGGTATGCCTTAT-1_WSSS_THYst9699525	0	0.208314	0	1.0483	0	0	0.208314	56	82
ACATCAGTCGATGAGG-5386STDY7537944	0	0	0	0	0	0	0	Mes1	-101945	-40690.6		GGCTCCTCCACCTGTT-1_WSSS_THYst9699526	0	0	0	0.168541	0.168541	0	0	59	35		CATGGTTTATTAATCA-1_WSSS_THYst9699525	0	0	0	0.550115	0.438313	0	0	69	103
ACATCAGTCGTGGGAA-5386STDY7537944	0	0	0	0	0	0	0	Mes1	-32893	-15136.1		GGCTTTCAATAAGGGT-1_WSSS_THYst9699526	0	0	0	0	0	0	0	60	62		CATGTAAGAGACATTT-1_WSSS_THYst9699525	0	0	0	1.37669	0	0	0	54	90
ACATGGTCAAACTGTC-5386STDY7537944	0	0	0.954724	0.954724	0	0	0	Mes1	-14473.1	-5875.31		GGGAACGGTTTCAGAT-1_WSSS_THYst9699526	0	0.27718	0	0.27718	0	0	0	64	32		CATTACGCAGGAAGGG-1_WSSS_THYst9699525	0	0	0	0.838912	0	0	0	71	101
ACATGGTCATACGCTA-5386STDY7537944	0	0	1.19181	1.19181	0	0	0	Mes1	-20370.6	13645.2		GGGACAGAGTTACTCC-1_WSSS_THYst9699526	0	0	0	0	0	0	0	57	19		CATTATCCCATTAACG-1_WSSS_THYst9699525	0	0	0	0	0	0	0.861885	67	31
ACATGGTCATGTAGTC-5386STDY7537944	0	0	0	0	0	0	0	Mes1	22481.4	-5906.86		GGGACCCGTATATCTT-1_WSSS_THYst9699526	0.23073	0	0	0	0	0	0	57	53		CCAACCTTATGTAACT-1_WSSS_THYst9699525	0	0	0	0	0	0	0	67	41
ACATGGTGTTAAGATG-5386STDY7537944	0	0	0	0	0	0	0	Mes1	-77056.4	-35021.7		GGGCAGAGCAATCGTT-1_WSSS_THYst9699526	0	0	0	0.239157	0	0	0	58	60		CCACGGCAGGTGTAGG-1_WSSS_THYst9699525	0	0	0	0	0	0	0.388515	71	31
ACATGGTTCCCTCTTT-5386STDY7537944	0	0	0	0	0	0	0	Mes1	-102373	-39158.7		GGGCGTTTACATTCAT-1_WSSS_THYst9699526	0.194913	0.194913	0	0.621019	0	0	0	66	26		CCACTGTTTGGATTAA-1_WSSS_THYst9699525	0	0	0	0.90659	0	0	0	58	106
ACATGGTTCCGCAAGC-5386STDY7537944	0	0	0	0	0	0	0	Mes1	-2139.76	-8556.14		GGGCTATGATCGATGG-1_WSSS_THYst9699526	0	0	0	0.304285	0	0	0	57	51		CCAGCTCGAACGCATT-1_WSSS_THYst9699525	0	0	0	0	0	0	0	63	65
ACATGGTTCTAGAGTC-5386STDY7537944	0	0	1.40907	0	0	0	0	Mes1	8281.03	-5304.52		GGGTCAGGAGCTAGAT-1_WSSS_THYst9699526	0	0	0	0.230645	0	0	0	65	55		CCAGTCTTGTCATAGA-1_WSSS_THYst9699525	0	0	0	0.331728	0	0	0	59	59
ACATGGTTCTCGAGTA-5386STDY7537944	0	0	0	0	0	0	0	Mes1	-2265.12	2505.56		GGGTTAACATTTGAGT-1_WSSS_THYst9699526	0	0	0	0.987667	0	0	0	54	50		CCATATGGAAACTATA-1_WSSS_THYst9699525	0	0	0	1.46116	0.471248	0	0	53	103
ACCAGTAAGAGGTAGA-5386STDY7537944	0	0	1.62629	0	0	0	0	Mes1	-6888.25	596.049		GGTAGACCGTTGGGCG-1_WSSS_THYst9699526	0	0	0	0.755661	0	0.172414	0	53	53		CCATGCCCTAGATTTC-1_WSSS_THYst9699525	0	0	0	1.4219	0	0	0	56	98
ACCAGTAAGATGAGAG-5386STDY7537944	0	0	0	0	0	0	0	Mes1	-2877.02	3413.85		GGTCGGTCGTCCACAG-1_WSSS_THYst9699526	0	0	0	0.247034	0	0	0	56	52		CCATGGCAAACGCTCA-1_WSSS_THYst9699525	0	0	0	0	0	0	0	74	40
ACCAGTAAGGAGTCTG-5386STDY7537944	1.45895	0	0	1.45895	0	0	0	Mes1	-19492.5	-7298.92		GGTCTCTGAATGGACT-1_WSSS_THYst9699526	0	0	0	0.41165	0	0	0	52	34		CCATTTCTACCTATTA-1_WSSS_THYst9699525	0	0.290468	0	1.10602	0	0.290468	0	55	71
ACCAGTAAGTGGCACA-5386STDY7537944	0	0	0	0	0	0	0	TransMes	-25770.9	34089.8		GGTGCATAAATGATTA-1_WSSS_THYst9699526	0	0	0	0.948912	0	0	0	67	47		CCCAAGTCATTACACT-1_WSSS_THYst9699525	0	0	0	0.873181	0	0	0	68	96
ACCAGTAAGTGTACTC-5386STDY7537944	0	0	0	0	0	0	0	Mes1	-18251.8	-7833.99		GGTTTAATTACCATCG-1_WSSS_THYst9699526	0	0	0	0	0	0	0	63	39		CCCAATGAGATTTGCA-1_WSSS_THYst9699525	0	0	0	0	0	0	0.603718	60	40
ACCAGTACAAGTCATC-5386STDY7537944	0	0	0	0	0	0	0	Mes1	16296.8	6426.72		GTAACTGCCCAAGGAG-1_WSSS_THYst9699526	0	0.204554	0.374288	1.25184	0	0	0	66	46		CCCGCAAATAATCATC-1_WSSS_THYst9699525	0	0	0	0.437247	0	0	0.437247	77	55
ACCAGTACACAGCCCA-5386STDY7537944	0	0	0	1.30946	0	0	0	Mes1	5689.01	-1387.3		GTAGAGGGAGACAAGT-1_WSSS_THYst9699526	0	0	0	0.47798	0	0	0	51	31		CCCGGGTCGTTCAGGG-1_WSSS_THYst9699525	0	0	0	0	0	0	0	65	57
ACCAGTACAGATTGCT-5386STDY7537944	0	0	0	0	0	0	0	TransMes	-6710.13	18772.6		GTAGCTCCGGGAGGCT-1_WSSS_THYst9699526	0	0	0	0.354936	0	0	0	65	37		CCCTAGCTCTAAGGTC-1_WSSS_THYst9699525	0	0	0	0	0	0	0	77	53
ACCAGTAGTGATGATA-5386STDY7537944	0	0	0.935304	0	0	0	0	Mes1	-45875.5	-24506.2		GTAGTTCGAAGGCGAA-1_WSSS_THYst9699526	0	0	0	0	0	0	0	65	39		CCCTCGATAATACACA-1_WSSS_THYst9699525	0.393145	0	0	0	0	0	0.393145	69	29
ACCAGTAGTTGGACCC-5386STDY7537944	0	0	0	0	0	0	0	Mes1	7972.58	1487.96		GTATCTCAGTCTTGAC-1_WSSS_THYst9699526	0	0	0	0.856936	0	0	0	58	22		CCCTTTAATGGAGTTC-1_WSSS_THYst9699525	0	0	0.170703	1.11433	0	0	0	63	109
ACCAGTATCAGGATCT-5386STDY7537944	0	0	0	0	0	0	0	Mes1	-11692.9	-3269.56		GTCCAATATTTAGCCT-1_WSSS_THYst9699526	0	0.166648	0	0.896375	0.166648	0	0.166648	65	53		CCGACAATAGGCCGCC-1_WSSS_THYst9699525	0	0	0.156728	1.05307	0.292188	0	0	57	111
ACCCACTAGACATAAC-5386STDY7537944	0	0	0	0	0	0	0	STMN2+Fibro	-8209.81	33881.1		GTCGCCGTTGTGTGTT-1_WSSS_THYst9699526	0.428997	0	0	0.849848	0	0	0	57	43		CCGCATGTGGTACGAT-1_WSSS_THYst9699525	0	0.355984	0	0.355984	0	0	0.133244	56	66
ACCCACTAGAGTACAT-5386STDY7537944	0.971193	0	0.971193	0.971193	0.599137	0	0.599137	Mes1	-1999.85	5494.59		GTCGGGAAGCAGAAAC-1_WSSS_THYst9699526	0	0	0	0.534031	0	0.1625	0	59	65		CCGCTCTTCCGAACTA-1_WSSS_THYst9699525	0	0	0	0	0	0	0	63	99
ACCCACTAGGATGTAT-5386STDY7537944	0	0	0	0	0	0	0	OCP	-77027.2	-50106.1		GTCTCAAGGCCCGGCT-1_WSSS_THYst9699526	0	0	0.135052	0.699217	0	0	0	60	66		CCGGAGCGTACTTTCT-1_WSSS_THYst9699525	0	0	0	0	0	0	0	58	56
ACCCACTAGTCTTGCA-5386STDY7537944	0	0	0	0	0	0	0	Mes1	13836	21089.3		GTCTCCTGCCAGTATG-1_WSSS_THYst9699526	0.518425	0.518425	0	0.518425	0	0	0	59	13		CCGTAGGAAATCCCTG-1_WSSS_THYst9699525	0	0	0	0	0	0	0	60	96
ACCCACTCAAAGTCAA-5386STDY7537944	0	0	0	0	0	0	0	Mes1	-89725.7	-38250.4		GTGATCAAGCGTGCAC-1_WSSS_THYst9699526	0.17343	0.17343	0.17343	0.563898	0	0	0	65	27		CCGTAGGGTTGTTTAC-1_WSSS_THYst9699525	0	0	0	0.695539	0.51274	0	0	60	104
ACCCACTCAACACCCG-5386STDY7537944	0	0	0	0	0.925172	0	0.925172	Mes1	-4311.18	16873.2		GTGCACCAGCTTCAAC-1_WSSS_THYst9699526	0	0	0.133357	0.943607	0	0	0	66	54		CCGTTTCCTTTCCGTG-1_WSSS_THYst9699525	0	0	0	0	0	0	0	76	46
ACCCACTGTCTCTTAT-5386STDY7537944	0	0	0	0	0	0	0	Mes1	-7490.89	-2520.86		GTGGACGCATTTGTCC-1_WSSS_THYst9699526	0	0	0	0.832134	0	0	0	56	64		CCTATAATGAGTGCCC-1_WSSS_THYst9699525	0	0	0.250593	0.996478	0	0	0	55	81
ACCCACTGTTCAACCA-5386STDY7537944	0	0	0	0	0	0	0	Mes1	-60181.4	-31826.6		GTGGAGCGTTTACCGA-1_WSSS_THYst9699526	0	0	0	0	0	0	0	58	16		CCTATATTTGTCCTGG-1_WSSS_THYst9699525	0	0	0	0.201876	0	0	0.201876	62	52
ACCCACTTCAGCTCGG-5386STDY7537944	0	0	0	0	0	0	0	Mes1	-12807.4	424.354		GTGGAGTCGGCGGTTG-1_WSSS_THYst9699526	0	0	0	0	0	0	0.425391	54	38		CCTATGGTCAAAGCTG-1_WSSS_THYst9699525	0.348482	0	0	0.348482	0.348482	0	0	68	68
ACCCACTTCTGTTGAG-5386STDY7537944	0	0	0	0	0	0	0	OCP	-93521.7	-46875.3		GTGGTATAGTCTGCCG-1_WSSS_THYst9699526	0.738797	0	0	0.504435	0	0	0	57	41		CCTATGTCCACTCCAC-1_WSSS_THYst9699525	0	0	0	0	0	0	0	62	92
ACCGTAAAGGGTGTGT-5386STDY7537944	0	0	0	0	0	0	0	Mes1	-51976.8	-25530.4		GTTCGACAATTGTATA-1_WSSS_THYst9699526	0	0.377506	0.377506	0.377506	0	0	0.377506	69	27		CCTCCTGTTGTGTCGT-1_WSSS_THYst9699525	0	0	0	0	0	0	0	62	96
ACCGTAACACGAAATA-5386STDY7537944	0	1.32954	0	0	0	0	0	Mes1	-25122.7	-6067.62		GTTGGTCATGCTATCC-1_WSSS_THYst9699526	0	0	0	0.580138	0	0	0	55	63		CCTCGCGCTGTGCGAT-1_WSSS_THYst9699525	0	0	0	0	0	0	0	57	59
ACCGTAACACGCATCG-5386STDY7537944	0	0	0	0	0	0	0	Mes1	4568.58	542.717		GTTTGGTAGGGTCAAC-1_WSSS_THYst9699526	0	0	0	0.614258	0	0	0	53	59		CCTCGGTTTCCTTGCC-1_WSSS_THYst9699525	0	0	0	0.722744	0	0	0.585038	70	38
ACCGTAAGTCTAAAGA-5386STDY7537944	1.70189	0	0	0	0	0	0	ISL1+Mes	-5619.47	28216.9		GTTTGGTGATCGGTGC-1_WSSS_THYst9699526	0	0.596389	0	0	0	0	0	66	38		CCTCTACAAGGATTGG-1_WSSS_THYst9699525	0	0	0.172288	0	0	0	0.447284	67	27
ACCGTAAGTGGCGAAT-5386STDY7537944	0	0	0	0	0	0	0	Mes1	19635.4	-2650.22		TAAACCCAGGAGGGCA-1_WSSS_THYst9699526	0	0	0	0.353771	0	0	0.132322	54	36		CCTGAGAATAAATGCA-1_WSSS_THYst9699525	0	0	0	0	0	0	1.47716	71	33
ACCGTAATCAGAAATG-5386STDY7537944	0	0	0	0	0	0	0	OCP	-85419.1	-43526.9		TAAAGCGGTATTTCCA-1_WSSS_THYst9699526	0.258386	0	0	0	0	0	0	63	49		CCTGGTCGAATGTGGG-1_WSSS_THYst9699525	0	0	0	0	0	0	0	59	69
ACCGTAATCTTGTACT-5386STDY7537944	0	0	0	0	0	0	0	Mes1	-69026.1	-34918.7		TAACAGCGTTTGTGCT-1_WSSS_THYst9699526	0	0	0	0	0	0	0	63	37		CCTGTTCAACCTCGGG-1_WSSS_THYst9699525	0	0	0	0	0	0	0	71	51
ACCTTTAAGATGTCGG-5386STDY7537944	0	1.8099	0	0	0	0	0	Mes1	3111.93	4382.7		TAAGCGCGAATCAAAT-1_WSSS_THYst9699526	0	0.179343	0	0.331361	0	0	0	65	25		CCTGTTTGAAGACACG-1_WSSS_THYst9699525	0	0	0	0.646467	0	0	0	58	94
ACCTTTAAGCCTATGT-5386STDY7537944	0	0	0	0	0	0	0	Mes1	-2399.52	16198.1		TAAGGCATAACATCAA-1_WSSS_THYst9699526	0	0	0	0.930085	0	0	0	57	49		CCTTCAGTTAAAGTGA-1_WSSS_THYst9699525	0	0.399565	0	0.151626	0.151626	0	0.151626	61	47
ACCTTTAAGCGCTCCA-5386STDY7537944	0	0	0	0	0	0	0	Mes1	25017.9	-5297.09		TAAGTCGCCGAGTATC-1_WSSS_THYst9699526	0	0	0	0.115727	0	0	0.115727	54	32		CCTTCGTATAGAATCC-1_WSSS_THYst9699525	0	0	0	0.518717	0	0	0	69	61
ACCTTTAAGTAGATGT-5386STDY7537944	0	0	0	0	0	0	0	Mes1	1401.04	3191.36		TAATAGGTCACCAGAA-1_WSSS_THYst9699526	0	0	0	0	0	0	0.271642	61	21		CCTTGACCACTTTATT-1_WSSS_THYst9699525	0	0	0	1.00815	0.237262	0	0	55	109
ACCTTTACAGGCGATA-5386STDY7537944	0	0	0	0	0	0	0	Mes1	-47537.9	-23266.4		TACCAAATAGCCCAGA-1_WSSS_THYst9699526	0.177534	0	0	0.328251	0	0	0	59	61		CCTTGTGAACGTGGTT-1_WSSS_THYst9699525	0	0.158395	0	0	0.158395	0	0	72	48
ACCTTTACATGACGGA-5386STDY7537944	0	0	1.35674	0	0	0	1.35674	Mes1	-5249.6	3178.64		TACCAGGAATCCCGTC-1_WSSS_THYst9699526	0	0.685102	0.283668	0.598825	0	0	0.283668	68	36		CCTTTAAGGGAGCACT-1_WSSS_THYst9699525	0	0.149036	0	0	0	0	0	58	50
ACCTTTACATGCCTTC-5386STDY7537944	0	0	0	1.06873	0	0	0.493004	Mes1	-45999.3	-20784.9		TACCGTAGGTTAACTA-1_WSSS_THYst9699526	0	0	0	0	0	0.254309	0	59	57		CGAACAGTATGGGCGT-1_WSSS_THYst9699525	0	0	0	0	0	0	0	50	96
ACCTTTAGTCAAACTC-5386STDY7537944	0	0	0	0	0	0	0	Mes1	-5045.98	15004.7		TACCTACTCCCAGTAT-1_WSSS_THYst9699526	0.188766	0	0	0.484445	0	0	0	58	62		CGAATGACGCATAATG-1_WSSS_THYst9699525	0	0.248094	0	0	0	0	0	63	57
ACCTTTAGTGGTGTAG-5386STDY7537944	0	0	0	0	0	0	0	OCP	-90524.1	-42073.3		TACCTCAGTTGTCTGT-1_WSSS_THYst9699526	0	0	0	0	0	0	0	60	50		CGAGACTACTGCTGCT-1_WSSS_THYst9699525	0	0	0	0.192955	0	0	0.354633	72	98
ACGAGCCAGGGTCGAT-5386STDY7537944	0	0	0	0	0	0	0	Mes1	15816.3	-3359.09		TACCTCCACACCAATG-1_WSSS_THYst9699526	0.349285	0.349285	0	0.607648	0	0	0	65	29		CGAGAGCTTTCACTAC-1_WSSS_THYst9699525	0	0	0	0	0	0	0	64	88
ACGAGCCAGTATGACA-5386STDY7537944	0	0	0	0	0	0	0	ISL1+Mes	20403.6	18491.9		TACGCCGAGGGTACCC-1_WSSS_THYst9699526	0.162444	0	0.162444	0.424711	0	0	0	56	34		CGAGAGGGTAGCCGCG-1_WSSS_THYst9699525	0	0	0	0.534418	0	0	0	56	104
ACGAGCCAGTGATCGG-5386STDY7537944	0.920239	0	0	0	0	0	0.920239	ISL1+Mes	-4386.93	27974.4		TACGCCTCCATTCCGA-1_WSSS_THYst9699526	0.15441	0	0	0.15441	0	0	0	55	59		CGAGGGTATCCAGGTG-1_WSSS_THYst9699525	0	0	0	0	0	0	0	64	60
ACGAGCCCAAGTTAAG-5386STDY7537944	0	1.41565	0	1.41565	0	0	1.41565	STMN2+Fibro	-5854.68	29392.9		TACGCTGCTGTGTTAA-1_WSSS_THYst9699526	0	0	0	0.777427	0	0	0	68	24		CGATAGTCGTACTGCA-1_WSSS_THYst9699525	0	0	0	0.571681	0	0	0	66	88
ACGAGCCCACGAAGCA-5386STDY7537944	0	0	0	0	0	0	0	OCP	-66357.6	-51376.5		TACGTACTAGTGCTGA-1_WSSS_THYst9699526	0	0	0	0	0	0	0	62	42		CGATCCACCATTGTTG-1_WSSS_THYst9699525	0	0	0	0	0	0	0	72	54
ACGAGCCCACTGCCAG-5386STDY7537944	0	0	0	0	0	0	0	ChondroProg	-84324.6	-56899.6		TACTATGGTTCCTCAG-1_WSSS_THYst9699526	0.17412	0	0	0.565764	0	0	0	57	47		CGATCCTCGCAACATA-1_WSSS_THYst9699525	0	0.205414	0	0.375738	0	0	0	66	40
ACGAGCCCATGCCACG-5386STDY7537944	0	0	0	0	0	0	0	Mes1	-45226.2	-19672.4		TACTCCTCTAGTTGAC-1_WSSS_THYst9699526	0	0	0	0	0	0	0	64	36		CGATTAAATATCTCCT-1_WSSS_THYst9699525	0	0.395302	0.114407	0.677864	0	0	0.310146	56	62
ACGAGCCGTCTCGTTC-5386STDY7537944	0	0	0	0.934177	0	0	0	Mes1	-12360.5	9410.03		TACTCTTTCGTCTTCA-1_WSSS_THYst9699526	0.299602	0	0	0.299602	0	0	0	58	46		CGATTCGCCTGGCTGC-1_WSSS_THYst9699525	0	0.186827	0	1.24272	0	0	0	57	73
ACGAGCCGTTACAGAA-5386STDY7537944	0	0	0	0	0	0	0	TransMes	-23673.7	11946.7		TACTGAACAGATTTAG-1_WSSS_THYst9699526	0.137225	0	0	1.06888	0	0	0	56	44		CGCACGTCTGTTTATG-1_WSSS_THYst9699525	1.05828	0	0	0	0	0	0	68	32
ACGAGGAAGCTGATAA-5386STDY7537944	0	0	0	0	0	0	0	Mes1	-41319.7	-11219		TAGCTAGTGATGATGG-1_WSSS_THYst9699526	0	0	0	0	0	0	0	60	48		CGCATGCCGAATGCGT-1_WSSS_THYst9699525	0	0	0	0	0	0	0	67	89
ACGAGGACACTTGGAT-5386STDY7537944	0	0	0	0	0	0	0	Mes1	-12673.7	2200.6		TAGGTGTTCCACAGAT-1_WSSS_THYst9699526	0	0	0	0.24834	0	0	0	60	60		CGCCCAGCACGCCTAG-1_WSSS_THYst9699525	0	0.458164	0	0.13566	0	0	0	59	51
ACGAGGACATACAGCT-5386STDY7537944	0	0	0	0	0	0	0	Mes2	-9296.96	-6046.19		TAGTAGCTTATACCAG-1_WSSS_THYst9699526	0	0	0	0	0	0	0	61	43		CGCCCAGCGTTTCACG-1_WSSS_THYst9699525	0	0	0	0	0	0	0	65	89
ACGAGGAGTCCTCCAT-5386STDY7537944	0	0	0	0	0	0	0	Mes1	19626.7	-2243.3		TAGTCCCGGAGACCAC-1_WSSS_THYst9699526	0	0	0	1.83286	0	0	0	66	48		CGCCGCGTTCTGAACG-1_WSSS_THYst9699525	0	0	0	0.381755	0	0	0	73	45
ACGAGGAGTGCAGACA-5386STDY7537944	0	1.18075	1.18075	0	0	0	0	STMN2+Fibro	-1924	25310.9		TATACGCGTCATCACT-1_WSSS_THYst9699526	0	0	0	0.636632	0	0	0	60	68		CGCCGTTCAGCATAGT-1_WSSS_THYst9699525	0	0	0	0.958717	0	0	0	58	104
ACGAGGAGTTCAGACT-5386STDY7537944	0	0	0	0.641262	0	0	0	TransMes	-21608.2	19188.9		TATAGAGTCGCTTGAA-1_WSSS_THYst9699526	0	0	0.241043	0.435123	0	0	0	64	46		CGCGAAGTGGCATACT-1_WSSS_THYst9699525	0	0	0	0	0	0	0	64	96
ACGAGGATCTGCAGTA-5386STDY7537944	0	0	0	0	0	0	0	OCP	-63003.7	-41973.9		TATATAGGGCTTTACG-1_WSSS_THYst9699526	0	0	0	0	0	0	0	63	33		CGCGACCGCGACAGAT-1_WSSS_THYst9699525	0	0	0	0	0	0	0	59	81
ACGAGGATCTGGTATG-5386STDY7537944	0	0	0	0	0	0	0	Mes1	919.152	3652.16		TATATATCGAGAAATG-1_WSSS_THYst9699526	0.203646	0	0	0	0	0	0	60	28		CGCTGTGTGGATGTTG-1_WSSS_THYst9699525	0	0	0	0	0.325171	0	0.325171	59	43
ACGAGGATCTTAACCT-5386STDY7537944	0	0	0	1.10344	0	0	0	STMN2+Fibro	-5075.25	14723.3		TATCCGCACCGTCGGG-1_WSSS_THYst9699526	0.322913	0	0	0	0	0	0	59	53		CGCTTAGTATTGATAC-1_WSSS_THYst9699525	0	0	0	0.189212	0	0	0	66	52
ACGATACAGAAGAAGC-5386STDY7537944	0	0	0	0	0	0	0	Mes1	-31195.5	18704.2		TATGTAAAGTGCTTAA-1_WSSS_THYst9699526	0	0	0	0.939956	0	0	0.201175	66	44		CGCTTCGGTCTAAGAC-1_WSSS_THYst9699525	0	0	0	1.24148	0.343677	0	0	66	104
ACGATACAGCCACCTG-5386STDY7537944	0	0	0	0	0	0	0	STMN2+Fibro	-14976.8	29973.4		TATTAACCTGACCGCG-1_WSSS_THYst9699526	0.645277	0	0	0.54535	0	0	0	57	45		CGGAAAGAATCAAACG-1_WSSS_THYst9699525	0	0.19425	0	0.19425	0	0	0	58	48
ACGATACAGGCCCTTG-5386STDY7537944	0	0	0	0	0	0	1.26249	Mes1	-7842.65	8542.38		TCAAATTTGAGACTCA-1_WSSS_THYst9699526	0	0	0	0.50256	0	0	0	60	70		CGGACCTCTGTAGTTA-1_WSSS_THYst9699525	0	0	0	0.489333	0	0	0	76	52
ACGATACCAAGCTGAG-5386STDY7537944	0	0	0	0	0	0	0	Mes1	16957.4	5687.06		TCAACAAAGATAATTC-1_WSSS_THYst9699526	0	0	0	0.477082	0	0	0	53	29		CGGATCCTCAAGGACT-1_WSSS_THYst9699525	0	0	0	0.390141	0	0	0	60	80
ACGATACCAAGTCATC-5386STDY7537944	0	0	0	0	0	0	0	Mes1	20465.4	1807.06		TCAACATAGCGCCCTA-1_WSSS_THYst9699526	0.29067	0	0	0.611562	0	0	0.155859	58	44		CGGCCAGAGCGACCAT-1_WSSS_THYst9699525	0	0	0	0.226627	0	0	0	67	49
ACGATACCACAGTCGC-5386STDY7537944	0	0	0	0	0	0	0	Mes1	-115547	-39960		TCAATACGCCGTCATG-1_WSSS_THYst9699526	0	0	0	0.414738	0	0	0	63	61		CGGCGCCATCAATCCC-1_WSSS_THYst9699525	0	0	0	0	0	0	0	59	93
ACGATACCATGACATC-5386STDY7537944	0	0	0	0	0	0	0	Mes1	-17116.7	2924.38		TCACAGGAGAATAAGA-1_WSSS_THYst9699526	0	0	0	0.4569	0	0	0	55	49		CGGTCCGTCGCAAGCC-1_WSSS_THYst9699525	0	0	0	0.182313	0	0	0	63	51
ACGATACGTATAAACG-5386STDY7537944	0	0	0	0	0	0	0	STMN2+Fibro	-8070.4	27973.1		TCACGATGTCCGTGGA-1_WSSS_THYst9699526	0	0.162437	0	0	0	0	0	52	28		CGGTTGAGTATCCTTC-1_WSSS_THYst9699525	0	0	0	0.668779	0.668779	0	0	66	30
ACGATACGTGTGGCTC-5386STDY7537944	0	0	0	0	0	0	0	Mes1	4481.58	-1726.43		TCAGCAGTAGGCCCTG-1_WSSS_THYst9699526	0	0	0	0	0	0	0	61	41		CGTAAATAACAAAGGG-1_WSSS_THYst9699525	0	0	0	0	0.329857	0	0	75	55
ACGATACTCATGGTCA-5386STDY7537944	0	0	0	0	0	0	0	Mes1	1922.63	30026.5		TCAGTGTATACGTCAT-1_WSSS_THYst9699526	0	0	0.229057	1.11819	0	0	0	58	36		CGTAACTTCGACACTT-1_WSSS_THYst9699525	0	0	0	0	0	0	0	68	50
ACGATGTAGTCTCGGC-5386STDY7537944	0	1.12125	0	0	0	0	0	STMN2+Fibro	-9495.9	89406.9		TCATATGAGCTTTGTT-1_WSSS_THYst9699526	0	0	0	0.474415	0	0	0	64	62		CGTAGAGAGTAATTAT-1_WSSS_THYst9699525	0.300769	0	0	1.24019	0	0	0	67	87
ACGATGTAGTGGGATC-5386STDY7537944	1.32873	0	0	0	0	0	0	Mes1	-1681.19	-1322.2		TCATCGATGGTCCCAA-1_WSSS_THYst9699526	0	0	0	0.281127	0	0	0	57	29		CGTCGCATGTGAGCCA-1_WSSS_THYst9699525	0.355645	0	0.617454	0.617454	0	0	0	65	77
ACGATGTAGTTAGGTA-5386STDY7537944	0	0	0	0	0	0	0	Mes1	-18598	-3059.97		TCCAATAAAGGCTACC-1_WSSS_THYst9699526	0	0.203767	0.203767	0.203767	0	0	0	63	53		CGTCGTCCTTCGCGAA-1_WSSS_THYst9699525	0	0.333562	0.180625	0.688049	0	0	0	56	76
ACGATGTCACCTCGTT-5386STDY7537944	1.20786	0	0	0	0	0	0	Mes1	16411.5	-1364.87		TCCACCTCTAGCCTTT-1_WSSS_THYst9699526	0	0	0.201638	0.201638	0	0	0	61	53		CGTGACCAGTCCTCTG-1_WSSS_THYst9699525	0	0	0	0	0	0	0	63	55
ACGATGTCACGGATAG-5386STDY7537944	0.937378	0	0	0	0	0	0	Mes1	-3372.49	94.7177		TCCAGGGTATATACGA-1_WSSS_THYst9699526	0	0	0	0.572322	0	0	0	61	63		CGTGGTACCCAAAGGC-1_WSSS_THYst9699525	0	0	0	0.276466	0	0	0	66	42
ACGATGTCAGACGCCT-5386STDY7537944	0	1.36385	0	0	0	0	0	Mes1	12402.4	4927.7		TCCATCAATACTAATC-1_WSSS_THYst9699526	0	0	0	0	0	0	0	64	14		CGTGTCTCGTTACGAC-1_WSSS_THYst9699525	0	0	0	0	0	0	0	60	34
ACGATGTGTCACAAGG-5386STDY7537944	0	0	0	0	0	0	0	TransMes	-33337.3	28436.6		TCCCTGGCGTATTAAC-1_WSSS_THYst9699526	0	0	0	0	0	0	0	58	18		CGTTAATGTCCCGACG-1_WSSS_THYst9699525	0	0	0	0	0	0	0	59	87
ACGATGTTCAGATAAG-5386STDY7537944	0	0	0	0	0	0	0	Mes1	-66472.8	-31387.5		TCCTAACCGTCGGGCA-1_WSSS_THYst9699526	0	0	0	0	0	0	0	62	46		CGTTCAAGGAAACGGA-1_WSSS_THYst9699525	0	0	0	0.445318	0	0	0.247245	70	46
ACGATGTTCTTTACAC-5386STDY7537944	0	0	0	0	0	0	0	Mes1	-85622.9	-36493.8		TCGAATATCCCGCAGG-1_WSSS_THYst9699526	0	0	0	0	0	0	0	58	32		CGTTCAGACCCGCGAA-1_WSSS_THYst9699525	0	0	0	0.886014	0	0	0	65	61
ACGCAGCAGAGTGACC-5386STDY7537944	0	0	0	0	0	0	0	Mes1	-7053.98	7728.55		TCGAGCCAGGCAGGCC-1_WSSS_THYst9699526	0	0	0	0.503005	0	0	0	57	37		CGTTGAATACCGCGCT-1_WSSS_THYst9699525	0	0	0.218173	0.79706	0	0	0	57	77
ACGCAGCAGTCAAGGC-5386STDY7537944	0	0	0	0	0	0	0	Mes1	826.207	3414.43		TCGGTCCCGACAATAG-1_WSSS_THYst9699526	0	0	0	0.600165	0	0	0	57	23		CGTTGCCCGCGTGGGA-1_WSSS_THYst9699525	0.162486	0	0	0	0.162486	0	0.162486	65	45
ACGCAGCCACACCGCA-5386STDY7537944	0	0	0	0	0	0	0	Mes1	-93678.1	-39328.4		TCGTCAAGTACGCGCA-1_WSSS_THYst9699526	0.195948	0	0.195948	0.733483	0	0	0	56	38		CGTTGTCGGCAATTGA-1_WSSS_THYst9699525	0	0	0	0	0	0	0	64	66
ACGCAGCGTAACGCGA-5386STDY7537944	0	0	0	0	0	0	0	Mes1	8807.25	7422.59		TCGTTGCTATCCGGTC-1_WSSS_THYst9699526	0.107957	0	0	1.28702	0	0	0	54	46		CTAAATCCGGTGTACA-1_WSSS_THYst9699525	0	0	0	0	0	0	0	61	35
ACGCAGCGTAGCTTGT-5386STDY7537944	0	0	0	0	0	0	0	Mes1	-7154.66	-1843.05		TCTAATACTGCCTCAG-1_WSSS_THYst9699526	0	0	0	0.680354	0	0	0	57	25		CTAACTGATAATCGCC-1_WSSS_THYst9699525	0	0	0	0.760315	0	0	0	58	102
ACGCAGCTCATGCAAC-5386STDY7537944	0	0	0	0	0	0	0	Mes1	27134.4	-1444.28		TCTCTTACCGCGAACC-1_WSSS_THYst9699526	0	0	0.211571	0.211571	0	0	0	65	43		CTACACTCGCAGATGG-1_WSSS_THYst9699525	0	0	0	0.811215	0	0	0	57	101
ACGCAGCTCCGCATAA-5386STDY7537944	0	0	0	0	0	0	0	Mes1	-87718.1	-38523.1		TGAACAAGCAGGGACT-1_WSSS_THYst9699526	0	0.642105	0.262487	0	0	0	0.262487	66	36		CTACTCAAGGTATAGT-1_WSSS_THYst9699525	0	0.140018	0.140018	0	0.262817	0	0.140018	60	42
ACGCAGCTCTTCATGT-5386STDY7537944	0	0	0	0	0	0	0	Mes1	-23438.3	-8610.11		TGAATGAGTGTTTCCC-1_WSSS_THYst9699526	0	0	0.307381	0.891767	0	0	0	66	50		CTAGGCGCCCTATCAG-1_WSSS_THYst9699525	0	0	0	1.05043	0	0	0	51	91
ACGCCAGAGACCCACC-5386STDY7537944	0	0	0	0	0	0	0	Mes1	18137.8	-219.186		TGACCAAATCTTAAAC-1_WSSS_THYst9699526	0	0	0	0.451134	0	0	0	66	62		CTAGGGATAGGGACAA-1_WSSS_THYst9699525	0.36153	0.36153	0	0	0	0	0.36153	71	43
ACGCCAGAGCCTTGAT-5386STDY7537944	0	0	0	0	0	0	0	Mes1	-70017.5	-35419.2		TGAGCGGAAAGTGTTC-1_WSSS_THYst9699526	0	0	0	0.789024	0	0	0	55	65		CTAGGTTCGGACGTGA-1_WSSS_THYst9699525	0	0	0	0.361111	0	0	0	58	70
ACGCCAGAGGCGACAT-5386STDY7537944	0	0	1.39339	0	0	0	0	Mes1	-9474.35	3569.7		TGAGGAGTGCCAGCTT-1_WSSS_THYst9699526	0	0	0	0	0	0	0	58	58		CTAGTAGAAAGGGATT-1_WSSS_THYst9699525	0	0	0	0	0	0	0	63	81
ACGCCAGAGGGCTTCC-5386STDY7537944	0	0	0	0	0	0	0	Mes1	-15004.9	-1571.07		TGATACATTTAGCCGT-1_WSSS_THYst9699526	0	0	0	1.28249	0	0	0	55	43		CTATAGGCGTTGATGT-1_WSSS_THYst9699525	0	0	0	0	0	0	0.28928	62	38
ACGCCAGGTAGGAGTC-5386STDY7537944	0	0	0	0	0	0	0	Mes1	-29071.7	-13200.8		TGATTCCCGGTTACCT-1_WSSS_THYst9699526	0	0	0	0.417631	0	0	0	64	50		CTATATCCAGCCTGGC-1_WSSS_THYst9699525	1.81213	0	0	0	0	0	1.81213	69	31
ACGCCAGGTGATGTGG-5386STDY7537944	0	0	0	0	0	0	0	Mes1	-72490.6	-34815.2		TGCATGTGACCCATAG-1_WSSS_THYst9699526	0	0.668691	0.240519	0.596486	0	0	0	68	38		CTATCGACGAAATACA-1_WSSS_THYst9699525	0	0	0.382283	1.55287	0.382283	0	0	53	93
ACGCCAGGTGGTGTAG-5386STDY7537944	0	0	0	0	0	0	0	Mes1	10435.2	-1658.44		TGCCAATGGGTACTCT-1_WSSS_THYst9699526	0	0	0	0.660487	0	0	0	54	52		CTATGCCCGAATGCAA-1_WSSS_THYst9699525	0	0	0	0	0	0	0	63	59
ACGCCAGTCTACCAGA-5386STDY7537944	1.14159	0	1.14159	0	0	0	0	Mes1	-15163.4	-8353.93		TGCCGGATGTACGAGC-1_WSSS_THYst9699526	0	0	0	0	0	0	0	62	34		CTATGGGAAGCGGAAT-1_WSSS_THYst9699525	0	0	0	1.07344	0.215658	0	0	54	104
ACGCCGAAGATCACGG-5386STDY7537944	0	0	0	0	0	0	0	Mes1	-8926.98	-2217.43		TGCCGTGGATCGTCCT-1_WSSS_THYst9699526	0	0	0	0.859002	0	0	0	57	63		CTATTTGCTTGGAGGA-1_WSSS_THYst9699525	0	0	0	0	0.401424	0	0.220721	70	64
ACGCCGAAGATGTCGG-5386STDY7537944	0	0	0	0	0	0	0	TransMes	-18694	28420.5		TGCGACGGCCGAACGT-1_WSSS_THYst9699526	0.302127	0	0.302127	0	0	0	0	60	32		CTCAAACCACTGCCCG-1_WSSS_THYst9699525	0	0	0	0.351646	0.191201	0	0	64	40
ACGCCGAAGATGTTAG-5386STDY7537944	0	0	0.906123	0	0	0	0	Mes1	-6032.61	4336.88		TGCTCGGCGAAACCCA-1_WSSS_THYst9699526	0	0	0	0.209672	0	0	0	57	61		CTCAACTAACCCGGAT-1_WSSS_THYst9699525	0	0	0	0	0	0	0	63	85
ACGCCGAAGGATATAC-5386STDY7537944	0	0	0	0	0	0	0	Mes1	20563.4	24501.3		TGCTTAGAGAGAATGC-1_WSSS_THYst9699526	0	0	0	0	0	0	0	62	26		CTCACATTTACTAAAT-1_WSSS_THYst9699525	0	0	0	0	0	0	0	62	68
ACGCCGAAGGGAGTAA-5386STDY7537944	0	0	0	0	0	0	1.15526	TransMes	-29708.4	4025.71		TGCTTCCCAAGCAGTA-1_WSSS_THYst9699526	0	0	0	0.3696	0	0	0	62	66		CTCACTGTGATACTTA-1_WSSS_THYst9699525	0	0	0	0.815612	0.488751	0	0	63	75
ACGCCGACACCTCGGA-5386STDY7537944	0	0.934646	0	0.934646	0	0	0	STMN2+Fibro	-15423.8	40854.6		TGGACGCAATCCAGCC-1_WSSS_THYst9699526	0	0	0	0.678323	0	0	0	58	20		CTCAGAGCTAATGTCG-1_WSSS_THYst9699525	0	0	0	0.613572	0.248686	0	0	73	59
ACGCCGACACGAGAGT-5386STDY7537944	0	0	1.29619	0	0	0	0	Mes1	-30942	-12051.8		TGGCAAGCACAAGTCG-1_WSSS_THYst9699526	0	0	0	0.885017	0	0	0	66	56		CTCATTGCTCTAACAA-1_WSSS_THYst9699525	0	0	0	0	0	0	0	60	78
ACGCCGAGTCGGCTCA-5386STDY7537944	0	0	0	0	0	0	0	Mes1	-30046.8	-13220.9		TGGCGACTGCTCCAAA-1_WSSS_THYst9699526	0.139681	0	0	1.2665	0.139681	0	0	55	47		CTCCTCCAGCTCACAC-1_WSSS_THYst9699525	0	0.450586	0	0.133051	0	0	0	62	50
ACGCCGATCAATCTCT-5386STDY7537944	0	0	0	0	0	0	0	Mes1	-51141.4	-21344.3		TGTGAGACTAGCCCAA-1_WSSS_THYst9699526	0.185968	0	0	0.478191	0	0	0	59	63		CTCGAGGCAAGTTTCA-1_WSSS_THYst9699525	0	0	0	0.550836	0	0	0	72	32
ACGCCGATCACAGTAC-5386STDY7537944	0	0	1.20523	0	0	0	0	TransMes	-34776.9	14864.4		TGTGGCGGGCTTCTGG-1_WSSS_THYst9699526	0	0	0	0.890363	0	0	0	65	59		CTCGCCGAATGTAGGG-1_WSSS_THYst9699525	0	0	0	0.411741	0	0	0	60	64
ACGCCGATCAGCATGT-5386STDY7537944	0	0	0	0	0	0	0	Mes1	-60483.9	-28518.9		TGTGGTTGCTAAAGCT-1_WSSS_THYst9699526	0	0	0	0.448979	0	0	0	65	49		CTCGCTAGGTAAGCGA-1_WSSS_THYst9699525	0	0	0	0.487914	0	0	0	72	96
ACGCCGATCTAGCACA-5386STDY7537944	0	0	0	0	0	0	0	OCP	-55117.9	-24636.3		TTAAGGCCCGTACTTT-1_WSSS_THYst9699526	0	0	0	0.674255	0	0	0.148789	59	25		CTCGTTACGGCTACCA-1_WSSS_THYst9699525	0	0	0	0.702547	0	0	0.411741	70	40
ACGCCGATCTTAGCCC-5386STDY7537944	0	0	0	0	0	0	0	Mes1	-38157.6	-13448.9		TTACCCTAGGGATTGG-1_WSSS_THYst9699526	0	0	0	0.2562	0	0	0	60	58		CTCTAGCCCTCGGAAA-1_WSSS_THYst9699525	0	0	0	0	0	0	0	66	90
ACGCCGATCTTGTTTG-5386STDY7537944	0	0	0	0	0	0	0	InterZone	-90226.6	-41778.4		TTAGAATAAGGGTCGG-1_WSSS_THYst9699526	0	0	0	0	0	0	0	61	45		CTCTTCTGGAAGTTAG-1_WSSS_THYst9699525	0	0	0	0.281253	0	0	0.281253	62	40
ACGGAGAAGCGTCTAT-5386STDY7537944	0	0	0	0	0	0	0	OCP	-72471	-45170.5		TTAGGTCATAACCGAC-1_WSSS_THYst9699526	0	0	0	0.683683	0	0	0	58	38		CTCTTGTCCCGCTTGG-1_WSSS_THYst9699525	0	0.206859	0.206859	0	0.206859	0	0.206859	54	58
ACGGAGAAGCTAGTCT-5386STDY7537944	0	0	0	0	0	0	0	Mes1	-40165	-5177.69		TTCACTTCCTAGAACG-1_WSSS_THYst9699526	0	0	0.214594	1.0279	0	0	0.113042	67	51		CTGATCCCTTTATGCA-1_WSSS_THYst9699525	0.332613	0	0	0.180072	0	0	0	71	29
ACGGAGAAGGCCCTTG-5386STDY7537944	0	0	0	0	0	0	0	Mes4	-9786.97	70198.6		TTCGCACTGTACGACA-1_WSSS_THYst9699526	0	0	0	0.21188	0	0	0	61	59		CTGCAGAGAATCAGAG-1_WSSS_THYst9699525	0	0	0	0.425488	0	0	0	61	101
ACGGAGACAGTATAAG-5386STDY7537944	0	0	0	1.08119	0	0	1.58849	Mes1	-10915.2	4541.86		TTCGCGCGCCATACGA-1_WSSS_THYst9699526	0	0	0	0.241944	0	0	0	59	47		CTGCCTTTCTAGTAAA-1_WSSS_THYst9699525	0	0	0	0.506138	0	0	0	63	93
ACGGAGACATTGGTAC-5386STDY7537944	0	0	0	0	0	0	0	Mes1	-7251.41	-4272		TTCGGGCGCTAGTCTT-1_WSSS_THYst9699526	0.177025	0	0	0	0	0	0	55	37		CTGCGATTTCGAGATT-1_WSSS_THYst9699525	0	0	0	0.265044	0	0	0.265044	72	60
ACGGAGAGTCCGCTGA-5386STDY7537944	0	0	0	0	0	0	0	Mes1	-74080.6	-33269.9		TTCTAGAAAGTCTTAT-1_WSSS_THYst9699526	0	0	0	0	0	0	0	60	46		CTGGTAAAGACTTACA-1_WSSS_THYst9699525	0	0	0	1.1645	0	0	0	71	99
ACGGAGAGTCTCTTTA-5386STDY7537944	0	0	0	1.45139	0	0	1.45139	STMN2+Fibro	7327.71	22935.6		TTCTATTAAACGCAGC-1_WSSS_THYst9699526	0	0	0	0.659062	0	0.110308	0	67	55		CTGTAGTGAGGATCGA-1_WSSS_THYst9699525	0	0	0	0.324987	0	0	0	69	43
ACGGAGAGTCTTCGTC-5386STDY7537944	0	0	0	1.76398	0	0	1.229	ProxMes	-23043.3	-10483.1		TTCTTGGACGATCTGC-1_WSSS_THYst9699526	0	0	0	0.54053	0	0	0.133992	52	32		CTGTGGTCGGGAGATA-1_WSSS_THYst9699525	0	0	0.715525	0.943084	0	0	0	55	89
ACGGAGAGTCTTTCAT-5386STDY7537944	0	0.870344	0.870344	0.870344	0	0	0	Mes1	-5006.5	18475.5		TTGTGTATGCCACCAA-1_WSSS_THYst9699526	0	0	0	0.343361	0	0	0	56	60		CTTAGTGTAGTAGCAT-1_WSSS_THYst9699525	0	0	0	0	0	0	0	61	83
ACGGAGAGTGCGGTAA-5386STDY7537944	0	0	0	0	0	0	0	Mes1	-31059	-13551.5		TTGTTTCACATCCAGG-1_WSSS_THYst9699526	0.609434	0	0	0.350442	0	0	0	58	42		CTTAGTTGAGGAATCG-1_WSSS_THYst9699525	0	0	0	1.82242	0	0	0	67	33
ACGGAGAGTTATGCGT-5386STDY7537944	0	0	0	0.926184	0	0	0	STMN2+Fibro	-14377	29170.3		TTGTTTCATTAGTCTA-1_WSSS_THYst9699526	0.226477	0	0	0	0	0	0	60	30		CTTCAACTCCACTTGG-1_WSSS_THYst9699525	0	0	0	0.821142	0	0	0	59	77
ACGGAGATCAGGCCCA-5386STDY7537944	0	0	0	0	0	0	0	Mes1	-39842.4	-12202.7													CTTCCGCTCCGTGAAG-1_WSSS_THYst9699525	0	0	0	0.3289	0	0	0.3289	56	50
ACGGAGATCCACGCAG-5386STDY7537944	0	0	0	0	0	0	0	Mes1	-83007.8	-35307.5													CTTCGATTGCGCAAGC-1_WSSS_THYst9699525	0	0	0	1.05011	0	0	0	68	88
ACGGCCAAGACAGACC-5386STDY7537944	0	0	0	0	0	0	0	Mes1	3779.58	3217.25													CTTCTGGGCGTACCTA-1_WSSS_THYst9699525	0	0	0	0.726959	0	0	0	66	34
ACGGCCAAGCCAACAG-5386STDY7537944	0	0	0	0	0	0	0	Mes1	-37215.4	-15692.5													CTTGATGACCATCCAG-1_WSSS_THYst9699525	0	0	0	0.782621	0	0	0	70	98
ACGGCCAAGTACATGA-5386STDY7537944	0	0	0	0	0	0	0	Mes1	-87016.8	-42424.3													CTTGCCCACCCACGCA-1_WSSS_THYst9699525	0	0	0	0.489996	0.146761	0	0	70	100
ACGGCCACAAGTCATC-5386STDY7537944	0	0	0	1.26889	0	0	0	Mes1	-10805.5	-6604.01													CTTGGCCAAGCTGGGA-1_WSSS_THYst9699525	0	0	0	0.319305	0	0	0	61	57
ACGGCCACACACATGT-5386STDY7537944	0	0	0	0	0	0	0.917071	STMN2+Fibro	-6735.53	41522.2													CTTTGCATCGCTCTTG-1_WSSS_THYst9699525	0	0	0	0	0	0	0	60	94
ACGGCCACAGACAGGT-5386STDY7537944	0	0	0	0	0	0	0	Mes1	-21620.5	-7508.95													CTTTGGGATTGTTGCA-1_WSSS_THYst9699525	0	0	0	0.304076	0	0	0	62	44
ACGGCCACATAAAGGT-5386STDY7537944	0	0	0	0	0	0	0	Mes1	-10399.7	-2089.29													GAAACCTATACAAATG-1_WSSS_THYst9699525	0	0.296545	0	0	0	0	0	60	52
ACGGCCAGTACAGTGG-5386STDY7537944	0	0	0.857874	0	0	0	0	Mes4	-25401.1	47198.2													GAAAGCAGTGCACTTT-1_WSSS_THYst9699525	0	0.11609	0	0.11609	0.11609	0	0.400377	56	54
ACGGCCAGTCTTCTCG-5386STDY7537944	0	0	0	0	0	0	0	Mes4	425.655	24366.8													GAACAACTGGGATGAA-1_WSSS_THYst9699525	0.351365	0	0	0.351365	0	0	0	67	85
ACGGCCAGTTCAACCA-5386STDY7537944	0	0	0	0	0	0	0	Mes1	-25089.3	-21995.3													GAACAGATTACTAAAT-1_WSSS_THYst9699525	0.129777	0.244629	0	1.03014	0.129777	0	0	57	71
ACGGGCTAGACCACGA-5386STDY7537944	0	0	0	0	0	0	0	Mes1	-11332.1	-8244.65													GAACCCTCTGTGTTCT-1_WSSS_THYst9699525	0	0	0	0	0	0	0	59	67
ACGGGCTAGGGAACGG-5386STDY7537944	0	0	0	0	0	0	0	Mes1	-34184.5	-14598.9													GAACCTTTAACGATCC-1_WSSS_THYst9699525	0	0	0	0	0.411105	0	0	63	79
ACGGGCTAGTACACCT-5386STDY7537944	0	0	0	0	0	0	0	Mes1	-9782.82	13788.2													GAACTGTGGAGAGACA-1_WSSS_THYst9699525	0	0	0	1.02115	0	0	0	68	66
ACGGGCTGTACCGTTA-5386STDY7537944	0	0	0	0	0	0	0	Mes1	10251.5	663.653													GAAGCCACTGATTATG-1_WSSS_THYst9699525	0.454698	0	0	0	0	0	0	65	69
ACGGGCTGTAGGCTGA-5386STDY7537944	0	0.916801	0.916801	0	0	0	0	TransMes	-27789.8	15816.1													GAAGCCTGCACATTCC-1_WSSS_THYst9699525	0	0	0	0	0	0	0.413985	61	61
ACGGGCTGTCTCCCTA-5386STDY7537944	0	0	1.54399	0	0	0	0	Mes1	-12977.4	-1579.59													GAAGGAGTCGAGTGCG-1_WSSS_THYst9699525	0	0	0	0.302102	0	0	0	66	60
ACGGGCTGTGGTTTCA-5386STDY7537944	0	0	0	0	0	0	0	Mes1	14780.3	-587.531													GAATAGTGCTCGATTA-1_WSSS_THYst9699525	0	0	0	0	0	0	0	60	36
ACGGGCTTCGTACGGC-5386STDY7537944	0	0	0	1.39704	0	0	0	Mes1	-44831	-20083.3													GAATGCGAATCGGTTC-1_WSSS_THYst9699525	0	0	0	0	0	0	0	63	69
ACGGGTCAGATCCTGT-5386STDY7537944	0	0	0	0	0	0	0	Mes1	-36103.7	-14193.4													GACACCCAAAGACGCG-1_WSSS_THYst9699525	0	0	0	1.04071	0	0	0.549561	75	37
ACGGGTCAGCCCAATT-5386STDY7537944	0	0	0	0	0	0	0	Mes1	-44755.6	-21079.5													GACACTTCCAATTACC-1_WSSS_THYst9699525	0	0	0	0.893853	0	0	0	70	96
ACGGGTCAGGCTCTTA-5386STDY7537944	0	0	0	0	0	0	0	Mes1	26011.4	10326.7													GACATCCGTCGAACTG-1_WSSS_THYst9699525	0	0	0	0	0	0	0	65	71
ACGGGTCAGTCTCCTC-5386STDY7537944	0	0	0	0	0	0	0	Mes1	-54603	-23565.7													GACCAAACGTTGACTG-1_WSSS_THYst9699525	0	0	0.243102	0.742316	0	0	0	58	108
ACGGGTCCAGATTGCT-5386STDY7537944	0	0	0	0	0	0	0	Mes1	-49131	-20933.5													GACCTTCCACGTCTAC-1_WSSS_THYst9699525	0.37472	0	0	0	0	0	0	66	74
ACGGGTCGTCGTGGCT-5386STDY7537944	0	0	0	0	0	0	0	Mes1	-39525.4	-21389.2													GACGAGGCTAATAAAC-1_WSSS_THYst9699525	0	0	0	1.28787	0	0	0	56	100
ACGGGTCGTGTAACGG-5386STDY7537944	0	0	0	0	0	0	0	Mes1	-10486.3	-3823.56													GACGATATCACTGGGT-1_WSSS_THYst9699525	1.2137	0	0	1.2137	0	0	0	72	34
ACGGGTCGTTGGGACA-5386STDY7537944	0	0	0	0	0	0	0	Mes1	-74683.9	-43651.8													GACGGGTTGGCCCGTA-1_WSSS_THYst9699525	0	0	0	0	0	0	0.238141	61	51
ACGGGTCTCACTTATC-5386STDY7537944	0	0	0	0	0	0	0	ISL1+Mes	-16793.9	61047													GACGTTGCTCGGCGGC-1_WSSS_THYst9699525	0	0	0	0.237224	0	0	0.428824	73	31
ACGGGTCTCATAGCAC-5386STDY7537944	0	0	0	0	0	0	0	Mes1	-80988.6	-39790.6													GACTAGGCCGTTAGGT-1_WSSS_THYst9699525	0.354801	0	0	0.994579	0	0	0	66	78
ACGGGTCTCATCTGCC-5386STDY7537944	0	1.00687	1.00687	0	0	0	0	Mes1	-2292.85	8388.21													GACTCTAGAGTTCCAA-1_WSSS_THYst9699525	0	0	0	0	0	0	0	74	56
ACGGGTCTCCAAACAC-5386STDY7537944	0	0	0	0	0	0	0	Mes1	-35228.6	-15751.8													GACTGCAAATCGAGCT-1_WSSS_THYst9699525	0	0	0	0.362548	0	0	0	59	75
ACGGGTCTCGTTTGCC-5386STDY7537944	0	0	0	1.43753	0	0	1.43753	OCP	-40988	-28645.8													GACTGCTGGTGAGAAA-1_WSSS_THYst9699525	0	0	0	0.561295	0	0	0.319523	67	39
ACGTCAAAGACCTTTG-5386STDY7537944	0	0	0	0	0	0	0	Mes1	12813.3	2594.25													GAGAACGGTTCTGACT-1_WSSS_THYst9699525	0	0	0	0	0	0	0	67	103
ACGTCAACAAGCGAGT-5386STDY7537944	1.09995	0	0	0	0	0	0	ISL1+Mes	-3752	36100.4													GAGAGTCTCGGGAGAG-1_WSSS_THYst9699525	0	0	0	0.649287	0	0	0	72	40
ACGTCAAGTGACGCCT-5386STDY7537944	0	0	0	0	0	0	0	Mes1	28959.6	-3536.83													GAGCACCTGTGTCCAG-1_WSSS_THYst9699525	0	0	0	0	0	0	0	58	80
ACGTCAATCCGAGCCA-5386STDY7537944	0	0	0	0	0	0	0	Mes1	-2354.79	1249.72													GAGCATCAACAACTTG-1_WSSS_THYst9699525	0	0	0	0	0	0	0	64	30
ACGTCAATCCGATATG-5386STDY7537944	1.09595	0	0	1.09595	0	0	0	Mes1	7468.67	965.132													GAGCCAGCTACCTGTG-1_WSSS_THYst9699525	0	0	0	1.5454	0.50147	0	0	53	89
ACGTCAATCTACTATC-5386STDY7537944	0	0	0	0	0	0	0	Mes1	-8308.63	-2725.77													GAGCGGAATGCGGTGT-1_WSSS_THYst9699525	0	0	0	0	0	0	0	68	48
ACTATCTAGAATGTTG-5386STDY7537944	0	0	0	0	0	0	0	Mes1	-72526.1	-32800.9													GAGGAATATCTCTTTG-1_WSSS_THYst9699525	0	0	0	0.25001	0	0	0	71	45
ACTATCTAGAATTGTG-5386STDY7537944	1.3576	0	0	0	0	0	0	Mes1	3090.35	1216.99													GAGGCCTGTTGATACA-1_WSSS_THYst9699525	0	0	0	0.777974	0	0	0	63	107
ACTATCTAGCAGGCTA-5386STDY7537944	1.09238	0	1.09238	0	0	0	0	Mes1	-11808.2	6091.14													GAGGGAGTCAGATCGC-1_WSSS_THYst9699525	0	0	0	0.243259	0	0	0	65	41
ACTATCTAGTCGTTTG-5386STDY7537944	0	0	0	0	0	0	0	Mes1	-2983.71	-3973.39													GAGGGTAGTAACAAAG-1_WSSS_THYst9699525	0	0	0	0	0	0	0	63	31
ACTATCTGTCGACTGC-5386STDY7537944	0	0	0	0	0	0	0	Mes1	16116.1	-2283.73													GAGGTACGCGTGTCCC-1_WSSS_THYst9699525	0	0	0	0.760787	0	0	0	67	67
ACTATCTGTGATGTCT-5386STDY7537944	0	0	0	0	0	0	0	Mes1	-79901.6	-34046													GAGTAGATACTAGTTG-1_WSSS_THYst9699525	0	0	0	0.494895	0	0	0	62	64
ACTATCTGTGTCTGAT-5386STDY7537944	0	0.888987	0	0	0	0	0	Mes1	-16091	1240.77													GAGTATGCGCGTGCAT-1_WSSS_THYst9699525	0	0	0	0.47254	0	0	0	63	71
ACTATCTGTTAAGACA-5386STDY7537944	0	0	0	0	0	0	0	STMN2+Fibro	-8262.6	24815.5													GAGTCAGACCAGAATC-1_WSSS_THYst9699525	0	0	0	0.196337	0.196337	0.196337	0	56	48
ACTATCTGTTTACTCT-5386STDY7537944	0	0	0	0	0	0	0	Mes1	25385.6	-1994.39													GAGTGTCAACCAGAAA-1_WSSS_THYst9699525	0	0	0	0	0	0	0	63	83
ACTATCTTCAAGGTAA-5386STDY7537944	0	0.988498	0.988498	0.988498	0	0	0	STMN2+Fibro	-6229.57	35023.3													GATAGAACCCGCTAGG-1_WSSS_THYst9699525	0.21792	0	0	0	0	0	0	70	56
ACTGAACCACAGGCCT-5386STDY7537944	0	0	0	0	0	0	0	Mes1	-10370.3	-4115.97													GATAGTGCGAGTAAGT-1_WSSS_THYst9699525	0	0	0	0.283871	0	0	0	68	44
ACTGAACCACCGAATT-5386STDY7537944	0	0	0	0	0	0	0	Mes1	-81988.8	-35708													GATCAACATAAAGGGA-1_WSSS_THYst9699525	0	0	0	0	0	0	0	62	36
ACTGAACCATACTACG-5386STDY7537944	0	0	0	0	0	0	0	Mes1	-2266.22	-5750.69													GATCTGCTATCTAAGG-1_WSSS_THYst9699525	0	0	0	0	0	0	0.24928	62	56
ACTGAACGTAGCCTAT-5386STDY7537944	0	0	1.37126	0	0	0	0	Mes1	-85354.5	-37826.2													GATGAGGAACCTTCGG-1_WSSS_THYst9699525	0.316819	0	0	1.1745	0	0	0	67	81
ACTGAACTCGCCAGCA-5386STDY7537944	0	0	0	0	0	0	0	Mes1	12647.5	5505.09													GATGCTACCTTCGATG-1_WSSS_THYst9699525	0	0	0	0	0	0	0	70	58
ACTGAACTCTAACGGT-5386STDY7537944	0	0	1.03609	0	0	0	0	TransMes	-18723.3	19600.5													GATTAACCGAAAGCCC-1_WSSS_THYst9699525	0	0	0	0.693081	0	0	0	55	93
ACTGAGTAGTTCGATC-5386STDY7537944	0	0	0	0	0	0	0	Mes1	-82969	-36244.2													GATTAGAAACAAGCGT-1_WSSS_THYst9699525	0	0	0	0	0	0	0	75	45
ACTGAGTCATCGACGC-5386STDY7537944	0	1.18831	0	0	0	0	1.18831	Mes1	-4656.63	-1056.53													GATTCTGTTAATGAGT-1_WSSS_THYst9699525	0	0	0	0.205111	0	0	0.520569	74	62
ACTGAGTGTAAGGGCT-5386STDY7537944	0	0	0	0	0	0	0	Mes1	-2252.42	-4186.44													GATTGGGAAAGGTTGT-1_WSSS_THYst9699525	0.824683	0	0.355611	0	0	0	0	66	80
ACTGAGTGTACCGAGA-5386STDY7537944	0	0	0.86212	0	0	0	0	Mes1	-2029.33	14160.8													GATTTGCGCTAACACC-1_WSSS_THYst9699525	0	0	0	0.576344	0	0	0	75	51
ACTGAGTGTCTCAACA-5386STDY7537944	0	0	0	0	0	0	0	Mes1	-20383.3	-10473.7													GCAAACCTTGGCCATA-1_WSSS_THYst9699525	0	0.129097	0	1.02654	0	0	0	57	67
ACTGAGTTCTAACTTC-5386STDY7537944	0	0	0	0	0	0	0	Mes1	-7892.59	-3903.88													GCAAGTGTAAAGCATG-1_WSSS_THYst9699525	0	0	0	0.199734	0	0	0	67	45
ACTGATGAGGGTCTCC-5386STDY7537944	0	0	0	0	0	0	0	Mes1	2838.02	5396.78													GCACACACTGGTAGCC-1_WSSS_THYst9699525	0	0	0	0.969012	0	0	0	56	94
ACTGATGAGTGTACCT-5386STDY7537944	0	0	0	0	0	0	0	Mes1	16418.9	-1616.2													GCACAGCACGGGCCGA-1_WSSS_THYst9699525	0.365672	0	0	0.365672	0	0	0	72	42
ACTGATGCAGATAATG-5386STDY7537944	0	0	1.59238	0	0	0	0	Mes1	-18696.9	-8535.79													GCACGTGGTTTACTTA-1_WSSS_THYst9699525	0	0	0	0.986362	0	0	0	64	106
ACTGATGCAGCCTTTC-5386STDY7537944	0	0	0	0	0	0	0	TransMes	-45328.1	24916.3													GCACTGCCTACCTTTA-1_WSSS_THYst9699525	0.145134	0	0	0.271849	0	0	0.145134	66	68
ACTGATGGTAGAAGGA-5386STDY7537944	0	0	0	0	0	0	0	Mes1	-73054.9	-33812.4													GCAGTGTGGCTATAGG-1_WSSS_THYst9699525	0	0	0	0	0	0	0	59	83
ACTGATGGTAGTGAAT-5386STDY7537944	0	0	0	0	0	0	0	Mes1	27100.7	91.2197													GCATGCTAATAACGAT-1_WSSS_THYst9699525	0	0	0	0.583302	0	0	0	67	95
ACTGATGGTCAGAATA-5386STDY7537944	0	0	0	0	0	0	0	Mes1	-5719.17	-2412.57													GCCACTCAGAGCGCGA-1_WSSS_THYst9699525	0	0	0	0	0	0	0	59	95
ACTGATGTCCGAAGAG-5386STDY7537944	0	0	0	0	0	0	0	Mes1	-15740.2	-2598.34													GCCAGGAAAGAACACT-1_WSSS_THYst9699525	0	0	0	0	0	0	0	71	35
ACTGATGTCGCGTAGC-5386STDY7537944	0	0	0	0	0	0	0	Mes1	-64277.6	-44519.5													GCCCTGAGGATGGGCT-1_WSSS_THYst9699525	0	0	0.267652	1.40338	0.267652	0	0	68	74
ACTGATGTCGGCGCAT-5386STDY7537944	0	0	0	0	0	0	0	STMN2+Fibro	-7537.32	22812.3													GCCGACCCACGACTGC-1_WSSS_THYst9699525	0	0	0	0.372383	0	0	0	62	30
ACTGATGTCTATGTGG-5386STDY7537944	1.38829	0	1.70692	0	0	0	0	Mes1	-11228.2	6377.07													GCCGGTCGTATCTCTC-1_WSSS_THYst9699525	0	0	0	0	0.197833	0	0	70	54
ACTGCTCAGACATAAC-5386STDY7537944	0	0	1.10021	0	0	0	0	Mes1	-67193.8	-30542													GCCGTCGGTTTCGGGC-1_WSSS_THYst9699525	0	0	0	0.76484	0	0	0.568585	71	41
ACTGCTCAGACCGGAT-5386STDY7537944	1.39111	0	0	0	0	0	0	Mes1	33229.2	-10183.8													GCCTACGTTCTGTGCA-1_WSSS_THYst9699525	0	0	0	1.08813	0	0	0	68	82
ACTGCTCAGCTTTGGT-5386STDY7537944	0	0	0	0	0	0	1.13139	Mes4	-12367.7	92532.1													GCCTCCGACAATTCAC-1_WSSS_THYst9699525	0	0	0	0.800254	0	0	0	60	98
ACTGCTCCAGGGAGAG-5386STDY7537944	0	0	0	0	0	0	0	Mes1	-40177.8	-18499.7													GCCTCTATACATAGCA-1_WSSS_THYst9699525	0	0	0	1.02716	0	0	0.261481	55	75
ACTGCTCTCACAAACC-5386STDY7537944	0	0	0	0	0	0	0	Mes1	17361.6	370.69													GCCTGTCCCGGTGCAT-1_WSSS_THYst9699525	0	0	0	0.538792	0	0	0.164229	73	63
ACTGCTCTCGCCGTGA-5386STDY7537944	0	0	0	0	0	0	0	Mes1	-26674.2	-12324.1													GCGAAACGATCGGGAG-1_WSSS_THYst9699525	0	0	0	1.19636	0	0	0	54	100
ACTGCTCTCGGAGGTA-5386STDY7537944	0	0	0	0	0	0	0	Mes1	-1094.27	3018.32													GCGAAGAATCTGACGG-1_WSSS_THYst9699525	0.54228	0	0	1.35576	0	0	0	66	84
ACTGTCCAGATGCGAC-5386STDY7537944	0	0	0	0.995543	0	0	1.48442	STMN2+Fibro	-7037.87	26511.8													GCGCGGTCTAGTAACT-1_WSSS_THYst9699525	0.174839	0	0	0	0	0	0	68	60
ACTGTCCCACATAACC-5386STDY7537944	0	0	0	0	0	0	0	Mes1	18802.7	-3044.72													GCGCGTCATTGGTACA-1_WSSS_THYst9699525	0	0	0	0	0	0	0	57	83
ACTGTCCCAGGGATTG-5386STDY7537944	0	0	0	0	0	0	0	TransMes	-36632.4	14782.4													GCGCTTAAATAATTGG-1_WSSS_THYst9699525	0	0	0	0	0	0	0	57	89
ACTGTCCGTACATGTC-5386STDY7537944	0	0	0	1.22934	0	0	0	STMN2+Fibro	-4681.04	26443.7													GCGGGCGAGCCTTACC-1_WSSS_THYst9699525	0	0	0.209988	0	0	0.209988	0.531211	55	51
ACTGTCCGTCAAAGAT-5386STDY7537944	1.66183	0	0	0	0	0	0	Mes1	5327	-1079.75													GCGTCCCTAAGACATA-1_WSSS_THYst9699525	0	0	0	0.275562	0	0	0	64	42
ACTGTCCGTTCGAATC-5386STDY7537944	0	0	0	0	0	0	0	Mes1	18926	7093.71													GCTAACTGAAGTCTGA-1_WSSS_THYst9699525	0	0	0	0	0	0	0	58	88
ACTGTCCTCGGCGCAT-5386STDY7537944	0	0	1.14523	0	0	0	0	Mes1	-13827.9	12328.7													GCTACAATCGAGGATA-1_WSSS_THYst9699525	0	0	0	0.598776	0	0	0	62	104
ACTGTCCTCTCCTATA-5386STDY7537944	0	0	0	0	0	0	0	Mes1	14424.7	9739.27													GCTAGAGTAGAGATGT-1_WSSS_THYst9699525	0	0	0	1.3028	0	0	0	56	96
ACTTACTAGAGCAATT-5386STDY7537944	0	0	0	0	0	0	0	STMN2+Fibro	-6095.15	37445.9													GCTAGGCACCACGGAG-1_WSSS_THYst9699525	0	0	0	1.65125	0	0	0	54	84
ACTTACTAGGAGCGTT-5386STDY7537944	0	0	0	0	0	0	0	Mes1	-84093.5	-37083.2													GCTATACGTCTCGGAC-1_WSSS_THYst9699525	0	0	0.3651	1.29307	0	0	0	52	88
ACTTACTCAAGGACAC-5386STDY7537944	0	0	0	0	0	0	0	Mes1	-3041.74	-1914.76													GCTCAATGTAATACCG-1_WSSS_THYst9699525	0	0	0	0.294044	0	0	0	62	58
ACTTACTTCGTAGATC-5386STDY7537944	0	0	0	0	0	0	0	STMN2+Fibro	-11640.7	52531													GCTCATTGATCATATC-1_WSSS_THYst9699525	0	0	0	0	0	0	0	74	48
ACTTGTTAGAAGGGTA-5386STDY7537944	0	0	0	0	0	0	0	Mes4	6227.16	34031.9													GCTCCATGCAAAGCAA-1_WSSS_THYst9699525	0	0	0	0	0	0	0	69	55
ACTTGTTAGAGGTTGC-5386STDY7537944	0	1.15646	0	0	0	0	0	STMN2+Fibro	-5424.1	27905.1													GCTCTTTCCGCTAGTG-1_WSSS_THYst9699525	0	0	0	0	0	0	0	64	54
ACTTGTTAGCTTATCG-5386STDY7537944	0	0	0	0	0	0	0	Mes1	-76954.9	-35449.1													GCTGCGAAGAATTATT-1_WSSS_THYst9699525	0	0	0	0	0	0	0	74	46
ACTTGTTAGTATTGGA-5386STDY7537944	0	0	0	0	0	0	0	Mes1	-44497.4	-16098.2													GCTGCTAAGTAGTCGA-1_WSSS_THYst9699525	0	0.244129	0	0.346962	0	0	0	56	56
ACTTGTTAGTTCCACA-5386STDY7537944	0	0	0	0	0	0	0	Mes1	-19217.2	6146.38													GCTGGGAGCGCGTCAA-1_WSSS_THYst9699525	0.357722	0	0	0.357722	0	0	0	73	33
ACTTGTTGTCGCTTTC-5386STDY7537944	0	0	0	0	0	0	0	Mes1	-8304.89	-1001.18													GGAAACTAAATGGGCC-1_WSSS_THYst9699525	0	0	0	1.10658	0	0	0	60	102
ACTTGTTTCTCTTGAT-5386STDY7537944	0	0	0	0	0	0	0	OCP	-82330	-40228.4													GGAAAGTCTTGATTGT-1_WSSS_THYst9699525	0	0	0	0	0	0	0.910216	75	43
ACTTTCAAGAAGGCCT-5386STDY7537944	0	0.815822	0	0	0	0	0	Mes1	1984.74	2539.67													GGAACTCGTGAATACG-1_WSSS_THYst9699525	0	0	0	0	0.690247	0	0	77	43
ACTTTCAAGGCCCTTG-5386STDY7537944	0	0	0	0	0	0	0	Mes1	-16404.8	-5599.12													GGAACTTTGGCGATTA-1_WSSS_THYst9699525	0	0	0.184782	1.53756	0	0	0	60	110
ACTTTCACAAAGCAAT-5386STDY7537944	0	0	0	0	0	0	0	Mes1	-24549.1	12830.8													GGACAACCATGAAGCC-1_WSSS_THYst9699525	0	0	0	0.604815	0.286956	0	0	70	102
ACTTTCACAGGTGGAT-5386STDY7537944	0	0	0	0	0	0	0	Mes1	-9965.79	-6496.56													GGACTCGACAGCGCAT-1_WSSS_THYst9699525	0	0	0	0.154359	0	0	0.154359	68	46
ACTTTCACATCGGAAG-5386STDY7537944	0	0	0	0	0	0	0	Mes1	-2391.06	-722.313													GGACTCGTGAGTGGTC-1_WSSS_THYst9699525	0	0	0	0	0	0	0	64	38
ACTTTCAGTCGAAAGC-5386STDY7537944	0.863149	0	0	0	0	0	0	Mes1	-2048.3	13340.2													GGAGCAACATTTCAAG-1_WSSS_THYst9699525	0	0	0	0.951204	0	0	0	57	103
ACTTTCAGTTAAGATG-5386STDY7537944	0	0	0	0	0	0	0	TransMes	-32741.9	-4015.22													GGAGCGAGGCCTACTT-1_WSSS_THYst9699525	0	0	0	0.320042	0	0	0	67	69
ACTTTCATCACATAGC-5386STDY7537944	0	0	0	0	0	0	0	Mes1	28647.5	-9050.08													GGATCTTACTGCCCTT-1_WSSS_THYst9699525	0	0	0	0.504274	0	0	0	65	35
ACTTTCATCAGGTTCA-5386STDY7537944	0	0	0	0	0	0	0	Mes4	13431.5	20608.4													GGATGGCTTGAAGTAT-1_WSSS_THYst9699525	0	0	0	1.09139	0	0	0	68	98
ACTTTCATCGAATGGG-5386STDY7537944	0	0	1.74422	0	0	0	1.74422	Mes1	13608.3	594.042													GGATTGCTGTGACTCC-1_WSSS_THYst9699525	0	0	0	0	0	0	0	60	84
ACTTTCATCGTAGGTT-5386STDY7537944	0	0	0	0	0	0	0	Mes1	15418.1	2620.2													GGCAAGCCCATAGTGG-1_WSSS_THYst9699525	0.179104	0	0	0.179104	0	0	0	67	61
AGAATAGAGACCCACC-5386STDY7537944	0	1.07734	0	0	0	0	0	Mes1	6709.41	-2047.11													GGCATTGAACATCTCA-1_WSSS_THYst9699525	0	0.227312	0	0.227312	0.227312	0	0	74	58
AGAATAGAGAGCTGGT-5386STDY7537944	0	0	0	0	0	0	0	OCP	-67148.4	-39986.4													GGCCGAGACTCTGGTG-1_WSSS_THYst9699525	0	0	0	0	0	0	0	62	32
AGAATAGAGCGTCAAG-5386STDY7537944	0	0	0	0	0	0	0	Mes1	-75027.9	-35361.3													GGCCGGCGTCTGCTAT-1_WSSS_THYst9699525	0	0	0	1.07662	0	0	0	65	79
AGAATAGAGGCTAGAC-5386STDY7537944	0	0	0	1.38885	0	0	0	OCP	-69298	-38966.5													GGCCGTTTGGGTTTCA-1_WSSS_THYst9699525	0	0	0	0	0	0	0.33839	59	45
AGAATAGAGTTACCCA-5386STDY7537944	0	0	0	0	0	0	0	STMN2+Fibro	-5912.04	39451.3													GGCCTGCTCTGATGTT-1_WSSS_THYst9699525	0	0	0	0.404175	0.153598	0	0.509277	72	64
AGAATAGCACAGCCCA-5386STDY7537944	0	0	0	0	0	0	0	RDH10+DistalMes	-48631.8	40510.8													GGCGCGGAGATCTTTC-1_WSSS_THYst9699525	0	0	0	0	0	0	0	58	86
AGAATAGCATGCCTAA-5386STDY7537944	0	0	0	0	0	0	0	TransMes	-7128	-2681.56													GGCGCTTCATTCCCTG-1_WSSS_THYst9699525	0.305963	0	0	0	0.164638	0	0	67	71
AGAATAGGTATTACCG-5386STDY7537944	0	0	0	0	0	0	0	Mes1	-14597.3	-3843.66													GGCGTAGGGAAAGCTG-1_WSSS_THYst9699525	0	0	0	0.576616	0	0	0	64	82
AGAATAGGTGCACTTA-5386STDY7537944	0	0	0	0	0	0	0	Mes1	-15517.2	11641.2													GGCTACTATACACTCC-1_WSSS_THYst9699525	0	0	0	0.130063	0	0	0.130063	64	44
AGAATAGGTTGATTGC-5386STDY7537944	0.867211	0	0	0	0	0	0	ISL1+Mes	10360.1	24202.8													GGCTCCTCCACCTGTT-1_WSSS_THYst9699525	0	0	0	0	0.689689	0.403161	0.556653	59	35
AGAATAGTCCCAAGAT-5386STDY7537944	0	0	0	0	0	0	1.2411	STMN2+Fibro	-2603.71	45037													GGCTGTCCTACTGCGG-1_WSSS_THYst9699525	0	0	0	0	0	0	0	76	50
AGAATAGTCGGTTAAC-5386STDY7537944	0	0	0	0	0	0	0	Mes1	-76810.2	-36984													GGCTTTCAATAAGGGT-1_WSSS_THYst9699525	0	0	0	0.52581	0	0	0	60	62
AGAATAGTCTTACCGC-5386STDY7537944	0	0	0	0	0	0	0	Mes1	-9674.21	-1791.61													GGGAACGGTTTCAGAT-1_WSSS_THYst9699525	0	0	0	0	0	0	0	64	32
AGACGTTAGGTGATTA-5386STDY7537944	0	0	0	0	0	0	0	Mes1	8338.25	-1746.19													GGGAAGACGGTCTGTC-1_WSSS_THYst9699525	0	0	0	0.782553	0	0	0	64	76
AGACGTTCATGCCACG-5386STDY7537944	0	0	0	0	0	0	0	OCP	-82403.6	-49813.8													GGGAAGGGCTTTCTCA-1_WSSS_THYst9699525	0	0	0	0	0	0	0	63	87
AGACGTTGTAAGTGGC-5386STDY7537944	0	0	0	0	0	0	0	Mes1	6415.8	8660.98													GGGACCCGTATATCTT-1_WSSS_THYst9699525	0	0.118008	0	0.118008	0	0	0.118008	57	53
AGACGTTTCATGCATG-5386STDY7537944	0	1.12167	0	0	0	0	0	Mes1	22903.2	-264.179													GGGAGCGACCGTAGTG-1_WSSS_THYst9699525	0	0	0	1.21572	0	0	0	68	86
AGACGTTTCCTGTACC-5386STDY7537944	0.798899	0	0	0	0	0	0.798899	TransMes	-36750.6	13186.4													GGGCACGTAGTACTGT-1_WSSS_THYst9699525	0	0	0	0	0	0	0	70	48
AGACGTTTCTATCCCG-5386STDY7537944	0	0.967891	0	0	0	0	0	Mes1	14696.3	-1895.07													GGGCAGAGCAATCGTT-1_WSSS_THYst9699525	0	0	0	0	0	0	0	58	60
AGAGCGAAGCTAGTCT-5386STDY7537944	0	0	0	0	0	0	0	Mes1	-7752.6	-5552.14													GGGCATGCATGTCGAG-1_WSSS_THYst9699525	0	0	0	0	0	0	0.854628	73	55
AGAGCGAAGTTAGGTA-5386STDY7537944	0	0	0	0	0	0	0	Mes1	-18623	-8403.72													GGGCGTGGTTTCCCAG-1_WSSS_THYst9699525	0	0	0	0	0	0	0	61	81
AGAGCGATCTCTAGGA-5386STDY7537944	1.45819	0	0	0	0	0	0	Mes1	-38044.1	-15590.8													GGGCTATGATCGATGG-1_WSSS_THYst9699525	0	0.19377	0	0.49558	0	0	0.356018	57	51
AGAGCTTAGACTGTAA-5386STDY7537944	0	0	0	0	0	0	0	Mes1	-5028.93	29259.8													GGGTCAGGAGCTAGAT-1_WSSS_THYst9699525	0	0	0	0	0	0	0.224154	65	55
AGAGCTTAGGGAGTAA-5386STDY7537944	0	0	0	0	0	0	0	Mes1	-2602.72	3578.36													GGTAGGCCAATATCAC-1_WSSS_THYst9699525	0	0	0	0.299902	0	0	0	74	54
AGAGCTTAGTGTCCCG-5386STDY7537944	0	0	0	0	0	0	0	Mes1	-16947.2	-7171.62													GGTCGGTCGTCCACAG-1_WSSS_THYst9699525	0	0	0.178088	0.178088	0.329204	0	0.680393	56	52
AGAGTGGAGAGGTACC-5386STDY7537944	0	1.25384	0	1.25384	0	0	1.25384	STMN2+Fibro	-3829.69	69754.5													GGTCTCCGTCCAGGTT-1_WSSS_THYst9699525	0	0	0	0.479822	0	0	0	63	101
AGAGTGGAGCCAGTAG-5386STDY7537944	0	0	0	0	0	0	0	Mes1	-81261.8	-35237.6													GGTCTTGAGCGCTCTT-1_WSSS_THYst9699525	0	0	0	0	0	0	0.347446	65	65
AGAGTGGAGTGGCACA-5386STDY7537944	0	0	0	0	0	0	0	Mes1	-45419	-22587.8													GGTGCATAAATGATTA-1_WSSS_THYst9699525	0	0	0	0	0	0	0	67	47
AGAGTGGCATGCTAGT-5386STDY7537944	0	0	0	0	0	0	0	Mes1	-98186.1	-37892.6													GGTGGACTGCTCTGGC-1_WSSS_THYst9699525	0	0	0	1.28238	0.231526	0	0	55	85
AGAGTGGCATGGTCTA-5386STDY7537944	0	0	0	1.06798	0	0	0	Mes1	-14181.2	-38585.8													GGTGTAAATCGATTGT-1_WSSS_THYst9699525	0	0	0	0.951919	0	0	0	69	65
AGAGTGGCATTGCGGC-5386STDY7537944	0	0	0	0	0	0	1.76078	Mes1	-78665.1	33780.8													GGTGTAGGTAAGTAAA-1_WSSS_THYst9699525	0	0	0	0.231926	0	0	0	70	50
AGAGTGGGTAAACGCG-5386STDY7537944	0	1.05195	1.05195	0	0	0	0	TransMes	-13958.2	9923.2													GGTTACCGCTCCCTAC-1_WSSS_THYst9699525	0	0	0	0.504825	0	0	0	76	44
AGAGTGGGTCCGACGT-5386STDY7537944	0	0	0	0	0	0	0	OCP	-95020.2	-44570.3													GGTTCCGTACGACTAA-1_WSSS_THYst9699525	0	0	0	0.505446	0	0	0	77	41
AGAGTGGGTTCCATGA-5386STDY7537944	0	0	0	0	0	0	1.03305	Mes1	4437.37	4063.36													GGTTTAATTACCATCG-1_WSSS_THYst9699525	0	0	0	0	0.37324	0	0.37324	63	39
AGAGTGGGTTGGTGGA-5386STDY7537944	0	0	0	1.30513	0	0	0	Mes1	11940	6675.78													GGTTTGTGACCTGAGG-1_WSSS_THYst9699525	0	0	0	0.897086	0	0	0	61	105
AGATCTGAGACACGAC-5386STDY7537944	0	0	0	0	0	0	0	Mes1	28158.9	3295.28													GTAACAGGTTAACGGC-1_WSSS_THYst9699525	0	0	0	0	0	0	0	76	54
AGATCTGAGACGACGT-5386STDY7537944	0	0	0	0	0	0	0	Mes1	11143.5	-1298.62													GTAACATCTAAGATAA-1_WSSS_THYst9699525	0	0	0.136673	0.959727	0.256893	0	0.136673	56	110
AGATCTGAGGAGTAGA-5386STDY7537944	0	0	0	2.36376	0	0	0	STMN2+Fibro	-4385.33	36818.7													GTAACTGCCCAAGGAG-1_WSSS_THYst9699525	0	0	0	0	0	0	0	66	46
AGATCTGCACGGACAA-5386STDY7537944	0	0	0.798966	1.23735	0	0	0	STMN2+Fibro	-15244.7	32090.6													GTAGACACGCCTGACT-1_WSSS_THYst9699525	0	0	0	0.343172	0	0	0	63	67
AGATCTGCAGCTGCTG-5386STDY7537944	1.24312	0	0.803435	0	0	0	0	Mes1	10273.7	21518.7													GTAGCTCCGGGAGGCT-1_WSSS_THYst9699525	0	0	0	0.736045	0	0	0	65	37
AGATCTGGTGCAACGA-5386STDY7537944	0	0	0	0	0	0	0	Mes1	-35089.6	-14566.5													GTAGTCTACGATATTG-1_WSSS_THYst9699525	0	0	0	0	0	0	0	63	77
AGATCTGGTGTTGGGA-5386STDY7537944	0	0	0	0	0	0	0	Mes1	-4351.4	793.073													GTAGTTCGAAGGCGAA-1_WSSS_THYst9699525	0	0	0	0	0	0	0.297711	65	39
AGATCTGTCAACGGCC-5386STDY7537944	0	0	0	0	0	0	0	Mes1	-19646	-10098.9													GTATCAAACGTTAGCT-1_WSSS_THYst9699525	0	0	0	0.828433	0	0	0	55	97
AGATCTGTCACAACGT-5386STDY7537944	0	0	0	0	0	0	0	Mes1	-90785.6	-38072.8													GTATCCTTTGGTAACC-1_WSSS_THYst9699525	0	0	0	0	0	0	0	64	92
AGATTGCAGCTCTCGG-5386STDY7537944	0	1.70797	0	0	0	0	0	Mes1	13817.1	845.042													GTCAACCAGGCCTATA-1_WSSS_THYst9699525	0	0	0	0.560013	0.318707	0	0	65	103
AGATTGCAGGGCATGT-5386STDY7537944	0	0	0	0	0	0	0	Mes1	-59533.4	14396.9													GTCATGCGCGAGGGCT-1_WSSS_THYst9699525	0	0	0	0.514454	0	0	0	64	98
AGATTGCCAAGTAGTA-5386STDY7537944	0	0	1.39727	0	0	0	0	Mes1	-9523.1	-1932.26													GTCCAATATTTAGCCT-1_WSSS_THYst9699525	0	0	0	0.147283	0	0	0.147283	65	53
AGATTGCCATCGACGC-5386STDY7537944	0	0	0	1.81162	0	0	0	STMN2+Fibro	-5034.25	16654.5													GTCCAGGCACGTGTGC-1_WSSS_THYst9699525	0	0	0	0	0	0	0	70	44
AGATTGCGTCAGAAGC-5386STDY7537944	0	0	0	0	0	0	0	STMN2+Fibro	-442.459	27412.2													GTCCCGCGACGTTATG-1_WSSS_THYst9699525	0	0	0	0	0	0	0	58	82
AGATTGCGTCGGCACT-5386STDY7537944	0	0	0	0	0	0	0	Mes1	-410.023	-293.008													GTCCGGACCTGAAATT-1_WSSS_THYst9699525	0	0	0.223834	1.56087	0	0	0	54	88
AGATTGCGTGCACTTA-5386STDY7537944	1.21967	0	0	0	0	0	0	Mes1	-19584.1	-7135.91													GTCCGGGTTCACATTA-1_WSSS_THYst9699525	0.168323	0.168323	0	0.97451	0	0	0	69	71
AGATTGCGTGTGGCTC-5386STDY7537944	0	0	0	0	0	0	0	STMN2+Fibro	-10050.8	19268.7													GTCCTACGAATAGTCT-1_WSSS_THYst9699525	0	0	0	1.15963	0	0	0	53	91
AGATTGCGTTCCCTTG-5386STDY7537944	0	0	0	0	0	0	0	Mes1	-12004.4	-9754.31													GTCGGGAAGCAGAAAC-1_WSSS_THYst9699525	0	0	0	0	0	0	0	59	65
AGATTGCTCAGCTGGC-5386STDY7537944	0	0	0	0	0	0	1.3529	STMN2+Fibro	-14740.1	30001.4													GTCTAGTGAGCCGCTT-1_WSSS_THYst9699525	0	0	0	0	0	0	0	66	92
AGATTGCTCTCGCATC-5386STDY7537944	0	0	0	0	0	0	0	Mes1	15039.9	-4133.52													GTCTATACACGCATGG-1_WSSS_THYst9699525	0	0	0	0	0	0	0	74	50
AGATTGCTCTTGTTTG-5386STDY7537944	0	1.44392	0.962658	0.962658	0	0	0	STMN2+Fibro	-10022.9	29540													GTCTATTGCATGCTCG-1_WSSS_THYst9699525	0	0	0	0.507528	0	0	0	65	105
AGCAGCCAGCGATCCC-5386STDY7537944	0	0	0	0	0	0	0	Mes1	-74580.4	-38338.6													GTCTCAAGGCCCGGCT-1_WSSS_THYst9699525	0	0	0	0	0	0	0.438485	60	66
AGCAGCCAGGATGGAA-5386STDY7537944	0	0	0	0	0	0	0	Mes1	16797.5	5248.81													GTCTCCGCCTCAATAC-1_WSSS_THYst9699525	0	0	0	0.218413	0	0	0	71	61
AGCAGCCAGGGCATGT-5386STDY7537944	0	0	0	0	0	0	0	Mes1	-29188.6	-12054.2													GTCTGTAGGTTGAACA-1_WSSS_THYst9699525	0	0	0	0	0	0	0	73	39
AGCAGCCCACACTGCG-5386STDY7537944	0	0	0	1.38278	0	0	0	Mes1	8114.47	-3053.08													GTGACAGCTTCCCACT-1_WSSS_THYst9699525	0.521427	0	0	1.11622	0	0	0	64	74
AGCAGCCCAGCAGTTT-5386STDY7537944	0	0	0	0	0	0	0	OCP	-103639	-45966.8													GTGACGCAGGTTTCAT-1_WSSS_THYst9699525	0.459541	0	0	0.459541	0	0	0	65	75
AGCAGCCCAGCTCCGA-5386STDY7537944	0	0	0	1.71821	0	0	0	Mes1	-22237.5	-9302.42													GTGAGATAACCTTATA-1_WSSS_THYst9699525	0	0	0	0	0	0	0	69	41
AGCAGCCGTAAACGCG-5386STDY7537944	0	0	0	0	0	0	0	Mes1	-4740.86	-3577.39													GTGATCCTTGTCATGA-1_WSSS_THYst9699525	0	0	0	0	0	0	0	62	84
AGCAGCCGTGTGAATA-5386STDY7537944	0	0	0	0	0	0	1.16156	Mes1	-42911.7	25725.3													GTGCACCAGCTTCAAC-1_WSSS_THYst9699525	0	0	0	0	0	0	0.198826	66	54
AGCAGCCTCACATGCA-5386STDY7537944	0	0	0	0	0	0	0	STMN2+Fibro	-9969.72	54864.4													GTGCCTGAGACCAAAC-1_WSSS_THYst9699525	0	0	0	0.785379	0	0	0	69	89
AGCAGCCTCATCGGAT-5386STDY7537944	0	0	0	0	0	0	0	Mes1	2958.16	768.224													GTGGACGCATTTGTCC-1_WSSS_THYst9699525	0	0.333721	0	0.583503	0	0	0.333721	56	64
AGCAGCCTCCCAACGG-5386STDY7537944	0	0	0	0	0	0	0	Mes1	-6324.84	-3464.12													GTGGCTGTTTCTGTTC-1_WSSS_THYst9699525	0	0	0	1.20626	0	0	0	70	92
AGCAGCCTCCGTTGCT-5386STDY7537944	0	0	0	0	0	0	0	Mes1	-42707.2	-19330.7													GTGGGAACAAACCGGG-1_WSSS_THYst9699525	0	0	0	0.218109	0.218109	0	0	71	47
AGCAGCCTCGGACAAG-5386STDY7537944	0	0	0	0	0	0	0	OCP	-102603	-39807.3													GTGTATATCAGCGGGC-1_WSSS_THYst9699525	0	0	0	0.442085	0	0	0	58	76
AGCATACAGCGTCAAG-5386STDY7537944	0	0.707083	0	0	0	0	0	Mes1	16812.8	-851.699													GTGTCAGTGTACGTGG-1_WSSS_THYst9699525	0	0	0	0.347123	0	0	0	68	42
AGCATACAGCTGGAAC-5386STDY7537944	0	1.5622	0	0	0	0	0	Mes1	-17001.2	-7816.59													GTTAACATCACTTAAA-1_WSSS_THYst9699525	0	0	0	0.337139	0	0	0.588824	55	73
AGCATACAGTGAATTG-5386STDY7537944	0	0	1.51316	0	0	0	0	Mes1	-6560.45	554.481													GTTAAGGGTGCGATGT-1_WSSS_THYst9699525	0.343708	0	0	0.802227	0	0	0.343708	61	71
AGCATACCAATCCGAT-5386STDY7537944	0	0	0	0	0	0	0	Mes1	-32441.9	-13864.6													GTTAGCCCATGACATC-1_WSSS_THYst9699525	0.201855	0	0	1.02581	0	0	0	67	75
AGCATACCATTTGCTT-5386STDY7537944	0	0	0	0	0	0	0	Mes1	23488.5	648.359													GTTCAGTCGCCAAATG-1_WSSS_THYst9699525	0	0	0	0.46414	0	0	0	70	60
AGCATACTCATCTGCC-5386STDY7537944	0	0	0	0	0	0	0	Mes1	-3513.7	2789.8													GTTCCGTCCGCCTGCA-1_WSSS_THYst9699525	0	0	0	0.673401	0	0	0	70	42
AGCATACTCCAGAAGG-5386STDY7537944	0	0	0	0	0	0	0	OCP	-82960.4	-42999													GTTGGTCATGCTATCC-1_WSSS_THYst9699525	0	0	0	0.165578	0.165578	0	0	55	63
AGCCTAAAGTGTTAGA-5386STDY7537944	0	0	0	0	0	0	0	Mes1	18309.2	-5216.53													GTTGTAGATTTATGAG-1_WSSS_THYst9699525	0	0	0	0.356698	0	0	0.496466	71	63
AGCCTAAGTAGATTAG-5386STDY7537944	0	0	0	0	0	0	1.05317	Mes1	21402.1	3386.94													GTTTCAAACGAGTTGT-1_WSSS_THYst9699525	0	0	0.5449	1.47721	0	0	0	61	109
AGCCTAAGTAGGCTGA-5386STDY7537944	1.33344	0	0	0	0	0	0	Mes1	-7421.56	-3808.56													GTTTCTAGAGGCGCGG-1_WSSS_THYst9699525	0	0	0	0.411287	0	0	0	69	93
AGCCTAAGTCTTGCGG-5386STDY7537944	0	0	0	0	0	0	0	Mes1	-10549.1	1528.73													GTTTGGGTTTCGCCCG-1_WSSS_THYst9699525	0	0	0	0	0	0	0	63	91
AGCCTAAGTGCTCTTC-5386STDY7537944	0	0	0	0	0	0	0	Mes1	-5744.63	4486.39													GTTTGGTGATCGGTGC-1_WSSS_THYst9699525	0	0	0	0	0	0	0.389408	66	38
AGCCTAATCGAATGCT-5386STDY7537944	0	0	0	0	0	0	0	Mes1	8921.57	-23.5266													TAAAGCGGTATTTCCA-1_WSSS_THYst9699525	0	0	0	0.156559	0	0	0	63	49
AGCCTAATCGTCACGG-5386STDY7537944	0	0	1.3411	0	0	0	0	Mes1	-58653.3	-35145.7													TAAAGTGCACGTCTCG-1_WSSS_THYst9699525	0	0.258849	0	0	0	0	0	72	50
AGCCTAATCGTCGTTC-5386STDY7537944	0	0	0.810514	0	0	0	0	Mes1	8634.28	-1655.35													TAAATTTAGTAACACC-1_WSSS_THYst9699525	0	0	0	0.476612	0	0	0.266436	71	39
AGCCTAATCTACCTGC-5386STDY7537944	0	0	0	0	0	0	0	Mes1	13724.8	-1031.32													TAACAGCGTTTGTGCT-1_WSSS_THYst9699525	0	0	0	0	0.504274	0	0	63	37
AGCGGTCAGGAACTGC-5386STDY7537944	0	0	0	0	0	0	1.19582	Mes1	15544.9	6671.27													TAACAGGTTCCCTTAG-1_WSSS_THYst9699525	0	0	0	0.15564	0.15564	0	0.610868	74	60
AGCGGTCAGTACGATA-5386STDY7537944	0	0	0	0	0	0	0	Mes1	-1792.54	-4070.04													TAACCTAGGGAGTCCA-1_WSSS_THYst9699525	0	0	0	0.758446	0	0	0	60	106
AGCGGTCAGTAGCCGA-5386STDY7537944	0	0	0	0	0	0	1.02968	Mes1	80.2249	94.4526													TAAGGCATAACATCAA-1_WSSS_THYst9699525	0	0	0.139562	0.139562	0.371088	0	0.558958	57	49
AGCGGTCCAACGCACC-5386STDY7537944	0	0.865772	0	0.865772	0	0	0	Mes1	5614.49	10242.1													TAAGGCCCGTCACCCT-1_WSSS_THYst9699525	0	0	0	0	0	0	0	62	70
AGCGGTCTCCCACTTG-5386STDY7537944	0	0.674201	1.07327	0	0	0	0.674201	STMN2+Fibro	-8414.88	19683.3													TAAGGGCCTGTCCGAT-1_WSSS_THYst9699525	0	0	0	0.443087	0	0	0	57	95
AGCGGTCTCGAACGGA-5386STDY7537944	0	0	0	0	0	0	0	Mes1	11874.2	4572.62													TAAGTTGCGACGTAGG-1_WSSS_THYst9699525	0	0	0.270059	0.806551	0	0	0	53	95
AGCGGTCTCTACTCAT-5386STDY7537944	0	0	0.828547	0.828547	0	0	0.828547	Mes1	4023.57	970.875													TAATTACGTCAGTAGA-1_WSSS_THYst9699525	0	0	0	0	0	0	0	62	102
AGCGTATAGCAGCGTA-5386STDY7537944	0	0	0	0	0	0	0	Mes1	-31234.9	-12121.9													TACAAGGGCTTCTTTA-1_WSSS_THYst9699525	0	0	0	0.476612	0	0	0	68	94
AGCGTATCACAAGACG-5386STDY7537944	0	0	0	0	0	0	0	Mes1	8892.19	695.848													TACACCTCTTCGAATC-1_WSSS_THYst9699525	0	0	0	0.91645	0	0	0	71	91
AGCGTATCATCGACGC-5386STDY7537944	0	0	0	0	0	0	0	OCP	-57730.1	-31620.3													TACAGAAACGGTGGGC-1_WSSS_THYst9699525	0	0	0	0	0	0	0	59	85
AGCGTATCATGCTAGT-5386STDY7537944	0	0	0	0	0	0	0	Mes1	18970.5	-354.415													TACCAAATAGCCCAGA-1_WSSS_THYst9699525	0	0	0	0.387546	0	0	0	59	61
AGCGTATGTCTGATCA-5386STDY7537944	1.09648	0	0	0	0	0	0	ISL1+Mes	1098.53	34774													TACCAATAAAGTACCA-1_WSSS_THYst9699525	0	0	0	0.935306	0	0	0	55	83
AGCGTATTCCCTTGCA-5386STDY7537944	0.862278	0	0	0	0	0	0	Mes1	-8044.93	-6347.5													TACCAGGAATCCCGTC-1_WSSS_THYst9699525	0.287484	0	0	1.20342	0	0	1.20342	68	36
AGCGTATTCTAGAGTC-5386STDY7537944	0	1.73647	0	0	0	0	0	Mes1	7042.56	-415.806													TACCGAATAATTGTAA-1_WSSS_THYst9699525	0	0	0	0.426659	0	0	0	67	93
AGCGTCGAGAATGTGT-5386STDY7537944	0	0	0	0	0	0	0	Mes1	5688.18	-2045.28													TACCGTAGGTTAACTA-1_WSSS_THYst9699525	0	0	0	0	0	0	0	59	57
AGCGTCGAGCCAGAAC-5386STDY7537944	1.07378	0	0	0	0	0	0	DistalMes	-83388.5	42804.2													TACCTACTCCCAGTAT-1_WSSS_THYst9699525	0	0	0	0.530078	0	0	0	58	62
AGCGTCGAGCGTAATA-5386STDY7537944	0	0	0	0	0	0	0	Mes1	-69470.7	-29522.5													TACCTCAGTTGTCTGT-1_WSSS_THYst9699525	0	0.737477	0	0	0	0	0	60	50
AGCGTCGAGGCAAAGA-5386STDY7537944	0	0	0	0	0	0	0	Mes1	9709.49	795.6													TACGCCTCCATTCCGA-1_WSSS_THYst9699525	0	0.12692	0	0.23953	0	0	0.23953	55	59
AGCGTCGCATCAGTAC-5386STDY7537944	0	0	0	0	0	0	0	Mes1	-5817.9	-1482.05													TACGCTCCTAGAACTG-1_WSSS_THYst9699525	0	0	0	0	0	0	0	73	47
AGCGTCGCATCCGTGG-5386STDY7537944	0	0	0	0	0	0	0	Mes1	-91262.3	-39135.1													TACGGAAGCCAAACCA-1_WSSS_THYst9699525	0	0	0	0.874981	0	0	0	69	73
AGCGTCGGTAAGAGAG-5386STDY7537944	0	0	0	0	0	0	0	Mes1	-24150.6	11691.9													TACGTAAAGCGGAGTG-1_WSSS_THYst9699525	0	0	0	0.499708	0	0	0	63	103
AGCGTCGGTCATATGC-5386STDY7537944	1.85011	1.30298	0	1.30298	0	0	0	Mes1	-4120.86	12259													TACGTACTAGTGCTGA-1_WSSS_THYst9699525	0	0	0	0.138287	0	0	0	62	42
AGCGTCGGTCTACCTC-5386STDY7537944	0	0	0	0	0	0	0	Mes1	7379.41	-5242.78													TACTACGTGCAATGCG-1_WSSS_THYst9699525	0	0	0	0.795839	0.475084	0	0	71	85
AGCGTCGGTGCAGGTA-5386STDY7537944	0	0	0	0	0	0	0	Mes1	8393.23	-2294.43													TACTATGGTTCCTCAG-1_WSSS_THYst9699525	0	0	0	0.172138	0	0	0.318951	57	47
AGCGTCGTCAGCAACT-5386STDY7537944	0	0	0	0	0	0	0	Mes1	-28954.6	-11709.1													TACTCCTCTAGTTGAC-1_WSSS_THYst9699525	0	0	0	0.576978	0	0	0	64	36
AGCGTCGTCTAAGCCA-5386STDY7537944	0	0	0	0	0	0	0	Mes1	-25815.8	-11358.1													TACTCTTACTTTACTG-1_WSSS_THYst9699525	0	0	0	0.643937	0	0	0	59	111
AGCTCCTCAAACGTGG-5386STDY7537944	1.07568	0	0	0	0	0	0	Mes1	11505.5	13487.2													TACTCTTTCGTCTTCA-1_WSSS_THYst9699525	0	0	0.278663	0	0.149007	0	0.589676	58	46
AGCTCCTCACGTCTCT-5386STDY7537944	0	0	0	0	0	0	0	Mes1	-71550.8	-32496.2													TACTGCATGATTAAAT-1_WSSS_THYst9699525	0	0	0	0	0	0	0	77	51
AGCTCCTCAGGGCATA-5386STDY7537944	0	0	0	0	0	0	0	Mes1	25497	-4782.37													TACTTAAACATGTACA-1_WSSS_THYst9699525	0	0	0	0.813893	0.386115	0	0	66	108
AGCTCCTGTAGCCTAT-5386STDY7537944	1.43728	0	0	0	0	0	0	Mes1	-20476.6	-8546.34													TAGAATAGCCGATGAA-1_WSSS_THYst9699525	0	0	0	0.52641	0	0	0	62	100
AGCTCCTGTTATCACG-5386STDY7537944	0	0	0	0	0	0	0	Mes1	-27539.5	-12824.7													TAGACGAAACGCCAAT-1_WSSS_THYst9699525	0	0	0	0.391699	0	0	0	63	73
AGCTCCTGTTCATGGT-5386STDY7537944	0	0	0	0	0	0	0	Mes1	-33934.3	-14545.9													TAGAGGTTCTACTTGT-1_WSSS_THYst9699525	0	0	0.289526	0.289526	0	0	0	54	96
AGCTCCTTCCTTTCGG-5386STDY7537944	0	0	0.791239	0	0	0	0	Mes1	-12072.7	-5831.04													TAGATGGTTCCTTACT-1_WSSS_THYst9699525	0	0	0	0.49516	0	0	0	59	97
AGCTCCTTCTGGCGTG-5386STDY7537944	0	0	0	0	0	0	0	Mes1	-4915.34	-2638.06													TAGATTCAAAGTGCGG-1_WSSS_THYst9699525	0	0	0	0.605655	0	0	0	69	39
AGCTCTCCAATAAGCA-5386STDY7537944	0	0	0	0	0	0	0	Mes1	18459.7	1171.2													TAGCAGTATGACTAAA-1_WSSS_THYst9699525	0	0	0	0	0	0	0	66	98
AGCTCTCCAGCTGCTG-5386STDY7537944	0	0	0	0	0	0	0	Mes1	-62635.3	-28604.3													TAGCTAGTGATGATGG-1_WSSS_THYst9699525	0	0.399958	0	0.399958	0	0	0	60	48
AGCTCTCCATGGTCTA-5386STDY7537944	0	0	0	0	0	0	0	Mes1	-78157.3	-35251													TAGGCTAAAGTGGCAC-1_WSSS_THYst9699525	0	0	0	0	0	0	0	65	99
AGCTCTCTCAACACCA-5386STDY7537944	1.58125	0	0	0	0	0	0	ISL1+Mes	-14972.3	34430.7													TAGGTGACGATAACCT-1_WSSS_THYst9699525	0	0	0	0	0	0	0	61	79
AGCTCTCTCAGCCTAA-5386STDY7537944	0	0	0	0	0	0	0	Mes1	14206.2	2429.04													TAGGTGTTCCACAGAT-1_WSSS_THYst9699525	0	0	0	0.432566	0	0	0	60	60
AGCTCTCTCCTACAGA-5386STDY7537944	0	0	0	1.39567	0	0	0	Mes1	879.608	-5284.97													TAGGTTCTGCTGAGAA-1_WSSS_THYst9699525	0	0	0	0	0	0	0	72	62
AGCTCTCTCGAACGGA-5386STDY7537944	0.679963	0	0	1.08099	0	0	0	Mes1	9337.41	-1453.1													TAGTAGCTTATACCAG-1_WSSS_THYst9699525	0	0	0	0.152529	0.284842	0	0.506277	61	43
AGCTCTCTCGGAAATA-5386STDY7537944	0	0	0	0	0	0	0	Mes4	-5735.83	62569.9													TAGTCCCGGAGACCAC-1_WSSS_THYst9699525	0	0	0	0	0	0	0	66	48
AGCTCTCTCGTCTGAA-5386STDY7537944	0	0	0	1.17562	0	0	0	Mes1	14549.1	-4159.54													TAGTCTGCGGCACATT-1_WSSS_THYst9699525	0	0	0	1.44092	0	0	0	72	36
AGCTCTCTCTTGAGGT-5386STDY7537944	0	0	0	0	0	0	0	Mes1	9541.41	11481.2													TATACGCGTCATCACT-1_WSSS_THYst9699525	0	0	0	0.529812	0	0	0	60	68
AGCTTGACAATGGAGC-5386STDY7537944	0	0	0	0	0	0	0	Mes1	31543.5	7118.79													TATAGAGTCGCTTGAA-1_WSSS_THYst9699525	0	0	0	0.510308	0	0	0	64	46
AGCTTGACACGCGAAA-5386STDY7537944	1.22338	1.22338	0	0	0	0	0	STMN2+Fibro	-225.291	18483.8													TATATAGGGCTTTACG-1_WSSS_THYst9699525	0	0	0	0	0	0	0.552199	63	33
AGCTTGAGTCTCTTTA-5386STDY7537944	0	0	0	0	0	0	0	Mes1	28292.8	-7775.61													TATATCAAAGTGATCT-1_WSSS_THYst9699525	1.46824	0	0	0	0	0	0	71	37
AGCTTGAGTGAGGGTT-5386STDY7537944	0	0	0	1.05074	0	0	0	Mes1	-27605.2	-13861.7													TATCCAATTGGTTATC-1_WSSS_THYst9699525	0	0.583735	0	1.60213	0	0	0	55	79
AGCTTGATCAGGCGAA-5386STDY7537944	0	0	0	0	0	0	1.50521	Mes1	-47266.7	-23016.7													TATCCGCACCGTCGGG-1_WSSS_THYst9699525	0	0.235736	0	0	0.235736	0	0	59	53
AGCTTGATCATCGCTC-5386STDY7537944	0	0	0	0	0	0	0	TransMes	-38632.6	-2814.58													TATCCTATCAACTGGT-1_WSSS_THYst9699525	0	0	0	0	0.212048	0	0	69	59
AGCTTGATCGCATGAT-5386STDY7537944	0	0	0	1.49412	0	0	0	Mes1	-5204.35	6041.25													TATGAAGAATTAAGGT-1_WSSS_THYst9699525	0	0	0	0.64578	0	0	0	67	99
AGGCCACAGCAGACTG-5386STDY7537944	0	0	0	0	0	0	0	Mes1	-48845	-21335.6													TATGATCTTCTCTTTA-1_WSSS_THYst9699525	0	0	0	0	0	0	0	58	90
AGGCCACAGTTAGCGG-5386STDY7537944	0	0	0	1.17299	0	0	0	Mes1	-62859.2	-20316.5													TATGTAAAGTGCTTAA-1_WSSS_THYst9699525	0	0	0	0	0	0	0.139971	66	44
AGGCCACCACATTCGA-5386STDY7537944	0	0	0	1.54341	0	0	0	Mes1	20035	-1187.62													TATTCCGAGCTGTTAT-1_WSSS_THYst9699525	0	0	0.189555	1.41844	0	0	0	54	86
AGGCCACCACGACTCG-5386STDY7537944	0	0	0	0	0	0	0	Mes1	15118.7	-3277.75													TCAAATTGTTGTGCCG-1_WSSS_THYst9699525	0	0	0	1.0066	0	0	0	68	78
AGGCCACCATCACCCT-5386STDY7537944	0	0	0	0	0	0	0	Mes1	-66149	-28243.8													TCAAATTTGAGACTCA-1_WSSS_THYst9699525	0	0	0	0.540134	0	0	0	60	70
AGGCCACCATCCGGGT-5386STDY7537944	0	0	0	0	0	0	0	OCP	-82011.5	-40363.9													TCAACATAGCGCCCTA-1_WSSS_THYst9699525	0	0	0	0	0.150717	0.150717	0.281665	58	44
AGGCCACGTATCAGTC-5386STDY7537944	0	0	0	0	0	0	0	Mes1	-27958.3	-11346.1													TCAACTGCAGAGTCAG-1_WSSS_THYst9699525	0	0	0	0.81286	0.189841	0	0.189841	56	108
AGGCCACGTGCCTTGG-5386STDY7537944	0.803843	0	0	0	0	0	0	TransMes	-21094.1	87.1225													TCAATACGCCGTCATG-1_WSSS_THYst9699525	0	0	0	0	0	0	0	63	61
AGGCCACGTGTCGCTG-5386STDY7537944	0	0	0	0	0	0	0	Mes1	-51090.1	-21908.6													TCACAAACCGAGGTAC-1_WSSS_THYst9699525	0	0	0	0	0	0	0	61	95
AGGCCACTCAGGCCCA-5386STDY7537944	0	0	0	0	0	0	0	Mes1	-43906.8	-17572.5													TCAGCAGTAGGCCCTG-1_WSSS_THYst9699525	0	0	0.282567	0	0	0	0	61	41
AGGCCACTCCAAACTG-5386STDY7537944	0	0	0	0	0	0	0.854525	Mes1	-2403.02	5878.19													TCAGCCAATCCGTAAA-1_WSSS_THYst9699525	0	0	0	0.54368	0	0	0	63	105
AGGCCACTCCAGATCA-5386STDY7537944	0	0.799303	0	0	0	0	0	STMN2+Fibro	4868.26	16452													TCATATGAGCTTTGTT-1_WSSS_THYst9699525	0	0	0	0	0	0	0	64	62
AGGCCACTCCTTGACC-5386STDY7537944	0	0	0	0	0	0	0	Mes1	-26011.9	-11999.9													TCATCCTCAGCTGCTT-1_WSSS_THYst9699525	0	0	0	0.647308	0	0	0	68	90
AGGCCACTCGGTGTTA-5386STDY7537944	2.0012	0	0	0	0	0	0	Mes1	25422.6	-4489.66													TCCAACTCAGCTATCT-1_WSSS_THYst9699525	0	0	0	0.412791	0	0	0	67	91
AGGCCGTAGACCCACC-5386STDY7537944	0	0	0	0	0	0	0	Mes1	-41560.3	-38137.6													TCCAAGCCTAGACACA-1_WSSS_THYst9699525	0.414169	0.228375	0	0.931904	0	0	0	67	79
AGGCCGTAGACTAGGC-5386STDY7537944	0	0	0	0	0	0	0	Mes1	-86921.5	-44244.2													TCCAATAAAGGCTACC-1_WSSS_THYst9699525	0	0	0	0	0	0	0.320055	63	53
AGGCCGTCACCGCTAG-5386STDY7537944	0	0	0	0	0	0	0	Mes1	-74234.6	-35430.7													TCCACATCGTATATTG-1_WSSS_THYst9699525	0	0	0.225864	0.409996	0.225864	0	0	69	67
AGGCCGTCATGGGAAC-5386STDY7537944	0	0	0	0	0	0	0	Mes1	-55212.4	-25090.3													TCCACCTCTAGCCTTT-1_WSSS_THYst9699525	0	0.352148	0	0.131648	0	0	0.131648	61	53
AGGCCGTGTCCGAATT-5386STDY7537944	0	0	0	0	0	0	0	Mes1	25196.6	-4415.86													TCCAGGCAGGACGATC-1_WSSS_THYst9699525	0	0	0	0.211487	0	0	0	72	56
AGGCCGTGTCTAACGT-5386STDY7537944	0	0	0	0	0	0	0	Mes1	8123.9	-2069.04													TCCAGGGTATATACGA-1_WSSS_THYst9699525	0	0	0	0	0	0	0	61	63
AGGCCGTGTGACAAAT-5386STDY7537944	0	0	0	0	0	0	1.16156	Mes1	-30838.7	-13435.9													TCCCAAACATCCTCTA-1_WSSS_THYst9699525	0.29468	0	0	0.788202	0	0	0.158155	75	35
AGGCCGTGTGACCAAG-5386STDY7537944	0	0	0	0	0	0	0.917252	Mes1	-881.517	2513.72													TCCGACCGCTAATCAA-1_WSSS_THYst9699525	0	0	0	0	0	0	0.83832	70	36
AGGCCGTTCTGTCTAT-5386STDY7537944	0	0	0	0	0	0	0	Mes1	-46563.4	-27519													TCCGCCTGTCTACAAG-1_WSSS_THYst9699525	0	0	0	1.31375	0	0	0	56	74
AGGGAGTAGGCATGTG-5386STDY7537944	0	0	0	0	0	0	0	Mes1	29316.8	-111.411													TCCGCGGCCCAATGAA-1_WSSS_THYst9699525	0	0	0	0.924553	0	0	0	53	99
AGGGAGTAGGTGTTAA-5386STDY7537944	0	0	0	0	0	0	0	Mes1	-52359.8	-22110													TCCGGGCTTGACGGGA-1_WSSS_THYst9699525	0	0	0	0.986083	0	0	0	66	96
AGGGAGTAGTTCCACA-5386STDY7537944	0	0	0	0	0	0	0	ISL1+Mes	9098.75	22129													TCCGTTAAGCTAATAT-1_WSSS_THYst9699525	0	0	0	1.08813	0	0	0	52	100
AGGGAGTCAAGCGATG-5386STDY7537944	0	0	0	0	0	0	0	Mes1	15486.6	-2716.51													TCCTAAAGATTCAGAC-1_WSSS_THYst9699525	0	0	0	1.24957	0	0	0	68	84
AGGGAGTCAGACTCGC-5386STDY7537944	0	1.60992	0	0	0	0	0	Mes1	-7838.13	7932.48													TCCTAAATTGGGAAGC-1_WSSS_THYst9699525	0	0.181103	0.181103	0.467259	0	0	0	56	70
AGGGAGTCAGGCTCAC-5386STDY7537944	0	0	0.855923	0.855923	0	0	0	ISL1+Mes	-9485.18	35151.4													TCCTAACCGTCGGGCA-1_WSSS_THYst9699525	0	0.295994	0	0.295994	0	0	0.158909	62	46
AGGGAGTGTCGAATCT-5386STDY7537944	0	0.941555	0	0	0	0	0	Mes1	2448.88	-4268.34													TCCTTGTCCTTTAATT-1_WSSS_THYst9699525	0.223714	0	0	0.812515	0	0	0	69	69
AGGGAGTGTTATGTGC-5386STDY7537944	0	0	0	0	0	0	0	Mes1	-37349.1	-15761.9													TCCTTTAAATCCGCTT-1_WSSS_THYst9699525	0	0	0	0.490435	0	0	0	56	92
AGGGAGTTCAGTTAGC-5386STDY7537944	0	0	0	0	0	0	0	Mes1	131.458	8203.14													TCGAATCGCAGGGTAG-1_WSSS_THYst9699525	0	0	0	0	0.293354	0	0	75	53
AGGGAGTTCCGCTGTT-5386STDY7537944	0	0	0	0	0	0	0	Mes1	5332.13	-4281.07													TCGACATAGCGTAGCG-1_WSSS_THYst9699525	0.512195	0	0	0.201293	0	0	0.637599	72	30
AGGGAGTTCTCAAGTG-5386STDY7537944	0	0	0	0	0	0	0	Mes1	-66293.6	-32699.7													TCGCCGACATATTCGC-1_WSSS_THYst9699525	0	0	0	0.741667	0	0	0	66	86
AGGGAGTTCTGATTCT-5386STDY7537944	0	0	1.87515	0	0	0	0	Mes1	339.481	1127.73													TCGCGTAGCAGTGTCC-1_WSSS_THYst9699525	0	0	0	0	0	0	0	57	99
AGGGATGAGGGATACC-5386STDY7537944	0	0.621449	0	1.27672	0	0	0	Mes1	-5402.8	28229.7													TCGCTACTGGCTTTGA-1_WSSS_THYst9699525	0.331581	0	0	0.331581	0	0	0	65	73
AGGGATGCACTTAACG-5386STDY7537944	1.33757	0	0	0	0	0	1.33757	Mes1	-530.353	2059.68													TCGCTGCCAATGCTGT-1_WSSS_THYst9699525	0	0	0	1.14782	0.620861	0	0	68	80
AGGGATGCAGACAGGT-5386STDY7537944	0	0	0	0	0	0	0	Mes1	25569.4	-7365.11													TCGGCTTGTATCGACG-1_WSSS_THYst9699525	0	0	0	0	0	0	0	58	96
AGGGATGCAGCTGTTA-5386STDY7537944	1.3576	0	0.893398	0	0	0	0	ISL1+Mes	-7340.34	37352.9													TCGGGAGACAGCGTAC-1_WSSS_THYst9699525	0	0	0	0	0	0	0	59	71
AGGGATGGTCGACTAT-5386STDY7537944	0	0	0	0	0	0	0	Mes1	-8301.72	11902.8													TCGTACCGACGTCAAG-1_WSSS_THYst9699525	0	0	0	0	0	0	0	68	56
AGGGATGTCACCAGGC-5386STDY7537944	0	0	0	0	0	0	0	Mes1	-37996.1	-10860.6													TCGTGTTCGACCACAA-1_WSSS_THYst9699525	0	0	0.636765	0.636765	0	0	0	57	105
AGGGATGTCCCACTTG-5386STDY7537944	0	0	0	0	0	0	0	Mes1	-26905.2	-11439.6													TCGTTTACGCGACCCT-1_WSSS_THYst9699525	0	0	0	0	0	0	0	70	94
AGGGATGTCTTCAACT-5386STDY7537944	0	0	0	1.40954	0	0	1.40954	Mes4	-11922.5	85106.7													TCTACCCAATAGAGAG-1_WSSS_THYst9699525	0	0	0.19439	1.27392	0.19439	0	0	56	106
AGGGTGAAGTACGTAA-5386STDY7537944	0	1.21582	0	0	0	0	0	STMN2+Fibro	-6823.39	31263.1													TCTATAGGTGGGTAAT-1_WSSS_THYst9699525	0	0	0	1.00931	0	0	0	65	109
AGGGTGAAGTCGATAA-5386STDY7537944	0	0	0	0	0	0	0	Mes1	-16183.7	-6020.95													TCTATGCTATAACGAC-1_WSSS_THYst9699525	0	0	0	0	0	0	0	64	94
AGGGTGACACTAAGTC-5386STDY7537944	0	0	0	0	0	0	1.43411	Mes1	-39782.8	-24050.6													TCTCCACAAGTTGAAT-1_WSSS_THYst9699525	0	0	0	0.4943	0	0	0	61	93
AGGGTGACAGCGTTCG-5386STDY7537944	0	0	0	0	0	0	0	Mes4	-10203.4	58816.6													TCTCTTACCGCGAACC-1_WSSS_THYst9699525	0	0	0	0.116262	0.116262	0	0	65	43
AGGGTGAGTCATACTG-5386STDY7537944	0	0	0	0	0	0	0	Mes1	14267.3	-5534.22													TCTGAAGCACGTGGTC-1_WSSS_THYst9699525	0	0	0	0.762827	0	0.251601	0	56	84
AGGGTGATCACATGCA-5386STDY7537944	0	0.888144	0	1.35099	0	0	0.888144	DistalMes	-62949.7	37681.4													TCTGCATACCTTGCTT-1_WSSS_THYst9699525	0	0	0	1.09221	0	0	0	61	99
AGGGTGATCAGTCAGT-5386STDY7537944	1.02818	0	1.02818	0	0	0	0	Mes4	-11401.5	26404.6													TCTTGCTCCCGATACT-1_WSSS_THYst9699525	0	0	0	0.276996	0	0	0	65	67
AGGGTGATCTAGCACA-5386STDY7537944	0	0.657685	0	1.33262	0	0	0	Mes1	-4451.36	20303.9													TGAACAAGCAGGGACT-1_WSSS_THYst9699525	0	0	0	0	0	0	0	66	36
AGGGTGATCTGATACG-5386STDY7537944	0	0	0	0	0	0	0	Mes1	-11278	-1854.68													TGAATACCGACGCGTA-1_WSSS_THYst9699525	0.941313	0	0	0.714042	0	0	0	66	82
AGGGTGATCTGCTGTC-5386STDY7537944	0	0	0	0	0	0	0	Mes1	-8567.79	6971.34													TGAATGAGTGTTTCCC-1_WSSS_THYst9699525	0	0	0	0	0.465802	0	0	66	50
AGGGTGATCTTTAGTC-5386STDY7537944	0	0	0	0	0	0	0	Mes1	-63214	-27539.9													TGACATGTAACGTGAC-1_WSSS_THYst9699525	0	0.253468	0	0.623507	0	0	0	69	63
AGGTCATAGCTAGCCC-5386STDY7537944	0	0	0	0	0	0	0	OCP	-69096.3	-35316.8													TGACCAAATCTTAAAC-1_WSSS_THYst9699525	0	0	0	0.577545	0	0	0	66	62
AGGTCATAGGCTCTTA-5386STDY7537944	0	0	1.19438	0	0	0	0	Mes1	-25877.3	-6650.89													TGAGGAGTGCCAGCTT-1_WSSS_THYst9699525	0	0	0	0	0	0	0	58	58
AGGTCATCAAATCCGT-5386STDY7537944	0	0	0	0	0	0	0	Mes1	18755.6	4285.42													TGAGGTGTGTGGCGGA-1_WSSS_THYst9699525	0	0	0	0	0	0	0	70	52
AGGTCATCAGCTGCAC-5386STDY7537944	0	0	0	0	0	0	0	STMN2+Fibro	-11515.1	98478.3													TGATCACCACACTGAC-1_WSSS_THYst9699525	0	0	0	0	0.162304	0.162304	0	69	51
AGGTCATGTGATGTCT-5386STDY7537944	0	0	0.905069	0	0	0	0	Mes1	3125.16	13057.8													TGATGTCAATTAAGTG-1_WSSS_THYst9699525	0	0	0	1.12694	0	0	0	59	103
AGGTCATGTTCAGACT-5386STDY7537944	0	0	0	0	0	0	0	Mes1	-21878.7	-8703.87													TGATTCCCGGTTACCT-1_WSSS_THYst9699525	0	0	0	0	0	0	0.162102	64	50
AGGTCATTCGTCCGTT-5386STDY7537944	0	0	0	0	0	0	0.897769	Mes1	8858.92	-1764.78													TGCAAACGTACTAGTT-1_WSSS_THYst9699525	0	0	0	0.581547	0	0	0	77	49
AGGTCATTCTCAACTT-5386STDY7537944	0	0.984595	0	0	0	0	0	Mes1	5159.48	330.9													TGCAAAGTTCGTCTGT-1_WSSS_THYst9699525	0	0	0	0	0	0	0	71	59
AGGTCCGAGACAAAGG-5386STDY7537944	0	0	0	0	0	0	0	Mes1	-85738	-39093.5													TGCAACCCATCTGCGG-1_WSSS_THYst9699525	0	0	0	0	0	0	0	60	90
AGGTCCGAGACTAGGC-5386STDY7537944	0	1.1361	0	0	0	0	0	Mes1	-5767.08	-2085.81													TGCAACTACTGGTTGA-1_WSSS_THYst9699525	0	0	0	0.719819	0	0	0	69	91
AGGTCCGAGATCGGGT-5386STDY7537944	1.45164	0	0	0	0	0	0	Mes1	10271.7	-1603.1													TGCAATCTAACACGGT-1_WSSS_THYst9699525	0	0	0	0	0	0	0	62	90
AGGTCCGAGGCTAGGT-5386STDY7537944	0	0.935398	0	0	0	0	0	Mes1	8767.47	1566.25													TGCATGTGACCCATAG-1_WSSS_THYst9699525	0	0	0	0.327604	0	0	0	68	38
AGGTCCGAGTGCTGCC-5386STDY7537944	0	0	0	0	0	0	0	Mes1	-10916.8	-3624.92													TGCCGGATGTACGAGC-1_WSSS_THYst9699525	0	0	0	0	0	0	0.854834	62	34
AGGTCCGCACATTTCT-5386STDY7537944	0	0	0	0	0	0	0	STMN2+Fibro	-4825.04	27289.5													TGCCGTGGATCGTCCT-1_WSSS_THYst9699525	0	0	0	0.707808	0	0	0	57	63
AGGTCCGCATCCAACA-5386STDY7537944	0	0	0	0	0	0	0	Mes1	13231.5	-4732.71													TGCCTAATTGAAGATT-1_WSSS_THYst9699525	0	0	0	1.10589	0	0	0	55	105
AGGTCCGGTACATCCA-5386STDY7537944	0	1.11902	0	0	0	0	0	Mes1	-3012.88	10800.4													TGCGGACTTGACTCCG-1_WSSS_THYst9699525	0	0	0	0.911354	0	0	0	68	76
AGGTCCGGTGCGATAG-5386STDY7537944	0	0	0	0	0	0	0	Mes1	-35037.1	-14231.8													TGCGTACGGCTAATTG-1_WSSS_THYst9699525	0	0	0	1.03676	0	0	0	67	101
AGGTCCGGTTAGATGA-5386STDY7537944	0	0	0	0.910984	0	0	0	Mes1	1427.81	4903.77													TGCTAAGTGTCTATTT-1_WSSS_THYst9699525	0	0	0	1.07151	0.193352	0	0	52	90
AGGTCCGTCCTCATTA-5386STDY7537944	0.877012	0.877012	0	0	0	0	0	ISL1+Mes	-4003.49	27697.6													TGCTCGGCGAAACCCA-1_WSSS_THYst9699525	0	0	0	0.487978	0	0	0	57	61
AGGTCCGTCTCAACTT-5386STDY7537944	0.883705	0	0	0	0	0	0	Mes1	-23918	-14260.7													TGCTCGGTGGGTCACC-1_WSSS_THYst9699525	0	0	0	0.912242	0	0	0	66	72
AGTAGTCAGCAATCTC-5386STDY7537944	0	0	0	0	0	0	0	Mes1	13005.2	2315.55													TGCTCTTGAGAGTTTG-1_WSSS_THYst9699525	0.78788	0	0	0	0	0	0	64	70
AGTAGTCAGCCAGAAC-5386STDY7537944	0	0	0	0	0	0	0	Mes1	-10143.7	7816.18													TGCTTCCCAAGCAGTA-1_WSSS_THYst9699525	0	0	0	0	0	0	0.355408	62	66
AGTAGTCAGCGCTCCA-5386STDY7537944	0	0	0	0	0	0	0	TransMes	-28025.1	23934.5													TGGACCAATCTAAGAT-1_WSSS_THYst9699525	0	0	0	0	0	0	0	62	80
AGTAGTCAGTAAGTAC-5386STDY7537944	0	0	0	0	0	0	0	Mes1	-1450.61	7663.55													TGGAGAATAATCGTCC-1_WSSS_THYst9699525	0	0	0	0.373352	0	0	0	72	44
AGTAGTCAGTAATCCC-5386STDY7537944	0	0	0	0	0	0	0	Mes1	-11833	10300													TGGATGGCATCTTGGA-1_WSSS_THYst9699525	0	0	0	0	0	0	0.783578	77	47
AGTAGTCCACCAGATT-5386STDY7537944	0	0	0	0	0	0	0	Mes1	-81789.8	-36616.6													TGGCAAGCACAAGTCG-1_WSSS_THYst9699525	0	0	0	0	0	0	0.210352	66	56
AGTAGTCCAGGGTTAG-5386STDY7537944	0	0	0	0	0	0	0	Mes1	-601.377	5468.12													TGGCAATGGGACGGCG-1_WSSS_THYst9699525	0	0	0	1.1299	0	0	0	54	106
AGTAGTCGTCCTGCTT-5386STDY7537944	0	0	0	0	0	0	0	Mes1	-17312.1	-7300.61													TGGCTACACTCTACCT-1_WSSS_THYst9699525	0	0	0	1.01282	0	0	0	64	100
AGTAGTCGTTCAGCGC-5386STDY7537944	0	0	0	0	0	0	0	Mes1	-82375.2	-38485.9													TGGCTATGTGACATAC-1_WSSS_THYst9699525	0	0	0	0	0	0	0	60	82
AGTAGTCTCAAAGACA-5386STDY7537944	1.19166	0	0	0	0	0	0	ISL1+Mes	4295.18	21623.4													TGGGCGATACAATAAG-1_WSSS_THYst9699525	0	0	0	0	0	0	0	68	62
AGTAGTCTCAACGAAA-5386STDY7537944	0	0	0	0	0	0	0	STMN2+Fibro	-11140.7	39098.1													TGGGTGCACAAGCCAT-1_WSSS_THYst9699525	0	0	0	0.941734	0	0	0	69	85
AGTAGTCTCACGCGGT-5386STDY7537944	0	0	0	0	0	0	0	Mes1	12064.9	1778.34													TGGGTGTAATAGATTT-1_WSSS_THYst9699525	0	0	0	1.21099	0	0	0	68	102
AGTAGTCTCCCTAACC-5386STDY7537944	0	0	0	0	0	0	0	Mes1	-20839.4	7648.75													TGGTCGATATACCTCT-1_WSSS_THYst9699525	0	0	0	0.821709	0	0	0	73	37
AGTCTTTCAGCTATTG-5386STDY7537944	0	0	0	0	0	0	0	Mes1	-16315.2	16699.7													TGGTGCCCTGCCTTAC-1_WSSS_THYst9699525	0	0	0	0.216602	0	0	0	74	52
AGTCTTTGTAAACACA-5386STDY7537944	0	0	0	0	0	0	0	Mes1	-28590.1	14961.9													TGTACCTACACGAGGG-1_WSSS_THYst9699525	0	0	0	0	0	0	0	59	91
AGTCTTTGTACATGTC-5386STDY7537944	0	0	0	0	0	0	0	Mes1	12077.8	-2148.05													TGTCCACGGCTCAACT-1_WSSS_THYst9699525	0	0	0	0.868778	0	0	0	65	101
AGTCTTTGTCGGGTCT-5386STDY7537944	0	0	0	0.721723	0	0	0.721723	Mes1	6199.55	-3261.03													TGTCCGCAAACAATTC-1_WSSS_THYst9699525	0	0	0	0	0	0	0	73	51
AGTCTTTGTCTCTCGT-5386STDY7537944	0	0	0	0	0	0	0	Mes1	-47024.1	-16324.6													TGTGAGACTAGCCCAA-1_WSSS_THYst9699525	0	0	0	0	0	0	0	59	63
AGTCTTTGTCTGCCAG-5386STDY7537944	0	0	0	0	0	0	0	Mes1	-427.533	4477.78													TGTGCCGGTGCCGGAA-1_WSSS_THYst9699525	0	0	0	1.16597	0	0	0.551785	53	97
AGTCTTTTCACCATAG-5386STDY7537944	0	0	0	0	0	0	0	Mes1	-8297.88	-6204.51													TGTGGCGGGCTTCTGG-1_WSSS_THYst9699525	0	0	0	1.51041	0	0	0	65	59
AGTCTTTTCCCTAATT-5386STDY7537944	0	0	0	0	0	0	0	Mes1	26037.9	-1181.26													TGTGGTTGCTAAAGCT-1_WSSS_THYst9699525	0	0	0	0.214197	0	0	0	65	49
AGTGAGGAGAGTGACC-5386STDY7537944	0	0	0	0	0	0	0	Mes1	31789.6	-5102.73													TGTTCCGGCCTGAGCT-1_WSSS_THYst9699525	0	0	0.497468	0.194621	0.194621	0	0	70	66
AGTGAGGAGCTGAAAT-5386STDY7537944	0	0	0	0	0	0	0	Mes1	-17321.8	2956.87													TTAAAGGCGATGCTCG-1_WSSS_THYst9699525	0	0	0	0.240104	0	0	0	73	49
AGTGAGGAGTTAACGA-5386STDY7537944	0	0	0	0	0	0	0	MesCond	-72346.6	-34911													TTAAAGTAAGTCGCCA-1_WSSS_THYst9699525	0	0	0	1.20838	0.486216	0	0	69	105
AGTGAGGGTCATGCAT-5386STDY7537944	0	0.894166	0.894166	0.894166	0	0	0	STMN2+Fibro	-9016.42	31828.2													TTAAGTATTGTTATCC-1_WSSS_THYst9699525	0	0	0	0.856585	0	0	0	64	90
AGTGAGGGTCTGCGGT-5386STDY7537944	0	0.996189	0	0.996189	0	0	0	Mes1	5998.21	3664.04													TTAATTGCTTTGGGTG-1_WSSS_THYst9699525	0	0	0	0.620176	0	0	0	62	76
AGTGAGGTCATCGATG-5386STDY7537944	0	0	0	0	0	0	0	Mes1	-55310.9	-25827.4													TTACACGATCTGCGAC-1_WSSS_THYst9699525	0	0	0	0.718985	0.161601	0	0	62	110
AGTGAGGTCCTCCTAG-5386STDY7537944	0	0	0	0	0	0	0	Mes1	22553.5	1103.48													TTACCCTAGGGATTGG-1_WSSS_THYst9699525	0	0	0	0	0	0	0	60	58
AGTGGGAAGCTATGCT-5386STDY7537944	0	0	0	0	0	0	0	Mes1	-68372.4	-50886.9													TTAGAATAAGGGTCGG-1_WSSS_THYst9699525	0	0.286868	0	0.286868	0	0	0	61	45
AGTGGGAAGGCTCAGA-5386STDY7537944	0	0	0	0	0	0	0	Mes1	-3993.84	3558.48													TTAGTAAACCTGCTCT-1_WSSS_THYst9699525	0	0	0	0	0	0	0	62	94
AGTGGGACAAATTGCC-5386STDY7537944	0	0	0	0	0	0	0	Mes1	-12817.4	-4886.99													TTATAGGTAATTGTCT-1_WSSS_THYst9699525	0	0	0	0.259278	0	0	0	61	73
AGTGGGACAATGAAAC-5386STDY7537944	0	0	1.16686	0	0	0	0	Mes1	-9389.37	19172.3													TTCACGGTCGTCACGT-1_WSSS_THYst9699525	0.296603	0.296603	0	1.00299	0	0	0	71	27
AGTGGGACACCCAGTG-5386STDY7537944	0	0	0	0	0	0	0	Mes1	-25524.2	-11458.5													TTCACTCGAGCACCTA-1_WSSS_THYst9699525	0	0	0.221971	0.221971	0	0	0	55	69
AGTGGGACAGACAAGC-5386STDY7537944	0	0	0	0	0	0	0	Mes1	6354.16	-4380.07													TTCACTTCCTAGAACG-1_WSSS_THYst9699525	0	0	0	0.266455	0.266455	0	0.266455	67	51
AGTGGGACAGATCTGT-5386STDY7537944	0	0	0	0	0	0	0	Mes1	24123.5	701.879													TTCAGCTGGCGTGCCC-1_WSSS_THYst9699525	0	0	0	0	0	0	0	55	95
AGTGGGAGTCGTTGTA-5386STDY7537944	0	0	0	0	0	0	0	Mes1	2119.7	7143.65													TTCAGTTCAAGAGGAG-1_WSSS_THYst9699525	1.65775	0	0	0	0	0	0	72	38
AGTGGGAGTGTGGCTC-5386STDY7537944	0	0	0	0	0	0	0	STMN2+Fibro	9919.05	57814.7													TTCCAGTGGGTTTCGT-1_WSSS_THYst9699525	0	0	0	0.471818	0	0	0	75	47
AGTGGGATCTGGAGCC-5386STDY7537944	0	0	0	0	0	0	0	Mes1	-23242.8	-9590.88													TTCCATCGACAGCGTG-1_WSSS_THYst9699525	0	0	0	0.944481	0	0	0	61	107
AGTGGGATCTTCCTTC-5386STDY7537944	0	0	0	0	0	0	0	Mes1	-8541.09	-5518.5													TTCGAACGAAACATGC-1_WSSS_THYst9699525	0	0	0	1.21502	0	0	0	74	42
AGTGTCAAGCTGTCTA-5386STDY7537944	0	0	1.22661	0	0	0	0	Mes1	-18394.5	10296.2													TTCGCACTGTACGACA-1_WSSS_THYst9699525	0	0	0	0	0	0	0	61	59
AGTGTCAGTCACTTCC-5386STDY7537944	0	0	0	0	0	0	1.05268	STMN2+Fibro	-7718.4	19337.6													TTCGCGCGCCATACGA-1_WSSS_THYst9699525	0	0	0	0	0	0	0.0987217	59	47
AGTGTCATCACGCGGT-5386STDY7537944	0	0	0	0	0	0	0	Mes1	-54181.1	-27478.7													TTCGGTACTGTAGAGG-1_WSSS_THYst9699525	0	0	0	0	0	0	0	67	63
AGTGTCATCTCCCTGA-5386STDY7537944	0	1.04665	0	0	0	0	0	Mes1	-79279.1	41504.1													TTCTAGAAAGTCTTAT-1_WSSS_THYst9699525	0	0.281296	0	0	0	0	0	60	46
AGTTGGTAGAAGAAGC-5386STDY7537944	0	0	0	0	0	0	0	Mes1	-14734.8	-5343.31													TTCTATTAAACGCAGC-1_WSSS_THYst9699525	0	0	0	0	0.248603	0	0.248603	67	55
AGTTGGTAGGCAGTCA-5386STDY7537944	0	0	1.29522	0	0	0	0	TransMes	-17647	13056.4													TTGAACGACGTGCTGA-1_WSSS_THYst9699525	0	0	0	0	0	0	0	60	88
AGTTGGTAGGCCATAG-5386STDY7537944	0	0	0	0	0	0	0	Mes1	30262.8	3555.84													TTGACCAGGAACAACT-1_WSSS_THYst9699525	0	0	0	0	0	0	0	64	80
AGTTGGTAGTACATGA-5386STDY7537944	1.49762	0	1.49762	0	0	0	0	Mes1	1495.99	-756.204													TTGAGAAGTTTAGCAT-1_WSSS_THYst9699525	0	0	0.214563	0.984041	0	0	0.214563	55	87
AGTTGGTCAATGCCAT-5386STDY7537944	0	1.26104	0	0	0	0	0	STMN2+Fibro	-7661.86	13035.2													TTGATGCCGCTCGTCG-1_WSSS_THYst9699525	0	0	0	0	0	0	0	70	34
AGTTGGTCACTACAGT-5386STDY7537944	0	0	0	0	0	0	0	Mes1	3141.79	-1086.42													TTGCCGCTTTCTAGTA-1_WSSS_THYst9699525	0	0	0	0	0	0	0	62	78
AGTTGGTCAGGGTACA-5386STDY7537944	0	0	0	0	0	0	0	Mes1	5745.96	-2113.06													TTGCCTTCTCGCCGGG-1_WSSS_THYst9699525	0	0	0	0.720512	0	0	0	68	104
AGTTGGTGTACAGCAG-5386STDY7537944	0	0	0	0	0	0	0	Mes1	-686.193	-299.739													TTGCGCTTGATCAATA-1_WSSS_THYst9699525	0	0	0	0.532079	0	0	0	69	101
AGTTGGTGTTATGTGC-5386STDY7537944	0	0	0	0	0	0	0	OCP	-88919.5	-41018.3													TTGCGGAAAGCTGCCC-1_WSSS_THYst9699525	0	0	0	0	0	0	0	76	42
AGTTGGTTCACGATGT-5386STDY7537944	0	0	1.25617	0	0	0	0	Mes1	-20692.8	-7604.22													TTGCTCATAGTACGTG-1_WSSS_THYst9699525	0	0	0	0.986672	0.317612	0	0	67	107
AGTTGGTTCTGCAGTA-5386STDY7537944	0	1.53137	0	0	0	0	0	STMN2+Fibro	-18169.3	42893.2													TTGGACCTATAACAGT-1_WSSS_THYst9699525	0	0	0	0.670093	0	0	0	56	86
AGTTGGTTCTGGAGCC-5386STDY7537944	0	0	0	0	0	0	0	Mes1	-10742.3	2297.97													TTGGGAAGACGAGCCG-1_WSSS_THYst9699525	0	0	0	0.4905	0	0	0.275027	68	64
AGTTGGTTCTGTTTGT-5386STDY7537944	0	0	0	0	0	0	0	Mes1	-68801.9	-34858.2													TTGTCTCGGCAAGATG-1_WSSS_THYst9699525	0	0	0	0	0	0	0	75	41
ATAACGCAGAGATGAG-5386STDY7537944	0.912319	0	0	0	0	0	0	Mes1	-8806.54	2239.19													TTGTGAACCTAATCCG-1_WSSS_THYst9699525	0	0	0	0.491085	0	0	0	56	90
ATAACGCAGATGCCAG-5386STDY7537944	0	0	0	0	0	0	0	Mes1	-15001.2	-3374.12													TTGTGCAGCCACGTCA-1_WSSS_THYst9699525	0	0	0	0.64773	0	0	0	60	74
ATAACGCAGTCTCCTC-5386STDY7537944	0	0	0	0	0	0	0	Mes1	-42923.7	-14041.1													TTGTGGTGGTACTAAG-1_WSSS_THYst9699525	0	0	0	0	0	0	0	63	95
ATAACGCCAAGCTGTT-5386STDY7537944	0	0	0	0	0	0	0	Mes1	-62880.2	-26235.2													TTGTGTATGCCACCAA-1_WSSS_THYst9699525	0	0	0	0.301071	0.161823	0	0	56	60
ATAACGCCACGACGAA-5386STDY7537944	0	0	0	0	0	0	0	Mes1	9179.42	-1713.02													TTGTTTGTATTACACG-1_WSSS_THYst9699525	0	0	0	0.465889	0	0	0	73	41
ATAACGCCACGGCGTT-5386STDY7537944	0	0	0	0	0	0	0	Mes1	-91551.2	-40320.6
ATAACGCCATCCCATC-5386STDY7537944	0	0	0	0	0	0	0	OCP	-79419.8	-49542.3
ATAACGCGTCGGGTCT-5386STDY7537944	0	1.1186	1.1186	0	0	0	0	DistalMes	-38111.7	20599.5
ATAACGCTCCGAACGC-5386STDY7537944	0	0	0	0	0	0	0	Mes1	31225.9	-8293.85
ATAAGAGAGAAACGCC-5386STDY7537944	0	0	0	0	0	0	0	OCP	-76385.6	-38921.2
ATAAGAGAGCGTCAAG-5386STDY7537944	0	0	0	0	0	0	0	Mes1	-6890.73	-2163.91
ATAAGAGAGGGTCGAT-5386STDY7537944	0	0	0	0	0	0	0	Mes1	-86218.6	-37812.7
ATAAGAGAGTGGAGAA-5386STDY7537944	0	0	0	0	0	0	0	Mes1	12341.6	-2956.29
ATAAGAGCACGGCCAT-5386STDY7537944	0	0	0	0	0	0	0	Mes1	-70075.3	-33799.5
ATAAGAGGTTTGCATG-5386STDY7537944	0	0	0	0	0	0	0	STMN2+Fibro	-7033.38	15280.6
ATAAGAGTCAATAAGG-5386STDY7537944	0	0	0	0	0	0	0	Mes1	33283.5	-6223.05
ATAAGAGTCATCTGTT-5386STDY7537944	0	0	0	0	0	0	0	DistalMes	-118595	41416.2
ATAGACCAGCTAACAA-5386STDY7537944	0	0	0	0	0	0	0	Mes1	-12275.1	-2522.2
ATAGACCCAACTGCTA-5386STDY7537944	0	0	0	0	0	0	0	Mes1	-67336.2	-46434.6
ATAGACCCAAGCTGTT-5386STDY7537944	0	0	0	0	0	0	0	Mes4	-12850.8	90073.9
ATAGACCCACGCTTTC-5386STDY7537944	0	0	0	0	0	0	0	OCP	-76759.8	-36543.4
ATAGACCGTCAGAAGC-5386STDY7537944	0	0	0	0	0	0	0	Mes1	-6263.93	2542.44
ATCACGAAGTTCGATC-5386STDY7537944	0	0	0	0	0	0	0	Mes1	-75924.7	-41019
ATCACGACAGCTGTTA-5386STDY7537944	0	0	0	0	0	0	0	OCP	-63942.7	-34133
ATCACGACATCGGACC-5386STDY7537944	0	0	0	0.770712	0	0	0	Mes1	-57177.1	-40922.7
ATCACGACATGGTAGG-5386STDY7537944	0	0	0.914106	0	0	0	0	Mes1	-3910.39	7491.27
ATCACGAGTACAGACG-5386STDY7537944	0	0	0	0	0	0	0	Mes1	8730.27	689.981
ATCACGAGTAGCGTAG-5386STDY7537944	0	0	0.96096	0	0	0	0	Mes1	4934.04	1997.32
ATCACGAGTCAAAGCG-5386STDY7537944	0	0	0	0	0	0	0	Mes1	-11694.8	10250.6
ATCACGATCATGCATG-5386STDY7537944	0	0	0	0	0	0	0	OCP	-77997.8	-48461.6
ATCATCTAGAAACCGC-5386STDY7537944	0	0	1.28049	0	0	0	0	Mes1	-1956.27	27476.5
ATCATCTAGAGCTGCA-5386STDY7537944	0	0	1.24268	0	0	0	0	Mes1	-16815.4	-3269.81
ATCATCTAGTAGTGCG-5386STDY7537944	0	0	0	0	0	0	0	Mes1	-8150.9	-3123.24
ATCATCTAGTCAATAG-5386STDY7537944	0.979789	0	0	0	0	0	0	Mes1	207.094	10223.7
ATCATCTAGTTAACGA-5386STDY7537944	0	0	0	0	0	0	0	Mes1	6676.43	203.353
ATCATCTCAAAGCAAT-5386STDY7537944	0	0	0	0	0	0	0	Mes1	-83589.2	-31839.7
ATCATCTCAATGGACG-5386STDY7537944	0	0	0	0	0	0	0	Mes1	1622.82	5589.15
ATCATCTTCTTAGCCC-5386STDY7537944	0	0	0	0	0	0	0	Mes1	4595.5	-1808.88
ATCATGGAGGCTCTTA-5386STDY7537944	0	0	0	0	0	0	0	Mes1	1651.1	9022.73
ATCATGGAGTCATGCT-5386STDY7537944	0	0	0	0	0	0	0	OCP	-116509	-38143.6
ATCATGGCAATCCGAT-5386STDY7537944	0	1.68523	0	0	0	0	0	Mes1	15112.9	4051.35
ATCATGGCAGCCAGAA-5386STDY7537944	0	1.2244	0	1.75859	0	0	0	STMN2+Fibro	-4059.95	24485.3
ATCATGGGTCAGAGGT-5386STDY7537944	0	0	0	0	0	0	0	Mes1	-34390.3	-19674.6
ATCATGGGTCTGGAGA-5386STDY7537944	0	0	0	0	0	0	0	Mes1	-18141.8	13445.1
ATCATGGTCTGATACG-5386STDY7537944	0	0	0	0	0	0	0	TransMes	-36304.5	19250.7
ATCCACCAGTCAATAG-5386STDY7537944	0	0	0	0	0	0	0	ISL1+Mes	-12824.9	60457.4
ATCCACCCAAACGTGG-5386STDY7537944	0	0	0	0	0	0	0	Mes1	-56443.2	27573.5
ATCCACCCAGTAGAGC-5386STDY7537944	0	0	1.22831	0	0	0	0	Mes1	-21073	-8545.27
ATCCACCCATCAGTAC-5386STDY7537944	0	0	0	1.1239	0	0	0	Mes1	1072.51	2969.27
ATCCACCGTAAGGGAA-5386STDY7537944	0	0	0	0	0	0	0	Mes1	-64096.2	-3296.02
ATCCACCGTCAATACC-5386STDY7537944	0.969818	0	0	0	0	0	0	Mes1	-5849.83	-255.421
ATCCACCGTCCGTTAA-5386STDY7537944	0	0	0	0	0	0	0	Mes1	-70333.5	-34338.4
ATCCACCTCACAGTAC-5386STDY7537944	0	0.576221	0.576221	0	0	0	0	Mes1	20250.2	8739.9
ATCCACCTCATAAAGG-5386STDY7537944	0	0	0	0	0	0	0	Mes1	-31396.1	-24214
ATCCACCTCCGAGCCA-5386STDY7537944	0	0	0	0	0	0	0	ProxMes	22401.8	15895.6
ATCCACCTCTGATACG-5386STDY7537944	0	0	0	0	0	0	0	Mes1	-52091.5	-20434
ATCCGAAAGCTTATCG-5386STDY7537944	0	0	0	0	0	0	0	Mes1	6432.19	1607.83
ATCCGAAAGTCGCCGT-5386STDY7537944	0	0	0	0	0	0	0	Mes1	20745.2	-360.294
ATCCGAAAGTCGTACT-5386STDY7537944	0	0	0	0	0	0	0	DistalMes	-53792.7	32607.6
ATCCGAAAGTCTTGCA-5386STDY7537944	0	0	0	0	0	0	0	Mes1	-24324.7	-9479.11
ATCCGAACAGTCGATT-5386STDY7537944	0	1.5291	1.5291	0	0	0	0	Mes1	2555.53	4318.5
ATCCGAAGTCCGCTGA-5386STDY7537944	0	0.915631	0.915631	0.915631	0	0	0	STMN2+Fibro	-15855.5	19791
ATCCGAAGTGGCTCCA-5386STDY7537944	0	0	0	0	0	0	0	InterZone	-100945	-39381.4
ATCCGAATCGTACGGC-5386STDY7537944	0	1.24145	0	0	0	0	0	STMN2+Fibro	-118429	41512.6
ATCGAGTCAAAGTCAA-5386STDY7537944	1.34501	0.665814	0	0	0.665814	0	0	Mes1	-16820	15627.5
ATCGAGTCACGGACAA-5386STDY7537944	0	0	0	0	0	0	0	Mes1	-24379.2	-11756.3
ATCGAGTCAGACAAAT-5386STDY7537944	0	0	0	0	0	0	0	OCP	-90652.2	-36079.8
ATCGAGTCATTGGCGC-5386STDY7537944	0	0	0	0	0	0	0	Mes1	180.434	1927.55
ATCGAGTGTCCGAATT-5386STDY7537944	0	0	0	0	0	0	0	Mes1	-26402.7	-6823.43
ATCGAGTTCTTCATGT-5386STDY7537944	0	0	0	0	0	0	0	Mes1	-42153.9	-20392
ATCTACTAGACAAGCC-5386STDY7537944	0	0	0	0	0	0	0	Mes1	16123.2	10771.9
ATCTACTAGCAACGGT-5386STDY7537944	0	0	0	0	0	0	0	Mes1	-29391.4	-10578.9
ATCTACTAGGACCACA-5386STDY7537944	1.4544	0	0	0	0	0	0	Mes1	17868.4	-955.916
ATCTACTCAACGCACC-5386STDY7537944	0	0	0	0	0	0	0	Mes1	34166.9	-5857.2
ATCTACTGTCATATCG-5386STDY7537944	0	0	0	0	0	0	0	Mes1	25188.7	-4983.01
ATCTACTTCCGCGGTA-5386STDY7537944	0	0	0	0	0	0	0	Mes1	-98518.7	-39911.2
ATCTACTTCCTTGCCA-5386STDY7537944	0	0	0	0	0	0	0	Mes1	-21643	-5217.66
ATCTACTTCCTTTCTC-5386STDY7537944	0	0	0	1.01387	0	0	0	STMN2+Fibro	-4185.4	26803.9
ATCTACTTCTTGAGAC-5386STDY7537944	0	0	0	0	0	0	0	Mes1	532.557	3429.42
ATCTGCCAGCTACCGC-5386STDY7537944	0	0	0	0	0	0	0	Mes1	-54833.9	-26816.2
ATCTGCCAGTCCTCCT-5386STDY7537944	0	0	0	0	0	0	0	Mes1	-13895.5	-3206.09
ATCTGCCAGTTTAGGA-5386STDY7537944	0	1.05244	0	0	0	0	0	Mes1	5455.1	6034.75
ATCTGCCCATAACCTG-5386STDY7537944	0	0	0	0	0	0	0	Mes1	-16398.9	13515.5
ATCTGCCCATTAACCG-5386STDY7537944	0	0	0	0	0	0	0	STMN2+Fibro	-7317.64	16315.2
ATCTGCCGTGTGACCC-5386STDY7537944	0	0	0	0	0	0	0	Mes1	-91628.9	-39168.5
ATGAGGGAGCGATCCC-5386STDY7537944	1.38211	0	0	0	0	0	0	Mes1	12680.5	15629.6
ATGAGGGAGCTGTTCA-5386STDY7537944	0	0	0	0	0	0	0	Mes1	-51992.8	-19566.8
ATGAGGGAGTCATCCA-5386STDY7537944	0	0	0	0	0	0	0	Mes1	1105.35	-4876.74
ATGAGGGCACAACTGT-5386STDY7537944	0	0	0	0	0	0	0	TransMes	-404.172	8880.23
ATGAGGGGTATGAATG-5386STDY7537944	0	0	0	0	0	0	0	Mes1	19570.9	2596.97
ATGAGGGGTATGGTTC-5386STDY7537944	0	0	0	1.11158	0	0	1.11158	Mes1	-9210.22	-5199.95
ATGAGGGGTCAGAATA-5386STDY7537944	0	0	0	0	0	0	0	Mes1	17707.8	2392.12
ATGAGGGGTCGCGGTT-5386STDY7537944	0	0	0	0	0	0	0	Mes1	-1388.58	3501.56
ATGAGGGGTCTCTTTA-5386STDY7537944	0	0	0	1.12898	0	0	0	RDH10+DistalMes	-42514.3	25725.9
ATGAGGGTCAGTTCGA-5386STDY7537944	0	1.18389	1.18389	0	0	0	1.18389	Mes1	-18774	12996.9
ATGAGGGTCGGAAATA-5386STDY7537944	0	0	0	0	0	0	0	Mes1	6525.67	216.495
ATGCGATAGAGATGAG-5386STDY7537944	0	0	0	0	0	0	0	Mes4	-11014.9	85901.5
ATGCGATAGCGTTCCG-5386STDY7537944	0	0	0	0	0	0	0	Mes1	-43787.2	-9441
ATGCGATCAGTCCTTC-5386STDY7537944	0	0	1.06936	0	0	0	0	Mes1	-24713.3	-10303.5
ATGCGATGTAAACGCG-5386STDY7537944	0	0	0	0	0	0	0	Mes1	-64074.7	-42550.6
ATGCGATGTTGGAGGT-5386STDY7537944	0	0	0	0	0	0	0	Mes1	9670.37	34538.2
ATGCGATTCATTGCCC-5386STDY7537944	0	0	0	0	0	0	0	Mes1	6749.19	6287.15
ATGCGATTCCCAAGTA-5386STDY7537944	0	0	0	0	0	0	0	TransMes	-28882.1	15482
ATGCGATTCGCACTCT-5386STDY7537944	1.18547	0	0	0	0	0	0	Mes1	23441.7	-6461.22
ATGGGAGCAATGGACG-5386STDY7537944	0	0	0	0	0	0	0	Mes1	-8848.12	-3488.83
ATGGGAGGTCCTCTTG-5386STDY7537944	0	0	0	0	0	0	0	Mes1	-2653.53	4234.06
ATGGGAGGTGACAAAT-5386STDY7537944	0	0	0	0	0	0	0	Mes1	12722.5	-4015.01
ATGGGAGTCAGCCTAA-5386STDY7537944	1.4422	0	0	0	0	0	0	Mes1	-7084.43	-4039.69
ATGGGAGTCCGCGTTT-5386STDY7537944	0	0	0	0	0	0	0	Mes1	6969.49	765.653
ATGGGAGTCTGATACG-5386STDY7537944	0	0	0	0	0	0	0	Mes1	-27790.7	487.631
ATGGGAGTCTTACCGC-5386STDY7537944	1.27965	0	0	0	0	0	0	Mes1	-4005.13	-3036.65
ATGTGTGCAAGAAAGG-5386STDY7537944	0	1.12069	0	0	0	0	0	Mes1	-1684.34	13531
ATGTGTGCACATCCGG-5386STDY7537944	0	0	0	0	0	0	0	Mes1	-34641.4	-14254
ATGTGTGGTCTTGTCC-5386STDY7537944	0	1.26122	0	0	0	0	0	Mes1	7384.62	840.697
ATGTGTGGTGCACCAC-5386STDY7537944	0	0.817302	0.817302	0	0	0	0	Mes1	-2412.26	34628.8
ATGTGTGGTTCAGTAC-5386STDY7537944	0	0	0	0	0	0	0	Mes1	-85895.8	-42130.1
ATTACTCAGAATTCCC-5386STDY7537944	0	0	0	0	0	0	0	Mes1	-33878.6	-14173.1
ATTACTCAGCCGATTT-5386STDY7537944	1.49278	0	1.49278	0	0	0	0	ISL1+Mes	-8568.03	54970.5
ATTACTCCACGGTAAG-5386STDY7537944	0	0	0	0	0	0	0	OCP	-59137.4	-32033.8
ATTACTCCACTATCTT-5386STDY7537944	0	0	0	1.68738	0	0	0	DistalMes	-6651.86	32204.9
ATTACTCGTAGCACGA-5386STDY7537944	0	1.61878	0	0	0	0	0	STMN2+Fibro	-1366.5	47041.5
ATTACTCGTATTCGTG-5386STDY7537944	0	0	0	0	0	0	0	STMN2+Fibro	-6231.04	18793.3
ATTACTCGTGACGGTA-5386STDY7537944	0	0	0	0	0	0	0	Mes1	-3560.58	-3076.47
ATTACTCGTGTATGGG-5386STDY7537944	0	0	0	0	0	0	0	Mes1	-87279.1	-38070.7
ATTACTCTCCTTTACA-5386STDY7537944	0	0	0	0	0	0	0	Mes1	-75687.3	-35121.9
ATTACTCTCTCATTCA-5386STDY7537944	0	0	0	0	0	0	0	Mes2	28567	4653.49
ATTATCCAGTGATCGG-5386STDY7537944	0	0	0	0	0	0	0	Mes1	-83111.4	-34970.4
ATTATCCCAAACCCAT-5386STDY7537944	1.44491	0	0	0	0	0	0	Mes1	24696.3	-1060.3
ATTATCCCACTTCGAA-5386STDY7537944	0	0.793421	0	0	0	0	0	STMN2+Fibro	-4628.24	34327.1
ATTATCCCATCGGACC-5386STDY7537944	0	0	0	0	0	0	0	Mes1	20560.5	-3261.91
ATTATCCGTACGAAAT-5386STDY7537944	2.27012	0	0	0	0	0	0	Mes1	-8920.79	-4658.56
ATTATCCGTACTTAGC-5386STDY7537944	0	0	0	0	0	0	0	Mes1	-85296.9	-37985.7
ATTCTACAGCACCGTC-5386STDY7537944	0	0	0	0	0	0	0	Mes1	20830.2	-1379.14
ATTCTACCAAGCCTAT-5386STDY7537944	0	0	0	0	0	0	0	OCP	-83738.6	-48580
ATTCTACCACAACGCC-5386STDY7537944	0	0.996081	0.996081	0	0	0	0	Mes1	-15092	8349.44
ATTCTACCACAACGTT-5386STDY7537944	0	0	0	0	0	0	0	Mes1	-20266.5	9630.81
ATTCTACCACATGACT-5386STDY7537944	0	0	0	0	0	0	0	OCP	-89163.1	-42842.7
ATTCTACCAGAGCCAA-5386STDY7537944	0	1.05585	0	0	0	0	1.05585	STMN2+Fibro	-9691.48	26603.7
ATTCTACCATGCCCGA-5386STDY7537944	0	0	1.42493	0	0	0	0	Mes1	-74425.5	-42661.4
ATTCTACTCACCTTAT-5386STDY7537944	0	0	0	0	0	0	0	Mes1	-26363.1	-9539.86
ATTCTACTCAGGTTCA-5386STDY7537944	0	0	0	0	0	0	0	Mes1	12629.9	-3294.61
ATTCTACTCGCGTTTC-5386STDY7537944	0	0	0	0	0	0	0	Mes1	5376.5	-2424.16
ATTCTACTCGGACAAG-5386STDY7537944	0	0	1.52066	0	0	0	0	Mes1	-4876.6	5078.79
ATTGGACAGGAGCGTT-5386STDY7537944	0	0	0	0	0	0	0	TransMes	-6528.54	21867.6
ATTGGACAGTAGGCCA-5386STDY7537944	0	0	0	0	0	0	0	Mes1	-42238	-18634.7
ATTGGACCAAACTGTC-5386STDY7537944	0	0	0	0	0	0	0	Mes1	-34715.3	-14725.7
ATTGGACCACATGACT-5386STDY7537944	0	0	0	0	0.957287	0	0.957287	Mes4	-3818.85	56407.3
ATTGGACGTAAGTGGC-5386STDY7537944	0	0	0	0	0	0	0	Mes1	-13352.9	-6715.86
ATTGGACGTCAAGCGA-5386STDY7537944	0	0	0.961359	0	0	0	0	Mes1	-15521.8	11223
ATTGGACGTTCGTTGA-5386STDY7537944	0	0	0	0	0	0	0	Mes1	8109.78	-1802.43
ATTGGACTCAGTTTGG-5386STDY7537944	0	0	0	0	0	0	0	Mes1	-44158.2	-20443.4
ATTGGTGCACAGCGTC-5386STDY7537944	0	0	0	0	0	0	0	Mes1	11821.9	-1546.71
ATTGGTGCAGACTCGC-5386STDY7537944	0	0	0	0	0	0	0	Mes1	-8190.58	1111.5
ATTGGTGCAGGAATCG-5386STDY7537944	0	0	0	0	0	0	0	Mes1	-82351.7	-40628.1
ATTGGTGCATCCTAGA-5386STDY7537944	0	0	0	0	0	0	0	Mes1	32886.4	-7169.03
ATTGGTGGTACCGAGA-5386STDY7537944	0	0	0	0	0	0	1.06873	Mes4	-20747.4	47620
ATTGGTGGTAGCTTGT-5386STDY7537944	0	0	0	0	0	0	0	Mes1	11123.8	-1596.57
ATTGGTGGTATAATGG-5386STDY7537944	0	0	0	0	0	0	0	Mes1	-55021.4	-23733.1
ATTGGTGGTCCTGCTT-5386STDY7537944	0	0	0	0	0	0	0	Mes1	-9198.63	1461.13
ATTGGTGGTGACTCAT-5386STDY7537944	0	0	0	0	0	0	0	Mes1	4398.28	-4374.07
ATTGGTGGTTCCCTTG-5386STDY7537944	0	0	0	0	0	0	0	Mes1	-71298.3	9541.62
ATTGGTGTCACATGCA-5386STDY7537944	0	0	1.1872	1.1872	0	0	0	Mes1	-13909.1	17131
ATTGGTGTCTGTTTGT-5386STDY7537944	0	0	0	0	0	0	0	Mes1	-2022.99	2037.02
ATTTCTGAGACTTTCG-5386STDY7537944	0	0	0	0	0	0	0	Mes1	-66226.1	-30451.2
ATTTCTGCACCCAGTG-5386STDY7537944	0	1.19341	0	0	0	0	0	STMN2+Fibro	-9077.6	25896.2
ATTTCTGGTACACCGC-5386STDY7537944	0	0	0	0	0	0	0	Mes1	-72983.3	-33613.2
ATTTCTGGTCGTTGTA-5386STDY7537944	0	0	1.21033	0	0	0	0	Mes1	-13654.3	6470.52
ATTTCTGGTCTGATCA-5386STDY7537944	0	0	0	0	0	0	0	Mes1	-60342.1	-22123.7
ATTTCTGTCCAAACAC-5386STDY7537944	0	0	0	0	0	0	0	OCP	-79382.7	-44258
ATTTCTGTCTTGTATC-5386STDY7537944	0	1.19486	0	0	0	0	0	Mes1	-29912.3	-14442.1
CAACCAAAGAGTCGGT-5386STDY7537944	0	0	0	0	0	0	0	OCP	-83612.1	-41196
CAACCAACACAAGACG-5386STDY7537944	0	0	0	0	0	0	0	Mes1	11837.4	789.091
CAACCAACACATAACC-5386STDY7537944	0	0.819213	0	0	0	0	0	Mes1	-1244.56	-3435.56
CAACCAACATATACCG-5386STDY7537944	0	1.2836	1.82764	0	0	0	0	Mes1	-18849.5	-9909.16
CAACCAACATGACATC-5386STDY7537944	0	0	0	0	0	0	0	Mes1	-4975.07	6947.47
CAACCAAGTAGCTTGT-5386STDY7537944	0	0	0	0	0	0	0	Mes1	-39540.7	-17930.1
CAACCAATCAACGCTA-5386STDY7537944	0	0	0	0	0	0	0	Mes1	28145.5	-2974.04
CAACCAATCGGTTCGG-5386STDY7537944	0	0	0	0	0	0	0	Mes1	-53990.8	-21388.7
CAACCAATCTACTATC-5386STDY7537944	0	1.13039	0	0	0	0	0	Mes1	-44099.5	23402.5
CAACCTCAGCCACTAT-5386STDY7537944	0	1.40395	0	0	0	0	0	Mes1	-62429.9	-27431.9
CAACCTCAGCGATAGC-5386STDY7537944	0	1.23779	0	0	0	0	0	Mes1	-2116.96	5690.64
CAACCTCAGCTTATCG-5386STDY7537944	0	0	0	0	0	0	0	Mes1	-58211.3	-29566.6
CAACCTCAGGCATGGT-5386STDY7537944	0	0	0	0	0	0	0	Mes1	-7160.21	-5974.77
CAACCTCAGGCTATCT-5386STDY7537944	0	0	0	0	0	0	0	Mes1	-84427.1	-36348.7
CAACCTCGTAGCGATG-5386STDY7537944	0	0	0	0	0	0	0	OCP	-89939.4	-44005
CAACCTCGTCCAAGTT-5386STDY7537944	0	0	0	0	0	0	0	Mes1	29232.3	-655.01
CAACCTCTCACAACGT-5386STDY7537944	0	1.21332	0	0	0	0	0	Mes1	14657.7	-3044.15
CAACTAGAGCTAAGAT-5386STDY7537944	0	0	0	0	0	0	0	Mes1	-81747.8	-38780.2
CAACTAGCACATTTCT-5386STDY7537944	0	0	0	0	0	0	0	Mes1	-41593.1	-19953.4
CAACTAGCACGAGAGT-5386STDY7537944	0	0.91223	0	0	0	0	0	Mes1	4297.12	1755.32
CAACTAGTCAGGTTCA-5386STDY7537944	0	0	0	0	1.12153	0	0	Mes1	22220	5584.38
CAACTAGTCCACTGGG-5386STDY7537944	0	0	0	0	0	0	0	Mes1	-55831.5	-27830.2
CAAGAAAAGCTAACAA-5386STDY7537944	0.942702	0.942702	0	0	0	0	0	Mes1	6409.39	4691.32
CAAGAAAAGGATCGCA-5386STDY7537944	0	0	0	0	0	0	0	Mes1	12867	6902.03
CAAGAAACACCTCGTT-5386STDY7537944	0	0	1.19118	0	0	0	0	Mes1	-9960.8	13870.2
CAAGAAACAGATCTGT-5386STDY7537944	0	0	0	0	0	0	0	Mes1	-83729.8	-35517.6
CAAGAAACAGGCTCAC-5386STDY7537944	0	0	0	0.821776	0	0	0	Mes1	3761.47	2641.44
CAAGAAATCTATCGCC-5386STDY7537944	0	0	0	0	0	0	0	Mes1	-28899.9	-12607
CAAGAAATCTGGTATG-5386STDY7537944	0	0	0	0	0	0	0	Mes1	-25507.6	-12500.2
CAAGATCAGATAGCAT-5386STDY7537944	0	0	0	0	0	0	0	Mes1	-45164.2	-23963.1
CAAGATCAGCCAGAAC-5386STDY7537944	1.69242	0	0	0	0	0	0	Mes1	-16720.7	1988.13
CAAGATCAGGGCACTA-5386STDY7537944	0	0	0	0	0	0	0	Mes1	-6663.88	2013.89
CAAGATCCATGCCCGA-5386STDY7537944	0	0	0	0	0	0	0	Mes1	-49241.4	-19718.4
CAAGATCGTCTAGCGC-5386STDY7537944	0	0	0	0	0	0	0	OCP	-91325.1	-38600.1
CAAGATCGTTCCACGG-5386STDY7537944	0	1.38032	1.38032	0	0	0	0	Mes1	-7623.28	6996.85
CAAGATCTCATTGCGA-5386STDY7537944	0	0	0	0	0	0	0	Mes1	2785.46	4601.17
CAAGATCTCGGCTTGG-5386STDY7537944	1.09225	0	1.09225	0	0	0	0	Mes1	-181.476	337.984
CAAGGCCAGGGAAACA-5386STDY7537944	0	0	0	0	0	0	0	Mes1	-33656.6	-12255.2
CAAGGCCCAAAGCAAT-5386STDY7537944	0	0	0	0	0	0	0	Mes1	-80028.4	-40026.9
CAAGGCCCATGTCCTC-5386STDY7537944	0	0	0	0	0	0	0	Mes1	15020.5	6088.36
CAAGGCCGTCCGTTAA-5386STDY7537944	0	0	0	1.35183	0	0	0	Mes1	-4172.58	3175.63
CAAGGCCTCACAATGC-5386STDY7537944	0	1.34382	0	0	0	0	0	Mes1	7335.07	-163.401
CAAGGCCTCCAACCAA-5386STDY7537944	0	0	0	0	0	0	0	Mes1	-98021.1	-39293.8
CAAGGCCTCTCTGAGA-5386STDY7537944	0	0	0	0	0	0	0	OCP	-87055.3	-49063.8
CAAGGCCTCTGTACGA-5386STDY7537944	0	0	0	0	0	0	0	Mes1	-8332.69	-807.973
CAAGTTGAGAACTCGG-5386STDY7537944	0	0	0	0	0	0	0	Mes1	1653	5131.27
CAAGTTGCACAGCGTC-5386STDY7537944	0	0	0	0	0	0	0	Mes1	-84311.9	-41575.2
CAAGTTGCATTACCTT-5386STDY7537944	0	0	0	0	0	0	0	Mes1	-1551.47	-1963.49
CAAGTTGGTAAACACA-5386STDY7537944	0	0	0	0	0	0	0	Mes1	-83557.1	-38751.2
CAAGTTGGTTACGACT-5386STDY7537944	0	0	0	0	0	0	0	Mes1	-86062.1	-36333.3
CAAGTTGTCTCCCTGA-5386STDY7537944	0	0	0	0	0	0	0	Mes1	14272.4	29755
CACAAACAGATACACA-5386STDY7537944	0	0	0	0	0	0	0	Mes1	-66700.8	-32926.2
CACAAACGTCGCATCG-5386STDY7537944	0	0	0	0.889916	0	0	0	Mes1	-7016.68	10446.5
CACAAACTCAACACTG-5386STDY7537944	0	0	0	0	0	0	0	Mes1	-50482.1	-24612.6
CACAAACTCGCAAACT-5386STDY7537944	0	0	0	0	0	0	0	Mes1	-12841	8542.04
CACACAAAGAGATGAG-5386STDY7537944	0	0	0	0	0	0	0	Mes1	-24171.9	-8971.15
CACACAAAGTGACATA-5386STDY7537944	0	0	0	1.34215	0	0	0	Mes1	-14040.7	1254.39
CACACAAGTTGGTTTG-5386STDY7537944	0	0	0	0	0	0	0	Mes1	18441.2	8284.6
CACACAATCCTTAATC-5386STDY7537944	0	0	0	0	0	0	0	Mes1	-82147.5	-40227.9
CACACCTAGCCTATGT-5386STDY7537944	1.18075	0	0	0	0	0	0	ISL1+Mes	-12991.5	44283.3
CACACCTAGGAGCGTT-5386STDY7537944	0	0	0	0	0	0	0	Mes1	4566.08	1212.12
CACACCTAGGCTAGGT-5386STDY7537944	0	0	0	1.36493	0	0	0	Mes1	-84380.2	-35889.8
CACACCTCAGACAAGC-5386STDY7537944	0	0	0	0	0	0	0	Mes1	13177.7	-2274.13
CACACCTCATTACCTT-5386STDY7537944	0	1.19454	0	0	0	0	0	Mes1	-3300.03	2862.57
CACACCTGTCTAGGTT-5386STDY7537944	0	1.05818	0	0	0	0	0	DistalMes	-73271.4	43105.6
CACACCTGTGAACCTT-5386STDY7537944	0	0	0	0	0	0	0	Mes1	4906.66	1850.98
CACACCTGTTCGAATC-5386STDY7537944	0	0	0	0	0	0	0	Mes1	-75739.1	-32314.9
CACACCTTCGAACTGT-5386STDY7537944	0	0	0	0	0	0	0	Mes1	-31883.8	-15421.5
CACACCTTCGGTCTAA-5386STDY7537944	0	0.810514	0	0.810514	0	0	0	Mes1	-10855.3	9818.49
CACACTCAGAATTCCC-5386STDY7537944	0	0	0	0	0	0	0	Mes1	24406.5	7266.06
CACACTCAGCACGCCT-5386STDY7537944	1.48139	0.757537	0	0	0	0	0	Mes1	-3063.62	23790.7
CACACTCCATTGGTAC-5386STDY7537944	0	0	0	1.28473	0	0	0	STMN2+Fibro	-879.414	22917.9
CACACTCGTCATATGC-5386STDY7537944	0	0	0	0	0	0	0	Mes1	-8394.35	781.132
CACACTCGTGTGTGCC-5386STDY7537944	0	0	0	0	0	0	0	Mes1	22770.3	-3106.76
CACACTCGTTAAGACA-5386STDY7537944	0	1.05855	0	0	0	0	0	Mes1	15405.1	-2919.29
CACACTCGTTAGGGTG-5386STDY7537944	0	0	0	0	0	0	0	Mes1	2418.03	2100.59
CACAGGCAGACAAGCC-5386STDY7537944	1.24233	1.24233	0	1.24233	0	0	0	Mes1	-7546.93	8763.84
CACAGGCAGATGAGAG-5386STDY7537944	0	0	0	0	0	0	0	Mes1	8298.9	72.637
CACAGGCAGGTGATAT-5386STDY7537944	0	1.13082	0	0	0	0	0	Mes1	-293.167	3343.3
CACAGGCCAAGCGAGT-5386STDY7537944	0	0	0	0	0	0	0	Mes1	-24756.1	-9326
CACAGGCCAATCGGTT-5386STDY7537944	0	0	0	0	0	0	0	MesCond	-73908	-34208.3
CACAGGCCATCGTCGG-5386STDY7537944	0	0	0	0	0	0	0	OCP	-66088.4	-32377.8
CACAGGCGTAAACGCG-5386STDY7537944	1.95557	1.95557	0	0	0	0	0	Mes1	-3339.31	8748.06
CACAGGCTCCTCTAGC-5386STDY7537944	0	0	0	0	0	0	0	Mes1	10643.5	5903.55
CACAGGCTCGCAAACT-5386STDY7537944	0	0	0	0	0	0	0	Mes1	-77265.8	-41433.9
CACAGTAAGACTCGGA-5386STDY7537944	0	0	0	0	0	0	0	Mes1	-70123.4	-33964.9
CACAGTAAGATGTTAG-5386STDY7537944	0	0	0	0	0	0	0	Mes1	15980.5	-807.07
CACAGTACAAAGGAAG-5386STDY7537944	0	0	0	1.76458	0	0	0	RDH10+DistalMes	-52025.1	32043.5
CACAGTACACGTAAGG-5386STDY7537944	0.967688	0	0	0	0	0	0	Mes1	-1987.69	13415
CACAGTACATGTAGTC-5386STDY7537944	0	0	0.947414	0	0	0	0	TransMes	-13321	9505.11
CACAGTAGTAACGTTC-5386STDY7537944	0	0	0	0	0	0	0	Mes1	22123	-5382.5
CACAGTAGTAGGGACT-5386STDY7537944	1.00797	1.28372	0	0	0	0	0	STMN2+Fibro	-12854.6	23935.9
CACAGTAGTTGCGTTA-5386STDY7537944	0.859206	0	0	0	0	0	0	Mes1	-46136.6	-20219.1
CACAGTATCAAGCCTA-5386STDY7537944	0	1.332	0	0	0	0	0	Mes1	12392.5	5086.11
CACAGTATCACAAACC-5386STDY7537944	0	0	0	0	0	0	0	Mes1	985.951	-5241.53
CACAGTATCTCGATGA-5386STDY7537944	0	0	0	0	0	0	0	Mes1	11434.1	3504.37
CACATAGAGCGTCTAT-5386STDY7537944	0	0	0	1.27909	0	0	0	Mes1	-16814.5	6323.4
CACATAGAGTGTCTCA-5386STDY7537944	0	0	0	0	0	0	0	Mes1	-67783.1	-30405.5
CACATAGCACACGCTG-5386STDY7537944	0	0	0	1.37988	0	0	1.37988	Mes1	27062.8	-8494.07
CACATAGCATCCGGGT-5386STDY7537944	0	0	0	0	0	0	0	Mes1	-18638.5	-6617.34
CACATTTAGACTAAGT-5386STDY7537944	0	1.09915	0	0	0	0	0	Mes1	22215.7	12857.3
CACATTTAGGCTCAGA-5386STDY7537944	0	0	0	0	0	0	0	Mes2	22359.3	-5939.18
CACATTTAGTACATGA-5386STDY7537944	0	0	0.809336	0	0	0	0.809336	Mes1	-6216.96	6402.77
CACATTTCAGTTCATG-5386STDY7537944	0	0	0	0	0	0	0	Mes1	-20888.2	-7690.95
CACATTTGTCGGCACT-5386STDY7537944	0	0	0	0	0	0	0	Mes1	17049.5	-4572.92
CACATTTGTGCAACTT-5386STDY7537944	0	0	0	0	0	0	0	Mes1	-35933.7	-12677.5
CACATTTTCAAGCCTA-5386STDY7537944	0	0	0	0	0	0	0	ChondroProg	-104379	-45929.6
CACATTTTCATTGCCC-5386STDY7537944	0	1.36798	0	0	0	0	0	Mes1	-11869.9	9273.87
CACCACTAGCTAGCCC-5386STDY7537944	0	0	0	0	0	0	0	Mes1	32500.7	5266.91
CACCACTCACAGGAGT-5386STDY7537944	0	0	0	0	0	0	0	Mes1	-9600.94	-3906.49
CACCACTGTCCAGTTA-5386STDY7537944	0.576768	0	0	0	0	0	0	Mes1	445.893	-2878.22
CACCACTTCAGTTCGA-5386STDY7537944	0	1.63604	0	0	0	0	0	STMN2+Fibro	-8013.64	31318.5
CACCACTTCATCGGAT-5386STDY7537944	0	0	0	0	0	0	0	Mes1	-52947.8	-25653.5
CACCACTTCCGTCATC-5386STDY7537944	0	0.905683	0	0	0	0	0	Mes1	-1116.34	9045.17
CACCACTTCCTTGCCA-5386STDY7537944	0	1.0283	0	0	0	0	0	Mes1	-3702.56	6348.76
CACCACTTCGGCCGAT-5386STDY7537944	0.965669	0	0	0	0	0	0	STMN2+Fibro	-4028.11	15415.9
CACCAGGAGACTACAA-5386STDY7537944	0	0	0	0	0	0	0	Mes1	-24747.3	11973.7
CACCAGGAGCGTGAGT-5386STDY7537944	0	0	0	0	0	0	0	Mes1	26575.4	-42.4083
CACCAGGAGTCCTCCT-5386STDY7537944	0	0	0	0	0	0	0	Mes1	-8450.78	1979.89
CACCAGGAGTCTTGCA-5386STDY7537944	0	0	0	0	1.25653	0	0	Mes1	25062	4665.96
CACCAGGCATTCTCAT-5386STDY7537944	0	0	0	0	0	0	0.705782	Mes1	-2131.91	-3395.19
CACCAGGGTAAGAGAG-5386STDY7537944	0	0	0	0	0	0	0	STMN2+Fibro	-8973.45	40129.1
CACCAGGGTATAGGGC-5386STDY7537944	0	0	0	0	0	0	0	Mes1	4050.96	3964.71
CACCAGGGTCGTTGTA-5386STDY7537944	0	0	0	0	0	0	0	Mes1	-78541.3	-40967.1
CACCAGGGTGCAGACA-5386STDY7537944	0	0	0	0	0	0	0	Mes1	-23976	-9254.84
CACCAGGTCACGCATA-5386STDY7537944	0	1.01174	0	0	0	0	0	Mes1	6623.76	1761.05
CACCAGGTCCACTCCA-5386STDY7537944	0	0	0.993825	0	0	0	0	STMN2+Fibro	-13389	38971.7
CACCAGGTCGTTTAGG-5386STDY7537944	0	0	0.937472	0	0	0	0	Mes1	-6984.09	2033.58
CACCTTGAGCGATAGC-5386STDY7537944	0	0	0	1.1098	0	0	0	Mes4	-69527.8	43748.6
CACCTTGGTCGGCATC-5386STDY7537944	1.05891	1.05891	0	0	0	0	0	Mes1	-11102.1	6069.07
CACCTTGGTGGGTCAA-5386STDY7537944	0	0	0	1.45776	0	0	0	STMN2+Fibro	2187.53	19846.8
CACCTTGGTTAAGACA-5386STDY7537944	0	0	0	0	0	0	0	HOXC5+DermFibroProg	-15718.5	117230
CACCTTGGTTTGTGTG-5386STDY7537944	0	0	0	0	0	0	0	Mes1	15629.1	3425.66
CACCTTGTCAAGGTAA-5386STDY7537944	0	0	0	0	0	0	0	Mes1	-7550.3	-2241.46
CACCTTGTCCTTGCCA-5386STDY7537944	0	0	0	0	0	0	0.73633	Mes1	5324.91	5695.46
CACCTTGTCTCACATT-5386STDY7537944	0	0.730202	0	0	0	0	0.730202	Mes1	-5369.4	-3358.06
CACCTTGTCTGTCTCG-5386STDY7537944	0	1.11309	0	0	0	0	0	STMN2+Fibro	-12956.2	29303.7
CACTCCAAGACTAGGC-5386STDY7537944	0	0	0	0	0	0	0	OCP	-103351	-47745.7
CACTCCAAGATAGGAG-5386STDY7537944	0	0	0	0	0	0	0	Mes1	-18752.9	5006.45
CACTCCACACTATCTT-5386STDY7537944	0	0	0	1.50208	0	0	1.00997	STMN2+Fibro	-28662.9	51776.7
CACTCCACAGGGTATG-5386STDY7537944	0	0.95247	0	0.95247	0	0	0	Mes1	-1195.55	12014.9
CACTCCACATTCTCAT-5386STDY7537944	0	0	1.28303	0	0	0	0	Mes1	-13067.4	-1991.27
CACTCCAGTAAACCTC-5386STDY7537944	0	0	0.890255	0.890255	0	0	0	Mes1	-11978.4	15065.1
CACTCCATCGCGCCAA-5386STDY7537944	0	0	0	0	0	0	0	Mes1	21085.2	8329.95
CACTCCATCTATCGCC-5386STDY7537944	0	0	0	0	0	0	0	Mes1	-99042.9	-38731.4
CACTCCATCTTGTACT-5386STDY7537944	0	0	0	0	0	0	0	Mes1	-6870	-4243.72
CAGAATCCACGCCAGT-5386STDY7537944	0	0	0	0	0	0	0	Mes1	-85406.1	-36102.1
CAGAATCGTCATCCCT-5386STDY7537944	0	0	0	0	0	0	0	Mes1	-41842.7	-21152.7
CAGAATCGTCTAACGT-5386STDY7537944	0	0	0	0	0	0	0	Mes1	-77614.1	-33855.5
CAGAATCGTTGGAGGT-5386STDY7537944	0	0	0	0	0	0	0	Mes1	-53560.4	-25981
CAGAATCTCACAGTAC-5386STDY7537944	0	0	1.11667	0	0	0	1.11667	Mes1	443.011	4085.27
CAGAATCTCCTCTAGC-5386STDY7537944	0	0	0	0	0	0	0	Mes1	-27527.3	-14010.8
CAGAATCTCGTCTGCT-5386STDY7537944	0	0	0	0	0	0	0	Mes1	1386.11	1123.63
CAGAATCTCTGGTATG-5386STDY7537944	0	0	0	0	0	0	1.32163	Mes1	-5143.96	7559.7
CAGAGAGAGCTGAACG-5386STDY7537944	0	0	0	0	0	0	0	Mes1	2440.68	-5462.56
CAGAGAGAGGCAATTA-5386STDY7537944	0	0	0	0	0	0	0	Mes1	-80255.6	-34813.7
CAGAGAGCAATCTACG-5386STDY7537944	0	0	1.39179	0	0	0	0	Mes1	-49246	-20994.1
CAGAGAGCAGATTGCT-5386STDY7537944	0	0	0	0	0	0	0	ISL1+Mes	-13358.8	22459.6
CAGAGAGCAGGGTACA-5386STDY7537944	0	0	0	0	0	0	0	STMN2+Fibro	-1815.72	9460.08
CAGAGAGCATATGGTC-5386STDY7537944	1.21665	0	0	0	0	0	0	TransMes	-27209.5	10429.9
CAGAGAGGTCGGCATC-5386STDY7537944	0	0	0	1.01814	0	0	0	Mes1	8011.09	852.864
CAGAGAGGTTACGCGC-5386STDY7537944	0	0	0	1.39407	0	0	0	STMN2+Fibro	-11011	26978.1
CAGAGAGTCTACCAGA-5386STDY7537944	0	0.836846	0	0.836846	0	0	0	STMN2+Fibro	-20270.7	31135.9
CAGATCAAGAATGTTG-5386STDY7537944	0	0	0	0	0	0	0	Mes1	-6687.26	-4008.05
CAGATCAAGAGTCTGG-5386STDY7537944	0	0	0	1.24956	0	0	0	Mes1	-5914.49	6977.31
CAGATCAAGGATTCGG-5386STDY7537944	0	0	0	0	0	0	0	Mes1	-23149.6	-8965.58
CAGATCAAGGGTCTCC-5386STDY7537944	0	0	0	0	0	0	0	Mes1	-68211.1	-33125.2
CAGATCAAGTCGAGTG-5386STDY7537944	0	0	0	0	0	0	0	Mes1	21887.2	-2720.42
CAGATCAAGTGTGAAT-5386STDY7537944	0	0	0	0	0	0	0	Mes1	-8461.57	-3536.63
CAGATCACAATGGTCT-5386STDY7537944	0	0	0	0	0	0	0	TransMes	-25715.3	17029.1
CAGATCACACAGCGTC-5386STDY7537944	0	0	0	0	0	0	0	Mes1	-10870.3	1206.03
CAGATCACAGCCTTGG-5386STDY7537944	0	0	0	0	0	0	0	Mes1	-107134	-40549.6
CAGATCAGTCTGCCAG-5386STDY7537944	0	0	0	0	0	0	0	Mes1	12577.1	1600.19
CAGATCAGTGTAATGA-5386STDY7537944	0	1.17176	0	0	0	0	0	Mes1	4867.42	630.853
CAGATCATCCTTCAAT-5386STDY7537944	0	1.17966	0	0	0	0	0	Mes1	15498.9	168.643
CAGATCATCTCAACTT-5386STDY7537944	0	0	0	0	0	0	0	OCP	-96127	-41312.8
CAGCAGCAGCCCAGCT-5386STDY7537944	0	0	0	0	0	0	0.98818	Mes1	9482.95	-223.342
CAGCAGCAGGTGTGGT-5386STDY7537944	0	0	1.23105	1.23105	0	0	0	STMN2+Fibro	-7630.15	29096.8
CAGCAGCGTACAGCAG-5386STDY7537944	0	0	0	0	0	0	0	Mes1	21585.4	-3807.17
CAGCAGCGTTACGTCA-5386STDY7537944	0	1.57758	0	0	0	0	0	Mes1	1657	4010.48
CAGCAGCTCAATCTCT-5386STDY7537944	0	0	0	0	0	0	0	Mes1	-38974.6	-16253.4
CAGCAGCTCTGCGGCA-5386STDY7537944	0	1.0237	0	1.0237	0	0	0	Mes1	-9056.33	9607.29
CAGCATAAGATCGGGT-5386STDY7537944	0	0	0	0	0	0	0	Mes1	-15238.6	30052.2
CAGCATAAGCTAAGAT-5386STDY7537944	0	0	0	1.14669	0	0	0	TransMes	-12532.3	14441.1
CAGCATAAGGGATGGG-5386STDY7537944	0	0	0	0	0	0	0	Mes1	16614.9	10790.9
CAGCATAAGGTGCAAC-5386STDY7537944	0	0	0	0	0	0	0	Mes1	-11816.2	13130
CAGCATACACGAAGCA-5386STDY7537944	0	0	0	0	0	0	0	Mes1	-43159.6	-19313
CAGCATACAGTGAGTG-5386STDY7537944	0	0	0	0.848672	0	0	0	STMN2+Fibro	-8993.56	21456.7
CAGCATACATGCCTAA-5386STDY7537944	0	0	0	0	0	0	0	OCP	-76058.7	-35953
CAGCATACATTTGCCC-5386STDY7537944	0	0.612569	0.612569	0	0	0	0.612569	TransMes	-9787.91	26071.3
CAGCATAGTAACGCGA-5386STDY7537944	0	0	0	0	0	0	0	Mes1	21355.7	-4604.02
CAGCATAGTGTTTGGT-5386STDY7537944	0	0	0	0	0	0	0	Mes1	10429.2	13056.8
CAGCATATCAGCGATT-5386STDY7537944	0	0	0	0	0	0	0	Mes1	-60512.6	-28164.6
CAGCATATCTCTGTCG-5386STDY7537944	0	0	1.4474	0	0	0	0	Mes1	-49936.2	-23983.7
CAGCCGAAGCCAACAG-5386STDY7537944	0	0	0	0	0	0	0	Mes1	-70998.9	-31862.5
CAGCCGAAGGCGACAT-5386STDY7537944	0	0	0	0	0	0	0	Mes1	-2306	-3602.48
CAGCCGAAGTACGTAA-5386STDY7537944	0	0	0	0	0	0	0	Mes1	-20585.2	10260.1
CAGCCGACAAGAGGCT-5386STDY7537944	0	0	0	0	0	0	0	Mes1	16953.1	-2741
CAGCCGACAATGTTGC-5386STDY7537944	0	0	0	1.63754	0	0	0	Mes1	-1500.09	5942.14
CAGCCGACATACTCTT-5386STDY7537944	0	0.809475	0	0	0	0	0	Mes1	17297.9	6098.99
CAGCCGACATATGAGA-5386STDY7537944	0	0	0	0	0	0	0	Mes1	-65981.6	-32378.9
CAGCCGACATTGAGCT-5386STDY7537944	0	0	0	0	0	0	0	Mes1	-83227.1	-23036.2
CAGCCGAGTCACCTAA-5386STDY7537944	0	2.15414	0	0	0	0	1.06648	Mes1	6540.89	25698.5
CAGCCGAGTCGTCTTC-5386STDY7537944	0.616701	0	0	0	0	0	0	Mes1	3911.83	-676.384
CAGCCGAGTGTATGGG-5386STDY7537944	0	0	0	0	0	0	0	Mes1	-87096	-41478.3
CAGCCGAGTTAAGGGC-5386STDY7537944	0	0.919422	1.39021	0.919422	0	0	0.919422	STMN2+Fibro	-1784.49	23162.4
CAGCCGATCATTTGGG-5386STDY7537944	0	0	0	0	0	0	0	Mes1	17953.4	-8207.52
CAGCCGATCCCTCAGT-5386STDY7537944	0	1.0178	0	0	0	0	0	Mes1	-27248.7	-12874.5
CAGCCGATCGAATGCT-5386STDY7537944	0	0	0	0	0	0	0	Mes1	-4324.89	-3038.8
CAGCGACAGCGATAGC-5386STDY7537944	0	0	0	0	0	0	0	Mes1	-7251.61	13505.2
CAGCGACAGGCATGGT-5386STDY7537944	0	0	0	0	0	0	0	Mes1	-25663.8	-10496.9
CAGCGACAGTACGCCC-5386STDY7537944	0	0	0	0	0	0	0	Mes1	-90157.7	-39223.3
CAGCGACAGTGGTAGC-5386STDY7537944	0	0	0	0	0	0	0	Mes1	-1461.38	-215.436
CAGCGACTCATCTGTT-5386STDY7537944	0	0	0	0	0	0	0	Mes1	18288.8	5320.39
CAGCGACTCTTGTCAT-5386STDY7537944	0	0	0	0	0	0	0	Mes1	29013.8	16436.8
CAGCTAAAGACCCACC-5386STDY7537944	0	0	0	0	0	0	0	Mes1	-3841.74	-774.918
CAGCTAAAGATATACG-5386STDY7537944	0	0	0	0	0	0	0	Mes1	-61849.3	-34309.9
CAGCTAACAGCCTGTG-5386STDY7537944	0	0	0	0	0	0	0	Mes1	-26721.4	-11729.2
CAGCTAACAGGGTACA-5386STDY7537944	0	0	0	0	0	0	0	Mes1	-26570.2	-12615.1
CAGCTAACAGTCGATT-5386STDY7537944	0	0	0	0	0	0	0	Mes1	-23071	-11974.2
CAGCTAACATTCTCAT-5386STDY7537944	0	0	0	0	0	0	0	Mes1	-11980.6	-5138.58
CAGCTAAGTAAGTGGC-5386STDY7537944	0	0	1.11653	1.6309	0	0	0	STMN2+Fibro	9978.99	16099.6
CAGCTAAGTGGTACAG-5386STDY7537944	0	0	0	0	0	0	0	Mes1	-16366.4	-6641.75
CAGCTAAGTTTCGCTC-5386STDY7537944	0	0	0	0	0	0	0	Mes4	-448.749	44403.3
CAGCTAATCGCAAACT-5386STDY7537944	0	0	0.57011	0	0	0	0.57011	Mes1	-4776.93	2958.05
CAGCTGGAGTGAAGTT-5386STDY7537944	0	0	0	1.26031	0	0	0	Mes1	1774.8	4473.96
CAGCTGGAGTGGCACA-5386STDY7537944	0	0	1.01735	1.5111	0	0	0	Mes1	-7227.9	15873.2
CAGCTGGGTTCTGTTT-5386STDY7537944	0	0	0	0	0	0	0	TransMes	-8935.11	27783.8
CAGCTGGTCCTGCTTG-5386STDY7537944	0	0	0	0	0	0	0	Mes4	-4058.83	40126.2
CAGCTGGTCGAATCCA-5386STDY7537944	0	0	0	0	0	0	0	STMN2+Fibro	-8214.84	100262
CAGCTGGTCTTGCATT-5386STDY7537944	0	0	0	0	0	0	0	Mes1	-13130.9	-7193.2
CAGGTGCAGACAAGCC-5386STDY7537944	0	0	0	0	0	0	0	Mes1	-11754.6	-8885.03
CAGGTGCAGATATGCA-5386STDY7537944	0	0	0	0	0	0	0	Mes1	-46078.6	-2240.07
CAGGTGCAGCCAGAAC-5386STDY7537944	0	0	0	0	0	0	0	Mes1	-26332.4	-10226.9
CAGGTGCAGGCCATAG-5386STDY7537944	0	1.39567	0	0	0	0	0	Mes1	10466.1	-237.009
CAGGTGCCAATGGATA-5386STDY7537944	0	0	0	0	0	0	0	Mes1	-68391.4	-35396.6
CAGGTGCCAGGATTGG-5386STDY7537944	0	0	0	0	0	0	0	Mes1	17203.3	-4431.59
CAGGTGCGTAAATACG-5386STDY7537944	0	0.757778	0.757778	0	0	0	0	Mes1	-11840.1	3129.98
CAGGTGCTCACAACGT-5386STDY7537944	0	0	0	0	0	0	0	Mes1	-4717.93	-1304.36
CAGGTGCTCACCATAG-5386STDY7537944	0	0	0	0	0	0	0	Mes1	-4816.02	10227.1
CAGGTGCTCCTTTCTC-5386STDY7537944	1.21498	0	0	0	0	0	0	Mes1	34452.2	-10775.3
CAGTAACAGCGTTCCG-5386STDY7537944	0	0	0	0	0	0	0	Mes1	-60745.8	-28401.7
CAGTAACAGGACAGAA-5386STDY7537944	0	0	0	0	0	0	1.45642	ProxMes	36392.5	-10415.7
CAGTAACAGGCGTACA-5386STDY7537944	0	0	0	0	0	0	0	Mes1	9082.27	-1292.31
CAGTAACAGTAGATGT-5386STDY7537944	0	0	0	0	0	0	0	Mes1	-16424.4	-7710.1
CAGTAACAGTTGAGTA-5386STDY7537944	0	0	0	0	0	0	0	Mes1	-96242.3	-40120.5
CAGTAACCAAGTTGTC-5386STDY7537944	0	0	0.823135	0	0	0	0	Mes1	11313.5	-1038.27
CAGTAACCATACAGCT-5386STDY7537944	0	0	0	1.04247	0	0	0	TransMes	-12456	22654.3
CAGTAACGTTCGTTGA-5386STDY7537944	0	0	0	0	0	0	0	Mes1	-63200.2	-30977.1
CAGTAACTCGTGACAT-5386STDY7537944	0	0	0	0	0	0	0	Mes1	-45146.2	-23125.9
CAGTCCTAGGCTCATT-5386STDY7537944	0	0	0	0	0	0	0	Mes1	11182.3	4982.96
CAGTCCTAGTACGACG-5386STDY7537944	0	0	0	0	0	0	1.50602	Mes1	-18802.5	-6403.05
CAGTCCTCAATCTACG-5386STDY7537944	1.16595	0	0	0	0	0	0	STMN2+Fibro	-2794.86	25253.7
CAGTCCTCATTTGCCC-5386STDY7537944	0	0	0	0	0	0	0	Mes1	-59911	-24457.7
CAGTCCTGTTCTGTTT-5386STDY7537944	0	0	0	0	0	0	0	Mes1	-22475.6	-11317.4
CAGTCCTGTTGTACAC-5386STDY7537944	0	0	0	0	0	0	0	Mes1	-47654.6	-21805.9
CAGTCCTTCCGCAAGC-5386STDY7537944	1.47045	1.47045	0	0	0	0	0	Mes1	-7121.36	24287.1
CAGTCCTTCCTGCTTG-5386STDY7537944	0	0	0	0.878408	0	0	0	Mes1	1954.27	21619.2
CATATGGAGAGGTTGC-5386STDY7537944	0	0	0	0.803912	0	0	0.803912	Mes1	718.616	1347.66
CATATGGAGGGATGGG-5386STDY7537944	0	0	0	0	0	0	0	STMN2+Fibro	-15656.2	27734.4
CATATGGCAGCGTTCG-5386STDY7537944	0	0	0	0	0	0	0	OCP	-87017.3	-48653.2
CATATGGTCACCAGGC-5386STDY7537944	0	0	1.24093	0	0	0	0	STMN2+Fibro	-6622.81	13606.2
CATATGGTCGTCTGAA-5386STDY7537944	0	0	0	0	0	0	0	Mes1	-38.1921	5286.04
CATATGGTCTAACTGG-5386STDY7537944	0	0	0	0	0	0	0	Mes1	-23721.2	-9503.97
CATATGGTCTCGATGA-5386STDY7537944	0	0	0	0	0	0	0	Mes1	-37431.5	-12698.8
CATATTCAGAGCTATA-5386STDY7537944	0	0	0	0	0	0	0	Mes1	-9557.55	10204.6
CATATTCAGGCGTACA-5386STDY7537944	0	1.07568	0	1.07568	0	0	0	Mes1	-9116.09	3082.07
CATATTCAGGTGACCA-5386STDY7537944	0	0	0	0	0	0	0	Mes1	-97010.7	-39623.2
CATATTCCAATCTACG-5386STDY7537944	0	0	0	0	0	0	0	OCP	-80823.4	-42168.5
CATATTCGTCCATCCT-5386STDY7537944	0	0	0	0	0	0	0	Mes1	-46064	-22490.1
CATATTCGTTGACGTT-5386STDY7537944	0	0	1.29522	0	0	0	0	Mes4	9682.81	19712.4
CATATTCTCTTAGCCC-5386STDY7537944	0	0	0	0	0	0	0	OCP	-91626.3	-46053.2
CATATTCTCTTATCTG-5386STDY7537944	0.946641	0	0.946641	0	0	0	0	Mes1	-8640.29	17887.9
CATCAAGAGAAGATTC-5386STDY7537944	0	0	0	0	0	0	0	Mes1	4472.74	7232.25
CATCAAGAGACGCACA-5386STDY7537944	0	0	0	0	0	0	0	Mes1	525.135	7.72095
CATCAAGAGCTGCCCA-5386STDY7537944	0	0	0	0	0	0	0	OCP	-85170.8	-46658.2
CATCAAGAGGTGCACA-5386STDY7537944	0	0	0	0	0	0	0	Mes1	-4112.45	-1957.97
CATCAAGCACGAAACG-5386STDY7537944	0	0	0	0.898632	0	0	0	STMN2+Fibro	-7778.98	43029.2
CATCAAGCATTCTTAC-5386STDY7537944	0	0	0	0	0	0	0	Mes1	-77737.1	-34035.9
CATCAAGGTAGAAGGA-5386STDY7537944	0	1.65238	0	0	0	0	0	Mes1	-33033.3	-13922.6
CATCAAGGTCGGATCC-5386STDY7537944	0	0	0	0	0	0	0	Mes1	-81766.2	-36793.1
CATCAAGGTTCCACAA-5386STDY7537944	0	0	0	0	0	0	0	Mes1	16952.3	-2162.82
CATCAAGGTTGTACAC-5386STDY7537944	0	0	0	0	0	0	0	Mes1	24130.6	317.042
CATCAAGTCAACGAAA-5386STDY7537944	0	0	0	0	0	0	0	Mes1	-31332.7	21522.3
CATCAAGTCTATCCTA-5386STDY7537944	0	0	0	0	0	0	0	Mes1	-14362.9	-7850.39
CATCAAGTCTGGCGTG-5386STDY7537944	0	0	0	0	0	0	1.16367	Mes1	-16074.1	-10520
CATCAGAAGGATGGAA-5386STDY7537944	1.13697	0	0	0	0	0	0	Mes1	8075.55	-4767.93
CATCAGACAATCGAAA-5386STDY7537944	0	0	0	0	0	0	0	Mes1	-63055.1	-37327.8
CATCAGACAGCATGAG-5386STDY7537944	0	0	0	0	0	0	0	Mes1	-28351.4	7973.78
CATCAGACAGTAAGCG-5386STDY7537944	0	0	0	0	0	0	0	Mes1	-49800	-24475.5
CATCAGAGTGCCTGTG-5386STDY7537944	0	0	0	0	0	0	0	Mes1	26693.4	2056.39
CATCCACAGCTGTTCA-5386STDY7537944	0	0	0	0	0	0	0	ISL1+Mes	-8229.81	21656
CATCCACCAATCCAAC-5386STDY7537944	0	0	0	1.12306	0	0	0.711542	TransMes	-41019.8	23449.2
CATCCACCATTAACCG-5386STDY7537944	0	0	0	0	0	0	0	Mes1	20976.3	-2019.55
CATCCACGTCCCTACT-5386STDY7537944	0	0	0	0	0	0	0	Mes1	15972.2	-1574.22
CATCCACTCAGCTCGG-5386STDY7537944	0	0	0	0	0	0	0	Mes1	-85778	-43418.6
CATCCACTCGGCTACG-5386STDY7537944	0	0	0	0	0	0	0	Mes1	-45413.2	-20142.3
CATCCACTCTCAAACG-5386STDY7537944	0	0	0	0	0	0	0	Mes1	-49359.3	6139.23
CATCGAAAGAAAGTGG-5386STDY7537944	0.654163	0.654163	0	1.04629	0	0	0	Mes1	7881.58	1026.14
CATCGAAAGATGTAAC-5386STDY7537944	0	0	0	0	0	0	0	Mes1	-49129.1	-26601.5
CATCGAAAGGGCACTA-5386STDY7537944	0	0	0	0	0	0	0	Mes1	-15349.4	-8304.98
CATCGAAAGTGGTAAT-5386STDY7537944	0	0	0	0	0	0	0	Mes1	20225.9	5002.37
CATCGAACAAAGTGCG-5386STDY7537944	0	0	0	0	0	0	0	Mes1	7166.44	-937.826
CATCGAACAATCCGAT-5386STDY7537944	0	0	0	0	0	0	0	Mes1	607.82	-2301.21
CATCGAACACGACTCG-5386STDY7537944	0	0	0	1.38795	0	0	0	Mes1	-44307.4	-30442.6
CATCGAAGTAGCGCAA-5386STDY7537944	0	0	0	0	0	0	0	Mes1	13680.4	1241.97
CATCGAAGTGCACCAC-5386STDY7537944	0	0	0	0	0	0	0	Mes1	20825	-5026.54
CATCGAAGTTTGGGCC-5386STDY7537944	0	0	0	0	0	0	0	TransMes	-47101.1	-19451.5
CATCGAATCATATCGG-5386STDY7537944	0	0	0	0	0	0	0	Mes1	-23184	891.002
CATCGGGAGACTTGAA-5386STDY7537944	0	0	0	0	0	0	0	Mes1	-362.783	5398.08
CATCGGGCAAGTACCT-5386STDY7537944	0	0	0	0	0	0	0	Mes1	-75723.6	-38198.2
CATCGGGCACAAGTAA-5386STDY7537944	0	0	0	0	0	0	1.14494	Mes1	32941.1	-4638.29
CATCGGGCACCAGATT-5386STDY7537944	0	0	0	0	0	0	0	STMN2+Fibro	-9868.89	26864.1
CATCGGGGTCATATGC-5386STDY7537944	0	0	0	0	0	0	0	Mes1	3114.72	1000.02
CATCGGGTCACTCCTG-5386STDY7537944	0	0	0	0	0	0	0	Mes1	-7573.92	-1601.23
CATCGGGTCCTTTCGG-5386STDY7537944	0	0	0	0	0	0	0	Mes1	-21251.9	-9405.25
CATCGGGTCTGTGCAA-5386STDY7537944	0	0	0	0	0	0	0	Mes1	-10613.9	2552.25
CATCGGGTCTTGCAAG-5386STDY7537944	0	0	0	0	0	0	0	Mes1	-62133.8	-28599.8
CATGACAAGAAACCGC-5386STDY7537944	0	0	0	0	0	0	0	Mes1	-19905.8	1631.95
CATGACAAGAAGGCCT-5386STDY7537944	0	0	0	0	0	0	0	ISL1+Mes	-7896.6	75132.2
CATGACAAGCTAGTCT-5386STDY7537944	0	0	0	0	0	0	0	Mes1	25707.7	-5619.47
CATGACACAGACTCGC-5386STDY7537944	0	0.900102	0	0	0	0	0	Mes1	-8441.1	-2989.23
CATGACAGTAACGTTC-5386STDY7537944	0	0	0	0	0	0	0	Mes1	-20105	-8425.89
CATGACAGTAGCGCTC-5386STDY7537944	0	0	0	0	0	0	0	Mes1	-13625.1	-6085.34
CATGACAGTGTTTGGT-5386STDY7537944	0	1.25617	0	0	0	0	0	Mes1	3189.17	-3603.4
CATGACATCCAAGCCG-5386STDY7537944	0	0	0	0	1.32852	0	1.32852	STMN2+Fibro	-6416.34	37665.4
CATGACATCGGTTAAC-5386STDY7537944	0	0	0	0.796217	0	0	0	Mes1	-11405.6	-4342.26
CATGACATCTGTCAAG-5386STDY7537944	0	0	1.127	0	0	0	0	ISL1+Mes	-753.008	26969.5
CATGCCTAGGCACATG-5386STDY7537944	0	1.61587	0	0	0	0	0	Mes1	-46222.9	-24900.8
CATGCCTCATCACAAC-5386STDY7537944	0	0	0	0	0	0	0	Mes1	-78457	-42541.7
CATGCCTGTCTAGCGC-5386STDY7537944	0	0	0	0	0	0	0	Mes1	10668.5	-1966.03
CATGCCTGTTGTACAC-5386STDY7537944	0	0	0	0	0	0	0	Mes1	20954.5	7516.31
CATGCCTTCATGCAAC-5386STDY7537944	0	0	0	0	0	0	0	Mes1	-45420.9	-21707
CATGGCGAGAAACCTA-5386STDY7537944	0	0	0	0	0	0	0	Mes1	-9384.15	-6258.79
CATGGCGAGAAGGTTT-5386STDY7537944	0	0	0	0	0	0	0	TransMes	-36978.1	13966.2
CATGGCGCAGACGCCT-5386STDY7537944	0	0	0	0	0	0	0	Mes1	26539.7	5942.42
CATGGCGGTAGCGCTC-5386STDY7537944	0	0	0	0	0	0	0	Mes1	27322.5	-2741.92
CATGGCGGTTAAAGAC-5386STDY7537944	0	0	0	0	0	0	0	Mes1	-49319.3	-20443.1
CATGGCGGTTGTCTTT-5386STDY7537944	0	0	1.5437	0	0	0	0	Mes1	5916.87	4265.26
CATGGCGTCGACAGCC-5386STDY7537944	0	0	0	0	0	0	0	Mes1	27729.1	2774.02
CATGGCGTCGCCGTGA-5386STDY7537944	0	0	0	0	0	0	0	Mes1	-68103.1	-31533.8
CATGGCGTCTGGTGTA-5386STDY7537944	0	0	0	0	0	0	0	Mes1	-20335.2	8422.87
CATTATCCAGGCTGAA-5386STDY7537944	0	0	0	0	0	0	0	Mes1	-93963.9	-39202.3
CATTATCCAGTTCCCT-5386STDY7537944	0	0	0	0	0	0	0	Mes1	-30753.4	-12515.1
CATTATCCATGGTAGG-5386STDY7537944	0	0	0	0	0	0	0	Mes1	-51701.7	-24859.8
CATTATCGTACGCTGC-5386STDY7537944	0	0	0	0	0	0	0	Mes1	19284.3	612.571
CATTATCGTCGGATCC-5386STDY7537944	0	0	0	0	0	0	0	Mes1	14921.6	-8251.52
CATTATCGTTCCACTC-5386STDY7537944	0	0	0	1.07251	0	0	0	Mes1	-12116.5	18154.4
CATTCGCAGAGTAAGG-5386STDY7537944	0	0	1.25464	0	0	0	0	Mes1	1646.44	-2819.8
CATTCGCAGTTAAGTG-5386STDY7537944	0	0	1.33571	1.33571	0	0	0	Mes1	-6496.97	8.67038
CATTCGCCAACTGCGC-5386STDY7537944	0	0	0	2.19156	0	0	1.09436	Mes1	-8273.78	6641.91
CATTCGCCACCGAATT-5386STDY7537944	0	0	0	0	0	0	0	Mes1	-621.152	2279.03
CATTCGCCAGGGAGAG-5386STDY7537944	0	0	0	1.18562	0	0	0	Mes1	-9501.58	10856.6
CATTCGCCATCTCGCT-5386STDY7537944	1.49105	1.00095	0	0	0	0	0	Mes1	-5788.48	2754.73
CATTCGCGTAGTACCT-5386STDY7537944	0	0.950908	0	0	0	0	0	Mes1	5679.25	4641.37
CATTCGCGTGGTGTAG-5386STDY7537944	0	0	0	0	0	0	0	Mes1	13153.1	13479
CATTCGCGTGTCCTCT-5386STDY7537944	0	0	0	0	0	0	0	Mes1	-5410.58	2962.22
CATTCGCTCACTATTC-5386STDY7537944	0	0	0	0	0	0	0	Mes1	-1705.46	-4911.6
CATTCGCTCCCACTTG-5386STDY7537944	0	0	0	0	0	0	0	Mes1	3257.82	-5527.61
CATTCGCTCGTGGGAA-5386STDY7537944	0	0	0	0	0	0	0	Mes1	14625.8	9332.2
CCAATCCAGGAATGGA-5386STDY7537944	0	0	0	0	0	0	0	Mes1	-17441	-3175.87
CCAATCCCAGACGCAA-5386STDY7537944	0	0	0	0	0	0	0	TransMes	-26622.2	18212
CCAATCCCAGGTGGAT-5386STDY7537944	0	0	0	0	0	0	0	Mes1	-33585.2	-13192.5
CCAATCCGTCGACTAT-5386STDY7537944	0	0	0	0	0	0	0	Mes1	-86278.2	-38480.7
CCAATCCGTTCGGGCT-5386STDY7537944	0	0	0.647885	1.0378	0	0	0	Mes1	-15417.8	1024.46
CCAATCCTCACCAGGC-5386STDY7537944	1.14904	1.14904	0	0	0	0	0	Mes1	1101.72	4324.86
CCAATCCTCGTCTGAA-5386STDY7537944	0	0	0	0	0	0	0	Mes1	-4491.12	-1935.57
CCAATCCTCTGTCTCG-5386STDY7537944	0.833299	0	0	0	0	0	0	Mes1	-29034.8	-13589.7
CCACCTACAGTCTTCC-5386STDY7537944	0	0	0	0	0	0	0	OCP	-83293.9	-41577.7
CCACCTAGTCCTCCAT-5386STDY7537944	0	1.01331	1.50616	0	0	0	0	Mes1	12893.3	-2295.96
CCACCTAGTGGCCCTA-5386STDY7537944	0	0	0	0	0	0	0	Mes1	22169.8	17038.1
CCACCTATCTAACTTC-5386STDY7537944	1.01893	0	1.01893	0	0	0	0	Mes1	6748.33	-358.675
CCACGGAAGATCACGG-5386STDY7537944	0	0	0	0	0	0	0	Mes1	-28092.3	-10415
CCACGGACACCTCGGA-5386STDY7537944	0	0	0	0	0	0	0	Mes1	-12644.4	9702.39
CCACGGATCACTTATC-5386STDY7537944	0	0	0	0	0	0	0	Mes1	27763.3	-590.022
CCACTACAGCGCTTAT-5386STDY7537944	0	0	0	0	0	0	0	OCP	-66235.7	-56085.4
CCACTACAGTCTTGCA-5386STDY7537944	0	0	0	0	0	0	0	Mes1	19996.1	499.237
CCACTACAGTGCCAGA-5386STDY7537944	1.29139	0	0	0	0	0	0	Mes1	-49383.7	-19667.1
CCACTACCACGGTTTA-5386STDY7537944	0	0.886212	0.886212	1.34855	0	0	0	STMN2+Fibro	-3095.97	43117
CCACTACCACTTGGAT-5386STDY7537944	0	0	0	0	0	0	0	Mes1	-13602.4	-7035.57
CCACTACCATCCAACA-5386STDY7537944	0	0	0	0	0	0	0	Mes1	31569	1719.99
CCACTACGTACGCTGC-5386STDY7537944	0	0	0	1.4464	0	0	0	STMN2+Fibro	-5827.94	21849.8
CCACTACGTATTCTCT-5386STDY7537944	0	0	0	0	0	0	1.05014	STMN2+Fibro	-5042.55	22535.1
CCACTACGTCGATTGT-5386STDY7537944	0	0	0	0	0	0	0	Mes1	-70433	-31292
CCACTACGTCGCTTCT-5386STDY7537944	0.55605	0	0.55605	0	0	0	0.55605	Mes1	-28524.2	-17772.6
CCACTACGTGACGGTA-5386STDY7537944	0	0	0	0	0	0	0	Mes1	-57884.6	-15143.8
CCACTACGTGCAGGTA-5386STDY7537944	0.735028	0	0	0	0	0	0	Mes1	-6762.81	35481.6
CCACTACTCCACGTGG-5386STDY7537944	0	0	0	0	0	0	0	Mes1	-1579.75	3220.12
CCACTACTCCGCAAGC-5386STDY7537944	0	0	0	0	0	0	0	Mes1	1697.29	3175.35
CCACTACTCCGCGTTT-5386STDY7537944	0	0	0	0	0	0	0	Mes1	2922.36	-2470.2
CCAGCGAAGCGCTCCA-5386STDY7537944	0	0.754481	0	0.754481	0	0	0	Mes1	-49929.5	-20783.6
CCAGCGAAGGACATTA-5386STDY7537944	0	0	0	0	0	0	0	Mes1	4814.65	6315.94
CCAGCGAAGGCGTACA-5386STDY7537944	0	0	0	0	0	0	0	Mes1	-54489.8	-23638.5
CCAGCGACACATTAGC-5386STDY7537944	0	0	0	0	0	0	0	Mes1	11101.7	7854.58
CCAGCGACACGTTGGC-5386STDY7537944	0	0	0	0	0	0	0	Mes1	-65747.3	-31178.6
CCAGCGACAGCCAATT-5386STDY7537944	0	0	0	0	0	0	0	Mes1	13691.3	6274.11
CCAGCGACAGGAATCG-5386STDY7537944	0	0	0	0	0	0	0	Mes1	23115.4	-1497.6
CCAGCGACAGTGAGTG-5386STDY7537944	0	1.2432	0	0	0	0	1.2432	Mes1	-4362.82	8959.29
CCAGCGAGTGGTGTAG-5386STDY7537944	0	0	0	0	0	0	0	RDH10+DistalMes	-64582.3	37926.7
CCAGCGAGTGTTTGGT-5386STDY7537944	1.33385	0	0	0	0	0	0	Mes1	-17511.4	-11126
CCAGCGAGTTACGACT-5386STDY7537944	0	0	0	0	0	0	0	Mes1	-81982.6	-35174.5
CCAGCGATCAACGAAA-5386STDY7537944	0	0	0	0	0	0	0	Mes1	-110723	46554.5
CCAGCGATCTAACGGT-5386STDY7537944	0	0	0	0	0	0	0	Mes1	15708.1	3291.19
CCATGTCCAAAGGTGC-5386STDY7537944	0	1.04402	0	0	0	0	0	STMN2+Fibro	-10641.3	25599.2
CCATGTCGTGCTAGCC-5386STDY7537944	0	0	0	0	0	0	0	Mes1	-22554.4	-6709.19
CCATGTCGTGCTTCTC-5386STDY7537944	0	0	0	0	0	0	0	Mes1	11152.4	212.147
CCATGTCGTGGTCTCG-5386STDY7537944	0	0	0	0	0	0	1.67422	Mes1	-35708.3	-3943.25
CCATGTCGTTCCACGG-5386STDY7537944	0	0	0	0	0	0	0	Mes1	-27847.3	-12408.8
CCATGTCTCGCGCCAA-5386STDY7537944	0	0	0	0	0	0	0	Mes1	-31159.6	-12224.7
CCATTCGAGAAGGCCT-5386STDY7537944	0	0	0	0	0	0	0	Mes1	-26606	-10834
CCATTCGAGCTAAACA-5386STDY7537944	0	0	0	0	0	0	0	Mes1	-64449	-27398.8
CCATTCGCAAGCTGGA-5386STDY7537944	0	0	0	0	0	0	0	Mes1	-64942.1	-30916.2
CCATTCGCAATAGCAA-5386STDY7537944	0	1.3658	0	0	0	0	0	Mes1	-17022	4508.52
CCATTCGCACTCAGGC-5386STDY7537944	0	0	0	0	0	0	0	MesCond	-86867.4	-39119.1
CCATTCGCAGACGCTC-5386STDY7537944	0	0	0	0	0	0	0	Mes1	-80447.3	-34538.1
CCATTCGCATGTAGTC-5386STDY7537944	0	0	0	0	0	0	0.791833	Mes1	-6181.67	-4836.89
CCATTCGGTTCTGTTT-5386STDY7537944	0	0	0	0	0.43627	0	0.43627	Mes1	-29063.6	-14946.1
CCATTCGTCACTGGGC-5386STDY7537944	0	0	0	0.70397	0	0	0	Mes1	858.604	3920.21
CCCAATCAGACTGTAA-5386STDY7537944	0	0	0	0	0	0	0	Mes1	-16906.1	967.453
CCCAATCAGTACGATA-5386STDY7537944	0	0	0	0	0	0	0	MesCond	-100734	-37495.5
CCCAATCAGTGCTGCC-5386STDY7537944	0	0	0.933427	0	0	0	0	Mes1	8832.65	1423.45
CCCAATCCACTCAGGC-5386STDY7537944	0	0	0	0	0	0	0	Mes1	-28609.2	-13278.4
CCCAATCGTCAGGACA-5386STDY7537944	0	0	0	0	0	0	0	Mes1	23092.8	-2439.36
CCCAATCGTCTCTTAT-5386STDY7537944	0	0	0	0	0	0	0	Mes1	17336.2	3042.89
CCCAATCGTGTTGAGG-5386STDY7537944	0	0.865454	0.865454	0	0	0	0	TransMes	-27480.1	7662.6
CCCAATCTCCGCGCAA-5386STDY7537944	0	0	0	0	0	0	0	Mes1	5347.44	8176.48
CCCAGTTAGGCGCTCT-5386STDY7537944	0	0	0	0	0	0	0	OCP	-74471.8	-35151.4
CCCAGTTCAATCCGAT-5386STDY7537944	0.953547	0	0	0	0	0	0	Mes1	1719.84	14024.4
CCCAGTTCACATCCGG-5386STDY7537944	0	0	0	0	0	0	0	Mes1	-54171.9	-25557.3
CCCAGTTCACGACGAA-5386STDY7537944	0	0	0	0	0	0	0	Mes1	-2550.72	-352.195
CCCAGTTCACGGTGTC-5386STDY7537944	0	0	0	1.56002	0	0	0.812252	STMN2+Fibro	-3832.73	15819.4
CCCAGTTCAGGTCCAC-5386STDY7537944	0	0	0	0	0	0	0	Mes1	-69516.4	-34481.3
CCCAGTTCAGTCACTA-5386STDY7537944	0	1.37966	0	0	0	0	0	Mes1	-25538.6	-6527.34
CCCAGTTCATCGGTTA-5386STDY7537944	0	0	0	0	0	0	0	Mes1	27622.9	-3204.83
CCCAGTTGTAAACCTC-5386STDY7537944	0	0	0	0	0	0	0	Mes1	-89325	-41814.2
CCCAGTTGTGAGGGAG-5386STDY7537944	0	1.53279	0	0	0	0	1.53279	Mes1	-68114.7	5501.44
CCCAGTTTCAGCGACC-5386STDY7537944	0	0	0	0	0	0	0	STMN2+Fibro	-9790.81	32489
CCCAGTTTCTGCCAGG-5386STDY7537944	0	0.748679	0	1.17199	0	0	0	STMN2+Fibro	-4918.7	22744
CCCATACAGCAATATG-5386STDY7537944	0	0	0	0	0	0	0	ChondroProg	-105604	-41826.8
CCCATACAGCTATGCT-5386STDY7537944	0	0	0	0.935774	0	0	0.935774	Mes1	-3847.58	-93.5805
CCCATACAGGGTTTCT-5386STDY7537944	0	0	0	0	0	0	0	Mes1	-17563.4	-5815.77
CCCATACCACAAGACG-5386STDY7537944	0	0	0	0	0	0	0	Mes1	17440.7	-1570.24
CCCATACGTATTAGCC-5386STDY7537944	0	0	0	0	0	0	0	Mes1	22214.1	73.9104
CCCATACGTCACACGC-5386STDY7537944	0	0	0	0	0	0	1.20951	Mes1	-12881.2	13694.3
CCCATACGTCTCTCTG-5386STDY7537944	0	0	1.3791	0.91054	0	0	0	Mes1	-7758.92	13851.3
CCCATACGTGTGCCTG-5386STDY7537944	0	0	0	0	0	0	0	Mes1	-62575	-27771.8
CCCATACTCTACTTAC-5386STDY7537944	0	0	0	0	0	0	0	Mes1	9925.13	306.28
CCCATACTCTTGAGAC-5386STDY7537944	0	0	0	0	0	0	1.35706	Mes1	-1410.15	7502.15
CCCTCCTAGAATCTCC-5386STDY7537944	0	0	0	1.6829	0	0	0	ISL1+Mes	-2580.79	22754.3
CCCTCCTAGATGCCAG-5386STDY7537944	0	1.25027	0	0	0	0	0	Mes4	16392.5	12293.2
CCCTCCTAGGGTTTCT-5386STDY7537944	0	0	0	0	0	0	0	Mes1	31468.1	-1924.17
CCCTCCTAGTTCCACA-5386STDY7537944	0	0	0	0	0	0	0	Mes1	-27587.9	-9904.86
CCCTCCTCAAAGCGGT-5386STDY7537944	0	0	0	0	0	0	0	Mes1	-14289	13466.4
CCCTCCTCACGAGAGT-5386STDY7537944	0	0	0	0	0	0	0	Mes1	-83122.1	-37152.9
CCCTCCTCAGCATACT-5386STDY7537944	0	0	0	0	0	0	0	Mes1	19366.4	-2822.33
CCCTCCTCAGTATAAG-5386STDY7537944	0	1.15229	0	0	0	0	0	Mes1	-10460.2	2258.47
CCCTCCTGTCTAGAGG-5386STDY7537944	0	1.51372	0	0	0	0	0	Mes1	4007.23	-2720.94
CCCTCCTGTTGAACTC-5386STDY7537944	0	0	0	0	0	0	0	Mes1	-85301.9	-38771.7
CCCTCCTGTTTACTCT-5386STDY7537944	0	0	0	0	0	0	0	Mes1	-73758.8	-33975
CCCTCCTTCTAGCACA-5386STDY7537944	0	0	0	0	0	0	0	Mes1	-33635.9	-18483.2
CCGGGATAGAGGTTGC-5386STDY7537944	0	0	0	0	0	0	0	Mes1	-24570.5	-2860.8
CCGGGATAGCTAACAA-5386STDY7537944	0.980829	0	0	0	0	0	0.980829	ISL1+Mes	-9835.35	41893.8
CCGGGATCAGGCTGAA-5386STDY7537944	0	0	0	0	0	0	0	Mes1	-55679.1	-24383.2
CCGGGATCAGTCACTA-5386STDY7537944	0	1.38166	0	0	0	0	0	Mes1	18113.3	-1795.19
CCGGGATCATGAAGTA-5386STDY7537944	0	0	0	1.65204	0	0	0	DistalMes	-101462	45568
CCGGGATGTAGAGTGC-5386STDY7537944	0	0	0	0	0	0	0	Mes1	-61183.3	10200.2
CCGGGATGTTCATGGT-5386STDY7537944	0	0	0	0	0	0	0	TransMes	-25668.9	13060.5
CCGGTAGAGACACTAA-5386STDY7537944	0.934083	0	0	0	0	0	0	Mes1	-12094.3	2487.12
CCGGTAGAGACTAGGC-5386STDY7537944	0	0	0	0	0	0	0	Mes1	3515.25	4440.34
CCGGTAGAGATGGCGT-5386STDY7537944	0	0	0.890763	0.890763	0	0	0	Mes1	-10805.3	11470.6
CCGGTAGAGCACAGGT-5386STDY7537944	0	0	1.40164	0	0	0	0	Mes1	-9693.73	14229.5
CCGGTAGAGGCATGTG-5386STDY7537944	0	0	0	0	0	0	0	TransMes	-26739.5	14886.1
CCGGTAGCATCCTAGA-5386STDY7537944	0	0	0	0	0	0	0	Mes1	-62042.9	-34558.9
CCGGTAGGTACAGACG-5386STDY7537944	1.30474	0	0	0	0	0	0	Mes1	7964.85	18740.6
CCGGTAGGTCTTCAAG-5386STDY7537944	0	1.36951	0	0	0	0	0	Mes1	-1240.35	-4335.39
CCGGTAGTCATTGCCC-5386STDY7537944	0	0	0	0	0	0	0	Mes1	-20351.2	11940.8
CCGGTAGTCGGTGTTA-5386STDY7537944	0	0	0	0	0	0	0	STMN2+Fibro	-6325.32	39611.1
CCGGTAGTCGTTACAG-5386STDY7537944	0	0	0	0	0	0	0	Mes1	-46250.8	-20224.8
CCGGTAGTCTCCAACC-5386STDY7537944	0	0	0	0	0	0	0	Mes1	2558.38	-1682.5
CCGTACTAGCGATTCT-5386STDY7537944	0	0	0	0	0	0	0	Mes1	19622.1	1689.41
CCGTACTAGTCCGTAT-5386STDY7537944	0	0	0	0	0	0	0	TransMes	-29997.9	7343
CCGTACTAGTTTAGGA-5386STDY7537944	0	0	0	0	0	0	0	Mes1	3345.81	-3577.03
CCGTACTCAATAACGA-5386STDY7537944	1.15676	0	0	0	0	0	0	Mes1	14069.2	1296.28
CCGTACTGTAGCGCTC-5386STDY7537944	0	0	0	0	0	0	0	RDH10+DistalMes	-111473	46957.7
CCGTACTGTCTAAAGA-5386STDY7537944	0.925356	0	0	0	0	0	0	TransMes	-22592.7	11927.2
CCGTACTGTGACCAAG-5386STDY7537944	0	0	0	0	0	0	0	Mes1	27617.8	-6674.74
CCGTACTGTTGTGGAG-5386STDY7537944	0	0	0	0	0	0	0	Mes1	1719.58	42226.8
CCGTACTTCATCGCTC-5386STDY7537944	0	0	0	0	0	0	0	Mes1	14957.3	-4396.33
CCGTACTTCATTTGGG-5386STDY7537944	0	0	0	0	0	0	0	DistalMes	-37040.1	14487.9
CCGTACTTCGGTGTCG-5386STDY7537944	0	0	0	0	0	0	0	Mes1	-6337.56	7228.08
CCGTACTTCTAACCGA-5386STDY7537944	0	0	0	0	0	0	0	Mes1	-53273.3	-26196.6
CCGTGGAAGACTCGGA-5386STDY7537944	0	0	0	0	0	0	0	Mes1	402.08	7336.47
CCGTGGAAGCAGACTG-5386STDY7537944	0	0	0	0	0	0	0	Mes1	-90168.8	-39617.4
CCGTGGAAGCCACCTG-5386STDY7537944	1.45743	0	0	0	0	0	0	Mes1	-62891.3	-30073.8
CCGTGGAGTAACGACG-5386STDY7537944	0	0	0	0	0	0	0	Mes1	8576.17	269.292
CCGTGGAGTACTTCTT-5386STDY7537944	0	0	0	0	0	0	0	Mes1	2850.39	-3123.64
CCGTGGAGTGCACCAC-5386STDY7537944	0	0	0	0	0	0	0	TransMes	-11127.7	11074.3
CCGTGGAGTGGAAAGA-5386STDY7537944	0	0	0	0	0	0	0	Mes1	-16525.8	-3705.03
CCGTGGATCCCGACTT-5386STDY7537944	0	0	0	0	0	0	0	Mes1	-26938.2	-11018.4
CCGTGGATCCCTAACC-5386STDY7537944	0	1.34613	0	0	0	0	0	Mes1	17801.8	898.365
CCGTTCAAGGGATGGG-5386STDY7537944	0	0	0.841925	0	0	0	0	Mes1	16793.7	5354.36
CCGTTCACAAGCGTAG-5386STDY7537944	0	0	0	0	0	0	0	Mes1	-18118.5	-8255.81
CCGTTCACACATTCGA-5386STDY7537944	0	0	0.885877	0	0	0	0	TransMes	-14884.3	12594.6
CCGTTCACAGTCTTCC-5386STDY7537944	0	1.23277	0	0	0	0	0	Mes2	39857.3	-10735.7
CCGTTCAGTATGGTTC-5386STDY7537944	0	0	0	0	0	0	0	OCP	-78939	-50803.6
CCGTTCAGTCGCGAAA-5386STDY7537944	0	0	0	0	0	0	0	Mes1	-52642.9	-26646.1
CCGTTCATCCTTCAAT-5386STDY7537944	0	0	0	0	0	0	0	Mes1	-26064.9	-12204.4
CCGTTCATCGGATGTT-5386STDY7537944	0.773468	0	0	0	0	0	0	DistalMes	-19780.4	17322.9
CCTAAAGAGAAACCAT-5386STDY7537944	0	0	0	0	0	0	0	Mes1	-5834.09	6857.4
CCTAAAGAGAATGTTG-5386STDY7537944	0	0	0	0	0	0	0	Mes1	-16998.3	-3371.81
CCTAAAGAGACGACGT-5386STDY7537944	0	0	0	0	0	0	0	Mes1	13875.9	-4194.67
CCTAAAGAGCTGCAAG-5386STDY7537944	0	0	0	0	0	0	0	Mes1	-111580	-40500.4
CCTAAAGAGGCAGGTT-5386STDY7537944	0	0	0	0	0	0	0	Mes1	-3006.59	-872.997
CCTAAAGAGTCGTTTG-5386STDY7537944	0	0	0	0	0	0	0	Mes1	-5647.66	2363.52
CCTAAAGCAGGATCGA-5386STDY7537944	0	0	0	0	0	0	0	STMN2+Fibro	-4165.72	25837.2
CCTAAAGGTACACCGC-5386STDY7537944	0	0	0	0	0	0	0	Mes1	6833.81	-5002.66
CCTAAAGTCCGAACGC-5386STDY7537944	0	0	0	0	0	0	0	Mes1	-64299.3	-30808.5
CCTAAAGTCTTCCTTC-5386STDY7537944	0	1.15185	0	0	0	0	0	Mes1	18615.4	2605.76
CCTACACAGAGCCCAA-5386STDY7537944	0	0	0	0	0	0	0	Mes1	22068.8	4652.34
CCTACACAGAGGACGG-5386STDY7537944	0	0	0	0	0	0	0	Mes1	3483.72	-2577.23
CCTACACAGATCACGG-5386STDY7537944	1.11611	0	0	0	0	0	0	Mes1	-4475.13	-281.281
CCTACACAGCCGGTAA-5386STDY7537944	0	0	0	1.07952	0	0	0	STMN2+Fibro	-7121.28	85104.6
CCTACACAGTATCTCG-5386STDY7537944	0	0	0	0	0	0	0	Mes1	-11705.4	-4717.83
CCTACACCAGCCTTGG-5386STDY7537944	0	0	0	0	0	0	0	Mes1	-85998.5	-42022
CCTACACGTAGGGTAC-5386STDY7537944	0	0	0	0	0	0	0	Mes1	26929.5	1490.07
CCTACACTCCGTAGTA-5386STDY7537944	0	1.02668	0	0	0	0	0	TransMes	-28159.7	22368.8
CCTACACTCTTCTGGC-5386STDY7537944	0	0	0	0	0	0	1.40907	OCP	-76260	-38306.9
CCTACCAAGCAATATG-5386STDY7537944	0	1.26213	0	0	0	0	0	Mes1	1392.88	5989.08
CCTACCAAGCCTATGT-5386STDY7537944	0	0	0	0	0	0	0	Mes1	-58188.9	-29353.8
CCTACCAAGTAGCGGT-5386STDY7537944	0	0	0	0	0	0	0	Mes1	11497.9	14548.7
CCTACCAGTCACCCAG-5386STDY7537944	0	0	0	0	0	0	0	Mes1	-58283.4	-30719.5
CCTACCAGTCGTTGTA-5386STDY7537944	0	0	0	0	0	0	0	Mes1	5819.74	2889.45
CCTACCAGTCTTCGTC-5386STDY7537944	0	0	0	1.45402	0	0	0.970836	Mes1	-16344.5	14097.4
CCTACCATCGCCCTTA-5386STDY7537944	0	0	1.19245	0	0	0	1.19245	Mes1	7026.22	-2640.73
CCTACCATCTGCCAGG-5386STDY7537944	0.796284	0.796284	0	0	0	0	0	Mes1	-1855.22	-797.774
CCTACCATCTTGCCGT-5386STDY7537944	0	0	0	0	0	0	0	TransMes	-49030.4	24312.5
CCTAGCTCAGATAATG-5386STDY7537944	0	0	0	0	0	0	0	Mes1	-51621.8	-21983.1
CCTAGCTCAGCCTTTC-5386STDY7537944	1.07011	0	0	0	0	0	0	Mes1	10683.4	-3838.67
CCTAGCTCAGTAAGCG-5386STDY7537944	0	0	0	0	0	0	0	Mes1	-7807.99	-4348.16
CCTAGCTGTCGCTTTC-5386STDY7537944	0	0	0	0	0	0	0	Mes1	-4707.34	9242.29
CCTAGCTGTCTAGTGT-5386STDY7537944	0	0	0	0	0	0	1.18705	Mes1	18945.7	18286.5
CCTAGCTGTGATGCCC-5386STDY7537944	0	0	0	0	0	0	1.23329	Mes1	3563.78	4526.23
CCTAGCTGTGCGAAAC-5386STDY7537944	0	0	0	0	0	0	1.25116	STMN2+Fibro	-5870.2	30185.6
CCTAGCTGTTTAGGAA-5386STDY7537944	2.15836	0	0	0	0	0	0	Mes1	-880.2	7325.38
CCTAGCTTCAGTTCGA-5386STDY7537944	0	0	0	0	0	0	0	Mes1	-80023	-34949.5
CCTAGCTTCGGCTACG-5386STDY7537944	0	0	0	0	0	0	0	Mes1	-6290.65	-7044.41
CCTAGCTTCTGGCGAC-5386STDY7537944	0	0	0	0	0	0	0	Mes1	-5437.75	-3433.68
CCTATTAAGAGCCTAG-5386STDY7537944	1.3455	0	0	0	0	0	0	Mes1	-16674.3	-7755.4
CCTATTAAGCTACCTA-5386STDY7537944	1.43423	0	0.954823	0	0	0	0	ISL1+Mes	-5167.74	33929.8
CCTATTAAGGAGTCTG-5386STDY7537944	0	0	0	0	1.12181	0	0	Mes1	25930.2	5962.56
CCTATTACACGTGAGA-5386STDY7537944	0	0	1.40767	0	0	0	0	Mes1	-19779.3	-7751.83
CCTATTAGTTAGGGTG-5386STDY7537944	0	0	0	0	0	0	0	OCP	-108516	-41750.4
CCTATTAGTTTAGGAA-5386STDY7537944	0	0	0	0	0	0	0	Mes1	-109189	-40099.4
CCTATTATCTAACGGT-5386STDY7537944	0	0	1.439	0	0	0	0	Mes1	-46821.2	-18881.9
CCTCAGTAGCGTGTCC-5386STDY7537944	0	0	0	0	0	0	0	Mes1	-72175	-33463.6
CCTCAGTAGTACGTAA-5386STDY7537944	0	1.09304	0	1.09304	0	0	0	Mes1	-99.7555	2526.77
CCTCAGTCACTGTCGG-5386STDY7537944	0	0	0	0	0	0	0	Mes1	-27451.8	-14264.4
CCTCAGTCAGGAATCG-5386STDY7537944	0	0	0	0	0	0	0	Mes1	8839.61	-1236.93
CCTCAGTCAGTTCCCT-5386STDY7537944	0	0	0	0	0	0	0	Mes1	-65149.6	-28878
CCTCAGTGTCACTGGC-5386STDY7537944	0	0	0	0	0	0	0	Mes1	-64222.8	-30415.9
CCTCAGTGTCCGAATT-5386STDY7537944	0	0	0	0	0	0	0	Mes1	-44561.3	-10386.8
CCTCAGTGTTCCCGAG-5386STDY7537944	0	0	0	0	0	0	0	OCP	-60547.6	-57754.7
CCTCAGTTCATTCACT-5386STDY7537944	1.12714	0	1.12714	0	0	0	1.12714	Mes1	1502.65	-2981.7
CCTCTGAAGAAGATTC-5386STDY7537944	0	0	0	0	0	0	0	Mes1	-12584	-5553.72
CCTCTGAAGACCGGAT-5386STDY7537944	0	0	0	0	0	0	0	Mes1	-60131.3	-29186.2
CCTCTGAAGCCATCGC-5386STDY7537944	1.41415	0	1.12341	0	0	0	0	Mes1	-2139.94	33445.3
CCTCTGAAGTCATGCT-5386STDY7537944	0	0	0	0	0	0	0	Mes1	-28745.1	-12884.3
CCTCTGACACAACGCC-5386STDY7537944	0	0	0	0	0	0	0	TransMes	-28546.8	6966.82
CCTCTGACAGAGTGTG-5386STDY7537944	0	0	0	0	0	0	1.27759	Mes1	-26994.3	-9108.88
CCTCTGAGTATAGTAG-5386STDY7537944	0	0	0	0	0	0	0	Mes1	-33016.4	-23555.2
CCTCTGAGTTGGACCC-5386STDY7537944	0	0	0	0	0	0	0	TransMes	-9444.92	9883.29
CCTCTGATCAAAGTAG-5386STDY7537944	0	0	0	0	0	0	0	Mes1	-52859.3	-25834.4
CCTCTGATCCTGTAGA-5386STDY7537944	0	0	0	0	0	0	0	Mes1	16815.8	-1222.79
CCTCTGATCTGGTGTA-5386STDY7537944	0	0	0	0	0	0	0	Mes1	-55569.5	-25570.1
CCTTACGAGACTGTAA-5386STDY7537944	0	0	0	0	0	0	0	Mes1	-16772.9	13922.2
CCTTACGAGTTGAGAT-5386STDY7537944	0	0	0	0	0	0	0	OCP	-77632	-48291.2
CCTTACGCAAGCGCTC-5386STDY7537944	0	1.23848	0	0	0	0	0	Mes1	-4040.46	-4891.19
CCTTACGCACCAACCG-5386STDY7537944	0	1.3495	1.3495	0	0	0	0	Mes1	16170.6	-94.0132
CCTTACGCACGGACAA-5386STDY7537944	0	0	0	0.835512	0	0	0.835512	Mes1	-10117.6	-5915.47
CCTTACGCACGGCGTT-5386STDY7537944	0	0	0	0	0	0	0	Mes1	-44266.1	-20444.4
CCTTACGGTAGAGCTG-5386STDY7537944	0	0	0	0	0	0	0	Mes1	-6648.98	-638.119
CCTTACGGTTCCCGAG-5386STDY7537944	0	0	0	0	0	0	0	TransMes	8009.8	5445.18
CCTTCCCAGATGTGTA-5386STDY7537944	0	0	0	0	0	0	0	OCP	-54605	-32618
CCTTCCCAGCCCTAAT-5386STDY7537944	0	0	0	0	0	0	0	OCP	-64754.5	-48134.3
CCTTCCCAGGCCGAAT-5386STDY7537944	0	0	0.792361	0	0	0	0.792361	Mes1	-5894.71	-4567.51
CCTTCCCCAATTGCTG-5386STDY7537944	0	0	0	0.970836	0	0	0	Mes1	-16013.8	-6644.96
CCTTCCCCATCACCCT-5386STDY7537944	0	0	1.03927	1.03927	0	0	1.03927	Mes4	-22326.4	22992.3
CCTTCCCCATTACGAC-5386STDY7537944	0	0	1.04605	0	0	0	0	Mes1	-22304.2	-2785.42
CCTTCCCGTCTAGGTT-5386STDY7537944	0	0	0	0	0	0	0	Mes1	18751.6	4066.01
CCTTCCCTCAATCACG-5386STDY7537944	0	0	0	0	0	0	0	Mes1	-16358.5	10978.6
CCTTCCCTCATGTAGC-5386STDY7537944	0	0.931465	0.931465	0.931465	0	0	0	Mes1	-5980.28	8682.11
CCTTCCCTCCCTAACC-5386STDY7537944	0	0	0	0	0	0	0	Mes1	-61817.2	-25958.1
CCTTCCCTCGCGATCG-5386STDY7537944	0	0	0	0	0	0	0	Mes1	30475.4	-5091.63
CCTTCCCTCGTACGGC-5386STDY7537944	0	0	0	0	0	0	0	Mes1	10960.7	3494.13
CCTTCGAAGTGAACAT-5386STDY7537944	0	0	0	0	0	0	0	Mes1	4519.22	-2942.19
CCTTCGAAGTGCCATT-5386STDY7537944	0	0	0	0	0	0	0	Mes1	-20893.5	-1745.35
CCTTCGACAAGTCTGT-5386STDY7537944	0	0	0	0	0	0	0	Mes1	-11007.7	-1920.4
CCTTCGAGTCTTTCAT-5386STDY7537944	0	0	0	0	0	0	0	Mes1	19105.8	383.027
CCTTTCTAGCACGCCT-5386STDY7537944	0	0	0	0	0	0	0	Mes1	28333.2	-6456.24
CCTTTCTAGCTATGCT-5386STDY7537944	0	0	0	0	0	0	0	STMN2+Fibro	-5180.86	37443.4
CCTTTCTGTACCGGCT-5386STDY7537944	0	0	0	1.28002	0	0	0	STMN2+Fibro	-1722.77	24882.8
CCTTTCTTCCAACCAA-5386STDY7537944	1.19502	0	0	1.19502	0	0	0	Mes1	-11052.5	16298.7
CCTTTCTTCCAAGTAC-5386STDY7537944	0	0	0	0	0	0	0	Mes1	-10729.1	-6135.58
CCTTTCTTCTTGCAAG-5386STDY7537944	0	0	0	0	0	0	0	Mes1	-64992.5	-30745.6
CGAACATAGATGGCGT-5386STDY7537944	0	0	1.31701	0	0	0	0	Mes1	-7269.37	7818.65
CGAACATAGTTTAGGA-5386STDY7537944	0	0	0	0	0	0	0	Mes1	-18770.1	-327.123
CGAACATGTACAAGTA-5386STDY7537944	0	0	0	0	0	0	0	Mes1	-34715	-15567.9
CGAACATTCGCTAGCG-5386STDY7537944	0	0	0	0	0	0	0	Mes1	-31116.4	-13435.2
CGAATGTCAAGGCTCC-5386STDY7537944	0	0	0	0	0	0	0	DistalMes	-106629	44509.1
CGAATGTGTAGCGTGA-5386STDY7537944	0	0	0	0	0	0	0	Mes1	-11785.3	-4399.44
CGAATGTGTCTAGTGT-5386STDY7537944	0	0	1.58463	0	0	0	0	Mes1	-22423.4	-8526.4
CGAATGTGTCTTTCAT-5386STDY7537944	0	0	0	0	0	0	0	Mes1	-69016.8	-33806.6
CGACCTTAGTGGAGTC-5386STDY7537944	0	1.19727	0	0	0	0	0	Mes1	20923.5	-2957.51
CGACCTTCAGTTCCCT-5386STDY7537944	0	0	0	0	0	0	0	Mes1	-55618.2	-25367.9
CGACCTTGTAAGGATT-5386STDY7537944	0.782247	0	0	0.782247	0	0	0	Mes1	-5536.87	2288.78
CGACCTTGTCCCTTGT-5386STDY7537944	0	0	0	0	0	0	0	Mes1	12434.9	10492.8
CGACCTTTCTGGTTCC-5386STDY7537944	0	1.13596	0	0	0	0	0	Mes1	25299.4	-4810.28
CGACTTCAGACTACAA-5386STDY7537944	0	0	0	0	0	0	0	Mes1	1749.54	4157.95
CGACTTCAGATCCTGT-5386STDY7537944	0	0	0	1.06748	0	0	0	Mes1	-9988.6	-4996.66
CGACTTCAGTAGCCGA-5386STDY7537944	0	1.67246	0	0	0	0	0	Mes1	-86122.6	44252.7
CGACTTCCAAAGGTGC-5386STDY7537944	0	1.12629	0	0	0	0	0	Mes1	22163.1	5412.64
CGACTTCCACACTGCG-5386STDY7537944	0	1.05634	0	0	0	0	0	Mes1	-40442.5	-17108.2
CGACTTCCAGTAACGG-5386STDY7537944	0	0.924896	0	0	0	0	0	Mes1	-11937.4	-5133.74
CGACTTCCAGTGGAGT-5386STDY7537944	0	0	0	0	0	0	0	MesCond	-89204.6	-27221
CGACTTCGTACTCTCC-5386STDY7537944	0	0	0	0	0	0	0	Mes1	17591.3	4897.74
CGACTTCGTGACCAAG-5386STDY7537944	0	0	0	0	0	0	0	Mes1	-65091.4	-52114.9
CGACTTCGTTATTCTC-5386STDY7537944	0	0	0	0	0	0	0	TransMes	-12994	10660.2
CGACTTCGTTCGAATC-5386STDY7537944	0	0.956004	0	0	0	0	0	Mes1	21564.3	1712.89
CGAGAAGAGGACGAAA-5386STDY7537944	0	0	0	0	0	0	0	Mes1	-5103.74	4095.07
CGAGAAGCACAAGTAA-5386STDY7537944	1.44121	0	0	0	0	0	0	Mes1	-98887.7	-39591.2
CGAGAAGCAGTGGAGT-5386STDY7537944	0	0	1.06324	0	0	0	0	Mes1	-9529.46	3815.67
CGAGAAGCATTAACCG-5386STDY7537944	0	0	0	0	0	0	0	Mes1	-27397.4	-11114
CGAGAAGTCCAATGGT-5386STDY7537944	0	0	0	0	0	0	0	Mes1	16605.1	-4737.07
CGAGAAGTCGGCTACG-5386STDY7537944	0	0	0	0	0	0	0	Mes1	18176.6	541.197
CGAGCACAGACAGACC-5386STDY7537944	0	0	1.62155	1.10871	0	0	0	Mes1	9404.74	996.184
CGAGCACAGCTAGTCT-5386STDY7537944	0	0	0	0	0	0	0	Mes1	-58278.2	28968
CGAGCACAGCTGCGAA-5386STDY7537944	1.54472	0	0	0	0	0	0	Mes1	-12193.2	-3454.29
CGAGCACAGTAGGCCA-5386STDY7537944	0	0	0	0	0	0	0	Mes1	-95890.6	-43130.7
CGAGCACTCAACCAAC-5386STDY7537944	0	0	0	0	0	0	0	Mes1	-3258.39	5735.57
CGAGCACTCCGCAAGC-5386STDY7537944	0	0	0	0	0	0	0	Mes1	-50809	-24817.2
CGAGCACTCGTGGTCG-5386STDY7537944	0	0	0	1.57849	0	0	0	Mes1	-6369.79	-4449.27
CGAGCACTCTGGCGAC-5386STDY7537944	0	0	0	0	0	0	0	Mes1	-56851.4	-32773.8
CGAGCCAAGAAGGCCT-5386STDY7537944	0	0	0	0	0	0	0	Mes1	-9446.49	3971.99
CGAGCCAAGAGTACCG-5386STDY7537944	0	0	0	0	0	0	0	Mes1	-21757.9	16056.9
CGAGCCAAGCCCTAAT-5386STDY7537944	0	0	0	0	0	0	0	OCP	-78148.5	-49606.9
CGAGCCAAGCTAGCCC-5386STDY7537944	0	0	0	0	0	0	0	Mes1	-6655.3	-1993.56
CGAGCCAAGGGAAACA-5386STDY7537944	0	0	0	0	0	0	0	Mes1	5041.34	-786.007
CGAGCCACACGTTGGC-5386STDY7537944	0	0	0	0	0	0	0	Mes1	12961.1	885.585
CGAGCCACAGCTGCAC-5386STDY7537944	0	0	0	0	0	0	0	Mes1	-9561.58	-2767.17
CGAGCCAGTCTCATCC-5386STDY7537944	0	0	0	0	0	0	0	Mes1	-14882.2	86.5438
CGAGCCATCAATCTCT-5386STDY7537944	0	0	0	0	0	0	0	Mes1	-13516	-5655.1
CGAGCCATCCTGTACC-5386STDY7537944	0	0	0	0	0	0	0	MesCond	-92337	-34170.6
CGATCGGAGAAGAAGC-5386STDY7537944	0	1.10994	0	0	0	0	0	Mes1	-12233.5	8331.59
CGATCGGCAGCCTTGG-5386STDY7537944	0	0	0	0	0	0	0	Mes1	-35133.4	-14657.6
CGATCGGCAGGACGTA-5386STDY7537944	0	0	0	0	0	0	0	Mes1	-28162	-16266.2
CGATCGGCAGTCAGAG-5386STDY7537944	0	0	0	0	0	0	0	Mes1	-880.915	-46.9853
CGATCGGGTACGAAAT-5386STDY7537944	0	0	0	0	0	0	0	Mes1	17447.9	3428.81
CGATCGGTCCCAGGTG-5386STDY7537944	0	0	1.07632	1.07632	0	0	0	Mes1	-14475	-5679.39
CGATCGGTCCCTAACC-5386STDY7537944	0	1.20164	0.771399	0	0	0	0	STMN2+Fibro	-6997.55	15996.6
CGATCGGTCCGTCATC-5386STDY7537944	0	0	0	0	0	0	0	Mes1	-25371.1	-10141.6
CGATCGGTCGATCCCT-5386STDY7537944	1.01543	0	0	0	0	0	0	ISL1+Mes	-9369.79	57093.6
CGATCGGTCGGTCTAA-5386STDY7537944	0	0	0	0	0	0	0	Mes1	-42202.9	-18224.7
CGATCGGTCTGTCTAT-5386STDY7537944	0	0	0	0	0	0	0	Mes1	5069.63	2360.35
CGATGGCAGGCATTGG-5386STDY7537944	0	0	0	0	0	0	0	Mes1	-51059	-15287.5
CGATGGCAGGCCCTCA-5386STDY7537944	0	0	0	1.39681	0	0	0	Mes1	-83778.3	-37783.2
CGATGGCAGTGATCGG-5386STDY7537944	0	0	0	0	0	0	0	Mes1	-8012.37	7733.01
CGATGGCCAAGCCCAC-5386STDY7537944	0	0	0	0	0	0	0	Mes1	14815.5	8494.68
CGATGGCCAGGGTTAG-5386STDY7537944	0	0	0	0	0	0	0	Mes1	-13996.5	5710.73
CGATGGCTCCAAACTG-5386STDY7537944	0	0	0	0	0	0	0	Mes1	-9440.4	-2939.22
CGATGGCTCCAAATGC-5386STDY7537944	0	0	0	0	0	0	0	Mes1	17727.8	-5273.77
CGATGGCTCGTAGGTT-5386STDY7537944	0	0	0	0	0	0	0	Mes1	-70292	-33300.1
CGATGTAAGAGCTATA-5386STDY7537944	0	0	0	0	0	0	0	OCP	-89036.1	-41978
CGATGTAAGATCGATA-5386STDY7537944	0	0	0	2.18663	0	0	0	Mes1	6912.39	-330.651
CGATGTAAGCTCAACT-5386STDY7537944	0	0	0	0	0	0	0	Mes1	-67586.1	-34750.8
CGATGTACAATCCGAT-5386STDY7537944	0	0	0	0	0	0	0	Mes1	974.45	12635
CGATGTACACAGGAGT-5386STDY7537944	0	0	0	0	0	0	0	Mes1	-61259.4	-28981.9
CGATGTACACCATCCT-5386STDY7537944	0	0	0	0	0	0	0	OCP	-26866.5	-25428.7
CGATGTACACCGATAT-5386STDY7537944	0	0	0	0	0	0	0	Mes1	-2562.25	2762.45
CGATGTACACTGCCAG-5386STDY7537944	0	0	0.940793	0	0	0	0	Mes1	-5489.11	842.369
CGATGTACAGGCAGTA-5386STDY7537944	0	0	0	1.02542	0	0	0	Mes4	-11691.5	45610.8
CGATGTACATTGGGCC-5386STDY7537944	0	0	0	0	0	0	0	Mes1	-11176.9	-5425.37
CGATGTAGTTCGGGCT-5386STDY7537944	0	2.00871	0	0	0	0	0	Mes1	15980.6	45.7113
CGATGTATCCGTCAAA-5386STDY7537944	0	0	0	0	0	0	0	Mes1	24248.7	-5220.97
CGATGTATCTACTATC-5386STDY7537944	0	1.31721	1.31721	0	0	0	0	TransMes	-20108.2	21798
CGATGTATCTGACCTC-5386STDY7537944	1.21615	0	0	0	0	0	0	Mes1	-1261.04	7412.84
CGATTGAAGCACCGCT-5386STDY7537944	0	0	0	0.832858	0	0	0	STMN2+Fibro	-17304.3	33667.9
CGATTGACAGGACCCT-5386STDY7537944	0	1.34204	0	0	0	0	0	Mes1	19777.2	2182.42
CGATTGACAGGTTTCA-5386STDY7537944	0	0.993825	0.993825	0	0	0	0.993825	STMN2+Fibro	-3201.37	15062.1
CGATTGAGTCTCTCGT-5386STDY7537944	0	0	0	0	0	0	0	Mes1	-54315.8	-27196.7
CGATTGAGTTACGACT-5386STDY7537944	0.827241	0.827241	0	0	0	0	0	Mes1	16458.3	4931.09
CGATTGATCTGCCCTA-5386STDY7537944	0	0	0	0	0	0	0	Mes1	22429.9	72.9447
CGCCAAGAGATGCCAG-5386STDY7537944	0	0	0	0	0	0	0	Mes1	-6967.37	11969.2
CGCCAAGAGCTGGAAC-5386STDY7537944	0	0	1.37633	0	0	0	0	Mes1	1552.06	4223.52
CGCCAAGCATGATCCA-5386STDY7537944	0	0	0	0	0	0	0	Mes1	34917.9	-9675.81
CGCCAAGCATGTCTCC-5386STDY7537944	0	0	0	0	0	0	0	Mes1	-90212.8	-41525.8
CGCCAAGGTCGAACAG-5386STDY7537944	0	0	0	0	0	0	0	OCP	-79125.5	-49227.9
CGCCAAGGTTACGCGC-5386STDY7537944	0	0	0	0	0	0	0	STMN2+Fibro	-5010.09	41400.1
CGCCAAGTCACCATAG-5386STDY7537944	0	0	0	1.09915	0	0	0	Mes1	-25998	-17972.6
CGCCAAGTCGCAGGCT-5386STDY7537944	0	0	0	0	0	0	0	Mes1	-22101.4	-12595.6
CGCCAAGTCGGAGGTA-5386STDY7537944	0	0	0	0	0	0	0	Mes1	-17769.4	6536.33
CGCCAAGTCTGGCGAC-5386STDY7537944	0	0	0	0	0	0	0	MesCond	-81629.4	-29225.5
CGCCAAGTCTTGTTTG-5386STDY7537944	0	0.831318	0	0.831318	0	0	0	Mes1	8170.03	3868.9
CGCGGTAAGCATCATC-5386STDY7537944	0	0	1.10196	0	0	0	0	Mes1	21336.3	1135.38
CGCGGTAAGCCACCTG-5386STDY7537944	0	0	0	0	0	0	0	Mes1	-22410.9	-9577.87
CGCGGTAAGCGACGTA-5386STDY7537944	0	0	0	0	0	0	0	Mes1	11898.2	9700.49
CGCGGTAAGGCTAGAC-5386STDY7537944	0	1.04809	1.04809	0	0	0	0	Mes1	8614.16	-66.2593
CGCGGTACACGTGAGA-5386STDY7537944	0	0	0	0	0	0	0	Mes1	-25147	-11527.2
CGCGGTACAGAGTGTG-5386STDY7537944	0	0	0	0	0	0	0	Mes1	17845.9	-4018.75
CGCGGTACATGGTCTA-5386STDY7537944	0	0	0	0	0	0	0	Mes1	22351.7	1132.11
CGCGGTATCACAGGCC-5386STDY7537944	0	0	0	0	0	0	0	Mes1	6372.64	6726.24
CGCGGTATCAGGCCCA-5386STDY7537944	0	0	0	0	0	0	0	Mes1	20991.4	11073
CGCGGTATCCAGAGGA-5386STDY7537944	0	0	0	0	0	0	0	STMN2+Fibro	-5087.06	24323.6
CGCGGTATCCATGAGT-5386STDY7537944	0	0	0	0	0	0	0	Mes1	-14868	-6953.25
CGCGGTATCCCTCAGT-5386STDY7537944	0	0	0	0	0	0	0	OCP	-69058.3	-57279.7
CGCGGTATCGTTGCCT-5386STDY7537944	0	0	0	0	0	0	0	STMN2+Fibro	-3449.94	29969.9
CGCGTTTAGTGTACGG-5386STDY7537944	0	0	0	0	0	0	0	Mes1	10435.1	-2771.96
CGCGTTTCACACCGAC-5386STDY7537944	0	0	0.912141	0	0	0	0	Mes1	4433.34	5307.46
CGCGTTTCACGGTGTC-5386STDY7537944	0	0	0.971346	0	0	0	0.971346	Mes1	-6006.28	5587
CGCGTTTCAGGATTGG-5386STDY7537944	0	0	1.34393	0	0	0	0	Mes1	13878.3	9604.33
CGCGTTTCATCTATGG-5386STDY7537944	0	0	0	1.20556	0	0	0	Mes1	-12774.5	9591.83
CGCGTTTGTCAACATC-5386STDY7537944	0	0	0	0	0	0	0	Mes1	-11053.8	6673.83
CGCGTTTGTTTGTTTC-5386STDY7537944	0	0	0	0	0	0	0	TransMes	-28936.3	8274.19
CGCGTTTTCGACCAGC-5386STDY7537944	0	0	0	0	0	0	0	Mes1	-29466.8	-10797.3
CGCGTTTTCGGACAAG-5386STDY7537944	0	0	0	0	0	0	1.46788	Mes1	5386.42	-3691.73
CGCTATCCACCCATTC-5386STDY7537944	0	0	0	0	0	0	0	TransMes	-22955.5	11933.5
CGCTATCCACGCGAAA-5386STDY7537944	0	0	0	0	0	0	0	STMN2+Fibro	-12637.1	39366.4
CGCTATCCAGACGCCT-5386STDY7537944	0	0	0	0	0	0	0	Mes1	-26915.3	-10317.5
CGCTATCGTAAACACA-5386STDY7537944	0	0	0	0	0	0	0	Mes1	-33675.4	-15068.5
CGCTATCGTCCTCTTG-5386STDY7537944	0	0	0	0	0	0	0	Mes1	-3305	-3620.46
CGCTATCGTTCGTGAT-5386STDY7537944	0	0	0	0	0	0	0	Mes1	-67630.7	-21954.3
CGCTATCTCAACCATG-5386STDY7537944	0	0	0	0	0	0	0	Mes1	13293.1	-3049.22
CGCTATCTCTCCAACC-5386STDY7537944	0	0	0	0	0	0	0.762262	STMN2+Fibro	-7245.43	34314.3
CGCTGGAAGGTGATTA-5386STDY7537944	0	0	0	0	0	0	0	Mes1	-27468.3	-6719.78
CGCTGGAAGTCTCCTC-5386STDY7537944	0	0	0	0	0	0	0	Mes1	-37634	-16037.2
CGCTGGACAACGATGG-5386STDY7537944	0	0	0	0	0	0	0	Mes1	-67849.6	-31291.4
CGCTGGACAACTGCGC-5386STDY7537944	0	0	0	0	0	0	0	Mes1	-76128.9	-40537.8
CGCTGGACAAGTTAAG-5386STDY7537944	0	0	0	0	0	0	0	Mes1	-10148.4	3160.24
CGCTGGACACCTCGTT-5386STDY7537944	0	0	0	0	0	0	0	Mes1	20045.6	-1620.76
CGCTGGAGTGAGGCTA-5386STDY7537944	0	0	0	0	0	0	0	OCP	-71913	-50215.7
CGCTGGAGTTCCCTTG-5386STDY7537944	0	0	0	0	0	0	1.24075	Mes1	-85426.6	-38251.9
CGCTGGATCACAATGC-5386STDY7537944	0	0	0	0	0	0	0	Mes1	941.49	3746.23
CGCTTCACAGCTGGCT-5386STDY7537944	0	0	0	0	0	0	0	Mes1	7572.73	-308.779
CGCTTCAGTCTCCCTA-5386STDY7537944	0	1.01108	0	0	0	0	0	Mes1	10475.7	4797.27
CGGACACCATTCTCAT-5386STDY7537944	1.32547	0	0	0	0	0	0	Mes1	716.713	9872.46
CGGACACTCTTCTGGC-5386STDY7537944	0	0	0	0	0	0	0	Mes1	14396	987.861
CGGACGTAGAGGTTGC-5386STDY7537944	0	0	0	0	0	0	0	TransMes	-17339.1	3185.15
CGGACGTAGCGATCCC-5386STDY7537944	0	0	0	0	0	0	0	TransMes	-29415.5	12237.4
CGGACGTCAAGCTGGA-5386STDY7537944	0	0	0	0	0	0	0	Mes1	-5820.86	-473.323
CGGACGTCACGTCTCT-5386STDY7537944	0	0	0	0	0	0	0	Mes1	-45697.1	-22349.1
CGGACGTCAGCAGTTT-5386STDY7537944	0	0	0	0	0	0	0	Mes1	-50295.6	-21660.3
CGGACGTGTCTCGTTC-5386STDY7537944	0	0	0.950615	0.950615	0	0	0	Mes1	1524.49	11620.2
CGGACGTGTGATGATA-5386STDY7537944	0	0	0	0	0	0	0	Mes1	-20109.6	10058.5
CGGACGTGTTAAAGTG-5386STDY7537944	0	0	0	0	0	0	0	Mes1	24153.2	9300.7
CGGACGTGTTCCGTCT-5386STDY7537944	0	0	0	0	0	0	0	Mes1	-39614.7	-17781.6
CGGACTGAGTATTGGA-5386STDY7537944	0	0	0	0	0	0	0	Mes1	1438.38	-1758.46
CGGACTGCACGCTTTC-5386STDY7537944	0	0	0	0	0	0	0	OCP	-60220.4	-32170.3
CGGAGCTCACTAGTAC-5386STDY7537944	0	0	1.2278	0	0	0	0	Mes1	3523.02	4864.09
CGGAGCTCAGGCAGTA-5386STDY7537944	0	0	0	0	0	0	0	Mes1	-51267.4	-23410.9
CGGAGCTGTGAAGGCT-5386STDY7537944	0	0	0	0	0	0	0	Mes1	-5156.3	-682.75
CGGAGCTTCCCTAACC-5386STDY7537944	0	0	0	0	0	0	0	TransMes	-28318.3	19741.8
CGGAGTCCAAGGACAC-5386STDY7537944	0	0	0	0	0	0	0	Mes2	29439.1	-9203.42
CGGAGTCCACTTGGAT-5386STDY7537944	0	0	0	0	0	0	0	OCP	-65390.3	-34954
CGGAGTCCAGGGCATA-5386STDY7537944	0	0	0	0	0	0	0	Mes1	-70.2487	4775.35
CGGAGTCCAGTACACT-5386STDY7537944	0	0	0.832785	0	0	0	0	Mes1	-22373.9	-621.352
CGGAGTCCATACTCTT-5386STDY7537944	0	0	0	0	0	0	0	Mes1	29354	-6736.54
CGGAGTCGTGAGGGTT-5386STDY7537944	0	1.05953	0	0	0	0	1.05953	Mes1	-2342.36	-328.388
CGGAGTCGTTCGAATC-5386STDY7537944	0	1.54472	0	0	0	0	0	Mes1	-12497.6	8231.98
CGGAGTCTCCCAACGG-5386STDY7537944	0	0	0	0	0	0	0	Mes1	17613	-3877.01
CGGCTAGAGTCAATAG-5386STDY7537944	0	0	0	0	0	0	0	Mes1	-69004.6	-33812.3
CGGCTAGAGTGGGCTA-5386STDY7537944	0	0	0	0	0	0	0.838929	Mes1	13134.2	2585.83
CGGCTAGAGTTCCACA-5386STDY7537944	0	0	0.874234	1.64695	0	0	0	Mes4	-24588.7	46053.2
CGGCTAGCAACAACCT-5386STDY7537944	0	0	0	0	0	0	0	Mes1	16589.3	-2334.55
CGGCTAGCAAGAGGCT-5386STDY7537944	0	1.32608	0	1.32608	0	0	1.32608	Mes1	-14551.5	16819.5
CGGCTAGCAGACGCTC-5386STDY7537944	0	0	0	0	0	0	0	Mes1	-10823.1	1728.79
CGGCTAGGTAGTGAAT-5386STDY7537944	0	0	0	0	0	0	0	Mes1	-74202.4	-34977.9
CGGCTAGGTTCCACAA-5386STDY7537944	0	0	0	1.3839	0	0	0	Mes1	-48197.7	-21045
CGGCTAGGTTGCGTTA-5386STDY7537944	0	0	0	0	0	0	0	Mes1	23904.5	152.144
CGGCTAGTCAAACCAC-5386STDY7537944	0	0	0	0.965065	0	0	0	TransMes	-46419.6	34549.2
CGGGTCAAGACCTTTG-5386STDY7537944	0	0	0	0	0	0	0	Mes1	-979.786	5888.24
CGGGTCAAGGAATGGA-5386STDY7537944	0	0	0	0	0	0	0	Mes1	11895.5	1778.86
CGGGTCACACAACGTT-5386STDY7537944	0	1.11972	1.11972	0	0	0	0	Mes1	10189.7	-1352.05
CGGGTCAGTATGAAAC-5386STDY7537944	0	0	0	0	0	0	0	Mes1	33283.1	-4688.08
CGGGTCAGTTGGTAAA-5386STDY7537944	0	0	0	1.24355	0	0	0	Mes1	3762.74	1301.37
CGGGTCATCAAGCCTA-5386STDY7537944	0	0	1.40534	0	0	0	0	Mes1	14077.6	7377.69
CGGGTCATCTTGACGA-5386STDY7537944	0	0	0	0	0	0	0	Mes1	-32622.2	-13798.5
CGGTTAAAGTCTCGGC-5386STDY7537944	0	0	0	0	0	0	0	Mes1	-47093.5	-20013.6
CGGTTAAAGTGGTAGC-5386STDY7537944	0	0	0	0	0	0	0	Mes1	-7933.12	-3460.3
CGGTTAACAGCTCGCA-5386STDY7537944	0	0	1.19438	0	0	0	0	Mes1	1360.03	1798.28
CGGTTAACAGGAATGC-5386STDY7537944	0	0	0	0	0	0	0	Mes1	19613.6	-830.881
CGGTTAACAGGATTGG-5386STDY7537944	0	0	0	0	0	0	0	Mes1	15032.1	7481.7
CGGTTAAGTCTTGCGG-5386STDY7537944	0	0	0	0	0	0	0	Mes2	23870.2	-4710.63
CGGTTAAGTTCCCGAG-5386STDY7537944	0.824571	0	0	0	0	0	0	Mes1	13579.9	4953.73
CGGTTAATCCAAACAC-5386STDY7537944	0	0.677236	0	1.36233	0	0	0	Mes1	-8289.75	11774.8
CGTAGCGAGAAGGGTA-5386STDY7537944	0	0	1.13196	0	0	0	1.13196	Mes1	-12756.3	8208.14
CGTAGCGAGACACTAA-5386STDY7537944	0	0	0	0	0	0	0	Mes1	-93954.6	-38228.5
CGTAGCGAGTAGTGCG-5386STDY7537944	0	0	0	0	0	0	0	TransMes	-27983.8	14633.1
CGTAGCGCAAGTTCTG-5386STDY7537944	0	0	0	0	0	0	1.33057	Mes1	19294.1	1270.51
CGTAGCGCACAGATTC-5386STDY7537944	0	0.91906	0	0.91906	0	0	0	Mes1	3133.12	-4371.08
CGTAGCGGTCTCGTTC-5386STDY7537944	0	0	0	0	0	0	0	Mes1	601.619	1041.21
CGTAGCGTCGACGGAA-5386STDY7537944	0	0	1.24761	1.24761	0	0	0	Mes1	-392.821	12639.8
CGTAGCGTCGATGAGG-5386STDY7537944	1.0671	0	0	0	0	0	0	Mes1	-5682.63	13919.5
CGTAGCGTCTATCCCG-5386STDY7537944	0	0	0	0	0	0	0	Mes1	-8425.37	31490.8
CGTAGGCAGGTGGGTT-5386STDY7537944	0	0	0	0	0	0	0	Mes1	-10929.1	6871.06
CGTAGGCCACAGACAG-5386STDY7537944	0	0.966274	0.966274	0.966274	0	0	0	STMN2+Fibro	-5973.12	38435.5
CGTAGGCCAGTATCTG-5386STDY7537944	0	0	0	0	0	0	0	Mes1	25145.5	-3347.87
CGTAGGCGTCGGCATC-5386STDY7537944	0	0	0	1.58741	0	0	0	Mes1	-23315.3	-3249.25
CGTAGGCGTGATGCCC-5386STDY7537944	0	0	1.16946	0	0	0	0	Mes1	-6790	2513.58
CGTAGGCTCCGTTGTC-5386STDY7537944	0	0	0	0	0	0	0	Mes1	-83548.5	-35544.2
CGTCACTAGCTGGAAC-5386STDY7537944	0	1.0072	0	0	0	0	0	Mes1	6060.61	1530.04
CGTCACTCACGCTTTC-5386STDY7537944	1.1713	0	0	0	0	0	0	Mes1	22927.2	-2439.92
CGTCACTCATCACGTA-5386STDY7537944	0	0	1.39089	0	0	0	0	Mes1	6040.43	1170.48
CGTCAGGAGCCCAGCT-5386STDY7537944	0	1.37192	0	0	0	0	0	STMN2+Fibro	-2605.62	43745.3
CGTCAGGAGGGAAACA-5386STDY7537944	0	0	0	0	0	0	0	Mes1	-97204.5	-38374.9
CGTCAGGAGTCCGTAT-5386STDY7537944	0	0	0	0	0	0	0	Mes1	20685.2	-4424.84
CGTCAGGGTACCTACA-5386STDY7537944	0	0	0	0	0	0	0	Mes1	-6357.91	8815.7
CGTCAGGGTCAAAGAT-5386STDY7537944	0	0	0	1.44914	0	0	0	STMN2+Fibro	-11831.7	35435.1
CGTCAGGGTTACGTCA-5386STDY7537944	0	0	0	0	0	0	0	Mes1	19881	-6122.11
CGTCAGGTCAGTTGAC-5386STDY7537944	0	0	0	0	0	0	0	Mes1	11364.3	-3204.73
CGTCAGGTCATCGATG-5386STDY7537944	0	0	0	0	0	0	0	Mes2	25408.6	6207.27
CGTCAGGTCATGTGGT-5386STDY7537944	0	0	0	0	0	0	0	Mes1	-34282.7	21408.1
CGTCAGGTCATTGCCC-5386STDY7537944	0	0	0	0	0	0	1.3943	Mes1	-29344.7	-14237.6
CGTCAGGTCCGCTGTT-5386STDY7537944	0.776181	0	0.776181	0	0	0	0	ISL1+Mes	-1562.23	15363.7
CGTCAGGTCGGAGGTA-5386STDY7537944	0	1.39384	0	1.39384	0	0	0	STMN2+Fibro	-12672.2	17437.5
CGTCAGGTCGTCTGCT-5386STDY7537944	0	0	0	0	0	0	0	MesCond	-97835.2	-37069.6
CGTCAGGTCTACCTGC-5386STDY7537944	0	0	0	0	0	0	0	Mes1	19642.2	8987.5
CGTCCATAGACCACGA-5386STDY7537944	0	0	0	0	0	0	0	Mes1	-28072.5	-10657.8
CGTCCATAGTACCGGA-5386STDY7537944	0	0	1.3839	1.3839	0	0	0	STMN2+Fibro	-8086.76	18620.3
CGTCCATAGTGGACGT-5386STDY7537944	0	0	0	0	0	0	0	Mes1	-50250.3	-6265.92
CGTCCATCAAAGTCAA-5386STDY7537944	0	0	0	0	0	0	0	ProxMes	-2718.52	1768.95
CGTCCATCATGTAAGA-5386STDY7537944	0	0	0	0	0	0	0	STMN2+Fibro	-25009.1	16867.7
CGTCCATCATGTCTCC-5386STDY7537944	0	0	0	0	0	0	0	STMN2+Fibro	-35286.6	27339.5
CGTCCATGTCCTCCAT-5386STDY7537944	0	0	0	0	0	0	0	Mes1	-10235.4	-6641.09
CGTCCATGTCTTGATG-5386STDY7537944	0	0	0	0	0	0	0	Mes1	-88710.9	-39575.4
CGTCCATGTGTTCTTT-5386STDY7537944	0	0	0	0	0	0	0	Mes1	-45299.8	-21578.8
CGTCCATTCTTTAGTC-5386STDY7537944	0	0	0	0	0	0	0	Mes1	-20747	-8119.18
CGTCTACAGCACAGGT-5386STDY7537944	0	0	0	1.35439	0	0	0	Mes1	-6531.17	-2895.91
CGTCTACAGCCCTAAT-5386STDY7537944	0	0	0	1.23571	0	0	0	Mes1	2927.16	-23.2562
CGTCTACAGCTGAACG-5386STDY7537944	0	0	0	0	0	0	0	Mes1	-99709.3	-39985.2
CGTCTACCAGTTTACG-5386STDY7537944	0.523794	0.523794	0	0	0	0	0	Mes1	-7512.7	2310.41
CGTCTACGTAAAGGAG-5386STDY7537944	0	0	0	0	0	0	0	Mes1	250.234	2313.66
CGTCTACGTGCAGACA-5386STDY7537944	0	0	0	0	0	0	0	Mes1	-14252.3	-6390.96
CGTCTACGTGGGTATG-5386STDY7537944	0	0	0	0	0	0	0	Mes1	35129.3	-6013.2
CGTCTACGTTCGGGCT-5386STDY7537944	0	0	0	0	0	0	0	Mes1	-65379.7	-32300.9
CGTCTACGTTTGACAC-5386STDY7537944	0	0	0	0	0	0	0	Mes1	-39902	-15789.3
CGTCTACTCACCTCGT-5386STDY7537944	0	0	0	0	0	0	0	Mes1	23223.8	3030.9
CGTCTACTCACTCCTG-5386STDY7537944	0	0	0	0	0	0	0	ISL1+Mes	-8574.3	31864.2
CGTCTACTCCCTAATT-5386STDY7537944	0	0	0	0	0	0	0	Mes1	-3219.75	-1335.32
CGTCTACTCTCGTTTA-5386STDY7537944	0	0	0	0	0	0	0	Mes1	-80861.5	-28526.6
CGTGAGCAGACTAAGT-5386STDY7537944	0	0	0	0	0	0	1.24796	Mes1	15630.5	658.081
CGTGAGCAGATGTGGC-5386STDY7537944	0	0	0	0	0	0	0	Mes1	1874.09	-4272.86
CGTGAGCCAGGCTGAA-5386STDY7537944	0	0	0	1.22085	0	0	0	ISL1+Mes	-12460.1	49348.5
CGTGAGCCAGGGTTAG-5386STDY7537944	0	1.84224	0	0	0	0	0	Mes1	-9911.38	9025.08
CGTGAGCGTAATCACC-5386STDY7537944	0	0	0	0	0	0	0	OCP	-88336.2	-41354.9
CGTGAGCGTCACAAGG-5386STDY7537944	0	0	0	0	0	0	0	Mes1	-89160.2	-39281.4
CGTGAGCGTTCAGGCC-5386STDY7537944	0	0	0	0	0	0	0	Mes1	3353.6	-2132.56
CGTGAGCGTTGCGTTA-5386STDY7537944	0	0	0	0	0	0	0	Mes1	-13748.7	-4658.64
CGTGAGCTCAACCATG-5386STDY7537944	0	0	0	0	0	0	0	Mes1	-17559.9	-2510.87
CGTGAGCTCCCATTAT-5386STDY7537944	0	0	1.53851	0	0	0	0	Mes4	-5943.54	52001.4
CGTGAGCTCCGTCAAA-5386STDY7537944	0	0	0	0	0	0	0	Mes1	-72218	-43529.9
CGTGAGCTCTTGGGTA-5386STDY7537944	0	0	0	1.39157	0	0	0	Mes1	-55417.1	-34570.3
CGTGTAAAGTGTGAAT-5386STDY7537944	0	0	0	0	0	0	0	Mes1	14636.9	3262.72
CGTGTAACAATAGCGG-5386STDY7537944	0	0	0	0	0	0	0	Mes1	-48328.5	-19319.3
CGTGTAAGTACCCAAT-5386STDY7537944	0	0	0	0	0	0	0	Mes1	13975.7	1309.92
CGTGTAAGTAGCGATG-5386STDY7537944	0	1.09928	0	0	0	0	0	Mes2	9388.59	8896.97
CGTGTAAGTCATGCAT-5386STDY7537944	2.07918	1.20376	1.20376	1.20376	0	0	1.20376	Mes1	-8715.37	13591.6
CGTGTAAGTCCGCTGA-5386STDY7537944	0	0	0	0	0	0	0	Mes1	20457.5	-1914.36
CGTGTAATCAGAGCTT-5386STDY7537944	0	0	0	0	0	0	0	Mes1	24684.4	-1258.21
CGTGTAATCCTATGTT-5386STDY7537944	1.33736	0	0	0	0	0	0	Mes1	-69261.7	-32923.9
CGTGTCTAGGTGCAAC-5386STDY7537944	0	0	0	0	0	0	0	Mes1	30081.6	-6224.85
CGTGTCTAGGTGTGGT-5386STDY7537944	0	0	0	0	0	0	0	Mes1	-14886.6	-9721.37
CGTGTCTCAAACGTGG-5386STDY7537944	0	0	0	0	0	0	0	Mes1	-3109.96	1487.55
CGTGTCTCACTTCGAA-5386STDY7537944	0	0	0	0	0	0	0	Mes1	-78646	-34298.2
CGTGTCTGTCGAAAGC-5386STDY7537944	0	0	0	0	0	0	0	Mes1	23815.5	-2328.73
CGTGTCTGTCGAGTTT-5386STDY7537944	0	0	0	1.16035	0	0	0	TransMes	-28732.3	38624.2
CGTGTCTGTGTGTGCC-5386STDY7537944	0	0	0	0	0	0	0	Mes1	-24153.5	-2091.83
CGTGTCTTCAGTCAGT-5386STDY7537944	0	0	0	0	0	0	0	Mes1	-51321.2	-20876.4
CGTGTCTTCGTAGGTT-5386STDY7537944	0	0	0	0	0	0	0	Mes1	3041.91	12993.5
CGTTAGAAGACTACAA-5386STDY7537944	0	1.49252	0	0	0	0	0	Mes1	-26256.4	-9419.87
CGTTAGAAGAGACGAA-5386STDY7537944	0	0	0	0	0	0	0	Mes1	-3678.6	7980.74
CGTTAGAAGATCACGG-5386STDY7537944	0	0	1.37611	0	0	0	0	Mes1	-22181.8	-8719.7
CGTTAGAAGCGTTCCG-5386STDY7537944	0	1.23226	1.23226	0	0	0	1.23226	Mes1	-1875.52	4962.89
CGTTAGAAGTGGACGT-5386STDY7537944	0	0	0	0	0	0	0	Mes1	-64780	-30520.1
CGTTAGAAGTGGTAAT-5386STDY7537944	0	0	0	0	0	0	0	OCP	-82734.6	-39336.5
CGTTAGACAAGAAAGG-5386STDY7537944	0	0	0	0	0	0	0	Mes1	22989.1	-242.962
CGTTAGACACTGAAGG-5386STDY7537944	0	0	0	0	0	0	0	Mes1	9612.54	3949.95
CGTTAGACATCTACGA-5386STDY7537944	0	0	0	0	0	0	0	Mes1	8996	1161.46
CGTTAGAGTCTCTCTG-5386STDY7537944	0	0	0	0	0	0	1.40095	Mes1	14906.4	12161.7
CGTTAGATCTGCTTGC-5386STDY7537944	0	0	0	0	0	0	0	Mes1	-76818.9	-34283.2
CGTTCTGAGTGCGTGA-5386STDY7537944	0	0	0	0	0	0	0	Mes1	326.16	-4539.29
CGTTCTGCAGATCCAT-5386STDY7537944	0	0	0	0	0	0	0	Mes1	13439	-4707.65
CGTTCTGGTCCGAACC-5386STDY7537944	0	1.65683	1.13826	0	0	0	0	STMN2+Fibro	-6346.45	16095.3
CGTTCTGGTGCAGACA-5386STDY7537944	0	0	0	0	0	0	0	Mes1	-29618.9	-11527.5
CGTTCTGTCAGTACGT-5386STDY7537944	0	1.19389	0	0	0	0	0	Mes1	21455.2	4394.95
CGTTCTGTCCACGTGG-5386STDY7537944	0	0	0	0	0	0	0	Mes1	27982.4	-1556.16
CGTTCTGTCTGCAGTA-5386STDY7537944	0	0	0	0	0	0	0	Mes1	22155	-857.033
CGTTGGGAGCGTCAAG-5386STDY7537944	0	0	0	0	0	0	0	Mes1	-52379.6	-20141
CGTTGGGCAAAGGTGC-5386STDY7537944	0	0	0	0	0	0	0	Mes1	-78311.4	-35214.5
CGTTGGGCACATGTGT-5386STDY7537944	0	0	0	0	0	0	0	Mes1	8118.2	-500.628
CGTTGGGGTTCCACAA-5386STDY7537944	0	0	0	0	0	0	0	STMN2+Fibro	-13655.3	29872.3
CGTTGGGGTTGACGTT-5386STDY7537944	0	0	0	0	0	0	0	STMN2+Fibro	-28273.6	37614.1
CGTTGGGTCAACCAAC-5386STDY7537944	0	0	0	0	0	0	0	OCP	-68645.4	-35970.5
CGTTGGGTCTTAACCT-5386STDY7537944	0	0	0	0	0	0	0	Mes1	15700	-2273.37
CTAACTTAGAAGGACA-5386STDY7537944	0	0.854447	0	0	0	0	0	Mes1	-5043.97	1002.73
CTAACTTAGTACGACG-5386STDY7537944	0	0	0	0	0	0	0	Mes1	25151.8	-1116.41
CTAACTTCACATCCAA-5386STDY7537944	0	0	0	0	0	0	0	OCP	-61259.5	-33761.5
CTAACTTGTAGGCATG-5386STDY7537944	0	0	0	0	0	0	0	Mes1	-7121.56	-4488.84
CTAACTTTCTCATTCA-5386STDY7537944	0	0	0	0	0	0	0	Mes1	-15266.2	-7332.42
CTAACTTTCTCCCTGA-5386STDY7537944	0	0	0	0	0	0	0	STMN2+Fibro	-16619.9	23284.8
CTAACTTTCTCGATGA-5386STDY7537944	0	0	0	0	0	0	0	Mes1	11588.2	-6097.78
CTAAGACCAATGAAAC-5386STDY7537944	0	0	0	0	0	0	0	Mes1	-4432.81	-185.418
CTAAGACCAATTGCTG-5386STDY7537944	0	0	0.951688	0.951688	0	0	0	Mes1	-10161	-4427.32
CTAAGACGTAAATGTG-5386STDY7537944	0	0	1.3546	0	0	0	0	Mes1	-29398.9	-11113.8
CTAAGACGTACCGAGA-5386STDY7537944	1.1757	0	0	0	0	0	0	Mes1	11086.7	13314.7
CTAAGACGTCATCCCT-5386STDY7537944	0	0	0	0	0	0	0	Mes1	13696.3	12384
CTAAGACTCGCAAGCC-5386STDY7537944	0	1.04857	0	0	0	0	0	Mes1	9665.32	-3151.85
CTAAGACTCGGCGCAT-5386STDY7537944	0	0	1.14014	0	0	0	0	Mes1	17121	21779.8
CTAATGGAGCTAAACA-5386STDY7537944	0	0	0	0	0	0	0	Mes1	-30594.8	-12066.6
CTAATGGGTACTTAGC-5386STDY7537944	1.63206	0	0	1.1175	0	0	0	Mes1	-11486.8	16085.1
CTACACCAGTACGTAA-5386STDY7537944	0	0	0	0	0	0	0	Mes1	-686.84	15442.3
CTACACCCACGAAGCA-5386STDY7537944	0	0	0	0	0	0	0	Mes1	-6225.12	-3350.06
CTACACCCACGCATCG-5386STDY7537944	0	0	1.41047	0	0	0	0	Mes1	-22556.8	-8037.27
CTACACCCAGCTCGAC-5386STDY7537944	0	0	0	0	0	0	0	Mes1	-32589.6	-13521.7
CTACACCCATAAGACA-5386STDY7537944	0	0	0	0	0	0	0	Mes1	-26698.2	-13687.6
CTACACCCATCCGTGG-5386STDY7537944	0	0	0	0	0	0	0	OCP	-87722.6	-42347.9
CTACACCCATCCTTGC-5386STDY7537944	0	0	0	0	0	0	0	Mes1	-41700.6	-16178
CTACACCGTACAGTGG-5386STDY7537944	0	0	0	0	0	0	0	OCP	-53183.1	-27609.3
CTACACCGTATCGCAT-5386STDY7537944	0	0	0	0	0	0	0.949254	Mes1	5564.25	-4492.71
CTACACCGTTGCGTTA-5386STDY7537944	0	0	0	0	0	0	0	Mes1	-58752	5635.34
CTACACCTCCGATATG-5386STDY7537944	0	0	0	0	0	0	0	STMN2+Fibro	-1530	72868.3
CTACACCTCCTCATTA-5386STDY7537944	1.30415	0	0	0	0	0	0	Mes1	-4786.55	15423.3
CTACATTAGAATTCCC-5386STDY7537944	0	0	0	0.919422	0	0	0	Mes1	-5442.42	3694.61
CTACATTAGCCAGAAC-5386STDY7537944	0	0.829056	0.829056	0.829056	0	0	0	Mes1	-4163.55	6400.05
CTACATTAGGGTATCG-5386STDY7537944	0	0	0	0	0	0	0	Mes1	6325.05	1558.73
CTACATTCAATCTACG-5386STDY7537944	0	0	0	0	0	0	0	Mes1	10560.4	1009.32
CTACATTGTACCTACA-5386STDY7537944	1.03562	0	0	0	0	0	0	Mes1	14231.8	-4015.2
CTACATTGTATGGTTC-5386STDY7537944	0	0	0	0	0	0	0	Mes1	-40226.4	-16479.6
CTACATTTCACCACCT-5386STDY7537944	0	0	0.813019	0	0	0	0.813019	DistalMes	-27751.3	20882.7
CTACATTTCCCATTAT-5386STDY7537944	0	0	0	0	0	0	0	OCP	-78378.3	-44527
CTACATTTCTCAAACG-5386STDY7537944	0	0	0	0	0	0	0	STMN2+Fibro	19244.5	27569.5
CTACATTTCTTCTGGC-5386STDY7537944	1.57241	0	0	0	0	0	0	Mes1	10201.9	10526.2
CTACCCAAGCGGCTTC-5386STDY7537944	0	0	0	0	0	0	0	Mes1	-27519.2	-10347.2
CTACCCAAGGTGCTTT-5386STDY7537944	0	0	0	0	0	0	0	Mes1	-77119.1	-34715.1
CTACCCACATGCCCGA-5386STDY7537944	0	0	0	0	0	0	0	Mes1	-45904.1	-21768.7
CTACCCACATTACGAC-5386STDY7537944	0	0	0	0	0	0	0	Mes1	-3304.35	-659.718
CTACCCACATTCTTAC-5386STDY7537944	0	0	0.958079	0	0	0	0	STMN2+Fibro	-15223.4	44048.3
CTACCCAGTAGGAGTC-5386STDY7537944	0	0	0	0	0	0	0	Mes1	6331.92	-1878.4
CTACCCATCGAACGGA-5386STDY7537944	0	0	0	0	0	0	0	Mes1	22466.7	-1399.95
CTACCCATCTGGTGTA-5386STDY7537944	0	0	0	0	0	0	0	Mes1	-9811.29	-6419.43
CTACGTCAGGACCACA-5386STDY7537944	0	0	0	0	0	0	0	Mes1	-71799.2	-33275.7
CTACGTCCACAGCGTC-5386STDY7537944	0	0	0	0	0	0	0	Mes1	-97019.3	-40157
CTACGTCCAGCTGTAT-5386STDY7537944	0	0	0	1.07011	0	0	0	STMN2+Fibro	-1233.88	14609.4
CTACGTCGTGACGCCT-5386STDY7537944	0	0	0	0	0	0	0	Mes1	-45426.8	-14416.5
CTACGTCTCGCCGTGA-5386STDY7537944	2.07796	0	0	0	0	0	0	Mes1	-13715.1	19654.3
CTAGAGTAGAAGGCCT-5386STDY7537944	0	0.903582	0	0	0	0	0	Mes1	-10122.1	4611.63
CTAGAGTAGACGCTTT-5386STDY7537944	0	0	0	0	0	0	0	Mes1	-46436.2	-8889.04
CTAGAGTAGGACTGGT-5386STDY7537944	0	0	0.827821	0.827821	0	0	0	Mes4	-14024.1	97192
CTAGAGTAGTCAAGCG-5386STDY7537944	0	0	0	0	0	0	1.42087	Mes1	-27535.6	13192.9
CTAGAGTCACAGCCCA-5386STDY7537944	0	0	0	0	0	0	0	Mes1	29977.4	-4669.48
CTAGAGTTCAGCAACT-5386STDY7537944	0	0	0	0	0	0	0	TransMes	-60039.8	-10113.3
CTAGAGTTCCAAATGC-5386STDY7537944	0	0	0	1.15968	0	0	1.15968	STMN2+Fibro	-10909.2	23908.2
CTAGCCTAGGAGCGAG-5386STDY7537944	0	0	0	0	0	0	0	Mes1	-83297.2	-35771.6
CTAGCCTGTCGGGTCT-5386STDY7537944	0	0	0	0	0	0	0	Mes1	-9126.93	-1836.03
CTAGCCTGTGCAACTT-5386STDY7537944	0	0	0	0	0	0	0	Mes1	26954.6	-7081.57
CTAGCCTGTTCCACTC-5386STDY7537944	0	1.55069	0	0	0	0	0	Mes1	9078.66	13588.2
CTAGTGAAGCTAACAA-5386STDY7537944	0	0	0	0	0	0	0	Mes1	-30344.7	-12228.5
CTAGTGAAGTTAGCGG-5386STDY7537944	0	0	0	0	0	0	0	Mes1	-62777.3	35213.6
CTAGTGACAAACCCAT-5386STDY7537944	0	1.29062	0	0	0	0	0	Mes1	-918.154	-2039.35
CTAGTGAGTTGCGTTA-5386STDY7537944	1.26486	0	1.26486	0	0	0	0	Mes1	2406.42	3762.96
CTAGTGATCATGTAGC-5386STDY7537944	0	0	0	0	0	0	0	Mes1	-6019.78	2253.9
CTAGTGATCCACTCCA-5386STDY7537944	2.18751	0	0	0	0	0	0	Mes1	3415.17	3772.63
CTAGTGATCCGAAGAG-5386STDY7537944	0	0	0	0	0	0	1.05487	TransMes	-45378.2	26504.3
CTCACACAGAAACGCC-5386STDY7537944	0	0	0	0	0	0	0	STMN2+Fibro	-4559.41	50123.3
CTCACACAGAGCTGCA-5386STDY7537944	0	0.942797	0.942797	0	0	0	0	Mes1	-18845.2	-7654.67
CTCACACAGTTATCGC-5386STDY7537944	0	0	0	0	0	0	0	Mes1	-62973	-27732.4
CTCACACCAAAGGCGT-5386STDY7537944	0	0	0	0	0	0	0	TransMes	-27171.2	8430.09
CTCACACCACAGTCGC-5386STDY7537944	0	0	0	0	0	0	0	Mes1	3628.59	2797.28
CTCACACCACGTGAGA-5386STDY7537944	0	0	0	0	0	0	0	Mes1	-53457.8	31661.4
CTCACACCACTACAGT-5386STDY7537944	0	0	0	0	0	0	0	Mes1	13238.3	1732.77
CTCACACCAGAGCCAA-5386STDY7537944	0	1.13625	0	0	0	0	0	Mes1	-16923.6	12725.5
CTCACACCATCAGTAC-5386STDY7537944	0	0	0.584078	0	0	0	0	Mes1	3200.25	-2399.32
CTCACACGTGTGACGA-5386STDY7537944	0	0	0	0	0	0	0	OCP	-65354	-54088.5
CTCACACTCCACGTGG-5386STDY7537944	0	0	0	0	0	0	0	Mes1	-63155.6	-26584.7
CTCACACTCCTAAGTG-5386STDY7537944	0	1.54777	0	0	0	0	0	Mes1	-68642.3	-30329.9
CTCAGAAAGAACAATC-5386STDY7537944	0	0.81709	0	0	0	0	0	Mes1	2310.19	4982.7
CTCAGAAAGAGCTGCA-5386STDY7537944	0	0	0	0	0	0	0	Mes1	-18538.2	-2243.38
CTCAGAAAGATATGCA-5386STDY7537944	0	0	0	0.784313	0	0	0	STMN2+Fibro	-3799.82	26385.5
CTCAGAAAGCAGGCTA-5386STDY7537944	0	0	0	0	0	0	0	Mes1	-56505.4	-24748.1
CTCAGAAAGGCGCTCT-5386STDY7537944	0	0	0	0	0	0	0	Mes4	-15240.7	107931
CTCAGAAAGTGAACAT-5386STDY7537944	0.874967	0.874967	1.33437	0	0	0	0	Mes1	-6019.89	2337.32
CTCAGAACAAAGCAAT-5386STDY7537944	0	0	0	0	0	0	0	Mes1	-28673.7	-15341.1
CTCAGAACAACTTGAC-5386STDY7537944	0	0	0	0	0	0	0	Mes1	-75303	-35390.9
CTCAGAACACGCATCG-5386STDY7537944	0	0	0	0	0	0	0	Mes1	1196.67	-1355.69
CTCAGAACAGATGGCA-5386STDY7537944	0	0	0	0	0	0	0	Mes1	-62117.8	-28861.1
CTCAGAACATCTCGCT-5386STDY7537944	0	0	0	0	0	0	0	Mes1	24165.8	-3167.01
CTCAGAAGTCAGTGGA-5386STDY7537944	0	0	0	0	0	0	0	Mes1	-42379.7	-14021.7
CTCAGAAGTGCAACGA-5386STDY7537944	0	0	0	0	0	0	0	TransMes	-17407	27222.3
CTCAGAAGTTGTCTTT-5386STDY7537944	0	0	0	0	0	0	0	TransMes	-27568.2	13169.8
CTCAGAATCAACCAAC-5386STDY7537944	0	0	0	0	0	0	0	Mes1	7976.93	1066.78
CTCAGAATCCGCTGTT-5386STDY7537944	0	0.860936	0	0	0	0	0	Mes1	-142.815	2488.22
CTCAGAATCTGCTGTC-5386STDY7537944	0	0	0	0	0	0	0	Mes1	-3937.32	-3766.56
CTCATTACACCCATTC-5386STDY7537944	0	0	0	0	0	0	0	Mes1	-18627.5	-7812.63
CTCATTACAGACTCGC-5386STDY7537944	0	0	0	0	0	0	0	Mes1	8191.64	4155.25
CTCATTACAGCTTCGG-5386STDY7537944	0	0	0	0	0	0	1.15274	STMN2+Fibro	-8644.9	31121.1
CTCATTAGTAGGCATG-5386STDY7537944	1.0945	0	0	0	0	0	0	STMN2+Fibro	-7959.18	28561.2
CTCATTAGTGGACGAT-5386STDY7537944	0	0	0	0	0	0	0	Mes1	-51972.5	-24946.3
CTCATTATCACATAGC-5386STDY7537944	1.05171	1.05171	0	0	0	0	0	Mes1	105.186	5447.1
CTCATTATCAGATAAG-5386STDY7537944	0	1.16549	0	0	0	0	0	Mes1	-9463.33	3413.54
CTCATTATCCTCTAGC-5386STDY7537944	0	0	0	0	0	0	0	Mes1	-13101.6	-7200.82
CTCCTAGCAATTCCTT-5386STDY7537944	0	0.690657	0	0	0	0	0	Mes1	12000.9	-1294.58
CTCCTAGCATTAGGCT-5386STDY7537944	0	0	0	0	0	0	0	Mes1	-73611.9	-33602.1
CTCCTAGGTACAGTGG-5386STDY7537944	0	0	0	0	0	0	0	Mes1	-29673.3	-15934.4
CTCCTAGGTCATGCCG-5386STDY7537944	0	0	0	0	0	0	0	Mes1	-49711.2	-20271.9
CTCCTAGGTGTTCGAT-5386STDY7537944	0	0	0	0	0	0	0	Mes1	15822.8	2231.77
CTCCTAGTCAGGCGAA-5386STDY7537944	0	0	0	0	0	0	1.2687	Mes1	-37713.7	-16438.7
CTCGAAAAGGCGACAT-5386STDY7537944	0	0	0	1.19054	0	0	0	Mes1	-49590.2	28035.8
CTCGAAACAAGTCTAC-5386STDY7537944	0	0	0	0	0	0	0	Mes1	-14969.2	-10038.6
CTCGAAAGTCTCATCC-5386STDY7537944	0	0	0	0	0	0	0	Mes1	-44801.7	-24075.7
CTCGAAATCCCTCTTT-5386STDY7537944	0	0	0	0	0	0	0	Mes1	4104.79	5628.59
CTCGAGGGTCAACTGT-5386STDY7537944	0	0	0	0	0	0	0	Mes1	-4275.12	-1573.8
CTCGAGGGTCCTGCTT-5386STDY7537944	0	0	0	0	0	0	0	Mes1	-1449.03	8019.43
CTCGAGGTCCAAAGTC-5386STDY7537944	0	0	0	0	0	0	0	Mes1	-89063.3	-41458.1
CTCGAGGTCCAAGCCG-5386STDY7537944	0	0	0	0	0	0	0	Mes1	-13610.2	10926.5
CTCGAGGTCGGAATCT-5386STDY7537944	0	0	0	0	0	0	0	Mes1	-74292.4	-36462.2
CTCGAGGTCTTTACGT-5386STDY7537944	0	1.12055	0	0	0	0	0	Mes1	24158.9	-3245.89
CTCGGAGAGGATGTAT-5386STDY7537944	0	0	0	0	0	0	0	Mes1	-15531.2	-7958
CTCGGAGCACAAGACG-5386STDY7537944	0	1.29043	0	1.29043	0	0	0	STMN2+Fibro	-8015.94	17179.8
CTCGGAGCACCAGCAC-5386STDY7537944	0	0	0	0	0	0	0	Mes1	14927.6	22741.3
CTCGGAGCATTGCGGC-5386STDY7537944	0	0	0	1.50221	0	0	0	Mes1	-19465.6	-8182.79
CTCGGAGGTACATGTC-5386STDY7537944	0	0	0	0	0	0	0	Mes1	16675.1	16904.2
CTCGGAGGTCACTTCC-5386STDY7537944	0	0	0	0	0	0	0	Mes1	-68461.2	-33840.6
CTCGGAGGTCCTCTTG-5386STDY7537944	0	0	0	0	0	0	0	Mes1	-5927.81	1095.66
CTCGGAGTCAGGCCCA-5386STDY7537944	0	0	0	0	0	0	0	Mes1	12601.2	-5713.75
CTCGGAGTCAGTTTGG-5386STDY7537944	0	0	0.92133	0	0	0	0	Mes1	-16136.1	-1662.8
CTCGGAGTCCTCAACC-5386STDY7537944	0	0	0	1.18847	0	0	0	Mes1	-39486.3	-16014.6
CTCGGGAAGACTAAGT-5386STDY7537944	0	0	0	0	0	0	0	STMN2+Fibro	-10653.3	39008.9
CTCGGGACAAACGCGA-5386STDY7537944	0	0	0	0	0	0	0	Mes1	-66221.8	-36323.1
CTCGGGACATGGGAAC-5386STDY7537944	0	0	0	0	0	0	0	Mes1	-44846.4	-20196.5
CTCGGGACATTAGGCT-5386STDY7537944	0	0	0	0	0	0	0	Mes1	-47191.8	-19538
CTCGGGAGTAAACCTC-5386STDY7537944	0	0	0	0	0	0	0	Mes1	-35231.1	20402.5
CTCGGGAGTACTTAGC-5386STDY7537944	1.29619	0	0	0	0	0	0	TransMes	-24593.1	16888
CTCGGGAGTCTGATTG-5386STDY7537944	0	0	0	0	0	0	0	Mes2	24385.9	-1699.8
CTCGGGAGTTTCGCTC-5386STDY7537944	0	0	0	0.665584	0	0	0	Mes1	-12040.8	4536.83
CTCGGGATCTCGTTTA-5386STDY7537944	0	0	0	0	0	0	0	OCP	-80095.2	-42763
CTCGGGATCTGGCGTG-5386STDY7537944	0	0	0	0	0	0	0	Mes1	23823.7	3770.31
CTCGTACAGAAGAAGC-5386STDY7537944	0	0	1.48879	0	0	0	0	Mes1	-41043.1	-11377.7
CTCGTACAGTACCGGA-5386STDY7537944	0	0	0	0	0	0	0	Mes1	11152.5	874.664
CTCGTACCACATGACT-5386STDY7537944	0	0	0	1.17857	0	0	0	STMN2+Fibro	-7344.73	52343
CTCGTACCAGTTAACC-5386STDY7537944	0	0	0	0	0	0	0	Mes1	18893.4	-3080.71
CTCGTACCATGTAAGA-5386STDY7537944	0	0.62607	0.62607	0	0	0	0	STMN2+Fibro	-5669	29005.3
CTCGTACGTACAGTGG-5386STDY7537944	0	0	0	0	0	0	0	Mes1	-22037	-8229.94
CTCGTACGTTGTGGAG-5386STDY7537944	0	0	0	0	0	0	0	Mes1	-81829.9	-35480.3
CTCGTACGTTTGTTTC-5386STDY7537944	0	1.21531	0	0	0	0	0	Mes1	-7653.67	-356.56
CTCGTACTCACCACCT-5386STDY7537944	0	0	0	0	0	0	0	OCP	-85502.6	-43543.8
CTCGTACTCCGGCACA-5386STDY7537944	0.954724	0	0	0	0	0	0	ISL1+Mes	-11283.4	72139
CTCGTACTCGCATGAT-5386STDY7537944	0	0	0	0	0	0	0	Mes1	19155.4	-528.134
CTCGTCAGTACAGTTC-5386STDY7537944	0	0	0	0	0	0	0	ISL1+Mes	-7674.19	61851.5
CTCGTCAGTACATGTC-5386STDY7537944	0	0	0	0	0	0	0	Mes1	10890.4	-4624.56
CTCGTCATCCACGACG-5386STDY7537944	0	0	0	0	0	0	0	Mes1	-89224.8	-38296.2
CTCGTCATCTGTTGAG-5386STDY7537944	0	0	0	0	0	0	0	Mes1	23169.1	-921.882
CTCGTCATCTTGAGAC-5386STDY7537944	1.55568	0	0	0	0	0	0	Mes1	4086.24	2767.01
CTCTAATAGAACTGTA-5386STDY7537944	0	0	0	0	0	0	0	Mes1	22282.7	-4031.53
CTCTAATCAGGTCTCG-5386STDY7537944	0	0	1.13754	0	0	0	0	TransMes	-33854.1	19366
CTCTAATCAGTTTACG-5386STDY7537944	0	0	0	0	0	0	0	Mes1	-84628	-42981.1
CTCTAATCATCGACGC-5386STDY7537944	0	0	0	1.19422	0	0	0	STMN2+Fibro	-16048.9	31769.4
CTCTAATGTAGGGACT-5386STDY7537944	0	0	0.846993	0.846993	0	0	0	STMN2+Fibro	-5025.35	29974.9
CTCTAATGTTATCGGT-5386STDY7537944	0	1.16096	0	1.16096	0	0	0	Mes1	-11494.2	9706.03
CTCTAATTCAACGCTA-5386STDY7537944	0	0	0	0	0	0	0	Mes1	19347.4	2597.74
CTCTAATTCCTTTCTC-5386STDY7537944	0	0	0	0	0	0	0	Mes1	-17986.2	-8523.64
CTCTAATTCTAACTCT-5386STDY7537944	0	0	0	0	0	0	0	Mes1	-39674	-17603.1
CTCTACGAGACAGGCT-5386STDY7537944	0	0	0	0	0	0	0	STMN2+Fibro	-1728.81	15958
CTCTACGAGATAGTCA-5386STDY7537944	0	0	0	0	0	0	0	Mes1	-642.381	-756.582
CTCTACGAGATCCCAT-5386STDY7537944	0	0	0	0	0	0	0	Mes1	-58689.2	-29545.8
CTCTACGAGCGTGAAC-5386STDY7537944	0	0	1.33077	0	0	0	0	Mes1	-33216.2	-13415.2
CTCTACGAGGCTAGGT-5386STDY7537944	0	0	0	0	0	0	0	Mes1	-50100.8	-20362.9
CTCTACGCAGTATAAG-5386STDY7537944	0	0	0	0	0	0	0	Mes1	6712.01	-1080.79
CTCTACGGTAGCCTAT-5386STDY7537944	0	0	0	0	0	0	0	Mes1	14750.4	5227.3
CTCTACGGTCATCCCT-5386STDY7537944	1.33098	0	0	0	0	0	0	Mes1	-4567.22	1136.39
CTCTACGTCCAGTAGT-5386STDY7537944	0	0	0	0	0	0	0	Mes1	-52904.2	-19912.7
CTCTGGTCAGTCAGCC-5386STDY7537944	0	0	0	0	0	0	0	OCP	-76577.9	-35889.1
CTCTGGTCATCACGAT-5386STDY7537944	0.82688	0	0.82688	0	0	0	0	Mes1	-26659	-18910.4
CTCTGGTGTATCACCA-5386STDY7537944	0	0	0	0	0	0	0	STMN2+Fibro	-3721.97	34840.1
CTCTGGTGTCAGAATA-5386STDY7537944	0	1.47447	0	1.47447	0	0	0	STMN2+Fibro	-10332.1	24487.5
CTCTGGTGTGACTACT-5386STDY7537944	0	1.20262	0	0	0	0	0	STMN2+Fibro	-6452.91	22902
CTCTGGTTCACGCGGT-5386STDY7537944	0	0	1.58186	0	0	0	0	Mes1	-47136.5	-22423.6
CTCTGGTTCAGAGACG-5386STDY7537944	0	0	0	0	0	0	0	Mes4	-13742.7	98595.6
CTCTGGTTCCGAGCCA-5386STDY7537944	0	0	0	0	0	0	0	Mes1	21705.8	-4276.8
CTCTGGTTCGCGGATC-5386STDY7537944	0	0	0	0	0	0	0	Mes1	-79097.1	-32216.2
CTCTGGTTCGCTAGCG-5386STDY7537944	0	0	0	0	0	0	0	Mes1	16531.8	-1034.9
CTCTGGTTCTCAAGTG-5386STDY7537944	0	0	0	0	0	0	0	Mes1	11643.3	-894.082
CTCTGGTTCTGCGGCA-5386STDY7537944	0	0	0	0	0	0	0	Mes1	-80580	-40459.8
CTGAAACAGCGAGAAA-5386STDY7537944	0	1.53708	0	0	0	0	0	Mes1	10498	3577.81
CTGAAACAGCTAACAA-5386STDY7537944	0	0	0	0	0	0	0	Mes1	-6058.69	-5798.34
CTGAAACAGGAGTTTA-5386STDY7537944	1.17608	1.17608	0	0	0	0	0	Mes1	-17718.7	4773.81
CTGAAACAGGCTAGCA-5386STDY7537944	0	0	0	0	0	0	0	Mes1	-29993.5	1683.49
CTGAAACAGTTAGCGG-5386STDY7537944	0	0	0	0	0	0	0	Mes1	-84473.2	-38026.2
CTGAAACCACCATGTA-5386STDY7537944	0	0	0	0	0	0	0	Mes4	-10974.2	92280.6
CTGAAACCACGAGGTA-5386STDY7537944	0	0	0	0	0	0	0	OCP	-90728.9	-40785.7
CTGAAACCACGGTAAG-5386STDY7537944	0	1.18641	0	0	0	0	0	STMN2+Fibro	-8648.22	20981.9
CTGAAACCACTGTTAG-5386STDY7537944	0	1.34887	0	0	0	0	0	Mes1	8696.15	-542.463
CTGAAACCACTTCGAA-5386STDY7537944	0	0	0	0	0	0	0	Mes1	-79032.6	-34314.8
CTGAAACTCATATCGG-5386STDY7537944	0	0	0	0	0	0	0	OCP	-74086.2	-48882.5
CTGAAACTCCTGCCAT-5386STDY7537944	0	0	0	0	0	0	1.25223	STMN2+Fibro	-16171.8	115917
[truncated: 100,326 more rows]

## Sheet: panel_c
cell_cluster	Pcw5.1	Pcw5.4	Pcw5.6	Pcw6.1	Pcw6.5	Pcw7.2	Pcw8.0	Pcw8.4	Pcw9.0	Pcw9.3
ProxMes	0.00125913	0.0882724	0.0266409	0.00948256	0.00856793	0.000986518	0	0.000384394	0	0.00843185
Mes1	0.796525	0.476986	0.011575	0.056749	0.3112	0.0710293	0.00824588	0	0.000907935	0.00269471
Mes2	0.00352556	0.00556957	0.296174	0.0738703	0.0214198	0.0384742	0.00374813	0.00672689	0.000181587	0.00156467
Mes3	0.00125913	0.00451871	0.0043636	0.111391	0.00642595	0.00394607	0.000749625	0.000192197	0.000181587	8.69263e-05
ISL1+Mes	0.0201461	0.123581	0.00693583	0.00643877	0.168299	0.000986518	0	0	0	0.0131259
Mes4	0.0153614	0.00525431	0.0435901	0.0843479	0.00397797	0	0	0	0.000181587	0.00121697
DistalMes	0.00503651	0.000630517	0.134996	0.0562807	0.00122399	0	0	0	0	0.000521558
RDH10+DistalMes	0.00176278	0.000210172	0.0067521	0.0149848	0	0	0	0	0	8.69263e-05
TransMes	0.0357593	0.0270071	0.0888797	0.105947	0.0156059	0.00427491	0.000749625	0.000192197	0.000363174	0.00069541
MesCond	0.00554017	0.000105086	0.0529144	0.0199309	0.000305998	0.000493259	0	0	0	0
OCP	0.0365147	0.0399327	0.04777	0.0824163	0.0645655	0.0930615	0	0	0.0119847	0.0133866
ChondroProg	0.00125913	0.0168138	0.0652244	0.0777043	0.0116279	0.00246629	0	0	0.000181587	8.69263e-05
RestingChon	0	0.000105086	0.000459327	0.0103313	0.00428397	0.177902	0	0.000192197	0.40385	0.0171245
ProlifChon	0	0.000945776	0.00261816	0.0235015	0.0159119	0.173792	0.00149925	0.000768787	0.0582894	0.00130389
PrehyperChon	0	0	4.59327e-05	0.000878015	0.000305998	0.0144689	0	0.0172977	0.00526603	0.000260779
HyperChon	0	0	0	0	0	0.000493259	0	0.000192197	0.00163428	8.69263e-05
InterZone	0.00176278	0.0142917	0.0776262	0.0745142	0.0269278	0.0233476	0	0	0.00290539	0.000521558
ArtiChon	0	0	0	0	0	0.00180862	0	0.000192197	0.0290539	0.0227747
PeriChon	0	0.00935267	0.00744109	0.0419398	0.0201958	0.0805656	0.000749625	0.0109552	0.0415834	0.0720619
OsteoB	0.000503651	0.000315259	0.00119425	0.00983376	0.00305998	0.00115094	0	0.00230636	0.00108952	0.00208623
TenoProg	0	0.000315259	0.000643057	0.029794	0.0131579	0.0134824	0.005997	0.00057659	0.000907935	0.00069541
Teno	0	0	0	2.92672e-05	0	0.000493259	0.000749625	0.0119162	0.00399492	0.0332058
Perimysium	0	0	0	0.000321939	0	0.0134824	0.0307346	0.0582356	0.0108952	0.0651947
MFAP5+Fibro	0	0	0	0.00357059	0.0309058	0.0915817	0.2009	0.143571	0.0670056	0.17846
STMN2+Fibro	0.0735331	0.141971	0.0996739	0.0602611	0.152999	0.0195659	0.00524738	0.00269076	0.000363174	0.000347705
F10+DermFibroProg	0	0	0	2.92672e-05	0.000611995	0.0182506	0.0637181	0.0789929	0.0290539	0.0576321
HOXC5+DermFibroProg	0.000251826	0.0398277	0.0232879	0.03714	0.0501836	0.00904308	0.000749625	0.000768787	0.000181587	8.69263e-05
DermFibro	0	0.000105086	0	0.00061461	0.0125459	0.0761263	0.241379	0.179512	0.0706374	0.139169
ADH+Fibro	0	0.00157629	0	0.00319012	0.0486536	0.0545873	0.350075	0.371516	0.20592	0.23444
InterMusFibro	0	0	0	5.85343e-05	0.000305998	0.00016442	0.00974513	0.00230636	0.00472126	0.00947497
SMProg	0	0.00126103	0.000780855	0.00257551	0.00520196	0.00591911	0.0247376	0.0355564	0.0098057	0.0455494
NeuralFibro	0	0	0	0	0	0.000493259	0.00224888	0.0159523	0.0194298	0.0206015
Pericyte	0	0.000105086	0.000275596	0.00143409	0.00152999	0.00690562	0.0449775	0.0453584	0.0159797	0.0468533
SMC	0	0.000945776	0.000137798	0.000439007	0	0.000657678	0.0029985	0.013646	0.00345015	0.0101704

## Sheet: panel_d
index	PRRX1	PDGFRA	SOX9	COL2A1	SORBS2	UCMA	SNORC	CHAD	IHH	MMP13	COL10A1	GDF5	PRG4	THBS2	OMD	cell_cluster
AAACCTGCAGGGATTG-5386STDY7537944	0	0	2.05477	2.41659	0	0	0	0	0	0	0	1.48218	0	0	0	OCP
AAACCTGGTTGATTGC-5386STDY7537944	0	0	2.82001	2.44391	0	0	0	1.2891	0	0	0	0	0	0	0	OCP
AAATGCCAGCACCGTC-5386STDY7537944	1.42541	1.42541	1.99049	3.38222	0	0	0	0	0	0	0	0	0	0	0	OCP
AACACGTGTCCTCTTG-5386STDY7537944	1.64924	1.13189	0	0.718206	0	0	0	0	0	0	0	0	0	0	0	OsteoB
AACACGTTCAGAGACG-5386STDY7537944	1.65307	0.878654	2.24559	3.21608	1.33902	0	0	0.878654	0	0	0	0	0	0	0	OCP
AATCCAGCACAGGTTT-5386STDY7537944	0	1.33592	2.24182	2.88037	1.88812	0	0	0	0	0	0	0	0	0	0	OCP
ACACTGACACATCTTT-5386STDY7537944	1.9362	2.3876	3.208	3.208	0	0	0	0	0	0	0	0	0	0	0	OCP
ACATCAGTCCGTAGGC-5386STDY7537944	1.1947	0	2.06783	1.1947	0	0	0	0	0	0	0	0	0	0	0	OCP
ACCCACTAGGATGTAT-5386STDY7537944	0	0	2.38908	3.24877	1.24584	0	0	1.24584	0	0	0	0	0	0	0	OCP
ACCCACTTCTGTTGAG-5386STDY7537944	0	0	2.70029	2.07217	2.07217	0	0	0	0	0	0	0	0	0	0	OCP
ACCGTAATCAGAAATG-5386STDY7537944	2.05171	0	2.50976	2.94881	0	0	0	0	0	0	0	0	0	0	0	OCP
ACCTTTAGTGGTGTAG-5386STDY7537944	0	1.45415	2.85671	2.38348	0	0	0	0	0	0	0	0	0	0	0	OCP
ACGAGCCCACGAAGCA-5386STDY7537944	0	0	0	4.12355	0	0	0	1.61976	0	0	0	0	0	0	0	OCP
ACGAGCCCACTGCCAG-5386STDY7537944	0	1.39842	2.57985	3.23436	2.31711	0	0	0	0	0	0	0	0	0	0	ChondroProg
ACGAGGATCTGCAGTA-5386STDY7537944	2.37665	0	1.44839	3.02226	0	0	0	0	0	0	0	0	0	0	0	OCP
ACGCCGATCTAGCACA-5386STDY7537944	0	1.28986	1.83491	1.28986	0	0	0	0	0	0	0	0	0	0	0	OCP
ACGCCGATCTTGTTTG-5386STDY7537944	0	0	2.14405	2.402	0	0	0	0	0	0	0	0	0	0	0	InterZone
ACGGAGAAGCGTCTAT-5386STDY7537944	0	0	1.79426	2.77541	0	0	0	0	0	0	0	0	0	0	0	OCP
ACGGGTCTCGTTTGCC-5386STDY7537944	0	0	2.36376	0	0	0	0	0	0	0	0	0	0	0	0	OCP
ACTTGTTTCTCTTGAT-5386STDY7537944	0	1.30788	2.20772	2.46753	0	0	0	0	0	0	0	0	0	0	0	OCP
AGAATAGAGAGCTGGT-5386STDY7537944	1.33324	1.33324	2.87694	0	0	0	0	0	0	0	0	0	0	0	0	OCP
AGAATAGAGGCTAGAC-5386STDY7537944	0	0	2.56809	2.30565	0	0	0	0	0	0	0	0	0	0	0	OCP
AGACGTTCATGCCACG-5386STDY7537944	1.26104	0	3.05554	3.66193	0	0	0	0	0	0	0	0	0	0	0	OCP
AGAGTGGGTCCGACGT-5386STDY7537944	1.50167	0	2.43952	3.36431	0	0	0	0	0	0	0	1.50167	0	0	0	OCP
AGCAGCCCAGCAGTTT-5386STDY7537944	1.26723	1.26723	2.93689	2.41628	1.26723	0	0	0	0	0	0	0	0	0	0	OCP
AGCAGCCTCGGACAAG-5386STDY7537944	0	1.32995	1.88125	3.36068	0	0	0	0	0	0	0	0	0	0	0	OCP
AGCATACTCCAGAAGG-5386STDY7537944	1.20967	0	2.08656	2.98665	0	0	1.20967	1.20967	0	0	0	0	0	0	0	OCP
AGCGTATCATCGACGC-5386STDY7537944	0	0	1.44715	2.63934	0	0	0	1.44715	0	0	0	0	0	0	0	OCP
AGGCCACCATCCGGGT-5386STDY7537944	0	0	3.01008	2.86411	0	0	0	0	0	0	0	0	0	0	0	OCP
AGGTCATAGCTAGCCC-5386STDY7537944	0	0	2.10628	2.10628	0	0	0	0	0	0	0	0	0	0	0	OCP
AGTTGGTGTTATGTGC-5386STDY7537944	2.12261	2.12261	2.75404	2.96436	0	0	0	0	0	0	0	0	0	0	0	OCP
ATAACGCCATCCCATC-5386STDY7537944	0	0	2.46679	2.67282	1.30729	0	0	0	0	0	0	0	0	0	0	OCP
ATAAGAGAGAAACGCC-5386STDY7537944	0	1.38772	0	3.52821	0	0	0	0	0	0	0	0	0	0	0	OCP
ATAGACCCACGCTTTC-5386STDY7537944	0	0	1.32791	3.01613	0	0	0	0	0	0	0	0	0	0	0	OCP
ATCACGACAGCTGTTA-5386STDY7537944	0	0	0	2.86363	0	0	0	0	0	0	0	0	0	0	0	OCP
ATCACGATCATGCATG-5386STDY7537944	0	0	2.11403	3.3214	1.23174	0	0	0	0	0	0	0	0	0	0	OCP
ATCATGGAGTCATGCT-5386STDY7537944	1.38502	0	0	3.08942	0	0	0	0	0	0	0	0	0	0	0	OCP
ATCCGAAGTGGCTCCA-5386STDY7537944	0	1.56939	1.56939	3.31876	0	0	0	0	0	0	0	0	0	0	0	InterZone
ATCGAGTCAGACAAAT-5386STDY7537944	0	0	2.15095	2.99486	1.56789	0	0	0	0	0	0	0	0	0	0	OCP
ATTACTCCACGGTAAG-5386STDY7537944	0	0	2.36989	3.76159	0	0	0	0	0	0	0	0	0	0	0	OCP
ATTCTACCAAGCCTAT-5386STDY7537944	1.21448	0	2.34891	3.10534	1.21448	0	0	0	0	0	0	0	0	0	0	OCP
ATTCTACCACATGACT-5386STDY7537944	1.95142	0	1.95142	2.30837	1.39111	0	0	0	0	0	0	0	0	0	0	OCP
ATTTCTGTCCAAACAC-5386STDY7537944	1.53564	0	2.95603	2.4793	0	0	0	0	0	0	0	0	0	0	0	OCP
CAACCAAAGAGTCGGT-5386STDY7537944	0	0	2.29944	2.94113	0	0	0	0	0	0	0	1.38368	0	0	0	OCP
CAACCTCGTAGCGATG-5386STDY7537944	0	0	1.51399	3.1032	0	0	0	1.51399	0	0	0	0	0	0	0	OCP
CAAGATCGTCTAGCGC-5386STDY7537944	1.31982	0	1.86956	2.68878	0	0	0	1.31982	0	0	0	1.31982	0	0	0	OCP
CAAGGCCTCTCTGAGA-5386STDY7537944	0	0	2.4543	3.71097	1.84358	0	0	0	0	0	0	0	0	0	0	OCP
CACAGGCCATCGTCGG-5386STDY7537944	0	0	2.52845	1.91206	0	0	0	0	0	0	0	0	0	0	0	OCP
CACATTTTCAAGCCTA-5386STDY7537944	0	0	1.30259	3.11042	1.30259	0	0	0	0	0	0	0	0	0	0	ChondroProg
CACTCCAAGACTAGGC-5386STDY7537944	1.04893	0	2.97277	3.64	1.54952	0	0	0	0	0	0	0	0	0	0	OCP
CAGATCATCTCAACTT-5386STDY7537944	0	0	3.28715	3.07331	0	0	0	0	0	0	0	0	0	0	0	OCP
CAGCATACATGCCTAA-5386STDY7537944	1.52797	0	1.52797	3.51093	0	0	0	0	0	0	0	0	0	0	0	OCP
CATATGGCAGCGTTCG-5386STDY7537944	0	0	2.8071	3.12617	0	0	0	0	0	0	0	0	0	0	0	OCP
CATATTCCAATCTACG-5386STDY7537944	0	0	2.24257	2.88116	0	0	0	1.33654	0	0	0	0	0	0	0	OCP
CATATTCTCTTAGCCC-5386STDY7537944	0	0	1.6456	2.23732	0	0	0	0	0	0	0	0	0	0	0	OCP
CATCAAGAGCTGCCCA-5386STDY7537944	1.46942	0	2.40154	2.40154	0	0	0	0	0	0	0	0	0	0	0	OCP
CCACCTACAGTCTTCC-5386STDY7537944	0	0	1.31781	1.31781	0	0	0	0	0	0	0	0	0	0	0	OCP
CCACTACAGCGCTTAT-5386STDY7537944	0	0	1.8418	2.65813	0	0	0	0	0	0	0	0	0	0	0	OCP
CCCAGTTAGGCGCTCT-5386STDY7537944	0	1.28416	1.28416	2.43769	0	0	0	0	0	0	0	0	0	0	0	OCP
CCCATACAGCAATATG-5386STDY7537944	0	0	1.30376	2.46236	0	0	0	1.30376	0	0	0	1.85101	0	0	0	ChondroProg
CCGTTCAGTATGGTTC-5386STDY7537944	0	0	0	3.16771	1.90036	0	0	0	0	0	0	0	0	0	0	OCP
CCTACACTCTTCTGGC-5386STDY7537944	2.59291	1.40907	1.9719	2.97312	0	0	0	0	0	0	0	2.59291	0	0	0	OCP
CCTATTAGTTAGGGTG-5386STDY7537944	0	0	2.09777	3.30355	0	0	0	0	0	0	0	1.21866	0	0	0	OCP
CCTCAGTGTTCCCGAG-5386STDY7537944	0	0	2.73879	2.10829	0	0	0	1.22712	0	0	0	0	0	0	0	OCP
CCTTACGAGTTGAGAT-5386STDY7537944	0	0	2.34649	2.81828	0	0	0	0	0	0	0	0	0	0	0	OCP
CCTTCCCAGATGTGTA-5386STDY7537944	1.4995	1.4995	2.43698	2.91221	1.4995	0	0	0	0	0	0	0	0	0	0	OCP
CCTTCCCAGCCCTAAT-5386STDY7537944	1.72519	0	1.19598	3.08013	1.72519	0	0	1.72519	0	0	0	0	0	0	0	OCP
CGAGCCAAGCCCTAAT-5386STDY7537944	0	0	1.30926	3.50979	1.30926	0	0	0	0	0	0	0	0	0	0	OCP
CGATGTAAGAGCTATA-5386STDY7537944	0	0	2.30653	2.67823	1.18169	0	0	0	0	0	0	1.18169	0	0	0	OCP
CGATGTACACCATCCT-5386STDY7537944	0.921877	0	0	1.95388	1.39327	0	0	0	0	0	0	0	0	0	0	OCP
CGCCAAGGTCGAACAG-5386STDY7537944	0	0	2.93251	2.93251	2.45657	0	0	0	0	0	0	0	0	0	0	OCP
CGCGGTATCCCTCAGT-5386STDY7537944	0	0	2.41783	3.55739	0	0	0	1.48323	0	0	0	0	0	0	0	OCP
CGCTGGAGTGAGGCTA-5386STDY7537944	2.26179	0	1.66774	3.28844	0	0	0	1.66774	0	0	0	0	0	0	0	OCP
CGGACTGCACGCTTTC-5386STDY7537944	1.52206	0	2.72959	3.38957	0	0	0	0	0	0	0	0	0	0	0	OCP
CGGAGTCCACTTGGAT-5386STDY7537944	0	0	2.7316	3.11513	0	0	0	0	0	0	0	0	0	0	0	OCP
CGTGAGCGTAATCACC-5386STDY7537944	0	0	3.16255	3.16255	0	0	0	0	0	0	0	0	0	0	0	OCP
CGTTAGAAGTGGTAAT-5386STDY7537944	1.9128	0	2.52924	3.18171	0	0	0	0	0	0	0	0	0	0	0	OCP
CGTTGGGTCAACCAAC-5386STDY7537944	0	1.21083	2.86185	2.98821	0	0	0	0	0	0	0	0	0	0	0	OCP
CTAACTTCACATCCAA-5386STDY7537944	1.49856	1.00709	2.70143	2.81172	0	0	0	0	0	0	0	0	0	0	0	OCP
CTACACCCATCCGTGG-5386STDY7537944	0	0	2.60124	3.12855	0	0	0	0	0	0	0	0	0	0	0	OCP
CTACACCGTACAGTGG-5386STDY7537944	0	0	1.42039	2.81503	1.42039	0	0	0	0	0	0	0	0	0	0	OCP
CTACATTTCCCATTAT-5386STDY7537944	1.28643	1.28643	2.1815	3.08917	0	0	0	0	0	0	0	1.28643	0	0	0	OCP
CTCACACGTGTGACGA-5386STDY7537944	1.16201	1.16201	2.6517	3.13391	0	0	0	0	0	0	0	0	0	0	0	OCP
CTCGGGATCTCGTTTA-5386STDY7537944	2.14128	0	3.43532	2.50679	0	0	0	0	0	0	0	0	0	0	0	OCP
CTCGTACTCACCACCT-5386STDY7537944	0	0	2.67232	3.22891	0	0	0	0	0	0	0	0	0	0	0	OCP
CTCTGGTCAGTCAGCC-5386STDY7537944	1.48508	1.48508	1.48508	2.42	1.48508	0	0	0	0	0	0	0	0	0	0	OCP
CTGAAACCACGAGGTA-5386STDY7537944	1.78843	0	1.78843	3.82474	1.78843	0	0	0	0	0	0	2.39427	0	0	0	OCP
CTGAAACTCATATCGG-5386STDY7537944	0	1.54283	2.75438	3.52931	0	0	1.54283	0	0	0	0	0	0	0	0	OCP
CTGATCCAGAGGGCTT-5386STDY7537944	0	0	2.56865	3.50039	1.61265	0	0	0	1.61265	0	0	0	0	0	0	OCP
CTGATCCCAAGCTGAG-5386STDY7537944	0	0	2.07065	3.08145	2.43318	0	0	0	0	0	0	1.49627	0	0	0	OCP
CTGATCCCACGGCCAT-5386STDY7537944	0	0	0	2.73947	0	0	0	0	0	0	0	0	0	0	0	OCP
CTGCCTATCGTACCGG-5386STDY7537944	1.93476	1.37655	2.29088	1.93476	0	0	0	0	0	0	0	1.93476	0	0	0	OCP
CTGCGGATCAGCATGT-5386STDY7537944	0	1.52882	0	3.26915	0	0	0	0	0	0	0	0	0	0	0	OCP
CTGCTGTTCCCTCAGT-5386STDY7537944	0	0	2.14693	2.51267	0	0	0	0	0	0	0	0	0	0	0	OCP
CTGTGCTGTCCAACTA-5386STDY7537944	1.82023	1.27722	2.80457	2.42892	1.27722	0	0	0	0	0	0	0	0	0	0	OCP
GAATGAAGTACTTCTT-5386STDY7537944	1.60164	0	2.55595	2.69895	0	0	0	1.09212	0	0	0	1.09212	0	0	0	OCP
GACGCGTTCGAGAGCA-5386STDY7537944	0	0	1.68881	3.46234	0	0	0	1.68881	0	0	0	0	0	0	0	OCP
GACTAACTCTGTTGAG-5386STDY7537944	0	1.09173	2.82348	1.93705	0	0	0	0	0	0	0	0	0	0	0	OCP
GACTACAGTAATAGCA-5386STDY7537944	1.33674	2.24282	0	2.88143	1.33674	0	0	0	0	0	0	0	0	0	0	OCP
GACTACATCAACACCA-5386STDY7537944	1.70538	2.04837	2.50624	2.94517	1.17919	0	0	0	0	0	0	0	0	0	0	OCP
GATCGATGTCCTGCTT-5386STDY7537944	1.17515	1.17515	1.17515	2.93964	1.17515	0	0	0	0	0	0	1.17515	0	0	0	OCP
GATCTAGTCATCGATG-5386STDY7537944	0	0	2.17479	3.19462	0	0	0	0	0	0	0	0	0	0	0	OCP
GCAATCACATCGTCGG-5386STDY7537944	0	0	2.1695	3.46623	0	0	0	0	0	0	0	0	0	0	0	OCP
GCACTCTAGCGTTTAC-5386STDY7537944	0	1.41376	2.59865	2.59865	1.41376	0	0	0	0	0	0	0	0	0	0	OCP
GCAGCCAGTCCGTCAG-5386STDY7537944	0	0	3.03091	3.03091	0	0	0	0	0	0	0	1.59802	0	0	0	InterZone
GCATGATCATCCGGGT-5386STDY7537944	0	0	2.00899	2.63272	1.4417	0	0	0	0	0	0	0	0	0	0	OCP
GCGAGAATCTGCTTGC-5386STDY7537944	1.25761	1.25761	2.77894	2.60896	1.25761	0	0	0	0	0	0	0	0	0	0	OCP
GCGCAACTCCAAACAC-5386STDY7537944	0	1.20753	0	2.33996	0	0	0	0	0	0	0	0	0	0	0	OCP
GCTCCTAGTACAGCAG-5386STDY7537944	1.94445	0	1.94445	2.56338	1.38502	0	0	0	0	0	0	0	0	0	0	OCP
GCTGCTTCACAGATTC-5386STDY7537944	2.55321	2.55321	3.20667	3.20667	0	0	0	0	0	0	0	0	0	0	0	OCP
GCTTCCATCAGGTAAA-5386STDY7537944	0	0	1.99817	1.99817	1.43217	0	0	0	0	0	0	0	0	0	0	OCP
GCTTGAACAAGTTGTC-5386STDY7537944	0	0	2.02738	3.30969	1.45793	0	0	0	0	0	0	0	0	0	0	OCP
GGAACTTCACACCGCA-5386STDY7537944	1.23727	0	2.37813	2.7522	1.23727	0	0	0	0	0	0	0	0	0	0	OCP
GGATTACTCCAATGGT-5386STDY7537944	1.38144	0	1.94036	2.29676	1.94036	0	0	0	0	0	0	0	0	0	0	OCP
GGCAATTTCCTGTACC-5386STDY7537944	2.18196	0	2.44104	3.08967	0	0	0	0	0	0	0	0	0	0	0	ChondroProg
GGCCGATGTGCTTCTC-5386STDY7537944	0	0	0	2.81061	1.98073	0	0	0	0	0	0	0	0	0	0	OCP
GGCCGATTCGGATGTT-5386STDY7537944	0	1.80777	3.27655	3.60217	0	0	0	0	0	0	0	1.80777	0	0	0	InterZone
GGCTGGTTCTTGGGTA-5386STDY7537944	0	0	2.5758	3.23016	0	0	1.23208	0	0	0	0	1.23208	0	0	0	OCP
GGGTCTGCAGTCAGAG-5386STDY7537944	0	0	2.7615	3.42254	1.37744	0	0	0	0	0	0	0	0	0	0	OCP
GGTGCGTGTTCGCTAA-5386STDY7537944	1.61008	1.09915	1.9466	3.21964	1.61008	0	0	0	0	0	0	0	0	0	0	OCP
GGTGTTACAATAACGA-5386STDY7537944	0	0	2.59549	3.25061	1.41118	0	0	1.41118	0	0	0	0	0	0	0	OCP
GTAACGTTCTGGGCCA-5386STDY7537944	0	1.58535	1.58535	2.17042	0	0	0	0	0	0	0	1.27741	0	0	0	OCP
GTCAAGTCACGTAAGG-5386STDY7537944	1.40441	0	1.96659	3.63436	1.40441	0	0	0	0	0	0	1.40441	0	0	0	OCP
GTCAAGTTCCGAGCCA-5386STDY7537944	1.36776	0	1.36776	2.92097	0	0	0	0	0	0	0	1.36776	0	0	0	OCP
GTCATTTCAACGATGG-5386STDY7537944	1.26705	0	2.15769	3.36916	1.26705	0	0	0	0	0	0	1.26705	0	0	0	OCP
GTCGGGTGTCTCAACA-5386STDY7537944	0	0	2.25699	2.25699	0	0	0	0	0	0	0	0	0	0	0	OCP
GTCGTAAGTCTCTCGT-5386STDY7537944	0	0	2.68118	2.8255	1.18389	0	0	0	0	0	0	0	0	0	0	OCP
GTGCTTCCATGGTCTA-5386STDY7537944	1.29369	1.29369	2.19038	2.82596	0	0	0	0	0	0	0	0	0	0	0	OCP
GTGCTTCTCTCTTGAT-5386STDY7537944	1.23312	0	2.57715	2.74672	0	0	0	0	0	0	0	0	0	0	0	OCP
GTGTTAGTCAGTACGT-5386STDY7537944	1.90133	0	0	1.34739	0	0	0	0	0	0	0	1.34739	0	0	0	OsteoB
GTTAAGCCATCGATTG-5386STDY7537944	0	0	1.52882	3.12132	1.52882	0	0	2.10723	0	0	0	0	0	0	0	OCP
GTTCATTAGGCGACAT-5386STDY7537944	1.85418	0	1.3065	3.11555	0	0	0	1.3065	0	0	0	0	0	0	0	OCP
GTTCGGGGTCGAAAGC-5386STDY7537944	0	0	1.93679	3.81823	1.37832	0	0	0	0	0	0	0	0	0	0	ChondroProg
TACTCATAGTACACCT-5386STDY7537944	1.24974	1.24974	2.39404	3.34581	1.78823	0	0	0	0	0	0	1.24974	0	0	0	OCP
TAGCCGGAGGAGCGAG-5386STDY7537944	1.26742	1.26742	2.41651	3.27778	0	0	0	0	0	0	0	0	0	0	0	OCP
TAGCCGGGTGCACCAC-5386STDY7537944	0	0	1.60976	1.60976	0	0	0	0	0	0	0	0	0	0	0	OCP
TATCTCATCGGACAAG-5386STDY7537944	0	0	0	2.78808	1.5712	0	0	0	0	0	0	0	0	0	0	OCP
TATTACCAGCCGTCGT-5386STDY7537944	2.00843	0	2.63212	3.5043	0	0	0	0	0	0	0	2.63212	0	0	0	InterZone
TCAGGTATCGAGAACG-5386STDY7537944	1.46352	0	2.0337	2.39457	0	0	0	0	0	0	0	0	0	0	0	InterZone
TCTCTAATCCCTAATT-5386STDY7537944	0	1.27853	2.80627	3.07873	1.27853	0	0	0	0	0	0	1.27853	0	0	0	OCP
TCTTCGGTCCGAGCCA-5386STDY7537944	1.51372	0	0	3.85156	0	0	1.51372	0	0	0	0	0	0	0	0	OCP
TGACAACAGTGACATA-5386STDY7537944	0	0	0	3.73428	0	0	0	0	0	0	0	1.4827	0	0	0	OCP
TGACTAGGTACCGCTG-5386STDY7537944	0	1.42974	1.99542	2.99902	1.42974	0	0	1.42974	0	0	0	0	0	0	0	OCP
TGACTTTTCCGCTGTT-5386STDY7537944	1.28948	1.28948	3.09318	3.09318	0	0	0	0	0	0	0	0	0	0	0	OCP
TGACTTTTCTGGCGTG-5386STDY7537944	0	0	2.62408	3.15212	0	0	0	0	0	0	0	0	0	0	0	OCP
TGAGCCGAGCCAACAG-5386STDY7537944	0	1.6276	2.58588	3.24063	0	0	0	1.6276	0	0	0	0	0	0	0	OCP
TGATTTCCATCGGACC-5386STDY7537944	0	1.63521	0.865772	2.48613	0.865772	0	0	0	0	0	0	0	0	0	0	OCP
TGCCCTAAGCTGAAAT-5386STDY7537944	0	1.16261	2.28168	2.65252	0	0	0	0	0	0	0	1.16261	0	0	0	OCP
TGCGCAGTCTTTACGT-5386STDY7537944	0	0.97927	0	1.78968	0	0	0	0	0	0	0	0	0	0	0	OCP
TGCGTGGGTCTCCATC-5386STDY7537944	1.28568	0	1.83006	2.4396	0	0	0	0	0	0	0	0	0	0	0	OCP
TGGCTGGAGTGCTGCC-5386STDY7537944	1.64898	0	2.24107	2.61044	0	0	1.13167	0	0	0	0	0	0	0	0	OCP
TGGGAAGAGCCCGAAA-5386STDY7537944	1.60688	0	2.19439	2.83021	1.60688	0	0	0	0	0	0	0	0	0	0	OCP
TGGGCGTAGTAGCCGA-5386STDY7537944	1.49038	0	2.42625	2.90109	0	0	0	0	0	0	0	0	0	0	0	OCP
TGGGCGTTCCTATTCA-5386STDY7537944	0	0	1.28948	3.56109	0	0	0	0	0	0	0	0	0	0	0	OCP
TTAGGCAGTACACCGC-5386STDY7537944	0	0	2.22619	3.00982	1.87328	0	0	0	0	0	0	0	0	0	0	OCP
TTCTACATCGCCAAAT-5386STDY7537944	1.31362	0	1.31362	2.85173	1.86241	0	0	0	0	0	0	0	0	0	0	OCP
TTTACTGAGTCTCCTC-5386STDY7537944	1.20327	0	2.33447	3.36633	1.20327	0	0	0	0	0	0	0	0	0	0	OCP
TTTGCGCAGGGTTTCT-5386STDY7537944	0	0	2.90272	1.49172	1.49172	0	0	0	0	0	0	0	0	0	0	OCP
TTTGCGCGTTATCGGT-5386STDY7537944	0	0	2.19156	0	1.60434	0	0	0	0	0	0	1.60434	0	0	0	InterZone
AACCGCGAGTACCGGA-FCAImmP7536758	1.64111	0	0	0	0	0	0	0	0	0	0	0	0	1.32812	0.870022	OsteoB
AACTCAGGTGAGGCTA-FCAImmP7536758	0	0	2.22268	5.30381	0.818221	0	4.64038	2.46512	1.56849	0	0	0	0	0	0	PrehyperChon
AATCGGTAGAAGGCCT-FCAImmP7536758	2.10926	0	0	0.895449	0	0	0	0	0	0	0	0	0	0	0	PeriChon
AATCGGTAGTTTCCTT-FCAImmP7536758	2.15853	0	0	0	0	0	0	0	0	0	0	0	0	1.57468	0	PeriChon
ACACCCTAGGCTAGAC-FCAImmP7536758	0.898459	0	0	0	0	0	0	0	0	0	0	0	0	1.36395	1.36395	OsteoB
ACATCAGGTTTGTTGG-FCAImmP7536758	0.838147	0	1.5966	4.77433	0.504428	0	4.63804	1.72139	1.83231	0	0	0	0	0	0	PrehyperChon
ACCGTAACAATAGCGG-FCAImmP7536758	0	0	1.83036	5.26084	0.944235	0	4.0061	1.4211	2.23835	0.421086	0	0.421086	0	0	0	PrehyperChon
ACTGAACTCTGCAGTA-FCAImmP7536758	0	0	1.72446	4.83196	0.284615	0	4.51322	2.47362	0.973145	0	0	0.284615	0	0	0	PrehyperChon
ACTGATGTCTCTGTCG-FCAImmP7536758	0.56208	0	1.63875	5.43944	0.56208	0	5.09946	1.48034	1.56268	0	0.320023	0	0	0	0	PrehyperChon
AGAGCTTGTCTAGCCG-FCAImmP7536758	0	0	1.24908	4.74127	0	0	4.03506	0.603797	1.46238	0	0	0	0	0	0	PrehyperChon
AGCCTAACAGCATACT-FCAImmP7536758	0.972367	0	2.02509	6.40154	0	0	4.6733	2.1281	1.24309	0	0	0	0	0	0	PrehyperChon
AGCGTATGTTAAGACA-FCAImmP7536758	1.01286	0	0	1.01286	0	0	0	0	0	0	0	0	0	2.08117	1.50562	OsteoB
AGGCCGTAGTGAATTG-FCAImmP7536758	0.698541	0	2.20679	4.27329	0	0	3.90236	0	0	0	0	0	0	0	0	PrehyperChon
AGGGATGAGGTACTCT-FCAImmP7536758	0.345282	0	1.78317	5.0891	0.345282	0	4.88073	1.78317	1.55	0	0	0	0	0	0	PrehyperChon
AGTGGGATCGCCTGAG-FCAImmP7536758	2.14327	0.663157	0	0	0	0	0	0	0	0	0	0	0	1.34097	1.05842	PeriChon
ATAACGCGTCGCATAT-FCAImmP7536758	0	0	1.59802	5.18428	0.332408	0	4.76158	2.52054	1.51488	0	0	0	0	0.332408	0	PrehyperChon
ATAAGAGAGGTAAACT-FCAImmP7536758	0	0	2.00626	4.77717	0	0	4.74971	1.70562	1.91573	0	0	0	0	0	0	PrehyperChon
ATAGACCAGCCAACAG-FCAImmP7536758	1.73618	0	0	0	0	0	0	0	0	0	0	0	0	2.08112	0	PeriChon
ATCATGGCAAGAAAGG-FCAImmP7536758	0	0	2.50116	5.78598	0	0	4.22215	2.95463	2.70777	0	0	0	0	0	0	PrehyperChon
ATCTACTGTGAAGGCT-FCAImmP7536758	0.365956	0	2.33017	5.43956	1.01797	0	4.92395	2.19211	2.52486	0	0	0	0	0	0	PrehyperChon
ATTACTCTCTGCGTAA-FCAImmP7536758	0	0	1.72961	5.03405	0	0	4.49587	1.63375	2.47005	0	0	0	0	0	0	PrehyperChon
ATTGGACGTAATCACC-FCAImmP7536758	0.505705	0	2.52714	5.18203	0.505705	0	4.80484	2.14812	2.62713	0.284485	0	0	0	0	0	PrehyperChon
ATTTCTGTCCGTAGTA-FCAImmP7536758	0	0	1.92639	5.51067	0.218622	0	4.71359	1.73039	2.05951	0.549903	1.36923	0	0	0.218622	0	PrehyperChon
CACATAGTCTACCTGC-FCAImmP7536758	2.70062	1.40767	0	0	0	0	0	0	0	0	0.933427	0	0	1.9703	1.72804	PeriChon
CAGAATCCATCCGCGA-FCAImmP7536758	0.491545	0	1.69449	4.59915	0	0	4.10553	1.06627	1.06627	0	0	0	0	0	0	PrehyperChon
CAGCTAACAAATCCGT-FCAImmP7536758	0	0.626516	2.51155	5.64933	1.50059	0	4.46863	2.51155	2.43825	1.2846	0	0	0	0	0	PrehyperChon
CATCAAGTCAGCAACT-FCAImmP7536758	0.424808	0	1.92019	5.09353	0.722023	0	4.51064	2.248	1.75157	0	0	1.29376	0	0	0	PrehyperChon
CATGACACATAGAAAC-FCAImmP7536758	0	0.571215	0.932492	4.27497	0	0	3.75191	0.571215	1.19733	0	0	0	0	0	0	PrehyperChon
CATGGCGAGAAACCTA-FCAImmP7536758	0.245189	0	1.92207	5.08687	0	0	4.44491	2.20365	1.25298	0	0	0.441942	0	0	0	PrehyperChon
CCCAATCTCTATCCCG-FCAImmP7536758	0.845448	0	1.8431	4.88379	0	0	4.26883	1.51382	2.14372	0.366729	0	1.16784	0	0	0	PrehyperChon
CCCAGTTTCAGGTAAA-FCAImmP7536758	1.04709	0	0.803298	0.48023	0	0	0	0	0	0	0	0	0	0	0	PeriChon
CCCATACAGTACGATA-FCAImmP7536758	0	0.881586	1.34272	4.70629	0	0	4.48541	1.34272	1.1385	0	0	0	0	0	0	PrehyperChon
CCGTTCAGTGACGCCT-FCAImmP7536758	2.77968	1.1503	0	1.1503	0	0	0	0	0	0	0.732158	0	0	1.85596	0	PeriChon
CCTCAGTTCTGTCTAT-FCAImmP7536758	0.644513	1.03323	0	0.644513	0	0	0	0	0	0	0	0	0	0	0.644513	PeriChon
CGATGGCAGGATGCGT-FCAImmP7536758	0	0	1.89027	5.94865	0	0	3.94333	0	1.89027	0	0	0	0	0	0	PrehyperChon
CGCTTCATCTTATCTG-FCAImmP7536758	0	0	1.98205	5.35565	0.330094	0	4.85287	2.68706	1.31847	0.330094	0	0	0	0	0	PrehyperChon
CGTCTACGTCTCGTTC-FCAImmP7536758	2.44404	0	0	0	0.592881	0	0	0	0	0	0	0	0	0.592881	0	PeriChon
CGTGTCTTCCAGAGGA-FCAImmP7536758	0	0	0	0	0	0	0	0	0	0	0	0	0	0	0	PeriChon
CTAACTTTCTGGCGAC-FCAImmP7536758	0	0	1.85498	5.15376	0	0	4.28273	2.04633	1.78209	0	0	1.02861	0	0	0	PrehyperChon
CTAATGGAGAGCTGGT-FCAImmP7536758	1.30926	0	0	0	0	0	0	1.30926	0	0	0	0	0	0	2.67533	OsteoB
CTACGTCTCAAGATCC-FCAImmP7536758	1.82241	0	0	0	0	0	0	0	0	0	0	0	0	0.622968	0.622968	PeriChon
CTCGAAAAGGAGTTGC-FCAImmP7536758	1.38338	0.691203	1.38338	4.64054	0.691203	0	4.28662	1.09602	0.691203	0	0	1.38338	0	0	0	PrehyperChon
CTGCCTAGTAAGTTCC-FCAImmP7536758	0.499247	0	1.58614	5.03147	0	0	4.88612	2.4855	1.07924	0.280461	0	0	0	0	0	PrehyperChon
GAACATCAGATGTGTA-FCAImmP7536758	0.4265	0	1.99913	5.46873	0	0	4.22756	1.92436	2.25236	0	0	0.4265	0	0	0	PrehyperChon
GACGTGCCATAAAGGT-FCAImmP7536758	0.598287	0	0	0	0	0	0	0	0	0	0	0	0	0	0	PeriChon
GATGCTAAGTGTTGAA-FCAImmP7536758	0	0	2.07759	4.88171	0	0	4.86029	1.55296	2.33346	0	0	0	0	0	0	PrehyperChon
GCTGCAGCACATTCGA-FCAImmP7536758	0.985436	0	0	0	0	0	0	0	0	0	0	0	0	0	0	PeriChon
GGAGCAAGTACAGTGG-FCAImmP7536758	2.1102	0	0	0	0	0	0	0	0	0	0	0	0	2.1102	0	PeriChon
GGCGTGTGTACAGTGG-FCAImmP7536758	2.14267	0.918064	0	0	0	0	0	0	0	0	0	0	0	2.6769	0	PeriChon
GGGAATGAGCTCTCGG-FCAImmP7536758	1.59749	0.83878	0	0.83878	0	0	0	0	0	0	0	0	0	1.83325	1.28843	PeriChon
GGGTCTGTCAACACGT-FCAImmP7536758	0	0	1.70038	5.31526	0	0	4.25035	0.40369	1.49993	0	0	0	0	0	0	PrehyperChon
GTACGTATCCAAGCCG-FCAImmP7536758	1.15207	0.733506	0	0.733506	0	0	0	0	0	0	0.733506	0	0	1.44624	1.67325	OsteoB
GTGCATACAAACCTAC-FCAImmP7536758	0.642285	0	0.642285	4.56003	0	0	3.67084	1.17929	0.371846	0	0	0	0	0	0	ProlifChon
GTGCTTCCAGGGTTAG-FCAImmP7536758	1.31289	0	0	1.53094	0	0	0	0	0	1.53094	0	0	0	1.99326	1.31289	PeriChon
GTGGGTCTCCCTGACT-FCAImmP7536758	0	0	1.81943	5.83311	0.296063	0	4.94797	1.12081	2.45798	0.296063	1.56655	0	0	0	0	PrehyperChon
GTTCATTTCTGTTTGT-FCAImmP7536758	0.394775	0	1.6783	5.31485	0	0	4.25849	1.84444	1.36208	0	0	1.22971	0	0	0	PrehyperChon
TACCTTACATTGGCGC-FCAImmP7536758	0.394807	0	1.22978	5.00159	0	0	4.45105	2.16855	1.91827	0	0	0	0	0	0	PrehyperChon
TACGGTACATTTGCTT-FCAImmP7536758	2.27194	0	0	0.676237	0	0	0	0	0	0	0	0	0	1.58224	0	PeriChon
TACTTGTGTAGAAAGG-FCAImmP7536758	0	0.566264	2.15371	5.58373	0.566264	0	4.87125	2.78707	3.07108	0	0	0	0	0	0	PrehyperChon
TAGTTGGCATGTTGAC-FCAImmP7536758	0.766062	0	0	1.1947	0	0	0	0	0	0	0	0	0	1.72368	0	PeriChon
TATGCCCAGAGTCTGG-FCAImmP7536758	0	0	2.42301	5.18322	0.245165	0	4.53219	1.64238	0.980951	0	0	0	0	0.441902	0	ProlifChon
TCAACGATCACTCTTA-FCAImmP7536758	1.76424	0	0	0.960263	0	0	0	0	0	0	0	0	0	1.44096	0.960263	PeriChon
TCAGGATCAAAGGAAG-FCAImmP7536758	1.5302	0.791348	0	0	0	0	0.590143	0	0	0.958773	0	0	0	0.958773	0.590143	OsteoB
TCCACACCAGCTGTAT-FCAImmP7536758	2.44101	0	0	0.772401	0	0	0	0	0	0	0	0	0	1.50294	1.92056	PeriChon
TCTCTAATCTCGGACG-FCAImmP7536758	1.82925	0	0	1.50099	0	0	0	0	0	0	0	0	0	1.82925	0	PeriChon
TGCCCTACAAAGCGGT-FCAImmP7536758	2.47373	0	0	0	0	0	0	0	0	0	0	0	0	1.86149	0	PeriChon
TGCGTGGGTTCATGGT-FCAImmP7536758	2.19672	0	0	0.761835	0	0	0	0	0	0	0	0	0	0	0.761835	OsteoB
TGGCCAGAGTGGGCTA-FCAImmP7536758	0.537187	0	2.00157	5.22907	0	0	4.04627	0.884748	2.09333	0	0	0.537187	0	0	0	PrehyperChon
TGGGAAGCATGTAAGA-FCAImmP7536758	0.825687	0	0	0.495747	0	0	0	0	0	0	0	0	0	1.57905	0	PeriChon
TGGTTAGCAACTGGCC-FCAImmP7536758	0	0.208951	2.2855	5.41722	0	0	4.96276	2.37585	2.589	0.381699	0	0	0	0	0	PrehyperChon
TGTGGTACACGGCCAT-FCAImmP7536758	1.97952	0	0	0	0	0	0	0	0	0	0	0	0	2.47811	0	PeriChon
TTCTCCTGTGATGATA-FCAImmP7536758	0.295323	0	2.4254	5.41611	0.708371	0	4.6839	2.54011	1.56426	0	0	0.523023	0	0	0	PrehyperChon
TTTATGCGTCTTCGTC-FCAImmP7536758	1.80169	0.611564	0	0	0	0	0	0	0	0	0	0	0	1.93198	0	PeriChon
TTTGGTTTCTTTAGTC-FCAImmP7536758	0	0	0.416882	4.67312	0	0	4.05862	1.4118	1.97501	0.936748	0	0.416882	0	0	0	PrehyperChon
AAACGGGAGCGTTGCC-FCAImmP7536759	0	0.664483	1.34298	4.57714	0.664483	0	4.34927	1.06021	0.664483	0	0	1.06021	0	0	0	PrehyperChon
AACCATGGTTCCCGAG-FCAImmP7536759	0	1.42842	0	0.950129	0	0	0	0	0	0	0	0	0	0.950129	0	PeriChon
AACTCTTCAAGGTTTC-FCAImmP7536759	0.419812	0.419812	2.34086	5.09523	0	0	4.69123	0.419812	2.28935	0	1.28326	0	0	0	0	PrehyperChon
ACAGCTAAGCGATTCT-FCAImmP7536759	0.708189	0.345095	2.40668	5.47388	0	0	4.9939	1.99985	1.7108	0.187361	1.04892	0	0	0	0	PrehyperChon
ACATACGAGATATACG-FCAImmP7536759	0	0	1.99216	4.82653	0.667674	0	4.95715	2.61466	1.99216	0.275027	0	0	0	0	0	PrehyperChon
ACATGGTAGAAGGTGA-FCAImmP7536759	0	0	1.24852	5.18665	0.725167	0	4.86383	1.43395	2.3595	0	0	0	0	0	0	PrehyperChon
ACGTCAACAGCTGGCT-FCAImmP7536759	0.262242	0	1.64823	4.82458	0.469805	0	3.89741	1.52564	1.45821	0	0	1.02928	0	0	0	PrehyperChon
ACTGATGAGTCCATAC-FCAImmP7536759	0	0.397478	1.8514	5.35701	0.549335	0	5.00807	2.05834	1.63872	0.549335	0	0	0	0	0	PrehyperChon
ACTGCTCGTGGTCCGT-FCAImmP7536759	0	0	1.53365	5.15713	0.646454	0	4.73344	1.03586	2.39757	0	0	0.646454	0	0	0	PrehyperChon
ACTTACTAGTGCGATG-FCAImmP7536759	0.436599	0.436599	1.86785	4.96898	0.436599	0	4.50843	1.68259	0.971652	0	0	0.739492	0	0	0	PrehyperChon
ACTTGTTAGCTTTGGT-FCAImmP7536759	0.966173	1.44827	0	0	0	0	0	0	0	0	0	0	0	0.966173	1.236	OsteoB
AGACGTTGTTATCACG-FCAImmP7536759	0	0	1.07175	4.21327	0	0	4.00321	0.494796	0.494796	0	0	0	0	0	0	PrehyperChon
AGAGCGAAGCCATCGC-FCAImmP7536759	2.16996	1.27703	0	0.829858	0	0	0	0	0	0	0	0	0	2.16996	0	PeriChon
AGATCTGCAAGACGTG-FCAImmP7536759	0.401015	0	1.7806	5.09564	0	0	4.51394	2.38571	1.49366	0	0	0	0	0	0	PrehyperChon
AGCGTCGCAGTAGAGC-FCAImmP7536759	0	0	2.13623	5.08811	0	0	3.86992	2.13623	2.13623	0	0	1.66148	0	0	0	PrehyperChon
AGCTCTCCATAAAGGT-FCAImmP7536759	0.712229	0	0	0	0	0	0	0	0	0	0	0	0	1.82336	0.712229	PeriChon
AGGCCACTCGTCTGAA-FCAImmP7536759	1.37379	0	0	0.906299	0	0	0	0	0	0	0.906299	0	0	1.37379	0.906299	PeriChon
AGGGATGCACGACTCG-FCAImmP7536759	0	0	2.60195	5.00894	0	0	3.76148	0	1.48305	0	0	0	0	0	0	PrehyperChon
AGGTCCGGTAAATGTG-FCAImmP7536759	0	0.578036	0	0	0	0	0	0	0	0	0	0	0	1.41831	0	PeriChon
AGTAGTCGTTATGTGC-FCAImmP7536759	0.706198	0	0	0.706198	0	0	0	0	0	0	0	0	0	1.81342	0	PeriChon
AGTGTCAAGAATGTTG-FCAImmP7536759	0	0	0	1.51178	1.51178	0	4.27244	0	0	0	0	0	0	0	0	PrehyperChon
ATAAGAGTCCACGTTC-FCAImmP7536759	0	0	1.38394	5.12323	0	0	3.9822	1.02761	0	0	0	0	0	0	0	ProlifChon
ATCATCTAGCCCAATT-FCAImmP7536759	0.501535	0	2.72965	4.12012	0	0	3.93469	0.501535	1.82617	0	0	0	0	0	0	PrehyperChon
ATTGGACCACCCATTC-FCAImmP7536759	0.918426	0	0	0	0	0	0.918426	0	0	0	0	0	0	2.44559	1.94896	PeriChon
CAAGAAAAGACGCAAC-FCAImmP7536759	1.16686	0	2.03283	5.63372	1.16686	0	4.10629	2.28723	1.16686	0	0	0	0	0	0	PrehyperChon
CACACCTAGAAGAAGC-FCAImmP7536759	0	0	1.46218	4.98635	0.387722	0	4.77456	2.65755	1.56631	0	0	0.387722	0	0	0	PrehyperChon
CACCTTGCAGGTGGAT-FCAImmP7536759	0.603046	0	2.59639	4.29057	0.976578	0	4.24416	0.603046	1.4611	0	0	1.2479	0	0	0	PrehyperChon
CCAATCCAGAGGTACC-FCAImmP7536759	0	0.440626	1.87745	5.17654	0	0	4.1947	1.46374	1.58427	0.440626	0	1.32665	0	0	0	PrehyperChon
CCGGTAGGTTCGTCTC-FCAImmP7536759	0	0	1.8752	4.6522	0	0	4.24096	0.97706	1.4617	0	0	0	0	0	0	PrehyperChon
CCGTACTCACGAGGTA-FCAImmP7536759	0.98993	1.26316	0	0.612763	0	0	0	0	0	0	0	0	0	1.80388	0.612763	PeriChon
CCGTTCACAAAGGCGT-FCAImmP7536759	0.304221	0	2.13617	5.11403	0.537158	0	4.55625	2.51594	0.884706	0	0	0.537158	0	0	0	PrehyperChon
CGAACATAGGTGATTA-FCAImmP7536759	0	0	1.80837	5.05635	0.262387	0	4.60527	2.41601	1.75794	0	0	0	0	0	0	PrehyperChon
CGATCGGTCAGCGATT-FCAImmP7536759	1.29254	1.29254	0	0	0	0	0	0	0	0	0	0	0	2.44825	0.842	PeriChon
CGATGTAAGTCTTGCA-FCAImmP7536759	2.67704	0.918155	0	0.918155	0	0	0	0	0	0	0	0	0	1.38862	0	PeriChon
CGATGTAAGTGCGTGA-FCAImmP7536759	0	0	2.0186	5.3309	0	0	4.01455	1.3137	0.967722	0	0	0.967722	0	0	0	PrehyperChon
CGCGTTTGTAGCGATG-FCAImmP7536759	0	0	2.77941	5.5327	1.79783	0	4.88242	2.60943	0	0	0	0	0	0	0	PrehyperChon
CGCGTTTTCAAGATCC-FCAImmP7536759	0	0	0	1.99679	0	0	1.99679	0	0	0	0	0	0	0	0	PeriChon
CGTGTAATCCTTCAAT-FCAImmP7536759	0.668748	1.21772	1.06595	5.14105	0.389265	0	2.59326	0.389265	1.34947	0	0	1.34947	0	0.886939	0	PrehyperChon
CGTGTCTTCCTTCAAT-FCAImmP7536759	0	0.272598	2.40043	5.19434	0	0	5.03443	2.27977	2.42845	0.272598	0	0	0	0	0	PrehyperChon
CTACGTCCATTACGAC-FCAImmP7536759	1.38896	0	0	0	0	0	0	0	0	0	0	0	0	0	1.38896	PeriChon
CTCGAGGGTAATAGCA-FCAImmP7536759	1.86172	0	0	0	0	0	0	0	0	0	0	0	0	0.858109	0	PeriChon
CTCTGGTTCTACTATC-FCAImmP7536759	2.18213	0.753111	0	0.753111	0	0	0	0	0	0	0	0	0	2.40806	0	PeriChon
CTTAACTAGCAATATG-FCAImmP7536759	0	0	2.35066	5.24212	0.180454	0	4.78957	2.04432	1.47292	0	0	0	0	0	0	PrehyperChon
CTTAACTAGTGGTAAT-FCAImmP7536759	1.42942	0.722105	0	0	0	0	0	0	0	0	0	0	0	0	0	ArtiChon
CTTACCGAGAGGGATA-FCAImmP7536759	0	0	2.62828	5.20168	0	0	4.17823	0	2.28158	0	0	0.516598	0	0	0	PrehyperChon
GAAATGATCCTTCAAT-FCAImmP7536759	0	0	0	4.50292	0.498929	0	3.24198	0.498929	0	0	0	0.498929	0	0	0	ProlifChon
GAATAAGCATCCGCGA-FCAImmP7536759	2.68171	0	1.48218	1.48218	0	0	0	0	0	0	0	0	0	0	0	OsteoB
GACACGCAGCCGCCTA-FCAImmP7536759	0	0	1.14202	3.93433	0	0	3.58896	0.725882	1.14202	0	0	0	0	0	0	PrehyperChon
GACCAATTCATGCATG-FCAImmP7536759	1.43091	0.492558	0	0	0	0	0	0	0	0	0	0	0	0	2.22726	OsteoB
GATCGCGTCTCTTGAT-FCAImmP7536759	1.48307	0	0	0.859756	0	0	0	0	0	0	0	0	0	0	0	PeriChon
GCAGTTAAGAGGACGG-FCAImmP7536759	1.94061	1.69969	0	0	0	0	0	0	0	0	1.69969	0	0	1.38166	0.912587	PeriChon
GCTGCGACAAGGACAC-FCAImmP7536759	1.17974	1.47711	0	0.7546	0	0	0	0	0	0	0.7546	0	0	2.18463	1.47711	PeriChon
GCTGCGACATTATCTC-FCAImmP7536759	0.551676	0	0.905157	5.06134	0	0	4.77732	0.905157	2.20803	0.551676	0	0	0	0	0	PrehyperChon
GCTGCGAGTAGGGTAC-FCAImmP7536759	0.226473	0	1.84649	5.36475	0	0	4.95089	2.36635	1.51696	0	0	0	0	0	0	PrehyperChon
GGAATAACATGCCCGA-FCAImmP7536759	0	0	2.21902	4.81227	0.393563	0	4.35876	1.91501	2.82816	0	0	0	0	0	0	PrehyperChon
GGACGTCGTCTCCATC-FCAImmP7536759	0	0	0.481858	4.7001	0.481858	0	4.27936	1.88278	2.05539	0.481858	0.805654	0	0	0	0	HyperChon
GGATTACGTGCTGTAT-FCAImmP7536759	2.13369	0	0	0	0	0	0	0	0	0	0	0	0	2.13369	0	PeriChon
GGCAATTTCGTTGACA-FCAImmP7536759	0.431263	0	1.97419	5.2005	0	0	4.97464	1.56327	1.6182	0	0.238702	0.238702	0	0	0	PrehyperChon
GGGATGACACGCTTTC-FCAImmP7536759	0	0	1.72776	4.985	0	0	4.51988	2.53132	1.8256	0	0	0	0	0	0	PrehyperChon
GTCACGGAGGGCACTA-FCAImmP7536759	0.970836	0.970836	0	0	0	0	0	0	0	0	0	0	0	0.970836	0	PeriChon
GTCGGGTAGGCCCGTT-FCAImmP7536759	0	0	0	4.56473	0	0	3.826	0	1.29196	0	0	1.29196	0	0	0	PrehyperChon
GTGCATATCTATCCTA-FCAImmP7536759	0	0.210026	2.08085	5.057	0.383506	0	4.86038	2.24215	2.42332	0	0	0	0	0	0	PrehyperChon
GTGTTAGTCATAAAGG-FCAImmP7536759	0	0	1.54699	4.52396	0.803094	0	3.75894	0	0	0	0	1.77998	0	0	0	RestingChon
GTTCATTAGGGTGTTG-FCAImmP7536759	2.08358	0	0	0.775738	0	0	0	0	0	0	0	0	0	2.63147	0.775738	PeriChon
GTTCATTGTCGGATCC-FCAImmP7536759	0	0	2.49204	4.74634	0	0	4.5274	2.05927	2.05927	0	0	0	0	0	0	PrehyperChon
GTTCTCGGTTCCGGCA-FCAImmP7536759	0.509019	0	2.39378	5.04322	0	0	4.53527	1.296	2.11628	0	0	1.0956	0	0	0	PrehyperChon
TACGGTAAGTTAACGA-FCAImmP7536759	0	0	0	6.48309	0	0	4.16768	2.26882	3.4899	0	0	0	0	0	0	PrehyperChon
TAGACCATCCAAAGTC-FCAImmP7536759	0.206197	0	2.36253	5.43905	0.206197	0	4.92015	1.48951	1.75939	0	0	0	0	0	0	PrehyperChon
TAGGCATAGGGTGTTG-FCAImmP7536759	0.608608	1.25665	0	2.14486	0	0	0.608608	0	0	0.608608	0	0	0	0.984227	0.984227	PeriChon
TAGTTGGCAGGGTATG-FCAImmP7536759	0.652526	1.04408	1.72311	4.69689	0	0	4.27486	1.04408	0.652526	0	0	0.652526	0	0	0	PrehyperChon
TCAATCTGTAACGCGA-FCAImmP7536759	0	0	1.30798	4.81859	0.515618	0	4.15488	1.30798	0.515618	0	0	0	0	0	0	PrehyperChon
TCACAAGTCAGGCCCA-FCAImmP7536759	0.172109	0	2.09638	5.60721	0.75464	0	4.95877	1.70609	1.80349	0.446877	0.172109	0	0	0	0	PrehyperChon
TCCCGATAGTGGAGTC-FCAImmP7536759	0	0	1.50535	5.42618	0.27665	0	4.62838	2.04028	2.54883	0	0	0	0	0	0	PrehyperChon
TCTGAGATCGCCCTTA-FCAImmP7536759	0	0	1.78377	4.99585	0.881669	0	4.60915	1.51234	1.43117	0.302865	0	0	0	0	0	PrehyperChon
TCTGGAAAGATGTTAG-FCAImmP7536759	1.70895	0	0	0.561821	0	0	0.561821	0	0	0	0	0	0	0.919377	1.39015	OsteoB
TCTTCGGGTTCCTCCA-FCAImmP7536759	1.96564	0	0	0.801058	0	0	0	0	0	0	1.24005	0	0	2.26127	0.801058	PeriChon
TCTTTCCCACCAACCG-FCAImmP7536759	1.80056	2.04607	0	0.98744	0	0	0	0	0	0	0	0	0	2.24302	0.98744	PeriChon
TGATTTCAGCGATTCT-FCAImmP7536759	1.91226	0	0.767173	1.19614	0	0	0	0	0	0	0	0	0	1.49537	0	PeriChon
TGATTTCCATTTCAGG-FCAImmP7536759	1.79238	0.811347	0	0	0	0	0	0	0	0	0	0	0	0.811347	0	PeriChon
TGCGCAGAGTGACATA-FCAImmP7536759	0	0	1.52613	5.04867	0.788512	0	3.97416	2.30267	1.75794	0.470041	0	0	0	0	0	PrehyperChon
TGCGGGTTCGGACAAG-FCAImmP7536759	1.58772	1.36594	0	0.679627	0	0	0	0	0	0	0	0	0	1.08054	0	PeriChon
TGCGTGGCAGTACACT-FCAImmP7536759	0	0	1.04773	5.72503	0	0	4.18648	2.97101	0	0	0	0	0	0	0	PrehyperChon
TGCTGCTAGGAATCGC-FCAImmP7536759	1.2989	0	0	1.2989	0	0	0	0	0	0	0	0	0	1.2989	0	PeriChon
TGGCCAGGTACGACCC-FCAImmP7536759	2.04519	0.610486	0	0	0	0	0.610486	0	0	0	0.610486	0	0	0	1.79972	OsteoB
TGGGCGTCAGTCCTTC-FCAImmP7536759	0.915481	0	0	1.38528	0	0	0	0	0	1.38528	0	0	0	1.79064	1.70364	PeriChon
TGGTTCCGTAATAGCA-FCAImmP7536759	2.02002	1.2852	0	0	0	0	0	0	0	0	0	0	0	0	0	PeriChon
TTAGGCACAGCATACT-FCAImmP7536759	1.19349	0.454031	0	0.765139	0	0	0	0	0	0	0	0	0	1.19349	1.19349	PeriChon
TTCGAAGCACATCCAA-FCAImmP7536759	1.73224	0.936528	0.936528	0	0	0	0	0	0	0	0	0	0	1.9747	0	PeriChon
TTCGGTCAGTCCAGGA-FCAImmP7536759	0	0	1.32914	5.0836	0.225162	0	4.16878	1.01801	1.10532	0.225162	0	1.32914	0	0	0	PrehyperChon
TTCTCAATCGTTTAGG-FCAImmP7536759	0	0	1.80671	4.77135	0	0	4.81355	0	1.80671	0	0	0	0	0	0	PrehyperChon
TTCTCCTAGTGAAGTT-FCAImmP7536759	0.578724	0	1.80738	4.96734	0.330656	0	4.65251	2.13366	2.03627	0	0	0.330656	0	0	0	PrehyperChon
TTCTTAGGTAACGCGA-FCAImmP7536759	0	0	2.83984	4.73436	0.569443	0	4.27096	0.930022	1.40343	0.569443	0	0	0	0	0	PrehyperChon
AGTCTTTTCCGCAAGC-5386STDY7557335	1.11418	1.6281	0	0	0	0	0	0	0	0	0	0	0	1.11418	0	PeriChon
GCTGCTTGTAACGACG-5386STDY7557335	0	0	0	5.21267	0	0	3.76433	2.08225	0	0	0	0	0	0	0	ProlifChon
TACTCATCAGACGCTC-5386STDY7557335	0	0	0	4.98599	0	0	3.40352	2.11233	0	0	0	0	0	0	0	ProlifChon
AAACCTGTCATGTAGC-5386STDY7557336	0	0	0	4.04989	0	4.00197	3.32694	1.85169	0	0	0	0	0	0	0	RestingChon
AAACCTGTCCTCAACC-5386STDY7557336	0	0	2.37621	4.39123	0.965972	0	3.56031	1.7719	0	0	0	0	0	0	0	ProlifChon
AAACCTGTCGGACAAG-5386STDY7557336	0	0	1.20393	1.20393	0	0	0	0	0	0	0	1.20393	0	0	0	ArtiChon
AAACGGGCAAGTCATC-5386STDY7557336	0	0	1.91321	4.00548	0	3.09893	2.90823	0	0	0	0	1.57895	0	0	0	RestingChon
AAACGGGGTAGAGTGC-5386STDY7557336	0	0	1.24338	3.91892	0	3.24544	3.1444	0	0	0	0	0	0	0	0	RestingChon
AAACGGGGTCAGATAA-5386STDY7557336	0	0	0	4.35446	2.62497	3.28122	3.28122	0	0	0	0	0	0	0	0	RestingChon
AAACGGGGTCGGGTCT-5386STDY7557336	0	2.0012	2.0012	3.95477	0	0	3.2806	2.62437	0	0	0	0	0	0	0	ProlifChon
AAAGATGAGTTATCGC-5386STDY7557336	0	0	2.09949	4.23468	0	0	3.74199	1.02622	0	0	0	0	0	0	0	ProlifChon
AAAGATGCAAGTAATG-5386STDY7557336	0	0	1.88314	3.68935	1.05014	0	3.97077	0	0	0	0	1.55098	0	0	0	RestingChon
AAAGATGTCAGGCCCA-5386STDY7557336	1.83957	0	1.83957	3.31306	0	0	0	0	0	0	0	0	0	1.83957	0	OCP
AAAGATGTCCGGGTGT-5386STDY7557336	0	0	1.59739	4.36296	0	0	3.48188	2.02378	0	0	0	0	0	0	0	ProlifChon
AAAGCAAAGCCAGGAT-5386STDY7557336	0	0	0	3.63676	1.11639	3.1609	2.85822	1.11639	0	0	0	0	0	0	0	RestingChon
AAAGCAAAGGAGCGAG-5386STDY7557336	0	1.02336	2.09558	3.44371	0	2.72525	2.9352	1.02336	0	0	0	0	0	0	0	RestingChon
AAAGCAAAGTGAATTG-5386STDY7557336	0.861015	0	1.48476	3.49925	0.520447	0	2.35697	0.520447	0	0	0	0	0	0	0	ProlifChon
AAAGCAAGTCTCCACT-5386STDY7557336	0.973596	0	0.973596	3.83525	0	0	3.03348	0.60088	0	0	0	0	0	0.60088	0	ProlifChon
AAAGCAAGTCTGGAGA-5386STDY7557336	0	0	2.32776	0	0	0	0	0	0	0	0	0	0	0	0	OCP
AAAGCAAGTGCACGAA-5386STDY7557336	0	0	0	3.13055	0	0	3.03004	0	0	0	0	0	0	0	0	OCP
AAAGCAAGTTTGTTGG-5386STDY7557336	0	0	0	4.61611	0	0	4.11186	1.79259	0	0	0	0	0	0	0	ProlifChon
AAAGCAATCAAACCAC-5386STDY7557336	0	0	1.6986	4.50342	1.6986	0	3.47395	0	0	0	0	0	0	0	0	ProlifChon
AAAGCAATCTAACCGA-5386STDY7557336	0	0	0	2.76707	0	0	0	0	0	0	0	0	0	0	0	OCP
AAAGTAGAGATGTGGC-5386STDY7557336	1.19808	0	0	1.19808	0	0	0	0	0	0	0	0	0	0	0	PeriChon
AAAGTAGAGGTGGGTT-5386STDY7557336	0	0	1.29196	2.55565	0	0	3.26114	0	1.83734	0	0	0	0	0	0	PrehyperChon
AAAGTAGAGGTGTTAA-5386STDY7557336	0	0	0	0	0	0	0	0	0	0	0	0	0	0	0	OCP
AAAGTAGCACAGGCCT-5386STDY7557336	0	1.08235	1.92495	4.05346	1.08235	1.08235	3.02121	1.92495	0	0	0	0	0	0	0	ProlifChon
AAAGTAGCATCGACGC-5386STDY7557336	0	0	0	3.96514	0	3.69668	3.32857	0	0	0	0	0	0	0	0	RestingChon
AAAGTAGGTGTTGAGG-5386STDY7557336	0	0	0	1.8248	0	0	0	0	0	0	0	1.28115	0	0	0	OCP
AAATGCCAGAAGAAGC-5386STDY7557336	0	0	1.75898	4.25837	1.22474	3.73422	2.73564	0	0	0	0	0	0	0	0	RestingChon
AAATGCCGTCGTCTTC-5386STDY7557336	0	0	1.87656	3.68177	0	0	3.68177	0	0	0	0	0	0	0	0	RestingChon
AACACGTCAGTGGGAT-5386STDY7557336	1.66582	0	1.14581	1.66582	0	0	0	0	0	0	0	0	0	0	0	OCP
AACACGTGTCCGAAGA-5386STDY7557336	0	0	1.96316	2.58352	0	0	0	0	0	0	0	0	0	0	0	PeriChon
AACACGTGTTCAACCA-5386STDY7557336	1.14611	0	1.66617	3.80647	1.14611	0	3.65205	0.728978	0	0	0	0	0	0	0	ProlifChon
AACCGCGAGGCTCTTA-5386STDY7557336	0	0	0	0	0	0	0	0	0	0	0	0	0	0	0	PeriChon
AACCGCGCAGGTGCCT-5386STDY7557336	0	1.00434	1.00434	3.90082	0	1.4952	2.80765	0	0	0	0	0	0	0	0	RestingChon
AACCGCGGTGACGCCT-5386STDY7557336	0	0	0	4.98404	0	0	3.19447	0	0	0	0	0	0	0	0	ProlifChon
AACCGCGTCGACAGCC-5386STDY7557336	0	0	0	4.70146	0	3.6623	1.74813	0	0	0	0	0	0	0	0	RestingChon
AACGTTGAGCCGATTT-5386STDY7557336	0	0	0	3.78616	0	2.81348	2.1786	0	0	0	0	0	0	0	0	RestingChon
AACGTTGCAGGAACGT-5386STDY7557336	0	0	0.842752	4.35311	0	0	3.3596	1.83912	0	0	0	1.29349	0	0	0	ProlifChon
AACGTTGCATATGAGA-5386STDY7557336	0	0	0	3.766	1.38998	1.95012	2.77719	0	0	0	0	1.38998	0	0	0	RestingChon
AACGTTGTCATCGGAT-5386STDY7557336	1.55923	0	0	0	0	0	1.55923	0	0	0	0	0	0	0	0	PeriChon
AACGTTGTCCTGTACC-5386STDY7557336	0	0	2.61865	3.86346	0	0	3.27467	1.65615	0	0	0	0	0	0	0	ProlifChon
AACTCAGCACCGCTAG-5386STDY7557336	0	0	0.981246	4.35308	0	0	3.19249	0	0	0	0	0	0	0	0	ProlifChon
AACTCAGCACTGTCGG-5386STDY7557336	0	1.72009	0	4.75036	0	0	4.24529	1.72009	0	0	0	0	0	0	0	ProlifChon
AACTCAGCATTGCGGC-5386STDY7557336	1.39168	0	0	0.920602	0	0	0	0	0	0	0	0	0	0.920602	0	PeriChon
AACTCAGTCAAGATCC-5386STDY7557336	0	0	0.759649	4.18721	1.71382	0	3.11853	2.41928	0	0	0	0	0	0	0	ProlifChon
AACTCAGTCAGAGCTT-5386STDY7557336	0	0	0	4.8185	0	0	3.50586	2.00983	0	0	0	0	0	0	0	ProlifChon
AACTCAGTCCCTTGTG-5386STDY7557336	0	0	1.09107	3.95917	0	1.09107	3.03373	1.60038	0	0	0	0	0	0	0	ProlifChon
AACTCAGTCTCTTATG-5386STDY7557336	0	0	0	3.90137	0	2.95368	3.44342	0	0	0	0	1.39361	0	0	0	ProlifChon
AACTCCCCAAGACGTG-5386STDY7557336	0	0	1.9387	3.99907	0.911251	0	3.08301	0	0	0	0	0	0	0	0	ProlifChon
AACTCCCCATATACCG-5386STDY7557336	1.38659	1.38659	0	1.94625	0	0	0	0	0	0	0	0	0	0	0	PeriChon
AACTCCCGTCTCGTTC-5386STDY7557336	1.60848	0	0	0	0	0	0	0	0	0	0	0	0	1.09781	0	PeriChon
AACTCCCTCATGTCCC-5386STDY7557336	1.28021	1.28021	0	4.335	1.28021	1.82371	2.80846	0	0	0	0	0	0	0	0	ProlifChon
AACTCTTGTCATCCCT-5386STDY7557336	0	0	2.09277	3.20644	0	2.553	2.99337	0	0	0	0	0	0	0	0	RestingChon
AACTCTTGTCGCGGTT-5386STDY7557336	0	0	1.72047	1.72047	0	0	1.72047	0	0	0	0	1.72047	0	0	0	InterZone
AACTCTTTCCTTGACC-5386STDY7557336	0	0	0.779106	4.27349	0	0	3.87496	1.51261	1.21166	0	0	0.779106	0	0	0	PrehyperChon
AACTGGTAGATCCTGT-5386STDY7557336	0	0	0	4.76312	0	0	3.79642	2.11105	0	0	0	0	0	0	0	ProlifChon
AACTGGTAGTCAAGGC-5386STDY7557336	0	0	1.77204	4.1663	1.77204	2.37636	3.48855	0	0	0	0	0	0	0	0	ProlifChon
AACTGGTGTAAAGGAG-5386STDY7557336	1.10912	1.62204	0	0	0	0	0	0	0	0	0	0	0	1.62204	0	PeriChon
AACTGGTGTTAAGAAC-5386STDY7557336	0	0	1.82415	4.49265	0	2.43318	0	0	0	0	0	0	0	0	0	RestingChon
AACTGGTGTTGCGCAC-5386STDY7557336	0	0	2.64357	4.45332	0	0	3.60887	0	0	0	0	1.45064	0	0	0	ProlifChon
AACTGGTTCAACGGCC-5386STDY7557336	1.38233	0.913122	0	1.94138	0	0	0.913122	0	0	0	0	0	0	0	0	OCP
AACTGGTTCATGTCTT-5386STDY7557336	1.23796	0	0	0	0	0	1.23796	0	0	0	0	0	0	0	1.23796	PeriChon
AACTTTCAGCGCTTAT-5386STDY7557336	0	0	1.88078	0	1.88078	0	0	0	0	0	0	0	0	0	0	InterZone
AACTTTCCACACTGCG-5386STDY7557336	0	0	0	1.46072	0	0	0	0	0	0	0	0	0	1.46072	0	PeriChon
AAGACCTAGGGATGGG-5386STDY7557336	0	0	0	4.11413	1.72823	2.53185	2.84534	0	0	0	0	0	0	0	0	RestingChon
AAGACCTCAGGTCTCG-5386STDY7557336	0	0	0	0	0	0	0	0	0	0	0	0	0	0	0	InterZone
AAGACCTGTCAATGTC-5386STDY7557336	1.05305	0	1.5545	1.88693	0	0	0	0	0	0	0	0	0	1.05305	0	PeriChon
AAGACCTTCTGCGTAA-5386STDY7557336	0	0	1.30045	4.04462	0	4.29204	3.64788	0	0	0	0	0	0	0	0	RestingChon
AAGCCGCAGTTGTCGT-5386STDY7557336	1.94711	0	0	0	0	0	1.09955	0	0	0	0	0	0	1.61056	0	PeriChon
AAGCCGCCAACTGCGC-5386STDY7557336	0	0	0	4.27546	0	0	3.31754	1.26204	0	0	0	0	0	0	0	ProlifChon
AAGCCGCCAGCCTGTG-5386STDY7557336	0	0	0	4.34649	2.24785	0	2.24785	0	0	0	0	0	0	0	0	ProlifChon
AAGCCGCGTATTCGTG-5386STDY7557336	0	0	1.50194	4.20942	0	0	2.91517	1.83028	0	0	0	1.00985	0	0	0	ProlifChon
AAGCCGCGTCCAACTA-5386STDY7557336	2.07612	1.20132	0	1.20132	0	0	0	0	0	0	0	0	0	1.20132	0	PeriChon
AAGCCGCTCCATTCTA-5386STDY7557336	0	0	0	2.52792	0	0	0	0	0	0	0	0	0	1.91157	0	PeriChon
AAGCCGCTCTTCAACT-5386STDY7557336	0	0	1.75265	3.78257	0	2.0986	3.38842	0	0	0	0	0	0	0	0	RestingChon
AAGGAGCCATACGCTA-5386STDY7557336	0	0	2.33861	4.56997	0	0	4.01327	2.13929	2.13929	0	0	0	0	0	0	PrehyperChon
AAGGAGCCATCGGTTA-5386STDY7557336	0	0	0.998348	3.2186	0	0	1.48786	0	0	0	0	0	0	0	0	OCP
AAGGAGCGTTAGATGA-5386STDY7557336	0	0	1.36147	3.49411	0	1.36147	1.36147	0	0	0	0	0	0	0	0	OCP
AAGGAGCGTTGGTGGA-5386STDY7557336	3.04025	0	0	0	0	0	0	0	0	0	0	0	0	0	0	PeriChon
AAGGAGCTCACATAGC-5386STDY7557336	0	0	2.18505	3.20572	0	0	1.93417	0	0	0	0	1.0895	0	0	0	RestingChon
AAGGAGCTCATATCGG-5386STDY7557336	0.713501	0	0.713501	4.47065	0.713501	0	4.04692	1.64181	1.41667	0	0	0	0	0	0	ProlifChon
AAGGCAGCAGATCGGA-5386STDY7557336	0	0	2.7163	5.26802	0	0	3.37583	2.34336	0	0	0	0	0	0	0	ProlifChon
AAGGTTCGTCTAACGT-5386STDY7557336	0	0	1.69146	4.44407	1.37412	0.906562	3.63482	1.37412	0	0	0	0	0	0	0	RestingChon
AAGTCTGAGTGTGAAT-5386STDY7557336	0	0	1.64763	5.20053	0	2.60888	2.87799	0	0	0	0	0	0	0	0	RestingChon
AAGTCTGTCAAACCAC-5386STDY7557336	0	0	1.26577	4.10803	1.26577	0	3.87324	1.57251	0	0	0	0	0	0	0	ProlifChon
AAGTCTGTCCACGTTC-5386STDY7557336	0	1.48905	1.48905	3.82051	0	3.34861	3.07257	0	0	0	0	0	0	0	0	RestingChon
AAGTCTGTCCGCATAA-5386STDY7557336	0	0	0	4.88222	1.41518	0	2.98078	1.97885	0	0	0	0	0	0	0	ProlifChon
AAGTCTGTCGGATGGA-5386STDY7557336	0	0	1.03774	4.39697	1.03774	3.12999	3.57329	1.03774	0	0	0	0	0	0	0	RestingChon
AAGTCTGTCTAACTTC-5386STDY7557336	0	0	0	4.99962	1.35824	2.90887	3.97044	1.35824	0	0	0	1.35824	0	0	0	RestingChon
AAGTCTGTCTGCGGCA-5386STDY7557336	0	0	1.94952	4.55804	0	0	3.61501	1.61281	0	0	0	0	0	0	0	RestingChon
AATCCAGAGTCGATAA-5386STDY7557336	0	0	1.67281	4.5664	0	0	3.68748	1.67281	0	0	0	0	0	0	0	ProlifChon
AATCGGTAGCAACGGT-5386STDY7557336	2.23545	1.64391	0	0	0	0	0	0	0	0	0	0	0	1.64391	0	PeriChon
AATCGGTCAATGGACG-5386STDY7557336	0	1.6104	0	4.92117	0	0	3.36846	0	1.6104	0	0	0	0	0	0	ProlifChon
AATCGGTGTATTACCG-5386STDY7557336	0	0	0	5.37948	0	0	3.3813	0	1.89939	0	0	0	0	0	0	ProlifChon
AATCGGTGTCGGCACT-5386STDY7557336	0	0	0	4.48882	0	3.72865	3.33513	0	0	0	0	0	0	0	0	RestingChon
AATCGGTTCGGCATCG-5386STDY7557336	0	0	0	4.82	0	0	3.27019	0	0	0	0	0	0	0	0	RestingChon
ACACCAAAGGCTCTTA-5386STDY7557336	2.03804	2.03804	0	0	0	0	0	0	0	0	0	0	0	0	0	PeriChon
ACACCAAGTGAGTGAC-5386STDY7557336	2.54614	1.37104	0	2.54614	0	0	0	0	0	0	0	0	0	0	0	OCP
ACACCAAGTGATAAGT-5386STDY7557336	0	0	0	0	0	0	0	0	0	0	0	0	0	0	0	ArtiChon
ACACCCTAGATATGGT-5386STDY7557336	0	0	0	4.73188	1.46072	0	3.52902	0	0	0	0	0	0	0	0	ProlifChon
ACACCCTAGCCGTCGT-5386STDY7557336	0	0	0	3.03505	0	1.60149	0	0	0	0	0	0	0	1.60149	0	OCP
ACACCCTCATTACCTT-5386STDY7557336	0	0	1.87684	5.04933	0	0	4.21055	0.745057	2.39417	0	0	0	0	0	0	PrehyperChon
ACACCCTGTGTCGCTG-5386STDY7557336	1.22797	1.22797	1.22797	3.12363	0	0	0	0	0	0	0	0	0	0	0	OCP
ACACCCTTCTCTGCTG-5386STDY7557336	0	0	0	4.23115	2.05151	3.20797	2.41319	0	0	0	0	1.47929	0	0	0	RestingChon
ACACCGGCAACTTGAC-5386STDY7557336	0	0	1.9257	4.34613	3.06851	1.9257	0	0	0	0	0	1.36863	0	0	0	RestingChon
ACACCGGCAATGCCAT-5386STDY7557336	0	0	1.08273	3.94684	1.08273	1.92545	3.19593	0	0	0	0	0	0	0	0	RestingChon
ACACCGGCATACTACG-5386STDY7557336	0	1.27018	0	4.04922	0	0	3.37335	0	0	0	0	1.27018	0	0	0	RestingChon
ACACCGGTCAAGCCTA-5386STDY7557336	0	1.97858	1.97858	5.21959	1.41494	0	2.80827	0	0	0	0	0	0	0	0	ProlifChon
ACACTGACAACTGGCC-5386STDY7557336	0	2.44271	1.83292	3.48163	0	3.30544	3.48163	0	0	0	0	0	0	0	0	RestingChon
ACACTGACACCCAGTG-5386STDY7557336	0	1.2804	0	5.00455	0	0	4.01746	1.2804	0	0	0	0	0	0	0	ProlifChon
ACACTGAGTATGAAAC-5386STDY7557336	0	0	1.3455	4.35263	0	0	4.00664	1.3455	1.3455	0	0	0	0	0	0	ProlifChon
ACACTGATCCCTCAGT-5386STDY7557336	0	0	2.07065	2.69867	0	0	0	0	0	0	0	0	0	0	0	OCP
ACAGCCGCATCTCGCT-5386STDY7557336	0	0	0.675762	4.10862	0.675762	0	3.99091	2.16611	0.675762	0	0	0	0	0	0	PrehyperChon
ACAGCCGTCAGCAACT-5386STDY7557336	1.29967	0	0	0	0	0	0	0	0	0	0	0	0	0	0	PeriChon
ACAGCTAAGAATTGTG-5386STDY7557336	1.04426	0	2.12407	4.28785	0	0	3.35408	1.54385	0	0	0	0	0	0	0	ProlifChon
ACAGCTAAGTGAAGTT-5386STDY7557336	0	0	0	5.42792	0	0	3.52198	1.45516	0	0	0	0	0	0	0	ProlifChon
ACAGCTACAGCCACCA-5386STDY7557336	0	0	0	0	0	0	0	0	0	0	0	0	0	0	0	PeriChon
ACAGCTACATTATCTC-5386STDY7557336	0	0	2.31698	3.93764	2.31698	2.68903	0	0	0	0	0	0	0	0	0	RestingChon
ACAGCTAGTCAGTGGA-5386STDY7557336	0	0	0.891187	3.68453	0.891187	2.10293	3.11664	0	0	0	0	0	0	0	0	RestingChon
ACAGCTATCGGCCGAT-5386STDY7557336	0	1.175	0	4.28525	1.175	3.6648	3.47612	0	0	0	0	0	0	0	0	RestingChon
ACATACGAGTCCCACG-5386STDY7557336	0	0	1.78823	1.24974	0	0	1.24974	0	0	0	0	2.13633	0	0	0	InterZone
ACATACGCAGTCCTTC-5386STDY7557336	0	1.09569	1.09569	3.70929	0	3.29161	2.82908	0	0	0	0	0	0	0	0	RestingChon
ACATCAGCAAGTAGTA-5386STDY7557336	0	0	1.31601	3.9673	1.86517	0	2.47772	0	0	0	0	0	0	0	0	RestingChon
ACATCAGCAGACTCGC-5386STDY7557336	1.10559	0	2.4074	3.98055	1.61781	0	3.05448	0	0	0	0	1.61781	0	0	0	ProlifChon
ACATCAGGTCATGCAT-5386STDY7557336	1.53479	0	0	1.0368	0	0	0	0	0	0	0	0	0	1.0368	0	PeriChon
ACATCAGTCCTGTACC-5386STDY7557336	1.11639	0	0	1.11639	0	0	0	0	0	0	0	0	0	1.11639	0	PeriChon
ACATGGTAGAAGAAGC-5386STDY7557336	0	0	2.19297	4.16967	0	3.88713	2.19297	0	0	0	0	0	0	0	0	RestingChon
ACATGGTAGTGGAGTC-5386STDY7557336	0	0	2.34018	3.37243	0	3.6515	1.2077	0	0	0	0	0	0	0	0	RestingChon
ACATGGTCATTGCGGC-5386STDY7557336	0	0	1.86817	5.10772	0	0	3.13139	0	0	0	0	0	0	0	0	ProlifChon
ACATGGTGTACAGTGG-5386STDY7557336	0	0	2.27617	3.45277	1.68077	2.27617	3.30388	0	0	0	0	1.68077	0	0	0	RestingChon
ACATGGTGTTAGATGA-5386STDY7557336	2.24559	1.65307	0	0	0	0	0	0	0	0	0	0	0	2.88435	1.65307	PeriChon
ACATGGTTCCGTCAAA-5386STDY7557336	0	0	0	4.16059	0	0	3.39068	1.90765	0	0	0	0	0	0	0	ProlifChon
ACCAGTAAGAAGGTTT-5386STDY7557336	0	1.24743	1.78554	4.95892	1.78554	0	3.64338	1.78554	1.24743	0	0	0	0	0	0	ProlifChon
ACCAGTATCGCCTGTT-5386STDY7557336	1.60976	0	1.60976	0	0	0	0	0	0	0	0	0	0	0	0	InterZone
ACCCACTCAATCCGAT-5386STDY7557336	0	0	1.9232	4.76947	1.36645	2.74772	2.91931	1.36645	0	0	0	0	0	0	0	RestingChon
ACCGTAAAGAGCTGCA-5386STDY7557336	0	0	0	0	0	0	0	0	0	0	0	0	0	2.67194	0	PeriChon
ACCGTAACAATCTGCA-5386STDY7557336	1.41932	0	0	3.37447	0	0	3.61212	0	0	0	0	0.942797	0	0	0	RestingChon
ACCGTAACACCCAGTG-5386STDY7557336	1.52473	0	1.02853	3.03334	1.52473	2.10264	0	0	0	0	0	1.52473	0	0	0	OCP
ACCGTAACACTGTTAG-5386STDY7557336	2.73902	1.76197	1.76197	0	0	0	0	0	0	0	0	0	0	0	0	PeriChon
ACCGTAACAGACGCCT-5386STDY7557336	0	0	0	2.92632	0	0	0	0	0	0	0	0	0	0	0	OCP
ACCGTAACAGACGTAG-5386STDY7557336	0	0	1.29812	3.57266	1.29812	2.83171	3.4107	0	0	0	0	1.29812	0	0	0	RestingChon
ACCGTAAGTTAGTGGG-5386STDY7557336	0	0	2.29783	4.83894	0	2.29783	2.93943	0	0	0	0	0	0	0	0	ProlifChon
ACCTTTACAAGAGGCT-5386STDY7557336	0	0	2.69493	3.97888	1.32466	2.48854	2.86593	1.32466	0	0	0	0	0	0	0	RestingChon
ACCTTTACAGGTGCCT-5386STDY7557336	2.54587	0	0	0	0	0	0	0	0	0	0	0	0	2.92485	0	PeriChon
ACGAGCCAGAATAGGG-5386STDY7557336	0	0	1.77204	4.68603	0	0	3.2353	0	0	0	0	1.77204	0	0	0	ProlifChon
ACGAGCCAGAGGTACC-5386STDY7557336	0	0	0.653986	4.25191	0.653986	0	2.63366	0	0	0	0	0	0	0	0	ProlifChon
ACGAGCCAGATCTGAA-5386STDY7557336	0	0	0	4.48778	0	0	3.07675	2.16996	0	0	0	1.27703	0	0	0	ProlifChon
ACGAGCCAGTCAAGGC-5386STDY7557336	0	0	1.18697	4.36211	0.760134	0	4.0592	1.90103	0.760134	0	0	0	0	0	0	ProlifChon
ACGAGCCAGTTTGCGT-5386STDY7557336	0	0	1.86034	4.59175	0	0	3.33683	0	0	0	0	0	0	0	0	ProlifChon
ACGAGCCCAAACCTAC-5386STDY7557336	1.22559	0	1.75998	3.67626	0	0	2.10639	0	0	0	0	0	0	0	0	RestingChon
ACGAGCCGTGCGCTTG-5386STDY7557336	1.76598	0	0	4.84442	1.76598	0	1.76598	0	0	0	0	2.74354	0	0	0	RestingChon
ACGAGGAGTTTAAGCC-5386STDY7557336	1.95245	0	0	0	0	0	0	0	0	0	0	0	0	1.95245	0	PeriChon
ACGATACAGACGCTTT-5386STDY7557336	1.70336	0	0	0	0	0	0	0	0	0	0	0	0	1.70336	0	InterZone
ACGATACAGATAGCAT-5386STDY7557336	0	0	0	2.86698	0	0	0	0	0	0	0	0	0	0	0	OCP
ACGATACTCTTTACGT-5386STDY7557336	0	0	2.64034	3.57556	0	2.78425	3.21352	0	0	0	0	0	0	0	0	RestingChon
ACGATGTAGATATACG-5386STDY7557336	0	0	1.96395	4.95534	1.96395	0	3.63137	2.58437	0	0	0	0	0	0	0	ProlifChon
ACGATGTAGCTAGCCC-5386STDY7557336	0	1.18831	1.18831	3.06963	1.18831	2.51832	2.95763	0	0	0	0	0	0	0	0	RestingChon
ACGATGTCACGTAAGG-5386STDY7557336	0	0	1.22457	3.21995	0	4.11198	3.39559	0	0	0	0	0	0	0	0	RestingChon
ACGATGTTCACAGGCC-5386STDY7557336	1.18594	0	0	0	0	0	0	0	0	0	0	0	0	2.05685	0	PeriChon
ACGATGTTCAGGCAAG-5386STDY7557336	0.710856	0	0.710856	4.09496	1.12215	0	3.72313	1.8211	0.710856	0	0	0.710856	0	0	0	ProlifChon
ACGCAGCCAAGCGCTC-5386STDY7557336	0	0.665217	0	4.2616	0.665217	1.89754	3.20367	0.665217	0	0	0	0	0	0	0	RestingChon
ACGCAGCGTCTGCGGT-5386STDY7557336	1.72881	2.07328	0	0	0	0	1.19905	0	0	0	0	0	0	1.19905	0	PeriChon
ACGCAGCTCTACTATC-5386STDY7557336	0	0	2.15296	5.03179	2.15296	3.66489	2.78629	0	0	0	0	0	0	0	0	ProlifChon
ACGCCAGCATCGGAAG-5386STDY7557336	0	0	1.5308	3.27159	0	3.12374	3.27159	0	0	0	0	1.5308	0	0	0	OCP
ACGCCAGGTCTACCTC-5386STDY7557336	0	0	2.22668	4.8286	1.32344	0	3.74585	0	0	0	0	0	0	0	0	ProlifChon
ACGCCAGTCCGGGTGT-5386STDY7557336	0	0	0	3.33447	0	2.88562	0	0	0	0	0	0	0	0	0	OCP
ACGCCGAGTAATTGGA-5386STDY7557336	0	0	0	2.79996	2.16585	0	2.79996	0	0	0	0	0	0	0	0	ProlifChon
ACGCCGAGTCGTCTTC-5386STDY7557336	0	0	1.05147	3.73673	0	2.97647	3.15026	1.05147	0	0	0	1.05147	0	0	0	RestingChon
ACGCCGATCGGCGCAT-5386STDY7557336	0	1.60625	0	1.60625	0	0	0	0	0	0	0	0	0	1.60625	0	PeriChon
ACGCCGATCTTATCTG-5386STDY7557336	0	1.21149	0	1.21149	0	0	1.21149	0	0	0	0	0	0	0	1.21149	PeriChon
ACGGAGAAGTAGTGCG-5386STDY7557336	0	0	1.73224	4.43982	0	0	3.86143	0	0	0	0	0	0	0	0	ProlifChon
ACGGAGACAAAGCGGT-5386STDY7557336	1.07594	0	1.07594	3.46335	1.07594	2.53341	2.16688	0	0	0	0	0	0	0	0	OCP
ACGGAGAGTCAATACC-5386STDY7557336	0	0	1.459	5.09645	1.29234	0	4.40134	1.09225	2.02858	0	0.507015	0	0	0	0	PrehyperChon
ACGGAGAGTGCAGGTA-5386STDY7557336	0	0	1.65878	4.03048	0	0	3.70608	1.34424	0	0	0	0	0	0	0	ProlifChon
ACGGAGAGTTGTACAC-5386STDY7557336	0	0	0.570277	3.4579	0.570277	0	2.96786	0.570277	0	0	0	0	0	0	0	ProlifChon
ACGGCCACACAGCCCA-5386STDY7557336	0	0	1.67811	3.93353	0	0	4.09097	0	0	0	0	2.01931	0	0	0	RestingChon
ACGGCCACAGTCAGCC-5386STDY7557336	1.32628	0	1.32628	2.69699	0	1.32628	0	0	0	0	0	0	0	0	0	OCP
ACGGCCACATCTGGTA-5386STDY7557336	0	0	0	4.23988	2.68648	0	2.68648	0	0	0	0	0	0	0	0	ProlifChon
ACGGCCAGTCTCTTAT-5386STDY7557336	0	0	0	0	0	0	0	0	0	0	0	0	0	1.56101	0	PeriChon
ACGGCCATCTAACCGA-5386STDY7557336	0	0	0	4.84344	0	0	2.81769	2.34592	0	0	0	0	0	0	0	ProlifChon
ACGGGCTAGAATAGGG-5386STDY7557336	0	0	1.46454	5.13935	1.46454	0	3.62651	0	0	0	0	0	0	0	0	ProlifChon
ACGGGCTAGCGTTTAC-5386STDY7557336	0	0	2.47497	4.59444	0	3.12513	0	0	0	0	0	2.47497	0	0	0	OCP
ACGGGCTGTCTACCTC-5386STDY7557336	0	0	1.37899	5.52368	0	0	4.23888	2.55595	3.42455	0	0	0	0	0	0	PrehyperChon
ACGGGCTGTGGCTCCA-5386STDY7557336	2.1741	0	0	0	0	0	0	0	0	0	0	0	0	0	0	PeriChon
ACGGGCTTCCTAGTGA-5386STDY7557336	0	1.68273	0	1.68273	0	0	1.68273	0	0	0	0	0	0	0	0	PeriChon
ACGGGTCAGCGTGAAC-5386STDY7557336	1.84605	0	0	1.84605	0	0	0	0	0	0	0	0	0	0	0	OCP
ACGGGTCCAACTTGAC-5386STDY7557336	0	0	0	3.9757	0	0	3.57958	0	0	0	0	0	0	0	0	ProlifChon
ACGGGTCCACCAGTTA-5386STDY7557336	0	0	1.47278	4.24717	0	0	3.05249	0.986068	0	0	0	0	0	0	0	ProlifChon
ACGGGTCGTACACCGC-5386STDY7557336	0	0	1.84165	3.77173	0	3.24904	3.01841	1.84165	0	0	0	0	0	0	0	RestingChon
ACGTCAAAGGGATGGG-5386STDY7557336	1.69836	0	0.911606	3.01299	1.69836	0	0	0	0	0	0	0	0	0	0	OCP
ACGTCAAAGTATCGAA-5386STDY7557336	1.74637	0	1.21398	3.20553	0	0	0	0	0	0	0	1.21398	0	1.21398	0	OCP
ACGTCAACAAGCTGGA-5386STDY7557336	2.19705	1.60928	0	1.60928	0	0	1.60928	0	0	0	0	0	0	0	0	PeriChon
ACTATCTAGGTACTCT-5386STDY7557336	0	0	0	3.683	0	2.85651	2.85651	0	0	0	0	1.94074	0	0	0	RestingChon
ACTATCTAGTTCGATC-5386STDY7557336	1.13754	0	1.99569	3.94851	1.42999	0	3.61158	0.722486	1.13754	0	0	0	0	0	0	ProlifChon
ACTATCTCATCCAACA-5386STDY7557336	1.13167	0	1.13167	1.13167	0	1.13167	0	0	0	0	0	0	0	0	0	OCP
ACTATCTTCACTTATC-5386STDY7557336	0	0.911695	1.38055	4.43507	0.911695	0	3.42657	1.93934	0	0	0	0	0	0	0	ProlifChon
ACTATCTTCGTCCAGG-5386STDY7557336	0	0	1.86609	3.51981	0	0	2.85584	0	0	0	0	2.47872	0	0	0	RestingChon
ACTATCTTCGTGGTCG-5386STDY7557336	0	0	0	0	0	0	0	0	0	0	0	1.54981	0	0	0	PeriChon
ACTGAACGTACCGCTG-5386STDY7557336	0	0	2.54614	4.95649	1.92846	3.98732	2.92513	0	0	0	0	0	0	0	0	RestingChon
ACTGAACGTCCGCTGA-5386STDY7557336	0	1.36104	0	2.2722	0	0	0	0	0	0	0	0	0	0	0	OCP
ACTGAACGTTGTCTTT-5386STDY7557336	0	0	0	4.06431	0	0	0	0	0	0	0	0	0	0	0	OCP
ACTGAACTCGAGGTAG-5386STDY7557336	0	0.895192	1.67587	4.50826	0.895192	0	3.53513	1.35985	0.895192	0	0	0	0	0	0	ProlifChon
ACTGAGTGTCCGAGTC-5386STDY7557336	0	0	0	4.25746	0	0	4.1786	1.84943	0	0	0	0	0	0	0	ProlifChon
ACTGAGTTCGGTTAAC-5386STDY7557336	0	0	0	3.04072	0	0	1.34697	0	0	0	0	0	0	0	0	OCP
ACTGATGCAGCTTCGG-5386STDY7557336	0	0	1.60816	1.60816	1.60816	0	0	0	0	0	0	0	1.60816	0	0	InterZone
ACTGATGGTCGAACAG-5386STDY7557336	0	0	0	2.41628	0	0	0	0	0	0	0	0	0	0	3.06377	PeriChon
ACTGATGTCTTCTGGC-5386STDY7557336	0	0.913748	1.70128	3.68474	0	0	3.38029	0	0	0	0	0	0	0	0	RestingChon
ACTGCTCTCATTGCGA-5386STDY7557336	0	0	1.40164	3.84861	0	2.79173	2.96378	1.40164	0	0	0	0	0	0	0	RestingChon
ACTGTCCCAAACAACA-5386STDY7557336	0	2.20222	0	3.71905	2.20222	0	0	0	0	0	0	0	0	0	0	OCP
ACTTACTAGAGGTTAT-5386STDY7557336	1.46865	1.46865	0	2.0395	0	0	0	0	0	0	0	0	0	0	0	OCP
ACTTACTGTTGAACTC-5386STDY7557336	0	0	2.10787	4.29465	0	3.32707	2.6692	0.709488	0	0	0	0.709488	0	0	0	RestingChon
ACTTGTTCAGCGAACA-5386STDY7557336	0	0	2.33968	2.98345	1.4173	1.4173	1.4173	0	0	0	0	0	0	0	0	OCP
ACTTGTTGTCTAGCGC-5386STDY7557336	1.0661	0	2.51965	3.92207	1.0661	1.0661	3.31986	2.15364	0	0	0	0	0	0	0	ProlifChon
ACTTTCAAGAGGGCTT-5386STDY7557336	0	0	1.31302	4.19294	0	2.99682	2.47398	0	0	0	0	1.31302	0	0	0	RestingChon
ACTTTCACAAGTACCT-5386STDY7557336	0	1.70667	0	2.3047	1.18028	0	0	0	0	0	0	0	0	0	0	OCP
ACTTTCACAGGTCCAC-5386STDY7557336	0.751864	0	0.751864	3.80036	0.751864	1.7018	2.88	0	0	0	0	0	0	0	0	OCP
ACTTTCAGTGCATCTA-5386STDY7557336	0	0	0	1.49439	0	0	0	0	0	0	0	0	0	0	0	PeriChon
AGAATAGCATGCCTTC-5386STDY7557336	0	0	0	0	0	0	1.32832	0	0	0	0	1.32832	0	0	0	ArtiChon
AGAATAGGTACCGTAT-5386STDY7557336	0	0	2.52845	4.5838	0	2.84186	2.84186	1.19598	0	0	0	0	0	0	0	RestingChon
AGACGTTCACCTCGTT-5386STDY7557336	0	0	1.85943	4.19027	0	0	4.53411	0	0	0	0	0	0	0	0	ProlifChon
AGACGTTCATAAAGGT-5386STDY7557336	0	0	0	3.6987	1.63837	2.22933	3.33057	1.12278	0	0	0	0	0	0	0	RestingChon
AGACGTTCATTGCGGC-5386STDY7557336	0	0	1.59896	3.20629	1.59896	0	0	0	0	0	0	0	0	0	0	OCP
AGACGTTGTCCAACTA-5386STDY7557336	2.46065	0	0	0	0	0	0	0	0	0	0	0	0	0	0	PeriChon
AGACGTTGTCGTCTTC-5386STDY7557336	0	0	2.45463	4.41388	1.51455	0	1.51455	0	0	0	0	0	0	0	0	RestingChon
AGAGCGAAGGACAGAA-5386STDY7557336	1.42206	0	0.945003	4.22875	0	0	4.0539	0.945003	0.945003	0.945003	0	0	0	0	0	ProlifChon
AGAGCGAAGGTGCAAC-5386STDY7557336	0	0	1.14465	1.66443	0	0	0	0	0	0	0	1.14465	0	0	0	InterZone
AGAGCTTGTATAAACG-5386STDY7557336	0	0	2.05128	3.88042	0.85678	1.62269	3.23476	0	0	0	0	0	0	0	0	RestingChon
AGAGTGGAGTGTCCAT-5386STDY7557336	0	0	1.55701	4.25242	1.05512	2.1388	2.77124	0	0	0	0	2.1388	0	0	0	RestingChon
AGAGTGGCAAGCTGGA-5386STDY7557336	0	0	1.5215	1.5215	0	0	0	0	0	0	0	0	0	0	0	InterZone
AGAGTGGCATGATCCA-5386STDY7557336	1.39475	0	1.39475	2.57535	0	0	0	0	0	0	0	0	0	0	0	OCP
AGAGTGGCATGTAAGA-5386STDY7557336	1.73956	0	1.20819	2.34081	1.20819	2.71367	2.8583	0	0	0	0	0	0	0	0	OCP
AGAGTGGGTCTTGATG-5386STDY7557336	0	0	1.08364	3.6416	0	0	2.37742	0	0	0	0	0	0	0	0	ProlifChon
AGATCTGAGAGTGACC-5386STDY7557336	0	2.90696	0	4.65211	0	0	0	0	0	0	0	0	0	0	0	OCP
AGATCTGAGCATCATC-5386STDY7557336	1.65409	0	0	0	0	0	0	0	0	0	0	0	0	0	0	PeriChon
AGATCTGGTGTTCTTT-5386STDY7557336	0	0	1.40118	4.0799	1.40118	3.63018	3.3513	0	0	0	0	1.40118	0	0	0	RestingChon
AGATCTGGTTACTGAC-5386STDY7557336	0	1.01465	1.5078	2.8229	1.01465	1.01465	0	0	0	0	0	0	0	0	0	OCP
AGATCTGGTTTGACTG-5386STDY7557336	0	0	1.90619	0	0	0	0	0	0	0	0	1.35162	1.35162	0	0	InterZone
AGATCTGTCAATCTCT-5386STDY7557336	0	0	0	0	0	0	0	0	0	0	0	0	0	0	0	InterZone
AGATTGCCAGGAATGC-5386STDY7557336	0	0	1.72785	4.79862	0	0	3.08322	0	0	0	0	0	0	0	0	RestingChon
AGATTGCTCTCATTCA-5386STDY7557336	0	0	1.2912	4.64293	1.2912	0	3.70271	0	1.83646	0	0	0	0	0	0	ProlifChon
AGCAGCCAGCCGGTAA-5386STDY7557336	0	0	2.22177	4.64243	0	0	3.69044	2.59043	2.59043	0	0	0	0	0	0	ProlifChon
AGCAGCCTCACTCCTG-5386STDY7557336	0	0	1.5308	3.94558	0	2.10946	1.5308	0	0	0	0	0	0	0	0	RestingChon
AGCAGCCTCCACGTTC-5386STDY7557336	0	0	1.52388	5.51629	0	0	4.94884	2.1017	3.26309	0	0	0	0	0	0	PrehyperChon
AGCAGCCTCGATGAGG-5386STDY7557336	0	0	1.65162	4.47068	0	0.719717	3.41798	1.42589	0	0	0	0	0	0	0	RestingChon
AGCAGCCTCTAGCACA-5386STDY7557336	0	1.4464	1.4464	0	0	0	0	0	0	0	0	2.01432	0	0	0	InterZone
AGCATACAGACTAAGT-5386STDY7557336	0	0	0	4.23786	0	2.89397	3.28081	0	0	0	0	0	0	0	0	ProlifChon
AGCATACAGTATTGGA-5386STDY7557336	0	0	1.99322	3.70425	0	0	2.91412	0.949643	0	0	0	0	0	0	0	ProlifChon
AGCATACCACTAGTAC-5386STDY7557336	1.94831	0	1.3884	1.3884	0	0	1.3884	0	0	0	0	0	0	0	0	OCP
AGCATACGTCAGAAGC-5386STDY7557336	0	0	0	2.61005	0	0	0	0	0	0	0	0	0	0	1.64864	PeriChon
AGCATACTCAAGGTAA-5386STDY7557336	0	2.31082	0	4.41575	0	3.34102	4.01631	2.31082	0	0	0	0	0	0	0	RestingChon
AGCATACTCCCATTAT-5386STDY7557336	0	0	1.75759	5.04052	1.75759	0	3.00538	1.75759	0	0	0	0	0	0	0	ProlifChon
AGCATACTCTGAGTGT-5386STDY7557336	0	0	1.36841	2.99769	0	0	2.83967	0	0	0.902012	0	0	0	0	0	PrehyperChon
AGCCTAACAAGGTTCT-5386STDY7557336	0	2.76582	0	0	0	0	0	0	0	0	0	0	0	2.13369	0	PeriChon
AGCCTAAGTAATTGGA-5386STDY7557336	0	0	1.92345	3.86611	0	4.03465	1.36667	0	0	0	0	0	0	0	0	RestingChon
AGCCTAATCCAGAAGG-5386STDY7557336	0	0	2.02025	3.51753	0	0	2.64479	0	0	0	0	0	0	0	0	ProlifChon
AGCCTAATCGGCTACG-5386STDY7557336	0	1.85011	1.85011	3.78155	1.30298	3.22375	3.11093	0	0	0	0	0	0	0	0	RestingChon
AGCGGTCAGAAACCGC-5386STDY7557336	0	0	2.14604	4.30397	1.25761	0	4.032	1.79741	0	0	0	0	0	0	0	ProlifChon
AGCGGTCAGCACCGTC-5386STDY7557336	0	0	1.61254	3.53988	0	0	3.68429	2.04025	0	0	0	0	0	0	0	ProlifChon
AGCGTATAGCGCTCCA-5386STDY7557336	0	0	1.71728	3.17165	1.18927	0	0	0	0	0	0	0	0	1.18927	0	OCP
AGCGTATGTCGACTGC-5386STDY7557336	0	0	2.30025	0	0	0	0	0	0	0	0	0	0	2.30025	0	PeriChon
AGCGTATTCGTGGTCG-5386STDY7557336	0	0.90983	2.29288	3.08074	0	0	2.29288	1.37821	0	0	0	0	0	0	0	ProlifChon
AGCGTCGCACAAGTAA-5386STDY7557336	0	0	1.82874	4.30628	0	0	2.8141	1.82874	0	0	0	0	0	0	0	ProlifChon
AGCGTCGGTGCAACTT-5386STDY7557336	0	0	1.54298	3.92513	0	0	3.35301	1.54298	0	0	0	0	0	0	0	ProlifChon
AGCTCCTAGGATCGCA-5386STDY7557336	0	0	1.62019	1.62019	0	0	1.62019	0	1.85714	0	0	0.85499	0	0	0	PrehyperChon
AGCTCCTAGTTTCCTT-5386STDY7557336	0	0	1.05426	3.90432	0	3.15437	3.30241	0	0	0	0	0	0	0	0	RestingChon
AGCTCTCGTCACCCAG-5386STDY7557336	0	1.12181	1.97563	4.11155	1.12181	2.22803	3.25211	0	0	0	0	0	0	0	0	RestingChon
AGCTCTCGTCTGATTG-5386STDY7557336	0	0	2.23882	4.87462	2.23882	0	2.60811	1.64695	0	0	0	0	0	0	0	ProlifChon
AGCTCTCTCACCATAG-5386STDY7557336	0	0	1.98985	4.12778	0	3.34507	3.26796	0	0	0	0	0	0	0	0	RestingChon
AGCTTGAAGACTACAA-5386STDY7557336	1.43326	0	0	3.71123	0	0	3.74951	0	0	0	0	0	0	0	0	ProlifChon
AGCTTGAAGATCACGG-5386STDY7557336	1.92695	0	0	0	0	0	0	0	0	0	0	0	0	0	0	PeriChon
AGCTTGACAGACGCTC-5386STDY7557336	0	0	0	5.3915	0	0	3.45298	0	1.68095	0	0	0	0	0	0	ProlifChon
AGCTTGACAGTATCTG-5386STDY7557336	2.485	0	0	2.485	0	0	0	0	0	0	0	0	0	2.485	0	PeriChon
AGCTTGACATTCGACA-5386STDY7557336	0	0	2.89951	3.80975	0	3.63185	2.58482	1.23901	0	0	0	0	0	0	0	RestingChon
AGCTTGATCAGCATGT-5386STDY7557336	0	1.88456	2.49872	4.5635	0	3.54098	1.88456	0	0	0	0	0	0	0	0	RestingChon
AGCTTGATCAGTACGT-5386STDY7557336	0	0.943947	1.74227	4.31475	0	0	3.26277	1.74227	0	0	0	0	0	0	0	RestingChon
AGGCCACCACGGTAAG-5386STDY7557336	0	0	0	2.46048	0	0	0	0	0	0	0	0	0	0	1.51955	OCP
AGGCCACCATTAACCG-5386STDY7557336	0.819639	0	1.80479	3.92232	1.5705	1.80479	3.75886	1.5705	0	0	0	0	0	0	0	ProlifChon
AGGCCACGTGAGGCTA-5386STDY7557336	2.24445	0	2.24445	1.65204	0	0	0	0	0	0	0	0	0	0	0	OCP
AGGCCGTCAAACGTGG-5386STDY7557336	1.38211	0	2.5598	3.42858	1.94113	0	1.38211	0	0	0	0	0	0	0	0	OCP
AGGCCGTCATCTACGA-5386STDY7557336	0	0	1.92997	3.74301	1.08623	3.95202	2.69068	0	0	0	0	1.08623	0	0	0	RestingChon
AGGCCGTGTACTCAAC-5386STDY7557336	0	0	2.21812	3.59704	0	3.66919	1.31641	1.31641	0	0	0	0	0	0	0	RestingChon
AGGCCGTTCTTTACGT-5386STDY7557336	0	0	2.15172	3.66351	0	0	2.78496	0	0	0	0	0	0	0	0	ProlifChon
AGGGAGTAGAGTCTGG-5386STDY7557336	0	0	0	0	0	0	0	0	0	0	0	0	0	0	0	InterZone
AGGGAGTAGTCAAGCG-5386STDY7557336	0	0	0	3.85479	0	0	0	0	0	0	0	1.64898	0	0	0	OCP
AGGGAGTCAACGATGG-5386STDY7557336	0	0	0	4.3399	0.921877	0	3.02927	1.71236	0	0	0	0	0	0	0	ProlifChon
AGGGAGTGTCTAAACC-5386STDY7557336	0	0	0	3.33604	0	3.72958	1.31124	1.31124	0	0	0	0	0	0	0	RestingChon
AGGGATGGTGATGATA-5386STDY7557336	0	0	0	3.10354	0	3.37993	0	0	0	0	0	0	0	0	0	OCP
AGGGATGGTTCGGCAC-5386STDY7557336	2.98404	0	0	1.98181	0	0	0	0	0	0	0	0	0	1.41778	0	PeriChon
AGGGATGTCAGTTAGC-5386STDY7557336	0	0	0	4.43853	1.26267	0	3.72708	0	0	0	0	1.26267	0	0	0	RestingChon
AGGGATGTCCGATATG-5386STDY7557336	0	0	0	3.86305	1.1374	0	2.99912	0	0	0	0	0	0	0	0	RestingChon
AGGGTGAAGCCGCCTA-5386STDY7557336	0	0	0	3.48197	1.01208	0	2.91848	0	0	0	0	0	0	0	0	ProlifChon
AGGGTGAAGGAGCGTT-5386STDY7557336	1.8822	0	1.8822	4.7217	0	0	2.87378	1.8822	0	0	0	0	0	0	0	ProlifChon
AGGGTGACAGTCAGCC-5386STDY7557336	1.36787	0	0	0	0	0	0.901577	0	0	0	0	0.901577	0	1.36787	0	PeriChon
AGGTCATCAATGGAGC-5386STDY7557336	0	0	1.66849	4.04225	0.889832	0	2.90234	1.66849	0	0	0	0	0	0	0	ProlifChon
AGGTCATGTCCGAACC-5386STDY7557336	0	0	1.00549	3.83004	0.624133	0.624133	2.80936	0	0.624133	0	0	0	0	0	0	ProlifChon
AGGTCATTCCCAGGTG-5386STDY7557336	0	0	0	0	0	0	0	0	0	0	0	0	0	0	0	PeriChon
AGGTCATTCTTGTATC-5386STDY7557336	0	0	0	4.9313	0	0	3.68576	1.3839	0	0	0	0	0	0	0	ProlifChon
AGGTCCGAGCTAGTCT-5386STDY7557336	1.50059	0	0	0	0	0	0	0	0	0	0	0	0	0	0	PeriChon
AGGTCCGAGTCCATAC-5386STDY7557336	0	0	0	3.83082	0	2.58777	3.06806	0	0	0	0	0	0	0	0	RestingChon
AGGTCCGCATCGGTTA-5386STDY7557336	0	0	0	2.15095	0	0	0	0	0	0	0	0	0	0	0	PeriChon
AGGTCCGTCCACGTGG-5386STDY7557336	0	0	0	3.46473	0	1.27554	2.80238	0	0	0	0	0	0	0	0	RestingChon
AGTAGTCAGCAGGCTA-5386STDY7557336	0	2.4408	0	2.8168	0	0	0	0	0	0	0	0	0	0	0	OCP
AGTAGTCAGCCTATGT-5386STDY7557336	0	0	1.67399	4.47355	0	1.35813	3.53289	2.26869	0	0	0	0	0	0	0	RestingChon
AGTAGTCTCCCTAACC-5386STDY7557336	1.4072	0	0	1.4072	0	0	0	0	0	0	0	0	0	1.96977	0	PeriChon
AGTCTTTAGCCCGAAA-5386STDY7557336	0	0	0	5.34664	0	0	3.61981	2.31082	0	0	0	0	0	0	0	ProlifChon
AGTCTTTAGCTGTCTA-5386STDY7557336	1.91469	0	0	1.07441	0	0	0	0	0	0	0	0	0	1.07441	0	PeriChon
AGTCTTTCACTATCTT-5386STDY7557336	0	0	1.40592	3.821	1.40592	0	3.24393	0	0	0	0	0	0	0	0	RestingChon
AGTCTTTGTCCCGACA-5386STDY7557336	0	0	1.86956	3.91938	0	3.34735	2.22226	0	0	0	0	0	0	0	0	RestingChon
AGTCTTTGTTTCGCTC-5386STDY7557336	1.96106	0	1.96106	2.31849	0	0	0	0	0	0	0	0	0	0	0	OCP
AGTCTTTTCAGTTTGG-5386STDY7557336	0	0	0	0	0	0	0	0	0	0	0	0	0	0	0	PeriChon
AGTGAGGAGCGTTCCG-5386STDY7557336	0	0	1.86586	4.19777	1.31661	3.34313	2.85558	0	0	0	0	0	0	0	0	RestingChon
AGTGAGGTCAGGCGAA-5386STDY7557336	0	0	1.92096	5.2021	1.92096	0	3.58255	1.92096	0	0	0	0	0	0	0	ProlifChon
AGTGAGGTCTGGTTCC-5386STDY7557336	0	0	2.5896	3.4203	0	2.75933	2.12759	0	0	0	0	0	0	0	0	RestingChon
AGTGGGAAGTCCGTAT-5386STDY7557336	0	0	0	2.10217	0	0	0	0	0	0	0	0	0	0	0	OCP
AGTGGGAAGTGGAGAA-5386STDY7557336	0	0	2.3597	5.59641	0	0	2.3597	0	0	0	0	0	0	0	0	ProlifChon
AGTGGGAGTAGGCTGA-5386STDY7557336	0	0	0	4.39086	1.53108	0	2.95052	2.10977	0	0	0	0	0	0	0	ProlifChon
AGTGGGATCAATCTCT-5386STDY7557336	0	0	2.12977	3.63928	2.12977	0	1.54893	0	0	0	0	0	0	0	0	OCP
AGTGTCAAGGAGCGTT-5386STDY7557336	1.22034	0	0	2.09986	0	0	0	0	0	0	0	0	0	0	0	OCP
AGTGTCACACGGACAA-5386STDY7557336	0	0	1.45139	0	0	0	0	0	0	0	0	0	0	0	0	OCP
AGTGTCACAGACAAAT-5386STDY7557336	0	0	2.30106	4.08431	0	3.33057	3.33057	0	0	0	0	0	0	0	0	RestingChon
AGTGTCACATTTCACT-5386STDY7557336	0	0	0	4.29346	0	0	3.8948	0	2.36361	0	0	0	0	0	0	ProlifChon
AGTTGGTCACAGGTTT-5386STDY7557336	2.5776	0	0	2.37326	0	1.23346	0	0	0	0	0	0	0	1.7692	0	PeriChon
AGTTGGTCATCTATGG-5386STDY7557336	2.20748	0	0	1.30768	0	0	0	0	0	0	0	0	0	0	0	PeriChon
AGTTGGTTCATGTAGC-5386STDY7557336	0	0	2.41396	4.20704	1.80649	3.06134	3.27508	0	0	0	0	0	0	0	0	RestingChon
ATAACGCCACGAGGTA-5386STDY7557336	0	0	1.89298	4.01659	0	3.37401	2.88577	0	0	0	0	0	0	0	0	RestingChon
ATAACGCGTACTCGCG-5386STDY7557336	0	0	1.75035	4.18976	0.721262	0	3.73039	1.99363	2.40168	0	0	0	0	0	0	ProlifChon
ATAACGCGTCATATGC-5386STDY7557336	0	0	2.67676	2.9471	0	0	0	0	0	0	0	0	0	1.70704	0	PeriChon
ATAACGCGTTGGTGGA-5386STDY7557336	0	0	1.39599	4.72591	0.795516	0	4.05221	0.474862	1.76855	0	0	0	0	0	0	PrehyperChon
ATAACGCTCTTGTATC-5386STDY7557336	0	0	0	3.93244	1.98154	0	3.47412	0	0	0	0	0	0	0	0	ProlifChon
ATAAGAGCAACACCTA-5386STDY7557336	0	0	2.71455	4.85109	0	2.34166	2.34166	0	0	0	0	0	0	0	0	RestingChon
ATAAGAGCATTGTGCA-5386STDY7557336	0	1.25169	2.39653	4.18818	0	4.14956	3.7713	1.79051	0	0	0	0	0	0	0	RestingChon
ATAAGAGGTACAGTTC-5386STDY7557336	0	0	1.7169	3.62535	0	3.79299	2.31595	1.18895	0	0	0	0	0	0	0	RestingChon
ATAAGAGGTGATGCCC-5386STDY7557336	0	0	1.87391	4.15086	0	0	3.80909	0	0	0	0	1.04306	0	0	0	RestingChon
ATAAGAGTCAGCGATT-5386STDY7557336	0	0	2.24157	5.09716	0	0	3.54479	1.33571	0	0	0	0	0	0	0	ProlifChon
ATAGACCTCAACACTG-5386STDY7557336	1.45857	0	0.974519	3.92191	0	0	3.74354	0	0	0	0	0	0	0	0	OCP
ATCACGACAAGCCGCT-5386STDY7557336	0	0	0.897511	4.4631	1.36276	0	3.73045	0.897511	0	0	0	0	0	0	0	ProlifChon
ATCACGACACAAGTAA-5386STDY7557336	0	1.59676	1.59676	0	0	0	1.59676	0	0	0	0	0	0	0	0	InterZone
ATCACGACACAGCGTC-5386STDY7557336	0	0	1.70778	2.50893	2.05092	1.18122	0	0	0	0	0	0	0	0	0	OCP
ATCATCTAGAACAACT-5386STDY7557336	0	0.800247	0.800247	4.55817	0	0.800247	2.58482	0.800247	0	0	0	0	0	0	0	RestingChon
ATCATCTAGGCCGAAT-5386STDY7557336	1.63721	0	0	1.63721	0	0	0	0	0	0	0	0	0	0	0	PeriChon
ATCATCTAGGTAGCTG-5386STDY7557336	0	0	0	3.17625	0	1.72122	2.69288	0	0	0	0	0	0	0	0	OCP
ATCATCTAGTAGGTGC-5386STDY7557336	0	1.22253	0	0.787499	0	0	0	0	0	0	0	0	0	0	0	PeriChon
ATCATCTCACGTGAGA-5386STDY7557336	0	0	1.54728	4.64979	1.54728	0	2.58994	1.96913	0.803298	0	0	0	0	0	0	ProlifChon
ATCATCTTCCGCGGTA-5386STDY7557336	0	1.25384	0	4.02683	1.25384	2.60408	3.71504	2.39926	0	0	0	0	0	0	0	ProlifChon
ATCATCTTCGCACTCT-5386STDY7557336	0	0	1.78502	4.37871	0.482403	0	3.97174	0.806443	1.05078	0	0	0.482403	0	0	0	PrehyperChon
ATCATGGAGTCCAGGA-5386STDY7557336	0	0	1.55583	3.9768	0	3.07105	2.76984	1.05414	0	0	0	0	0	0	0	RestingChon
ATCATGGCAAGTCTAC-5386STDY7557336	0	1.26195	0	3.596	0	3.27044	2.78462	0	0	0	0	0	0	0	0	RestingChon
ATCATGGCAGGGATTG-5386STDY7557336	0	1.26504	1.80607	3.27459	0	3.06086	1.26504	0	0	0	0	0	0	0	0	OCP
ATCATGGTCGGATGTT-5386STDY7557336	0	0	1.43912	4.1796	0	1.76224	3.99047	2.00606	0	0	0	0	0	0	0	RestingChon
ATCCACCAGTGTTTGC-5386STDY7557336	2.13633	0	0	0	0	0	0	0	0	0	0	0	0	0	0	PeriChon
ATCCACCCAGGTGCCT-5386STDY7557336	0	0	0	4.09333	2.24282	0	1.88907	0	0	0	0	0	0	0	0	RestingChon
ATCCGAAAGAGTTGGC-5386STDY7557336	0	0	2.65027	4.60201	2.02537	2.02537	2.65027	3.30746	0	0	0	0	0	0	0	ProlifChon
ATCCGAAAGATGTGGC-5386STDY7557336	0	0	2.1383	2.1383	0	0	2.1383	0	0	0	0	0	0	0	0	PeriChon
ATCCGAAAGTGGAGTC-5386STDY7557336	0	0	2.93605	3.99863	0	0	3.6023	0	0	0	0	0	0	0	0	ProlifChon
ATCCGAACAAGTTAAG-5386STDY7557336	0	0	2.0131	4.54301	0	2.90675	3.50953	1.15126	0	0	0	0	0	0	0	RestingChon
ATCCGAAGTATTCGTG-5386STDY7557336	0	0	1.48205	4.37254	0.993611	0	2.98116	0	0	0	0	1.48205	0	0	0	ProlifChon
ATCCGAAGTTCCACAA-5386STDY7557336	2.77606	0	0	0	0	0	0	0	0	0	0	0	0	1.38908	0	PeriChon
ATCGAGTAGATCTGCT-5386STDY7557336	2.12955	0	0	0	0	0	0	0	0	0	0	0	0	0	1.24426	PeriChon
ATCGAGTCAGCCAGAA-5386STDY7557336	0	1.17608	1.70171	4.18977	0	3.91833	3.24486	1.70171	0	0	0	0	0	0	0	RestingChon
ATCGAGTCATTATCTC-5386STDY7557336	0	0	0	0	0	0	0	0	0	0	0	0	0	0	1.33016	PeriChon
ATCGAGTGTTACAGAA-5386STDY7557336	0	0	1.88125	5.18725	0	0	3.615	1.88125	1.32995	0	0	0	0	0	0	ProlifChon
ATCGAGTTCATCGCTC-5386STDY7557336	0	1.3739	0	4.42629	1.3739	0	3.67273	1.3739	0	0	0	0	0	0	0	ProlifChon
ATCTACTAGGAATTAC-5386STDY7557336	0.996512	0	0.996512	3.95632	0	0	3.77782	0	0	0	0	0	0	0	0	ProlifChon
ATCTACTAGTTAACGA-5386STDY7557336	0	0	1.21415	3.3813	0	3.66045	2.86631	0	0	0	0	0	0	0	0	RestingChon
ATCTACTAGTTACGGG-5386STDY7557336	0	0	1.21648	3.20895	0	2.86944	3.53381	0	0	0	0	0	0	0	0	RestingChon
ATCTACTGTCGCTTCT-5386STDY7557336	0	2.01573	0	2.01573	0	0	0	0	0	0	0	2.63994	2.01573	0	0	InterZone
ATCTACTTCCTAGAAC-5386STDY7557336	0	1.211	1.74286	5.78402	0.778596	0	4.85412	1.51188	3.56031	0	0	0	0	0	0	PrehyperChon
ATCTGCCTCAAACAAG-5386STDY7557336	0	2.95224	0	5.10193	0	0	4.01542	0	0	0	0	0	0	0	0	ProlifChon
ATCTGCCTCCGCGTTT-5386STDY7557336	1.83757	1.29215	0	0	0	0	0	0	0	0	0	0	0	1.83757	0	PeriChon
ATCTGCCTCTTGCCGT-5386STDY7557336	0.786911	0.786911	0.786911	3.83883	0	0	3.81274	2.10164	0	0	0	0	0	0	0	ProlifChon
ATGAGGGCACACATGT-5386STDY7557336	0	0	2.03053	0	0	0	0	0	0	0	0	0	0	0	0	InterZone
ATGAGGGCACTGTCGG-5386STDY7557336	0	0	1.47032	4.35754	0	0	3.67712	1.79608	0	0	0	0	0	0	0	ProlifChon
ATGAGGGGTAAACGCG-5386STDY7557336	0	0	2.15515	4.56815	1.06723	0	3.96076	1.57166	1.06723	0	0	0	0	0	0	ProlifChon
ATGAGGGGTCCAGTTA-5386STDY7557336	1.20523	0	2.08102	3.70717	0	0	3.58527	0	0	0	0	0	0	0	0	ProlifChon
ATGAGGGGTCGAGTTT-5386STDY7557336	0	0	0	4.36974	1.67422	0	2.63934	0	0	0	0	0	0	0	0	OCP
ATGAGGGGTTATCGGT-5386STDY7557336	0	0	0	2.68425	0	0	0	0	0	0	0	0	0	0	0	OCP
ATGCGATAGTGTCTCA-5386STDY7557336	0	0	0.985331	3.26501	2.04314	0.985331	2.40444	0	0	0	0	0.985331	0	0	0	OCP
ATGCGATGTCTCAACA-5386STDY7557336	0	1.87468	0	1.87468	0	0	0	0	0	0	0	0	0	0	0	OCP
ATGCGATGTGGCGAAT-5386STDY7557336	0	0	0	2.70973	0	0	2.08102	0	0	0	0	0	0	0	0	ChondroProg
ATGCGATGTTTCGCTC-5386STDY7557336	0	0	0	1.9727	0	0	1.40977	0	0	0	0	0	0	0	0	PeriChon
ATGGGAGAGAGTCGGT-5386STDY7557336	0	0	2.51059	3.83404	2.51059	2.51059	0	0	0	0	0	0	0	0	0	ProlifChon
ATGGGAGGTATTACCG-5386STDY7557336	1.48825	0	0	0	0	0	0	0	0	0	0	0	0	1.48825	0	PeriChon
ATGGGAGTCGACCAGC-5386STDY7557336	0	0	1.01622	3.17453	1.50972	1.50972	3.17453	0	0	0	0	0	0	0	0	ProlifChon
ATGTGTGCAAATTGCC-5386STDY7557336	0	0	1.84808	4.57735	1.84808	0	3.3228	1.84808	0	0	0	0	0	0	0	ProlifChon
ATGTGTGCACACATGT-5386STDY7557336	0	0	0	4.90672	1.78678	0	3.25235	0	0	0	0	0	0	0	0	ProlifChon
ATGTGTGGTATCTGCA-5386STDY7557336	0	0	2.02881	0	0	0	0	0	0	0	0	0	0	0	0	OCP
ATTACTCAGAGATGAG-5386STDY7557336	0	0	0	3.30831	0	0	0	0	0	0	0	0	0	0	0	OCP
ATTACTCAGTACATGA-5386STDY7557336	0	0	0	2.87483	0	0	0	0	0	0	0	0	0	0	0	OCP
ATTACTCCAGTCGATT-5386STDY7557336	0	2.32263	1.96501	3.63257	0	1.40302	2.96553	0	0	0	0	1.40302	0	0	0	OCP
ATTACTCGTCGCCATG-5386STDY7557336	0	0	1.1277	4.18579	0	0	2.98553	2.23583	0	0	0	0	0	0	0	ProlifChon
ATTATCCCAACCGCCA-5386STDY7557336	0	0	0	0	0	0	0	0	0	0	0	2.00286	0	0	0	InterZone
ATTATCCGTCTTTCAT-5386STDY7557336	0.829202	0	1.81904	4.80729	0	0	3.33653	0	0	0	0	0	0	0	0	RestingChon
ATTCTACAGAGTCTGG-5386STDY7557336	0	0	1.42254	4.05452	0	0	3.61625	1.74422	0	0	0	0	0	0	0	ProlifChon
ATTCTACCACGTGAGA-5386STDY7557336	0	0	1.55893	1.55893	0	0	0	0	0	0	0	0	0	1.55893	0	PeriChon
ATTCTACCAGTACACT-5386STDY7557336	0	0	2.57311	4.05174	1.61652	3.50508	3.50508	0	0	0	0	0	0	0	0	RestingChon
ATTCTACCATCACAAC-5386STDY7557336	2.58278	1.23744	1.77386	0	0	0	0	0	0	0	0	0	0	0	0	PeriChon
ATTGGACCAACCGCCA-5386STDY7557336	0	0	1.61297	5.11033	0	0	3.37155	1.61297	0	0	0	0	0	0	0	ProlifChon
ATTGGACGTACTTAGC-5386STDY7557336	0	1.03445	1.86264	3.46043	1.03445	3.56834	2.85198	0	0	0	0	0	0	0	0	RestingChon
ATTGGACTCGCGCCAA-5386STDY7557336	2.00546	0	0	2.00546	0	0	0	0	0	0	0	0	0	0	0	PeriChon
ATTGGACTCTGCCCTA-5386STDY7557336	0	0	2.26141	4.27558	0	1.14713	3.01271	0	0	0	0	0	0	0	0	ProlifChon
ATTGGTGAGATCTGCT-5386STDY7557336	0	0	1.03003	4.55029	1.52656	0	2.73497	1.52656	0	0	0	0	0	0	0	ProlifChon
ATTGGTGAGGCCCGTT-5386STDY7557336	0	0	2.20724	3.72456	0	2.46704	2.67307	0	0	0	0	1.30749	0	0	0	RestingChon
ATTGGTGCACAGAGGT-5386STDY7557336	0	0	0	0	0	0	0.940888	0	0	0	0	0.940888	1.41695	0	0	PeriChon
ATTGGTGGTGAACCTT-5386STDY7557336	0	0	2.19297	4.56997	0	3.21428	2.82871	0	0	0	0	0	0	0	0	OCP
ATTGGTGTCAATACCG-5386STDY7557336	0	0	0	5.14523	0	3.67693	3.13612	0	0	0	0	0	0	0	0	RestingChon
ATTGGTGTCCAGAGGA-5386STDY7557336	1.70889	0	0	4.46515	0	0	3.16185	1.70889	2.67886	0	0	0	0	0	0	ProlifChon
ATTGGTGTCCTCAATT-5386STDY7557336	0	0	0	4.84211	0	3.35008	3.69617	1.59519	0	0	0	0	0	0	0	RestingChon
ATTTCTGCACTTCTGC-5386STDY7557336	0	0	1.93756	5.00759	0	0	3.99776	2.55595	0	0	0	0	0	0	0	ProlifChon
ATTTCTGCAGTAACGG-5386STDY7557336	1.11185	0	0	2.21484	0	0	2.21484	0	0	0	0	1.11185	0	0	0	RestingChon
ATTTCTGGTAACGACG-5386STDY7557336	0	0	1.05292	4.37416	1.88678	0	3.9393	1.05292	0	0	0	1.05292	0	0	0	ProlifChon
CAACCAACAAACAACA-5386STDY7557336	0	1.37104	0	5.10963	0	0	3.669	2.92513	1.37104	0	0	0	0	0	0	ProlifChon
CAACCAATCTGAAAGA-5386STDY7557336	1.09915	0	1.9466	3.55613	0	0	3.21964	0	0	0	0	0	0	0	0	OCP
CAACCTCAGAAACGCC-5386STDY7557336	1.92146	0	0	0	0	1.92146	0	0	0	0	0	0	0	0	0	PeriChon
CAACCTCTCCGCGCAA-5386STDY7557336	0	0	0	2.45796	0	0	0	0	0	0	0	0	0	1.30025	0	OCP
CAACTAGAGGACGAAA-5386STDY7557336	0	0	1.11874	3.83605	0	0	3.58455	0	0	0	0	2.59272	0	0	0	RestingChon
CAACTAGGTCAATACC-5386STDY7557336	0	0	0.888903	3.60581	0	3.75048	3.52479	1.35194	0	0	0	0	0	0	0	RestingChon
CAACTAGGTTGGGACA-5386STDY7557336	0	0	2.03457	4.30593	1.16824	0	3.04199	1.16824	0	0	0	1.16824	0	0	0	ProlifChon
CAACTAGTCAGGCGAA-5386STDY7557336	0	2.52105	0	0	2.52105	0	0	0	0	0	0	0	0	0	0	OCP
CAAGAAAAGCCTATGT-5386STDY7557336	1.43826	0	0	3.75593	2.62854	0	2.36463	1.43826	0	0	0	0	0	0	0	RestingChon
CAAGAAAGTCAAAGCG-5386STDY7557336	0	0	1.65238	4.41371	1.89098	0	4.3247	0.878161	0	0	0	0.878161	0	0	0	RestingChon
CAAGAAAGTCACTGGC-5386STDY7557336	0	0	1.27797	4.36539	0	2.63524	3.07799	0	0	0	0	0	0	0	0	RestingChon
CAAGAAATCAACTCTT-5386STDY7557336	0	0	1.7357	4.56045	0.773909	0	4.02368	1.7357	0	0	0	0	0	0	0	ProlifChon
CAAGAAATCTACCAGA-5386STDY7557336	0	1.45642	2.02566	0	0	0	2.02566	0	0	0	0	0	0	0	0	InterZone
CAAGATCAGATGTCGG-5386STDY7557336	0	0	1.12912	2.43927	1.12912	0	0	0	0	0	0	0	0	0	0	OCP
CAAGATCGTAGAAGGA-5386STDY7557336	0	2.0961	2.0961	4.80635	0	0	3.60201	1.75028	0	0	0	0	0	0	0	ProlifChon
CAAGGCCAGAGACTTA-5386STDY7557336	0	0	1.54835	3.48067	0	0	2.12911	0	0	0	0	2.49412	0	0	0	RestingChon
CAAGGCCGTTGTGGAG-5386STDY7557336	0	0	0	5.25004	0	0	3.72865	2.05033	0	0	0	0	0	0	0	ProlifChon
CAAGGCCTCTGACCTC-5386STDY7557336	0	0	2.3623	3.67533	0	3.73446	2.88071	0	0	0	0	0	0	0	0	RestingChon
CAAGTTGAGCGTGAGT-5386STDY7557336	0	0	1.45566	2.64966	1.45566	0	0	0	0	0	0	0	0	0	0	OCP
CAAGTTGAGTACATGA-5386STDY7557336	0	0	0.957584	4.33668	0.957584	0	3.75514	0	0	0	0	0	0	0	0	ProlifChon
CAAGTTGGTCGAAAGC-5386STDY7557336	0	2.17134	0	2.80578	0	0	0	0	0	0	0	0	0	0	0	PeriChon
CAAGTTGTCAAACCAC-5386STDY7557336	0	0	2.44694	3.34772	0	3.66332	2.88395	1.13481	0	0	0	0	0	0	0	RestingChon
CAAGTTGTCCATGCTC-5386STDY7557336	0	0	1.53536	4.82721	0	0	4.01899	2.47897	0	0	0	0	0	0	0	ProlifChon
CACAAACCAGCCTATA-5386STDY7557336	1.36929	0	0	2.75129	0	0	0	0	0	0	0	0	0	0	0	OCP
CACAAACGTATATGAG-5386STDY7557336	0	0	0	0	0	0	0	0	0	0	0	0	0	0	0	PeriChon
CACAAACGTGTCCTCT-5386STDY7557336	0	0	1.1658	4.36051	0	0	3.13917	1.68954	0	0	0	0	0	0	0	ProlifChon
CACAAACTCAAACGGG-5386STDY7557336	0	0	0	3.89553	0	3.80225	3.55382	1.16005	0	0	0	0	0	0	0	RestingChon
CACAAACTCACCACCT-5386STDY7557336	0	0	0	4.28636	1.43192	0	3.78467	0.952959	0	0	0	0	0	0	0	ProlifChon
CACACAAAGGCTCATT-5386STDY7557336	0	0	2.485	5.8187	1.87189	0	4.11914	0	0	0	0	0	0	0	0	ProlifChon
CACACAACAGTAGAGC-5386STDY7557336	0	0	1.58293	3.97471	0	2.36772	2.67706	0	0	0	0	1.07657	0	0	0	RestingChon
CACACCTAGGCTAGAC-5386STDY7557336	0	0	1.32486	3.13954	0	3.35399	3.13954	0	0	0	0	0	0	0	0	RestingChon
CACACCTCAAGCGAGT-5386STDY7557336	0	0	0	3.81033	0	2.07612	0	0	0	0	0	0	0	0	0	OCP
CACACCTCATGCAACT-5386STDY7557336	0	0	1.54327	1.87484	0	0	1.54327	1.04378	0	0	0	0	0	0	0	OCP
CACACCTTCCAGATCA-5386STDY7557336	1.5834	2.16825	0	0	0	0	0	0	0	0	0	0	0	0	0	PeriChon
CACACTCAGTCTCAAC-5386STDY7557336	0	0	0	0	0	0	0	0	0	0	0	2.19368	0	1.60625	0	InterZone
CACACTCCACAGACTT-5386STDY7557336	0	1.61749	0	4.35373	0	0	3.22853	1.61749	0	0	0	0	0	0	0	ProlifChon
CACACTCCACCTCGGA-5386STDY7557336	1.24514	0	1.78286	3.92134	0	0	3.70314	0	0	0	0	1.24514	0	0	0	RestingChon
CACACTCCAGCCACCA-5386STDY7557336	0	1.54718	2.12781	3.96604	0	3.63712	2.49277	0	0	0	0	0	0	0	0	OCP
CACACTCCAGGGCATA-5386STDY7557336	1.72311	2.32277	0	0	0	0	0	0	0	0	0	0	0	0	0	PeriChon
CACACTCTCGACCAGC-5386STDY7557336	1.75879	0	0	0	1.75879	0	0	0	0	0	0	0	0	0	0	InterZone
CACACTCTCGTACCGG-5386STDY7557336	0.313418	0	1.75531	4.52889	0.313418	0	4.36523	0	2.48847	0	0.551692	0	0	0	0	PrehyperChon
CACAGGCCACCGCTAG-5386STDY7557336	0	0	0	1.87445	1.32405	0	0	0	0	0	0	0	1.32405	0	0	InterZone
CACAGGCGTTAAGTAG-5386STDY7557336	0	1.36406	0	1.36406	0	0	0	0	0	0	0	0	0	1.92046	0	PeriChon
CACAGGCGTTACGCGC-5386STDY7557336	1.76158	1.22695	0	0	0	0	0	0	0	0	0	0	0	1.22695	0	PeriChon
CACAGGCTCTTGCATT-5386STDY7557336	0	0	2.06222	3.63923	1.32052	0	3.19194	0.864022	0	0	0	0	0	0	0	ProlifChon
CACATAGCATGGGACA-5386STDY7557336	0	0	0	5.01943	0	0	2.89494	2.68552	0	0	0	0	0	0	0	ProlifChon
CACATAGGTACAGTGG-5386STDY7557336	0	0	1.55908	4.46995	0	0	2.34047	1.55908	0	0	0	1.05683	0	1.89186	0	RestingChon
CACATTTAGATGGCGT-5386STDY7557336	0	0	1.37214	3.93269	0	0	3.20072	1.37214	1.37214	1.37214	0	1.92972	0	0	0	RestingChon
CACATTTCAGATGGCA-5386STDY7557336	1.6838	0	0.900969	4.00903	2.11745	0	4.15678	0	1.36711	0	0	0	0	0	0	ProlifChon
CACATTTTCAACACTG-5386STDY7557336	0	0	0	0	0	0	0	0	0	0	0	0	0	0	0	OCP
CACATTTTCAGATAAG-5386STDY7557336	0	0	0	3.75913	0	0	3.93756	1.33344	0	0	0	0	0	0	0	ProlifChon
CACCACTAGAAACCAT-5386STDY7557336	2.98375	0	0	2.98375	0	0	0	0	0	0	0	0	0	2.33996	0	PeriChon
CACCAGGAGACCGGAT-5386STDY7557336	0	0	1.7564	5.26094	1.7564	1.7564	3.67205	2.35926	0	0	0	0	0	0	0	ProlifChon
CACCAGGAGAGAACAG-5386STDY7557336	0	0	2.66819	0	0	0	0	0	0	0	0	0	0	0	0	ArtiChon
CACCAGGCAAGAGGCT-5386STDY7557336	0	0	0	4.08615	1.84358	0	3.40967	1.29735	0	0	0	0	0	0	0	RestingChon
CACCAGGCAAGGTTTC-5386STDY7557336	0	0	0	2.70113	0	0	0	0	0	0	0	0	0	0	0	OCP
CACCAGGGTAAGTGGC-5386STDY7557336	0	0	0	0	0	0	1.86632	0	0	0	0	0	0	0	0	InterZone
CACCAGGTCGAATGCT-5386STDY7557336	0	0	2.31656	3.8039	1.53822	3.20947	3.04973	0	0	0	0	0	0	0	0	RestingChon
CACCTTGAGGGTGTTG-5386STDY7557336	0	0	0	2.15341	0	0	1.26358	0	0	0	0	0	0	0	0	PeriChon
CACCTTGCAAGTCTAC-5386STDY7557336	0	0	1.39945	4.36756	0.926829	0.926829	3.45093	0	0	0	0	0	0	0	0	ProlifChon
CACCTTGCAATAGAGT-5386STDY7557336	0	0	0	5.06173	0	0	2.17964	0	0	0	0	0	0	0	0	ProlifChon
CACCTTGCATAACCTG-5386STDY7557336	0	0	2.03775	4.30955	0	3.04548	2.3988	0	0	0	0	0	0	0	0	RestingChon
CACCTTGGTAGGGACT-5386STDY7557336	1.19422	1.19422	0	0	0	0	0	0	0	0	0	0	0	0	0	PeriChon
CACCTTGTCCAGGGCT-5386STDY7557336	1.50384	0	2.277	3.1673	1.83233	1.50384	2.44207	1.01141	0	0	0	0	0	0	0	OCP
CACCTTGTCTTGCAAG-5386STDY7557336	0	0	2.03746	3.95403	1.17053	0	2.49474	0	0	0	0	1.17053	0	0	0	RestingChon
CACTCCAGTAAAGGAG-5386STDY7557336	1.5345	1.5345	0	0	0	0	0	0	0	0	0	0	0	0	1.5345	PeriChon
CACTCCAGTTATTCTC-5386STDY7557336	0	0	2.07065	4.22782	1.00522	0	3.6212	0	0	0	0	1.49627	0	0	0	RestingChon
CACTCCAGTTTGGCGC-5386STDY7557336	0	0	2.21836	5.1376	1.86586	1.86586	2.6847	0	0	0	0	0	0	0	0	RestingChon
CACTCCATCTCCGGTT-5386STDY7557336	0	0	0	3.29917	0	0	0	0	0	0	0	0	0	0	0	OCP
CAGAATCAGGACAGAA-5386STDY7557336	0	0	2.54436	4.29165	0	2.96738	3.67777	0	0	0	0	0	0	0	0	RestingChon
CAGAATCAGTGGACGT-5386STDY7557336	0	0	2.04798	4.44737	0	3.8042	3.20407	1.47616	0	0	0	0	0	0	0	RestingChon
CAGAATCCACGGTTTA-5386STDY7557336	0	0	1.76398	4.53127	0	1.76398	3.22597	1.76398	0	0	0	0	0	0	0	ProlifChon
CAGAATCTCGAACTGT-5386STDY7557336	0	0	0	5.11742	0	3.71469	3.71469	1.90521	0	0	0	0	0	0	0	ProlifChon
CAGAGAGAGGTGTGGT-5386STDY7557336	0	0	1.67793	3.37772	1.15601	3.74638	1.67793	0	0	0	0	0	0	0	0	RestingChon
CAGAGAGAGTCGAGTG-5386STDY7557336	0	0	1.63676	5.58299	1.32415	0	4.7003	0	2.94093	0	0	0	0	0	0	PrehyperChon
CAGAGAGCATTTCAGG-5386STDY7557336	0	0	2.68861	2.68861	0	0	0	0	0	0	0	0	0	0	0	OCP
CAGAGAGGTGACGCCT-5386STDY7557336	0	0	1.65993	4.10471	0	2.62299	3.47297	0	0	0	0	0	0	0	0	RestingChon
CAGAGAGTCACCTCGT-5386STDY7557336	1.26195	0	1.26195	2.92991	0	0	0	0	0	0	0	0	0	0	1.26195	OCP
CAGAGAGTCTTGACGA-5386STDY7557336	0	0	0	3.77919	2.45918	2.45918	2.45918	0	0	0	0	0	0	0	0	ProlifChon
CAGATCAGTAGGCATG-5386STDY7557336	0	0	1.04785	3.7313	0	2.97119	2.76077	1.5482	0	0	0	0	0	0	0	RestingChon
CAGATCAGTCAGCTAT-5386STDY7557336	0	1.24233	1.24233	3.96531	1.24233	3.03058	3.14299	0	0	0	0	0	0	0	0	RestingChon
CAGATCAGTGCGCTTG-5386STDY7557336	0	1.18452	1.71168	3.41768	2.05507	3.06442	1.71168	0	0	0	0	0	0	0	0	RestingChon
CAGATCATCTAAGCCA-5386STDY7557336	0	0	1.69278	4.99275	1.69278	0	3.71141	1.69278	0	0	0	0	0	0	0	ProlifChon
CAGCAGCAGTTAGCGG-5386STDY7557336	0	0	2.07653	3.64308	1.20164	4.2594	3.18866	1.20164	0	0	0	0	0	0	0	RestingChon
CAGCAGCCAAGTTAAG-5386STDY7557336	0	0	2.09339	2.4569	1.51649	0	3.85504	0	1.51649	0	0	0	0	0	0	PrehyperChon
CAGCAGCCATGAAGTA-5386STDY7557336	1.23122	0	0	0	0	0	0	0	0	1.23122	0	0	0	1.76658	0	PeriChon
CAGCAGCGTACCTACA-5386STDY7557336	1.45465	1.45465	0	1.45465	0	0	0	0	0	0	0	0	0	1.45465	0	PeriChon
CAGCAGCGTCGCGAAA-5386STDY7557336	0	0	1.88598	4.56516	0	0	2.87799	0	0	0	0	0	0	0	0	ProlifChon
CAGCATAGTTCCATGA-5386STDY7557336	0	0	1.4417	2.36872	0	0	0	0	0	0	0	0	0	0	0	PeriChon
CAGCCGACACCAGTTA-5386STDY7557336	0	0	0	1.94728	0	0	0	0	0	0	0	0	0	1.94728	0	PeriChon
CAGCCGATCAGTGCAT-5386STDY7557336	0	0	0	3.93943	1.19102	0	3.98304	0	0	0	0	0	0	0	0	ProlifChon
CAGCGACCACAGAGGT-5386STDY7557336	0	0	1.95142	4.51721	0	2.77861	0	0	0	0	0	0	0	0	0	RestingChon
CAGCGACGTCTAACGT-5386STDY7557336	1.64526	1.12855	1.98424	1.98424	0	0	0	0	0	0	0	1.12855	2.60617	0	0	InterZone
CAGCTAAAGGGTCTCC-5386STDY7557336	0	0	1.46021	4.33015	0	0	3.65009	0.743028	0	0	0	0.743028	0	0	0	ProlifChon
CAGCTAAAGTACGTTC-5386STDY7557336	2.45294	0	1.13927	0	0	0	0	0	0	0	0	0	0	0	0	PeriChon
CAGCTAAAGTGCCAGA-5386STDY7557336	0	0	0	5.14885	0	3.02381	3.56237	1.77366	0	0	0	0	0	0	0	ProlifChon
CAGCTAACACCATGTA-5386STDY7557336	0	0	1.21166	4.75869	0	0	3.7161	1.21166	0	0	0	0	0	0	0	ProlifChon
CAGCTAACAGGACGTA-5386STDY7557336	1.47694	0	0	1.47694	0	0	0	0	0	0	0	0	0	1.47694	0	ArtiChon
CAGCTAATCGCCAAAT-5386STDY7557336	0	0	2.47647	5.25612	0	0	2.85352	2.47647	0	0	0	0	0	0	0	ProlifChon
CAGCTGGAGTATCTCG-5386STDY7557336	0.848137	0.848137	0	4.09022	1.30035	0	3.53754	1.30035	0	0	0	0	0	0	0	ProlifChon
CAGCTGGGTACGCACC-5386STDY7557336	0	0	1.39968	4.10349	0	3.84607	3.29429	2.45862	0	0	0	0	0	0	0	RestingChon
CAGGTGCAGATCCCGC-5386STDY7557336	0.789594	0.789594	0.789594	3.54588	1.52769	0	2.24257	0	0	0	0	0.789594	0	0	0	OCP
CAGGTGCAGATCGATA-5386STDY7557336	0	0	0	5.40984	1.64864	0	2.61005	0	0	0	0	0	0	0	0	ProlifChon
CAGGTGCGTCTGCAAT-5386STDY7557336	0	1.1915	2.06382	4.17709	1.1915	2.06382	3.94011	1.1915	0	0	0	0	0	0	0	ProlifChon
CAGGTGCGTTGCTCCT-5386STDY7557336	0	0	2.38688	4.06562	0	3.70174	2.69674	0	0	0	0	0	0	0	0	RestingChon
CAGTAACAGGTAGCTG-5386STDY7557336	0	0	1.89826	4.11946	0	2.14777	3.38002	0	0	0	0	0	0	0	0	RestingChon
CAGTCCTAGGCGCTCT-5386STDY7557336	0	0	2.30633	5.53753	0	0	2.67802	1.70815	0	0	0	0	0	0	0	RestingChon
CAGTCCTAGTGGTCCC-5386STDY7557336	0	1.16413	0	0	0	0	0	0	0	0	0	0	0	0	0	InterZone
CAGTCCTTCCTTGACC-5386STDY7557336	0	0.830441	0	3.50731	0	2.3086	2.42963	0.830441	0	0	0	0	0	0	0	RestingChon
CATATGGAGGCATGGT-5386STDY7557336	0	0	2.34507	4.6518	2.34507	3.37765	3.20213	0	0	0	0	0	0	0	0	RestingChon
CATATGGCACCGTTGG-5386STDY7557336	0	0	0	1.62662	0	0	0	0	0	0	0	0	0	0	0	OCP
CATATGGCAGATGAGC-5386STDY7557336	0	0	0	3.76396	0.963158	2.51282	2.37209	0	0	0	0	0.963158	0	0	0	RestingChon
CATATGGCAGGTCTCG-5386STDY7557336	0	0	1.60307	2.70062	0	0	2.82572	0	0	0	0	1.09331	0	0	0	RestingChon
CATATGGGTATTCTCT-5386STDY7557336	0	0	2.02626	4.37319	0.901577	0	4.01004	2.65122	3.22476	0	0	0	0	0	0	PrehyperChon
CATATTCAGTAAGTAC-5386STDY7557336	0	0	0	2.8972	0	2.06043	1.48719	0	0	0	0	0	0	0	0	OCP
CATATTCCATTGCGGC-5386STDY7557336	1.17469	0	1.17469	4.31516	0	2.29743	2.50026	1.17469	0	0	0	0	0	0	0	RestingChon
CATATTCGTACCGAGA-5386STDY7557336	0	0	1.03235	4.69556	0	0	2.73834	0	0	0	0	0	0	0	0	OCP
CATATTCGTGATGATA-5386STDY7557336	0	0	0	4.47589	0	3.39978	2.3658	0	0	0	0	0	0	0	0	RestingChon
CATCAAGAGCTGCCCA-5386STDY7557336	0	0	1.71728	3.42429	0	3.98057	3.34695	0	0	0	0	0	1.18927	0	0	RestingChon
CATCAAGTCGTGGTCG-5386STDY7557336	0	0	0	1.5063	0	0	1.5063	0	0	0	0	2.71071	0	0	0	InterZone
CATCAGAAGATGGCGT-5386STDY7557336	0	0	1.75839	1.75839	0	0	0	0	0	0	0	0	0	0	0	InterZone
CATCAGAAGCCAGTTT-5386STDY7557336	0	0	2.53306	3.93636	0	1.58186	0	0	0	0	0	0	0	0	0	OCP
CATCAGACAGGCAGTA-5386STDY7557336	0	0	2.14183	0	0	0	0	0	0	0	0	0	2.14183	0	0	InterZone
CATCAGATCAGCTCTC-5386STDY7557336	0	0	0	4.1786	1.84943	4.09298	3.99933	0	0	0	0	0	0	0	0	RestingChon
CATCCACCAGCTCCGA-5386STDY7557336	0	0	0	4.91854	0	0	4.31848	0	0	0	0	0	0	0	0	ProlifChon
CATCCACCAGGAATCG-5386STDY7557336	0	2.19651	0	0	0	0	0	0	0	0	0	0	0	0	0	PeriChon
CATCCACGTCAATGTC-5386STDY7557336	0	0	1.98262	2.98494	0	3.37341	2.3411	0	0	0	0	0	0	0	0	ChondroProg
CATCCACTCACATAGC-5386STDY7557336	0	0	0	4.06016	1.26204	0	3.56077	0	0	0	0	0.81815	0	0	0	RestingChon
CATCCACTCCTTTACA-5386STDY7557336	0	0	0	3.74704	0	2.38473	2.55158	0	0	0	0	0	0	0	0	RestingChon
CATCCACTCGGCGCTA-5386STDY7557336	0	0	1.37899	4.28084	0	0	2.9352	0	0	0	0	0	0	0	0	RestingChon
CATCGAAAGGCGTACA-5386STDY7557336	0	0	0	4.67518	1.24443	0	3.14582	0	0	0	0	0	0	0	0	RestingChon
CATCGAACACAGCGTC-5386STDY7557336	1.00303	0	1.82125	4.32069	0	0	3.78789	1.00303	0	0	0	0	0	0	0	ProlifChon
CATCGGGCAGTTAACC-5386STDY7557336	0	0	0	4.18598	0	2.41814	3.73528	0	0	0	0	0	0	0	0	ProlifChon
CATCGGGGTGGGTCAA-5386STDY7557336	0	0	1.82241	3.3853	0.831465	1.82241	3.01799	0	0	0	0	0	0	0	0	ProlifChon
CATCGGGTCTCTGAGA-5386STDY7557336	0	0	0	5.22947	0	3.07421	2.06402	2.69159	0	0	0	0	0	0	0	ProlifChon
CATGCCTAGTGGCACA-5386STDY7557336	0	0	1.48428	4.30884	0	0	3.34267	0	0	0	0	2.05715	0	0	0	RestingChon
CATGCCTTCCAGATCA-5386STDY7557336	0	0	0	3.58409	0	1.4312	3.00083	0	0	0	0	0	0	0	0	OCP
CATGCCTTCGGATGTT-5386STDY7557336	0	0	1.84358	2.4543	1.84358	3.31766	3.31766	0	0	0	0	0	0	0	0	ProlifChon
CATGCCTTCTACCTGC-5386STDY7557336	0.890678	0	0	4.06854	0.890678	0	3.29072	0.890678	0	0	0	0.890678	0	0	0	ProlifChon
CATGGCGAGGAGCGTT-5386STDY7557336	0	1.09186	1.09186	4.76906	0	0	3.48667	1.60133	0	0	0	0	0	0	0	ProlifChon
CATGGCGAGTGTTGAA-5386STDY7557336	0	1.60465	1.60465	3.49071	0	2.82758	1.60465	0	0	0	0	0	0	0	0	OCP
CATGGCGGTATAATGG-5386STDY7557336	0	0	1.48376	3.95397	1.48376	2.893	1.48376	0	0	0	0	0	0	0	0	RestingChon
CATGGCGGTCTCTCTG-5386STDY7557336	1.76679	0	2.37062	1.76679	0	0	0	0	0	0	0	0	0	0	0	PeriChon
CATTATCAGTAATCCC-5386STDY7557336	0	0	1.72614	5.19926	2.32609	0	3.18199	2.32609	1.72614	0	0	0	0	0	0	ProlifChon
CATTATCCAAGTAATG-5386STDY7557336	0	0	0	3.43123	0	0	0	0	0	0	0	0	0	0	0	OCP
CATTCGCCAGCCTATA-5386STDY7557336	0	0	0	5.00494	0	1.63222	2.59119	0	0	0	0	0	0	0	0	RestingChon
CCAATCCGTCTCATCC-5386STDY7557336	0	0	0.926368	3.40057	0.926368	2.87799	2.31766	0	0	0	0	0	0	0	0	RestingChon
CCAATCCGTTCGGCAC-5386STDY7557336	0	0	0	0	0	0	0	0	0	0	0	0	0	0	0	OCP
CCACCTACAGCCTGTG-5386STDY7557336	0	1.2989	2.45625	5.19057	0	0	3.83534	1.84538	0	0	0	0	0	0	0	ProlifChon
CCACCTATCTACTCAT-5386STDY7557336	0	0	1.60291	3.28797	0	3.21104	3.42609	0	0	0	0	0	0	0	0	RestingChon
CCACGGAAGCGTCTAT-5386STDY7557336	0	0	0	0	0	0	0	0	0	0	0	0	0	0	0	InterZone
CCACGGAAGCTGTTCA-5386STDY7557336	0	0	0	0	0	0	0	0	0	0	0	0	0	0	0	PeriChon
CCACGGATCAGCATGT-5386STDY7557336	0	0	1.32143	3.44158	2.22422	3.34947	2.69082	0	0	0	0	0	0	0	0	RestingChon
CCACGGATCCTGCAGG-5386STDY7557336	0	0	0	0	0	0	0	0	0	0	0	0	0	0	0	PeriChon
CCACTACCACGAGAGT-5386STDY7557336	0	2.02139	0	4.88262	2.02139	2.646	3.84677	2.02139	0	0	0	0	0	0	0	ProlifChon
CCACTACGTGATGATA-5386STDY7557336	0	0	1.97778	4.67145	1.12348	0	2.9796	2.23025	0	0	0	0	0	0	0	ProlifChon
CCACTACTCAGCTCGG-5386STDY7557336	0	0	1.11791	3.63896	0	1.11791	2.86035	0	0	0	0	0	0	0	0	RestingChon
CCACTACTCATTATCC-5386STDY7557336	0	0	1.91206	3.72253	0	1.91206	3.18089	0	0	0	0	0	0	0	0	RestingChon
CCAGCGAAGGAGTAGA-5386STDY7557336	2.21593	0	0	1.62629	0	0	0	0	0	0	0	0	0	1.62629	0	PeriChon
CCAGCGACATGGTCAT-5386STDY7557336	1.83218	1.0113	0	0	0	0	0	0	0	0	0	0	0	0	0	PeriChon
CCATGTCAGTCGTACT-5386STDY7557336	0	1.15392	1.15392	4.56961	1.15392	2.01648	3.21393	0	0	0	0	0	0	0	0	RestingChon
CCATGTCGTCACAAGG-5386STDY7557336	0	0	0	1.16762	0	0	0	0	0	0	0	0	0	0	0	PeriChon
CCATGTCTCGTTGCCT-5386STDY7557336	0	0	0	4.47977	1.00952	2.705	3.7979	1.50154	0	0	0	0	0	0	0	RestingChon
CCATTCGAGAAGGACA-5386STDY7557336	0	2.05744	0	0	0	0	0	0	0	0	0	0	0	0	0	PeriChon
CCATTCGAGCTCCTTC-5386STDY7557336	0	0	1.29494	4.26613	0	0	3.31446	2.03168	0	0	0	0	0	0	0	ProlifChon
CCATTCGAGGACCACA-5386STDY7557336	0	0	0	4.37567	0	0	3.55574	0	0	0	0	1.28549	0	0	0	RestingChon
CCATTCGAGTGTCCAT-5386STDY7557336	1.91947	0	1.91947	1.91947	0	0	0	0	0	0	0	0	0	1.91947	0	PeriChon
CCATTCGTCCCGGATG-5386STDY7557336	0	0	1.21632	4.31236	0	0	3.30035	0	0	0	0	0	0	0	0	ProlifChon
CCATTCGTCTGTGCAA-5386STDY7557336	0	0	1.59113	4.73944	1.59113	0	3.78424	1.59113	0	0	0	0	0	0	0	ProlifChon
CCCAATCCACTGTCGG-5386STDY7557336	0	0	0	4.05073	0	1.81333	3.45899	0	0	0	0	0	0	0	0	ProlifChon
CCCAATCGTATATGAG-5386STDY7557336	0	0	1.8162	4.31474	0.999215	0	3.28624	0.999215	0	0	0	0	0	0	0	ProlifChon
CCCAATCGTCGAACAG-5386STDY7557336	1.35375	0	2.2634	4.01758	0	0	1.35375	0	0	0	0	0	0	0	0	OCP
CCCAATCGTGACTCAT-5386STDY7557336	1.5176	2.09464	0	1.5176	0	0	1.5176	0	0	0	0	0	0	1.5176	0	PeriChon
CCCAATCTCGGCTACG-5386STDY7557336	0	0	1.5548	3.73946	0	3.82449	3.30097	1.05329	0	0	0	0	0	0	0	RestingChon
CCCAGTTGTCCAGTAT-5386STDY7557336	0	0	2.27148	3.4477	1.15482	3.69192	2.64196	0	0	0	0	0	0	0	0	RestingChon
CCCAGTTGTTTGGGCC-5386STDY7557336	0	1.22729	0	1.22729	0	0	0	0	0	0	0	0	1.22729	0	0	PeriChon
CCCATACAGTGGGCTA-5386STDY7557336	0	0	2.38688	4.03114	1.59975	0	3.65175	0	0	0	0	0	0	0	0	RestingChon
CCCATACTCTTCAACT-5386STDY7557336	0	0	2.14073	4.42559	0	0	3.65139	1.2533	0	0	0	0	0	0	0	ProlifChon
CCCTCCTAGTGGTAGC-5386STDY7557336	0	0	2.43175	3.46999	0	2.95298	3.07997	0	0	0	0	0	0	0	0	RestingChon
CCCTCCTCAAGACGTG-5386STDY7557336	1.52318	0	0	1.52318	0	0	0	0	0	0	0	0	0	0	0	PeriChon
CCCTCCTCAGACTCGC-5386STDY7557336	0	0	1.1861	3.5586	1.71354	3.16728	2.95461	0	0	0	0	0	0	0	0	RestingChon
CCGGGATCAATAAGCA-5386STDY7557336	1.79972	1.25959	0	0	0	0	0	0	0	0	0	0	0	0	0	PeriChon
CCGGGATCAATAGCGG-5386STDY7557336	1.35183	0	1.35183	4.43166	1.90643	0	3.17455	1.35183	0	0	0	0	0	0	0	ProlifChon
CCGGGATGTAAACCTC-5386STDY7557336	0	0	2.31759	3.93831	1.19022	2.83407	3.07224	0	0	0	0	1.7184	0	0	0	RestingChon
CCGGGATTCGCTTGTC-5386STDY7557336	0	0	2.17082	4.38945	1.07888	0	3.90266	2.17082	1.07888	0	0	0	0	0	0	ProlifChon
CCGGGATTCGTTACAG-5386STDY7557336	0	1.98262	2.60443	4.5531	0	3.2599	1.98262	0	0	0	0	0	0	0	0	RestingChon
CCGGTAGCAATCACAC-5386STDY7557336	0	0	0	2.57348	0	0	0	0	0	0	0	0	0	0	0	OCP
CCGGTAGGTAAGGGAA-5386STDY7557336	0	0	0.816667	4.16118	0.816667	0	3.69265	0.816667	0	0	0	0	0	0	0	ProlifChon
CCGGTAGTCCCGGATG-5386STDY7557336	2.67288	1.47486	0	0	0	0	0	0	0	0	0	0	0	2.04651	0	PeriChon
CCGTACTAGCAGCCTC-5386STDY7557336	0	0	1.91452	4.02437	0.894422	2.73821	2.73821	0	0	0	0	0	0	0	0	RestingChon
CCGTACTCAACACCCG-5386STDY7557336	0	0	0	0	0	0	0	0	0	0	0	0	0	0	0	PeriChon
CCGTACTTCCACGTGG-5386STDY7557336	0	1.75918	2.73586	5.18674	1.75918	0	3.98685	2.3623	0	0	0	0	0	0	0	ProlifChon
CCGTACTTCGGGAGTA-5386STDY7557336	1.39475	0	0	1.95557	0	0	0	0	0	0	0	0	0	0	0	OCP
CCGTACTTCTAACCGA-5386STDY7557336	1.39819	0	0	4.69317	1.39819	0	3.03548	0.925815	0	0	0	0	0	0	0	ProlifChon
CCGTACTTCTCAAACG-5386STDY7557336	0	0	0	4.51023	0	0	4.01658	0	0	0	0	1.86425	0	0	0	RestingChon
CCGTGGAAGGAATTAC-5386STDY7557336	0	0	0	0	0	0	0	0	0	0	0	0	0	0	0	PeriChon
CCGTGGAGTGTTCGAT-5386STDY7557336	0	0	0	4.18867	1.70079	0	3.82391	0	0	0	0	2.04348	0	0	0	RestingChon
CCGTTCAAGTACTTGC-5386STDY7557336	0	0	2.39699	4.61413	0	3.04357	3.04357	0	0	0	0	0	0	0	0	RestingChon
CCGTTCAGTACTCGCG-5386STDY7557336	0	0	1.85365	4.68824	0	2.84196	3.60787	1.02761	0	0	0	0	0	0	0	RestingChon
CCTAAAGAGAATGTTG-5386STDY7557336	0	0	1.85396	5.24426	0	0	2.46556	0	0	0	0	0	0	0	0	ProlifChon
CCTAAAGAGTACGTAA-5386STDY7557336	0.90665	0	1.37423	4.4614	0	0	2.92917	0.90665	0	0	0	0.90665	0	0	0	PrehyperChon
CCTAAAGCAGATCGGA-5386STDY7557336	0	0	0	3.0851	0	1.49923	0	1.49923	0	0	0	0	0	0	0	OCP
CCTAAAGCAGCGTAAG-5386STDY7557336	0	0	2.37415	4.04332	0	2.37415	3.23296	0	0	0	0	0	0	0	0	RestingChon
CCTAAAGGTTGTTTGG-5386STDY7557336	0	0	1.75324	3.46656	0	2.72915	1.21984	0	0	0	0	0	0	0	0	RestingChon
CCTAAAGTCAACGCTA-5386STDY7557336	2.03964	0.982813	0	0	0	0	0	0	0	0	0	0	0	0.982813	0	PeriChon
CCTACACAGCCCAACC-5386STDY7557336	0	0	0	4.68664	0	0	2.46375	0	0	0	0	0	0	0	0	ProlifChon
CCTACACCACAGGAGT-5386STDY7557336	0	0	0	3.71905	0	0	0	0	0	0	0	0	0	0	2.20222	OCP
CCTACACGTCTCTTAT-5386STDY7557336	0	0	0	4.51143	0	1.66547	4.95941	0	0	0	0	0	0	0	0	RestingChon
CCTACACTCTGTACGA-5386STDY7557336	0	0	0	4.02105	1.13338	0	3.34568	0	0	0	0	1.65102	0	0	0	RestingChon
CCTACCAGTACTCAAC-5386STDY7557336	0	0	1.30123	3.80927	0.848825	0	2.91125	0.848825	0	0	0	0	0	0	0	ProlifChon
CCTAGCTAGAACTGTA-5386STDY7557336	2.23657	2.23657	0	0	0	0	0	0	0	0	0	0	0	3.26131	0	PeriChon
CCTAGCTAGGATGGTC-5386STDY7557336	0	0	0	3.7014	0.651645	0.651645	3.58103	0	0	0	0	0	0	0	0	ProlifChon
CCTAGCTAGTGCAAGC-5386STDY7557336	0	0	0	5.31867	1.67176	0	2.63652	2.63652	0	0	0	0	0	0	0	ProlifChon
CCTATTAAGTGGAGTC-5386STDY7557336	0	0	1.08884	3.91742	1.5977	2.93053	3.7923	0	0	0	0	0	0	0	0	RestingChon
CCTATTAAGTTACCCA-5386STDY7557336	0	0	1.74617	4.05684	0	1.74617	0	0	0	0	0	0	0	0	0	OCP
CCTATTACACGGCGTT-5386STDY7557336	0	0	0	3.11787	1.67141	0	1.67141	0	0	0	0	0	0	0	0	OCP
CCTATTATCCTAGTGA-5386STDY7557336	0	0	1.67211	4.73099	0	0	3.44246	0	0	0	0	0	0	0	0	RestingChon
CCTATTATCTTCATGT-5386STDY7557336	0	0	0.949157	3.53381	1.42721	3.07204	3.20895	0	0	0	0	1.42721	0	0	0	RestingChon
CCTATTATCTTGAGAC-5386STDY7557336	0.884873	0	1.34687	4.45853	0	0	4.12996	1.90072	1.90072	0	0	0	0	0	0	ProlifChon
CCTCAGTAGCACCGTC-5386STDY7557336	0	0	2.56495	4.48864	0	0	2.83321	0	0	0	0	0	0	0	0	RestingChon
CCTCAGTCACATCCAA-5386STDY7557336	0	2.29921	0	2.62532	0.824571	0	2.7955	0	0	0	0	1.81215	0	0.824571	0	OCP
CCTCAGTCAGTCAGAG-5386STDY7557336	0	0.884372	1.89999	4.45769	0	1.34623	3.67325	1.66097	0	0	0	0	0	0	0	RestingChon
CCTCAGTGTCCCTTGT-5386STDY7557336	0	0	1.52571	4.9763	0	0	3.70334	0	0	0	0	1.52571	0	0	0	RestingChon
CCTCAGTGTTCAGGCC-5386STDY7557336	0	0	0.846841	4.13171	0	1.2987	3.1633	1.6088	0	0	0	0	0	0	0	RestingChon
CCTCAGTGTTGCGTTA-5386STDY7557336	0	0	0	3.90875	2.26366	3.84938	2.73201	0	0	0	0	1.35396	0	0	0	RestingChon
CCTCAGTTCGCTGATA-5386STDY7557336	0	0.77866	1.51197	3.89834	0	0	3.37708	1.51197	0	0	0	0	0	0	0	ProlifChon
CCTCTGAAGGGTTTCT-5386STDY7557336	0	0	1.48958	4.33828	0	3.89373	3.07322	1.48958	0	0	0	1.48958	0	0	0	RestingChon
CCTCTGAGTACAGTTC-5386STDY7557336	0	0	1.93739	3.70387	0	3.75148	2.93501	0	0	0	0	0	0	0	0	RestingChon
CCTCTGAGTGTTAAGA-5386STDY7557336	0	0	1.90084	5.29933	0	2.51633	4.15272	0	0	0	0	0	0	0	0	ProlifChon
CCTCTGAGTTCAGGCC-5386STDY7557336	0	0	1.59285	4.59455	1.08481	1.08481	3.47636	1.08481	0	0	0	0	0	0	0	RestingChon
CCTCTGATCCTTAATC-5386STDY7557336	0	0	0	0	1.7357	0	1.7357	0	0	0	0	0	0	0	0	PeriChon
CCTTACGAGACCACGA-5386STDY7557336	0	0	1.42075	4.22705	0.943947	0	3.57072	0	0	0	0	0	0	0	0	ProlifChon
CCTTACGAGCACCGTC-5386STDY7557336	0	0	1.84763	3.99723	0	2.83522	0	0	0	0	0	0	0	0	0	RestingChon
CCTTACGGTCGCTTCT-5386STDY7557336	0	0	1.3771	4.07391	0.908944	0	3.32037	0.908944	0	0	0	0	0	0	0	ProlifChon
CCTTACGGTTCGTCTC-5386STDY7557336	2.75495	2.3808	0	2.3808	0	0	0	0	0	0	0	0	0	0	0	PeriChon
CCTTACGTCACCATAG-5386STDY7557336	0	0	0.939082	4.53153	0	0.939082	3.5178	0.939082	0	0	0	0	0	0	0	RestingChon
CCTTACGTCTCCGGTT-5386STDY7557336	0	0	2.07612	2.07612	0	1.50113	1.50113	0	0	0	0	0	0	0	0	PeriChon
CCTTCCCAGACCCACC-5386STDY7557336	0	0	0	3.5034	0	0	0	0	0	0	0	0	0	0	0	OCP
CCTTCCCCAGTCTTCC-5386STDY7557336	0	0	0	5.21137	0	1.63787	3.2529	2.22877	0	0	0	0	0	0	0	ProlifChon
CCTTCGAGTAGCCTCG-5386STDY7557336	0	0	0	4.50764	0	0	3.96908	0	0	0	0	0	0	0	0	ProlifChon
CCTTCGAGTATGAAAC-5386STDY7557336	0	0	0	4.04276	0	1.50384	3.67601	1.50384	0	0	0	0	0	0	0	ProlifChon
CCTTCGAGTCTCAACA-5386STDY7557336	0	0	0	4.59807	0	2.80457	3.29088	0	0	0	0	0	0	0	0	RestingChon
CCTTCGATCAACCAAC-5386STDY7557336	0	0	1.59928	4.56212	1.59928	0	3.03241	1.59928	0	0	0	0	0	0	0	ProlifChon
CCTTTCTAGCAGGCTA-5386STDY7557336	1.13855	0	0	3.35303	0	0	2.61983	0	0	0	0	0	0	0	0	OCP
CCTTTCTAGCTAAGAT-5386STDY7557336	1.99487	2.82601	0	1.42926	0	0	0	0	0	0	0	0	0	0	0	PeriChon
CCTTTCTTCTCATTCA-5386STDY7557336	0	0	1.7944	4.1672	0	0	3.32329	1.46878	0	0	0	0	0	0	0	ProlifChon
CGAACATAGACAGAGA-5386STDY7557336	0	1.40349	1.40349	4.97853	1.96554	1.40349	3.11287	0	0	0	0	0	0	0	0	ProlifChon
CGAACATCACAAGACG-5386STDY7557336	0	0	1.62383	5.06127	1.11062	0	2.2132	1.62383	0	0	0	0	0	0	0	RestingChon
CGAACATGTCAATACC-5386STDY7557336	0	0	2.6843	3.63875	1.0817	2.80926	3.27132	1.0817	0	0	0	0	0	0	0	RestingChon
CGAACATGTTCGTCTC-5386STDY7557336	0	0	2.10343	4.18583	0	3.61014	1.52543	0	0	0	0	0	0	0	0	ProlifChon
CGAACATTCATGCAAC-5386STDY7557336	0	0	2.2643	4.06896	1.35449	0	3.90945	0	0	0	0	0	0	0	0	ProlifChon
CGAACATTCTGCAAGT-5386STDY7557336	0	0	0	5.23447	2.0524	0	3.45124	1.48008	0	0	0	1.48008	0	0	0	ProlifChon
CGAATGTAGGAGTAGA-5386STDY7557336	0	0	1.47668	3.64184	1.47668	2.88435	3.20472	0	0	0	0	0	0	0	0	OCP
CGAATGTCAGGACGTA-5386STDY7557336	0	0	2.54344	3.34478	1.59082	0	0	0	0	0	0	0	0	0	0	OCP
CGAATGTGTCCAAGTT-5386STDY7557336	0	0	0	1.80578	0	0	0	0	0	0	0	0	3.45026	0	0	InterZone
CGAATGTTCCAAATGC-5386STDY7557336	0	0	0	0	0	0	0	0	0	0	0	0	0	1.5628	0	OCP
CGAATGTTCCGCATCT-5386STDY7557336	0	2.77988	0	2.14693	0	0	0	0	0	0	0	0	0	0	0	PeriChon
CGACCTTAGATAGTCA-5386STDY7557336	0	1.02807	1.02807	3.78636	1.02807	0	2.30041	0	0	0	0	1.52417	0	0	0	RestingChon
CGAGAAGAGCCCAACC-5386STDY7557336	1.14188	0	0	0	0	0	0	0	0	0	0	0	0	1.66114	0	PeriChon
CGAGAAGAGTGGTAAT-5386STDY7557336	1.42087	0.944043	0	1.42087	0	0	0.944043	0	0	0	0	0	0	0	0	PeriChon
CGAGAAGCAGATCTGT-5386STDY7557336	0	0	1.62547	2.41609	0	1.96308	2.58342	0	0	0	0	0	0	0	0	OCP
CGAGCACAGTACTTGC-5386STDY7557336	0	2.0468	2.0468	2.6732	0	0	2.0468	2.0468	0	0	0	0	0	0	0	OCP
CGAGCACCAGGCTCAC-5386STDY7557336	0	0	0	2.82026	1.83424	0	0	0	0	0	0	0	0	0	0	OCP
CGAGCACGTTATCCGA-5386STDY7557336	0	0	1.17284	4.31251	1.17284	0	3.24035	1.17284	0	0	0	0	0	0	0	ProlifChon
CGAGCACTCAGAGGTG-5386STDY7557336	0	0	1.9478	3.89398	0	0	0	0	0	0	0	0	0	0	0	ProlifChon
CGAGCACTCCCGACTT-5386STDY7557336	0	0	2.90532	4.2497	1.91059	0	2.52686	0	0	0	0	0	0	0	0	RestingChon
CGAGCCAAGTCCGGTC-5386STDY7557336	0	0	2.25089	4.34983	0	4.54816	3.27671	0	0	0	0	0	0	0	0	ProlifChon
CGAGCCAAGTTCGCAT-5386STDY7557336	0	0.693397	1.94634	4.15938	0.693397	0	3.13597	0	0	0	0	0	0	0	0	ProlifChon
CGAGCCACAATGACCT-5386STDY7557336	1.29909	0	2.19699	5.08114	1.29909	0	3.41199	1.29909	2.19699	0	0	0	0	0	0	ProlifChon
CGAGCCACACATTAGC-5386STDY7557336	0	0	1.2492	4.29237	0	1.2492	3.15223	1.7876	0	0	0	0	0	0	0	RestingChon
CGATCGGTCGCATGGC-5386STDY7557336	0	0	1.37921	4.39738	0	0	3.75197	0	0.910628	0	0	0.910628	0	0	0	RestingChon
CGATCGGTCTATCCCG-5386STDY7557336	0	0	1.2105	3.52554	0	2.86141	1.2105	1.2105	0	0	0	0	0	0	0	RestingChon
CGATCGGTCTTGTCAT-5386STDY7557336	0	1.02199	1.84628	4.02786	0	2.93318	2.59906	1.02199	0	0	0	0	0	0	0	RestingChon
CGATGGCAGCTGCAAG-5386STDY7557336	0	0	0	4.3115	0	0	3.54707	0	0	0	0	1.40233	0	0	0	RestingChon
CGATGGCAGCTTATCG-5386STDY7557336	1.25205	0	0	0	0	0	1.25205	0	0	0	0	0	0	1.25205	0	PeriChon
CGATGGCCATGCTGGC-5386STDY7557336	0	0	1.94522	2.56421	0	0	0	0	0	0	0	0	0	0	0	InterZone
CGATGGCGTCCCGACA-5386STDY7557336	1.47916	0.99126	0	2.05137	0	0	0	0	0	0	0	0	0	0	0	OCP
CGATGTAAGATGTTAG-5386STDY7557336	1.4995	0	0	3.08543	0	2.33006	1.72976	0	0	0	0	0	0	0	0	OCP
CGATGTACAGTCCTTC-5386STDY7557336	0	0	0	4.1823	0	2.48615	3.26488	0.945292	0	0	0	0	0	0	0	RestingChon
CGATGTACATAGGATA-5386STDY7557336	0	0	1.71253	3.51778	1.03574	2.74326	2.11248	0	0	0	0	0.646368	0	0	0	ProlifChon
CGATGTAGTCAAGCGA-5386STDY7557336	1.30123	0	0	0	0	0	0	0	0	0	0	0	0	1.30123	0	PeriChon
CGATGTATCTATGTGG-5386STDY7557336	0	0	1.66669	3.8762	1.14655	4.33278	3.20357	1.14655	0	0	0	0	0	0	0	RestingChon
CGATTGAAGAGTACAT-5386STDY7557336	1.19502	0	1.19502	2.52717	0	0	0	0	0	0	0	0	0	0	0	OCP
CGATTGACAATGTTGC-5386STDY7557336	0	0	0	3.42288	1.61824	2.67282	2.34531	0	0	0	0	0	0	0	0	RestingChon
CGATTGAGTCCTAGCG-5386STDY7557336	0	0	0	3.67408	1.43533	2.83351	0	0	0	0	0	0	0	0	0	OCP
CGCCAAGCAGTCCTTC-5386STDY7557336	0	1.30025	1.84695	3.4978	0	3.64762	3.22016	1.84695	0	0	0	0	0	0	0	RestingChon
CGCCAAGCATGATCCA-5386STDY7557336	0	0	1.37434	4.64762	0	0	3.20355	0	0	0	0	0	0	0	0	RestingChon
CGCCAAGGTAGTAGTA-5386STDY7557336	0	0	2.05983	3.26182	0	3.26182	2.31512	0	0	0	0	0	0	0	0	RestingChon
CGCCAAGTCAACTCTT-5386STDY7557336	0	0	1.38379	4.13188	0	0	3.27393	1.38379	0	0	0	0	0	0	0	ProlifChon
CGCGGTAAGTATGACA-5386STDY7557336	0	1.03131	0	4.40931	0	1.03131	3.26828	0	0	0	0	0	0	0	0	RestingChon
CGCGGTACATCACGTA-5386STDY7557336	0	0	0	0	0	0	0	0	0	0	0	0	0	0	0	PeriChon
CGCGGTAGTTTCGCTC-5386STDY7557336	0	0	1.35099	3.90482	0	0	3.38819	1.66617	0	0	0	0.888144	0	0	0	ProlifChon
CGCGTTTAGCGCCTCA-5386STDY7557336	0	0	0	3.61952	0	3.1264	0	0	0	0	0	0	0	0	0	RestingChon
CGCGTTTAGGTGCTTT-5386STDY7557336	0	1.16171	1.16171	2.65129	0	0	0	0	0	0	0	0	0	0	0	OCP
CGCGTTTCATTACCTT-5386STDY7557336	0.875947	0.875947	0.875947	4.39279	0.875947	0	3.31861	1.88777	0	0	0	0	0	0	0	ProlifChon
CGCGTTTTCAAGAAGT-5386STDY7557336	0	0	1.91436	3.81404	0	0	3.0094	0	0	0	0	0	0	0	0	ProlifChon
CGCGTTTTCTCATTCA-5386STDY7557336	0	0	1.45844	2.02795	1.45844	1.45844	0	0	0	0	0	0	0	0	0	OCP
CGCTATCAGCCACGCT-5386STDY7557336	0	0	0	4.14823	0	1.02268	3.32177	0	0	0	0	0	0	0	0	ProlifChon
CGCTATCAGCGCCTCA-5386STDY7557336	2.12294	1.54283	0	0	0	0	0	0	0	0	0	0	0	1.54283	0	PeriChon
CGCTATCCAGTCCTTC-5386STDY7557336	0	0	1.5977	3.95588	0	0	2.5514	0	0	0	0	0	0	0	0	ChondroProg
CGCTATCTCGAGCCCA-5386STDY7557336	1.18879	1.18879	0	1.71671	0	0	0	0	0	0	0	0	0	0	0	PeriChon
CGCTGGAGTAAGTGGC-5386STDY7557336	0	0	0	4.63329	0	0	3.50878	1.72804	0	0	0	0	0	0	0	ProlifChon
CGCTGGAGTCCCTTGT-5386STDY7557336	1.51815	0	1.51815	2.93486	0	1.51815	2.72492	0	0	0	0	0	0	0	0	OCP
CGCTGGATCAGTCCCT-5386STDY7557336	0	0	2.54668	4.32426	0	3.02567	2.81459	0	0	0	0	0	0	0	0	RestingChon
CGCTGGATCTATCGCC-5386STDY7557336	0	0	1.58896	3.19425	1.92395	2.54128	2.80907	0	0	0	0	0	0	0	0	RestingChon
CGCTTCAAGAGCAATT-5386STDY7557336	2.47224	0	1.31163	0	0	0	0	0	0	0	0	0	0	1.31163	0	PeriChon
CGCTTCACACCAGGTC-5386STDY7557336	0	0	1.92997	3.5928	2.54777	3.5928	3.5928	0	0	0	0	0	0	0	0	RestingChon
CGCTTCACATGGAATA-5386STDY7557336	0	0	0	4.71218	0	0	2.58437	0	0	0	0	0	0	0	0	RestingChon
CGCTTCAGTGCCTGTG-5386STDY7557336	0	0	0	4.14156	0	2.39644	2.70656	1.09755	0	0	0	1.09755	0	0	0	RestingChon
CGGACACAGGCTCAGA-5386STDY7557336	2.7401	0	1.91625	1.91625	0	0	0	0	0	0	0	0	0	1.36039	0	PeriChon
CGGACACGTGTTGAGG-5386STDY7557336	1.06953	0	1.69855	3.99989	0	0	4.04557	1.90836	2.86722	0	0	0	0	0	0	ProlifChon
CGGACGTAGACATAAC-5386STDY7557336	0	0	1.73148	4.11801	0	3.36363	2.84906	0	0	0	0	0	0	0	0	RestingChon
CGGACGTAGTTAGCGG-5386STDY7557336	0	0	2.49616	3.601	1.69641	3.66001	3.71574	0	0	0	0	0	0	1.17161	0	RestingChon
CGGACGTCAATCACAC-5386STDY7557336	1.59176	0	1.59176	4.21228	1.59176	1.59176	2.54452	0	0	0	0	0	0	0	0	RestingChon
CGGACTGAGGTAGCTG-5386STDY7557336	0	0	0	5.29794	2.46408	0	4.40238	2.46408	0	0	0	1.85259	0	0	0	ProlifChon
CGGACTGCATGTAAGA-5386STDY7557336	0	0	2.11296	4.34852	0	3.12756	2.11296	1.53393	0	0	0	0	0	0	0	RestingChon
CGGACTGCATTGGCGC-5386STDY7557336	0	0	0.865932	4.42644	0	0	3.86756	1.63543	0	0	0	1.63543	0	0	0	RestingChon
CGGAGCTGTGTCCTCT-5386STDY7557336	0	0	0	3.62311	0	0	3.6664	0	0	0	0	1.78691	0	0	0	RestingChon
CGGAGCTTCAGGATCT-5386STDY7557336	1.11916	0	0	4.10769	0	0	1.63404	0	0	0	0	0	0	0	0	OCP
CGGAGCTTCCAGATCA-5386STDY7557336	0	1.71112	0	3.48878	0	2.95181	2.30959	0	0	0	0	0	0	0	0	OCP
CGGAGCTTCGTGGTCG-5386STDY7557336	0	1.21348	0	3.38039	0	0	0	0	0	0	0	2.34763	0	0	0	OCP
CGGAGTCAGTACGCCC-5386STDY7557336	0	0	1.5625	4.47423	1.5625	3.65603	2.77776	0	0	0	0	0	0	0	0	RestingChon
CGGAGTCCAAGAAAGG-5386STDY7557336	0	1.74617	0	2.34806	0	0	0	0	0	0	0	0	0	0	0	InterZone
CGGAGTCCACTACAGT-5386STDY7557336	1.87305	1.32284	0	1.32284	0	0	0	0	0	0	0	0	0	0	0	OCP
CGGAGTCGTACTTCTT-5386STDY7557336	1.74793	1.21531	0	3.46033	2.0936	0	0	0	0	0	0	0	0	0	0	OCP
CGGCTAGAGCCCTAAT-5386STDY7557336	0	0	2.01376	3.7657	2.37371	0	1.76961	0	0	0	0	0	0	0	0	RestingChon
CGGCTAGCAATAACGA-5386STDY7557336	0	0	0	3.66507	0	0	2.35278	0	0	0	0	0	0	0	0	ProlifChon
CGGCTAGGTGTTGGGA-5386STDY7557336	0	0	1.89266	5.58326	0	2.50748	0	0	0	0	0	0	0	0	0	ProlifChon
CGGCTAGTCCTACAGA-5386STDY7557336	0	0	1.44914	3.90986	0	3.60696	3.17036	0	0	0	0	0	0	0	0	RestingChon
CGGCTAGTCTACCAGA-5386STDY7557336	0	1.59645	0	5.04008	0	2.18278	3.20326	0	0	0	0	1.59645	0	0	0	ProlifChon
CGGGTCAGTAGTGAAT-5386STDY7557336	0	0	1.36341	4.30052	0	3.06183	2.7439	1.36341	0	0	0	1.36341	0	0	0	RestingChon
CGGTTAAAGCATGGCA-5386STDY7557336	0	0	1.96995	4.70056	0	0	3.16228	0	2.59081	0	1.11736	0	0	0	0	PrehyperChon
CGGTTAAAGGATGCGT-5386STDY7557336	0	0	2.21994	3.39195	1.62991	0	1.62991	0	0	0	0	0	0	0	0	OCP
CGGTTAACACGTAAGG-5386STDY7557336	0	0	1.10478	4.48648	0	0	3.83768	0.697779	0	0	0	0	0	0	0	ProlifChon
CGGTTAAGTAGCCTCG-5386STDY7557336	0	0	1.95993	4.02337	1.10953	2.21176	2.58004	0	0	0	0	1.10953	0	0	0	RestingChon
CGGTTAAGTCACAAGG-5386STDY7557336	0	1.29311	1.29311	3.93648	0	3.21072	2.82522	0	0	0	0	0	0	0	0	RestingChon
CGGTTAAGTGCTTCTC-5386STDY7557336	0	0	1.68702	3.4602	0	3.9007	2.28307	0	0	0	0	1.16367	0	0	0	RestingChon
CGGTTAATCGTATCAG-5386STDY7557336	0	0	0	3.18791	0	0	0	0	0	0	0	0	0	0	0	OCP
CGTAGCGAGGACGAAA-5386STDY7557336	0	1.46225	2.39306	5.03383	1.46225	0	3.18675	2.39306	1.46225	0	0	0	0	0	0	ProlifChon
CGTAGCGCAAGACGTG-5386STDY7557336	0.978336	0	0	3.48249	0.978336	0	3.18802	0	0	0	0	2.23003	0	0	0	RestingChon
CGTAGCGCAGATAATG-5386STDY7557336	0	0	0	0	0	0	0	0	0	0	0	0	0	0	0	InterZone
CGTAGCGTCAAGATCC-5386STDY7557336	0	0	1.01723	4.63862	1.84001	0	3.37583	1.01723	0	0	0	1.51096	0	0	0	RestingChon
CGTAGGCAGGAGCGAG-5386STDY7557336	0	0	3.06865	4.90032	0	0	2.42094	1.8129	0	0	0	1.8129	0	0	0	RestingChon
CGTAGGCAGGGTTCCC-5386STDY7557336	0.82249	0	1.2676	4.2831	1.57453	0	3.27802	2.41674	0	0	0	0	0	0	0	ProlifChon
CGTAGGCAGTCGAGTG-5386STDY7557336	2.75507	0	0	0	0	0	0	0	0	0	0	0	0	1.54341	0	PeriChon
CGTAGGCGTTCTCATT-5386STDY7557336	0	0	1.5466	3.92965	1.5466	1.5466	3.29095	0	0	0	0	0	0	0	0	RestingChon
CGTAGGCTCGGCCGAT-5386STDY7557336	0.821633	0	1.57332	5.62123	0	0	4.36598	1.57332	2.86589	0	0	0	0	0	0	PrehyperChon
CGTAGGCTCTCGCATC-5386STDY7557336	0	0	2.82996	4.83549	0	0	2.82996	1.29677	0	0	0	1.29677	0	0	0	ProlifChon
CGTCACTCAGCTCGAC-5386STDY7557336	1.6309	1.6309	0	1.6309	0	0	0	0	0	0	0	0	0	0	0	OCP
CGTCAGGAGACTACAA-5386STDY7557336	0	0	1.7216	3.84876	2.32111	4.02752	1.7216	0	0	0	0	0	0	0	0	RestingChon
CGTCAGGGTATCACCA-5386STDY7557336	0	0	1.33241	3.45606	0	0	3.14937	0	0	0	0	0	0	0	0	ProlifChon
CGTCAGGGTCATACTG-5386STDY7557336	0	0	0	0	0	0	0	0	0	0	0	0	4.06889	0	0	InterZone
CGTCAGGTCGTCGTTC-5386STDY7557336	0	0	0	3.69197	0	0	3.47503	2.81238	0	0	0	0	0	0	0	ProlifChon
CGTCCATAGAGACGAA-5386STDY7557336	0	0	2.32484	2.58777	0	1.40488	2.58777	0	0	0	0	0	0	0	0	OCP
CGTCCATAGAGGGCTT-5386STDY7557336	0	0	2.37636	4.73008	0	3.2353	2.75037	0	0	0	0	0	0	0	0	RestingChon
CGTCCATAGTGAATTG-5386STDY7557336	0	0	0	5.82357	2.28982	0	4.67728	0	2.28982	0	0	0	0	0	0	ProlifChon
CGTCCATAGTGGCACA-5386STDY7557336	0	0	0	5.30546	1.85897	0	3.6615	1.85897	0	0	0	0	0	0	0	ProlifChon
CGTCCATTCGTCACGG-5386STDY7557336	0	0	2.83926	5.08779	0	3.65257	3.78286	0	0	0	0	0	0	0	0	RestingChon
CGTCTACGTATGAATG-5386STDY7557336	0	0	1.58447	3.97661	1.07785	2.36948	3.52495	1.07785	0	0	0	0	0	0	0	RestingChon
CGTGAGCAGAGTGAGA-5386STDY7557336	0	0	1.67917	4.48806	0	0	4.18494	0.897597	1.53347	0	0	0	0	0	0	PrehyperChon
CGTGAGCCAGTTCATG-5386STDY7557336	0	0	2.23707	1.88362	0	2.4977	0	0	0	0	0	1.88362	1.332	0	0	InterZone
CGTGAGCGTCGGGTCT-5386STDY7557336	0	0	0	4.15002	0	2.80993	1.82502	0	0	0	0	1.82502	0	0	0	ProlifChon
CGTGAGCTCGGCCGAT-5386STDY7557336	0	0	0	1.66896	0	0	0	0	0	0	0	0	0	0	0	OCP
CGTGAGCTCTCGGACG-5386STDY7557336	2.13929	2.13929	0	0	0	0	1.55745	0	0	0	0	0	0	0	0	OCP
CGTGTAAAGTCGTACT-5386STDY7557336	0	0	0	4.52278	0	1.16992	3.76614	0	0	0	0	0	0	0	0	ProlifChon
CGTGTAAGTAGCCTCG-5386STDY7557336	0	0	1.92545	1.92545	0	0	0	0	0	0	0	0	0	0	0	OCP
CGTGTAATCAGGTTCA-5386STDY7557336	2.03111	0	0	0	0	0	0	0	0	0	0	2.03111	0	0	0	OCP
CGTGTAATCGCTAGCG-5386STDY7557336	0	0	0	3.55491	0	2.62062	3.10191	1.65786	0	0	0	0	0	0	0	RestingChon
CGTGTCTAGAAGAAGC-5386STDY7557336	1.41118	0	0	3.1226	0	2.97577	2.33237	0	0	0	0	0	0	0	0	OCP
CGTGTCTCATTATCTC-5386STDY7557336	0	0	0	3.78574	1.11542	2.21958	2.42075	0	0	0	0	0	0	0	0	RestingChon
CGTGTCTTCCTATGTT-5386STDY7557336	0	0	0.900969	3.19425	0.900969	0.900969	3.25246	0	0	0	0	0	0	0	0	RestingChon
CGTGTCTTCGCGGATC-5386STDY7557336	0	0	1.54254	4.12166	1.04318	0	3.28598	0	0	0	0	0	0	0	0	ProlifChon
CGTTAGAAGGAGTCTG-5386STDY7557336	2.23782	0	0	0	0	0	0	0	0	0	0	0	0	0	0	PeriChon
CGTTAGAAGTCAAGCG-5386STDY7557336	1.95531	0	1.39453	1.39453	0	0	1.39453	0	0	0	0	0	0	1.39453	1.39453	PeriChon
CGTTAGATCTATCCTA-5386STDY7557336	0	0	0	2.11874	0	0	0	0	0	0	0	0	0	2.11874	0	PeriChon
CGTTAGATCTTGTTTG-5386STDY7557336	0	0	2.07521	3.83472	1.50032	3.08642	1.50032	0	0	0	0	0	0	0	0	OCP
CGTTCTGAGACTGTAA-5386STDY7557336	2.36318	0	0	5.10363	2.36318	0	2.36318	2.36318	0	0	0	0	0	0	0	ProlifChon
CGTTCTGTCCCGGATG-5386STDY7557336	0	1.0061	1.49735	4.32547	0	2.2695	3.29671	1.0061	0	0	0	0	0	0	0	RestingChon
CGTTCTGTCGCAAACT-5386STDY7557336	2.03437	1.69224	0	0	0	0	0	0	0	0	0	0	0	2.03437	0	PeriChon
CGTTGGGTCTGGAGCC-5386STDY7557336	1.37214	0	1.37214	4.2718	0	0	2.75486	0	0	0	0	0	0	0	0	ProlifChon
CTAACTTAGAGTTGGC-5386STDY7557336	0	0	0	3.12575	0	0	3.4496	0	0	0	0	1.15616	0	0	0	RestingChon
CTAACTTAGGGCATGT-5386STDY7557336	1.61329	0	0	1.61329	0	0	1.61329	0	0	0	0	0	2.2015	0	0	InterZone
CTAACTTGTACAGACG-5386STDY7557336	0	1.13025	2.8776	4.44097	1.64729	0	2.98911	0	0	0	0	0	0	0	0	ProlifChon
CTAACTTTCACCGTAA-5386STDY7557336	0	0	1.45064	0	0	0	1.45064	0	0	0	0	2.01912	3.17224	0	0	InterZone
CTAATGGAGGCAATTA-5386STDY7557336	0	0	1.24664	4.35462	0	2.13249	3.50321	0.806168	0	0	0	0	0	0	0	RestingChon
CTAATGGAGGTGCACA-5386STDY7557336	0	0	0	4.29529	0	1.5703	1.5703	0	0	0	0	0	0	0	0	RestingChon
CTAATGGAGTGCTGCC-5386STDY7557336	0	0	0	3.62169	0	0	2.41522	0	0	0	0	0	0	0	0	RestingChon
CTAATGGTCTACCAGA-5386STDY7557336	2.42751	0	0	1.81893	0	0	0	0	0	0	0	0	0	0	0	PeriChon
CTACACCAGCTCAACT-5386STDY7557336	0.820421	0	0.820421	4.47117	0	0	3.40928	0.820421	0	0	0	0	0	0	0	ProlifChon
CTACACCGTCCAGTAT-5386STDY7557336	0	0	1.4733	3.05313	0	0	2.40612	0	0	0	0	0	0	0	0	OCP
CTACACCGTGCCTGTG-5386STDY7557336	0	0	1.61919	3.67543	0	0	2.90187	0.699253	0	0	0	0	0	0	0	ProlifChon
CTACACCTCCGCAAGC-5386STDY7557336	0	0	1.68154	3.7677	1.36504	0	3.92336	0.899323	0.899323	0	0	0	0	0	0	ProlifChon
CTACACCTCCTCAACC-5386STDY7557336	0	1.70741	0	2.94752	0	0	1.70741	0	0	0	0	0	0	2.30552	0	PeriChon
CTACATTTCATAACCG-5386STDY7557336	0	0	1.74891	2.72425	1.74891	1.74891	0	0	0	0	0	0	0	0	0	OCP
CTACATTTCGATGAGG-5386STDY7557336	0	0	1.68594	1.68594	0	0	0	0	0	0	0	0	0	0	0	InterZone
CTACATTTCTACTCAT-5386STDY7557336	0	0	1.71522	4.61782	3.16924	0	2.3141	0	0	0	0	0	0	0	0	ProlifChon
CTACCCAGTCTTGCGG-5386STDY7557336	0.918607	0.918607	0.918607	3.22258	0.918607	0	0.918607	0	0	0	0	0	0	0	0	OCP
CTACCCATCCGCGGTA-5386STDY7557336	0	1.83823	1.83823	3.76777	1.83823	0	2.82472	0	1.83823	0	0	0	0	0	0	ProlifChon
CTACGTCAGCTAGTCT-5386STDY7557336	2.60966	0	0	0	0	0	0	0	0	0	0	0	0	2.24032	0	PeriChon
CTACGTCGTACCGCTG-5386STDY7557336	1.37766	0	0	3.51517	1.37766	0	0	0	0	0	0	0	0	0	0	OCP
CTACGTCTCAATCTCT-5386STDY7557336	0	0	1.99872	3.7856	0	2.92014	3.82116	0	0	0	0	0	0	0	0	RestingChon
CTACGTCTCCAAGCCG-5386STDY7557336	1.0178	0	0	4.0526	1.51165	0	3.59297	1.51165	0	0	0	0	0	0	0	ProlifChon
CTACGTCTCTGTACGA-5386STDY7557336	0	0	1.07581	3.89811	1.07581	3.72761	3.40071	1.58201	0	0	0	0	0	0	0	RestingChon
CTAGAGTAGCGTGAGT-5386STDY7557336	0	0	0	4.14186	0	2.42656	0	0	0	0	0	0	0	0	0	OCP
CTAGAGTGTCCGACGT-5386STDY7557336	0	0	1.61976	3.79678	0	0	3.1904	1.10722	0	0	0	0.699609	0	0	0	ProlifChon
CTAGAGTTCATATCGG-5386STDY7557336	0	0	1.90351	4.89592	0	0	4.26183	1.14455	2.93608	0	0	0	0	0	0	PrehyperChon
CTAGCCTAGACATAAC-5386STDY7557336	1.4544	1.4544	1.4544	4.834	0	0	3.77655	0	2.38377	0	0	0	0	0	0	ProlifChon
CTAGCCTCAAGTCTAC-5386STDY7557336	0	0	0	5.01977	1.69062	0	4.49375	2.28703	0	0	0	0	0	0	0	ProlifChon
CTAGCCTGTAGGGACT-5386STDY7557336	0	0	1.49493	5.23531	2.06914	2.4316	3.57207	0	0	0	0	0	0	0	0	ProlifChon
CTAGCCTGTGACCAAG-5386STDY7557336	1.21657	0	1.93715	3.90599	0	0	3.20906	0	0	0	0	0	0	0	0	ProlifChon
CTAGTGAAGTTATCGC-5386STDY7557336	0	1.73224	0	0	0	0	0	0	0	0	0	1.73224	0	0	0	InterZone
CTAGTGACATCCCACT-5386STDY7557336	0	0	0	3.1414	1.32628	0	0	0	0	0	0	0	0	0	0	OCP
CTAGTGAGTGATAAAC-5386STDY7557336	0	0	2.3902	3.82036	0	1.78471	2.76466	0	0	0	0	0	0	0	0	ProlifChon
CTAGTGAGTTCCCGAG-5386STDY7557336	0	0	0.94146	3.83618	0	2.90147	2.90147	0.94146	0	0	0	0.94146	0	0	0	RestingChon
CTCACACAGGCCATAG-5386STDY7557336	0	0	2.13545	4.87	0	0	3.87644	1.24903	0	0	0	0	0	0	0	ProlifChon
CTCACACGTCAGAATA-5386STDY7557336	0	0	2.11521	4.08312	0	1.53593	3.52078	2.11521	0	0	0	0	0	0	0	ProlifChon
CTCACACTCTTTAGGG-5386STDY7557336	0	0	0	4.75511	0	0	3.05989	1.47877	1.47877	0	0	0	0	0	0	ProlifChon
CTCAGAAAGCGGCTTC-5386STDY7557336	2.43666	0	0	2.07399	0	0	1.49923	0	0	0	0	0	0	0	0	OCP
CTCAGAAAGGGTATCG-5386STDY7557336	1.25647	0	0.98407	4.41993	0.608494	0	3.8693	1.64641	2.92267	0	0	0	0	0	0	PrehyperChon
CTCAGAAGTAGGAGTC-5386STDY7557336	0	0	0	2.6023	0	0	1.64189	0	0	0	0	0	0	0	0	InterZone
CTCAGAAGTCCGAAGA-5386STDY7557336	0	0	1.44715	3.83975	0	3.76729	2.63934	0	0	0	0	0	0	0	0	RestingChon
CTCAGAATCTGTTGAG-5386STDY7557336	2.07734	0	0	0	0	0	0	0	0	0	0	0	0	0	0	PeriChon
CTCATTAAGCGTAATA-5386STDY7557336	0	0	0	0	0	0	0	0	0	0	0	0	0	0	0	InterZone
CTCATTAGTGACTCAT-5386STDY7557336	1.90521	1.35077	1.35077	4.112	0	1.35077	4.01364	0	0	0	0	0	0	0	0	RestingChon
CTCATTATCACATAGC-5386STDY7557336	0	0	1.09835	3.29545	1.09835	3.36691	3.4336	0	0	0	0	0	0	0	0	RestingChon
CTCATTATCACCTTAT-5386STDY7557336	1.32547	0	1.87609	0	0	0	0	0	0	0	0	0	0	0	0	PeriChon
CTCATTATCAGTTCGA-5386STDY7557336	1.38211	0	0	0	0	0	0	0	0	0	0	0	0	1.38211	0	PeriChon
CTCATTATCCGAACGC-5386STDY7557336	0	1.38166	0	5.10584	1.38166	0	3.75516	2.7668	0	0	0	0	0	0	0	ProlifChon
CTCCTAGCAGGAATCG-5386STDY7557336	0	0	0	4.37683	0	0	1.88907	0	0	0	0	0	0	0	0	ProlifChon
CTCCTAGTCAAACCGT-5386STDY7557336	1.36482	0	0.89915	3.76741	0.89915	0	3.62268	0	0	0	0	0	0	0	0	ProlifChon
CTCGAAACAAGCGTAG-5386STDY7557336	0	0	1.82546	2.95593	1.28171	0	0	0	0	0	0	1.28171	0	0	0	OCP
CTCGAAAGTCTTGCGG-5386STDY7557336	0	0	0.695707	4.23915	0	0	3.97531	1.10202	1.95029	0	0	0.695707	0	0	0	PrehyperChon
CTCGAAATCTCGTATT-5386STDY7557336	0	0	0	4.67718	0	0	3.95627	0	0	0	0	0	0	0	0	RestingChon
CTCGAAATCTCTGTCG-5386STDY7557336	0	0	0	2.71393	1.33965	3.42054	3.15877	0	0	0	0	0	0	0	0	RestingChon
CTCGAGGCAAGTACCT-5386STDY7557336	0	0	1.76732	4.30173	0.962558	0	3.93515	1.76732	0	0	0	0	0	0	0	ProlifChon
CTCGAGGGTAGAGGAA-5386STDY7557336	0.826735	0	1.58053	4.27279	1.27304	0	3.71018	1.27304	0	0	0	0	0	0	0	ProlifChon
CTCGAGGGTCCGTCAG-5386STDY7557336	0	0	0	3.72307	1.13971	1.13971	3.27753	1.13971	0	0	0	0	0	0	0	ProlifChon
CTCGAGGGTTATGTGC-5386STDY7557336	1.95038	0	0	0	0	0	0	0	0	0	0	0	0	0	0	PeriChon
CTCGGAGCAGCGATCC-5386STDY7557336	0	0	1.7876	5.47983	0	0	2.76791	2.39336	0	0	0	0	0	0	0	ProlifChon
CTCGGAGGTGTGAATA-5386STDY7557336	0	0	2.72759	4.74812	0	0	2.72759	0	0	0	0	0	0	0	0	ProlifChon
CTCGGAGTCGTTTATC-5386STDY7557336	0	0	0	4.77266	0	0	3.58823	0	0	0	0	0	0	0	0	RestingChon
CTCGTACAGTAGCGGT-5386STDY7557336	0	0	0	3.34673	0	0	3.42406	0	0	0	0	0	0	0	0	RestingChon
CTCGTACCAAGGTGTG-5386STDY7557336	0	0	1.97012	3.63836	0	3.39453	3.39453	0	0	0	0	0	0	0	0	RestingChon
CTCGTACTCCGCAAGC-5386STDY7557336	2.0394	1.17207	0	1.17207	0	0	0	0	0	0	0	0	0	1.17207	0	PeriChon
CTCGTACTCGGCCGAT-5386STDY7557336	0	0	1.39979	3.70639	1.39979	1.39979	0	0	0	0	0	0	0	0	0	OCP
CTCGTCAAGGTGATAT-5386STDY7557336	0	0	0	3.99427	2.3858	0	4.02998	1.08976	1.08976	0	0	1.08976	0	0	0	ProlifChon
CTCGTCAAGTTGTCGT-5386STDY7557336	0	0	1.82164	4.06048	0.830953	3.50819	3.13652	0	0	0	0	0	0	0	0	RestingChon
CTCGTCACAAGCTGTT-5386STDY7557336	0	0	1.61781	3.1455	1.10559	2.84306	3.30591	0	0	0	0	0	0	0	0	RestingChon
CTCGTCACAGCTCGAC-5386STDY7557336	0	0	1.93837	4.10222	0.783666	0	3.93101	1.21757	1.21757	0	0	0.783666	0	0	0	ProlifChon
CTCGTCACAGTCACTA-5386STDY7557336	0	0	0	4.31034	0	3.78907	2.90614	0	0	0	0	0	0	0	0	ProlifChon
CTCGTCATCACATACG-5386STDY7557336	0	0	0	3.52193	1.31841	3.00382	2.68699	0	0	0	0	1.31841	0	0	0	RestingChon
CTCTAATCACGCATCG-5386STDY7557336	0	0	0	4.76485	1.94087	0	3.68314	0	0	0	0	0	0	0	0	ProlifChon
CTCTAATCATGCAACT-5386STDY7557336	0	0	1.04497	5.42815	1.04497	0	4.09411	0	2.00843	0	2.48989	0	0	0	0	HyperChon
CTCTACGAGAGTAATC-5386STDY7557336	0	0	1.21133	3.71564	0	2.86252	2.71784	0	0	0	0	0	0	0	0	RestingChon
CTCTACGAGTATCTCG-5386STDY7557336	0	0	0	1.43192	0	0	0	0	0	0	0	0	0	0	0	InterZone
CTCTACGTCCAGTATG-5386STDY7557336	0	0	0	0	0	0	0	0	0	0	0	0	0	2.18593	2.18593	PeriChon
CTCTGGTAGAGGGATA-5386STDY7557336	0	0	1.89194	4.26834	0.878819	0	3.91764	0	0	0	0	0	0	0	0	ProlifChon
CTCTGGTGTCTTCGTC-5386STDY7557336	0	0	1.90084	3.8995	0	3.70968	3.04072	1.34697	0	0	0	0	0	0	0	RestingChon
CTGAAACAGACTAGGC-5386STDY7557336	0	0	1.57286	5.26504	0.670446	0	4.71237	0.888987	1.97522	0	2.52263	0	0	0	0	HyperChon
CTGAAACCAACTGCGC-5386STDY7557336	0	0	0	1.15333	0	0	0	0	0	0	0	0	0	0	0	PeriChon
CTGAAACCACGTGAGA-5386STDY7557336	0	0	0	3.76453	1.94883	3.22215	0	1.94883	0	0	0	0	0	0	0	OCP
CTGAAACGTACATGTC-5386STDY7557336	0	0	1.71399	3.82561	1.2811	0	3.75208	0.500868	1.92445	0	0	0	0	0	0	PrehyperChon
CTGAAACGTTCAACCA-5386STDY7557336	0	0	2.10977	4.55601	0	0	2.95052	1.53108	0	0	0	0	0	0	0	ProlifChon
CTGAAACTCCTGCTTG-5386STDY7557336	0	1.63955	0	0	0	0	0	0	0	0	0	0	0	0	0	PeriChon
CTGAAGTCAACCGCCA-5386STDY7557336	1.19889	0	1.72862	4.95795	0	0	4.07602	2.07308	2.84578	0	0	0	0	0	0	PrehyperChon
CTGAAGTCACACGCTG-5386STDY7557336	1.52628	0	2.9447	4.29074	0	0	3.50883	0	0	0	0	0	0	0	0	RestingChon
CTGATAGAGAACAATC-5386STDY7557336	0	0	1.72425	4.58266	0	0	3.35515	1.19518	0	0	0	0	0	0	0	ProlifChon
CTGATAGCAACACGCC-5386STDY7557336	2.67173	0	0	0	0	0	0	0	0	0	0	0	0	0	0	OCP
CTGATAGCAGCCTATA-5386STDY7557336	1.47903	0	0	2.05122	0	0	0	0	0	0	0	1.47903	0	0	0	OCP
CTGATAGCATCCCATC-5386STDY7557336	0	0	1.62848	4.04271	1.31661	1.62848	3.12878	1.31661	0	0	0	0	0	0	0	RestingChon
CTGATCCAGCTTCGCG-5386STDY7557336	0	0	2.42468	3.74229	0	2.42468	2.42468	0	0	0	0	0	0	0	0	ProlifChon
CTGATCCAGGAACTGC-5386STDY7557336	0	0	0	3.8225	0	0	3.60481	1.94053	0.690012	0	0	0	0	0	0	ProlifChon
CTGATCCGTTCGCGAC-5386STDY7557336	0	0	1.06641	4.34637	0.669096	0	4.09523	2.44036	1.75135	0	0	0	0	0	0	PrehyperChon
CTGATCCTCAAGAAGT-5386STDY7557336	0	0	0	4.72917	1.33633	0	4.37628	0	1.33633	0	0	0	0	0	0	PrehyperChon
CTGCCTACACCACCAG-5386STDY7557336	0	0	0	1.95375	0	0	1.39316	0	0	0	0	0	0	0	0	InterZone
CTGCCTATCCCAACGG-5386STDY7557336	1.58309	0	0	0	0	0	0	0	0	0	0	0	0	2.1679	0	PeriChon
CTGCGGAAGGTGACCA-5386STDY7557336	0	0	2.34677	4.20712	2.34677	0	2.34677	0	0	0	0	0	0	0	0	RestingChon
CTGCGGAGTTAAGTAG-5386STDY7557336	0	0	1.65976	3.86783	0	3.77461	3.19537	0	0	0	0	0	0	0	0	RestingChon
CTGCTGTCATACAGCT-5386STDY7557336	0	0	1.52712	4.51221	0	0	3.11925	2.10533	0	0	0	0	0	0	0	ProlifChon
CTGCTGTTCGCCTGAG-5386STDY7557336	0	0	1.57727	4.10341	1.07188	0	3.45738	0	0	0	0	0	0	0	0	ProlifChon
CTGGTCTAGACAAAGG-5386STDY7557336	0	0	1.65735	4.34921	0.723359	0	3.5842	1.65735	0	0	0	0	0	0	0	RestingChon
CTGGTCTAGTAATCCC-5386STDY7557336	0	1.49654	1.49654	2.90859	1.49654	2.07096	0	0	0	0	0	0	0	0	0	OCP
CTGGTCTCAACACGCC-5386STDY7557336	1.98668	0	1.42206	2.60879	1.98668	0	0	0	0	0	0	0	0	0	0	OCP
CTGGTCTCACCGCTAG-5386STDY7557336	0	0	0	3.97927	0	3.97927	0	0	0	0	0	0	0	0	0	RestingChon
CTGGTCTGTTCTGTTT-5386STDY7557336	0	0	0.985646	4.00269	0	3.19923	2.04358	0.985646	0	0	0	0	0	0	0	RestingChon
CTGGTCTTCACCATAG-5386STDY7557336	0	0	0	3.91687	0	0	3.8415	1.03809	0	0	0	0	0	0	0	ProlifChon
CTGGTCTTCCTCAATT-5386STDY7557336	1.9335	1.9335	1.9335	0	0	0	0	0	0	0	0	0	0	1.9335	0	PeriChon
CTGGTCTTCTGATACG-5386STDY7557336	0	0	1.50384	4.42155	0	1.01141	3.76091	1.83233	0	0	0	0	0	0	0	ProlifChon
CTGTGCTAGAGCAATT-5386STDY7557336	0	0	1.56894	3.61402	0	3.17008	3.24689	0	0	0	0	0	0	0	0	RestingChon
CTGTGCTCACCGGAAA-5386STDY7557336	0	0	0	2.62259	2.15904	1.26815	3.17757	0	0	0	0	0	0	0	0	RestingChon
CTGTGCTGTTACTGAC-5386STDY7557336	0	0	2.78201	4.92263	0	2.78201	2.14894	0	0	0	0	0	0	0	0	RestingChon
CTGTGCTTCTCAAACG-5386STDY7557336	0	0	1.21415	4.0155	0	0	2.72159	0	0	0	0	2.34849	0	0	0	RestingChon
CTGTTTACACGAGAGT-5386STDY7557336	0	0	2.15634	0	0	0	0	0	0	0	0	2.15634	0	0	0	InterZone
CTGTTTAGTGGTCTCG-5386STDY7557336	1.76357	0	0	1.22865	0	0	0	0	0	0	0	0	0	1.22865	0	OCP
CTTAACTAGCGTGTCC-5386STDY7557336	0	0	1.58741	1.58741	1.58741	1.58741	0	0	0	0	0	0	0	0	0	OCP
CTTAACTAGGGCTCTC-5386STDY7557336	0	0	1.27591	3.86022	0	3.74506	2.6326	0	0	0	0	0	0	0	0	RestingChon
CTTAACTCAGATTGCT-5386STDY7557336	0	0	2.077	3.78146	0	0	3.73494	1.09675	1.6072	0	0	0.69175	0	0	0	PrehyperChon
CTTACCGAGCCTCGTG-5386STDY7557336	0	0	1.3632	3.86154	0	2.2748	2.91517	1.3632	0	0	0	0	0	0	0	RestingChon
CTTACCGTCCTTGCCA-5386STDY7557336	0	0	0	5.02787	1.95505	0	2.57479	1.95505	0	0	0	0	0	0	0	ProlifChon
CTTAGGAAGACTAGGC-5386STDY7557336	0	0	0	2.88562	0	2.41134	0	0	0	0	0	0	0	0	0	OCP
CTTAGGAAGTAGCGGT-5386STDY7557336	0	0	0	1.86632	0	0	0	0	0	0	0	0	0	0	0	OCP
CTTAGGACATGTCTCC-5386STDY7557336	3.20667	0	0	3.20667	0	0	0	0	0	0	0	0	0	0	0	OCP
CTTAGGAGTACCGTAT-5386STDY7557336	0	1.60848	1.60848	0	0	0	0	0	0	0	0	0	0	0	0	InterZone
CTTAGGAGTCACTGGC-5386STDY7557336	0	0	0	5.54976	1.71821	0	2.68946	1.71821	0	0	0	0	0	0	0	ProlifChon
CTTAGGATCCGCAAGC-5386STDY7557336	2.37695	0	0	0	0	0	0	0	0	0	0	0	0	0	0	PeriChon
CTTCTCTCACAGACTT-5386STDY7557336	0	0	0	2.08718	0	0	0	0	0	0	0	0	4.49174	0	0	InterZone
CTTCTCTCAGACACTT-5386STDY7557336	0	0	1.70865	3.4386	0.91915	0	3.22345	0	0	0	0	0	0	0	0	ProlifChon
CTTCTCTGTGATGCCC-5386STDY7557336	0	0	2.37141	4.11443	1.92096	0	2.80578	0	0	0	0	0	0	0	0	RestingChon
CTTGGCTAGCAGGTCA-5386STDY7557336	0	0	0	2.70419	0	0	2.07582	0	0	0	0	0	0	0	0	OCP
CTTGGCTCACCGCTAG-5386STDY7557336	0	0	1.45642	4.8875	0	0	3.03223	3.03223	0	0	0	0	0	0	0	ProlifChon
CTTGGCTGTAGCGTCC-5386STDY7557336	0	0	0	5.04908	0	2.42703	1.8185	0	0	0	0	0	0	0	0	RestingChon
CTTGGCTTCTAACCGA-5386STDY7557336	0	0	2.10449	3.54424	1.22406	3.61131	2.10449	0	0	0	0	0	0	0	0	RestingChon
CTTTGCGAGCCAGAAC-5386STDY7557336	0	0	0.685047	4.04446	1.0878	0	3.56771	0.685047	1.0878	0	0	0	0	0	0	PrehyperChon
CTTTGCGAGCGCCTCA-5386STDY7557336	0	0	0	4.60247	0	3.76846	3.76846	2.34209	0	0	0	0	0	0	0	RestingChon
CTTTGCGCAACGATGG-5386STDY7557336	0	0	1.80204	4.57655	1.26158	0	3.7256	1.80204	0	0	0	0	0	0	0	ProlifChon
CTTTGCGCACCTGGTG-5386STDY7557336	1.89433	0	0	1.34131	0	0	1.34131	0	0	0	0	0	0	1.34131	0	PeriChon
GAAACTCAGCCACTAT-5386STDY7557336	1.89794	0	1.34445	4.51912	1.34445	0	3.70635	1.34445	0	0	0	0	0	0	0	ProlifChon
GAAACTCGTATCACCA-5386STDY7557336	0	0	1.9247	4.81959	1.36776	0	2.92097	1.36776	0	0	0	0	0	0	0	ProlifChon
GAAACTCTCAGTGTTG-5386STDY7557336	0	0	0	4.00758	0	2.64175	3.42754	0	0	0	0	1.05171	0	0	0	RestingChon
GAAATGAGTGTTTGTG-5386STDY7557336	0	0	1.71559	4.4198	0	2.68648	2.95698	0	0	0	0	0	0	0	0	RestingChon
GAAATGATCAACGGGA-5386STDY7557336	0	0	1.079	3.90286	0	3.10724	3.26739	1.92063	0	0	0	0	0	0	0	ProlifChon
GAACATCCACGGTAAG-5386STDY7557336	0	0	1.86655	4.04351	1.62914	2.21909	3.43601	2.05828	0	0	0	0	0	0	0	ProlifChon
GAACATCGTTGCGCAC-5386STDY7557336	0	0	1.70434	4.13467	0.915991	0.915991	4.03375	0.915991	0	0	0	0	0	0	0	RestingChon
GAACCTACAATAGAGT-5386STDY7557336	0	0	2.13989	4.33054	0	0	3.02023	1.38614	0	0	0	0	0	0	0	ProlifChon
GAACCTAGTCGTGGCT-5386STDY7557336	2.53341	0	1.58217	2.53341	0	0	0	0	0	0	0	0	0	1.58217	0	OCP
GAACCTATCACTCCTG-5386STDY7557336	1.59425	1.28549	0	0	0	0	0	0	0	0	0	0	0	0.836475	0	PeriChon
GAACGGATCACGATGT-5386STDY7557336	1.22771	0.791502	0	3.99075	0	0	3.17503	1.22771	0	0	0	0	0	0	0	OCP
GAAGCAGCACACATGT-5386STDY7557336	0	0	2.05526	2.95267	1.18468	3.25679	2.68224	0	0	0	0	0	0	0	0	RestingChon
GAATAAGAGAGGACGG-5386STDY7557336	0	0	0	1.34361	0	0	0	0	0	0	0	0	0	1.89698	0	PeriChon
GAATAAGCAAGACGTG-5386STDY7557336	0	0	2.54236	3.19537	0	0	3.58709	1.92495	0	0	0	0	0	0	0	RestingChon
GAATAAGGTTAAGTAG-5386STDY7557336	0	0	2.42024	4.28689	0	2.42024	3.73753	0	0	0	0	0	0	0	0	RestingChon
GAATAAGTCAACCAAC-5386STDY7557336	2.86463	0	2.59577	4.14369	0	0	0	0	0	0	0	0	0	0	0	OCP
GAATAAGTCCATTCTA-5386STDY7557336	0	1.42254	0	4.89185	0	0	3.80814	1.42254	0	0	0	0	0	0	0	ProlifChon
GAATGAAAGCTAGTCT-5386STDY7557336	1.06064	0	1.56369	2.34575	1.56369	1.06064	0	0	0	0	0	0	0	0	0	OCP
GAATGAACACTCGACG-5386STDY7557336	1.85897	0	0	4.83305	1.85897	1.85897	2.471	2.471	0	0	0	1.85897	0	0	0	RestingChon
GAATGAAGTCACCCAG-5386STDY7557336	0	0	1.47486	5.11289	0	0	3.20246	2.40796	0	0	0	0	0	0	0	ProlifChon
GAATGAAGTCTCTTTA-5386STDY7557336	0	0	1.2989	3.10557	0	0	0	0	0	0	0	1.2989	0	0	0	OCP
GAATGAATCAAGCCTA-5386STDY7557336	0	0	0	0	0	0	0	0	0	0	0	1.52431	2.46605	0	0	InterZone
GAATGAATCAGCGACC-5386STDY7557336	0	1.59113	2.17686	4.77305	0	0	3.02269	1.59113	0	0	0	0	0	0	0	ProlifChon
GACACGCGTACCTACA-5386STDY7557336	0	0	1.88456	3.69098	0	0	0	0	0	0	0	0	0	0	0	OCP
GACACGCGTCTTGCGG-5386STDY7557336	0	0	0	1.54399	0	0	0	0	0	0	0	0	0	0	0	OCP
GACACGCTCAATAAGG-5386STDY7557336	0	0	0	4.39407	2.15364	0	3.44886	2.51965	0	0	0	0	0	0	0	ProlifChon
GACAGAGAGCGTTTAC-5386STDY7557336	0	0	1.46123	5.13506	0	0	2.65641	1.46123	0	0	0	0	0	0	0	ProlifChon
GACAGAGCACGGCCAT-5386STDY7557336	0	0	0	4.73222	0	3.65106	2.60308	1.64256	0	0	0	0	0	0	0	RestingChon
GACAGAGGTAGTAGTA-5386STDY7557336	0.696716	0	1.95202	4.5714	0.696716	0	3.50342	1.39164	0	0	0	0	0	0	0	ProlifChon
GACAGAGGTGCCTTGG-5386STDY7557336	1.30966	0	1.85783	3.11968	1.30966	0	0	0	0	0	0	0	0	0	0	OCP
GACAGAGTCAGCCTAA-5386STDY7557336	1.19341	0.568778	1.19341	3.78196	0	0	3.07662	0.568778	0.568778	0	0	0	0	0	0	OCP
GACCAATCAAGACGTG-5386STDY7557336	0	0	1.89762	3.60848	0	3.4417	3.08145	0	0	0	0	0	0	0	0	RestingChon
GACCAATCACCAGATT-5386STDY7557336	0	0	1.91864	4.11176	1.58401	3.52439	2.67832	0	0	0	0	0	0	0	0	RestingChon
GACCTGGAGTGGGTTG-5386STDY7557336	0	0	1.49842	4.75068	0	0	3.57645	2.70126	1.49842	2.07308	0	0	0	0	0	ProlifChon
GACCTGGCATCTACGA-5386STDY7557336	0	0	0.970836	3.81296	0	3.24268	3.30477	0	0	0	0	0	0	0	0	RestingChon
GACCTGGTCGTCTGCT-5386STDY7557336	0	0	1.67598	3.21456	1.67598	3.74404	2.91106	0	0	0	0	0	0	0	0	RestingChon
GACGCGTAGCGTTCCG-5386STDY7557336	0	0	2.20544	5.27189	0	0	4.11997	0	0	0	0	1.61684	0	0	0	ProlifChon
GACGCGTAGGGCTTCC-5386STDY7557336	0	0	0.651778	3.92441	0.651778	2.12245	2.91561	0	0	0	0	0	0	0	0	RestingChon
GACGCGTCACATCTTT-5386STDY7557336	0	0	0	3.91796	0	4.05512	3.49782	0	0	0	0	0	0	0	0	RestingChon
GACGCGTGTGCTCTTC-5386STDY7557336	0	1.77001	0	3.23296	0	0	0	0	0	0	0	0	0	1.77001	0	OCP
GACGCGTGTTTGTGTG-5386STDY7557336	0	0	0	4.90475	1.78512	3.57577	2.39065	1.78512	0	0	0	1.78512	0	0	0	RestingChon
GACGCGTTCGAATGGG-5386STDY7557336	0	0	1.37214	3.46291	0	2.84437	3.07299	0	0	0	0	0	0	0	0	RestingChon
GACGGCTAGAATCTCC-5386STDY7557336	0	0	0	1.32365	0	0	0	0	0	0	0	0	0	0	0	PeriChon
GACGGCTCAAACGTGG-5386STDY7557336	2.23173	0	0	0	0	0	0	0	0	0	0	0	0	2.23173	0	PeriChon
GACGTGCAGCCTTGAT-5386STDY7557336	0	0	0	3.77083	0	3.20895	3.39595	0.992007	0	0	0	0	0	0	0	RestingChon
GACGTGCAGGAGCGAG-5386STDY7557336	1.55834	0	1.55834	0	0	0	0	0	0	0	0	0	0	2.14029	0	PeriChon
GACGTTAAGAGCCTAG-5386STDY7557336	0	0	1.57484	5.37286	0	0	3.17721	1.57484	0	0	0	0	0	0	0	ProlifChon
GACGTTACACAGACTT-5386STDY7557336	1.18248	0	0	4.01275	0	0	3.16228	0	0	0	0	0	0	0	0	RestingChon
GACGTTAGTTCCACGG-5386STDY7557336	0	0	1.89746	3.55574	0	2.51267	2.51267	0	0	0	0	0	0	0	0	ProlifChon
GACTAACCAAGGACAC-5386STDY7557336	0	0	0	4.60103	0	2.38497	3.42022	0	0	0	0	0	0	0	0	RestingChon
GACTAACGTATATCCG-5386STDY7557336	0	1.38122	0	0	0	0	0	0	0	0	0	0	0	0	0	OCP
GACTAACGTATCTGCA-5386STDY7557336	0	0	0	4.95346	0	0	3.27999	2.00065	0	0	0	0	0	0	0	ProlifChon
GACTAACGTGACAAAT-5386STDY7557336	2.10596	0	0	0	0	0	0	0	0	0	0	0	0	0	0	PeriChon
GACTAACTCATGCATG-5386STDY7557336	1.28398	0	0	3.69298	0	0	2.17848	1.82808	0	0	0	0	0	0	0	OCP
GACTACACAAACCCAT-5386STDY7557336	1.53536	0	0	0	0	0	0	0	0	0	0	0	0	0	0	PeriChon
GACTACAGTCTAGAGG-5386STDY7557336	0	1.4223	1.4223	4.89154	1.98695	0	3.26473	1.4223	0	0	0	0	0	0	0	ProlifChon
GACTACATCATGCAAC-5386STDY7557336	0	0	0	0	0	0	0	0	0	0	0	0	3.19862	0	0	InterZone
GACTGCGAGTGCGTGA-5386STDY7557336	0	0	3.28926	2.00899	0	2.00899	3.01393	0	0	0	0	0	0	0	0	ProlifChon
GACTGCGCATACTACG-5386STDY7557336	0	0	1.57605	3.92919	0	0	1.57605	0	0	0	0	0	0	0	0	OCP
GACTGCGCATTTCAGG-5386STDY7557336	0	0	0	3.3838	0	3.68487	0	0	0	0	0	0	0	0	0	RestingChon
GACTGCGTCGCACTCT-5386STDY7557336	1.72066	0	1.19213	3.74464	0	0	2.96284	0	0	0	0	0	0	0	0	OCP
GAGCAGACAACTGCGC-5386STDY7557336	1.48613	0	0	1.48613	0	0	0	0	0	0	0	0	0	2.05923	0	PeriChon
GAGCAGACAAGCCTAT-5386STDY7557336	0	0	0	4.69041	1.67071	0	3.29196	1.67071	0	0	0	0	0	0	0	ProlifChon
GAGCAGAGTCCAACTA-5386STDY7557336	0	1.21548	1.21548	3.46056	0	2.86809	1.21548	0	0	0	0	0	0	0	0	ChondroProg
GAGCAGAGTGATGTGG-5386STDY7557336	0	1.66931	0	3.1154	0	0	0	0	0	0	0	0	0	0	0	OCP
GAGCAGAGTTGAACTC-5386STDY7557336	1.95479	0	0	1.39407	0	0	0	0	0	0	0	0	0	1.39407	0	PeriChon
GAGCAGATCCACTGGG-5386STDY7557336	0	0	2.61858	3.52818	0	3.06086	2.41349	0	0	0	0	0	0	0	0	RestingChon
GAGCAGATCGCTTGTC-5386STDY7557336	1.26898	0	1.81065	4.24914	0.823565	0	2.86914	1.26898	0	0	0	0	0	0	0	ProlifChon
GAGGTGACACTAAGTC-5386STDY7557336	0	0	0	4.75799	0	3.35	0	0	0	0	0	0	0	0	0	RestingChon
GAGGTGACACTTCGAA-5386STDY7557336	0	0	2.37068	3.68434	0	0	3.53437	0.86978	0	0	0	0	0	0	0	ProlifChon
GAGGTGACATCGGTTA-5386STDY7557336	0	0	1.99109	4.29166	0	0	2.85883	1.56739	0	0	0	0	0	0	0	ProlifChon
GAGGTGATCACTGGGC-5386STDY7557336	0	0	0.726764	3.99671	0	0	3.70204	0	2.83472	0	0	0	0	0	0	PrehyperChon
GAGTCCGAGGGATCTG-5386STDY7557336	0.757296	0	1.71019	4.44036	0	0	3.41592	1.71019	0	0	0	0	0	0	0	ProlifChon
GAGTCCGCATTTGCCC-5386STDY7557336	1.47903	0	0	0	0	0	1.47903	0	0	0	0	0	0	0	0	PeriChon
GAGTCCGGTTCCGGCA-5386STDY7557336	0	0	0	5.06451	2.13896	3.43278	0	0	0	0	0	0	0	0	0	RestingChon
GAGTCCGTCGCACTCT-5386STDY7557336	0.856313	0	1.85908	4.8857	1.31074	0.856313	3.85125	0.856313	2.84802	0	0	0	0	0	0	PrehyperChon
GAGTCCGTCTGGTTCC-5386STDY7557336	0	0	2.20984	4.21267	0	3.01917	3.60285	0	0	0	0	0	0	0	0	RestingChon
GATCAGTAGCACAGGT-5386STDY7557336	0	1.30025	1.30025	3.10735	1.30025	0	1.84695	0	0	0	0	0	0	0	0	OCP
GATCAGTAGTCCGGTC-5386STDY7557336	0	0	0	3.30457	0	1.55775	2.50507	0	0	0	0	1.55775	0	0	0	RestingChon
GATCAGTCACTTACGA-5386STDY7557336	0.990089	1.47772	0.990089	3.68647	0	0	2.67634	0	0	0	0	0	0	0	0	OCP
GATCAGTCAGCCTTTC-5386STDY7557336	0	0	1.70373	3.82742	1.02882	0	2.38763	0.641262	0	0	0	0	0	0	0	ProlifChon
GATCAGTGTGTCCTCT-5386STDY7557336	0	0	2.28062	4.3377	0	1.83572	2.9213	1.01398	0	0	0	0	0	0	0	RestingChon
GATCAGTGTTGAGGTG-5386STDY7557336	0	0	0	4.94085	2.70062	0	3.3596	0	0	0	0	2.70062	0	0	0	RestingChon
GATCAGTTCGTAGGAG-5386STDY7557336	0	0	0	4.83897	1.47877	0	3.64448	0	0	0	0	0	0	0	0	ProlifChon
GATCGATAGAACTGTA-5386STDY7557336	0	0	1.10384	3.67119	0	3.30338	3.85781	1.10384	0	0	0	1.61571	0	0	0	RestingChon
GATCGATAGCCAGAAC-5386STDY7557336	0	0	1.48508	3.95565	0	1.48508	3.45751	0.996081	0	0	0	0	0	0	0	RestingChon
GATCGATCAATGGTCT-5386STDY7557336	1.46098	0	0	0	0	0	0	0	0	0	0	0	0	0	0	InterZone
GATCGATCAGTTCATG-5386STDY7557336	0	0	1.17841	4.15854	0	0	4.08563	0	1.17841	0	0	1.17841	0	0	0	RestingChon
GATCGATGTATCTGCA-5386STDY7557336	0	0	0	5.11184	1.65443	2.88594	3.42135	1.65443	0	0	0	0	0	0	0	RestingChon
GATCGATGTCCTGCTT-5386STDY7557336	0	0	1.43851	3.82868	1.43851	3.50086	3.15703	0	0	0	0	0	0	0	0	RestingChon
GATCGATTCAAACCAC-5386STDY7557336	0	0	0.958773	3.99047	1.43912	0	3.82946	0.958773	0	0	0	0	0	0	0	ProlifChon
GATCGCGAGATGTGGC-5386STDY7557336	0	0	1.51464	4.25948	0	0	3.8273	0.780513	1.74578	0.780513	0	0.780513	0	0	0	PrehyperChon
GATCGCGCAAGCCGTC-5386STDY7557336	1.07378	0	1.76062	4.23971	0	0	3.05529	1.76062	0	0	0	0	0	0	0	ProlifChon
GATCGCGCACATTTCT-5386STDY7557336	0	0	0	4.92376	2.68457	0	0	0	0	0	0	0	0	0	0	ProlifChon
GATCGCGGTAGTAGTA-5386STDY7557336	0	0	0	2.46507	0	0	0	0	0	0	0	0	0	0	0	PeriChon
GATCGTAGTTACGTCA-5386STDY7557336	0	0	0	3.59143	1.51041	3.59143	3.09881	0	0	0	0	0	0	0	0	RestingChon
GATCGTATCACTATTC-5386STDY7557336	0	0	1.24637	5.0725	0	0	3.92304	2.38975	0	0	0	0	0	0	0	RestingChon
GATCGTATCCTGTACC-5386STDY7557336	0	0	1.37611	4.7823	1.93426	0	3.07806	0	0	0	0	1.37611	0	0	0	ProlifChon
GATCGTATCTTGTATC-5386STDY7557336	0	0	2.9075	4.25198	0	3.39624	1.91255	0	0	0	0	0	0	0	0	RestingChon
GATCTAGCAATGCCAT-5386STDY7557336	0	0	1.85943	4.03522	1.31104	0.856546	3.93448	1.31104	0	0	0	0	0	0	0	ProlifChon
GATCTAGGTCTGGTCG-5386STDY7557336	0	0	0	4.83967	0	2.5179	2.5179	0	0	0	0	0	0	0	0	RestingChon
GATGAAAGTGACAAAT-5386STDY7557336	0	0	0	4.53314	0	3.26211	2.87562	0	0	0	0	0	0	0	0	RestingChon
GATGAAATCCTCGCAT-5386STDY7557336	0	0	0	4.52893	0	4.02527	3.34982	0	0	0	0	0	0	0	0	ProlifChon
GATGAGGCATGGATGG-5386STDY7557336	0	0	2.42882	3.64399	0	1.9751	2.42882	0	0	0	0	1.12139	0	0	0	RestingChon
GATGAGGTCACGATGT-5386STDY7557336	0	3.20743	0	4.90814	0	2.18663	2.18663	2.18663	0	0	0	0	0	0	0	RestingChon
GATGAGGTCTGTTGAG-5386STDY7557336	2.41201	1.10899	0	1.95923	0	0	0	0	0	0	0	0	0	1.10899	0	PeriChon
GATTCAGAGCCAGAAC-5386STDY7557336	0	0	0	2.95052	2.30837	0	0	0	0	0	0	0	0	0	0	OCP
GATTCAGAGCGTTGCC-5386STDY7557336	0	0	2.2152	3.91161	0	0	2.85224	0	0	0	0	0	0	0	0	PrehyperChon
GATTCAGGTGTTGAGG-5386STDY7557336	0	0	2.14627	4.43179	0	0	3.72043	0	2.14627	0	0	0	0	0	0	ProlifChon
GATTCAGTCTGTCTAT-5386STDY7557336	0	0	0	2.91881	1.50493	0	0	0	0	0	0	0	0	0	0	OCP
GCAAACTAGGTGGGTT-5386STDY7557336	0	0	0	0	0	3.63227	2.96523	0	0	0	0	0	0	0	0	ProlifChon
GCAAACTGTCCTCCAT-5386STDY7557336	0	0	0	5.63148	0	0	3.99776	2.45918	0	0	0	0	0	0	0	ProlifChon
GCAAACTGTTATGTGC-5386STDY7557336	0	0	1.29735	3.10354	1.29735	3.83326	3.71097	0	0	0	0	0	0	0	0	RestingChon
GCAAACTGTTTGGGCC-5386STDY7557336	0	0	0	0	0	0	0	0	0	0	0	0	0	2.65395	0	InterZone
GCAATCAAGACTAAGT-5386STDY7557336	0	0	2.30025	4.91008	2.30025	3.72316	2.67173	0	0	0	0	0	0	0	0	RestingChon
GCAATCAGTTATGCGT-5386STDY7557336	0	0	0	5.10721	1.88196	0	3.53801	1.33057	0	0	0	0	0	0	0	ProlifChon
GCAATCATCATCTGTT-5386STDY7557336	0	0	0	4.94447	0	2.8676	3.53192	0	0	0	0	0	0	0	0	RestingChon
GCAATCATCTACTTAC-5386STDY7557336	0	1.6774	0	3.44876	0	2.9127	0	0	0	0	0	0	0	0	0	OCP
GCACATAAGCGGATCA-5386STDY7557336	0.841099	0	1.29139	4.2613	0.841099	0	3.44474	0.841099	0	0	0	0	0	0	0	ProlifChon
GCACATAAGGAGTAGA-5386STDY7557336	0	0	0	3.15904	0	0	3.65273	0	0	0	0	1.55982	0	0	0	RestingChon
GCACATACAAAGGCGT-5386STDY7557336	0	0	0	0	0	0	0	0	0	0	0	0	0	0	0	PeriChon
GCACTCTAGATCCCGC-5386STDY7557336	2.17999	0	0	1.59394	0	0	0	0	0	0	0	0	0	2.17999	0	PeriChon
GCACTCTCACCACCAG-5386STDY7557336	0	0	1.8608	5.13164	0	3.33735	3.12305	0	0	0	0	0	0	0	0	RestingChon
GCACTCTCAGATCCAT-5386STDY7557336	0	0	0	3.40258	0	1.44146	0	0	0	0	0	0	0	0	0	OCP
GCACTCTGTAGCTAAA-5386STDY7557336	0	0	1.59144	4.5103	0	3.34554	1.59144	0	0	0	0	0	0	0	0	RestingChon
GCACTCTGTGTGTGCC-5386STDY7557336	0	0	2.28902	4.24428	0	1.16824	2.93015	2.03457	0	0	0	0	0	0	0	ProlifChon
GCACTCTTCGTTACGA-5386STDY7557336	1.94454	0	0	1.09755	0	0	0	0	0	0	0	0	0	1.60816	0	OCP
GCAGTTAAGACAGACC-5386STDY7557336	0	0	1.56057	2.8863	0	0	2.50834	0	0	0	0	0	0	0	0	OCP
GCAGTTAAGTACGCGA-5386STDY7557336	0	1.03434	2.11057	3.8742	2.11057	3.33927	2.11057	0	0	0	0	0	0	0	0	RestingChon
GCAGTTAGTTTAGGAA-5386STDY7557336	0	0	1.95714	0	0	0	0	0	0	0	0	1.95714	0	0	0	ArtiChon
GCATACAAGCTACCGC-5386STDY7557336	0	0	0	5.28423	2.61434	0	4.34315	1.99185	0	0	0	0	0	0	0	ProlifChon
GCATACATCAACGGCC-5386STDY7557336	0	0	1.33057	4.6032	0	2.60449	3.25997	0.87196	0	0	0	0	0	0	0	RestingChon
GCATACATCGGCTACG-5386STDY7557336	1.38289	1.38289	0.913569	4.20022	0.913569	0	3.32783	1.94202	0.913569	0	0	0	0	0	0	ProlifChon
GCATGCGAGGGCTTCC-5386STDY7557336	0	0	2.12456	4.2095	0	3.96242	2.12456	0	0	0	0	0	0	0	0	RestingChon
GCATGCGGTTCCACGG-5386STDY7557336	0	0	1.10627	3.98154	0	1.10627	3.7724	1.10627	0	0	0	0	0	0	0	ProlifChon
GCATGTAAGAGTGAGA-5386STDY7557336	0	0	0.777959	4.23797	0.777959	0	3.09948	0	0	0	0	0	0	0	0	ProlifChon
GCATGTACACAGAGGT-5386STDY7557336	0	0	1.29503	3.21326	0	1.8409	1.8409	0	0	0	0	0	0	0	0	OCP
GCATGTACACCGAAAG-5386STDY7557336	0	0	0	5.18762	0	0	3.50093	2.13042	1.24496	0	0	0	0	0	0	ProlifChon
GCATGTAGTAAGGATT-5386STDY7557336	0	0	0	3.58652	0	0	3.58652	0	0	0	0	0	0	0	0	RestingChon
GCATGTATCTCGCTTG-5386STDY7557336	0	0	0	4.16778	0	0	4.0462	0.907619	0	0	0	0	0	0	0	ProlifChon
GCATGTATCTGCTGTC-5386STDY7557336	0	0	0	5.27712	0	0	2.63813	0	0	0	0	0	0	0	0	ProlifChon
GCCAAATAGTGAACGC-5386STDY7557336	0	0	1.58186	4.96959	1.58186	0	1.58186	1.58186	0	0	0	0	0	0	0	ProlifChon
GCCAAATCACGACGAA-5386STDY7557336	0	0	0	4.57071	0	0	4.14103	0	0	0	0	0	0	0	0	RestingChon
GCCAAATCAGGGTATG-5386STDY7557336	0	1.33985	1.89266	3.03155	0	2.88541	1.33985	0	0	0	0	0	0	0	0	OCP
GCCAAATGTTTACTCT-5386STDY7557336	0	0	1.67997	4.54078	0	2.15634	3.07895	0	0	0	0	0	0	0	0	RestingChon
GCCAAATGTTTGTTTC-5386STDY7557336	0.999975	0	0.999975	0.999975	0	0	0	0	0	0	0	0.999975	0	0	0	InterZone
GCCTCTAAGAAGGGTA-5386STDY7557336	0	0	0	5.47243	0	0	2.76095	0	0	0	0	0	0	0	0	ProlifChon
GCCTCTAGTCTGATTG-5386STDY7557336	0	0	0	5.16964	1.55186	0	3.42628	1.55186	1.55186	0	0	0	0	0	0	ProlifChon
GCCTCTAGTCTGCCAG-5386STDY7557336	0	0	1.33716	2.71078	0	0	0	0	0	0	0	0	0	0	0	OCP
GCCTCTAGTTGGTGGA-5386STDY7557336	0	0	0	3.9454	0	3.9454	3.9454	0	0	0	0	0	0	0	0	ProlifChon
GCCTCTATCAATACCG-5386STDY7557336	1.24849	0	1.24849	1.24849	0	0	0	0	0	0	0	0	0	1.24849	1.78678	OCP
GCCTCTATCCCAGGTG-5386STDY7557336	0	1.40141	2.32069	4.02707	0	2.79144	2.79144	0	0	0	0	0	0	0	0	RestingChon
GCGACCACAATCCAAC-5386STDY7557336	1.90391	0	0	1.90391	0	0	0	0	0	0	0	0	0	1.0661	1.0661	PeriChon
GCGACCAGTAAGTGTA-5386STDY7557336	0	0	1.46174	5.08234	1.16595	0	4.94282	2.57637	3.23075	0	0	0	0	0	0	PrehyperChon
GCGACCAGTACACCGC-5386STDY7557336	0	0	2.0521	4.69636	0	2.67886	3.5531	0	0	0	0	0	0	0	0	RestingChon
GCGACCATCTGATTCT-5386STDY7557336	0	0	0	5.28993	2.27272	0	3.79613	2.27272	0	0	0	0	0	0	0	ProlifChon
GCGAGAAAGAGTACCG-5386STDY7557336	0	0	2.51038	3.41461	2.0523	2.0523	2.94945	1.18232	0	0	0	0	0	0	0	RestingChon
GCGAGAAGTAATCGTC-5386STDY7557336	0	0	1.49278	4.08834	0	3.86216	3.15366	0	0	0	0	0	0	0	0	RestingChon
GCGCAACGTGGTCCGT-5386STDY7557336	0	0	1.20934	2.54603	0	1.74092	0	0	0	0	0	0	0	0	0	OCP
GCGCAACTCAGTGTTG-5386STDY7557336	0	1.94625	0	1.94625	0	0	0	0	1.94625	0	0	0	3.76159	0	0	InterZone
GCGCAGTCAGGAACGT-5386STDY7557336	0	1.2836	0	0	0	0	0	0	0	0	0	0	0	0	0	PeriChon
GCGCAGTGTAAACCTC-5386STDY7557336	0	0	0	4.4696	0	0	3.4514	1.84247	0	0	0	0	0	0	0	ProlifChon
GCGCAGTGTACAGTTC-5386STDY7557336	1.66339	0	0	5.0153	0	0	3.77899	3.10843	0	0	0	0	0	0	0	ProlifChon
GCGCAGTGTTTGACAC-5386STDY7557336	0	0	0.936717	3.89384	0	0	2.89411	0	0	0	0	0	0	0	0	RestingChon
GCGCCAACAAACTGTC-5386STDY7557336	0	0	0	3.78865	0	1.67141	1.67141	1.67141	0	0	0	0	0	0	0	ProlifChon
GCGCCAACATTCCTCG-5386STDY7557336	0	0	1.5834	3.72931	1.07696	2.53484	2.91352	0	0	0	0	0	0	0	0	RestingChon
GCGCCAAGTCCCGACA-5386STDY7557336	0	0	0	5.3094	0	0	3.54207	1.88551	0	0	0	0	0	0	0	ProlifChon
GCGCCAAGTGGTACAG-5386STDY7557336	0	0	1.17717	3.40742	1.17717	0	0	0	0	0	0	0	0	0	0	OCP
GCGCCAATCGTTTATC-5386STDY7557336	0	0	1.88243	4.963	1.88243	0	3.53855	1.33098	0	0	0	1.33098	0	0	0	ProlifChon
GCGCGATAGTGTACTC-5386STDY7557336	0	0	1.82984	5.09509	0	0	4.2345	0	2.43936	0	0	0	0	0	0	ProlifChon
GCGCGATCATCGACGC-5386STDY7557336	0	0	1.64779	4.12447	0	0	3.54282	0	0	0	0	0	0	0	0	RestingChon
GCGCGATGTAAATGAC-5386STDY7557336	0	0	1.56325	3.55445	0	0	3.16318	0	0	0	0	1.06027	0	0	0	RestingChon
GCGCGATGTGAGGCTA-5386STDY7557336	0	0	1.85441	3.78654	0	2.98859	2.46605	1.3067	0	0	0	0	0	0	0	RestingChon
GCGGGTTAGAATCTCC-5386STDY7557336	2.24182	0	1.64966	0	0	0	0	0	0	0	0	0	0	0	0	PeriChon
GCGGGTTAGACATAAC-5386STDY7557336	0	0	0	0	0	0	0	0	0	0	0	1.75879	3.21995	0	0	InterZone
GCGGGTTAGGGTCTCC-5386STDY7557336	0	0	1.10532	5.09139	1.95453	0	3.85998	0	2.40704	0	0	0	0	0	0	PrehyperChon
GCGGGTTGTAAGTGTA-5386STDY7557336	0	0	0	3.22685	1.85282	1.85282	1.85282	0	0	0	0	0	0	0	0	RestingChon
GCGGGTTGTGCAGTAG-5386STDY7557336	2.08363	1.01465	0	2.28156	0	0	0	0	0	0	0	0	0	0	0	OCP
GCGGGTTGTTACCGAT-5386STDY7557336	0	0	0	3.90286	0	4.13226	3.06523	0	0	0	0	0	0	0	0	RestingChon
GCGGGTTGTTCGTGAT-5386STDY7557336	0	0	1.36526	4.08319	0	0	3.58354	1.92183	0	0	0	0	0	0	0	ProlifChon
GCGGGTTTCCCTTGTG-5386STDY7557336	1.10465	1.10465	2.20526	3.14414	1.10465	0	1.95366	0	0	0	0	0	0	0	0	OCP
GCGGGTTTCGTACGGC-5386STDY7557336	1.64189	0	1.64189	0	0	0	0	0	0	0	0	0	0	0	0	PeriChon
GCGGGTTTCGTCGTTC-5386STDY7557336	1.85988	0	0	0	0	0	0	0	1.31144	0	0	0	0	1.31144	0	PeriChon
GCGGGTTTCTGTCTCG-5386STDY7557336	0	0	0	3.32096	0	1.5712	1.5712	0	0	0	0	0	0	0	0	OCP
GCTCCTAAGGTAGCTG-5386STDY7557336	0	0	1.28568	3.87345	1.83006	3.20088	2.96113	0	0	0	0	0	0	0	0	RestingChon
GCTCCTAGTCAGAATA-5386STDY7557336	0	0	1.37258	3.81071	0	1.37258	3.07355	0	0	0	0	0	0	0	0	ProlifChon
GCTCCTATCAGCTCTC-5386STDY7557336	0	1.23761	0	2.58301	0	0	0	0	0	0	0	0	0	0	0	OCP
GCTCCTATCCAGGGCT-5386STDY7557336	1.06685	1.06685	1.5712	1.90489	0	0	1.06685	0	0	0	0	0	0	0	0	OCP
GCTCCTATCCCTAACC-5386STDY7557336	0	0	2.27129	5.23578	0	0	3.57704	2.64175	1.67634	0	0	0	0	0	0	ProlifChon
GCTCCTATCGCGCCAA-5386STDY7557336	0	0	2.99992	4.34816	0	0	4.06478	2.35537	0	0	0	0	0	0	0	ProlifChon
GCTCTGTAGCTAGCCC-5386STDY7557336	0	0	1.05524	4.0129	0	3.78581	3.23256	0	0	0	0	0	0	0	0	RestingChon
GCTCTGTCAAGGCTCC-5386STDY7557336	0	0	2.33946	4.11093	0	0	3.54824	1.8909	0	0	0	0	0	0	0	ProlifChon
GCTCTGTGTCGGCATC-5386STDY7557336	0	0	0	2.3768	0	0	0	0	0	0	0	0	0	0	0	OCP
GCTCTGTGTTCTGAAC-5386STDY7557336	0	0	1.27165	3.18224	1.27165	3.67633	1.81376	0	0	0	0	0	0	0	0	OCP
GCTCTGTTCTGATTCT-5386STDY7557336	0	0	1.92171	4.30281	0	0	3.45383	1.36515	0	0	0	0	0	0	0	ProlifChon
GCTGCAGGTACTTAGC-5386STDY7557336	0	0	1.89971	4.3892	0	0	3.55831	0	0	0	0	0	0	0	0	RestingChon
GCTGCGAAGCTGAAAT-5386STDY7557336	0	1.1341	1.1341	4.70624	0	1.65187	3.09484	0	0	0	0	0	0	0	0	RestingChon
GCTGCGATCACGACTA-5386STDY7557336	0.923064	0	1.39475	3.34307	0.923064	0.923064	1.39475	0	0	0.923064	0	0	0	0	0	OCP
GCTGCTTAGCGATATA-5386STDY7557336	0	0	1.70373	3.72447	0	0	2.81722	0	0	0	0	0	0	0	0	ProlifChon
GCTGCTTAGGGTTTCT-5386STDY7557336	0	1.85033	1.85033	4.94457	0	3.78181	2.46163	0	0	0	0	0	0	0	0	ProlifChon
GCTGCTTCAGCTGCAC-5386STDY7557336	1.12195	0	1.97581	3.92592	0.710698	0	2.74057	0	0	0	0	0	0	0	0	OCP
GCTGCTTGTCTTCAAG-5386STDY7557336	0.543408	0	1.80056	4.35051	0	0.543408	4.0484	1.80056	1.67357	0	0	0	0	0	0	ProlifChon
GCTGCTTTCCTGCAGG-5386STDY7557336	0	0	0	4.97029	2.38571	0	3.81553	1.7806	1.7806	0	0	0	0	0	0	ProlifChon
GCTGCTTTCGCCAAAT-5386STDY7557336	0	0	1.08989	3.99446	1.08989	2.38598	3.12295	0	0	0	0	0	0	0	0	RestingChon
GCTGGGTCATCCTAGA-5386STDY7557336	0	0	1.07036	4.16267	1.07036	2.15938	2.35917	0	0	0	0	0	0	0	0	RestingChon
GCTTCCATCATGCAAC-5386STDY7557336	1.44442	0	1.44442	4.44529	0	0	2.84473	0	2.01207	0	0	0	0	0	0	ProlifChon
GCTTGAAAGATGTGGC-5386STDY7557336	0	0	0	2.31344	0	0	3.27735	0	0	0	0	0	0	0	0	OsteoB
GCTTGAAAGTCCTCCT-5386STDY7557336	1.35588	0	0	0	0	0	0	0	0	0	0	0	0	0	0	PeriChon
GCTTGAAGTGTTTGTG-5386STDY7557336	0	0	2.09381	4.61136	1.21548	3.46056	2.86809	1.21548	0	0	0	0	0	0	0	RestingChon
GCTTGAATCAAACAAG-5386STDY7557336	0	1.56999	2.1533	2.1533	0	0	0	0	0	0	0	0	0	0	0	InterZone
GCTTGAATCCAGATCA-5386STDY7557336	0	0	0	1.27722	1.27722	0	1.82023	0	0	0	0	0	0	1.27722	0	OCP
GGAAAGCAGGAGCGTT-5386STDY7557336	0	0	1.83986	4.08181	0	1.51082	3.37566	0	0	0	0	1.51082	0	0	0	RestingChon
GGAACTTAGAGGGATA-5386STDY7557336	0	2.32318	0	4.86687	0	4.18139	3.35426	0	0	0	0	0	0	0	0	RestingChon
GGAACTTCATCGACGC-5386STDY7557336	0.787368	0	0	3.57601	1.22237	0	3.00378	0	0.787368	0	0	1.22237	0	0	0	ProlifChon
GGAACTTGTCGAACAG-5386STDY7557336	0	0	1.64526	5.12571	0	3.53976	2.87522	1.64526	0	0	0	0	0	0	0	RestingChon
GGAATAAAGGACATTA-5386STDY7557336	0	1.00226	1.49265	3.5194	1.00226	3.077	2.5704	1.00226	0	0	0	0	0	0	0	RestingChon
GGAATAAAGTGGGCTA-5386STDY7557336	0	0	1.08715	4.12616	0	3.59414	1.93114	0	0	0	0	1.59566	0	0	0	RestingChon
GGAATAACAGGCTCAC-5386STDY7557336	0	1.46123	0	2.03111	0	0	0	0	0	0	0	0	0	0	0	OCP
GGAATAAGTCGAGTTT-5386STDY7557336	0	0	1.26779	3.84916	1.80926	2.62212	3.17709	0	0	0	0	0	0	0	0	RestingChon
GGAATAATCTTGTCAT-5386STDY7557336	0	0.520004	1.31591	3.87246	0	0	2.72934	0	0	0	0	0	0	0	0	OCP
GGACAAGAGACCGGAT-5386STDY7557336	1.96045	1.10994	0	2.84917	0	0	0	0	0	0	0	0	0	0	0	OCP
GGACAAGCAGATCCAT-5386STDY7557336	0	0	2.06426	4.24556	0	0	3.71115	0.865374	0	0	0	0	0	0	0	ProlifChon
GGACAAGCAGCCAATT-5386STDY7557336	0	0	1.95888	4.12574	1.10871	0	1.95888	0	0	0	0	0	0	0	0	ProlifChon
GGACAAGGTAGGACAC-5386STDY7557336	0	0	0	2.84077	0	0	0	0	0	0	0	0	0	0	0	ProlifChon
GGACAAGTCCGAGCCA-5386STDY7557336	0	0	0	0	0	0	2.47448	0	0	0	0	0	0	0	0	OCP
GGACAAGTCGGCGGTT-5386STDY7557336	2.41876	0	1.48402	3.21384	1.48402	0	0	0	0	0	0	0	0	1.48402	0	OCP
GGACAAGTCTACTATC-5386STDY7557336	0	0	2.27324	4.12674	0	3.30073	2.91352	0	0	0	0	0	0	0	0	ProlifChon
GGACAGAAGGACGAAA-5386STDY7557336	0	0	0	4.05084	0.647321	0	3.77939	0	0	0	0	0	0	0	0	ProlifChon
GGACAGACACGACGAA-5386STDY7557336	0	0	2.52506	4.34179	0	1.19341	2.96458	1.72217	0	0	0	1.19341	0	0	0	ProlifChon
GGACAGACATTCTTAC-5386STDY7557336	0	0	2.99198	5.20774	0	0	3.1659	0	0	0	0	0	0	0	0	ProlifChon
GGACAGATCCCATTAT-5386STDY7557336	0	1.12672	1.12672	3.53713	0	0	3.17557	0	0	0	0	1.64307	0	0	0	RestingChon
GGACAGATCTGGTGTA-5386STDY7557336	1.55775	0	0	3.54769	1.55775	2.13963	0	0	0	0	0	0	0	0	0	OCP
GGACATTAGCTAGTCT-5386STDY7557336	0	0	1.41376	3.46929	1.41376	2.59865	2.97901	0	0	0	0	0	0	0	0	ChondroProg
GGACATTAGGTTACCT-5386STDY7557336	0	0	2.88275	2.88275	0	0	0	0	0	0	0	0	0	0	0	ProlifChon
GGACATTAGTGGCACA-5386STDY7557336	0	0	0	4.77923	0	0	1.41235	1.41235	2.33377	0	0	0	0	0	0	ProlifChon
GGACGTCCAGGATTGG-5386STDY7557336	2.12944	0	0	0	0	0	0	0	0	0	0	0	0	0	1.54864	OsteoB
GGACGTCGTTCACCTC-5386STDY7557336	0	0	1.32042	3.86419	0	3.44025	3.00642	1.32042	0	0	0	0	0	0	0	RestingChon
GGACGTCTCTCAAGTG-5386STDY7557336	0	0	0.929419	3.74696	0.929419	3.59071	3.04116	1.40268	0	0	0	0	0	0	0	RestingChon
GGAGCAAAGTCCTCCT-5386STDY7557336	0	1.05135	2.13369	3.73655	1.05135	2.87658	2.13369	0	0	0	0	0	0	0	0	OCP
GGAGCAACACACCGAC-5386STDY7557336	0	0	2.26006	4.3415	1.35099	0	2.97543	0	0	0	0	0	0	0	0	ProlifChon
GGATGTTAGAGTCTGG-5386STDY7557336	0	0	0	3.47742	0	0	4.45625	0	0	0	0	0	0	0	0	ProlifChon
GGATGTTTCGTGGTCG-5386STDY7557336	0	0	0	1.43875	0	0	0	0	0	0	0	0	0	1.43875	0	PeriChon
GGATTACAGCAACGGT-5386STDY7557336	1.56969	0	1.56969	1.56969	0	0	0	0	0	0	0	0	0	0	0	PeriChon
GGCAATTAGAGGTACC-5386STDY7557336	1.22338	0	0	1.22338	0	0	1.22338	0	0	0	0	0	0	0	0	OCP
GGCAATTAGCTGATAA-5386STDY7557336	0	0	0	0	0	0	0	0	0	0	0	0	0	0	0	InterZone
GGCAATTCACTCAGGC-5386STDY7557336	0	0	1.13039	4.14088	0	0	3.54241	0.717078	0	0	0	0	0	0	0	ProlifChon
GGCAATTGTTATCACG-5386STDY7557336	0	0	1.67141	3.6858	0	3.29279	2.77999	0	0	0	0	0	0	0	0	RestingChon
GGCAATTTCAATCACG-5386STDY7557336	0	1.48508	0	2.42	0	0	0	0	0	0	0	0	0	0	0	OCP
GGCCGATAGAGCAATT-5386STDY7557336	0	0	0	2.23322	0	0	0	0	0	0	0	0	0	0	0	OCP
GGCCGATCAATCACAC-5386STDY7557336	0	0	1.91124	3.7216	0	2.52756	2.79508	1.07175	0	0	0	1.91124	0	0	0	RestingChon
GGCCGATCATCGATTG-5386STDY7557336	0	0	0	4.87612	2.36448	0	3.22272	0	0	0	0	0	0	0	0	ProlifChon
GGCCGATTCATGCATG-5386STDY7557336	1.65443	0	0	0	0	0	0	0	0	0	0	0	0	1.65443	0	PeriChon
GGCGACTGTTAAGGGC-5386STDY7557336	0	0	1.63463	4.50837	1.11965	2.10696	3.16554	0	0	0	0	0.708964	0	0	0	RestingChon
GGCGTGTCAGGGCATA-5386STDY7557336	0	0	1.65273	3.94457	0	3.54874	2.61473	0	0	0	0	0	0	0	0	RestingChon
GGCGTGTTCTGTCTCG-5386STDY7557336	0	0	3.10659	4.25377	1.84628	1.84628	1.84628	0	0	0	0	2.45722	0	0	0	RestingChon
GGCGTGTTCTTATCTG-5386STDY7557336	0	0	0	0	0	0	0	0	0	0	0	0	0	0	0	PeriChon
GGCTCGACAACTGGCC-5386STDY7557336	0	0	2.02096	4.33433	0.969412	2.02096	3.24048	0.969412	0	0	0	0	0	0	0	RestingChon
GGCTCGAGTCAAGCGA-5386STDY7557336	0	0	1.58865	4.03484	0.680203	0	3.37602	1.36682	0	0	0	0	0	1.08132	0	ProlifChon
GGCTGGTAGATGTGTA-5386STDY7557336	0	0	1.8256	4.45481	1.00632	2.26981	3.57544	1.49762	0	0	0	0	0	0	0	RestingChon
GGCTGGTAGCGGCTTC-5386STDY7557336	0	0	1.05573	3.23328	0	2.88293	3.23328	0	0	0	0	0	0	0	0	RestingChon
GGCTGGTGTAGCTAAA-5386STDY7557336	0	1.76478	0	1.76478	0	0	0	0	0	0	0	0	0	0	0	OCP
GGCTGGTGTTCGTGAT-5386STDY7557336	0	0	0	0	0	0	0	0	0	0	0	0	0	0	0	PeriChon
GGGAATGGTTGGTGGA-5386STDY7557336	0	0	0	5.27172	0	0	3.93183	1.981	0	0	0	0	0	0	0	RestingChon
GGGAATGTCATACGGT-5386STDY7557336	0	0	0	0	0	0	1.57241	0	0	0	0	0	0	0	0	OsteoB
GGGACCTAGGCTCAGA-5386STDY7557336	0	0	1.14801	3.73497	0	3.28926	3.36643	0	0	0	0	0	0	0	0	RestingChon
GGGACCTCAGACAGGT-5386STDY7557336	0	0	1.90667	4.18886	0	2.79005	3.00083	0	0	0	0	1.57286	0	0	0	RestingChon
GGGACCTGTGTGGTTT-5386STDY7557336	0	0	2.00411	4.62602	0	0	3.08482	2.36361	0	0	0	0	0	0	0	ProlifChon
GGGACCTTCAACACCA-5386STDY7557336	0	0	0.958773	4.45725	0	2.20193	3.549	1.76224	0	0	0	1.43912	0	0	0	RestingChon
GGGACCTTCTCGCATC-5386STDY7557336	1.67598	0	0	0	0	0	0	0	0	0	0	0	0	1.67598	0	PeriChon
GGGAGATAGGACAGAA-5386STDY7557336	2.28188	0	1.36907	1.9262	0	0	0	0	0	0	0	0	0	0	0	OCP
GGGAGATAGTGGTAGC-5386STDY7557336	0	0	0	4.32336	2.76559	0	4.01801	1.78554	0	0	0	1.78554	0	0	0	ProlifChon
GGGAGATCACGTCAGC-5386STDY7557336	0	0	2.06102	4.16511	0.99824	1.81491	3.34695	1.48772	0	0	0	0	0	0	0	ProlifChon
GGGAGATTCATAACCG-5386STDY7557336	0	0	3.02148	4.59116	1.77163	2.74991	2.37592	0	0	0	0	0	0	0	0	RestingChon
GGGATGAAGAGAACAG-5386STDY7557336	0	0	0	4.12179	1.12883	3.85068	3.70743	1.12883	0	0	0	0	0	0	0	RestingChon
GGGATGAAGGCCATAG-5386STDY7557336	0	1.2054	1.73628	3.95963	0	2.70995	3.6483	0	0	0	0	1.2054	0	0	0	RestingChon
GGGATGAGTACAGCAG-5386STDY7557336	0	0	0	4.16135	0	0	3.09343	0	0	0	0	2.08163	0	0	0	ProlifChon
GGGCACTCAGCGAACA-5386STDY7557336	0	1.3606	0	0	0	0	0	0	0	0	0	0	0	0	0	InterZone
GGGCACTCATTAGGCT-5386STDY7557336	0	0	0.92729	3.93988	0	0	4.24484	1.40002	0.92729	0	0	0	0	0	0	ProlifChon
GGGCACTGTGGTTTCA-5386STDY7557336	1.71149	0	1.71149	2.95224	0	0	0	0	0	0	0	0	0	1.71149	0	OCP
GGGCACTTCGAACGGA-5386STDY7557336	0	0	1.77447	4.00494	0	3.95929	3.23812	1.23796	0	0	0	0	0	0	0	RestingChon
GGGCACTTCGACCAGC-5386STDY7557336	0	0	0	3.78581	1.05524	1.05524	2.77142	1.88979	0	0	0	0	0	0	0	ProlifChon
GGGCATCTCCATGAGT-5386STDY7557336	1.44914	1.44914	0	0	0	0	0	0	0	0	0	0	0	2.01742	0	PeriChon
GGGTCTGAGCGACGTA-5386STDY7557336	0	0	0.969615	3.24079	0	0	0	0.969615	0	0	0	0	0	0	0	OCP
GGGTCTGAGCGGATCA-5386STDY7557336	0	0	0	2.88205	0	1.05512	2.3381	0	0	0	0	0	0	0	0	RestingChon
GGGTCTGAGGCACATG-5386STDY7557336	0	1.33303	0	1.33303	0	0	1.33303	0	0	0	0	0	0	0	0	PeriChon
GGGTCTGCAAAGAATC-5386STDY7557336	0	0	1.58816	4.62209	0.442369	0	4.30254	1.88159	1.79301	0	0	0	0	0	0	ProlifChon
GGGTCTGTCTTCAACT-5386STDY7557336	0	0	1.84001	5.28307	0	0	3.48981	2.45042	0	0	0	0	0	0	0	ProlifChon
GGGTTGCAGGAATGGA-5386STDY7557336	0	0	1.75865	3.92489	0.588214	2.68192	3.4729	0	0	0	0	0.956103	0	0	0	ProlifChon
GGGTTGCCACAGGCCT-5386STDY7557336	0	0	1.89794	3.55629	0	0	2.51319	0	0	0	0	0	0	0	0	ProlifChon
GGGTTGCTCCTAGTGA-5386STDY7557336	0	1.75521	1.75521	5.18197	0	0	2.35796	0	1.75521	0	0	0	0	0	0	ProlifChon
GGTATTGAGATGGCGT-5386STDY7557336	0	0	0	3.30937	0	3.98408	3.52518	0	0	0	0	0	0	0	0	RestingChon
GGTATTGAGCGATCCC-5386STDY7557336	0	0	0	0	0	0	0	0	0	0	0	0	0	0	1.66131	PeriChon
GGTATTGGTCCCTTGT-5386STDY7557336	0	0	2.67257	3.72404	0	2.67257	0	0	0	0	0	0	0	0	0	OCP
GGTATTGGTCTCCCTA-5386STDY7557336	0	0	0	3.96001	0	0	2.89882	0	0	0	0	0	0	0	0	ProlifChon
GGTATTGGTTACCAGT-5386STDY7557336	2.24107	0	0	0	0	2.24107	0	0	0	0	0	0	0	0	0	PeriChon
GGTATTGTCCTAGTGA-5386STDY7557336	0	0	1.40087	4.33662	0.702888	0	3.65647	1.62498	0.702888	0	0	0	0	0	0	ProlifChon
GGTGCGTGTATATGGA-5386STDY7557336	0	0	2.77847	4.73802	0	0	4.23301	0	0	0	0	0	0	0	0	ProlifChon
GGTGCGTTCTCCAGGG-5386STDY7557336	0	0	0	4.21418	0	0	3.84619	1.12573	0	0	0	0	0	0	0	ProlifChon
GGTGTTAAGGATGGAA-5386STDY7557336	0	1.83204	0	0	0	0	0	0	0	0	0	0	0	0	0	OCP
GGTGTTAAGGATTCGG-5386STDY7557336	0	0	1.69769	4.28194	0	1.17268	3.66153	1.17268	0	0	0	0	0	0	0	ProlifChon
GGTGTTACATGGTCTA-5386STDY7557336	0	0	0	4.64426	0	2.42468	2.8002	0	0	0	0	0	0	0	0	RestingChon
GGTGTTATCTTTACAC-5386STDY7557336	0	0	0	4.40139	0	3.05121	2.77918	0	0	0	0	0	0	0	0	RestingChon
GTAACGTAGATGTCGG-5386STDY7557336	0	1.5631	0	1.5631	0	0	0	0	0	0	0	0	0	1.5631	0	PeriChon
GTAACGTGTGCGCTTG-5386STDY7557336	0	1.29619	1.29619	0	0	0	0	0	0	0	0	0	0	0	0	OCP
GTAACGTTCTTCATGT-5386STDY7557336	0	1.17007	2.29141	3.32023	1.17007	3.39749	3.39749	0	0	0	0	0	0	0	0	RestingChon
GTAACTGAGGCTCTTA-5386STDY7557336	0	0	1.84269	4.40709	0.84517	0	3.83222	0	0	0	0	0	0	0	0	ProlifChon
GTAACTGCACTCTGTC-5386STDY7557336	0	0	1.01949	3.64304	0	3.43787	3.17944	0	0	0	0	0	0	0	0	RestingChon
GTACGTAAGAAACCAT-5386STDY7557336	0	0	1.96659	3.24201	0	0	0	0	0	0	0	0	0	0	0	OCP
GTACGTAAGAGGTACC-5386STDY7557336	1.07467	0	0	1.07467	0	0	0	0	0	0	0	0	0	0	0	PeriChon
GTACGTACACTACAGT-5386STDY7557336	0	0	0	1.4093	0	0	0	0	0	0	0	0	0	1.4093	0	PeriChon
GTACGTAGTAGAGCTG-5386STDY7557336	2.97172	0	0	0	0	0	0	0	0	0	0	0	0	0	0	PeriChon
GTACGTAGTCTAAAGA-5386STDY7557336	0	0	0	3.38865	1.75284	3.66786	2.7287	0	0	0	0	0	0	0	0	RestingChon
GTACGTAGTGAGGGAG-5386STDY7557336	0	0	1.41024	5.30976	0	0	3.55724	0	0	0	0	1.41024	0	0	0	ProlifChon
GTACGTATCATTCACT-5386STDY7557336	0	0	0	3.18089	0	0	2.1621	0	0	0	0	0	0	0	0	OCP
GTACTCCCACCGATAT-5386STDY7557336	1.92645	0	0	0	0	0	0	0	0	0	0	0	0	0	0	PeriChon
GTACTCCCAGTGGAGT-5386STDY7557336	0	0	2.72463	4.22219	0	2.72463	3.06144	0	0	0	0	0	0	0	0	RestingChon
GTACTCCGTATCACCA-5386STDY7557336	0.891696	0	0	4.48633	1.35546	0	3.6486	1.35546	0	0	0	0	0	0	0	ProlifChon
GTACTTTGTTTCCACC-5386STDY7557336	0	0	1.38851	3.95414	0	0	3.86362	1.38851	0	0	0	0.918064	0	0	0	ProlifChon
GTAGGCCAGGCAATTA-5386STDY7557336	0	0	2.52823	4.65188	0	0	3.50519	1.725	0	0	0	0	0	0	0	ProlifChon
GTAGGCCAGGCTAGAC-5386STDY7557336	0	0	2.71894	4.19201	0	3.70525	2.71894	0	0	0	0	0	0	0	0	RestingChon
GTAGGCCGTCAACTGT-5386STDY7557336	0	0	0.801126	4.00795	0.801126	0	3.5663	1.54418	0	0	0	0	0	0	0	ProlifChon
GTAGGCCGTGGTAACG-5386STDY7557336	0	0	0	4.9346	2.23695	0	3.41037	2.23695	0	0	0	0	0	0	0	ProlifChon
GTAGTCAAGCCACGCT-5386STDY7557336	0	0	1.97751	4.28475	0	1.97751	2.8071	0	0	0	0	0	0	0	0	RestingChon
GTAGTCAAGGAGTAGA-5386STDY7557336	0	0	2.0446	3.20036	0	2.24152	3.32878	0	0	0	0	1.47317	0	0	0	RestingChon
GTAGTCAAGGCATTGG-5386STDY7557336	0	0	0.801329	3.86458	0	3.4172	2.90137	0	0	0	0	0	0	0	0	RestingChon
GTAGTCACAGGGTACA-5386STDY7557336	0	0	0	1.90424	0	0	0	0	0	0	0	0	0	0	0	OCP
GTAGTCAGTTAAGATG-5386STDY7557336	0	0.796752	1.2345	3.93087	0	0	3.44866	1.2345	0	0	0	0	0	0	0	ProlifChon
GTAGTCAGTTGCCTCT-5386STDY7557336	1.4223	1.4223	0	0	0	0	0	0	0	0	0	0	0	0	0	PeriChon
GTATCTTCACCTGGTG-5386STDY7557336	0	0	1.90789	4.24659	0	2.52395	3.56765	0	0	0	0	0	0	0	0	RestingChon
GTATCTTGTCCAACTA-5386STDY7557336	0	0	0	5.03862	0	0	2.15904	0	0	0	0	0	0	0	0	RestingChon
GTATTCTCACCCAGTG-5386STDY7557336	0	0	2.31286	3.49231	0	3.73683	2.31286	0	0	0	0	0	0	0	0	RestingChon
GTATTCTTCCACGTTC-5386STDY7557336	0.692747	0	1.38569	4.26189	0	0	3.40042	0.692747	1.38569	0	0	0	0	0	0	ProlifChon
GTCAAGTTCAACGAAA-5386STDY7557336	0	0	1.79552	4.66791	0	0	3.04882	0	0	0	0	0	0	0	0	RestingChon
GTCAAGTTCCTGTAGA-5386STDY7557336	0	0	0	3.46798	0	0	0	0	0	0	0	0	0	0	0	OCP
GTCACAAGTCCAAGTT-5386STDY7557336	0	0	0	0	0	0	0	0	0	0	0	0	0	0	0	PeriChon
GTCACAATCACTCTTA-5386STDY7557336	1.11322	0	0	1.62695	0	0	0	0	0	0	0	0	0	0	0	PeriChon
GTCACGGAGGGCTCTC-5386STDY7557336	0	1.47981	2.4138	4.45206	2.4138	0	2.67886	0	0	0	0	0	0	0	0	RestingChon
GTCACGGCAAAGTGCG-5386STDY7557336	0	0	0	1.50739	0	0	0	0	0	0	0	0	0	0	0	PeriChon
GTCACGGGTCGAAAGC-5386STDY7557336	1.87344	0	0	1.04271	0	0	0	0	0	0	0	0	0	0	0	PeriChon
GTCACGGTCTCGTTTA-5386STDY7557336	0	0.870102	2.07138	4.1277	0.870102	0	3.14391	1.87925	0	0	0	0	0	0	0	ProlifChon
GTCATTTGTAACGACG-5386STDY7557336	1.23501	0	0	1.23501	0	1.23501	0	0	0	0	0	0	0	0	0	PeriChon
GTCATTTGTGCGAAAC-5386STDY7557336	0	0	2.78439	4.84876	1.80225	3.94416	2.78439	0	0	0	0	0	0	0	0	RestingChon
GTCCTCACATTGAGCT-5386STDY7557336	0	0	0	3.16935	0	2.51737	2.51737	0	0	0	0	0	0	0	0	ChondroProg
GTCCTCAGTCCAGTTA-5386STDY7557336	0	0	2.06582	4.82873	0	0	3.22372	2.06582	0	0	0	2.06582	0	0	0	ProlifChon
GTCCTCATCAGTGCAT-5386STDY7557336	1.2958	0	1.2958	3.49186	1.8418	3.31561	1.8418	0	0	0	0	0	0	0	0	RestingChon
GTCCTCATCGGTGTTA-5386STDY7557336	0	0	2.14782	4.54666	0	3.89017	3.72215	0	0	0	0	0	0	0	0	RestingChon
GTCGGGTAGGTGTGGT-5386STDY7557336	0	0	1.91872	4.47942	0.897339	0	3.40324	2.41336	2.64458	0	0	0	0	0	0	ProlifChon
GTCGGGTCACGGACAA-5386STDY7557336	0	0	0	0	0	0	0	0	0	0	0	0	0	0	1.3975	PeriChon
GTCGGGTGTGACCAAG-5386STDY7557336	0	0	1.61442	4.29659	0	2.57069	3.44001	1.10276	0	0	0	0	0	0	0	ProlifChon
GTCGTAACATTCACTT-5386STDY7557336	0	0	1.48932	4.27626	1.48932	0	3.34894	0.762994	0.762994	0	0	0	0	0	0	ProlifChon
GTCGTAAGTAATCACC-5386STDY7557336	0	0	0	3.55554	0	0	2.39808	0	0	0	0	0	0	0	0	OCP
GTCGTAATCCGCAAGC-5386STDY7557336	0.827676	0	1.58186	4.05477	0	0	3.07306	1.27424	0	0.827676	0	0	0	0	0	ProlifChon
GTCTCGTTCTTTAGTC-5386STDY7557336	0	0	0	4.01097	1.47877	3.20732	2.6776	0	0	0	0	0	0	0	0	RestingChon
GTCTTCGCAAGCGCTC-5386STDY7557336	0	0	1.70686	4.19597	0	0	3.25091	0	0	0	0	0	0	0	0	ProlifChon
GTGAAGGGTCGCGAAA-5386STDY7557336	0	1.07862	1.92013	3.40483	1.07862	3.33821	3.10668	0	0	0	0	0	0	0	0	RestingChon
GTGAAGGTCACTTCAT-5386STDY7557336	2.36085	0	0	1.43508	0	0	0	0	0	0	0	1.43508	0	2.00148	2.00148	PeriChon
GTGCAGCAGGGTTCCC-5386STDY7557336	0	0	1.71671	3.84293	1.71671	2.31574	2.95828	1.18879	0	0	0	0	0	0	0	RestingChon
GTGCAGCCACTCAGGC-5386STDY7557336	0	1.56864	1.56864	4.77747	2.15179	1.90213	3.24652	1.06473	0	0	0	0	0	0	0	RestingChon
GTGCAGCGTACATCCA-5386STDY7557336	1.59723	0	0	1.08845	0	0	0	0	0	0	0	0	0	1.08845	0	PeriChon
GTGCATAAGCTACCTA-5386STDY7557336	0	0	1.81076	4.31974	1.26907	3.37187	3.06621	0	0	0	0	0	0	0	0	RestingChon
GTGCATACAATGGACG-5386STDY7557336	1.52374	0	0	0	1.52374	0	0	0	0	0	0	0	0	0	0	OCP
GTGCGGTAGCCAGAAC-5386STDY7557336	0	0	0	0	0	0	0	0	0	0	0	0	0	3.37175	0	PeriChon
GTGCGGTGTAGCTGCC-5386STDY7557336	0	0	0.95561	0.95561	0	0	0	0	0	0	0	0	0	0	0	PeriChon
GTGCGGTGTGCTGTAT-5386STDY7557336	0	0	1.10438	3.97877	0	2.84134	3.50488	0	0	0	0	0	0	0	0	RestingChon
GTGCGGTTCACCGTAA-5386STDY7557336	1.22525	0	1.22525	0	0	0	0	0	0	0	0	0	0	0	0	OCP
GTGCGGTTCGGAGGTA-5386STDY7557336	0	0	1.15975	2.02385	0	0	0	0	0	0	0	0	0	0	0	OCP
GTGCTTCAGTTAACGA-5386STDY7557336	1.96106	0	0	0	0	0	1.39956	0	0	0	0	0	0	1.96106	0	PeriChon
GTGCTTCCAATCCAAC-5386STDY7557336	0	0	0	4.33485	0	3.41078	2.60656	0	0	0	0	0	0	0	0	RestingChon
GTGCTTCCATTGGCGC-5386STDY7557336	0	0	0	4.99016	0	0	3.33774	2.0527	0	0	0	0	0	0	0	ProlifChon
GTGGGTCAGAACAATC-5386STDY7557336	0	0	0	1.50059	0	0	1.50059	0	0	0	0	1.50059	0	0	0	InterZone
GTGGGTCGTAGCGTAG-5386STDY7557336	0	0	0	5.27436	1.72728	0	3.85553	2.32735	0	0	0	0	0	0	0	ProlifChon
GTGGGTCTCCATGCTC-5386STDY7557336	0	0	0	0	0	0	1.24761	0	0	0	0	0	0	1.24761	0	PeriChon
GTGTGCGCATATGAGA-5386STDY7557336	0	0	0	3.56682	0	3.35071	3.07465	0	0	0	0	0	0	0	0	RestingChon
GTGTTAGCAACGATCT-5386STDY7557336	0	0	2.06663	3.84988	0	2.06663	2.06663	0	0	0	0	0	0	0	0	RestingChon
GTGTTAGGTGGACGAT-5386STDY7557336	1.18927	0	0	3.98057	1.71728	2.06102	3.34695	1.18927	0	0	0	0	0	0	0	ProlifChon
GTGTTAGTCTTGAGAC-5386STDY7557336	0	0	1.07875	4.78248	0	0	3.73196	0	0	0	0	1.07875	0	0	0	RestingChon
GTTAAGCAGAGCCCAA-5386STDY7557336	0	0	0	0	0	0	0	0	0	0	0	0	0	0	0	PeriChon
GTTAAGCGTTACAGAA-5386STDY7557336	0	0	2.15701	3.79151	1.2665	3.36842	3.27655	0	0	0	0	0	0	0	0	RestingChon
GTTAAGCTCCGCATAA-5386STDY7557336	1.54081	0	0	0	0	0	0	0	0	0	0	0	0	0	0	PeriChon
GTTAAGCTCTAGAGTC-5386STDY7557336	0	0	0	2.54858	0	0	0	0	0	0	0	0	0	0	0	OCP
GTTACAGAGAATTCCC-5386STDY7557336	0	0	2.17548	4.95241	0	0	2.17548	2.17548	0	0	0	0	0	0	0	ProlifChon
GTTACAGCAGACACTT-5386STDY7557336	0	0	1.68702	4.74916	0	0	3.31128	1.68702	0	0	0	0	0	0	0	ProlifChon
GTTACAGCAGCTTAAC-5386STDY7557336	0	0	2.62893	4.60102	0	1.66512	2.89841	0	0	0	0	2.25891	0	0	0	RestingChon
GTTCATTAGAGGTTAT-5386STDY7557336	0	0	0	3.92708	1.70902	0	3.43903	0.919422	0	0	0	0	0	0	0	ProlifChon
GTTCATTCAGTGACAG-5386STDY7557336	0	0	0	1.95975	1.95975	1.39842	0	0	0	0	0	0	0	0	0	OCP
GTTCGGGAGATGTAAC-5386STDY7557336	0	0	0	3.86368	1.49399	1.00335	3.2262	0	0	0	0	0	0	0	0	OCP
GTTCGGGCAGGTTTCA-5386STDY7557336	2.18827	0	1.83734	2.44752	1.83734	1.83734	0	0	0	0	0	1.29196	0	0	0	OCP
GTTCGGGTCCAAACTG-5386STDY7557336	0	0	0	3.95692	0	1.30827	3.33213	0	0	0	0	1.30827	0	0	0	RestingChon
GTTCTCGAGAAACGCC-5386STDY7557336	0	0	2.31492	4.70492	2.31492	0	3.34541	2.31492	0	0	0	0	0	0	0	ProlifChon
GTTCTCGCAAACGTGG-5386STDY7557336	2.00481	0	0	1.43802	0	0	0	0	0	0	0	0	0	2.00481	0	PeriChon
GTTCTCGCAAGCGATG-5386STDY7557336	0.742797	0	1.87319	3.46106	0	0	2.57413	0.742797	0	0	0	0	0	0	0	ProlifChon
GTTCTCGGTTAGAACA-5386STDY7557336	0	0	1.59176	3.58937	0	0	2.54452	1.59176	0	0	0	0	0	0	0	ProlifChon
GTTCTCGTCACTTACT-5386STDY7557336	0	0	0	4.95194	0	0	2.71104	0	0	0	0	0	0	0	0	ProlifChon
GTTCTCGTCACTTATC-5386STDY7557336	1.93807	0	0	0	0	0	0	0	0	0	0	1.93807	0	1.93807	0	PeriChon
GTTCTCGTCTCTTATG-5386STDY7557336	0	0	1.21431	4.26064	0	0	3.69067	2.22872	0	0	0	0.781155	0	0	0	ProlifChon
GTTTCTAAGTAACCCT-5386STDY7557336	2.18208	0	0	1.59582	0	0	0	0	0	0	0	0	0	0	0	PeriChon
GTTTCTACATCCTTGC-5386STDY7557336	0	0	0	1.29465	0	0	0	0	0	0	0	0	2.19156	0	0	PeriChon
GTTTCTATCAACGCTA-5386STDY7557336	0	0	1.37766	4.94438	0	0	3.20781	1.37766	0	0	0	1.37766	0	0	0	ProlifChon
TAAACCGCATTGTGCA-5386STDY7557336	0	0	1.34908	4.10975	0.668493	0	3.94	0.668493	2.66153	0	0	0	0	0	0	PrehyperChon
TAAACCGGTCAGAGGT-5386STDY7557336	0	0	1.82349	5.24997	0	0	3.08071	1.82349	1.28002	0	0	0	0	0	0	ProlifChon
TAAACCGTCCTATTCA-5386STDY7557336	1.24708	0	1.24708	4.27227	0	0	3.82085	2.13304	0	0	0	0	0	0	0	ProlifChon
TAAACCGTCTATCCTA-5386STDY7557336	0	0	0	4.77482	2.04299	0	3.19858	2.04299	0	0	0	0	0	0	0	ProlifChon
TAAACCGTCTGCGGCA-5386STDY7557336	0	0	2.49243	4.95216	2.49243	0	3.72967	0	0	1.54689	0	1.54689	0	0	0	RestingChon
TAAGAGAAGAATGTTG-5386STDY7557336	0	0	1.9735	4.61879	0.8061	2.26945	3.87303	0.8061	0	0	0	0	0	0	0	ProlifChon
TAAGAGAAGGCGCTCT-5386STDY7557336	1.81872	0	0	0	0	0	0	0	0	0	0	0	0	0	0	PeriChon
TAAGAGACAAGCCTAT-5386STDY7557336	0	0	2.75956	2.75956	0	0	2.75956	0	0	0	0	0	0	0	0	ProlifChon
TAAGCGTAGAAACCGC-5386STDY7557336	1.52825	0	0	2.1066	1.52825	0	0	0	0	0	0	0	0	0	0	PeriChon
TAAGCGTGTCCGTGAC-5386STDY7557336	0	1.22457	1.22457	2.73542	0	1.22457	0	0	0	0	0	0	0	0	0	OCP
TAAGCGTGTCGAATCT-5386STDY7557336	0	0	0	4.93358	0	1.62041	4.05651	0	1.62041	0	0	0	0	0	0	ProlifChon
TAAGCGTGTCTGGAGA-5386STDY7557336	0	0	0	2.34849	0	0	0	0	0	0	0	0	0	0	0	OCP
TAAGCGTTCGGCGCTA-5386STDY7557336	1.15735	1.15735	1.15735	0	0	0	0	0	0	0	0	1.67952	0	0	0	InterZone
TAAGCGTTCTCGTATT-5386STDY7557336	0	0	2.1436	4.79977	0	4.23078	2.77635	0	0	0	0	0	0	0	0	RestingChon
TAAGCGTTCTTGTACT-5386STDY7557336	0	0	0	1.30513	0	0	0	0	0	0	0	0	0	0	0	OCP
TAAGTGCAGAGAGCTC-5386STDY7557336	0	0	1.80451	3.80668	0.990408	3.44878	2.97633	0	0	0	0	0	0	0	0	RestingChon
TAAGTGCCATAGAAAC-5386STDY7557336	0	0	0	3.73502	1.02165	1.51635	2.83321	0	0	0	0	0	0	0	0	ProlifChon
TAAGTGCTCACGCATA-5386STDY7557336	0	0	1.6558	3.90658	0	0	2.24861	0	0	0	0	2.45042	0	0	0	RestingChon
TAAGTGCTCGCCAGCA-5386STDY7557336	0.994576	0	2.25317	4.35235	0	0	3.39989	0	0	0	0	0	0	0	0	ProlifChon
TACACGAAGAAACCGC-5386STDY7557336	0	0	2.35666	4.31824	1.22051	3.30608	3.46748	0	0	0	0	0	0	0	0	RestingChon
TACACGAAGTAGCCGA-5386STDY7557336	0	0	2.07551	4.47856	1.50059	2.70386	2.07551	1.50059	0	0	0	0	0	0	0	RestingChon
TACACGAAGTTAGGTA-5386STDY7557336	0	0	0	4.69566	1.81893	0	4.0573	2.80311	0	0	0	0	0	0	0	ProlifChon
TACACGATCTATGTGG-5386STDY7557336	0	0	0.860857	4.21795	0	0	3.66932	0.860857	0	0	0	0	0	0	0	ProlifChon
TACAGTGAGTACGTTC-5386STDY7557336	3.09062	0	0	0	0	0	0	0	0	0	0	0	0	0	0	PeriChon
TACAGTGCACAAGACG-5386STDY7557336	1.55864	0	1.05646	2.14062	0	0	0	0	0	0	0	0	0	1.05646	0	OCP
TACAGTGGTCTCCCTA-5386STDY7557336	0	0	1.82677	3.97289	0	1.0072	3.71289	1.49869	0	0	0	0	0	0	0	ProlifChon
TACCTATAGAAGGTTT-5386STDY7557336	0	0	1.96185	4.22299	1.40026	3.70699	2.79001	0	0	0	0	0	0	0	0	RestingChon
TACCTATTCATCACCC-5386STDY7557336	0	0	1.76458	4.26503	1.22951	0	3.22667	1.53241	0	0	0	0	0	0	0	ProlifChon
TACCTATTCCCGACTT-5386STDY7557336	0	0	2.43698	4.3509	0	2.91221	3.16195	0	0	0	0	0	0	0	0	RestingChon
TACCTATTCGTTACAG-5386STDY7557336	0	0.780129	1.74519	4.05568	0.780129	2.09069	3.15501	1.74519	0	0	0	0.780129	0	0	0	RestingChon
TACCTTAAGAATGTTG-5386STDY7557336	1.74989	0	0	0	0	0	0	0	0	0	0	0	0	0	0	PeriChon
TACCTTAAGCCATCGC-5386STDY7557336	0	0	2.20688	4.49937	1.61813	0	3.2293	1.61813	0	0	0	0	0	0	0	ProlifChon
TACCTTACACGCCAGT-5386STDY7557336	0	0	1.13438	4.12985	0	3.34711	3.09524	1.13438	0	0	0	0	0	0	0	RestingChon
TACCTTAGTGGAAAGA-5386STDY7557336	0	0	0	3.76029	1.57166	3.09015	3.50928	0	0	0	0	0	0	0	0	RestingChon
TACCTTATCTGACCTC-5386STDY7557336	0	0	1.25815	0	0	0	0	0	0	0	0	0	0	1.25815	0	PeriChon
TACCTTATCTTGTACT-5386STDY7557336	0	0	0	4.04436	2.33658	3.86554	3.64762	0	0	0	0	2.33658	0	0	0	RestingChon
TACGGATAGTAGGTGC-5386STDY7557336	0	0	2.38047	4.35995	0	0.800315	3.98394	1.77579	0	0	0	0	0	0	0	ProlifChon
TACGGGCAGAGCCCAA-5386STDY7557336	0	0	2.91188	4.94257	0	2.53324	2.91188	1.9165	0	0	0	1.9165	0	0	0	RestingChon
TACGGGCAGTGACTCT-5386STDY7557336	2.01291	2.01291	0	0	0	0	0	0	0	0	0	0	0	0	0	InterZone
TACGGGCCACAACGCC-5386STDY7557336	0	1.94113	1.38211	3.32682	2.76735	2.29756	1.38211	0	0	0	0	1.38211	0	0	0	OCP
TACGGGCGTCATGCCG-5386STDY7557336	0	0	0	2.81179	0	0	0	0	0	0	0	0	0	0	0	PeriChon
TACGGGCGTTCGTTGA-5386STDY7557336	0	0	1.75304	3.72721	1.21967	3.88612	2.72892	2.09902	0	0	0	0	0	0	0	RestingChon
TACGGGCGTTTGGGCC-5386STDY7557336	0	0	2.82572	4.92038	1.18405	0	4.09363	1.18405	3.48878	0	0	0	0	0	0	PrehyperChon
TACGGGCTCTCTTATG-5386STDY7557336	0	2.07308	2.70126	4.43546	2.07308	3.0841	2.07308	0	0	0	0	0	0	0	0	RestingChon
TACGGTAAGTTCGATC-5386STDY7557336	0	0	2.24697	4.38141	0.879561	0	3.73494	1.65432	0	0	0	0	0	0	0	ProlifChon
TACGGTAGTAACGCGA-5386STDY7557336	0	0	0	1.36994	1.36994	0	0	0	0	0	0	0	0	0	0	OCP
TACGGTATCTAACTGG-5386STDY7557336	3.28947	0	0	0	0	0	0	0	0	0	0	0	0	0	0	PeriChon
TACGGTATCTCATTCA-5386STDY7557336	0.97596	0	0	3.03709	2.0301	0	0	0	0	0	0	0	0	0	0	OCP
TACTCATAGATCACGG-5386STDY7557336	0	1.57393	1.57393	3.0021	0	0	1.57393	0	0	0	0	0	0	0	0	OCP
TACTCATAGCTATGCT-5386STDY7557336	0	0	1.66599	4.0007	0	3.01107	2.62993	0	0	0	0	1.14596	0	0	0	RestingChon
TACTCATAGTCGTACT-5386STDY7557336	0	0	1.71466	3.84048	1.71466	0	3.26007	0	0	0	0	0	0	0	0	ProlifChon
TACTCATCAATAGCGG-5386STDY7557336	0	1.39796	1.39796	4.2638	0	3.10586	3.23378	0	0	0	0	0	0	0	0	RestingChon
TACTCATTCCTCAACC-5386STDY7557336	0	0	1.63654	3.32837	1.97492	0	0	0	0	0	0	0	0	0	0	RestingChon
TACTCGCAGCCGTCGT-5386STDY7557336	0.95561	0	1.43521	2.361	0.95561	0	0	0	0	0	0	0	0	0	0	OCP
TACTCGCGTCTCCACT-5386STDY7557336	0.767667	0	2.07045	4.09253	0.767667	0	3.77792	1.72614	0.767667	0	0	0	0	0	0	ProlifChon
TACTTACAGGTGTTAA-5386STDY7557336	0	0	1.74996	4.21303	0.949643	2.61581	3.66446	1.42781	0	0	0	0	0	0	0	RestingChon
TACTTACCACTAAGTC-5386STDY7557336	0	0	1.23848	3.41459	0	3.13781	2.75381	1.23848	0	0	0	1.23848	0	0	0	RestingChon
TACTTACTCTCCAGGG-5386STDY7557336	0	0	0	1.45089	0	0	0	0	0	0	0	0	0	0	0	InterZone
TACTTGTAGGATGTAT-5386STDY7557336	0	2.15701	0	0	0	0	0	0	0	0	0	0	0	0	0	InterZone
TACTTGTCAAACGTGG-5386STDY7557336	0	0	0	4.17649	0	3.89391	3.10812	0	0	0	0	0	0	0	0	ProlifChon
TACTTGTCATGGGAAC-5386STDY7557336	0	0	1.75245	4.56824	0	0	3.66739	0	0	0	0	0	0	0	0	RestingChon
TAGACCAAGTCGTTTG-5386STDY7557336	0.768039	0	1.91363	4.20268	0	0	3.75184	2.07106	0	0	0	0	0	0	0	ProlifChon
TAGACCACAAACCTAC-5386STDY7557336	1.5466	0	2.12716	3.96531	1.5466	0	0	0	0	0	0	0	0	0	0	OCP
TAGACCACAATGTTGC-5386STDY7557336	0	1.7564	0	3.8901	0	2.87754	1.22253	0	0	0	0	1.7564	0	0	0	RestingChon
TAGACCACAGGCGATA-5386STDY7557336	0	0	0	2.09651	0	2.72625	3.60247	0	0	0	0	0	0	0	0	RestingChon
[truncated: 23,262 more rows]

## Sheet: panel_e
index	new_celltype	adj_stage	FA1	FA2
[truncated: 38,227 more rows]

## Sheet: panel_g
phase	ChondroProg	HyperChon	MesCond	OCP	PrehyperChon	ProlifChon	RestingChon
[truncated: 3 more rows]

[truncated: 1 more sheets: panel_h-i]
