# Supplementary material for: A human embryonic limb cell atlas resolved in space and time
Source: Nature. 2023 Dec 6;635(8039):668–78. doi: 10.1038/s41586-023-06806-x (PMC7616500; doi:10.1038/s41586-023-06806-x)
Supplement: Supplementary file 23 — Source Data Extended Data Fig. 8 [file 41586_2023_6806_MOESM23_ESM.xlsx]

## Sheet: panel_a
index	PAX3	PAX7	MYF5	MYOD1	MYOG	TEAD4	MEF2C	MYOD1	MYOG	MSX1	HOXD9	MXD3	ZNF749	BCL11A	TBX3	SIX2	BARX2	CUX2	POU2F2	PITX2	GATA3	RXRG	PITX1	BRCA1	PAX7	ZNF367	E2F2	KLF4	FOSB	ETV2	MAF	IRF1	NFIC	NR3C1	CEBPD	NFIA	HOXB2	IRF3	HIC1	MYF6	OSR2	ETV4	E2F1	ETV5	STAT5A	ZNF556	BCL6	KLF10	KLF5
AACACGTGTCAGAAGC-5386STDY7537944	1.39922	0	1.19059	0	0	0.567022	0	0	0	0.567022	0.926644	0.567022	0	0.567022	0	0	0	0	0	2.39052	0	0	0.926644	0	0	0	0	0	0	0	0	0	0	0	0	0	0	0.567022	0	0	0	0	0	0	0	0	0	0	0
AACCGCGGTCTTTCAT-5386STDY7537944	0.82378	0	0.82378	0	0	0	0	0	0	0	2.00087	0	0	0	0	0.82378	0	0	0	2.00087	0	0	0	0	0	0	0	0	0	0	0	0	0.82378	0	0	0	0	0	0	0	0	0	0	0	0	0	0.82378	0	0
AACGTTGGTTCGTTGA-5386STDY7537944	0	0	0	0	1.39236	0	0	0	1.39236	0	0	0	0	0	0	0	0	0	0	1.39236	0	0	0.921148	0	0	0	0	0	0	0	0	0	0	0	0	0	0	0	0	0	0	0	0	0	0	0	0	0	0
AACTGGTCATCCGCGA-5386STDY7537944	1.04605	0	0	0	0	0	0	0	0	0	0	0	0	0	0	0	0	0	0	1.04605	0	0	0	0	0	0	0	0	0	0	0	0	0	0	0	0	0	0	0	0	0	0	0	0	0	0	0	0	0
AAGGCAGGTATTACCG-5386STDY7537944	0	0	0	0	0	0	0	0	0	0	0	0	0	1.05524	0	0	0	0	0	1.88979	0	0	0	0	0	0	0	0	0	0	0	0	1.05524	0	0	0	0	0	0	0	0	0	0	0	0	0	0	0	0
AAGGTTCAGGCAGGTT-5386STDY7537944	0	1.01735	0	2.28536	2.08733	0	0	2.28536	2.08733	0	0	0	0	1.01735	0	0	0	0	0	2.28536	0	1.01735	0	0	1.01735	0	0	0	0	0	0	0	0	0	0	0	0	0	0	0	0	0	0	0	0	0	0	0	0
AAGGTTCGTCCGTTAA-5386STDY7537944	0	0	1.02268	1.5176	0	0	0	1.5176	0	0	0	0	0	1.02268	0	0	0	0	0	2.29285	1.02268	0	0	0	0	0	0	0	0	0	0	0	0	0	0	0	0	0	0	0	0	0	0	0	0	0	0	0	0
AAGTCTGGTCTCTTTA-5386STDY7537944	0	0	0	1.47668	0	0	0	1.47668	0	0	0	0	0	1.47668	0	0	0	1.47668	0	2.04856	0	0	0	0	0	0	0	0	0	0	0	0	0	0	0	0	0	0	0	0	0	0	0	0	0	0	0	0	0
AATCCAGCAAGGTGTG-5386STDY7537944	0.924529	0	1.71597	0	0	0	0	0	0	0	0.924529	0	0	0.924529	0	0	0	0	0	0	0	0	0	0	0	0	0	0	0	0	0	0	0	0	0	0	0	0	0	0	0	0	0	0	0	0	0	0	0
AATCCAGGTATGCTTG-5386STDY7537944	0	1.16352	1.16352	1.16352	0	0	0	1.16352	0	0	1.16352	0	0	1.16352	0	0	0	0	0	0	0	0	0	0	1.16352	0	0	0	0	0	0	0	0	0	1.16352	0	0	0	0	0	0	0	0	0	0	0	0	0	0
ACATCAGAGCTGATAA-5386STDY7537944	0.840274	0	0.840274	0.840274	0	0	0	0.840274	0	0	0	0	0	1.59959	0	0	0	0	0	1.59959	0	0	0	0	0	0.840274	0	0	0	0	0	0	0	0	0	0	0	0	0	0	0.840274	0	0	0	0	0	0	0	0
ACATCAGAGGTAAACT-5386STDY7537944	0	0	1.69714	0	0	0	0	0	0	0	0	0	0	1.69714	0	1.69714	0	0	0	2.29421	1.69714	0	1.69714	0	0	0	0	0	0	0	0	0	0	0	0	0	0	0	0	0	0	0	0	0	0	0	0	0	0
ACATGGTAGAAGGTTT-5386STDY7537944	0	1.00237	0	1.00237	1.00237	0	0	1.00237	1.00237	0	1.00237	0	0	1.00237	0	0	0	0	0	1.00237	0	0	0	0	1.00237	0	0	0	0	1.00237	0	0	0	0	0	0	0	0	0	0	0	0	0	0	0	0	0	0	0
ACGAGGAGTCTACCTC-5386STDY7537944	0	0	0	0.744767	1.6908	0	1.6908	0.744767	1.6908	0	0	0	0	0	0	0	0	0	0	1.46276	0	0.744767	0	0	0	0	0	0	0	0	0	0	0	0	0	0	0	0	0	0	0	0	0	0	0	0	0	0	0
ACGGGCTAGCCAACAG-5386STDY7537944	0	0	1.22262	0	0	0	0	0	0	0	0	0.787564	0	0	0	0	0	0	0	1.7565	0	0	0	0	0	0	0	0	0	0	0	0	0.787564	0	0	0	0	0	0	0	0	0	0	0	0	0	0	0	0
ACGTCAATCATGTCTT-5386STDY7537944	0	0	0	0.952959	0	0	0	0.952959	0	0.952959	0	0	0	0	0	0	0	0	0	1.43192	0	0	0	0.952959	0	0	0	0	0	0	0	0	0	0	0	0	0	0	0	0	0	0	0	0	0	0	0	0	0.952959
ACTGAACTCAGAAATG-5386STDY7537944	0.958971	0	0	0	0	0.958971	0	0	0	0.958971	0	0	0	0.958971	0	0	0	0	0	0.958971	0	0	0.958971	0	0	0	0	0	0	0	0	0	0.958971	0	0	0	0	0	0	0	0	0	0	0	0	0	0	0	0
ACTGTCCCACAACGCC-5386STDY7537944	0.742451	0	0	1.16382	0	0	0	1.16382	0	0	1.45937	0	0	0.742451	0	0	0	0	0	1.87263	0	0	0	0.742451	0	0	0	0	0	0	0	0	0	0	0	0	0	0.742451	0	0	0	0	0	0	0	0	0	0	0
AGACGTTTCACGACTA-5386STDY7537944	1.03235	0	0	0	0	0	0	0	0	0	0	0	0	0	0	0	0	0	0	1.03235	0	0	0	0	0	0	0	0	1.52938	0	0	0	0	0	0	0	0	1.03235	0	0	1.85988	0	0	0	0	0	0	0	0
AGAGCGATCACCGTAA-5386STDY7537944	0	0	0	0	0	0	0	0	0	0	0	0	0	0	0	0	0	0	0	1.98677	0	0	1.13054	0	0	0	0	0	0	0	0	0	0	0	0	0	0	0	0	0	0	0	1.13054	0	0	0	0	0	0
AGATTGCAGCGTTGCC-5386STDY7537944	1.05738	0	0.662383	1.73995	0	0	0	1.73995	0	0	0	0	0	0.662383	0	0.662383	0	0	0	1.73995	0.662383	0	0	0	0	0	0	0	0	0	0	0	1.05738	0.662383	0	0	0	0	0	0	0	0	0	0	0	0	0	0	0
AGATTGCCAAGTTGTC-5386STDY7537944	0	0	0	1.90482	2.6086	0.762506	1.19006	1.90482	2.6086	0	0	0	0	0	0	0	0	0	0	0	0	0	0	0	0	0	0	0.762506	0.762506	0.762506	0	0	0	0	0	0	0	0.762506	0	0	0	0	0	0	0	0	0	0	0
AGATTGCCAGGCTCAC-5386STDY7537944	0	0	0	0.939509	0	0	0	0.939509	0	0	0	0	0	0.939509	0	0	0	0	0	1.58858	0.939509	0	1.2054	0	0	0	0	0.576255	0.576255	0	0	0	0.576255	0	0	0	0.576255	0.576255	0	0	0.576255	0	0.576255	0	0	0	0	0	0
AGCAGCCTCGCCTGTT-5386STDY7537944	0	0	0	0	0	0	0	0	0	0	1.41624	0	0	0	0	0	0	0	0	1.73737	0	0	0	0	0	0	0	0	0	0	0	0	0	0	0	0	0	0	0	0	0	0	0	0	0	0	0	0	0
AGCCTAATCCCAAGTA-5386STDY7537944	0.724509	0	1.14021	1.65915	0.724509	0.724509	0.724509	1.65915	0.724509	0	0	0	0	0	0	0	0	0	0	1.65915	0	0	0.724509	0	0	0	0	0	0	0	0	0	0	0	0	0	0	0	0	0	0.724509	0.724509	0	0	0	0	0	0	0
AGCCTAATCGCTAGCG-5386STDY7537944	1.23432	0	0	0	0	0	0	0	0	0	1.23432	0	0	0	0	0	0	0	0	2.25404	0	0	0	0	0	0	0	0	0	0	0	0	0	0	0	0	0	0	0	0	0	0	0	0	0	0	0	0	0
AGGGAGTGTCGCTTCT-5386STDY7537944	0	0	0	2.10343	2.10343	0	0	2.10343	2.10343	0	0	0	0	0	0	0	0	0	0	0	0	0	0	0	0	0	0	0	0	0	0	0	0	0	0	0	0	0	0	0	0	0	0	0	0	0	0	0	0
AGGGATGGTACTTGAC-5386STDY7537944	1.85634	0	0	0.854447	0	0	0	0.854447	0	0.854447	0	0	0	0	0	0	0	0	0	1.30837	0	0.854447	0	0	0	0	0	0	0	0	0	0	0	0	0	0	0	0.854447	0	0	0	0	0	0	0	0	0	0	0
AGTCTTTTCACTCCTG-5386STDY7537944	1.70538	0	1.70538	0	0	0	0	0	0	0	1.17919	0	0	1.17919	0	0	0	0	0	2.30328	1.17919	0	1.17919	0	0	0	0	0	0	0	0	0	1.17919	0	0	0	0	0	0	0	0	0	0	0	0	0	0	0	0
AGTCTTTTCATACGGT-5386STDY7537944	1.17299	0	0	1.69805	1.17299	0	0	1.69805	1.17299	0	0	0	0	0	0	0	0	0	0	2.04056	0	0	0	1.17299	0	0	0	0	0	0	0	0	0	0	0	0	1.17299	0	0	0	0	0	0	0	0	0	0	0	0
AGTGGGAGTAGAGGAA-5386STDY7537944	1.49681	0	0	0	0	0	0	0	0	0	1.49681	0	0	0	0	0	0	0	0	0	0	0	0	0	0	0	0	0	0	0	0	0	0	0	0	0	0	0	0	0	0	0	0	0	0	0	0	0	0
AGTGGGATCTACTATC-5386STDY7537944	0	1.00632	1.49762	0	0	0	0	0	0	0	0	0	0	0	0	0	0	0	0	2.07217	0	0	0	0	1.00632	0	0	0	0	0	0	0	0	0	0	0	0	1.00632	0	0	0	0	0	0	0	0	0	0	1.00632
AGTTGGTAGAGCTGGT-5386STDY7537944	0	0	1.18958	0	0	1.18958	0	0	0	0	1.71765	0	0	0	0	1.18958	0	0	0	0	1.18958	0	0	0	0	0	0	1.18958	0	0	0	0	0	0	0	0	0	1.18958	0	0	0	0	0	0	0	0	0	0	0
AGTTGGTCATGTCGAT-5386STDY7537944	0	0	0	0	1.45907	0.97493	0.97493	0	1.45907	0	1.45907	0	0	0	0	0	0	0	0	1.78389	0	0	0	0	0	0	0	0	0	0	0	0	0	0	0	0	0	0	0	0	0	0	0	0	0	0	0	0.97493	0
ATAGACCTCGATCCCT-5386STDY7537944	0.891866	0.891866	0	0	0	0	0	0	0	0	0	0	0	0	0	0	0	0	0	1.35567	0	0	0	0	0.891866	0	0	0	0	0	0	0	0	0	0	0	0	0	0	0	0	0	0	0	0	0	0	0	0
ATCATCTAGATCCCGC-5386STDY7537944	0	0	0	1.84628	2.0937	1.02199	2.0937	1.84628	2.0937	1.02199	0	0	0	0	0	0	0	0	0	1.84628	0	0	0	0	0	0	0	0	0	0	0	0	0	0	0	0	0	0	0	0	0	0	0	0	0	0	0	0	0
ATCATGGCAGGAACGT-5386STDY7537944	1.38077	0	0	0	0	0	0	0	0	0	0	0	0	1.93959	0	0	0	0	0	2.76568	0	0	0	0	0	0	0	0	0	0	0	0	0	0	0	0	0	0	0	0	0	0	0	0	0	0	0	0	0
ATCCGAACACGGCCAT-5386STDY7537944	0.766062	0	0	0.766062	0.766062	0	0	0.766062	0.766062	0	0	0	0	1.49377	0	0.766062	0	0	0	0	0	0	0	0.766062	0	0	0	0	0	0	0	0	0	0	0	0	0	0	0	0	0	0	0	0	0	0	0	0	0
ATTCTACAGACACTAA-5386STDY7537944	0	0	0	0	1.85078	0.728978	1.43957	0	1.85078	0	0.728978	0	0	1.14611	0	0	0	0	0	1.43957	0	0	0	0	0	0	0	0	0	0	0	0	0	0	0	0	0	0	0	0	0	0	0	0	0	0	0	0	0
CAAGAAATCAGCTTAG-5386STDY7537944	1.72273	0	2.06683	2.06683	0	0	0	2.06683	0	0	0	0	0	0	0	0	0	0	0	2.52569	0	0	0	0	0	0	0	0	0	0	0	0	0	0	0	0	0	0	0	0	0	0	0	0	0	0	0	0	0
CACAAACCAGGTCCAC-5386STDY7537944	0.696211	0	1.39089	0	0	0	0.696211	0	0	0	0.696211	0	0	1.39089	0.696211	1.1027	0	0	0	2.0848	0	0	0	0	0	0.696211	0	0	0	0	0	0	0	0.696211	0	0	0	0	0	0	0	0	0	0	0	0	0	0.696211	0
CACACTCTCTCGATGA-5386STDY7537944	2.44559	0	0	3.09444	0	0	0	3.09444	0	0	0	0	0	0	0	0	0	0	0	3.48469	0	0	0	0	0	0	0	0	0	0	0	0	0	0	0	0	0	0	0	0	0	0	0	0	0	0	0	0	0
CACAGGCAGGAATGGA-5386STDY7537944	1.48666	0	1.90268	0.761166	0	0	0	0.761166	0	0	0	0	0	0.761166	0	0	0	0	0	2.42187	0.761166	0	0.761166	0	0	0	0	0	0.761166	0	0	0	0.761166	0	0	0	0	0	0	0	0	0	0.761166	0	0	0	0	0	0
CACAGTAAGGGCATGT-5386STDY7537944	0	0	2.12618	0	0	0	0	0	0	0	0	0	0	0	0	0	0	0	0	2.12618	1.04581	0	0	0	0	0	0	0	0	0	0	0	0	0	0	0	0	0	0	0	0	0	0	0	0	0	0	0	0
CACATAGCACCTGGTG-5386STDY7537944	0.907267	0	0	0	0.907267	0	0.907267	0	0.907267	0	0	0	0	0	0	0	0	0	0	1.69242	0	0	0	0	0	0	0	0	0	0	0	0	0	0	0	0	0	0	0	0	0	0	0	0	0	0	0	0	0
CAGCATAAGGATGGTC-5386STDY7537944	0	0	2.33979	0	0	0	0	0	0	0	0	0	0	0	0	0	0	0	0	0	0	0	0	0	0	0	0	0	0	0	0	1.05634	0	0	0	0	0	0	0	0	0	0	0	0	0	0	0	0	0
CAGCATACACCAACCG-5386STDY7537944	0.827241	0	0	0.827241	0	0.827241	0	0.827241	0	0	0	0	0	0.827241	0	0	0	0	0	1.58125	0	0	0.827241	0	0	0	0	0	0	0	0	1.27369	0	0	0	0	0	0.827241	0	0	0	0	0	0	0	0	0	0	0
CAGCCGAGTTAAAGTG-5386STDY7537944	0	0	0	0	0	0	0	0	0	0	0	0	0	1.10939	0	0	0	0	0	1.62236	0	0	0	0	0	0	0	0	0	0	0	1.10939	0	0	0	0	0	0	0	0	0	0	0	0	0	0	0	0	0
CAGCTAAGTCTCCATC-5386STDY7537944	0	0	1.10129	1.10129	1.10129	0	0	1.10129	1.10129	0	1.10129	0	0	1.10129	0	0	0	0	0	1.61265	1.10129	0	0	0	0	0	0	0	0	0	0	0	0	0	0	0	0	0	0	0	0	0	0	0	0	0	0	0	0
CAGCTGGAGTGCGATG-5386STDY7537944	1.05904	0	0	0	1.56176	0	0	0	1.56176	0	1.56176	0	0	0	0	0	0	0	0	1.56176	0	0	1.05904	0	0	0	0	0	0	0	0	0	0	0	0	0	0	0	0	0	0	0	0	0	0	0	0	0	0
CAGCTGGCAAGTACCT-5386STDY7537944	0	0	0.713554	0.713554	0	0.713554	0	0.713554	0	0	0	0	0	1.12573	0	0	0	0	0	1.12573	0	0	0.713554	0	0	0	0	0	0	0	0	0	0	0	0	0.713554	0.713554	0.713554	0	0	0	0	0	0	0	0	0	0	0
CAGGTGCTCTCCCTGA-5386STDY7537944	1.1489	0	1.1489	0.541298	0	0	0	0.541298	0	0	0.541298	1.1489	0	0.541298	0	0	0	0	0	1.66948	0	0	0	0	0	0	0	0	0	0	0	0	0	0	0	0	0	0	0	0.541298	0	0	0	0	0	0	0	0	0
CATATGGCACAACGTT-5386STDY7537944	0	0	0	0.98818	0	0	0	0.98818	0	0	0	0	0	0	0	0	0	0	0	2.04709	0	0	0	0.98818	0	0	0	0	0	0	0	0	0	0	0	0	0	0	0	0	0	0	0	0	0	0	0	0	0
CATCAGAAGGGAGTAA-5386STDY7537944	0	0	1.00314	1.00314	0	0	0	1.00314	0	0	1.82139	0	0	0	0	0	0	0	0	1.00314	0	0	0	0	0	0	0	0	0	0	0	0	0	0	0	0	1.00314	0	0	0	1.00314	0	0	0	0	0	0	0	0
CATCAGAAGTCTCGGC-5386STDY7537944	0	0	0	0	0	0	0	0	0	0	0	0	0	1.80296	0	0	0	0	0	1.80296	0	0	0	0	0	0	0	0	0	0	0	0	0	0	0	0	0	0.98924	0	0	0	0	0	0	0	0	0	0	0
CATCAGACAGCTGCTG-5386STDY7537944	0	1.40164	0	0	1.40164	0	0	0	1.40164	0	2.32097	0	0	0	0	0	0	0	0	0	0	0	0	0	1.40164	0	0	0	0	0	0	0	0	0	0	0	0	1.40164	0	0	0	0	0	0	0	0	0	0	0
CATCGGGGTCTCTCTG-5386STDY7537944	0	0	0	0	0	0	0	0	0	0	0	0	0	1.31223	0	0	0	0	0	1.8608	1.31223	0	0	0	0	0	0	0	0	0	0	1.31223	0	0	0	0	0	0	0	0	0	0	0	0	0	0	0	0	0
CATCGGGTCTATCCCG-5386STDY7537944	0	0	0	0	0	0	0	0	0	0	0	0	0	0	0	0	0	0	0	0	0	0	0	0	0	0	0	0	0	0	0	0	0	0	0	0	0	0	0	0	0	0	0	0	0	0	0	0	0
CATGACAGTCTCATCC-5386STDY7537944	0.573065	0.573065	0.573065	0.573065	0	0	0	0.573065	0	0	0.573065	0	0	0.573065	0	0	0	0	0	1.85877	0	0	0	0	0.573065	0	0	0	0	0	0	0	0	0	0	0	0	0	0	0	0	0.573065	0	0	0	0	0	0	0
CATTCGCCAGACACTT-5386STDY7537944	0	0	0	1.40767	0.933427	0	0	1.40767	0.933427	0	0.933427	0	0	0.933427	0	0	0	0	0	0.933427	0	0	0	0	0	0	0	0	0	0	0	0	0.933427	0.933427	0	0	0	1.40767	0	0	0.933427	0	0	0	0	0	0	0	0
CATTCGCCAGTATAAG-5386STDY7537944	0	0	1.21199	0	0	0	0	0	0	0	0	0	0	0	0	0	0	0	0	0	0	0	0	0	0	0	0	0	0	0	0	0	0	0	0	0	0	0	0	0	1.74402	0	0	0	0	0	0	0	0
CCACCTAGTCGCATCG-5386STDY7537944	0	0.760862	1.18792	0	1.71569	0	0	0	1.71569	0	0.760862	0	0	0.760862	0	0	0	0	0.760862	2.60575	1.18792	0	0	0	0.760862	0	0	0	0	0	0	0	0	0	0	0	0	0	0	0	0	0	0	0	0	0.760862	0	0	0
CCACGGAGTGTAATGA-5386STDY7537944	0	0	2.18429	0	0	0	0	0	0	0	0	0	0	0	0	0	0	0	0	1.83358	0	0	0	0	0	0	0	0	0	0	0	0	0	0	0	0	0	0	0	0	0	0	0	0	0	0	0	0	0
CCATGTCTCCAAATGC-5386STDY7537944	1.40837	0	0	0.933989	0	0	0	0.933989	0	0	0.933989	0	0	0	0	0	0	0	0	2.16599	0	0	0	0	0	0	0	0	0	0	0	0	0	0	0	0	0	0	0	0	0	0	0	0	0	0	0	0	0
CCCTCCTTCGTCTGAA-5386STDY7537944	0.85205	0	0.85205	0	0	0.85205	0	0	0	0	1.85282	0	0	0.85205	0	0	0	0	0	2.0441	0	0	0	0	0	0	0	0	0	0	0	0	0	0	0	0	0	0.85205	0	0	0	0	0	0	0	0	0	0	0
CCGTACTGTCACACGC-5386STDY7537944	1.0375	0	1.0375	0	0	0	0	0	0	0	1.0375	0	0	0	0	0	0	0	0	0	0	0	0	0	0	0	0	0	0	0	0	0	0	0	0	0	0	0	0	0	0	0	0	0	0	0	0	0	0
CCGTACTGTCGAGATG-5386STDY7537944	0	0	0	1.96422	0	0	0	1.96422	0	0	0	0	0	0	0	0	0	0	0	0	0	0	0	0	0	0	0	0	0	0	0	0	0	0	0	0	0	0	0	0	0	0	0	0	0	0	0	0	0
CCTAAAGGTCGTCTTC-5386STDY7537944	0	0	0	1.86325	0	1.03492	0	1.86325	0	0	0	0	0	1.03492	0	0	1.03492	0	0	1.53251	0	0	1.03492	0	0	0	0	0	0	0	0	0	0	0	0	0	0	0	0	0	0	0	0	0	0	0	0	0	0
CCTAGCTGTTCGAATC-5386STDY7537944	0	0	2.38696	0	1.45709	0	0.740896	0	1.45709	0	0	0	0	0	0	0	0	0	0	2.2806	0	0	0.740896	0	0	0	0	0	0	0	0	0.740896	0	0	0	0	0	0	0	0	0	0	0	0	0	0	0	0.740896	0
CCTATTAAGCTAGTGG-5386STDY7537944	0	0	0	2.89357	1.66097	0	0	2.89357	1.66097	0	0	0	0	0	0	0	0	0	0	1.66097	0	0	0	0	0	0	0	0	0	0	0	0	0	0	0	0	0	0	0	0	0	0	0	0	0	0	0	0	0
CCTTTCTAGTGGTAGC-5386STDY7537944	0	0.781347	0	0	0	0	0	0	0	0	0	0	0	1.51584	0	0	0	0	0	1.21456	0	0	0	0	0.781347	0	0	0	0	0	0.781347	0	0	0	0	0	0	0	0	0	0	0	0	0	0	0	0	0	0
CGAACATCAGGGTACA-5386STDY7537944	0	0	1.15	0.731934	0.731934	0.731934	0	0.731934	0.731934	0	0	0	0	1.15	0	0.731934	0	0	0	2.14636	0	0	0	0	0	0	0	0	0	0	0	0	0	0	0	0	0	0	0	0	0	0	0	0	0	0	0	0.731934	0
CGAATGTAGGACACCA-5386STDY7537944	0.617763	0	0	1.27097	1.81297	0.617763	0	1.27097	1.81297	0	1.81297	0.617763	0	0.617763	0	0	0	0	0	1.66276	0	0.996782	0	0	0	0	0	0	0	0	0	0.617763	0	0	0	0	0	0	0	0.617763	0	0	0	0	0	0	0	0	0
CGACTTCGTCGGCACT-5386STDY7537944	0	0	1.04929	0	0	0	0	0	0	0	0	0	0	0	0	0	0	0	0	1.88204	0	0	0	0	0	0	0	0	1.04929	1.04929	0	0	1.04929	0	1.54996	0	0	0	0	0	0	0	0	0	0	0	0	0	0
CGAGCACTCACCACCT-5386STDY7537944	0.937756	0	0.937756	0	0	0.937756	0	0	0	0	1.41305	0	0	1.41305	0	0.937756	0	0	0	1.73391	0	0	0	0	0	0	0	0	0	0.937756	0	0	0	0	0	0	0	0	0	0	0	0	0.937756	0	0	0	0	0	0
CGATCGGAGTCGCCGT-5386STDY7537944	0	0	0	0	3.08583	1.1277	1.98316	0	3.08583	0	0	0	0	0	0	0	0	0	0	1.1277	0	0	0	0	0	0	0	0	0	0	0	0	0	0	0	0	0	0	0	0	0	0	0	0	0	0	0	0	0
CGATTGAGTGTAATGA-5386STDY7537944	1.49856	0	1.00709	0	0	0	0	0	0	0	1.00709	0	0	1.00709	0	0	0	0	0	1.00709	0	0	0	0	0	0	0	0	0	0	0	0	1.00709	0	0	0	1.00709	0	0	0	0	0	0	0	0	0	0	0	1.00709
CGATTGAGTTCCATGA-5386STDY7537944	0	0	1.20181	1.20181	0	0	0	1.20181	0	0	0	0	0	0	0	0	0	0	0	1.20181	0	0	0	0	0	0	0	0	0	0	0	0	0	0	0	0	0	0	0	1.20181	0	0	0	0	0	0	0	1.20181	0
CGCCAAGTCATTCACT-5386STDY7537944	0.889409	0	0	1.90728	1.66791	0	0	1.90728	1.66791	0	0	0	0	1.35258	0	0	0	0	0	1.90728	0	0	0	0	0	0	0	0	0	0	0	0	0	0	0	0	0	0	0	0	0	0	0	0	0	0	0	0	0
CGCGTTTGTCGCGAAA-5386STDY7537944	0	0	1.06548	0	0	0	0	0	0	0	0	0	0	0	0	1.06548	0	0	0	2.1528	0	0	1.06548	0	0	0	0	0	0	0	0	0	0	0	0	0	1.06548	0	0	0	0	0	0	0	0	0	0	0	0
CGCTATCAGAGACTAT-5386STDY7537944	0	0	0.898718	0	0	0	0	0	0	0	0.898718	0	0	0	0	0.898718	0	0	0	0	0.898718	0	0	0	0	0	0	0	0	0	0	0	0	0	0	0.898718	0	0.898718	0	0	0	0	0	0	0	0	0	0	0
CGCTATCGTAAGGATT-5386STDY7537944	1.44281	0	0	0.961758	0	0	0	0.961758	0	0	1.44281	0	0	0	0	0	0	0	0	2.51074	0	0	0.961758	0	0	0	0	0.961758	0	0	0	0	0	0	0	0	0	0	0	0	0	0	0	0	0	0	0	0	0
CGCTTCATCCTCAATT-5386STDY7537944	0.704642	0	0	1.96554	2.32318	0	1.62777	1.96554	2.32318	0	0	0	0	0	0	0.704642	0	0	0	0.704642	0	0	0	0	0	0	0	0.704642	0	0	0	0	0	0	0	0	0	0.704642	0	0	0	0	0	0.704642	0	0	0	0	0
CGGACACAGGGAAACA-5386STDY7537944	0	0	0	1.18594	0	0	0	1.18594	0	0	0	0	0	0	0	0	0	0	0	1.18594	1.18594	0	0	0	0	0	0	0	0	0	0	0	0	0	0	0	0	0	0	0	0	0	0	0	0	0	0	0	0
CGGAGCTAGATGGCGT-5386STDY7537944	0	0	0	2.3742	2.14913	0	0	2.3742	2.14913	0	0	0	0	0	0	0	0	0	0	2.01422	0.733562	0	0	0	0	0	0	0	0	0	0	0	0	0	0	0	0	0.733562	0	0	0	0	0	0	0	0	0	0	0
CGGAGCTCATTAACCG-5386STDY7537944	0	0	0	1.52543	2.10343	0	1.02911	1.52543	2.10343	0	0	0	0	0	0	0	0	0	0	1.85562	1.52543	0	0	0	0	0	0	0	0	1.02911	0	0	0	0	0	0	0	1.02911	0	0	0	0	0	0	0	0	0	0	0
CGGCTAGTCCGAATGT-5386STDY7537944	1.1277	0	2.43736	0	0	0	0	0	0	1.1277	1.1277	0	0	1.1277	0	0	0	1.1277	0	2.60501	0	0	0	0	0	0	0	0	0	0	0	0	0	0	0	0	0	0	0	1.1277	0	0	0	0	0	0	0	0	0
CGGTTAAGTCAGAATA-5386STDY7537944	1.61168	0	0	1.61168	0	0	0	1.61168	0	0	0	0	0	0	0	0	0	0	0	1.61168	0	0	0	0	0	0	0	0	0	0	0	1.61168	0	0	0	0	0	0	0	0	0	0	0	0	0	0	0	0	0
CGGTTAAGTGGTAACG-5386STDY7537944	0.605153	0	0.979477	0.979477	0	0	0	0.979477	0	0	0	0.605153	0	0.979477	0	0	0	0	0	0.979477	0	0	0	0	0	0	0	0	0	0	0	0	0.979477	0	0	0	0.979477	0.605153	0	0.605153	0	0	0	0	0	0	0	0	0
CGTAGCGAGTTTAGGA-5386STDY7537944	0.723632	0	0	1.65778	2.35681	0	2.1322	1.65778	2.35681	0	0	0	0	0	0	0	0	0	0	0.723632	0	0	0	0	0	0	0	0	0	0	0	0	0	0	0	0	0	0	0.723632	0	0.723632	0	0	0	0	0	0	0	0.723632
CGTAGGCGTGAAGGCT-5386STDY7537944	0	1.19582	0	1.19582	1.19582	0	0	1.19582	1.19582	0	0	0	0	0	0	0	0	0	0	1.725	0	0	0	0	1.19582	0	0	0	0	0	0	0	0	0	0	0	1.19582	0	0	0	0	0	0	0	0	0	0	0	0
CGTCAGGCACGACTCG-5386STDY7537944	0.927567	0	0	0.927567	0	0	0	0.927567	0	0	0.927567	0	0	0	0	0	0	0	0	1.72009	0	0	0	0	0	0	0	0	0.927567	0	0	0	0	0	0	0	0	0	0	0.927567	0.927567	0	0	0	0	0	0	0	0
CGTCAGGTCATTATCC-5386STDY7537944	0.845094	0	0	0.845094	0	0	0	0.845094	0	0	0	0.845094	0	0	0	0	0	0	0	2.1938	0	0	0	0.845094	0	0	0	0	0	0	0	0	0	0	0	0	0	0	0	0	0	0	0	0	0	0	0	0	0
CGTCAGGTCCGTACAA-5386STDY7537944	0	0	0.99126	0.99126	0	0	0	0.99126	0	0	1.47916	0	0	0	0	0	0	0	0	2.05137	0	0.99126	0	0	0	0	0	0	0.99126	0	0	0	0	0	0	0	0	0	0	0	0	0	0	0	0	0	0	0	0
CGTTCTGAGGAGTTGC-5386STDY7537944	1.21215	0	1.21215	0	0	0	0	0	0	0	0	0	0	1.21215	0	0	1.21215	0	0	2.34592	0	0	0	0	0	0	0	0	0	0	0	0	0	0	0	0	0	1.21215	0	0	0	0	0	0	0	0	0	0	0
CTACACCAGTCGCCGT-5386STDY7537944	0.824787	0	1.57778	0	0	0	0	0	0	0	0	0	0	0	0	0	0.824787	0	0	0	0	0	0	0	0	0	0	0	0	0	0.824787	0	0	0	0	0	0	0	0	0	0	0	0	0	0	0	0.824787	1.27054	0
CTACACCTCAGGTTCA-5386STDY7537944	0	0	1.66339	2.25699	0	0	0	2.25699	0	0	0	0	0	0	0	0	0	0	0	0	0	0	1.66339	0	0	0	0	0	0	0	0	0	0	0	0	0	0	0	0	0	0	0	0	0	0	0	0	0	0
CTACGTCAGGAGTACC-5386STDY7537944	0.891866	0	1.67129	0	0	0	0	0	0	0	0.891866	1.35567	0	0	0	0	0	0	0	0	0	0	0	0.891866	0	0	0	0	0	0	0	0	0	0	0	0	0	0	0	0	0	0	0	0	0	0	0	0	0
CTCAGAAGTCATGCAT-5386STDY7537944	0	0	0	1.43326	1.43326	0.954037	0	1.43326	1.43326	0	0	0	0	0	0	0	0	0	0	1.99941	0	0.954037	0	0	0	0	0	0	0	0	0	0	0	0	0	0	0	0	0	0	0	0	0	0	0	0	0	0	0
CTCGAAACATGCGCAC-5386STDY7537944	0	0	0	0	0	0	0	0	0	0	1.14479	0	0	1.14479	0	0	1.14479	0	0	2.77212	0	0	0	0	0	0	0	0	0	0	0	0	0	0	0	0	0	0	0	0	0	0	0	0	0	0	0	0	0
CTCGTCATCAGCTCGG-5386STDY7537944	1.52374	0	0	0	0	0	0	0	0	0	0	0	0	1.02772	0	0	0	0	0	1.8538	0	0	0	0	0	0	0	0	0	0	0	0	0	0	0	0	0	0	0	0	1.52374	0	0	0	0	0	0	0	0
CTGCCTAAGGTCATCT-5386STDY7537944	0	0	1.47616	0	0.988816	0	0	0	0.988816	0.988816	0.988816	0	0	0	0	0	0	0.988816	0	0.988816	0.988816	0	0	0	0	0	0	0	0	0	0	0	0	0	0	0	0.988816	0	0	0	0	0	0	0	0	0	0	0	0
CTGCCTATCCGTCATC-5386STDY7537944	0	0	0	0	0	0	0	0	0	0	0	0	0	0	0	0	0	0	0	0	0	0	0	0	0	0	0	0	0	0	0	0	0	0	0	0	0	0	0	0	0	0	0	0	0	0	0	0	0
CTGCTGTAGAAGCCCA-5386STDY7537944	0	0	0	2.14117	0.811625	0.811625	0	2.14117	0.811625	0	0.811625	0	0	0	0	0	0	0	0	1.25366	0	0.811625	0	0	0	0	0	0	0	0	0.811625	0	0	0	0	0	0	0	0	0	0	0	0	0	0	0	0	0	0
CTGCTGTTCGAACTGT-5386STDY7537944	1.06936	0	0	1.06936	1.06936	1.06936	0	1.06936	1.06936	0	0	0	0	0	0	0	0	0	0	1.90814	0	0	0	0	0	0	0	0	0	0	0	0	0	0	0	0	0	0	0	0	0	0	0	0	0	0	0	0	0
CTGTGCTAGCACACAG-5386STDY7537944	0	0	0	0	0	0	0	0	0	0	1.66617	0	0	0	0	0	0	0	0	2.77393	0	0	1.14611	0	0	0	0	0	0	0	0	0	0	0	0	0	0	0	0	0	0	0	0	0	0	0	0	0	0
CTGTTTACATCGATTG-5386STDY7537944	0	0	0	0	0	0	0	0	0	0	0	0	0	1.00248	0	1.00248	1.00248	1.00248	0	2.06688	0	0	0	0	0	0	0	0	0	0	0	0	1.00248	0	0	0	0	1.00248	0	0	0	0	0	0	0	0	0	0	0
CTTAGGATCGTACCGG-5386STDY7537944	1.00632	0	0	1.49762	0	0	0	1.49762	0	0	1.49762	0	0	0	0	1.00632	0	0	0	1.8256	0	1.00632	0	0	0	0	0	0	0	0	0	0	0	0	0	0	0	0	0	0	0	0	0	0	0	0	0	0	0
GAAACTCAGGTGTTAA-5386STDY7537944	0.694199	0.694199	0	1.10001	0	0	0	1.10001	0	0	1.10001	0	0	0	0	0.694199	0	0	0	1.79351	0	0	0.694199	0	0.694199	0	0	0	0	0	0	0	0	0	0	0	0	0	0	0	0	0	0	0	0	0	0	0	0
GAACCTAAGTACGATA-5386STDY7537944	1.00621	0	0	1.00621	2.07202	0	1.49748	1.00621	2.07202	0	0	0	0	1.82546	0	0	0	0	0	1.49748	0	0	0	0	0	0	0	0	0	0	0	0	0	0	0	0	0	0	0	0	0	0	0	1.82546	0	0	0	0	0
GAACCTATCGGTCTAA-5386STDY7537944	2.04563	0	0	0	0	0	0	0	0	1.47408	0	0	0	1.47408	0	0	0	0	0	1.47408	0	0	0	0	0	0	0	0	0	0	0	1.47408	0	0	0	0	0	0	0	0	0	0	0	0	0	0	0	1.47408	0
GAAGCAGCAGTATGCT-5386STDY7537944	0	0	0.858971	0	0.858971	0	0	0	0.858971	0.858971	0	0	0	0	0	0	0	0	0	0.858971	0	0	0.858971	0.858971	0	0	0	0	0	0	0	0	0	0	0	0	0	0	0	0	0	0	0.858971	0	0	0	0	0	0
GAATAAGAGAAGGTGA-5386STDY7537944	0	0	0	1.05074	0	1.05074	0	1.05074	0	0	0	0	0	1.05074	0	0	0	0	0	1.55171	0	0	1.05074	0	0	0	0	0	0	0	0	0	0	0	0	0	0	0	0	0	0	0	0	0	0	0	0	0	0
GACCTGGAGCTTCGCG-5386STDY7537944	1.51358	0	0	1.01938	1.01938	0	0	1.01938	1.01938	0	0	0	0	1.01938	0	0	0	0	0	0	0	0	0	0	0	0	0	0	0	0	0	0	0	0	0	0	0	0	0	0	0	0	0	0	0	0	0	0	0
GACCTGGAGGGTTCCC-5386STDY7537944	0.899756	0	1.68213	0	0	0	0	0	0	0.899756	1.9222	0	0	0.899756	0.899756	0	0	0	0	1.9222	0.899756	0	1.68213	0	0	0	0	0	0	0	0	0	0.899756	0	0	0	0	0	0	0	0	0	0	0	0	0	0	0	0
GACCTGGCAGCCTTGG-5386STDY7537944	0.987968	0	0.987968	0	0	0	0	0	0	0	0	0.987968	0	0	0	0	0	0	0	2.0468	0	0	0	0	0	0	0	0	0	0	0	0	0	0	0	0	0	0	0	0	0	0	0	0	0	0	0	0	0
GACGGCTCACCAACCG-5386STDY7537944	0	0	0	0.994898	0	0	0	0.994898	0	0	0	0	0	0.994898	0	0	0	0	0	1.48362	0	0	0	0	0	0	0	0	0	0	0	0	0	0	0	0	0	0	0	0	0	0	0	0	0	0	0	0	0
GACTACATCATTCACT-5386STDY7537944	0	0	0	1.12306	0	0	0	1.12306	0	1.12306	1.12306	0	0	1.12306	0	1.12306	0	0	0	1.97724	0	0	1.12306	0	0	0	0	0	0	0	0	0	0	0	0	0	0	0	0	0	0	0	0	0	0	0	0	0	0
GAGGTGACACCAGTTA-5386STDY7537944	0	0	0	0	0	0	0	0	0	0	0.822419	0	0	0	0	0	0	0	0	0	0	0	0	0	0	0	0	0	0	0	0	0	0	0	0	0	0.822419	0	0	0	0	0	0	0	0	0	0	0	0
GAGGTGATCACAGGCC-5386STDY7537944	0.706042	0	0	0	0.706042	0.706042	0	0	0.706042	0	0.706042	0	0	0	0	0	0	0	0	0	0	0	0	0	0	0	0	0	0	0	0	0	0	0	0	0.706042	0	0.706042	0	0	0	0	0	0	0	0	0	0	0
GATCAGTGTCGGGTCT-5386STDY7537944	1.12348	0	0	0	0	1.12348	0	0	0	0	1.12348	0	0	0	0	0	0	0	0	2.59922	0	0	0	0	0	0	0	0	0	1.12348	0	0	0	0	0	0	1.12348	0	0	0	0	0	0	0	0	0	0	0	0
GATCAGTTCGAATGGG-5386STDY7537944	0	0	0	1.65	0	0	0	1.65	0	0	0	0	0	0	0	0	0	0	0	1.65	0	0	1.65	0	0	0	0	0	0	0	0	0	0	0	0	0	0	0	0	0	0	0	0	0	0	0	0	0	0
GATCGATCACTACAGT-5386STDY7537944	0	0	0	0	0	0	0	0	0	0	0	0	0	1.10573	0	0	0	0	0	1.10573	0	0	0	0	0	0	0	0	0	0	0	0	0	0	0	0	0	0	0	0	0	0	0	0	0	0	0	0	0
GATCGTAAGGGAAACA-5386STDY7537944	1.47356	0	0	0	0	0	0	0	0	0	0	0	0	2.67131	0	0	0	0	0	1.47356	0	0	1.47356	0	0	0	0	0	0	0	0	0	0	0	0	1.47356	0	0	0	0	0	0	0	0	0	0	0	0	0
GATCGTAAGTTAAGTG-5386STDY7537944	1.05965	0	0	0	0	0	0	0	0	0	1.05965	0	0	0	0	0	0	0	0	1.89553	0	1.05965	0	0	0	0	0	0	0	0	0	0	0	0	0	0	0	0	0	0	0	0	0	0	0	0	0	0	0
GATGCTAAGCCAGAAC-5386STDY7537944	1.71522	0	0	1.18752	0	0	0	1.18752	0	0	0	0	0	0	0	0	0	0	0	1.18752	0	0	0	0	0	0	0	0	0	0	1.18752	0	0	0	0	0	0	0	0	0	0	0	0	0	0	0	0	1.18752	0
GCAATCATCCAAGCCG-5386STDY7537944	0	0	0.807336	0.807336	0	0	0	0.807336	0	0	1.24814	0	0	0	0	1.24814	0	0	0	1.97542	0	0	0	0	0	0	0	0	0	0	0	0	0	0	0	0	0	0	0	0	0	0	0	0	0	0	0	0	0
GCATACATCTGTACGA-5386STDY7537944	0.870022	0	0.870022	0	0.870022	1.32812	0	0	0.870022	0	0.870022	0	0	0.870022	0	0	0	0	0	0.870022	0	0	0.870022	0	0	0	0	0	0	0	0	0	0	0	0	0	0.870022	0.870022	0	0	0	0	0	0	0	0	0	0	0
GCATGCGCAGCTTAAC-5386STDY7537944	0	0	0	0	0	0	0	0	0	0	0	0	0	0	0	0	0	0	0	1.98424	0	0	1.12855	0	0	0	0	0	0	0	0	0	0	0	0	0	0	0	0	0	0	0	0	0	0	0	0	1.12855	0
GCCAAATGTAAGGGAA-5386STDY7537944	0.770712	0	0	0	0	0	0	0	0	0.770712	0	0.770712	0	0	0	0	0	0	0	2.33122	0	0	0.770712	0	0	0	0	0	0	0	0	0	0	0	0	0	0	0	0	0	0	0	0	0	0	0	0	0	0
GCGCAACCACCTCGTT-5386STDY7537944	0	1.06823	1.57286	2.52263	1.90667	0	0	2.52263	1.90667	0	1.57286	0	0	1.06823	0	0	0	0	0	1.57286	0	0	1.06823	0	1.06823	0	0	0	0	0	0	0	0	0	0	0	0	0	0	0	0	0	0	0	0	0	0	0	0
GCGCGATCAAGTACCT-5386STDY7537944	1.032	0	0	0	0	0	0	0	0	0	0	0	0	1.032	0	0	0	0	0	0	0	0	0	1.032	0	0	0	0	0	0	0	0	0	0	0	0	0	0	0	0	0	0	0	0	0	0	0	0	0
GCGCGATCATTCCTCG-5386STDY7537944	1.24749	0	0	0.602784	0.602784	0	0	0.602784	0.602784	0	0	0	0	0.602784	0	0	0	0	0	1.24749	0	0	0	0	0	0	0	0	0	0	0	0	0	0	0	0	0	0	0	0	0	0	0	0	0	0	0	0	0
GCGCGATGTAAATGTG-5386STDY7537944	0.795016	0	0	0	0.795016	0	0	0	0.795016	0	0.795016	0	0	0.795016	0.795016	0	0	0	0	1.76779	0	0	0.795016	0	0	0	0	0	0	0	0	0.795016	0	0	0	0	0	0	0	0	0	0	0	0	0	0	0	0	0
GCTCCTACATTCGACA-5386STDY7537944	1.11391	0	0	0	0	0	0	0	0	0	0	0	0	1.11391	0	0	0	0	0	1.96554	0	1.11391	0	0	0	0	0	0	0	0	0	0	1.11391	0	0	0	0	1.62777	0	0	0	0	1.11391	0	0	0	0	0	0
GCTGCAGCATGGTCAT-5386STDY7537944	1.19086	0	0	1.19086	0	0	0	1.19086	0	0	0	0	0	0	0	0	0	0	0	1.19086	0	1.19086	0	0	0	0	0	0	0	0	0	0	0	0	0	0	0	0	0	0	0	0	0	0	0	0	0	0	0
GCTGCAGGTAGGGACT-5386STDY7537944	1.67141	0	1.15052	1.15052	0	0	0	1.15052	0	0	0	0	0	1.15052	0	0	0	0	0	1.15052	0	0	0	0	0	0	0	0	0	0	0	0	0	0	0	0	0	0	0	0	0	0	0	0	0	0	0	0	0
GCTGCTTAGTCCGTAT-5386STDY7537944	0	0	0	0	0	0	0	0	0	0	0	0	0	0	0	0	0	0	0	1.4733	0	0	0	0	0	0	0	0	0	0	0	0	0	0	0	0	0	0	0	0	0	0	0	0	0	0	0	0	0
GCTGGGTAGAAGATTC-5386STDY7537944	0.976475	0	0.976475	0	0	0	0	0	0	0	0	0	0	0	0	0	0	0	0	2.53255	0	0	0	0	0	0	0	0	0	0.976475	0	0	0	0	0	0	0	0	0	0	0	0	0	0	0	0	0	0	0
GCTTGAACAAAGCGGT-5386STDY7537944	1.53052	0	1.53052	0	0	0	0	0	0	0	0.791568	0	0	0	0	0.791568	0	0	0	1.53052	0	0	0.791568	0	0	0	0	0	0	0	0	0	0	0	0	0	0	0	0	0	0	0	0.791568	0	0	0	0	0	0
GCTTGAAGTGAAGGCT-5386STDY7537944	0	0	0	0	0	0	0	0	0	0	1.06773	0	0	1.57226	0	0	0	0	0	1.90602	0	1.06773	0	0	0	0	0	0	1.06773	0	0	0	0	0	0	0	0	0	0	0	0	0	0	0	0	0	0	0	0
GGAACTTTCAAGAAGT-5386STDY7537944	1.08728	0	0	1.08728	0	0	0	1.08728	0	0	1.59582	0	0	0	0	0	0	0	0	1.93131	0	0	1.08728	0	0	0	0	0	0	0	0	0	0	0	0	0	0	0	0	0	0	0	0	0	0	0	0	0	0
GGAATAACACGCTTTC-5386STDY7537944	0.931745	0	1.96791	1.40557	0	0.931745	0	1.40557	0	0	0	0	0	0	0	0	0	0	0	0	0	0.931745	0	0	0	0	0	0	0	0	0	0	0	0	0	0	0	0	0	0	0	0	0	0	0	0	0	0	0
GGAATAAGTGCTGTAT-5386STDY7537944	0	0	0.746981	0.746981	0	0	0.746981	0.746981	0	0	0.746981	0	0	0	0	0	0.746981	1.466	0	2.0365	0.746981	0	1.16976	0	0	0	0	0	0	0	0.746981	0	0	0	0	0	0	0	0	0	0	0	0	0	0	0	0	0	0
GGATGTTCAGCCTATA-5386STDY7537944	1.39819	0	1.95949	1.71771	0	0	0	1.71771	0	0	0	0	0	0	0	0	0	0	0	1.71771	0	0	0	0	0	0	0	0	0	0	0	0	0	0	0	0	0	0	0	0	0	0	0	0	0	0	0	0	0
GGATTACCATCTCCCA-5386STDY7537944	0	0	1.29677	0.845322	0	0.845322	0	0.845322	0	0	1.29677	0	0	0	0	0.845322	0	0	0	0	0	0	0	0	0	0	0	0	0	0	0	0.845322	0	0	0	0	0	0	0	0	0	0	0	0	0	0	0	0	0
GGATTACGTACTTGAC-5386STDY7537944	1.51178	0	0	0	0	0	0	0	0	0	0	0	0	1.51178	0	0	0	0	0	1.51178	0	0	0	0	0	0	0	0	0	0	0	0	0	0	0	0	0	0	0	0	0	0	0	0	0	0	0	0	0
GGCAATTGTTGAGGTG-5386STDY7537944	0.974211	0	0	2.22412	2.02766	0	1.45819	2.22412	2.02766	0	0	0	0	0	0	0	0	0	0	2.02766	0	0	0.974211	0.974211	0	0	0	0	0	0	0	0	0	0	0	0	0	0	0	0	0	0	0	0	0	0	0	0	0
GGCAATTTCCTATTCA-5386STDY7537944	0.91348	0	0	0	0	0	0	0	0	0	0	0.91348	0	0	0	0	0	0	0	1.94189	0	0	0	0	0	0	0	0	0.91348	0	0	0	0.91348	0	0	0	0	0	0	0	0	0.91348	0	0	0	0	0	0.91348	0
GGCCGATCAAGAGTCG-5386STDY7537944	0	0	0	1.72198	0.928955	0	0	1.72198	0.928955	0	0	0	0	0	0	0	0	0	0	1.72198	0	0	0.928955	0	0	0	0	0	0	0.928955	0	0	0	0	0	0	0	0	0	0	0	0	0	0	0	0	0	0	0
GGCCGATGTCAATACC-5386STDY7537944	1.22237	0	1.7562	0	0	0	0	0	0	0	0	0	0	1.22237	0	0	0	0	0	0	0	0	0	0	0	0	0	0	0	0	0	0	0	0	1.22237	0	0	0	0	0	0	0	0	1.22237	0	0	0	0	0
GGCGTGTAGAGTAAGG-5386STDY7537944	1.04689	0	0	0	0	0	0	0	0	0	0	1.04689	0	0	0	0	0	0	0	1.54704	0	0	1.54704	0	0	0	0	0	0	0	0	0	0	0	0	0	0	0	0	0	0	0	0	0	0	0	0	0	0
GGCGTGTCACAGACAG-5386STDY7537944	0	0	0.90665	0.90665	0	0	0	0.90665	0	0	0	0.90665	0	0	0	0.90665	0	0	0	1.37423	0	0	0	0.90665	0	0	0	0	0	0	0	0	0	0	0	0	0	0.90665	0	0	0	0	0	0	0	0	0	0	0
GGCGTGTTCTCTTATG-5386STDY7537944	0	0	0	0	0	0	0	0	0	0	1.99487	1.42926	0	0	1.42926	0	0	0	0	2.35393	0	0	1.42926	0	0	0	0	0	0	0	0	1.42926	0	0	0	0	0	0	0	0	0	0	0	0	0	0	0	0	0
GGCTGGTCAGGAATCG-5386STDY7537944	0.896908	0	0	0.896908	0.896908	0	0	0.896908	0.896908	0	1.36201	0.896908	0	1.9181	0	0	0	0	0	1.9181	0	0	0	0	0	0	0	0	0	0	0	0	0	0	0	0	0	0.896908	0	0	0	0.896908	0	0.896908	0	0	0	0	0
GGGAATGTCCCAGGTG-5386STDY7537944	1.472	0	0	0	0	0	0	0	0	0	0	0	0	0	0	0	0	0	0	0	0	0	0	0	0	0	0	0	0	0	0	0	0	0	0	0	0	0	0	0	0	0	0	0	0	0	0	0	0
GGGACCTGTTCAGGCC-5386STDY7537944	0.758863	0	1.18531	0	0.758863	0.758863	0	0	0.758863	0	1.18531	0	0	0.758863	0	0	0	0	0	2.05606	0	0.758863	0	0	0	0	0	0	0.758863	0	0	0	0	0	0	0	0	0	0	0	0	0	0	0	0	0	0	0.758863	0
GGGACCTTCTCGCTTG-5386STDY7537944	1.18531	0	0	0	0	0	0	0	0	0	2.05606	0	0	0	0	0	0	0	0	1.18531	0	0	0	0	0	0	0	0	0	0	0	0	0	0	0	0	0	1.18531	0	0	0	0	0	0	0	0	0	0	0
GGGTCTGGTAGTGAAT-5386STDY7537944	1.21249	0	1.21249	0	0	0	0	0	0	0	1.21249	0	0	0	0	1.21249	0	0	0	2.34635	0	0	0	0	0	0	0	0	0	0	0	0	0	0	0	0	0	0	0	0	0	0	0	0	0	0	0	0	0
GGGTTGCGTATTACCG-5386STDY7537944	0.70263	0	0	1.11124	0	0	0	1.11124	0	0	0	0	0	0.70263	0	0.70263	0	0	0	1.96211	0	0	0	0	0	0	0	0	0	0	0	0	0	0	0	0	0	0	0	0	0	0	0	0	0	0	0	0	0
GGTGCGTTCAGAAATG-5386STDY7537944	0	0	0	0	0	0.884122	0	0	0	0	0.884122	0	0	0.884122	0	0	0	0	0	0.884122	0	0	0	0	0	0	0	0	0	0	0	0	0	0	0	0	0	0	0	0	0	0	0.884122	0	0	0	0	0	0
GGTGCGTTCTCGCATC-5386STDY7537944	0	0	0	0	0	1.29369	0	0	0	0	0	0	0	0	0	0	0	0	0	0	0	0	0	0	0	0	0	0	0	0	0	0	0	0	0	0	0	0	0	0	0	0	0	0	0	0	0	0	0
GTAGTCATCGGCGCAT-5386STDY7537944	1.08003	0	0	0	0	0	0	0	0	0	0	0	0	1.08003	0	1.08003	0	0	0	1.92195	0	0	0	0	0	0	0	0	0	1.08003	0	0	0	0	0	0	0	1.08003	0	0	0	0	0	0	0	0	0	0	0
GTATCTTCAGCTTAAC-5386STDY7537944	0	0	0	0	0	0	0	0	0	0	0	0	0	0.917162	0	0	0	0	0	0	0	0	0	0	0	0	0	0	0	0	0	0	0.917162	0	0	0	0	0.917162	0	0.917162	0	0	0.917162	0	0	0	0	0.917162	0
GTATTCTAGGAATTAC-5386STDY7537944	2.06252	0	0	0	0	1.48905	0	0	0	0	2.06252	0	0	2.06252	0	0	0	0	0	0	0	1.48905	0	0	0	0	0	0	0	0	0	0	0	0	0	0	0	0	0	0	0	0	0	0	0	0	0	0	0
GTATTCTCAAAGGTGC-5386STDY7537944	0	0	0	0	0	0	0	0	0	0	0	0.779617	0	0	0	0	0	0	0	0.779617	0	0	0	0	0	0	0	0	0	0	0	0	0	0	0	0	0	0	0	0	0	1.21232	0	0	0	0	0	0	0
GTATTCTCATATGGTC-5386STDY7537944	0	0	0	0	0	0	0	0	0	0	1.33788	0	0	0	0	0	0	0	0	2.08286	0	0	0	0	0	0	0	0	0	0	0	0	0	0	0	0	0	0.87775	0	0	0	0	0	0	0	0	0	0	0
GTATTCTGTATAAACG-5386STDY7537944	1.33705	0	0	0	0	0	0	0	0	0	0	0	0	0.877094	0	0.877094	0	0	0	1.33705	0	0	0	0	0	0	0	0	0	0	0	0	0	0	0	0	0	0	0	0	0	0	0	0	0	0	0	0	0
GTCAAGTTCGAACTGT-5386STDY7537944	1.14362	0	1.14362	0	0	0	0	0	0	0	0	0	0	1.14362	0	0	0	0	0	2.00342	0	0	0	0	0	0	0	0	0	0	0	0	1.14362	0	0	0	0	0	0	0	0	0	0	0	0	0	0	1.14362	1.14362
GTCACAATCGATGAGG-5386STDY7537944	0	0	1.07238	1.57788	1.07238	0	0	1.57788	1.07238	0	0	1.07238	0	1.07238	0	1.07238	0	0	0	1.91206	0	0	0	0	0	0	0	0	0	0	0	0	0	0	1.57788	0	0	0	0	0	0	0	0	0	0	0	0	0	0
GTCCTCAAGCACCGTC-5386STDY7537944	1.21232	0	0	0	0	0	0	0	0	0	0	0	0	1.21232	0	0	0	0	0	1.21232	0	0	0	0	0	0	0	0	0	0	0	0	0	0	0	0	1.21232	0	0	0	0	0	0	0	0	0	0	0	0
GTCGTAAGTACCATCA-5386STDY7537944	0.913838	0	0.913838	0.913838	1.38323	0	0	0.913838	1.38323	0	0	0	0	0	0	0	0	0	0	2.13646	0	0	0.913838	0.913838	0	0	0	0	0	0	0	0	0	0	0	0	0	0	0	0	0	0	0	0	0	0.913838	0	0	0
GTGCAGCCACCGATAT-5386STDY7537944	0.814138	0	0	0.814138	0	0.814138	0	0.814138	0	0	0.814138	0	0	0	0	1.25689	0	0	0	1.5627	0	0	0	0	0	0	0	0	0	0	0	0	0	0	0	0	0	0	0	0	0	0	0	0	0	0	0	0	0
GTGCGGTCACTTAACG-5386STDY7537944	1.44889	0	0.966678	0.966678	0	0	0.966678	0.966678	0	0	1.44889	0	0.966678	0.966678	0	0	0	0	0	1.44889	0	0	0	0	0	0	0	0	0	0	0	0	0	0	0	0	0.966678	0	0	0	0	0	0	0	0	0	0	0.966678	0
GTGTTAGTCCAACCAA-5386STDY7537944	0.876766	0	0	0	0	0	0	0	0	0	0.876766	0	0	0	0	0.876766	0	0	0	2.2427	0	0.876766	0.876766	0	0	0	0	0	0	0	0	0	0	0	0	0	0	0	0	0	0	0	0	0	0	0	0	0	0
GTTCATTAGCAGCGTA-5386STDY7537944	0	0	0	0.915452	0	0	0	0.915452	0	0	0	0	0	0.915452	0	0	0	0	0	1.7036	0	0	0	0.915452	0	0	0	0	0.915452	0	0	0	0	0	0	0	0	0	0	0	0	0	0	0	0	0	0	0	0
GTTCTCGAGGATGGTC-5386STDY7537944	0	0	0	1.27928	0	0	0	1.27928	0	0	1.27928	0	0	1.27928	0	0	0	0	0	1.82262	0	0	0	0	0	0	0	0	0	0	0	0	0	0	0	0	0	0	0	0	0	0	0	0	0	0	0	0	0
GTTCTCGTCACAATGC-5386STDY7537944	0	0	0	0	0	0	0	0	0	0	1.39544	0	0	1.39544	0	0	0	0	0	1.95635	0	0	0	0	0	0	0	0	0	0	0	0	0	0	0	0	0	0	0	0	0	0	0	0	0	0	0	0	1.39544
GTTTCTACACATGTGT-5386STDY7537944	0	0	0	0	0	0	0	0	0	0	0	0	0	2.05063	0	0	0	0	0	0	0	0	0	0	0	0	0	0	0	0	0	0	0	0	0	0	0	0	0	0	0	0	0	1.47851	0	0	0	0	0
TAAACCGAGGGTATCG-5386STDY7537944	1.55083	0	1.55083	0	0	0	0	0	0	0	0	1.05002	0	0	0	1.05002	0	0	0	1.88299	0	0	0	0	0	0	0	0	0	0	0	0	0	0	0	0	1.05002	1.05002	0	0	0	0	0	0	0	0	0	0	0
TAAGCGTCACACGCTG-5386STDY7537944	1.1514	0	2.01329	0	1.1514	0	0	0	1.1514	0	0	0	0	0	0	0	0	0	0	2.26701	0	0	0	0	0	0	0	0	0	0	0	0	0	0	0	0	0	0	0	0	0	0	1.1514	0	0	0	0	0	0
TACACGACAGGATCGA-5386STDY7537944	1.26779	0	0	1.80926	0	1.26779	0	1.80926	0	0	0	0	0	1.26779	0	0	0	0	0	1.80926	0	0	0	0	0	0	0	0	0	0	0	0	0	0	0	0	1.26779	0	0	0	0	0	0	0	0	0	0	0	0
TACGGATGTACTCAAC-5386STDY7537944	0	0	0	1.32243	0.865533	0	0	1.32243	0.865533	0	1.32243	0	0	0.865533	0	0	0	0	0	1.87259	0	0	1.87259	0	0	0	0	0	0	0	0	0	0	0	0	0	0	0	0	0	0	0	0	0	0	0	0	0	0
TACGGGCGTCCAACTA-5386STDY7537944	0	0	0	0	0	0	0	0	0	0	0	0	0	0	0	0	0	0	0	0	0	0	0	0	0	0	0	0	0	0	0	0	0	0	0	0	0	0	0	0	0	0	0	0	0	0	0	0	0
TACTCATGTACATCCA-5386STDY7537944	0	1.50904	0	0	0	0	0	0	0	0	0	0	0	0	0	0	0	0	0	2.44816	0	0	2.08502	0	1.50904	0	0	0	0	0	0	0	0	0	0	0	0	0	0	0	0	0	0	0	0	0	0	0	0
TACTCGCTCCTATGTT-5386STDY7537944	0.918064	0	0.918064	1.38851	0	0	0	1.38851	0	0	0	0	0	0	0	0	0	0	0	1.70717	0	0.918064	0	0	0	0	0	0	0	0	0	0	0	0	0	0	0	0.918064	0	0	0	0	0	0	0	0	0	0	0
TAGACCAGTGGACGAT-5386STDY7537944	1.24628	0.805894	0	1.7842	0	0	0	1.7842	0	0	1.24628	0.805894	0	0	0	0	0	0	0	0.805894	0	0	0	0	0.805894	0	0	0	0	0	0	0.805894	0	0	0	0	0	0	0	0	0	0	0	0	0	0	0	0	0
TAGAGCTGTAGGGACT-5386STDY7537944	0	0	2.1383	1.79009	0	0	0	1.79009	0	0	0	1.25134	0	1.25134	0	0	0	0	0	2.1383	0	0	0	0	0	0	0	0	0	0	0	0	1.25134	0	0	0	0	0	0	1.25134	0	0	0	0	0	0	0	0	0
TATGCCCAGTGAATTG-5386STDY7537944	0.784184	0	1.51992	0	1.21824	0	0	0	1.21824	0	0.784184	0.784184	0	0.784184	0	0.784184	0	0	0	1.21824	1.21824	0	0	0	0	0	0	0	0	0	0	0	0	0	0	0	0	0	0	0	0	0	0	0	0	0	0	0	0
TCACAAGAGCTCCCAG-5386STDY7537944	0	0	0.639523	1.5222	2.20389	0.639523	0	1.5222	2.20389	0	0	0	0	0.639523	0	0	0	0	0.639523	1.70072	0	0	0	0.639523	0	0	0	0	0	0	0	0.639523	0	0	0	0	0.639523	0.639523	0	0	0	0	0	0.639523	0	0	0	0.639523	0
TCAGCTCTCCTAAGTG-5386STDY7537944	0	0	0	0	0	0	0	0	0	0	2.33827	0	0	0	0	1.20622	0	0	0	1.73724	0	0	0	0	0	0	0	0	0	0	0	0	0	0	0	0	1.20622	0	0	0	0	0	0	0	0	0	0	0	0
TCATTACGTTGGTGGA-5386STDY7537944	1.54631	0	0	0	0	0	1.54631	0	0	0	1.54631	0	0	0	0	1.54631	0	0	0	0	0	0	0	0	0	0	0	0	0	0	0	0	0	0	0	0	0	0	0	0	0	0	0	0	0	0	0	0	0
TCGAGGCAGCTGTCTA-5386STDY7537944	1.20173	0	0	2.33247	0.771462	0.771462	0	2.33247	0.771462	0	0	0	0	0	0	0	0	0	0	0.771462	0	0	1.20173	0	0	0	0	0	0	0	0	0	0	0	0	0	0	0.771462	0	0	0	0	0	0	0	0	0	0	0
TCGGTAAGTGTGCGTC-5386STDY7537944	0	0	0.994683	1.81019	1.81019	0	0	1.81019	1.81019	0	0	0	0	0	0	0	0	0	0	1.81019	0	0	0	0	0	0	0	0	0	0	0	0	0	0	0	0	0	0	0	0	0	0	0	0	0	0	0	0	0
TCTGAGAAGTGGAGAA-5386STDY7537944	0	0	0	1.69008	1.16625	1.16625	0	1.69008	1.16625	0	0	0	0	0	0	0	0	0	0	2.65744	0	0	0	0	0	0	0	0	0	0	0	0	0	0	0	0	0	0	0	0	0	0	0	0	0	0	0	0	0
TCTTCGGTCCAGATCA-5386STDY7537944	1.68786	0	0	1.68786	1.37082	0	0	1.68786	1.37082	0	0	0	0	0	0	0	0	0	0	2.75321	0	0	0	0	0	0	0	0	0.903931	0	0	0	0	0	0	0	0	0	0	0	0	0	0	0	0	0	0	0	0
TCTTTCCTCGCCTGTT-5386STDY7537944	0.821561	0	1.80766	0	0	0	0	0	0	0	1.26641	0	0	0	0	0.821561	0	0	0	0.821561	1.26641	0	0	0	0	0	0	0	0	0	0	0	0	0	0	0	0.821561	0	0	0	0	0	0	0	0	0	0	0	0
TGACGGCGTATCAGTC-5386STDY7537944	1.33819	0	0	0	0	0	0	0	0	0	1.33819	0	0	1.33819	0	0	0	0	0	1.33819	0	0	0	0	0	0	0	0	0	0	0	0	0	0	0	0	0	0	0	0	0	0	0	0	0	0	0	0	0
TGACGGCGTGCGATAG-5386STDY7537944	0	0	1.62253	0	1.10953	0	1.10953	0	1.10953	0	0	0	0	1.10953	0	0	0	0	0	2.21176	1.10953	0	0	0	0	0	0	0	1.95993	0	0	0	0	0	0	0	0	0	0	0	0	0	0	0	0	0	0	0	0
TGAGAGGTCCATGAGT-5386STDY7537944	0	0	0	3.28245	0	0	0	3.28245	0	0	0	0	0	0	0	0	0	0	0	3.0072	0	0	0	0	0	0	0	0	0	0	0	0	0	0	0	0	0	0	0	0	0	0	0	0	0	0	0	0	0
TGAGCCGCATCAGTCA-5386STDY7537944	0.898114	0	0	0	0	0	0	0	0	0.898114	1.36352	0	0	0.898114	0	0	0	0	0	1.91984	0	0	1.67988	0	0	0	0	0	0.898114	0	0.898114	0	0	0	0	0	0	0.898114	0	0	0	0	0	0	0	0	0	0	0
TGAGCCGGTACTTAGC-5386STDY7537944	1.24637	0	1.55108	0	0	0	0	0	0	0	1.55108	0	0	0	0	0	0	0	0	1.24637	0	0	0	0	0	0	0	0	0	0	0	0	0	0	0	0	0.805963	0	0	0	0	0	0	0	0	0	0	0	0.805963
TGATTTCCAGTGACAG-5386STDY7537944	1.11916	0	0	1.11916	0	0	0	1.11916	0	0	1.11916	1.40938	0	0	0	1.11916	0	0	0	1.63404	0	0	0	0	0	0	0	0	0	0	0	0	0	0	0	0	0	0	0	0	0	0	0	1.11916	0	0	0	0	0
TGCCAAAAGACTCGGA-5386STDY7537944	0	0	0	1.01331	0	0	0	1.01331	0	0	0	0	0	0	0	0	0	0	0	1.50616	0	0	0	0	0	0	0	0	0	0	0	0	0	0	0	0	1.01331	0	0	0	0	0	0	0	0	0	0	0	0
TGCGGGTGTCCCTTGT-5386STDY7537944	0	0	0	2.07979	1.01186	0	0	2.07979	1.01186	0	0	0	0	1.01186	0	0	0	0	0	1.01186	0	0	0	0	0	0	0	0	0	0	0	0	0	0	0	0	0	0	0	1.50439	0	0	0	0	0	0	0	0	0
TGCTACCCATGCCCGA-5386STDY7537944	0.77416	0	0	1.50548	0	0.77416	0	1.50548	0	0	0	0	0	0	0	0	0	0	0	2.08102	0	0	0	0	0	0	0	0	0	0	0	0	0	0	0	0	0	0	0	0	0	0	0	0	0	0	0	0	0
TGGCCAGTCGTTACAG-5386STDY7537944	0	0	0	0	0	0	0	0	0	0	0	0	0	0	0	0	0	0	0	1.5791	0	0	0	0	0	0	0	0	0	0	0	0	0	0	0	0	0	0	0	0	0	0	0	0	0	0	0	0	0
TGGCTGGCAGATAATG-5386STDY7537944	0	0	0	1.51718	1.51718	0	1.02233	1.51718	1.51718	0	0	0	0	0	0	0	0	0	0	1.02233	0	0	0	0	0	0	0	0	0.636491	0	0	0	0	0	0	0	0.636491	1.02233	0	0	0	0	0	0	0	0	0	0	0
TGGGAAGGTCTTTCAT-5386STDY7537944	1.86333	0	0	0	0	0	0	0	0	0	0	0	0	0	0	0	0	0	0	1.86333	0	0	0	0	0	0	0	0	0	0	0	0	0	0	0	0	0	0	0	0	0	0	0	0	0	0	0	0	0
TGTGTTTTCGGTTCGG-5386STDY7537944	0	0	0	2.23471	0	0	0	2.23471	0	0	2.23471	0	0	0	0	0	0	0	0	1.64324	0	0	0	0	0	1.64324	0	0	0	0	0	0	0	0	0	0	0	0	0	0	0	0	0	0	0	1.64324	0	0	0
TTAACTCAGTGGCACA-5386STDY7537944	1.67202	0	1.15103	1.67202	0	0	0.732719	1.67202	0	0	1.15103	0	0	1.15103	0	0	0	0	0.732719	2.37272	0	0	0	0	0	0	0	0	0	0	0	0	0	0	0	0	0	0	0	0	0	0	0	0	0	0	0	0	0
TTATGCTAGTATCTCG-5386STDY7537944	0	0	0.852976	0	0	0	0	0	0	0	0.852976	0	0	0	0	0	0	0	0	2.20604	0.852976	0	0.852976	0	0	0	0	0	0	0	0	0	0.852976	0	0	0	0	0	0	0	0	0	0.852976	0	0	0	0	0	0
TTATGCTTCCTGTAGA-5386STDY7537944	0	0	0	0	0	0	0	0	0	0	2.05625	1.18547	0	0	0	1.18547	0	0	0	2.05625	1.18547	0	0	0	0	0	0	0	0	0	0	0	0	0	0	0	0	0	0	0	0	0	0	0	0	0	0	0	0
TTCTCAAAGAATTGTG-5386STDY7537944	1.09741	0	1.608	0	0	0	0	0	0	0	1.09741	0	0	0	0	0	0	0	0	2.19563	0	0	0	0	0	0	0	0	0	0	0	0	0	0	0	0	0	0	0	0	0	0	0	0	0	0	0	0	0
TTCTCAACAATGGAGC-5386STDY7537944	0	0	0	2.4044	2.14638	0	1.25788	2.4044	2.14638	0	0	0	0	0	0	0.814909	0	0	0	1.98717	0	0.814909	0	0	0	0	0	0	0	0	0	0	0	0	0	0	0	0	0	0	0	0	0	0	0	0	0	0	0
TTCTTAGCATGGGACA-5386STDY7537944	0.898977	0	0	1.36461	0	0	0	1.36461	0	0	0.898977	0	0	0	0	0	0	0	0	0	0	0	0	0	0	0	0	0	0	0	0	0	0	0	0	0	0	0	0	0	0	0	0	0	0	0	0	0	0
TTGAACGAGTAGCCGA-5386STDY7537944	1.65079	0	0	0	0	0	0	0	0	0	0	0	0	0	0	0	0.877012	0	0	1.65079	0	0	0	0	0	0	0	0	0	0	0	0	0	0	0	0	0	0	0	0.877012	0	0	0	0	0	0	0	0	0.877012
TTGAACGTCACCCGAG-5386STDY7537944	0	0	1.54081	0	0	0	0	0	0	0	0	1.54081	0	1.54081	0	0	0	0	0	1.54081	0	0	0	0	0	0	0	0	0	0	0	0	0	0	0	0	0	0	0	0	0	0	0	0	0	0	0	0	1.54081
TTGACTTTCGCCATAA-5386STDY7537944	0	0	0	0	0	0	0	0	0	0	0	0	0	0	0	0	0	0	0	1.76719	0	0	0	0	0	0	0	0	0	0	0	0	0	0	0	0	0	0	0	0	0	0	0	0	0	0	0	0	0
TTGCCGTTCGCTTGTC-5386STDY7537944	0	0	0	1.17384	0.750091	0	0	1.17384	0.750091	0	1.47054	0	0	0	0.750091	0	0	0	0	1.69905	1.17384	0	0	0.750091	0	0	0	0	0	0	0	0	0	0	0	0	0	0	0	0.750091	0	0	1.17384	0	0	0	0	0	0
TTGCGTCAGTTTAGGA-5386STDY7537944	0	0	0	0.983441	0.983441	0	0	0.983441	0.983441	0	0	0	0	0	0	0	0	0	0	2.40169	0	0	0	0	0	0	0	0	0	0	0	0	0	0	0	0	0	0	0	0	0	0	0	0	0	0	0	0	0
TTGGAACTCCAAATGC-5386STDY7537944	1.22797	0	1.22797	0	0	0	0	0	0	0	0	0	0	1.22797	0	0	0	0	0	1.22797	0	0	0	0	0	0	0	0	0	0	0	0	0	0	0	0	0	0	0	0	0	0	1.22797	0	0	0	0	0	0
TTTACTGCAAGGGTCA-5386STDY7537944	1.37324	0	0	1.37324	0	0	0	1.37324	0	0	0	0	0	1.37324	0	0	0	0	0	1.93097	0	0	0	0	0	0	0	0	0	0	0	0	0	0	0	0	0	0	0	1.37324	0	0	0	0	0	0	0	1.93097	0
TTTATGCAGATGCCTT-5386STDY7537944	0	0	1.7333	0	1.20287	0	0	0	1.20287	0	0	0	0	0	0	0	0	0	0	0.772338	0	0	0	0	0	0	0	0	0	0	0	0	0	0	0	0	0.772338	0	0	0	0	0	0	0	0	0	0.772338	0	0
TTTGCGCCATCGACGC-5386STDY7537944	1.22068	0	0	0	0	0	0	0	0	0	0	0	0	0	0	0	0	0	0	1.75423	0	0	1.22068	0	0	0	0	0	0	0	0	0	0	0	0	0	0	0	0	0	0	0	0	0	0	0	0	0	0
AAACCTGAGATCCTGT-FCAImmP7536758	0	0.650767	1.32203	0	0	0	0	0	0	0	0	0	0	0	0	0	0	0	0	1.54074	0	0	1.0417	0.650767	0.650767	0	0	0.650767	1.0417	0	0	0	0	0.650767	1.0417	0.650767	0	0.650767	0	0	0	0	1.0417	0	0	0	0	0.650767	0
AAACCTGCAAGGCTCC-FCAImmP7536758	0	0	1.55524	0	0	0	0	0	0	0	0	0	0	0	0	0	0	0	0	0	0	0	0	0	0	0	0	0	1.05365	0	0	0	0	0	1.05365	0.659619	0.659619	0	0	0	0	0	0.659619	0	0	0	0	0	0
AAACCTGCAATGGATA-FCAImmP7536758	0	0.723195	1.13848	1.43103	0	0	0	1.43103	0	0	0	0	0	0	0	0	0	0	0	1.65709	0	0	0	0	0.723195	0	0	2.13145	1.65709	0	0	0	0	0	1.43103	1.13848	0.723195	0	0	0.723195	0.723195	0	0	0	0	0	0	0.723195	0
AAACCTGCATGATCCA-FCAImmP7536758	0	0	0	1.19229	0	0	0	1.19229	0	0	0	0.764218	0.764218	0	0	0	0	0	0	0.764218	0	0	0	0	0	0	0	0	0	0.764218	0	0	0	0	0	0	0	0	0	0	0	0	0	0	0	0	0	0.764218	0
AAACGGGCAACACCCG-FCAImmP7536758	0	1.28568	2.18057	0	0.836623	0	0	0	0.836623	0	0	0	0	0	0.836623	0	0	0	0	0.836623	0	0	0.836623	0	1.28568	0	0	0.836623	0	0	0	0	0.836623	0.836623	0.836623	0	0	0.836623	0	0	0	0	0	0	0	0	0.836623	0	0
AAACGGGCAATACGCT-FCAImmP7536758	0	1.83923	2.3283	0	0	0	0	0	0	0	0	0	0	0	0	0	0	0	0	0	0	0	0	0	1.83923	0	0	1.29359	0.842828	0	1.60317	0	0	0.842828	0	0.842828	0	0	0	0	0	0	0	0.842828	0	0.842828	0	0	0
AAACGGGCAGCCAATT-FCAImmP7536758	0	0.595352	2.01615	0	0	0	0	0	0	0	0	0	0	0	0	0	0	0	0	0	0	0	0	0	0.595352	0	0	0.595352	0.595352	0	0	0	0	0.595352	0	0.595352	0	0	0	0.595352	0.965972	0	0.595352	0	0	0	0	0.595352	0
AAACGGGGTAGAGGAA-FCAImmP7536758	0	1.1661	1.87543	0	0	0	0	0	0	0	0	0	0	0	0	0	0	0	0	0.744186	0	0	0.744186	0	1.1661	0	0	1.6899	0.744186	0	0	0.744186	0	0	1.1661	1.46191	0	0.744186	0	0.744186	0	0	0	0	0	0	0	0	0
AAACGGGGTGTCTGAT-FCAImmP7536758	0	1.04966	1.04966	1.88251	0	0	0	1.88251	0	0	0	0	0	0	0	0	0	0	0	0	0	0	0	0.656656	1.04966	1.04966	0	0	0.656656	0	0	1.04966	0.656656	0	0	0.656656	0	0.656656	0	0	0	0	1.04966	0	0	0	0	0	0
AAAGATGAGACCTAGG-FCAImmP7536758	0	0	2.11617	0	0	1.53679	0	0	0	0	0	0	0	0	0	0	0	0	0	0	0	0	0	0	0	0	0	0	0.79595	0	0	0	0	0	0	0	0	0.79595	0	0	0	0	0	0	0	0	0	0	0
AAAGATGAGGGTTTCT-FCAImmP7536758	0	0	1.84928	0	0	0	0	0	0	0	0	0	0	0	0	0	0	0	0	0	0	0	0	0	0	0	0	0	1.02428	0	0	0	1.02428	0	0	0	0	0	0	0	0	0	0	0	0	0	0	1.02428	0
AAAGATGGTATCAGTC-FCAImmP7536758	0	0	0	0	2.6744	0	0	0	2.6744	0	0	0	0	0	0	0	0	0	0	1.12411	0	0	0	0	0	0	0	0.712334	0	0	1.12411	0	0	0	0.712334	0.712334	0	0	0	0.712334	0	0	0	0.712334	0	0.712334	0	0	0
AAAGCAAAGAACTGTA-FCAImmP7536758	0	0	1.62522	0	0	1.11178	0	0	0	0	0	0	0	0	0	0	0	0	0	1.4011	0	0	0	0.703042	0	0	0	0.703042	0.703042	0	0	0	0	0	0	0.703042	0	0.703042	0	0.703042	0	0	0	0	0	0	0	0	0
AAAGCAAAGCACAGGT-FCAImmP7536758	0	0	3.13993	0	0	1.24005	0	0	0	0	0	0	0	0	0	0	0	0	0	0	0	0	0	0	0	0	0	0	1.77692	0	0	0	0	0	2.12434	0	0	0	0	0	0	0	0	0	0	0	0	0	0
AAAGTAGCATACAGCT-FCAImmP7536758	0	0	0.537217	1.34676	2.00163	0	0.537217	1.34676	2.00163	0	0	0	0	0	0	0	0.537217	0	0	0.537217	0	0	0	0	0	0	0	0	0.537217	0.537217	0	0	0	0	0	0	0.537217	0	0	0.537217	0	0	0	0.537217	0	1.34676	0	0	0
AAATGCCAGGCATGGT-FCAImmP7536758	0	1.07994	0	0	0	0	0	0	0	0	0	1.2789	0	0	0	0	0.499667	0	0	0	0	0	0	0.499667	1.07994	0	0	1.2789	0	0	0.499667	0	0.499667	0	0	1.2789	0.499667	0.499667	0	0.499667	0	0	0	0	0	0.831318	0	0	0
AAATGCCGTCTAGGTT-FCAImmP7536758	0	0	2.09607	1.1113	0	0.702682	0	1.1113	0	0	0	0	0	0	0	0	0	0	0	1.1113	0	0	0	0	0	0	0	0	1.1113	0	0	0	0	0	1.1113	1.1113	0.702682	0	0	0	0	0	0	0	0	0	0	0	0
AAATGCCTCCAAGCCG-FCAImmP7536758	0.738949	0.738949	1.86697	0	0	0	0	0	0	0	0	0	0	0	0	0	0	0	0	0	0	0	0	0	0.738949	0	0	0	0	0	0	0	0	0	0.738949	1.15923	0	0	0	0	0	0	0	0	0	0	0	0	0
AACCATGGTCTTCTCG-FCAImmP7536758	0	0.424113	1.54706	0	0	0	0.424113	0	0	0	0	1.13557	0	0.94961	0	0	0	0	0	1.13557	0	0	0	0	0.424113	0	0	0.72099	1.54706	0	0	0.424113	0.424113	0	0.424113	0.72099	0	0.94961	0	0.94961	0	0	0	0	0	0	0	0.424113	0
AACCGCGAGACGCTTT-FCAImmP7536758	0	1.05971	1.56258	0	0	0	0	0	0	0	0	0	0	0.664117	0	0	0	0	0	0	0	0	0	0	1.05971	0	0	0.664117	0.664117	0	0.664117	0	0	0.664117	0	0.664117	0	0	0	1.05971	0	0	0	0	0	0	0	0	0
AACCGCGAGTGCTGCC-FCAImmP7536758	0	1.10505	1.95418	1.10505	0	0	0	1.10505	0	0	0	0	0	0	0	0	0	0	0	0	0	0	0	0	1.10505	0	0	1.10505	1.61716	0	0	0	1.10505	0	0	1.10505	0	0	1.10505	1.61716	0	0	0	0	0	0	0	0	0
AACCGCGTCTGCCAGG-FCAImmP7536758	0	1.98316	2.60501	0	0	0	0	0	0	0	0	0	0	0	0	0	0	0	0	0	0	0	0	0	1.98316	0	0	0	0	0	0	0	0	0	1.98316	0	1.98316	0	0	1.98316	0	0	0	0	0	0	0	0	0
AACGTTGAGATGCGAC-FCAImmP7536758	0	1.114	2.14053	0	0	0	0	0	0	0	0	0.520088	0	0	0	0	0	0	0	0	0	0	0	0	1.114	0	0	0	0.520088	0.520088	0	0.520088	0	1.31606	0	1.31606	0.520088	0	0	0.520088	0	0	0	0.520088	0	0	0	0.520088	0
AACGTTGGTATATGAG-FCAImmP7536758	0	0	2.51372	1.44529	2.01305	0	0	1.44529	2.01305	0	0	0	0	0	0	0	0	0	0	0	0	0	0	0	0	0	0	1.76893	1.44529	0	0	0.96376	0	1.76893	1.76893	1.76893	0	0	0	1.76893	0	0	0	0	0	0.96376	0	0.96376	0
AACTCAGAGCCATCGC-FCAImmP7536758	0	0.794683	1.95568	0	0	0	0	0	0	0	0	0	0	0	0	0	0	0	0	0.794683	0	0	0	0	0.794683	0	0	1.76729	0	0	0	0	0	0	0	1.53498	0	0.794683	0	0	0	0	0	0.794683	0	0.794683	0	0	0
AACTCAGGTAAGAGGA-FCAImmP7536758	0	0	1.6996	0.750445	0	0	0	0.750445	0	0	0	0	0	0.750445	0.750445	0	0	0	0	0	0	0	0	0	0	0	0	0	2.66829	0	0	1.1743	0	0	0	0	0	0	1.1743	0.750445	0	0	0	0.750445	0	0	0	0	0
AACTCAGGTCGAGATG-FCAImmP7536758	0	0	0.627979	1.01074	2.9627	0	0.627979	1.01074	2.9627	0	0	0	0	0	0	0.627979	0	0	0	0.627979	0	0	0	0	0	0	0	1.28688	1.28688	0	0	0	0	0.627979	0	1.01074	0	0.627979	0	0.627979	0	0	0	0	0.627979	0.627979	0	0	0
AACTCAGGTTCTGGTA-FCAImmP7536758	0	1.29754	2.97665	0	0	0	0	0	0	0	0	0	0	0	0	0	0	0	0	0	0	0	0	0	1.29754	0	0	1.84381	2.19509	0	0	1.29754	0	0	2.45454	0	1.29754	0	0	0	0	0	0	0	0	0	0	0	0
AACTCAGTCCCTGACT-FCAImmP7536758	0	0.521141	1.11575	0	0	0	0	0	0	0	0	1.11575	0	0	0	0	0	0	0	0.521141	0	0	0	0	0.521141	0.521141	0	0.862002	1.62996	0	0.521141	0.862002	0	0.521141	0.521141	0.521141	0.521141	0	0	0	0	0	0	0	0	0	0	0	0
AACTCCCAGATCACGG-FCAImmP7536758	0	0.46565	1.02214	0.46565	0	0	0	0.46565	0	0	0	0	0	0	0	0	0	0	0	0	0	0	0	0.782119	0.46565	0.46565	0.46565	0.782119	0.46565	0	0	0.46565	0	0	1.21556	0.46565	0	0	0.46565	0.782119	1.21556	0	0	0.782119	0	0	0	0.46565	0
AACTCCCCACGCGAAA-FCAImmP7536758	0	0.798294	0.798294	0	0	0	0	0	0	0	0	0	0	0	0	0	0	0	0	1.23649	0	0	1.23649	0	0.798294	0	0	1.77274	1.23649	0	0	0.798294	0	0	1.23649	0.798294	0	0	0	0	0	0	0	0	0	0	0	0	0
AACTCTTAGGCAATTA-FCAImmP7536758	0	0	1.67811	0	0	0	0	0	0	0	0	0	0	0	0	0	0	0	0	0	0	0	0	0	0	0	0	0.545749	0	0	0.545749	0	0	0	0	0.545749	0.545749	0	0	1.3619	0	0	0	0	0	0.545749	0	0.545749	0
AACTCTTCACGGACAA-FCAImmP7536758	0	0	0	1.77082	3.51168	0	0	1.77082	3.51168	0	0	0	0	0	0	0.965166	0	0	0	0	0	0	0	0	0	0	0	0.965166	0	0	0	0	0	0	0	0	0	1.44702	0	0	0	0	0	0	0	0	0.965166	0	0
AACTCTTTCTCTTGAT-FCAImmP7536758	0	0.585414	0.585414	1.88254	2.9602	1.43101	0	1.88254	2.9602	0	0	0	0	0	0	0	0	0	0.585414	0.952225	0	0	0	0	0.585414	0	0	0	0	0.585414	0	0	0.585414	0	0	0	0	0	0	0.952225	0	0	0	0	0	0	0.585414	0	0
AACTGGTCATCACAAC-FCAImmP7536758	0	0	1.73937	0.776308	2.22073	0	0	0.776308	2.22073	0	0	0	0	0	0	0	0	0	0	0.776308	0	0	0	0	0	0	0	0	0	0	0	0	0	0	0.776308	0.776308	0	0	0	1.50858	0	0	0	0	0	0	0	0	0
AACTGGTGTCTGGAGA-FCAImmP7536758	0	0	0.738093	2.15682	2.91621	1.1581	1.45298	2.15682	2.91621	0	0	0	0	0	0	0	0	0	0	1.45298	0	0	0	0	0	0	0	0	0.738093	0	0	0.738093	0.738093	0	0.738093	0	0	0	0	0.738093	0	0	0	0.738093	0	0	0	0	0
AACTGGTTCGCGTTTC-FCAImmP7536758	0	1.31183	1.11012	0.517747	0	0	0	0.517747	0	0	0	1.4796	0	0	0	0	0	0	0	1.11012	0	0	0	0	1.31183	0	0.857171	1.4796	1.31183	0.517747	0.517747	0.517747	0	0.517747	1.4796	0	0	0.517747	0	0.857171	0	0	0	0.857171	0	0	0	1.11012	0
AACTGGTTCGGTGTTA-FCAImmP7536758	0	0	1.31871	0	0	0	0	0	0	0	0	0	0	0	0	0	0	0	0	0	0	0	0	0	0	0	0	1.86829	1.31871	0	0	0	0	0	0	0	0	0	0	0	0	0	0	1.63079	0	0.862595	0	0	0
AACTTTCAGTACACCT-FCAImmP7536758	0	0.691103	0	1.38323	3.2919	0.691103	0.691103	1.38323	3.2919	0	0	0	0	0	0	0	0	0	0	1.38323	0	0	0.691103	0	0.691103	0	0	0.691103	0	0.691103	0	0	0	0.691103	0	0	0	0	0	0	0	0	0.691103	0	0	0.691103	0	0	0
AACTTTCGTCCGCTGA-FCAImmP7536758	0	0.378424	1.63702	0	0	0	0	0	0	0	0	0	0	0	0	0	0.378424	0	0	0.378424	0	0	0	0.378424	0.378424	0	0	0.652306	0.867077	0.652306	0	1.32439	0	0.652306	1.19389	0.867077	0.378424	0	0.378424	0	0	0	0	0.378424	0	0	0	0.867077	0
AACTTTCTCACTGGGC-FCAImmP7536758	0	0	0	1.6456	2.7765	0.983441	0	1.6456	2.7765	0	0	0	0	0	0	0	0	0	0	0.983441	0	0	0	0	0	0	0	0	0.608036	0	0.608036	0	0	0	1.46955	0	0	0.608036	0	0.608036	0	0	0.608036	0.608036	0	0	0	0	0
AAGACCTTCGCTAGCG-FCAImmP7536758	0	0.626516	2.91352	0	0	0	0	0	0	0	0	0	0	0	0	0	0	0	0	0.626516	0	0	0	0	0.626516	0	0	0	1.67811	0	0	0.626516	0.626516	0.626516	0.626516	0	0.626516	0	0	0	0	0	0	0	0	0	0	0	0
AAGGAGCGTAAACACA-FCAImmP7536758	0	0	1.69068	0	0	0	0.55227	0	0	0	0	0	0	0.55227	0	0	0	0	0	0.55227	0	0	0	0	0	0	0	0	0.55227	0	0	0	0	0.55227	1.3734	1.3734	0	0	0	0.905991	0.55227	0	0	0	0	0	0	0	0
AAGGCAGAGTTTGCGT-FCAImmP7536758	0	1.73821	2.54301	1.20704	0	0	0	1.20704	0	0	0	0	0	0	0	0	0	0	0	0	0	0	0	0	1.73821	0	0	0	0	0	0	1.73821	0	0	1.20704	0	0	0	0	0	0	0	0	0	0	0	0	1.20704	0
AAGGCAGCAATGTTGC-FCAImmP7536758	0	1.4625	1.7876	0	0	0.977715	0	0	0	0	0	0	0	0	0	0	0.977715	0	0	0.977715	0	0	0	0	1.4625	0	0	1.4625	0	0	0	0	0	0	0	0.977715	0	0	0	0	0	0	0	0	0	0	0	0	0
AAGGCAGCACCCATGG-FCAImmP7536758	0	0.883997	1.78707	0.536656	0	0	0	0.536656	0	0	0	0	0	0	0	0.536656	0.536656	0	0	0	0	0	0	0.536656	0.883997	0.536656	0	0.883997	1.34576	0	0.536656	1.34576	0	0	0.536656	0.883997	0	0	0	0	0	0	0	0	0	0	0	0	0
AAGGCAGGTTCTGAAC-FCAImmP7536758	0	0	1.99569	0.820421	0	0	0	0.820421	0	0	0	0	0	0	0	0	0	0	0	0	0	0	0	0	0	0	0	1.5716	0.820421	0	0	0	0	0	0	1.5716	0	0	0	1.26495	0	0	0	0	0	0	0	0	0
AAGGCAGTCACCATAG-FCAImmP7536758	0	1.12947	2.23816	0	0	0	0	0	0	0	0	0	0	0	0	0	0	0	0	0	0	0	0	0	1.12947	0	0	1.12947	0	0	0	0	1.12947	0	1.12947	1.42094	0	0	0	1.64636	0	0	0.716381	0	0	0	0	0	0
AAGGTTCCAATCACAC-FCAImmP7536758	0	0.809359	1.97856	0.347475	0.347475	0	0	0.347475	0.347475	0	0	0	0	0	0	0.604851	0	0	0	0.604851	0	0	0	0	0.809359	0	0	0.809359	1.55591	0	0	0	0.347475	0	0	0.809359	0	0	0.347475	1.1241	0.347475	0	0	0	0	0	0	0	0.347475
AAGGTTCCATCCGGGT-FCAImmP7536758	0	1.17099	1.69569	0	0	0	0	0	0	0	0	0	0	0	0	0	0	0	0	0	0	0	0	0	1.17099	0	0	0	0	0	0	0	0	1.17099	0	0	0	0	0	0	0	0	0	0	0	0	0	0	0
AAGGTTCTCCCACTTG-FCAImmP7536758	0	0.573537	1.20105	0	0	0	0	0	0	0	0	0	0	0	0	0	0.573537	0	0	0.573537	0	0	0.573537	0.573537	0.573537	0	0	0.573537	1.97356	0.573537	0	0.573537	0	1.20105	0.935727	0.935727	0	0.573537	0	0	0.935727	0	0	0.573537	0	0.573537	0	0	0
AAGTCTGAGCCACCTG-FCAImmP7536758	0	0.911162	0.911162	0	0	0	0	0	0	0	0	0	0	0	0	0	0.911162	0	0	0.911162	0	0	0.911162	0	0.911162	0	0	1.69775	0.911162	0	0	0	0	0	0.911162	0	0	0	0	0	0	0	0	0.911162	0	0	0	0	0
AAGTCTGGTAGAGCTG-FCAImmP7536758	0	0	0.917432	0	0	0	0	0	0	0	0	0	0	0	0	0	0	0	0	0	0	0	0	0	0	0	0	2.14174	1.38772	0	0.917432	0.917432	0	0.917432	0	0.917432	0	0	0	0	0	0	0	0	0	0	0	0	0
AATCCAGAGTGTTAGA-FCAImmP7536758	0	0	1.62596	1.23837	0	0	0	1.23837	0	0	0	0	0	0	0	0	0	0	0	0	0	0	0	0	0	0	0	1.23837	2.01933	0	0	0	0	0	2.01933	0	0	0.597	0	0	0	0	0.597	0	0	0	0	0	0
AATCCAGAGTTTAGGA-FCAImmP7536758	0	0	1.71962	0	0	0	0	0	0	0	0	0	0	0.763422	0	0	0	0	0	0	0	0	0	0	0	0	0	1.19126	0	0	0	0.763422	0.763422	0	0	2.06352	0	0	0	0	0	0	0	0	0	0	0	0	0
AATCCAGCACTTGGAT-FCAImmP7536758	0	0.738036	0.738036	0	0	0	0	0	0	0	0	0	0	0	0	0	0	0	0	0	0	0	0	0	0.738036	0	0	1.15803	1.45289	0	0.738036	1.45289	0.738036	1.15803	1.15803	0.738036	0	0	0.738036	1.68032	1.45289	0	0	0	0	0	0	1.15803	0
AATCCAGTCGCTTGTC-FCAImmP7536758	0	0.516462	2.20971	0.516462	0	0	0	0.516462	0	0	0	0	0	0	0	0	0	0	0	0	0	0	0	0	0.516462	0	0	0	0.516462	0.516462	0	0.516462	0	0.516462	1.62068	0.516462	0	0	0	1.47715	0	0	0	0.85534	0	0	0	0	0
AATCGGTAGGGCACTA-FCAImmP7536758	0	0.559081	1.83153	0.915541	0	0	0	0.915541	0	0	0	0	0	0	0	0	0	0	0	0.915541	0	0	0	0	0.559081	0	0	0	1.38536	0	0.559081	0.915541	0.559081	0.915541	1.17779	0.559081	0	0.559081	0	0.915541	0	0.559081	0	0.559081	0	0	0	0.915541	0.559081
AATCGGTAGTGTTTGC-FCAImmP7536758	0	0	0	0	2.23508	0	1.64357	0	2.23508	0	0	0	0	0	0	0	1.12714	0	0	1.12714	0	1.12714	0	0	0	0	0	0	0	0	0	0	0	0	0	0	0	0	0	1.12714	1.64357	0	0	0	0	0	0	0	0
AATCGGTTCAACACCA-FCAImmP7536758	0	0.696666	2.30891	0.696666	0	0	0	0.696666	0	0	0	0	0	0	0	0	0	0	0	0	0	0	0	0	0.696666	0	0	0	1.1033	0	0	0	0	0	0	0	0	0	0	0.696666	0.696666	0	0	0	0	0	0	0	0
ACACCAACACGAAGCA-FCAImmP7536758	0	0.576905	1.98019	0	0	0.576905	0	0	0	0	0	0	0	0	0	0	0	0	0	0	0	0	0	0	0.576905	0	0	0.940412	0.576905	0.940412	0.576905	0	0	0.576905	1.20644	0.576905	0	0	0	0.576905	0	0.576905	0	0	0	0	0	0.576905	0
ACACCAATCCTGCCAT-FCAImmP7536758	0	0.554626	1.6952	0.554626	0	0	0	0.554626	0	0	0	0	0	0	0	0	0	0	0	0	0	0	0	0	0.554626	0	0.554626	1.93591	0.909298	0	0	0	0.909298	0	0.554626	1.54893	0.554626	0.554626	0	1.17058	0	0	1.37755	0	0	0.554626	0	0	0
ACACCCTCATCCGCGA-FCAImmP7536758	0	0	1.59103	0	0	0	0	0	0	0	0	0	0	0	0	0	0	0	0	0.834183	0	0	0.834183	0	0	0	0	0.834183	0	0	0	0	0	1.28256	0	0	0	0	0	1.28256	0	0	0	0	0	0	0	1.28256	0
ACACCGGAGCTGATAA-FCAImmP7536758	0	0	2.2015	0	0	0	0	0	0	0	0	0	0.764709	0	0	0	0	0	0	0	0	0	1.19293	0	0	0	0	0	0.764709	0	0	0	0	0	0	0	0	0	0	0	0	0	1.19293	0.764709	0	0	0	0	0
ACACCGGCACGGACAA-FCAImmP7536758	0	0	2.20087	0	0	0	0	0	0	0	0	0	0	0	0	0	0	0	0	1.30226	0	0	0	0	0	0	0	0	0	0	0	0	0	0	0.637919	0	0.637919	0.637919	0	1.30226	0	0	0	0	0	0	0	0	0
ACACTGACAGACGTAG-FCAImmP7536758	0	0	0.702527	0	0	0	0	0	0	0	0	0	0	0	0	0	0	0	0	0.702527	0	0	0	0	0	0	0	0	0.702527	0	0	0.702527	0.702527	0.702527	0	0.702527	0	0	0	0.702527	0	0	0	0	0	0	0	0	0
ACACTGAGTCCCTACT-FCAImmP7536758	0	0	2.23136	1.3273	0	0	0	1.3273	0	0	0	0	0	0	0	0	0	0	0	1.3273	0	0	0	0	0	0	0	1.3273	0	0	0	0	0	0	0	1.3273	0	0	0	0	0	0	0	0	0	0	0	0	0
ACAGCCGAGAATTCCC-FCAImmP7536758	0	0	2.30376	0	0	0	0	0	0	0	0	0	0	0	0	0	0	0	0	0	0	0	0	0	0	0	0	0	0	0	0	0	0	0	0	0.917071	0.917071	0	0	0.917071	0	0	0.917071	0	0	0	0	0	0
ACAGCCGAGCGCCTTG-FCAImmP7536758	0	0	2.3009	0	0	0	0	0	0	0	0	0	0	0	0	0	0	0	0	0	0	0	0	0	0	0	0.640965	0	0	0	0	0.640965	0	0.640965	1.30696	0	0	0	0	0	0	0	0.640965	0	0.640965	0	0	0.640965	0
ACAGCCGGTCACCCAG-FCAImmP7536758	0	0.735763	1.44956	0	0	0	0	0	0	0	0	0.735763	0	0	0	0.735763	0	0	0	0	0	0	0	0.735763	0.735763	0	0	0.735763	1.67678	1.15504	0.735763	0	0	0	0	1.44956	0.735763	0	0	0.735763	0	0	0	0	0	0	0	1.15504	0
ACAGCTACATTACGAC-FCAImmP7536758	0	0	0	0	0	0	2.51059	0	0	0	0	0	0	0	0	0	0	0	0	0	0	0	0	0	0	0	0	0	0	0	0	0	0	0	0	0	0	0	0	0	0	0	0	0	0	0	0	0	0
ACAGCTAGTATTACCG-FCAImmP7536758	0	0.627409	1.67967	1.83042	1.83042	0.627409	0.627409	1.83042	1.83042	0	0	0	0	0	0	1.00997	0	0	0	0.627409	0	0.627409	0	0	0.627409	0	0	0.627409	0	0.627409	1.00997	0.627409	0	0.627409	0	0	0	0	0	1.28599	0	0	0	0.627409	0.627409	0.627409	0	0	0
ACAGCTAGTGGACGAT-FCAImmP7536758	0	0.973322	2.09627	0.43755	0	0	0	0.43755	0	0	0	0.43755	0	0	0	0	0	0	0	0	0	0	0	0	0.973322	0	0	0	0.43755	0	0	0.43755	0	0	0.43755	1.16178	0	0	0.43755	0	0	0	0	0	0	0	0	0.43755	0.43755
ACATACGAGAAGAAGC-FCAImmP7536758	0	0.667243	1.06392	0.667243	0	0	0	0.667243	0	0	0	0	0	0	0	0	0	0	0	0	0	0	0	0	0.667243	0	0	1.56766	1.06392	0	0	0	0	0.667243	0	0	0.667243	0	0	1.06392	0	0.667243	0	0	0	0.667243	0	0	0
ACATACGAGGCACATG-FCAImmP7536758	0	0	1.9776	0	0	0	0	0	0	0	0	0	0	0	0	0	0	0	0	0	0	0	0	0	0	0	0	0.711753	0	0.711753	0	0	0.711753	0.711753	1.41407	0.711753	0.711753	0	0	0.711753	0	0	0	0	0	0	0	0	0
ACATACGGTACAGTGG-FCAImmP7536758	0	0.588855	1.43692	0	0.956991	0	0	0	0.956991	0	0	0	0	0	0	0	0.588855	0	0	0.956991	0	0	0	0	0.588855	0	0	0.588855	0.956991	0.588855	0	0	0	0	0.956991	0.588855	0	0	0	0	0	0	0	0.956991	0	0	0	0	0
ACATACGGTGGCAAAC-FCAImmP7536758	0	0.727206	2.1383	0	0	0	0	0	0	0	0	0	0	0	0	0	0	0	0	0	0	0	0.727206	0	0.727206	0	0	0	1.14377	0	0	1.14377	0	1.14377	0.727206	0.727206	0	0	0	0	0	0	0	0	0	0	0	0	0
ACATCAGAGCACCGTC-FCAImmP7536758	0	0	0	1.64149	1.791	0	0.605719	1.64149	1.791	0	0	0	0	0	0	0	0.605719	0	0	1.46563	0	0	0	0	0	0	0	0	0	0	0	0	0	0	0.605719	1.25211	0	0.605719	0	0	0	0	0	0.605719	0	0	0	0	0
ACATCAGAGCCGTCGT-FCAImmP7536758	0	0.674862	1.7611	0	0	0	0	0	0	0	0	0	0	0	0	0	0	0	0	0.674862	0	0	0	0	0.674862	0	0	1.07416	1.07416	0	0.674862	0	0	0	0	0.674862	0	0	0	1.07416	0	0	0	0	0	0	0	0	0.674862
ACATCAGCATATACCG-FCAImmP7536758	0	0	0.542592	2.01279	2.52792	0	0.542592	2.01279	2.52792	0	0	0	0	0.542592	0	0.892376	0	0	0	0.892376	0	0	0	0	0	0	0	1.91157	0	0	0	0	0	0.542592	0	0	0	0	0	0.542592	0	0	0	0.892376	0	0.542592	0	0.542592	0
ACATCAGGTCTTTCAT-FCAImmP7536758	0	0.726433	1.14275	1.14275	0	0	0	1.14275	0	0	0	0	0	0	0	0	0	0	0	0.726433	0	0	0.726433	0.726433	0.726433	0	0	1.43582	0	0.726433	0.726433	0	0	0	0.726433	0.726433	1.14275	0.726433	0	1.14275	0	0	0	0.726433	0	0	0	0	0
ACATCAGTCTCTAAGG-FCAImmP7536758	0	0.671755	1.75585	0	0	0	0	0	0	0	0	0	0	0	0	0	0	0	0	1.35403	0	0	0	0	0.671755	0	0	0	0	0	0	0	0	0	0	0	0	1.35403	0	1.35403	0	0	0	0	0	0	0	0	0
ACATGGTAGATGTGTA-FCAImmP7536758	0	0.677713	1.7659	0	0	0.677713	0	0	0	0	0	0	0	0	0	0	0	0	0	0	0	0	0	0	0.677713	0	0	0.677713	0	0	0	1.07798	0	0.677713	1.07798	1.58463	0	0	0	1.7659	0.677713	1.07798	0	0.677713	0	0	0	0	0
ACATGGTCACTTAACG-FCAImmP7536758	0	0	1.64672	0.529642	0	0	0	0.529642	0	0	0	0	0	0	0	0	0	0	0	0	0	0	0.874071	0.874071	0	0	0	1.12978	0	0.529642	0	0	0.529642	0	0	0	0	0	0	0.529642	0	0	0.874071	0	0	0	0	0	0
ACCAGTACAGACACTT-FCAImmP7536758	0	0	0	0	2.64844	0	0	0	2.64844	0	0	0	0	0	0	0	0	0	0	0	0	0	0	0	0	0	0	0	0	0	0	0	0	0	0	0	2.02366	0	0	0	0	0	0	0	0	0	0	0	0
ACCAGTATCCTTTCGG-FCAImmP7536758	0	1.18531	0.758863	0	0	0	0	0	0	0	0	0	0	0	0	0	0	0	0	0	0	0	0	0	1.18531	0	0	1.48332	0.758863	0	0.758863	0	0	0	0.758863	0	0	0	0	1.18531	0	0	0	0	0	0	0	1.48332	0
ACCCACTCAACGCACC-FCAImmP7536758	0	0	1.53493	1.03691	0	1.03691	0	1.03691	0	0	0	0	0	0	0	0	0	0	0	0	0	0	0	1.03691	0	1.03691	0	0	1.03691	0	0	0	0	0	0	0	1.03691	0	0	0	0	0	1.03691	0	0	0	0	0	0
ACCCACTGTCTTGTCC-FCAImmP7536758	0	0	2.577	0	0	0	1.233	0	0	0	0	1.233	0	0	0	0	0	0	0	0.963559	0	0	0	0	0	0	0	1.233	1.44504	0	0	0.963559	0.593605	0	0	0.963559	0	0	0	0	0	0	0	0	0	0	0.593605	0	0
ACCCACTTCTTGCATT-FCAImmP7536758	0	0.942319	1.86883	1.59225	0.578276	0	0	1.59225	0.578276	0	0	0	0	0	0	0.578276	0.578276	0	0	0.578276	0	0	0	0	0.942319	0	0	0.942319	0.578276	0.578276	0	0.578276	0	0.578276	0	0.942319	0	0.578276	0	0	0	0	0	0	0	0	0	0	0
ACCGTAATCAATCTCT-FCAImmP7536758	0	0.747917	1.69569	0	0	0	0	0	0	0	0	0	0.747917	0	0	0	0	0	0	0	0	0	0	0	0.747917	0	0	0	0	0	0	0.747917	1.17099	0	0.747917	0	0	0	0	0	0	0	0	0	0	0	0	1.17099	0
ACCGTAATCAGCTCGG-FCAImmP7536758	0	0	1.53599	0.547648	0	0.547648	0	0.547648	0	0	0	0	0	0	0	0	0	0	0	0	0	0	0	0	0	0	0	0.547648	0.899496	0	0	0	0.547648	0	0	0.547648	0	0	0	1.15925	0.547648	0.547648	0.547648	0	0	0	0	0	0
ACCTTTACAGGGTACA-FCAImmP7536758	0	0.697374	1.79879	0	0	0	0	0	0	0	0	0	0	0	0	0	0	0	0	0	0	0	0	0.697374	0.697374	0	0	0.697374	0	0	0	0	0	0	1.10424	0	0	0	0	0.697374	0	0	0.697374	0	0	0	0	0.697374	0.697374
ACCTTTACAGTGGGAT-FCAImmP7536758	0	0.6945	2.08181	0	0	0	0	0	0	0	0	0	0	0	0	0	0	0	0	0	0	0	0	0	0.6945	0	0	0	0	0	0	1.10042	0	0.6945	0	1.10042	0	0	0	1.79401	0	0	0	0	0	0	0	0	0
ACCTTTAGTAGCGTAG-FCAImmP7536758	0	0.82688	2.00564	0	0	0	0	0	0	0	0	0	0	0	0	0	0	0	0	0	0	0	0	0	0.82688	0	0	0.82688	0.82688	0	0	0	0	0	0.82688	0	0	0.82688	0	0.82688	0	0	0	0	0	0	0	0	0
ACCTTTAGTCACTTCC-FCAImmP7536758	0	0	1.6945	0	0	0	0	0	0	0	0	0	0	1.16999	0	0	0	0	0	0	0	0	0.747156	0	0	0	0	0	0	0	0	0	0.747156	1.46625	0.747156	0.747156	0.747156	0.747156	0	0.747156	0	0	0	0	0	0.747156	0	0	0
ACGAGCCGTAAACACA-FCAImmP7536758	0	0	1.48488	0	0	0	0	0	0	0	0	0	0	0	0	0	0	0	0	0.617133	0	0	0	0	0	0	0	1.94237	1.48488	0	0	0.617133	0	0.617133	1.26999	0	0	0.617133	0	0	0	0	0	0	0	0	0	0	0
ACGAGCCGTACTCTCC-FCAImmP7536758	0	1.75531	0	0.786781	0	0	0	0.786781	0	0	0	0	0	0	0	0	0	0	0	0.786781	0	0	0.786781	0	1.75531	0	0	0	0	0	0	0	0	0	0.786781	0.786781	0	0.786781	0	1.22161	0	0	0	0	0	0	0	0	0
ACGAGCCTCGTAGGAG-FCAImmP7536758	0	1.383	1.383	0	0	0	0	0	0	0	0	0	0	0	0	0	0	0	0	1.383	0	0	0	0	1.383	0	0	0	0	0.913659	0	0	0	0.913659	0.913659	0.913659	0	0.913659	0	0	0	0	0	0	0	0	0	0	0
ACGAGCCTCGTTTATC-FCAImmP7536758	0	0.596669	0.96779	0.596669	0	0	0	0.596669	0	0	0	0	0	0	0	0	1.23785	0	0	0.96779	0	0	1.45026	0	0.596669	0	0.96779	0.96779	0.596669	0	0	0	0.96779	0	0.96779	0	0	0.596669	0	0.596669	0.96779	0	0.596669	0	0	0.96779	0	0	0
ACGAGGACAGGGTACA-FCAImmP7536758	0	0.571651	1.40726	0	0	0	0	0	0	0	0	0	0	0	0	0	0.933099	0	0	0	0	0	0	0	0.571651	0	0	1.5802	0	0	0	1.19802	0.571651	0	0	1.19802	0	0.571651	0	0.933099	0	0	0	0	0	0	0	0	0
ACGAGGATCTCCCTGA-FCAImmP7536758	0	0	2.3747	0.796819	0	0	0	0.796819	0	0	0	0	0	0.796819	0	0	0	0	0	1.53803	0	0	0	0	0	0	0	0	0.796819	0	0	0	0	0.796819	1.53803	0.796819	0	0.796819	0	0.796819	0	0	0	0	0	0	0	0.796819	0
ACGATACCAGCCTGTG-FCAImmP7536758	0	0.653631	1.54544	1.04557	1.32642	0	0	1.04557	1.32642	0	0	0	0	0	0	0	0	0	0	0	0	0	0	0	0.653631	0	0	0.653631	0	0	0	0	0	0.653631	0	1.04557	0	0	0	1.32642	0	0	0	0	0	0	0	0	0
ACGATACCATCTACGA-FCAImmP7536758	0	0	1.01617	0	0	0	0	0	0	0	0	0	0	0	0	0	0	0	0	1.01617	0	0	0	0	0	0	0	0.631958	0.631958	0	0	0.631958	0	1.01617	1.01617	1.01617	0	0.631958	0	0.631958	0	0	0	0	0	0	0	0	0
ACGATGTCACTGTCGG-FCAImmP7536758	0	0.671241	0	0	0	0.671241	0	0	0	0	0	0	0	0	0	0	0	0	0	0	0	0	0	0	0.671241	0	0	0	0	0	0.671241	0	0	0	0	0	0	0	0	0	0	0	0	0	0	0	0	0.671241	0
ACGATGTGTACTCAAC-FCAImmP7536758	0	1.28805	1.72187	0	0	0	0	0	0	0	0	0.504663	0	0.504663	0	0	0	0	0	0.504663	0	0	0	0	1.28805	0	0	0	1.08832	0.504663	0	0	0.504663	0	0.504663	1.08832	0.504663	0	0	0	0	0	0	0	0	0	0.504663	0	0
ACGCAGCAGGATGCGT-FCAImmP7536758	0	1.61093	0	0.848366	0	0.848366	0	0.848366	0	0	0	0.511573	0	0.511573	0	0	0	0	0	0	0	0	1.09986	0	1.61093	0	0.511573	1.73614	2.45844	0	0	1.61093	0.511573	0.511573	0	0	0	0.511573	0	0	0	0	0.511573	0	0	0.511573	0	0.848366	0
ACGCAGCCAATAACGA-FCAImmP7536758	0	1.15037	1.35562	0	0	0	0	0	0	0	0	0	0	0	0	0	0	0	0	0	0	0	0	0	1.15037	0	0	1.15037	1.52582	0	0	0.5422	0	0.5422	1.35562	0.5422	0.891823	0.5422	0	0	0.5422	0	0	1.15037	0	0	0	0	0
ACGCAGCTCCGCAAGC-FCAImmP7536758	0	0.69021	1.09469	0.69021	0	0	0	0.69021	0	0	0	0	0	0	0	0	0	0	0	1.60473	0	0	0	0	0.69021	0	0	1.38189	1.09469	0.69021	0	0	0.69021	1.60473	0.69021	0.69021	0	0	0	0.69021	0	0	0.69021	0	0	0	0	0	0
ACGCAGCTCGGCGGTT-FCAImmP7536758	0	0.572155	1.40814	0.572155	0	0	0	0.572155	0	0	0	0	0	0	0	0	0	0	0	0	0	0	0	0	0.572155	0	0.572155	0.572155	0	0	0	0.572155	0	0	0.572155	0.572155	0.572155	0	0.572155	0.572155	0	0	0	0	0	0	0	0	0
ACGCCAGCAGGGCATA-FCAImmP7536758	0	0.869538	2.78772	0	0	0	0	0	0	0	0	0	0	0	0	0	0	0	0	0	0	0	0	0	0.869538	0	0	1.64044	1.3275	0	0	1.3275	0	1.3275	0.869538	0.869538	0	0	0	0	0	0	0	0	0	0	0	1.3275	0
ACGCCAGGTTTGTTTC-FCAImmP7536758	0	0	2.54313	0.608188	0	0.608188	0	0.608188	0	0	0	0	0	0	0	0	0	0	0	0.608188	0	0	0	0	0	0	0	0.608188	0	0	0.608188	0.98365	0	0	1.92566	0.98365	0.98365	0.608188	0	0.608188	0	0	0	0.608188	0	0	0	0.608188	0
ACGCCAGTCTGTCTAT-FCAImmP7536758	0	0	1.79301	0	0	0.606818	0	0	0	0	0	1.46749	0	0	0	0	0	0	0	0.606818	0	0	0	0	0	0	0	0	1.25384	0.606818	0	0	0	1.46749	0	0.606818	0	0	0	0	0	0	1.25384	0	0	0.606818	0	0.606818	0
ACGCCGATCATCGCTC-FCAImmP7536758	0	0.711225	1.82171	1.41329	0	0	0	1.41329	0	0	0	1.12264	0	0	0	0	0	0	0	0.711225	0	0	0	1.12264	0.711225	0	0.711225	0	1.12264	0.711225	0	1.41329	0	0	0.711225	1.12264	0	0	0	1.12264	1.41329	0	0	1.12264	0	0.711225	0	0	0
ACGCCGATCCTTTACA-FCAImmP7536758	0	1.42331	1.74506	0.946014	0	0.580936	0	0.946014	0	0	0	0	0	0	0	0	0	0	0	0	0	0	0	0	1.42331	0	0	1.21287	0.580936	0	0	0	0.580936	0.946014	0	0.946014	0	0	0	0	0	0	0.580936	0	0	0	0	0	1.21287
ACGGAGAGTAGCTTGT-FCAImmP7536758	0	0.418191	1.63971	0.418191	0	0.418191	0	0.418191	0	0	0	0	0	0	0	0.418191	0	0	0	0.712176	0	0	0.418191	0	0.418191	0	0.418191	1.4147	1.9038	0	0	0.418191	0.418191	0.712176	0.939082	0.418191	0.418191	0.418191	0	0	0	0	0.418191	0.939082	0	0	0	0.418191	0
ACGGCCAAGAAGGTGA-FCAImmP7536758	0.961259	0	2.51	1.4422	0	0	0	1.4422	0	0	0	0	0	0	0	0	1.4422	0	0	0.961259	0	0	1.76558	0	0	0	0	0.961259	1.4422	0	0.961259	0	0	1.4422	0	1.4422	0	0	0	0	0	0	0	0	0	0	0	0	0
ACGGCCAGTACCCAAT-FCAImmP7536758	0	0	2.13435	0	0	0	0	0	0	0	0	0	0	0	0	0	0	0	0	0.912408	0	0	0	0	0	0	0	0	0.912408	0	0	0	0	0	0	0	0	0	0.912408	0	0	0	0.912408	0.912408	0	0.912408	0	0	0
ACGGGCTAGATCACGG-FCAImmP7536758	0	1.08604	1.59433	0	0	0	0	0	0	0	0	0	0	0	0	0	0	0	0	0	0	0	0	0	1.08604	0	0	1.08604	1.59433	0	0	0.683732	0	0	0.683732	1.37214	0	0	0	0.683732	0	0	0	0	0	0	0	0	0
ACGGGCTAGATGTCGG-FCAImmP7536758	0	0	0.803503	0.803503	0	0	0	0.803503	0	0	0	0	0	0	0	0	0	0	0	0.803503	0	0	0	0	0	0	0	1.2432	0	0	0	0	0	0	0.803503	0.803503	0	0	0	0	0	0	0	0	0	0	0	0	0.803503
ACGGGCTGTTACCAGT-FCAImmP7536758	0	0.614122	2.73544	0.614122	0.614122	0	0	0.614122	0.614122	0	0	0	0	0	0	0.614122	0	0	0	0.614122	0	0	0	0	0.614122	0	0	0.614122	0	0	0	0.614122	0	0.614122	1.65635	0	0	0	0	0.614122	0	0	0.991793	0.614122	0	0	0	0	0
ACGGGTCAGGATGGAA-FCAImmP7536758	0	0	0.800315	1.77579	1.96448	0	0	1.77579	1.96448	0	0	0	0	0	0	0	1.77579	0	0	0	0	0	0	0	0	0	0	0	0	0	0	0	0	0	0	0	0	0.800315	0	1.23909	0	0	0	0	0	0	0	0	0
ACGTCAAAGTCACGCC-FCAImmP7536758	0	0	1.1379	0	0	0	0	0	0	0	0	0	0	0	0	0	0	0	0	0.722758	0	0	1.1379	0	0	0	0	1.1379	0	0	0	0	0	0	0	0	0	0.722758	0	0.722758	0	0	0	0	0	0.722758	0	0	0
ACTATCTTCAACGGCC-FCAImmP7536758	0	0	1.75918	0	0	0	0	0	0	0	0	0	0	0	0	0	0.956497	0	0	0	0	0	0	0	0	0	0	0	0	0.956497	0	0.956497	0	0.956497	0	0.956497	0	0	0	0.956497	0	0	0	0	0	0	0	0	0
ACTGAACCAAGTCTAC-FCAImmP7536758	0	0.945918	1.42319	0	0	0.580867	0	0	0	0	0	0	0	0	0	0.580867	0	0	0	0.580867	0	0	0	0	0.945918	0	0	0.580867	1.59695	0	0	0	0	0	1.21276	0	0	0	0	0	0	0	0	0	0	0.580867	0	0	0
ACTGAACCAATCCGAT-FCAImmP7536758	0	0.671568	1.06974	0.671568	0	0	0	0.671568	0	0	0	0.671568	0	0	0	0	0	0	0	1.06974	0	0	0	0	0.671568	0	0	1.35375	0.671568	0	0	0	0	0	1.57468	0.671568	0	0	0	0	0	0	0	0	0	0	0	0.671568	0
ACTGAACGTCGGATCC-FCAImmP7536758	0	0.530447	1.6483	1.50374	0	0.530447	0	1.50374	0	0	0	0	0	0	0	0	0	0	0	0	0	0	0	0	0.530447	0	0	0.875212	0.875212	0	0	0.875212	0.530447	0	1.6483	0.530447	0	0	0	1.1311	0	0	0	0.530447	0	0	0	0	0
ACTGAGTAGAGGTACC-FCAImmP7536758	0	0	1.75521	0	0	0	0	0	0	0	0	0	0	0	0	0	0	0	0	1.75521	0	0	1.43265	0	0	0	0	1.75521	0	0	0	0.953547	0	0	1.43265	0.953547	0	0	0	0.953547	0	0	0	0	0	0	0	1.43265	0
ACTGAGTGTTTAAGCC-FCAImmP7536758	0	0.860779	1.31641	0	0	0	0	0	0	0	0	0	0	0	0	0	0	0	0	0	0	0	0	0	0.860779	0	0	0	0	0	0	0.860779	0.860779	0	0	0	0	0	0	0	0	0	0	0	0	0	0	0	0.860779
ACTGAGTTCGCAAACT-FCAImmP7536758	0	0	0.932118	0	0	0	0	0	0	0	0	0	0	0	0	0	0	0	0	0.932118	0	0	0	0	0	0	0	0	0	0	0	0	0	0	1.72627	0	0	0	0	0	0	0	0	0	0	0	0	0	0
ACTGATGGTCGACTAT-FCAImmP7536758	0	0	2.01671	0	0	0	0	0	0	0	0	0	0	0	0	0	0	0	0	0.966375	0	0	0	0	0	0	0	0	0	0	0	0	0	1.44852	0	0	0	0	0.966375	0	0	0	0	0	0	0	0.966375	0	0
ACTGATGGTGATGCCC-FCAImmP7536758	0	0	0.899972	1.53662	1.36585	0	0.547987	1.53662	1.36585	0	0	0	0	0	0	0.547987	0.899972	0	0	0.547987	0	0	0	0	0	0	0	0	0	0	0	0	0	0.547987	0	0.547987	0	0	0	0.547987	0	0	0	0.547987	0	0	0	0	0
ACTGATGTCAGCTGGC-FCAImmP7536758	0	1.02177	0.636072	0.636072	0	0	0	0.636072	0	0	0	0	0	0	0	0	0	0	0	0.636072	0	0	0	0	1.02177	0	0	0	0	0	0	1.51649	0	0.636072	0	0.636072	0	0.636072	0	1.29941	0	0	0	0	0	0	0	0	0
ACTGCTCAGATAGGAG-FCAImmP7536758	0	0.756215	0.756215	1.89477	0	0	0	1.89477	0	0	0	0	0	0	0	0	0	0	0	0.756215	0	0	0	0	0.756215	0	0	0	0.756215	0	0	0	0	0	0	1.18185	0.756215	0	0	0	0	0	0	1.18185	0	0	0	0	0
ACTGCTCGTCAGAAGC-FCAImmP7536758	0	0.966224	2.0165	0	0	0	0	0	0	0	0	0	0	0	0	0	0	0	0	0.966224	0	0	0.966224	0.595535	0.966224	0	0	0	0.595535	0	0	0	0.595535	0.595535	0	0.595535	0	0	0	0.966224	0.595535	0	0	0	0	0	0	0	0
ACTGCTCGTCTTTCAT-FCAImmP7536758	0	0.574961	0	0.574961	0	0	0	0.574961	0	0	0	0	0	0	0	0	0	0	0	0	0	0	0	0	0.574961	0	0	0	0.574961	0.574961	0	0	0	0	0.574961	0	0	0	0	0	0.574961	0	0	0	0	0	0	0	0
ACTGTCCAGAACTCGG-FCAImmP7536758	0	0	0	0.78109	3.74797	0	0	0.78109	3.74797	0	0	0	0	1.21423	0	0	0	0	0	0	0	1.21423	0	0	0	0	0	0.78109	1.21423	0.78109	0	0	0	0	0.78109	0	0	0	0	0	0	0	0	0	0	0	0	0	0
ACTGTCCCATCTATGG-FCAImmP7536758	0	0	0	0.780513	1.02025	0.780513	0	0.780513	1.02025	0	0	0	0	0	0	0.464549	0	0	0	0.464549	0	0.464549	0	0	0	0	1.21348	0.780513	0	0	0.464549	0	0.464549	0.464549	0	0.464549	0	0.780513	0	0.464549	0	0	1.02025	0	0	0	0	0	0
ACTGTCCCATTAGGCT-FCAImmP7536758	0	0.764034	1.49083	0	0	0	0	0	0	0	0	0	0	0	0	0	0	0	0	1.19205	0	0	0	0	0.764034	0	0	1.90726	1.19205	0	0	0	0	0	0	1.19205	0.764034	1.49083	0	0	0	0	0	0	0	0.764034	0	0	0
ACTGTCCTCCAGAAGG-FCAImmP7536758	0	0.601476	2.131	0	0	0.601476	0	0	0	0	0	0	0	0.601476	0	0	0	0	0	0.601476	0	0	0	0.601476	0.601476	0	0	0	0	0	0	0	0.601476	0	0.601476	0.601476	0.601476	0	0	0.601476	0	0	0.601476	0	0	0	0	0	0
ACTTACTCACATCCAA-FCAImmP7536758	0	0.943659	1.74189	0	0	0	0	0	0	0	0	0	0	0	0	0	0	0	0	1.42039	0	0	0	0	0.943659	0	0	0	0.943659	0	0	0	0.943659	0	0	0.943659	0	0	0	0	0	0	0	0	0	0.943659	0	0	0
ACTTACTCAGGGTACA-FCAImmP7536758	0	0	1.6797	0	0	0	0	0	0	0	0	0	0	1.1575	0	0	1.1575	0	0	0	0	0	0	0	0	0	0	0	1.6797	0	1.1575	0	0	0	0	0	0	0	0	0	0	0	0	0	0	0	0	0	0
ACTTACTGTGCCTGTG-FCAImmP7536758	0	0.910096	2.13094	0	0	0	0	0	0	0	0	0	0	0	0	0	0.910096	0	0	0	0	0	0	0	0.910096	0	0	0	0	0	0	0	0.910096	0	0	0	0	0	0	0.910096	0	0	0	0	0	0	0	0	0
ACTTACTGTGTGGTTT-FCAImmP7536758	0	0	1.80978	0	0	0	0	0	0	0	0	0	0	0	0	0	0	0	0	1.68255	0	0	0	0	0	0	0	1.1599	1.36596	0	0	0	0.548048	0	0	1.1599	0.548048	0.548048	0	0	0	0	0	0	0	0	0	0	0
ACTTACTGTTCACCTC-FCAImmP7536758	0	0	0	1.61781	0	0	0	1.61781	0	0	0	0	0	0	0	0	0	0	0	0	0	0	0	0	0	0	0	1.61781	1.61781	0	0	2.20652	0	0	0	0	0	0	0	0	0	0	0	0	0	0	0	0	0
ACTTGTTAGGAATTAC-FCAImmP7536758	0	0	1.25701	1.25701	0	0	0	1.25701	0	0	0	0	0	0.984542	0	0	0	0	0	0	0	0	0	0	0	0	0	0	0	0	0	0.608838	0	0	1.25701	0.984542	0	0	0	0.608838	0	0	0	0.608838	0	0.608838	0	0	0
ACTTGTTGTCAGAGGT-FCAImmP7536758	0	0.725607	0	0	0	0	0	0	0	0.725607	0	0	0	0	0	0	0	0	0	0.725607	0	0	0	0.725607	0.725607	0	0	0.725607	1.4346	0	0	0.725607	0	0	1.4346	1.14166	0	0	0	1.14166	0	0	0	0	0	0	0	0.725607	0
ACTTTCAAGCCTCGTG-FCAImmP7536758	0	1.65603	1.65603	0.8808	0	0	0	0.8808	0	0	0	0	0	0	0	0	0	0	0	0	0	0	0	0	1.65603	0	0	0	0	0	0.8808	0	0	0	1.65603	0.8808	0	0	1.34173	0.8808	0	0.8808	0	0	0	0	0	0	0
ACTTTCATCTTCTGGC-FCAImmP7536758	0	0	1.93249	0	0	0.779937	0	0	0	0	0	0	0	0	0	0	0	0	0	1.21274	0	0	0	0	0	0	0	1.93249	1.21274	0	0	1.21274	0	1.21274	0	1.51381	0	0	0	0.779937	0	0	0	0.779937	0	0	0	0	0
AGACGTTCATGCTAGT-FCAImmP7536758	0	0	1.2711	0.617842	0.617842	0.617842	0	0.617842	0.617842	0	0	0.617842	0	0	0	0	0	0	0	0.617842	0	0	0.617842	0	0	0.617842	0	0.99689	0.99689	0.617842	0	0	0.617842	0	0.99689	0.617842	0	0	0	0	0	0	0.617842	0	0	0.617842	0	0.617842	0
AGACGTTGTCCTCCAT-FCAImmP7536758	0	1.02691	0	0	0	0	0	0	0	0	0	0	0	0	0	0	0	0	0	0	0	0	0	0	1.02691	0	0	1.02691	1.85275	0	0	0	1.02691	0	0	1.52276	0	0	0	1.02691	0	0	1.02691	0	0	0	0	0	0
AGAGCTTTCATCGATG-FCAImmP7536758	0	0.710277	0	0	0	0	0	0	0	0	0	0	0	0	0	0	0	0	0	1.41188	0	0	0	0	0.710277	0	0	0.710277	1.63671	0	0	0.710277	1.12139	0	0	0.710277	0	0.710277	0	0	0	0	0.710277	0	0	0	0	0	0
AGAGTGGAGAATGTTG-FCAImmP7536758	0	0	2.35268	0	0	0	0	0	0	0	0	0	0	0	0	0	0	0	0	0.721289	0	0	0	0	0	0	0	1.65409	0	0	0	0.721289	0	0.721289	0	0.721289	0	0	0	0	0	0	0	0	0	0.721289	0	0	0
AGAGTGGGTCAACTGT-FCAImmP7536758	0	0	1.27505	0	0	0	0	0	0	0	0	0	0	0	0	0	0	0	0	0	0	0	0	0.620374	0	0	0	0	0.620374	0	0	0	0	1.00036	1.49032	0.620374	0	0.620374	0	0.620374	1.00036	0	0	0	0	0.620374	0	0	0
AGAGTGGTCCTGTAGA-FCAImmP7536758	0	0	0	1.55953	2.44395	0	0	1.55953	2.44395	0	0	0.560367	0	0	0	0.560367	0	0	0.560367	0.917342	0	0.560367	0	0	0	0	0	0.917342	0	0.560367	0	0	0	0	0	0	0	0	0	0	0	0	0	0.917342	0	0.917342	0	0	0.560367
AGAGTGGTCTGTCCGT-FCAImmP7536758	0	0.896007	1.36087	2.11009	1.67698	0.545169	0	2.11009	1.67698	0	0	0	0	0	0	0	0	0	0	0	0	0	0	0.545169	0.896007	0	0	0.545169	0.545169	0	0	0.545169	0.545169	0	1.15521	0.896007	0	0.896007	0	0	0.545169	0	0	0	0	0	0	0	0
AGATCTGAGACAATAC-FCAImmP7536758	0	1.20775	0.577727	0.577727	0	0	0	0.577727	0	0	0	0	0	0.577727	0	0.577727	0	0	0	1.20775	0	0	0	0	1.20775	0	0	0	0.577727	0	0	0.941555	0	0.577727	0.941555	0	0	0	0	0.577727	0	0	0.941555	0	0	0.577727	0	0	0
AGATCTGAGGTGATAT-FCAImmP7536758	0	0	0	0	0	0	0	0	0	0	0	0	0	0	0	0	0	0	0	1.07913	0	0	1.07913	0	0	0	0	1.07913	0	0	0	0	0	0	0	1.58602	0	0	0	0	0	0	0	0	0	0	0	0	0
AGATCTGCATTTCAGG-FCAImmP7536758	0	0.806237	1.78471	0	0	0	0	0	0	0	0	0	0	0	0	0	0	0	0	0.806237	0	0	0	0	0.806237	0	0	1.78471	1.97371	0	0	0.806237	0	0	0.806237	0	0	0	0	0.806237	0	0	0	0	0	0	0	0	0.806237
AGATCTGTCCTCCTAG-FCAImmP7536758	0	0.845625	1.29715	0	0	0	0	0	0	0	0	0	0	0	0	0	0	0	0	1.29715	0	0	0	0	0.845625	0	0	1.29715	2.45406	0	0	1.29715	0.845625	0	0	0.845625	0	0.845625	0	1.29715	0	0	0	0.845625	0	0	0	0	0
AGATTGCTCGAGCCCA-FCAImmP7536758	0	1.07011	1.90912	0	0	0	0	0	0	0	0	0	0	0	0	0	0	0	0	0	0	0	0	0	1.07011	0	0	1.57514	1.07011	0	0	0	0	1.07011	1.07011	1.07011	0	0	0	0	0	0	0	1.07011	0	0	0	0	0
AGCAGCCAGGAGCGAG-FCAImmP7536758	0	1.46711	2.3988	0	0	0	0	0	0	0	0	0	0	0	0	0	0	0	0	0	0	0	0	0	1.46711	0	0	0.981455	1.79259	0	0	0	0	0	0	0	0.981455	0	0	0.981455	0	0	0	0	0	0.981455	0	1.46711	0
AGCAGCCTCGAATGCT-FCAImmP7536758	0	0	0.632371	0	0	0	0	0	0	0	0	0	0	0	0	0	0	0	0	0.632371	0	0	1.29369	0.632371	0	0.632371	0	1.29369	1.29369	0.632371	0	0	0	0	0	0.632371	0	0.632371	0	1.01673	0	0	0.632371	0	0	0	0	0	0
AGCATACGTAGCGCAA-FCAImmP7536758	0	0	1.06648	0	0	0	0	0	0	0	0	0	0	0	0	0	0	0	0	0	0	0	0	0	0	0	0	0	0	1.06648	0	0	0	0	0	0	0	0	0	0	0	0	0	0	0	0	0	0	0
AGCCTAAGTACGCTGC-FCAImmP7536758	0	0	1.62195	0	0.700988	0	0	0	0.700988	0	0	0.700988	0	0	0	0	0	0	0	0	0	0	0	0	0	0	0	0	0	0	0	0	0.700988	0.700988	0	1.39803	0	0	0	1.80479	0	0	0	0	0	0	0	1.10905	0
AGCCTAAGTGCTAGCC-FCAImmP7536758	0	0.742913	0.742913	0	0	0	0	0	0	0	0	0	0	0	0	0	0	0	0	0	0	0	0	0	0.742913	0	0	1.46004	0.742913	0	0	0	0	0	1.16443	0.742913	0.742913	0	0	0.742913	0.742913	0	0	0	0	0	0	0.742913	0
AGCCTAAGTTTGTTGG-FCAImmP7536758	0	0	1.82139	0	0	0	0	0	0	0	0	0	0	0	0	0	0	0	0	0	0	0	0	0	0	0	0	0.622407	0	0.622407	1.00314	0	0	0.622407	1.00314	1.00314	0.622407	0.622407	0.622407	0	1.00314	0	1.00314	0	0	0	0	0	0
AGCGGTCGTTATCGGT-FCAImmP7536758	0	0	0.89391	0	0	0	0	0	0	0	0	0	0	0	0	0	0	0	0	0.89391	0	0	0.89391	0	0	0	0	2.40809	2.10698	0	0	0.89391	0	0	0	0.89391	0	0.89391	0	0	0	0	0	0	0	0	0	0.89391	0
AGCGTATAGCCCGAAA-FCAImmP7536758	0	1.36417	1.68059	0	0	0	0	0	0	0	0	0	0	0	0	0	0	0	0	0.898632	0	0	0.898632	0	1.36417	0	0	0.898632	0	0	0	1.68059	0	0	0	0.898632	0	0	0	1.68059	0	0	0	0	0	0	0	0	0
AGCGTATCAGTCGTGC-FCAImmP7536758	0.709226	0.709226	1.11999	0	0	0	0	0	0	0	0	0	0	0	0	0	0	0	0	1.41032	0	0	0	0.709226	0.709226	0	0	1.11999	0	0	0	0	0.709226	0.709226	0	0.709226	0	0.709226	0	1.11999	0	0	0.709226	0	0	0	0	0.709226	0
AGCGTATTCATCACCC-FCAImmP7536758	0	0	0.618631	1.88198	2.82394	0.356409	0	1.88198	2.82394	0	0	0	0	0	0	0	0	0	0	0.826181	0	0	0	0	0	0	0	0.356409	0	0	0	0	0	0	0.356409	0	0	0	0	0	0	0	0.826181	0	0	0	0	0	0.356409
AGCGTATTCTCGTATT-FCAImmP7536758	0	0	1.99247	0	0	0	0	0	0	0	0	1.21643	0	0	0	0	0	0	0	1.60111	0	0	0.949109	0	0	0	0	0	0.949109	0.583167	0	0	0	0	0	0	0	0	0	0	0	0	0.949109	0	0	0.583167	0	0.583167	0
AGCGTATTCTGTCTAT-FCAImmP7536758	0	0	1.59321	0	0	0	0	0	0	0	0	0	0	0	0	0	0	0	0	0	0	0	0	0	0	0	0	2.01923	0.835734	0	0	0	0	0.835734	1.28454	0.835734	0.835734	0	0	1.28454	1.28454	0	0	0	0	0	0	0	0.835734
AGCGTCGAGATGAGAG-FCAImmP7536758	0	0	1.64763	0	0	0	0	0	0	0	0	0	0	0	0	0	0	0	0	0	0	0	0	0	0	0	0	0	0.874723	0	0	0	0	0	0.874723	0.874723	0	0	0	0.874723	0	0	0	0	0	0	0	0	0
AGCGTCGAGGGAGTAA-FCAImmP7536758	0	0	0	0	3.47352	0	0	0	3.47352	0	0	0	0	0	0	0	0	0	0	0	0	0	0	0	0	0	0	0	0	0	0	0	0	0	0	0	0	0	0	0	0	0	0	0	0	2.17617	0	0	0
AGCGTCGCAAGTCTAC-FCAImmP7536758	0	0	2.35461	1.21891	0	0.784702	0	1.21891	0	0	0	0	0	0	0	0	0.784702	0	0	0	0	0	0	0	0	0	0	0.784702	0.784702	0	0	0	0	0	0	0.784702	0	0	0	1.21891	0	0	0	0	0	0	0	0	0
AGCGTCGGTTTAGGAA-FCAImmP7536758	0	0	1.79103	0	0	0	0.810444	0	0	0	0	0	0	0	0	0	0	0	0	0.810444	0	0	1.25214	0	0	0	0	1.25214	1.79103	0	0	0	0.810444	1.25214	1.25214	0	0	0.810444	0	1.25214	0	0	0	0	0	0	0	0	0
AGCTCCTAGCCAGTTT-FCAImmP7536758	0	0	2.10091	1.02726	0	0	0	1.02726	0	0	0	0	0	0	0	0	0	0	0	1.02726	0	0	0	1.02726	0	0	0	1.52318	1.02726	0	0	1.02726	0	0	0	1.02726	0	0	0	0	0	0	1.02726	0	0	0	0	0	0
AGCTCCTGTCCCGACA-FCAImmP7536758	0	0	0.631422	1.01543	0	0.631422	0	1.01543	0	0	0	0	0	0	0	0	0	0	0	0	0	0	0	0	0	0.631422	0	0	1.01543	0	0	1.01543	0	0.631422	0	0	0	0.631422	0	0.631422	0	0	0.631422	0	0	0	0	0	0
AGCTCCTTCGAGGTAG-FCAImmP7536758	0	0	2.85852	0	0	0	0	0	0	0	0	1.20835	0	0	0	0	0	0	0	0	0	0	0	0	0	0	0	1.73975	2.08492	0	0	1.20835	0	0	1.20835	1.20835	1.20835	0	0	0	0	0	1.73975	0	0	0	0	0	0
AGCTCCTTCTGTTGAG-FCAImmP7536758	0	0	2.59681	0.807405	0	0.483068	0.483068	0.807405	0	0	0	0.483068	0	0.483068	0	0	0	0	0	1.41226	0	0.807405	0	0	0	0.483068	0	1.88546	0.483068	0	0	0.807405	0	0	0	0.807405	0	0.483068	0	1.05191	0	0	0	0	0	0	0	0	0.483068
AGCTCTCTCTATGTGG-FCAImmP7536758	0	1.03574	2.11248	0	0	0	0	0	0	0	0	0	0	0	0	0	0	0	0	1.03574	0	0	0	0	1.03574	0	0	0	0	0	0	1.03574	0	0	1.5335	1.5335	1.03574	0	0	1.03574	0	0	0	0	0	0	1.03574	0	0
AGCTTGATCCGCATAA-FCAImmP7536758	0.743897	0.743897	1.16572	0	0	0.743897	0	0	0	0	0	0	0	0.743897	0	0	0.743897	0	0	0.743897	0	0	0	0	0.743897	0	0	1.46148	1.46148	0	0	1.16572	0	0	0.743897	0	0	0.743897	0	0	0.743897	0	0	0	0	0	0	0	0
AGGCCACCATTAGCCA-FCAImmP7536758	0	0.828802	0	0.497914	0	0	0	0.497914	0	0	0	0	0	0.497914	0	0	0	0	0	0.497914	0	0	0	0	0.828802	0.497914	0	1.58345	0.497914	1.077	0.497914	0.828802	0	0	2.23951	0.497914	0	0.828802	0	0.497914	0.497914	0	0	0	0	0	0	0	0
AGGCCACGTTGAGTTC-FCAImmP7536758	0	1.08532	1.92879	0	0	0	0	0	0	0	0	0	0	0	0	0	0	0	0	0	0	0	0	0	1.08532	0	0	1.59347	0	0	0	0	0	0	0	1.08532	1.08532	0	0	0	0	0	0	0	0	0	0	0	0
AGGCCGTCACCAGTTA-FCAImmP7536758	0	1.60656	0.845246	0	0	0	0	0	0	0	0	0	0	0	0	0	0	0	0	0	0	0	0	0	1.60656	0	0	2.03376	0.845246	0	1.29667	0	0.845246	0	1.29667	0	0	0	0	0	0	0	0	0	0	0	0	0	0.845246
AGGCCGTTCTGCCCTA-FCAImmP7536758	0	0.804662	1.54923	1.2447	0	0	0	1.2447	0	0	0	1.2447	0	0	0	0	0	0	0	0.804662	0	0	0.804662	0	0.804662	0	0	1.2447	0.804662	0	0	1.2447	0	0	1.2447	0	0.804662	0	0	0	0	0	0	0	0	0	0	0	0
AGGGAGTAGGAGTTGC-FCAImmP7536758	0.832271	0	2.31152	0	0	0.832271	0	0	0	0	0	0	0	0	0	0	0	0	0	1.28012	0	0	0	0	0	0	0	1.28012	1.28012	0	0	0	0.832271	0	0	0	0	0.832271	0	0.832271	0	0	0	0	0	0	0	0	0
AGGGAGTCAATGGATA-FCAImmP7536758	0	0.758441	1.18476	0	0	0	0	0	0	0	0	0	0	0	0	0	0	0	0	0.758441	0	0	0.758441	0	0.758441	0	0	1.71195	0.758441	0	0	0	0	1.4827	0	0.758441	0	0	0	0.758441	0	0	0	0	0	0	0	0.758441	0
AGGGAGTCAGATGAGC-FCAImmP7536758	0	0	1.92812	0	0	0	0	0	0	0	0	0	0	0	0	0	1.08481	0	0	0	0	0	0	0	0	0	0	2.54578	2.92476	0	0	0	0	0	1.08481	1.08481	0	1.08481	0	0	0	0	0	0	0	0	0	0	0
AGGGAGTTCCGTACAA-FCAImmP7536758	0	0.556431	2.1335	0	0	0.556431	0	0	0	0	0	0	0	0	0	0	0	0	0	1.69866	0	0	0	0	0.556431	0	0	1.17351	1.17351	0	0	0	0	0	1.17351	0.556431	0.556431	0.911829	0	0.911829	0	0	0	0	0	0	0	1.38071	0
AGGGATGAGCCCTAAT-FCAImmP7536758	0	0.813019	1.25545	0	0	0	0	0	0	0	0	0	0	0	0	0	0	0	0	0	0	0	0	0	0.813019	0	0	0	2.92132	0	0	0.813019	0.813019	0	0	0	0	0	0	1.56111	0	0	0	0	0	0	0	0	0
AGGGATGTCACCGTAA-FCAImmP7536758	0	1.32893	1.88008	0	0	0	0	0	0	0	0	0	0	0	0	0	0	0	0	1.32893	0	0	0	0	1.32893	0	0	2.07223	1.32893	0	0	0	0	0	1.32893	0	0.870667	0	0	0.870667	0	0	0	0	0	0	0	0.870667	0
AGGGATGTCTACTATC-FCAImmP7536758	0	0	1.22965	1.10416	1.69318	0	0	1.10416	1.69318	0	0	0	0	0	0	0	0	0	0	0	0	0	0	0	0	0.591491	0	0.591491	0.960636	0	0	0	0	0	0.793001	0.338855	0	0.338855	0	0.338855	0	0	0.338855	0	0	0	0	0	0.338855
AGGTCATCAAGGTGTG-FCAImmP7536758	0	0	1.24338	0	0	0	0	0	0	0	0	1.24338	0	0	0	0	0	0	0	0	0	0	0	1.24338	0	0	0	2.76025	3.33721	0	0	1.7808	1.24338	0	0	0	0	0	0	0	0	0	1.24338	1.24338	0	0	0	0	0
AGGTCATCATAACCTG-FCAImmP7536758	0	1.01499	1.01499	0	0	0	0	0	0	0	0	0	0	0	0	0	0	0	0	1.01499	0	0	0	0	1.01499	0	0	1.01499	0	0	1.01499	0	1.01499	1.01499	0	1.50821	0	0	0	1.01499	0	0	0	0	0	0	0	1.01499	0
AGGTCATTCGTACCGG-FCAImmP7536758	0	0	0	1.2634	0	0	0	1.2634	0	0	0	0	0	0	0	0	0	0	0	1.2634	0	0	0	0	0	0	0	0	0	1.2634	0	0	0	0	0	0	0	0	0	0	0	0	0	0	0	0	0	0	0
AGTAGTCAGCGCTCCA-FCAImmP7536758	0	0	2.89454	0	0	0	1.23527	0	0	0	0	0	0	0	0	0	0	0	0	0.797354	0	0	0	0	0	0	0	0.797354	0	0	0	1.23527	0	0.797354	1.5388	1.23527	0.797354	0	0	0.797354	0	0	0	0	0	0	0	0.797354	0
AGTAGTCTCTCGTATT-FCAImmP7536758	0	0.676712	0	0	0	0	0	0	0	0	0	0.676712	0	0.676712	0	0	0	0	0	0	0	0	0	0	0.676712	1.07664	0	0	0	0	0	0	0.676712	0	0.676712	0.676712	0	0	0	0.676712	0	0	0	0.676712	0	0	0	0	0
AGTAGTCTCTCTGTCG-FCAImmP7536758	0	0	1.80564	1.47916	2.24846	0	1.47916	1.47916	2.24846	0	0	0	0	0	0	0.99126	0	0	0	0	0	0	0	0	0	0	0	1.80564	2.24846	0	0	0	0	0	0	0	0	0	0	1.47916	0	0	0	0	0	0	0	0	0
AGTCTTTCACGAAATA-FCAImmP7536758	0	0	1.65392	0	0	0	0	0	0	0	0	0	0	0	0	0	0	0	0	0	0	0	0	0	0	0	0	1.42805	0	0	0	0.72118	0	0	0	0.72118	0	0.72118	0	0	0	0	0.72118	0	0	0.72118	0	0.72118	0.72118
AGTCTTTTCATAGCAC-FCAImmP7536758	0	0	0	0	0	0	1.9509	0	0	0	0	0	0	0	0	0	0	0	0	0	0	0	0	0	0	0	0	0	0	0	0	0	0	0	0	0	0	0	0	0	0	0	0	0	0	0	0	0	0
AGTGAGGCACCCTATC-FCAImmP7536758	0	0	1.80926	0	0	0	0	0	0	0	0	0	0	0	0	0	0	0	0	0	0	0	0	0	0	0	0	0.822634	0	0	0	0.822634	0	0.822634	1.26779	0	0	0	0	0	0	0	0	0	0	0	0	0	0
AGTGAGGGTCCAGTGC-FCAImmP7536758	0	0.783214	2.23211	0	0	0	0	0	0	0	0	0	0	0	0	0	0	0	0	1.51852	0	0	0.783214	0	0.783214	0	0	0.783214	1.21698	0.783214	0	0	0	0	0	0.783214	0.783214	0.783214	0	0	0	0	0	0	0	0	0	0	0
AGTGGGACATGGGACA-FCAImmP7536758	0	0	0	1.26938	3.10557	0	0	1.26938	3.10557	0	0	0	0	0	0	0	0	0	0	0.61674	0	0.61674	0	0	0	0	0	0	0	0	0	0.61674	0	0	0.995382	0.995382	0	0	0	0	0	0	0	0	0	0	0	0	0.61674
AGTGGGAGTTCGTCTC-FCAImmP7536758	0	0.727371	2.25728	0	0	0	0	0	0	0	0	0	0	0	0	0	0	0	0	0	0	0	0	0	0.727371	0	0	0.727371	0	0	0	0	0	0	1.4372	0	0	0	0	1.14399	0	0	0	0.727371	0	0	0	0	0
AGTGTCAAGACGCTTT-FCAImmP7536758	0	1.03189	1.22627	0	0.471327	0	0	0	0.471327	0	0	0	0	0	0	0	0	0	0	0	0	0	0	0.471327	1.03189	0	0	1.22627	1.03189	0	0	1.52882	0	0	0	0.471327	0	0.471327	0	1.03189	0.790382	0	0.790382	0.790382	0	0	0	0.471327	0
AGTGTCACACAACGCC-FCAImmP7536758	0	0	0	0.63204	2.87624	1.01628	1.50979	0.63204	2.87624	0	0	0	0	0	0	0	0	0	0	0.63204	0	0.63204	0	0	0	0	0	0	0	0	0	0.63204	0	1.01628	0	0	0	0	0	0	0	0	0	0.63204	0	1.01628	0	0	0
AGTGTCATCGTTTAGG-FCAImmP7536758	0	0	1.11916	0	0	0	0	0	0	0	0	0	0	0	0	0	0	0	0	0	0	0	1.11916	0	0	0	0	2.22453	0	1.11916	0	1.11916	0	0	0	1.63404	0	0	0	0	0	0	0	0	0	0	0	0	0
AGTTGGTAGCGTGAGT-FCAImmP7536758	0	1.38938	1.10135	0.695203	0	0	0	0.695203	0	0	0	0	0	0	0	0	0	0	0	0.695203	0	0	1.10135	0	1.38938	0	0.695203	0.695203	0	0	0	0	0	0	0.695203	0	0	0	0	0.695203	0	0	0.695203	0	0	0	0	0.695203	0
AGTTGGTGTACAGTGG-FCAImmP7536758	0	0	0	2.3539	3.08915	0	1.35014	2.3539	3.08915	0	0	0	0	0	0	0	0	0	0	0.669189	0	0.669189	0	0	0	0	0	0	0.669189	0	0	0.669189	0	1.35014	0	0	0	0	0.669189	0.669189	0	0	0	0	0	1.06654	0	0	0
AGTTGGTTCCTTTCTC-FCAImmP7536758	0	0	2.02301	0	0	0	0	0	0	0	0	0	0	0	0	0	1.05591	0	0	1.05591	0	0	0	0	0	0	0	0.661293	1.33812	0	0	0	0.661293	0	0.661293	1.33812	0	0	0	0.661293	0	0	0	0	0	0	0	0	0
ATAGACCAGTTACGGG-FCAImmP7536758	0	0.863308	0.863308	0	0	0	0	0	0	0	0	0	0	0	0	0	0	0	0	1.86933	0	0.863308	0	0	0.863308	0	0	1.31961	1.63178	0.863308	0	0	0	0	0	0	0	1.31961	0	0	0	0	0	0.863308	0	0	0	0	0
ATCACGAAGCCAACAG-FCAImmP7536758	0	0.932398	1.40639	0	0	0	0.932398	0	0	0	0	0	0	0	0	0	0	0	0	0	0	0	1.40639	0	0.932398	0	0	0.932398	0.932398	0	0.932398	0	0	0.932398	0	1.40639	0	0.932398	0	0	0	0	0	0	0	0	0	0	0
ATCACGATCGCCAAAT-FCAImmP7536758	0.706406	1.11625	0.706406	1.11625	0	1.11625	0	1.11625	0	0	0	0	0.706406	0	0	0	0	0	0	0.706406	0	0	0	0	1.11625	0	0	1.11625	1.11625	0	0	1.96853	0	0.706406	0	1.11625	0	0.706406	0	1.40612	0	0	0	0.706406	0	1.11625	0	0	0
ATCATCTCAAGAAGAG-FCAImmP7536758	0	0	1.85691	0	0	0	0	0	0	0	0	0	0	0	0	0	0	0	0	0.6422	0	0	0	0	0	0	0	0.6422	0.6422	0	0.6422	0	0	0	1.30887	1.30887	0.6422	0	0	0.6422	0	0	0	0.6422	0	0	0	0.6422	0
ATCATCTCAGTACACT-FCAImmP7536758	0	0	2.00997	0	0	0	0	0	0	0	0	0	0	0	0	0	0	0	0	0	0	0	0	0	0	0	0	0	0.592158	0	0	0	0	0	0	0	0	0	0	0.592158	0	0	0	0	0	0	0	0	0
ATCATCTCATGGTTGT-FCAImmP7536758	0	1.35856	0.894166	0	0	0	0	0	0	0	0	0	0	0	0	0	0.894166	0	0	0.894166	0	0	1.35856	0	1.35856	0	0	0.894166	0.894166	0	0.894166	0.894166	0	0.894166	0	0	0	0	0	0	0	0	0	0	0	0	0	0.894166	0
ATCATCTGTACCAGTT-FCAImmP7536758	0	0	2.05388	1.18358	0	0	0	1.18358	0	0	0	1.18358	0	0	0	0	0	0	0	0	0	0	0	0	0	0	0	0	1.18358	0	1.18358	0	0	0	1.71056	0	1.18358	0	0	2.05388	0	0	0	0	0	0	0	0	0
ATCATCTGTCGACTAT-FCAImmP7536758	0	1.06163	1.56489	0	0	0	0	0	0	0	0	0	0	1.06163	0	0	0	0	0	1.06163	0	0	0	0	1.06163	0	0	1.06163	0	0	0	0	0.665538	1.06163	0	0.665538	0	0	0	0.665538	0.665538	0	0	0	0	1.34459	0	0	0
ATCCACCAGAGATGAG-FCAImmP7536758	0	1.47373	1.47373	0	0	0	0	0	0	0	0	0	0	0	0	0	0	0	0	0	0	0	0	0	1.47373	0	0	0	0	0	0	0	0	0	0	1.47373	0.752279	0	0.752279	1.1767	0	0	0	0	0	0	0	0	0
ATCCACCAGGATGTAT-FCAImmP7536758	0	0	2.96998	0	0	0.841925	0	0	0	0	0	0	0	0	0	0	0	0	0	2.18885	0	0	0	0	0	0	0	1.60191	0	0.841925	0	0	0	0	0	1.29244	0	0	0	1.29244	0	0	0	0	0	0.841925	0	0.841925	0.841925
ATCCACCAGGGTGTTG-FCAImmP7536758	0	0	1.89051	1.13415	0	0	0	1.13415	0	0	0	0.532297	0	0	0	0	0	0	0	0.532297	0	0	0	0	0	0	0	0	0	0	0	0	0	0	0.532297	1.13415	0	0	0	0.532297	0.532297	0	0	0	0	0.532297	0	0	0.532297
ATCCACCAGTGATCGG-FCAImmP7536758	0	0.565606	2.23705	0	0	0	0	0	0	0	0	0	0	0	0	0	0.565606	0	0	0	0	0	0	0	0.565606	0	0	0.924667	1.39675	0.565606	0	1.95785	0	0	1.18831	1.18831	0	0	0	0.924667	0.924667	0	0	0	0	0	0	0.565606	0
ATCCGAAGTGCTGTAT-FCAImmP7536758	0	1.41024	0.935492	1.20078	0	0	0	1.20078	0	0	0	0	0	0	0	0	0	0	0	1.20078	0	0	0	0	1.41024	0	0	0	0	0.573368	0.573368	0	0	0	0.573368	0.573368	0	0	0	0	0	0	0.573368	0	0	0	0	0	0
ATCCGAAGTTAAGACA-FCAImmP7536758	0	0	1.72038	0	0	0.32369	0	0	0	0	0	0.927775	0	0	0	0	0	0	0	0	0	0	0	0.32369	0	0	0	1.40063	1.40063	0	0	1.06853	0	0	0.32369	1.3017	0.32369	0	0.567832	1.06853	0.927775	0	0	0.32369	0	0	0	0.32369	0
ATCCGAATCAGGCAAG-FCAImmP7536758	0	0.847679	1.29977	0.847679	0	0	0	0.847679	0	0	0	0	0	0	0	0	0	0	0	1.29977	0	0	0	0	0.847679	0	0	0.847679	0.847679	0	0	0	0	0	0	0	0	1.29977	0	0	0	0	0.847679	0	0	0	0	0	0
ATCCGAATCTAACTCT-FCAImmP7536758	0	0.501869	1.44904	0	0	0.501869	0	0	0	0	0	0	0	0	0	0	0	0	0	0.834478	0	0	0	0	0.501869	0	0	0	0.501869	0.501869	0	0	0	0.834478	0	0.834478	0	0	0	0.501869	0	0	0.834478	0	0	0	0	0.501869	0
ATCCGAATCTGATACG-FCAImmP7536758	0	0	0.482024	0.805894	0	0	0	0.805894	0	0	0	0	0	0	0	0	0	0	0	0	0	0	0	0.482024	0	0	0	0	0	0	0	0.482024	0	0	0.482024	0.805894	0.805894	0	0.805894	0	0	0	1.05014	0	0	0.482024	0	0	0
ATCGAGTGTCACACGC-FCAImmP7536758	0	2.48399	2.48399	0	0	0	0	0	0	0	0	0	0	0	0	0	0	0	0	0	0	0	0	0	2.48399	0	0	0	0	0	0	0	0	0	0	0	0	0	0	0	0	0	0	0	0	0	0	0	0
ATCGAGTTCTTTCCTC-FCAImmP7536758	0	0.881048	1.89517	0	0	0	0	0	0	0	0	0	0	0	0	0	0	0	0	1.34204	0	0	0	0.881048	0.881048	0	0	1.65638	0	0	0	0.881048	0	0	0	0.881048	0.881048	0	0	0.881048	0	0	0	0	0.881048	0	0	0	0
ATCTACTAGCGATGAC-FCAImmP7536758	0	1.07068	0	0	0	0	0	0	0	0	0	1.07068	0	0.672271	0	0	0	0	0	0.672271	0	0	1.07068	0	1.07068	1.07068	0	0.672271	0.672271	0	0.672271	0	0	0.672271	1.07068	1.07068	0	0	0	1.07068	0	0	0	0.672271	0	0	0	0	0.672271
ATCTACTAGGAGTCTG-FCAImmP7536758	0	0.508199	1.2945	0	0.508199	0	0	0	0.508199	0	0	0.843544	0	0	0	0	0	0	0	1.09423	0	0	0	0.843544	0.508199	0	0	0	0	0.508199	0	0	0	0	0.843544	0.508199	0.508199	0	0	1.46128	0	0	0.508199	0.843544	0	0	0	0	0
ATCTGCCGTCATCCCT-FCAImmP7536758	0	0.802618	0	0	0	0	0	0	0	0	0	0	0	0	0	0	0	0	0	0	0	0	0.802618	0	0.802618	0	0	0.802618	0	0	0.802618	0	0	0	0	0.802618	0.802618	0	0	0.802618	0	0	0	0	0	0	0	0	0
ATGAGGGGTAGCGTAG-FCAImmP7536758	0	1.44343	1.44343	0	0	0	0	0	0	0	0	0	0	0	0	0	0	0	0	0	0	0	0	0	1.44343	0.962258	0	1.44343	1.76692	0	0	1.44343	0	0	0	0.962258	0	0.962258	0	1.44343	0	0	0	0	0	0	0	0	0
ATGAGGGGTGAAGGCT-FCAImmP7536758	0	1.18091	2.05053	0	0	0	0.755497	0	0	0	0	0	0	0	0	0	0	0	0	0	0	0	0	0	1.18091	0	0	0	0	0	0	0	0	0	0.755497	1.18091	0	0	0	0	0	0	0	0	0	0	0	0	0
ATGAGGGTCGGTGTTA-FCAImmP7536758	0	0	1.74409	0.945292	0	1.42242	0	0.945292	0	0	0	0	0	0	0	0	0.945292	0	0	0	0	0	0.945292	0	0	0	0	0	0	0	0.945292	0.945292	1.42242	0	0	0.945292	0	0	0	0.945292	0	0	0	0	0	0	0	0	0
ATGAGGGTCTAACGGT-FCAImmP7536758	0	0	2.05893	0	0	0	0	0	0	0	0	0	0	0	0	0	0	0	0	0.996728	0	0	0	0	0	0	0	1.6627	1.94347	0	0	0	0	0	1.27091	0.617723	0	0	0	0.617723	0	0	0	0.996728	0	0	0	0.617723	0
ATGAGGGTCTGAAAGA-FCAImmP7536758	0	0	1.66212	0	0	0	0	0	0	0	0	0	0	0	0	0	0	0	0	0.885208	0	0	0	0.885208	0	0	0	1.34729	0	0	0.885208	0.885208	0	0	0.885208	0	0	0	0	0	0	0	0	0	0	0	0	0	0
ATGCGATAGCCAACAG-FCAImmP7536758	0	1.61281	2.20097	0	0	0	0	0	0	0	0	0	0	0	0	0	0	0	0	0	0	0	0	0	1.61281	0	0	1.10142	0	0	0	1.10142	0	1.10142	0	1.10142	0	0	0	0	0	0	0	0	0	0	0	0	1.10142
ATGCGATAGTTCCACA-FCAImmP7536758	0	0	2.2084	2.2084	0	0	0	2.2084	0	0	0	0	0	0	0	0	0	0	0	0.963258	0	0	0	0	0	0	0	0.963258	1.76826	0	0	0	0.963258	1.44467	0.963258	0.963258	0	0	0	0	0	0	0	0	0	0	0	0	0.963258
ATGCGATCATCCGCGA-FCAImmP7536758	0	0	0	0	1.77508	1.54235	2.48713	0	1.77508	0	0	0	0	0	0	0	0	0	0	0.799842	0	0	0	0	0	0	0	0	0	0	0.799842	0	0	0	0	0	0	0	0	0	0	0.799842	0	0	0	0	0	0	1.54235
ATGCGATGTCCCGACA-FCAImmP7536758	0	0	1.28247	0.834109	0	0	0	0.834109	0	0	0	0	0	0	0	0	0	0	0	0.834109	0	0	0.834109	0	0	0	0.834109	0.834109	1.59092	0.834109	0	1.59092	0	0	0	0	0	0.834109	0	0	0	0	0	0	0	0.834109	0	0	0
ATGGGAGTCAGTGTTG-FCAImmP7536758	0	0	1.44525	0	0	0	0	0	0	0	0	0	0	0	0	0	0	0	0	0	0	0	0	0	0	0	0	0	0	0	0	0	0	0	0	0	0.732831	0	0.732831	0.732831	0	0	0	0	0	0	0	0	0
ATGTGTGAGATCCTGT-FCAImmP7536758	0	0	1.53574	0.795216	0	0	0	0.795216	0	0	0	0	0	0	0	0	0	0	0	0.795216	0	0	0	0	0	0	0	0	0	0.795216	0.795216	0	0	0	1.23251	0.795216	0	0	0	0.795216	0	0	0	0	0	0	0	0	0
ATGTGTGCACCAACCG-FCAImmP7536758	0	1.30798	1.30798	0.854137	0	0.854137	0	0.854137	0	0	0	0	0	0	0	0	0	0	0	0.854137	0	0	0.854137	0	1.30798	0	0	0.854137	0	0.854137	0	0	0	0.854137	1.619	0.854137	0	0	0	1.30798	0	0	0	0	0	0	0	0	0
ATGTGTGGTCAGAAGC-FCAImmP7536758	0	1.77515	0.968397	0	0	0	0	0	0	0	0	0	0	0	0	0	0	0	0	0.968397	0	0	0	0	1.77515	0	0	0	1.45101	0	0	0.968397	0	0	0	0.968397	0	0	0	0	0	0	0	0	0	0	0	0	0
ATTACTCAGTATTGGA-FCAImmP7536758	0	0	0	1.10283	3.14154	0.696312	0	1.10283	3.14154	0	0	0	0	0	0	0	0	0	0	1.10283	0	0	0	0	0	0	0	1.39104	0	0.696312	0	0	0	0	0	0	0	0	0	0	0	0	0	0	0	0	0	0	0
ATTATCCTCTCCTATA-FCAImmP7536758	0	0	1.78155	0	0	0.973186	0	0	0	0	0	0	0	0	0	0	0	0	0	0	0	0	0	0	0	0	0	0	1.45692	0	0	0	0	0.973186	0	1.45692	0	0	0	1.45692	0	0	0.973186	0	0	0.973186	0	0	0
ATTCTACAGAGTAAGG-FCAImmP7536758	0	0.793321	1.95354	1.65585	0.47335	0.47335	0	1.65585	0.47335	0	0	0.47335	0.47335	0	0	0	0.47335	0	0	0	0	0	0	0	0.793321	0	0	0.47335	0	0	0	0.47335	0	0	0	0.793321	0.47335	0	0	0.793321	0	0	0	0.47335	0	0	0	0	0
ATTCTACAGCAATCTC-FCAImmP7536758	0	0	0	0	0	0	0	0	0	0	0	0	0	0	0	0	0	0	0	0	0	0	0	0	0	0	0	0	0	0.602185	0.602185	0.975393	0	0	1.45964	0.602185	0.975393	0.602185	0	0.602185	0	0	0	0	0	0	0	0	0
ATTCTACGTTCCACGG-FCAImmP7536758	0	0.688135	2.76317	0	0	0	0	0	0	0	0	0	0	0	0	0.688135	0	0	0	1.09192	0	0	0	0	0.688135	0	0	0	1.09192	0	0	0	0	0	1.37877	0	0.688135	0	0	1.09192	0	0	0	0	0	0	0	0	0
ATTCTACTCCTCAACC-FCAImmP7536758	0	0	2.74974	1.87018	1.04022	0	0	1.87018	1.04022	0	0	0	0	0	0	0	1.04022	0	0	1.04022	0	0	0	0	0	0	0	1.53894	2.11858	0	0	1.04022	0	1.53894	0	1.04022	0	0	0	0	0	0	0	0	0	0	0	1.04022	0
ATTCTACTCTGCGTAA-FCAImmP7536758	0	0	1.73407	0	0	0.77284	0	0	0	0	0	0	0	0.77284	0	0	0.77284	0	0	0.77284	0	0	0	0	0	0	0	1.20352	1.50357	0	0	0	0.77284	1.20352	1.20352	0	0	0	0	0	0	0	0	0.77284	0	0.77284	0	0.77284	0
ATTGGACCATCACGTA-FCAImmP7536758	0	1.19703	0	0.767853	0	0	0	0.767853	0	0	0	0	0	0.767853	0	0	0	0	0	0.767853	0	0	0.767853	0	1.19703	0	0	1.49636	1.19703	0	0	0	0	0	0	0.767853	0.767853	0	0	0	0	0	0	0	0	0	0	0.767853	0
ATTGGACGTCACCTAA-FCAImmP7536758	0	0	1.22542	0	0	0	0	0	0	0	0	0.789725	0	0	0	0	0	0	0	0.789725	0	0	0	1.22542	0	0	0	0	0	0	0	0.789725	0	0.789725	0	0	0.789725	0	0	0	0	0	0	0	0	0	0	0	0
ATTGGTGCAGGATTGG-FCAImmP7536758	0	0	1.28734	1.08767	2.49719	0.837923	0	1.08767	2.49719	0	0	0.837923	0	0	0	0.504273	0	0	0	0.504273	0	0	0	0.504273	0	0	0.504273	0	1.08767	0.504273	0	0.504273	0	0	0.504273	0	0	0	0	0.504273	0	0	0.504273	0	0	0	0	0	0
ATTGGTGTCTCACATT-FCAImmP7536758	0	0	0.767482	0.767482	0	0	0	0.767482	0	0	0	0	0	0.767482	0	0	0	0	0	0	0	0	0	0	0	0	0	0	0	0	0	0	0.767482	0	0.767482	0	0	0	0	1.19655	0	0	0	0	0	0	0	0	0
CAACCAAGTTCCCTTG-FCAImmP7536758	0	0.818717	1.56919	0.818717	0	0	0	0.818717	0	0	0	0	0	0	0	0	0	0	0	1.56919	0	1.26276	0	0	0.818717	0	0	0	1.26276	0	0	1.26276	0	0	0.818717	1.26276	0	0.818717	0	1.99306	0	0	0	0	0	0	0	0	0
CAACCAATCGTGGTCG-FCAImmP7536758	0	0	1.09735	0	0	0	0	0	0	0	0	0	0	0	0	0	0	0	0	0.692199	0	0	0	0	0	0	0	0	0	0	0	0	0.692199	0.692199	1.09735	1.38487	0.692199	0	0	0	0	0	0	0	0	0	0	0.692199	0
CAACCTCGTATGAAAC-FCAImmP7536758	0	0	1.79343	0.812043	0	0	0	0.812043	0	0	0	0	0	0	0	0	0	0	0	1.25419	0	0	0	0	0	0	0	1.25419	1.98273	0	0	0	0	0.812043	0	0	0.812043	0	0	0	0	0	0	0	0	0	0	0	0
CAACCTCGTCAATACC-FCAImmP7536758	0	0.62125	1.66889	0	0	0	0	0	0	0	0.62125	0.62125	0	0	0	0	0	0	0	0	0	0	1.00155	0	0.62125	0	0	0	1.00155	0.62125	0	0	0.62125	1.00155	0	1.00155	0	0.62125	0	1.49178	0	0	0	0	0	0	0	0	0
CAACCTCGTCTTCGTC-FCAImmP7536758	0	0	2.34336	0	0	0.943659	0	0	0	0	0	0	0	0	0	0	0	0	0	0	0	0	0.943659	0	0	0	0	2.34336	0	0	0.943659	0	0	0.943659	1.42039	1.42039	0	0	0	1.74189	0	0	0	0	0	0	0	0	0
CAACTAGAGACTTTCG-FCAImmP7536758	0	0	1.03519	1.65566	3.40288	0.473259	0	1.65566	3.40288	0	0	0	0	0	0	0	0	0	0	0.793189	0	0	0	0.473259	0	0	0	1.03519	0	0.473259	0.473259	0	0	0.473259	0	0	0.793189	0	0	0.473259	0	0	0	0	0	0.473259	0	0	0
CAAGATCCACAGACAG-FCAImmP7536758	0	0	1.46106	0	0	0	0	0	0	0	0	0	0	0	0	0	0	0	0	0	0	0	0	0	0	0	0	0	1.689	0	0	0	0	0.743607	0	0	0	0	0	1.46106	0	0	0	0	0	0	0	0	0
CAAGATCTCAGAGCTT-FCAImmP7536758	0	1.0268	1.52262	0	0	0	0	0	0	0	0	0	0	0	0	0	0	0	0	0	0	0	0	0	1.0268	0	0	0	0	0	0	1.52262	0	0	1.0268	0	0	0	0	1.52262	0	0	0	0	0	0	0	0	0
CAAGGCCGTCAATACC-FCAImmP7536758	0	0	1.96564	0.801058	0	0	0	0.801058	0	0	0	0	0	0	0	0	0	0	0	0	0	0	0	0	0	0	0	0	0	0	0	0.801058	0	0.801058	0.801058	1.77692	0	0.801058	1.54409	0.801058	0	0	0	0	0	0	0	0.801058	0
CAAGTTGAGAGCCTAG-FCAImmP7536758	0	1.44715	0.594842	0	0	0	0	0	0	0	0	0	0	0	0	0	0	0	0	0.594842	0	0	0	0.594842	1.44715	0	0	0.594842	0.594842	0	0	0	0	0	0	0.594842	0.594842	0	0	0.965267	0	0	0	0	0	0	0	0	0
CACAAACGTGAGGGAG-FCAImmP7536758	0	2.09986	1.22034	0	0	0	0	0	0	0	0	0	0	0	0	0	0	0	0	0	0	0	1.75383	0	2.09986	0	0	2.72982	2.09986	0	0	0	0	0	0	0	0	0	0	0	0	0	0	0	0	1.22034	0	0	0
CACACAAGTACTCTCC-FCAImmP7536758	0	0	2.46935	1.03049	0	0	0	1.03049	0	0	0	0	0	0	0	0	0	0	0	0	0	0	0	0	0	0	0	1.03049	0	0	0	1.03049	0	1.52712	1.03049	1.03049	0	0	0	1.52712	0	0	1.03049	0	0	0	0	1.03049	0
CACACAAGTTCGAATC-FCAImmP7536758	0	0.804731	0.804731	0.804731	0	0	0	0.804731	0	0	0	0	0	0	0	0	0	0	0	0	0	0	1.24478	0	0.804731	0	0	0	1.78245	0.804731	0	0	0	1.24478	0	1.24478	0	0.804731	0	0	0	0	0	0	0	0	0	0	0
CACACCTGTCTGATTG-FCAImmP7536758	0	1.1489	2.26372	0	0	0	0	0	0	0	0	0	0	0	0	0	0	0	0	1.00202	0	0	0.358333	0	1.1489	0	0	0.358333	0.358333	0	0	0	0.358333	0.829785	1.00202	0.621588	0.358333	0	0	1.1489	0.358333	0	0.358333	0.621588	0	0	0	0.358333	0
CACAGGCAGACCACGA-FCAImmP7536758	0	0	1.61506	0	0	0.696666	0	0	0	0	0	0	0	0	0	0	0	0	0	1.61506	0	0.696666	1.1033	0	0	0	0	1.39157	0.696666	0	0	0	0.696666	0	0.696666	0.696666	0	0.696666	0	0	0	0	0	0	0	0.696666	0	0.696666	0
CACAGGCCAGCCTATA-FCAImmP7536758	0	0	1.29413	0	0	0.63266	0	0	0	0	0	0.63266	0	0	0	0	0	0	0	1.68881	0	0	0.63266	0	0	0	0.63266	1.01712	0.63266	1.01712	0.63266	0	0	0.63266	0	1.01712	0	0	0	0.63266	0	0	0.63266	0	0	0	0	0.63266	0.63266
CACAGGCTCGGATGTT-FCAImmP7536758	0	0.813438	1.98489	0	0	0	0	0	0	0	0	0	0	0	0	0	0	0	0	0	0	0	0	0	0.813438	0	0	0	1.25599	0	0	0	0	0	1.79552	0	0	0	0	0	0	0	0	0.813438	0	0	0	0	0
CACAGTAAGGCGTACA-FCAImmP7536758	0	0.551894	2.42582	0	0	0	0	0	0	0.551894	0	0	0	0	0	0	0	0	0	0.905464	0	0	0	0	0.551894	0	0	0.551894	0	0	0	0	0	0	0	0.551894	0	0	0	1.16615	0	0	0	0	0	0	0	0	0
CACAGTACAAGACACG-FCAImmP7536758	0	0	2.12824	0	0	0	0	0	0	0	0	0	0	0	0	0	0	0	0	0	0	0	0	0	0	0	0	0.803503	0	0	0	0	1.54757	0	0	0.803503	0	0	0	1.2432	0	0	0	0.803503	0	0	0	0	0
CACAGTACACTTCTGC-FCAImmP7536758	0	0.857366	1.47987	0	0	0.517884	0	0	0	0	0	0	0	0	0	0	0	0	0	0	0	0	0	0.517884	0.857366	0	0	0.857366	0	0.517884	0	0.517884	0	0	0.857366	1.47987	0	0	0	0.857366	0.517884	0	0	0.517884	0	0	0	0	0
CACAGTAGTCTAAAGA-FCAImmP7536758	0	0	0	2.08679	2.77262	1.01695	0	2.08679	2.77262	0	0	0	0	0	0	0	0	0	0.632536	1.29394	0	0	0	0	0	0	0	1.01695	0	0.632536	0	0	0	0	0.632536	0	0	0	0	0	0	0	0	0.632536	0	0.632536	0	0	0
CACATAGCATGGTAGG-FCAImmP7536758	0	0	0	2.11874	2.11874	2.11874	0	2.11874	2.11874	0	0	0	0	0	0	0	0	0	0	0	0	0	0	0	0	0	0	0	0	0	0	0	0	0	2.11874	0	0	0	0	0	0	0	0	0	0	0	0	0	0
CACATAGGTAGGGTAC-FCAImmP7536758	0	1.15303	2.90921	1.15303	0	0	0	1.15303	0	0	0	0	0	0	0	0	0	0	0	0	0	1.15303	0	0	1.15303	0	0	0	0	0	0	1.15303	0	1.15303	0	0	0	0	0	1.15303	0	0	0	0	0	0	0	0	0
CACATAGGTCTCTCGT-FCAImmP7536758	0	0.68218	1.92704	0	0	0.68218	0	0	0	0	0	0	0	0	0	0	0	0	0	0.68218	0	0	0	0	0.68218	0	0	1.92704	1.3698	0	0	0	0	0.68218	1.3698	0.68218	0	0	0	0	0	0	0	0.68218	0	0	0	0	0.68218
CACATTTCACATGACT-FCAImmP7536758	0	0.661792	1.33888	0	0	0	0	0	0	0	0	0	0	0.661792	0	0	0	0	0	0.661792	0	0	0.661792	0.661792	0.661792	0	0	0	0.661792	0.661792	1.05658	0	0	0	0.661792	0.661792	0	0.661792	0	0.661792	0.661792	0	0.661792	0	0	0.661792	0	0	0
CACCAGGCAAGCCTAT-FCAImmP7536758	0	0	1.70667	0	0	0	0	0	0	0	0	0	0	0	0	0	0	0	0	0	0	0	0	0	0	0	0	0.560625	0.917703	0	0	0	0	0	0	0.917703	0	0	0	0.560625	0	0	0.560625	0	0	0	0	0	0
CACCAGGGTCTGGAGA-FCAImmP7536758	0	0	2.52904	0	0	0	0.543106	0	0	0	0	0	0	0	0	0	0	0	0	0	0	0	0	0	0	0	0	0.8931	0.8931	0.543106	0	0.543106	0	0	1.79996	1.35722	0	0	0.8931	0.543106	0.543106	0	0	0	0	0.543106	0	0.543106	0
CACCTTGAGAGCTATA-FCAImmP7536758	0	0.693848	1.09955	0.693848	0	0.693848	0	0.693848	0	0	0	0	0	0	0	0	0	0	0	0.693848	0	0	0	0	0.693848	0	0	0.693848	1.09955	0	0	0	0	0.693848	1.09955	0.693848	0	0	0	1.09955	0	0	0	0	0	1.09955	0	0.693848	0
CACCTTGCAGGCTGAA-FCAImmP7536758	0	0.686661	1.59904	0	0	0	0	0	0	0	0	0	0	0	0	0	0.686661	0	0	0	0	0	0	0	0.686661	0	0	0	0	0	0	1.08995	0	0	1.37655	1.37655	0	0	0	0	0	0	1.37655	0	0	0.686661	0	0	0
CACCTTGCATGGGAAC-FCAImmP7536758	0	0.788021	2.36013	0.788021	0	0	0	0.788021	0	0	0	0	0	0	0	0	0	0	0	0.788021	0	0	0	0	0.788021	0	0	1.7572	1.22321	0	0	0	0.788021	0	1.52543	0	0	0.788021	0	0	0	0	0	0	0	0	0	0	0
CACCTTGGTGCGCTTG-FCAImmP7536758	0	0.945228	0.945228	0.421644	0	0	0	0.421644	0	0	0	0	0	0	0	0.421644	0	0	0	0	0	0	0	0.717319	0.945228	0	0	0.945228	0.421644	0	0.421644	0.945228	0.421644	0.421644	0.421644	0.421644	0.421644	0	0.717319	1.13071	0.945228	0.421644	0.421644	0	0	0.717319	0	0	0.717319
CACTCCAGTAACGCGA-FCAImmP7536758	0	0	1.41692	1.05593	1.98084	0.810826	0	1.05593	1.98084	0	0.485436	0	0	0.485436	0	0.485436	0.810826	0	0	0.810826	0	0.810826	0.485436	0	0	0	0	0.810826	0	0	0	0	0	0	0	0.485436	0.485436	0	0	0.485436	0	0	0	0	0	0	0	0	0
CACTCCAGTGGAAAGA-FCAImmP7536758	0	1.27806	1.82121	0.83066	0	0.83066	0	0.83066	0	0	0	0	0	0	0	0	0	0	0	0	0	0.83066	0	0	1.27806	0	0	1.58607	0.83066	0	0	0.83066	0	1.27806	0.83066	0	0	0	0	0	0	0	0	0	0	0	0	0.83066	0
CACTCCATCGGCTTGG-FCAImmP7536758	0	0.609987	2.04424	0.609987	0	0	0	0.609987	0	0	0	0.609987	0	0.609987	0	0	0.609987	0	0	0.609987	0	0	0	0	0.609987	0	0	0.98612	0	0	0	1.47285	0.609987	0	0.609987	0	0.609987	0	0	0.98612	0	0	0	0	0	0	0	0	0
CACTCCATCTCCAGGG-FCAImmP7536758	0	1.0783	0.677951	0	0	0	0	0	0	0	0	0.677951	0	0	0	0	0.677951	0	0	0	0	0	0.677951	0	1.0783	1.0783	0	0.677951	0.677951	0	0	1.0783	0	0	0.677951	0	0	0	0	0	0	0	1.58501	0	0	0	0	0.677951	0
CAGAGAGCAAGGTGTG-FCAImmP7536758	0	0	1.57773	1.9119	0	0	0	1.9119	0	0	0	0	0	0	0	0	0	0	0	1.57773	0	0	0	0	0	0	0	0	1.9119	0	0	1.07226	0	0	1.57773	1.57773	0	0	0	1.07226	0	0	0	0	0	0	0	0	0
CAGAGAGTCGATGAGG-FCAImmP7536758	0	0	2.45862	0	0	0	0	0	0	0	0	0	0	0	0.927013	0	0	0	0	0	0	0	0	0	0	0	0	0	0	0	0	0	0	0	0.927013	1.39968	0	0.927013	0	0.927013	0.927013	0	0	0	0	0	0	0	0
CAGATCAAGAGGTTGC-FCAImmP7536758	0	0.874641	2.60875	0	0	0	0	0	0	0	0	0	0	0	0	0	0	0	0	0.874641	0	0	0	0	0.874641	0	0	0	0	1.33396	0	0	0	0	0.874641	0.874641	0	0	0	0.874641	0	0	0	0	0	0	0	0	0
CAGATCAAGCGTCAAG-FCAImmP7536758	0	0.727316	1.43712	0	0	0	0	0	0	0	0	0	0	0	0	0	0	0	0	1.14392	0	0	0	0	0.727316	0	0	1.84808	0	0	0	1.14392	0	0	0.727316	0	0	0	0	0.727316	0	0	0	0	0	0	0	0	0
CAGCAGCTCGCGTAGC-FCAImmP7536758	0	0.862278	2.05959	0	0	0.521335	0	0	0	0	0	0	0	0	0	0	0	0	0	0	0	0	0	0	0.862278	0.521335	0	0.862278	0.862278	0	0.521335	0	0	0	0.521335	0.521335	0.521335	0.521335	0	0.521335	0	0	0.521335	0	0	0	0	0.521335	0.521335
CAGCATAGTACTTCTT-FCAImmP7536758	0	0.831758	2.01314	0	0	0	0	0	0	0	0	1.27946	0	0	0	0	0	0	0	0.831758	0	0	0	0.831758	0.831758	0	0	0	1.27946	0	0	0	0	0	0	0.831758	0	0	0	0.831758	0	0	0	0	0	0	0	0	0
CAGCCGAAGTGGTCCC-FCAImmP7536758	0	1.03142	2.89856	0.643183	0	1.03142	0	0.643183	0	0	0	0	0	0	1.03142	0	1.31038	0	0	1.03142	0	0	1.85866	0	1.03142	0	0	1.31038	0.643183	0	0	0	0	0.643183	1.03142	0	0	0.643183	0	0.643183	0	0	0	0	0	0	0	1.31038	0
CAGCCGAGTTCAACCA-FCAImmP7536758	0	0	1.95142	0	0	0	0	0	0	0	0	0	0	0	0	0	0	0	0	0	0	0	0	0	0	0	0	0	0	0	0	0	0	0	0	1.39111	1.39111	1.39111	0	1.39111	0	0	0	0	0	0	0	1.39111	0
CAGCGACCAGCGTTCG-FCAImmP7536758	0	0	1.65897	0	0	0.615604	0	0	0	0	0	0	0	0.993825	0	0	0	0	0	0.993825	0	0	0	0	0	0	0.993825	0	0.615604	0	0.615604	0	0	0	0	0.615604	0	0	0	0.615604	0	0.615604	0.615604	0.615604	0	0	0	0	0
CAGCTAAAGAAACCAT-FCAImmP7536758	0	0	1.19687	0	0	0.767729	0	0	0	0	0	0	0	0.767729	0	0	0	0	0	0	0	0	0	0	0	0	0	1.19687	0.767729	0	0.767729	0.767729	0	0	1.72624	0	0	0	0	0.767729	0	0	0	0	0	0	0	0	0
CAGCTAAAGATGTCGG-FCAImmP7536758	0	0.433312	0	0.433312	0	0.965871	0	0.433312	0	0	0	0	0	0	0	0	0	0	0	0	0	0	0	0.433312	0.433312	0	0	1.31151	0.965871	0	0	0	0.734633	0.433312	0.433312	0.734633	0.965871	0	0	0.734633	0	0	0	0.433312	0	0	0	0.734633	0
CAGCTAAAGCTCAACT-FCAImmP7536758	0	0	0	0	1.53365	0.646454	0	0	1.53365	0	0	0	0	0	0	0	0	0	0	1.31541	0	0	0	0	0	0	0	0.646454	0	0	0	0	0	0	0	0	0	0.646454	0	0	0	0	0.646454	1.31541	0.646454	0	0	0	0
CAGCTAACAGCGAACA-FCAImmP7536758	0	0.572963	2.53391	0	0	0	0	0	0	0	0	0	0	0.572963	0	0	0	0	0	0	0	0	0	0.572963	0.572963	0.572963	0	0.934928	0.572963	0	0	0.934928	0	0	1.40954	1.20013	0.934928	0.572963	0	0.934928	0	0	0.572963	0.572963	0	0	0	0.572963	0
CAGCTAACAGTAACGG-FCAImmP7536758	0	0.950226	1.75074	0	0	0	0	0	0	0	0	0	0	0	0	0	0	0	0	0	0	0	0	0	0.950226	0	0	0.950226	0	0.583972	0	0	0	0	0.950226	1.60256	0.583972	0	0.583972	0	0	0	0	0	0	0	0	0.583972	0
CAGCTAATCACCCTCA-FCAImmP7536758	0	1.32193	2.59361	0	0	0	0	0	0	0	0	0	0	0.865135	0	0	0	0	0	0	0	0	0	0	1.32193	0	0	0.865135	0.865135	0	0.865135	1.63432	0.865135	0	0	1.32193	0.865135	0	0	0.865135	0	0	0	0	0	0	0	0	0
CAGCTAATCGGTGTTA-FCAImmP7536758	0	1.09463	1.72968	0.843884	0	0.843884	0	0.843884	0	0	0	0.508437	0	0.508437	0	0	0	0	0	1.46174	0	0	1.60466	0.508437	1.09463	0	0	1.46174	2.115	0	0	1.29494	0.508437	0.508437	0	0.508437	0	0.508437	0	0	0	0.508437	0.508437	0.508437	0	0	0	0.508437	0
CAGCTGGCAATAAGCA-FCAImmP7536758	0	0.616348	1.8104	0.994844	0	0	0	0.994844	0	0	0	0	0	0	0	0	0	0	0	0	0	0	0	0	0.616348	0	0	0.994844	0.616348	0	0	1.26876	0	0	1.48356	0.616348	0.616348	0	0	0	0	0	0	0.616348	0	0	0	0.994844	0
CAGCTGGCACCCATTC-FCAImmP7536758	0	1.0302	1.0302	0	0	1.309	0	0	0	0	0	0	0	0	0	0	0	0	0	0	0	0	0.642285	1.309	1.0302	0	0	0	0	0	0.642285	0	1.0302	0.642285	0	0.642285	0	1.0302	0	1.0302	0	0	0.642285	0	0	0	0	0	0
CAGCTGGCACGACGAA-FCAImmP7536758	0	0	1.76719	0	0	0	0	0	0	0	0	0	0	0	0	0	0	0	0	0	0	0	0	0	0	0	0	0	1.76719	0	0	0	0	0	0	0	0	0	0	1.76719	1.76719	0	0	0	0	0	0	0	0
CAGCTGGGTTATTCTC-FCAImmP7536758	0	0	1.96642	0	0	1.1146	0	0	0	0	0	0	0	1.62859	0	0	1.1146	0	0	0	0	0	0	0	0	0	0	1.62859	1.96642	0	0	0	0	1.1146	0	0	0	1.1146	0	0	1.1146	0	0	1.1146	0	0	0	0	0
CAGCTGGTCGCATGAT-FCAImmP7536758	0	0.507883	1.0937	0.507883	0	0	0	0.507883	0	0	0	0	0	0	0	0	0	0	0	0	0	0	0	0	0.507883	0	0	0	0.507883	0	0	0	0.507883	0	0	0.843091	0	0.507883	0	0.843091	0	0	0	0.507883	0	0	0	0	0
CAGGTGCAGTGTCTCA-FCAImmP7536758	0	0	0	1.52571	3.42384	1.52571	0	1.52571	3.42384	0	0	0	0	0	0	0	0	0	0	1.02934	0	0	0	0	0	0	0	0.641645	0	0	0	0	0	0	0	0	0	0	0	1.02934	0	0	0	1.02934	0	0	0	1.02934	0
CAGGTGCCACAGGCCT-FCAImmP7536758	0	0	1.43582	0	0	0	0	0	0	0	0	0	0	0	0	0	0	0	0	1.43582	0	0	0	0	0	0	0	0	1.43582	0	0	0	0	0	0	0	0	1.43582	0	0	0	0	0	0	0	0	0	0	0
CAGTAACGTTGAGTTC-FCAImmP7536758	0	0	1.65341	2.24596	0	0	0	2.24596	0	0	0	0	0	0	0	0	0	0	0	0	0	0	0	0	0	0	0	0	0	0	0	0	0	2.24596	1.65341	2.61552	0	0	0	1.65341	0	0	0	0	0	0	0	1.65341	0
CAGTCCTTCCCAAGTA-FCAImmP7536758	0	0	1.66316	0	0	0	0	0	0	0	0	0	0	0	0	0	0	0	0	0	0	0	0	0	0	0	0	2.09514	0	0	1.34824	0	0	0	0.885961	0	0	0.885961	0	0.885961	0	0	0	0.885961	0	0	0	0	0
CAGTCCTTCTATGTGG-FCAImmP7536758	0	0	2.43142	0.5545	0	0	0	0.5545	0	0	0	0	0	0	0	0	0	0	0	0.5545	0	0	0	0	0	0.5545	0.5545	0.909121	1.17038	0	0	0.909121	0	0	0.5545	0.5545	0.909121	0.5545	0	1.69496	0	0	0.909121	0.5545	0	0	0	0	0
CATATGGAGGGCATGT-FCAImmP7536758	0	0	2.13979	1.25254	0	0.810757	0	1.25254	0	0	0	0	0	0	0	0	0	0	0	0	0	0	0	0	0	0	0	0.810757	1.05585	0	0	0	0	0.485388	1.25254	0.810757	0.810757	0	0	1.41683	0.810757	0	0	0.810757	0	0.485388	0	0	0.810757
CATATGGAGGTGTTAA-FCAImmP7536758	0	1.28511	0	0	0	0.836178	0	0	0	0	0	0	0	0	0	0	0	0	0	0	0	0	0	0	1.28511	0	0	1.28511	0	0	0	0	0	0	1.28511	0.836178	0	0	0	0.836178	0	0	0	0	0	0	0	0	0
CATATGGAGTCATCCA-FCAImmP7536758	0	1.18169	0	0	0	0	0	0	0	0	0	0	0	0	0	0	1.18169	0	0	0	0	0	0	0	1.18169	0	0	0	1.70834	0	0	0	0	0	0	0	0	0	0	0	0	0	1.18169	0	0	0	0	0	0
CATATGGCATTGTGCA-FCAImmP7536758	0	0.532413	2.56122	0	0	0	0	0	0	0	0	0	0	0	0	0	0.877996	0	0	0	0	0	0.532413	0	0.532413	0	0	0.532413	0	0.532413	0	0	0	0	0	0.877996	0	0.532413	0	0.532413	0	0	0	0	0	0	0	0	0
CATATGGGTACTTGAC-FCAImmP7536758	0	0	1.5622	0	0	0	0	0	0	0	0	0	0	0	0	0	0	0	0	0.663888	0	0	1.2107	1.2107	0	0.663888	0	0.386054	1.2107	0	0	0.386054	0.386054	0.386054	0.386054	1.05941	0	0	0	1.05941	0	0	0.881076	0	0	0	0	0.386054	0
CATATGGGTGCAGGTA-FCAImmP7536758	0	0	0	1.80056	3.42383	0.489581	0	1.80056	3.42383	0	0	0	0	0	0	0	0	0	0	0.816808	0	0	0	0	0	0	0	0.489581	0	0	0	0	0	1.26031	0.489581	0.489581	0	0	0	0	0	0	0	1.26031	0	0.489581	0	0	0
CATATTCAGGTTCCTA-FCAImmP7536758	0	1.04845	1.88094	0	0	0	0	0	0	0	0	0	0	0	0	0	0	0	0	0	0	0	0	0	1.04845	0	0	0	0	0	0	0	0	0	0	0.655763	0.655763	0	0	0	0	0	0	0	0	0.655763	0	0	0
CATATTCCAATGAAAC-FCAImmP7536758	0	0.595097	1.62256	0	0	0	0.965619	0	0	0	0	0	0	0	0	0	0	0	0	0.965619	0	0	0	0	0.595097	0	0	0	0.595097	0	0	0	0	0	1.23536	0.965619	0	0	0	1.23536	0	0.595097	0	0	0	0.595097	0	0	0
CATATTCCACATTTCT-FCAImmP7536758	0	0	0.780962	1.93411	2.83193	1.02078	0.464857	1.93411	2.83193	0	0	0	0	0	0	0	0	0	0	1.21406	0	0.464857	0	0	0	0	0	1.37597	0.464857	0	0	0	0	1.02078	0	0	0	0	0	0.780962	0	0	0	0.464857	0	0	0	0	0.464857
CATATTCCACCGGAAA-FCAImmP7536758	0	0	2.01451	0	0	0	0	0	0	0	0	0	0	0	0	0	0	0	0	0	0	0	0	0	0	0	0	0.733731	0	0	0.733731	0	0	0	0	1.15237	0	0.733731	0	0	0	0	0	0.733731	0	0	0	0	0
CATATTCCATGAAGTA-FCAImmP7536758	0	0	0	0.875702	3.34325	1.13167	0.530793	0.875702	3.34325	0	0	0	0	0	0.530793	0.530793	0	0	0	1.64898	0	0.530793	0	0	0	0	0	0.530793	0	0	0	0	0.875702	0	0	0	0	0	0	0.530793	0	0	0	0	0	0	0	0	0
CATCAAGTCATTTGGG-FCAImmP7536758	0	1.17145	2.58375	0	0	0	0	0	0	0	0	0	0	0	0	0	0	0	0	1.17145	0	0	0	0	1.17145	0	0	0	0.748269	0	0	0.748269	0	0	0	1.17145	0.748269	0	0	1.46788	0	0	0	0	0	0	0	0.748269	0
CATCAAGTCTACTATC-FCAImmP7536758	0	0	0.870707	1.49772	2.98296	0	0.52727	1.49772	2.98296	0	0	1.32898	0	0	0	0	0	0	0	1.12587	0	0	0	0	0	0	0.52727	0.52727	0.52727	0.52727	0	0	0	0	0	0.870707	0	0	0	0.52727	0	0	0.52727	0.52727	0	0	0	0	0
CATCAGACAATTCCTT-FCAImmP7536758	0	0	1.68837	0.743202	0	0	0	0.743202	0	0	0	0	0	0	0	0	0	0	0	0	0	0	0	0.743202	0	0	0	0.743202	0	0	0	0	0	0	0.743202	0	0	0	0	1.68837	0	0	0	0	0	0	0	0	0
CATCAGAGTGGTCCGT-FCAImmP7536758	0	0.526559	1.87867	0	0	0	0	0	0	0	0	0.526559	0	0	0	0	0	0	0	0.526559	0	0	0	0.526559	0.526559	0	0	0	0	0	0	0	0.526559	0	0.869699	1.64066	0.526559	0	0	1.1247	0	0	0.869699	0	0	0	0	0	0
CATCAGAGTTAAAGAC-FCAImmP7536758	0	0	2.3359	1.05353	0	0	0	1.05353	0	0	0	0	0	0	0	0	0	0	0	0.659529	0	0	0	0	0	0	0	1.33543	1.33543	0.659529	1.05353	0	0	0.659529	1.05353	0.659529	0	0.659529	0	0.659529	0	0	0	0	0	0	0	0	0
CATCGAACATGCAACT-FCAImmP7536758	0	0	0.681794	0	0	0	0	0	0	0	0	0	0	0	0	0	0	0	0	0	0	0	0	0	0	0	0	0.681794	1.77276	0	0	1.36922	0.681794	0	1.08345	0.681794	0	0	0	0	0	0	0	0	0	0	0	0	0
CATCGAAGTAGAGGAA-FCAImmP7536758	0	0	2.5199	0	0	0.712387	0	0	0	0	0	0	0	0	0	0	0	0	0	0.712387	0	0	0	0	0	0	0	0.712387	0	0	0	0	0.712387	0	1.64005	1.12418	1.12418	0	0	0.712387	0	0	0	0	0	0	0	0	0
CATCGGGCAATCCGAT-FCAImmP7536758	0	0.478661	0.801025	0	0.478661	0	0	0	0.478661	0	0	0	0	0.478661	0	0	0	0	0	0	0	0	0	0	0.478661	0	0	1.54404	0.801025	0	0	1.40353	0	0	1.24001	0.801025	0	0	0	0	0	0	0	0.478661	0	0.478661	0	0.801025	0
CATGACACACCAGTTA-FCAImmP7536758	0	0.877135	1.65096	0.877135	1.13334	0.531804	0	0.877135	1.13334	0	0	0	0	0	0	0	0	0	0	0.531804	0	0	0	0	0.877135	0	0	1.65096	0.877135	0	0	0.531804	0	0	0	0.877135	0	0	0	1.13334	0	0	0.531804	0	0	0	0	0	0
CATGACACATCCCATC-FCAImmP7536758	0	0	0	2.71071	2.92047	0.460585	0	2.71071	2.92047	0	0	0	0	0	0	0	0	0	0	1.01342	0	0	0	0	0	0	0	0	0	0	0	0.460585	0	0	0	0.460585	0.460585	0	0	0	0	0	0	1.36737	0	0.460585	0	0	0
CATGCCTGTCCGAACC-FCAImmP7536758	0	0.599951	2.22141	0	0	0	0	0	0	0	0	0	0	0	0	0	0	0	0	0	0	0	0	0	0.599951	0	0	0.599951	0.599951	0	0	0.972316	0	0	0	0.972316	0	0	0	0.599951	0	0	0	0	0	0	0	0.599951	0
CATGGCGGTTTGTTGG-FCAImmP7536758	0	0	1.56659	0	0	0.816879	0	0	0	0	0	0	0	0	0	0	0	0	0	0.816879	0	0	0	0.816879	0	0	0	1.2604	0	0	0	0	0	0	0.816879	0.816879	0.816879	0	0	1.2604	0	0	0.816879	0	0	0	0	0	0
CATGGCGTCCAAACTG-FCAImmP7536758	0	0.497257	3.01191	1.91661	0.497257	0.497257	0	1.91661	0.497257	0	0	0	0	0	0	0	0	0	0	0	0	0	0	0	0.497257	0	0	0.827858	0.497257	0	0.827858	0.497257	0	0.827858	2.23801	0.497257	0.497257	0	0	1.27447	1.27447	0	0	0.497257	0	0	0	0	0
CATTATCAGTACTTGC-FCAImmP7536758	0	0.816597	2.40715	0	0	0	0	0	0	0	0	0	0	0	0	0	0	0	0	1.26004	0	0	0	0.816597	0.816597	0	0	0	0	0	0	0	0	0	0.816597	1.56619	0	0	0	0.816597	0	0	0	0.816597	0	0	0	0	0
CATTCGCCAATGAATG-FCAImmP7536758	0	0.598398	1.77753	0.598398	0	0	0	0.598398	0	0	0	0	0	0	0	0	0	0	0	0	0	0	0	0	0.598398	0	0	1.45321	0.598398	0.598398	0.598398	0	0	0	0.970174	0.598398	0	0	0	0	0	0	0	0.970174	0	0	0	0.598398	0
CATTCGCCAATGGAGC-FCAImmP7536758	0	0	2.32902	1.04857	0	0	0	1.04857	0	0	0	0	0	0	0	0	0	0	0	0.655852	0	0	0	0	0	0	0	0	0	0	0	1.72881	0.655852	0	1.04857	0.655852	0	1.04857	0	1.72881	0	0.655852	0	0	0	0.655852	0	0	0
CCAATCCCATTGCGGC-FCAImmP7536758	0	0.574248	1.7325	0	0	0	0	0	0	0	0	0	0	0	0	0	0	0	0	0	0	0	0	0	0.574248	0	0	0.574248	1.41176	0	0.936717	0	0.574248	0	0.936717	0.574248	0	0.574248	0	0.574248	0	0	0.574248	0	0	0	0	0	0.936717
CCAATCCGTCCGTGAC-FCAImmP7536758	0	1.23458	1.34628	0	0	0.340861	0	0	0	0	0	0.796819	0	0	0	0	0	0	0	0.594605	0	0	0	0.340861	1.23458	0.340861	0	0	0.594605	0.594605	0.340861	0	0	0	0.796819	1.34628	0.340861	0	0	0.96494	0	0	0	0	0	0	0	0.594605	0
CCAATCCGTTGGTTTG-FCAImmP7536758	0	0.954184	2.28044	0.586828	0	0	0	0.586828	0	0	0	0	0	0	0	0.586828	0	0	0	0.954184	0	0	0	0	0.954184	0	0	0	0.586828	0	0	0	0	0	0.586828	0	0	0	0	0.586828	0	0	0	0.586828	0	0	0	0.586828	0
CCAATCCTCTATCCCG-FCAImmP7536758	0	1.1947	1.91049	0	0	0.766062	0	0	0	0	0	0	0	0	0	0	0	0	0	1.49377	0	0	0.766062	0	1.1947	0	0	0.766062	0	1.1947	0	0	0	1.1947	1.1947	0.766062	0	0.766062	0	0.766062	0	0	0	0	0	0	0	0.766062	0
CCACCTAAGTAACCCT-FCAImmP7536758	0	0	2.03353	0	0	0	0	0	0	0	0	0	0	0	0	0	0	0	0	0	0	0	0	0	0	0	0	1.29648	0	0	0	0	0	0	0.845094	0.845094	0.845094	0	0	1.29648	0	0	0	0	0	0	0	0	0
CCACGGAAGAATTCCC-FCAImmP7536758	0	0	2.42949	0	0	0	0	0	0	0	0	0	0	0	0	0	0	0	0	0	0	0	0	0	0	0	0	1.97572	1.41243	0	0.710645	1.12188	0	0	3.16871	0.710645	0	0	0	0	1.41243	0.710645	0	0.710645	0	0	0	0	0
CCACGGAAGTCAATAG-FCAImmP7536758	0	0.523429	2.54103	0	0	0.865254	0	0	0	0	0	0.523429	0	0	0	0	0	0	0	0	0	0	0	0	0.523429	0	0	1.63449	1.32208	0	0	0.865254	0	0.865254	0	0	0.523429	0	0	0.523429	0.523429	0.523429	0	0	0	0	0	0.523429	0
CCACGGACATCTATGG-FCAImmP7536758	0	1.3425	1.56265	2.34455	0	0	0	2.34455	0	0	0	0	0	0	0	0	0	0	0	0	0	0.664162	0	0.664162	1.3425	0	0	0.664162	0.664162	0.664162	0	1.05978	0.664162	0.664162	0	1.05978	0.664162	0	0	0	0	0	0.664162	0	0	0.664162	0	0.664162	0
CCACGGAGTGTCGCTG-FCAImmP7536758	0	0.902099	1.68535	0	0	0	0	0	0	0	0	0	0	0	0	0	0	0	0	0	0	0	0.902099	0	0.902099	0	0	0	0	0	0	0.902099	0.902099	0	0	0.902099	0	0	0	0	0	0	0	0	0	0	0	0	0
CCAGCGATCCGCATAA-FCAImmP7536758	0	0.892206	1.3561	0	0	0.542472	0	0	0	0	0	0	0	0	0	0	0	0	0	0	0	0	0	0	0.892206	0	0	1.15081	0.892206	0	0	0	0	0	0	0.892206	0.542472	0	0	0	0	0	0	0	0	0	0	0	0
CCATGTCAGAGGTAGA-FCAImmP7536758	0	0.889874	0.889874	0.889874	0	0	0	0.889874	0	0	0	0	0	0	0	0	0	0	0	0	0	0.540818	0	0	0.889874	0	0	1.35316	1.7954	0	0	2.00911	0	0	2.26269	0.889874	0	0	0.540818	0.540818	0	0	0	0	0	0	0	0	0
CCATGTCGTGTTCGAT-FCAImmP7536758	0	0	1.1429	0.956234	0	0	0	0.956234	0	0	0	0.427853	0	0	0	0.956234	0	0	0	0	0	0	0	0.427853	0	0	0	1.1429	1.1429	0.427853	0	0	0	0	0.427853	0.726543	0	0	0	0.427853	0	0.427853	0	0	0	0	0	0	0
CCATGTCTCAACACCA-FCAImmP7536758	0	0.717239	2.68335	0	0	0	0	0	0	0	0	0	0	0	0	0	0	0	0	0.717239	0	0	0	0	0.717239	0	0	1.13061	0	0	0	0	0	0	0	0.717239	0	0	0	0.717239	0	0	0	0	0	0	0	0	0
CCATGTCTCGATCCCT-FCAImmP7536758	0	0.616662	1.94149	1.26925	0	0	0	1.26925	0	0	0	0	0	0	0	0.616662	0	0	0	0	0	0	0	0	0.616662	0	0	0.616662	0.616662	0	0	0	0	0.995274	0	0.616662	0.616662	0	0	0	0	0	0	0	0	0	0	0	0
CCCAGTTTCGCTTGTC-FCAImmP7536758	0.500945	0.833152	0.833152	0.500945	0	0	0	0.500945	0	0	0	0.833152	0	0	0	0	0	0	0	0.833152	0	0	0	0	0.833152	0	0	0.833152	0	0	0	1.71415	0	0.833152	0	1.28124	0	0.500945	0	0.833152	0	0	0	0	0	0	0	0	0.500945
CCCAGTTTCTACTCAT-FCAImmP7536758	0	0	1.28681	0	0	0	0	0	0	0	0	0	0	0	0	0	0	0	0	0	0	0	0	0	0	0	0	1.83137	0	0	0	0	0	0	0	1.28681	0	0	0	1.28681	1.83137	1.28681	0	0	0	0	0	0	0
CCCATACTCTTTAGGG-FCAImmP7536758	0	0	1.04665	1.24246	2.12732	0	0.479972	1.24246	2.12732	0	0	0	0	0	0	0.802924	0	0	0	1.04665	0	0.802924	0	0	0	0	0	0.479972	0	0	0	0	0.479972	0	0	0.479972	0.479972	0	0	0	0	0	0	0	0	0.479972	0	0	0
CCCTCCTGTACGCACC-FCAImmP7536758	0	1.09915	1.61008	0	0	0	0	0	0	0	0	0	0	0	0	0	0	0	0	0	0	0	0	0	1.09915	0	0	1.61008	0	0	0	0	0	0	1.09915	1.09915	0	0	0	0	0	0	0	0	0	1.61008	0	0	0
CCGGGATAGAAACGCC-FCAImmP7536758	0	0	2.29401	0.748738	0	0	0	0.748738	0	0	0	0	0	0	0	0	0.748738	0	0	0	0	0	0	0	0	0	0	1.17207	0	0	0	1.88277	0	0	0	0	0	0	1.17207	0	0	0	0	0.748738	0	0.748738	0	0.748738	0
CCGGGATCACATAACC-FCAImmP7536758	0	0	1.26696	0	0	0	0	0	0	0	0	0	0	0	0	0	0	0	0	1.26696	0	0	0	0.82199	0	0	0	0.82199	0	0	0	0	0.82199	0.82199	0	0.82199	1.57382	0	0	0	0	0	1.26696	0	0	0	0	0	0
CCGGGATTCAACACCA-FCAImmP7536758	0	0.690805	1.60569	0	0	0	0	0	0	0	0	0.690805	0	0	0	0	0	0	0	0.690805	0	0	0	0	0.690805	0	0	0	0	0	0	0	0	0.690805	0	0.690805	0	0	0	1.38278	0	0	0	0	0	0	0	0	0.690805
CCGGTAGGTTTCGCTC-FCAImmP7536758	0	1.17053	2.73787	0	0	0	0	0	0	0	0	0	0	0	0	0	0	0	0	0.747565	0	0	0	0	1.17053	0	0	0	0	0	0	0	0	0	1.17053	0.747565	0	1.17053	0	0.747565	0	0	0	0.747565	0	0	0	0.747565	0
CCGTACTCACATTTCT-FCAImmP7536758	0	0	1.17453	0	0	0	0	0	0	0	0	0	0	0	0	0	0	0	0	0.750622	0	0	0	0	0	0	0	0	0	0.750622	0	0.750622	0	0	0	0.750622	0.750622	0	0	0.750622	0	0	0	0	0	0	0	0	0
CCGTACTCATGACATC-FCAImmP7536758	0	0.728312	2.00546	0	0	0	0	0	0	0	0	0	0	0	0	0	0	0	0	0.728312	0	0	0	0	0.728312	0	0	0	0	0.728312	0	0.728312	0	0	1.8497	1.14523	0	0	0	0	0	0	0	0.728312	0	0	0	0	0
CCGTACTGTACGCACC-FCAImmP7536758	0	0	1.14523	0.539056	0	0	0	0.539056	0	0	0	0	0	0	0	0	0	0	0	0.539056	0	0	0	0.539056	0	0	0	0	0.887387	0	0.539056	0.539056	0.539056	0.887387	0	0.539056	0	0	0	0	0.539056	0	0	0	0	0	0	0	0
CCGTACTTCTTTCCTC-FCAImmP7536758	0	1.01527	2.28243	1.50856	0	0.631298	0	1.50856	0	0	0	0	0	0	0	0.631298	0	0	0	0	0	0	0	0	1.01527	0	0	0.631298	0	0.631298	0	0.631298	0	0	0.631298	1.29202	0	0	0	0	0	0	0	0	0	0.631298	0	1.29202	0
CCGTGGAAGCCTTGAT-FCAImmP7536758	0	0	2.3756	0	0	0	0	0	0	0	0	0	0	0	0	0	0	0	0	0	0	0	0	0	0	0	0	0	0.872933	0	0	0	0	0	0	0	0	0	0.872933	0	1.3318	0	0	0.872933	0	0	0	0	0
CCGTTCACATCTCCCA-FCAImmP7536758	0.944619	0	1.98614	0	0	0	0	0	0	0	0	0	0	0	0	0	0	0	0	0	0	0	0	0	0	0	0	0	0	0.944619	0	0	0	0	0	0	0.944619	0	0	0.944619	0	0	0	0	0	0	0	0	0
CCGTTCACATTTGCTT-FCAImmP7536758	1.24496	0	2.13042	0	0	0	0.804867	0	0	0	0	0	0	0.804867	0	0	0	0	0	0.804867	0	0	0	0	0	0	0	1.24496	1.24496	1.24496	0	0.804867	0	1.54952	0.804867	0.804867	0	0	0	0	0	0	0	0	0	0	0	0.804867	0
CCTAAAGGTCTTGCGG-FCAImmP7536758	0	1.1361	0.721397	1.1361	0	0	0	1.1361	0	0	0	1.42838	0	0	0	0	0	0	0	0	0	0	0	0	1.1361	0.721397	0	2.12837	2.35287	0.721397	0	0	0	0	0	0	0	0	0	1.65426	0	0	0	0	0	0	0	0	0
CCTAAAGGTTCAGACT-FCAImmP7536758	0.661293	0.661293	1.55797	1.05591	0	0	0	1.05591	0	0	0	0	0	0	0	0	0	0	0	0	0	0.661293	0	0	0.661293	0	0	0	0.661293	0.661293	0	0.661293	0	0	1.05591	0.661293	0.661293	0	0	0	0	0	0.661293	0.661293	0	0	0	0	0
CCTACACCAGCTATTG-FCAImmP7536758	0	0	2.70289	0.770213	0	0	0	0.770213	0	0	0	0	0	0	0	0	0	0	0	0	0	0	0	0	0	0	0	0.770213	1.2001	0	0	0	0	0	2.4373	1.2001	0	0.770213	0	0.770213	0.770213	0	0	0	0	0	0	0	0
CCTACACGTCGAATCT-FCAImmP7536758	0	0	1.59321	0	0	0	0	0	0	0	0	0	0	0	0	0	0	0	0	0	0	0	0.835734	0	0	0	0	1.59321	1.28454	0	0	0	0.835734	0	0.835734	1.28454	0	0	0	0	1.59321	0.835734	0	0	0	0	0	0.835734	0
CCTACACTCAAACAAG-FCAImmP7536758	0	0	0.551052	1.16478	3.22913	0.904281	0	1.16478	3.22913	0	0	0	0	0	0	0	0	0	0	1.16478	0	0.551052	0	0	0	0	0	0	0	0	0	0	0	0.551052	0.551052	0	0.551052	0.551052	0	0.551052	0	0	0	0	0	0.551052	0	0.551052	0
CCTACACTCGCATGAT-FCAImmP7536758	0	0	2.042	0	0	0	0	0	0	0	0	0.850664	0	0.850664	0	0	0.850664	0	0	0	0	0	0	0	0	0	0	0.850664	1.61415	0	0	0.850664	0	0.850664	0.850664	0.850664	0	0	0	0	0	0	0	0	0	0	0	0.850664	0
CCTACACTCTACTCAT-FCAImmP7536758	0	0	1.00698	0	0	0	0	0	0	0	0	0	0	0	0	0	0	0	0	0	0	0	1.00698	0	0	0	0	1.00698	1.00698	0	0	0	0	1.00698	0	0	0	0	0	0	0	0	0	0	0	0	0	1.00698	0
CCTACCAAGCTAACTC-FCAImmP7536758	0	1.35578	1.35578	0	0	0	0	0	0	0	0	0	0	0.891951	0	0	0	0	0	0.891951	0	0	0	0	1.35578	0	0	0	0.891951	0.891951	0	0	0	0.891951	1.35578	0	0	0.891951	0	0	0	0	0	0	0	0	0	0	0
CCTACCACATCCGCGA-FCAImmP7536758	0	0	2.64539	2.2748	0	0	0	2.2748	0	0	0	0	0	0	0	0	0	0	0	0	0	0	0	0	0	0	0	0	0	0	1.67952	0	1.67952	0	0	0	0	1.67952	0	0	0	0	0	1.67952	0	0	0	0	0
CCTAGCTAGAGGGATA-FCAImmP7536758	0	0	0	0	0	0	0	0	0	0	0	0	0	0	0	0	0	0	0	0	0	0	0	0	0	0	0	0	0	0	0	0	0	0	0	0	0	0	0	0	0	0	0	0	0	0	0	0	0
CCTAGCTCATCCTAGA-FCAImmP7536758	0	0.853131	2.04574	0	0	0	0	0	0	0	0	0	0	0	0	0	0	0	0	0	0	0	0	0	0.853131	0	0	0.853131	1.61759	1.3067	0	1.3067	0.853131	0	0.853131	1.3067	0	0	0	0	0	0	0	0	0	0	0	0	0
CCTAGCTGTAAGAGAG-FCAImmP7536758	0	0	1.52468	0	0	0	0	0	0	0	0	0	0	0	0	0	0	0	0	0	0	0	0	0.787499	0	0	0.787499	1.22253	0	0	0	0	0	0.787499	1.52468	0	0.787499	0	0	0.787499	0.787499	0	0	0.787499	0	0	0	1.22253	0.787499
CCTAGCTGTATAATGG-FCAImmP7536758	0	0	3.33515	0	0	0	0	0	0	0	0	0.659529	0	0.659529	0	0	0	0	0	0	0	0	0	0	0	0	0	1.05353	0.659529	0	0.659529	0.659529	0	0.659529	0	1.73508	0	0.659529	0	1.05353	0	0	0	0	0	0	0	0	0
CCTAGCTTCCGTTGCT-FCAImmP7536758	0	0	2.01168	0	0	0	0	0	0	0	0	0	0	0	0	0	0	0	0	0.830807	0	0	0	0	0	0	0	1.58627	1.58627	0	0.830807	1.27825	0	0	0	1.27825	0	0	0	0	0	0	0	0.830807	0	0	0	0	0
CCTAGCTTCGCGCCAA-FCAImmP7536758	0	0.932678	1.96924	0	0.932678	0	0	0	0.932678	0	0	0	0	0	0	0	0	0	0	0.932678	0	0	0	0	0.932678	0	0	0	0.932678	0	0	0	0	0	0	1.40674	0	0.932678	0	0	0	0	0	0	0.932678	0	0	0.932678	0
CCTATTAGTATAGGGC-FCAImmP7536758	0	0	1.23024	1.23024	0	0.473442	0	1.23024	0	0	0	0	0	0	0	0.793454	0	0	0	0.473442	0	0	0	0	0	0	0	1.03551	0.473442	0	1.39316	0.793454	0	0	0.473442	0	0	0	0	1.53322	0.473442	0	0	0.473442	0	0.473442	0	0	0
CCTATTATCGTCTGAA-FCAImmP7536758	0	0.852513	2.34361	0	0	0	0	0	0	0	0	0	0	0	0	0	0	0	0	0	0	0	0	0	0.852513	0	0	0	0	0	0	0.852513	0	0	1.30592	0	0	0	0	0.852513	0	0	0	0	0	0.852513	0	0	0
CCTATTATCTACTATC-FCAImmP7536758	0.686318	0.686318	1.37603	0	0	0	0	0	0	0	0	0	0	0	0	0	0	0	0	0	0	0	0	0	0.686318	0	0	0	0	0	0	0	0	0.686318	1.0895	0.686318	0	0	0	0.686318	0	0	0	0.686318	0	0	0	0	0
CCTCAGTAGAGCTGGT-FCAImmP7536758	0	0	0.812252	0.812252	0	0.812252	0	0.812252	0	0	0	0	0	0.812252	0	0	0	0	0	0	0	0	0	0	0	0	0	0	0.812252	0	0.812252	0	0	0	0	0.812252	0	0	0	0	0	0	0	0	0	0.812252	0	0	0
CCTCAGTCACATCCAA-FCAImmP7536758	0	0	2.39994	0.812182	0	0	0	0.812182	0	0	0	0	0	0.812182	0	0	0	0	0	0.812182	0	0	0	0	0	0	0	0	0	0	0	1.25437	0.812182	1.25437	0	0.812182	0	0	0	1.55992	0	0	0	0	0	0	0	0.812182	0
CCTCTGATCTGGTTCC-FCAImmP7536758	0	0.64071	1.02807	0	2.10201	0	0	0	2.10201	0	0	0	0	0	0	0.64071	0.64071	0	0	1.70277	0	0	0	0	0.64071	0	0.64071	0	0.64071	0.64071	0	0	0	0	0	0.64071	0.64071	0.64071	0	0	0	0	0	0.64071	0	0	0	0	0
CCTTACGCACTATCTT-FCAImmP7536758	0	0	0	0	0	0	0	0	0	0	0	1.94087	0	0	0	0	0	0	0	0	0	0	0	0	0	0	0	0	0	0	0	0	0	0	0	1.38189	0	0	0	1.38189	0	1.38189	0	0	0	0	0	0	0
CCTTACGTCACGCGGT-FCAImmP7536758	0	0.482166	2.05609	0	0	0.482166	0	0	0	0	0	0.8061	0	0	0	0	0	0	0	0	0	0	0.482166	0	0.482166	0.482166	0.482166	1.88346	1.24655	0	0.482166	0.8061	0	0.482166	0	1.05038	0	0.482166	0	1.24655	0.8061	0	0.482166	0	0	0	0	0.482166	0
CCTTACGTCATGGTCA-FCAImmP7536758	0.790646	0.790646	1.22661	0	0	0.790646	0	0	0	0	0	0	0	0	0	0	0	0	0	1.52919	0	0	0.790646	0	0.790646	0	0	0	0	0	0	0	0	0	0	0.790646	0	0	0	0	0	0	0	0	0	0	0	0	0
CCTTCCCAGGAGTAGA-FCAImmP7536758	0	0	0	0.594186	2.69439	0.964362	2.51461	0.594186	2.69439	0	0	0	0	0.594186	0	0.594186	0	0	0	0.964362	0	0	0	0	0	0	0	0	0.594186	0	0	0	0	0	0.594186	0	0	0	0	0	0	0	0	0.594186	0	0.964362	0.594186	0	0
CCTTCCCGTTTGTTTC-FCAImmP7536758	0	1.15616	1.67811	0	0	0.736614	0	0	0	0	0	0	0	0	0	0	0	0	0	0	0	0	1.15616	0	1.15616	0.736614	0	0	0.736614	0	0	0	0	0	0.736614	1.15616	0	0.736614	0	0.736614	0	0	0	0	0	0	0	0	0
CCTTCCCTCCGCGTTT-FCAImmP7536758	0	0.677164	0.394838	1.36222	1.58374	0.394838	0	1.36222	1.58374	0	0	0.394838	0	0	0	1.07724	0	0	0	0.394838	0	0.394838	0.394838	0.394838	0.677164	0.394838	0	0	0	0	0	0	0.394838	0.394838	0.394838	0	0	0	0	0.394838	0	0	0	0.677164	0	0	0	0	0
CCTTCGAAGTCCATAC-FCAImmP7536758	0	0	2.86534	0.946496	0	0	0	0.946496	0	0	0	0	0	0	0	0	0	0	0	0.581284	0	0	0	0	0	0	0	0.946496	1.21343	0.581284	0.581284	0.946496	0.581284	0.946496	0.581284	1.5977	0	0	0	0.581284	0	0	0	0.581284	0	0	0	0	0
CCTTCGATCAGCGACC-FCAImmP7536758	0	0	0	0	0	0	0	0	0	0	0	0.825291	0	0	0	0	0	0	0	0	0	0	0	0	0	0	0	1.27119	0	0	0	0	0	0.825291	0.825291	0	0	0	0	0.825291	0	0	0.825291	0	0	0	0	0	0
CGAACATAGCCCAGCT-FCAImmP7536758	0	0	0.48174	0.48174	2.80167	0.805483	0.48174	0.48174	2.80167	0	0	0	0	0	0	0	0	0	0	1.24575	0	0	0	0	0	0	0	0.48174	0	0.48174	0.48174	0	0	0	0	0	0	0	0	0	0	0	0	0	0	1.55039	0	0	0
CGAACATAGTTGCAGG-FCAImmP7536758	0	0	0.594842	1.6221	1.77096	0.594842	0	1.6221	1.77096	0	0	0	0	0	0	0	0	0	0	0	0	0	0	0	0	0	0	0.965267	0.594842	0	0	0	0	0	0	0.594842	0	0	0	1.44715	0	0	0	0	0	0	0	0.594842	0
CGAACATGTAGCTAAA-FCAImmP7536758	0	0	2.0732	0	0	0	0	0	0	0	0	0	0	0	0	0	0.871313	0	0	1.32975	0	0	0.871313	0	0	0	0	0	1.88102	0	0	0	0	0	0	0	0	0	0	0	0	0	0	0	0	0	0	1.32975	0
CGAACATTCGTTTGCC-FCAImmP7536758	0	0.732831	2.37292	0	0	0	0	0	0	0	0	0	0	0	0	0	0	0	0	1.44525	0	0	0	0	0.732831	0	0	0	0	0	0	0	0	1.15118	0	0.732831	0	0	0	0.732831	0	0	0	0	0	0.732831	0.732831	0	0
CGAATGTAGACCCACC-FCAImmP7536758	0	0	0.923155	0.698871	0	0	0	0.698871	0	0	0	1.26093	0.409285	0	0	0.409285	0	0	0	0.698871	0	0	0	0.409285	0	0	0	0.409285	1.10624	0	0	0	0	0	0	0.698871	0.409285	0	0	0.409285	0	0	0	0.409285	0	0	0	0	0
CGAATGTCAGTATGCT-FCAImmP7536758	0	1.06789	1.57246	0	0	0.492508	0	0	0	0	0	0	0	0	0	0	0	0	0	0.821026	0	0	0.492508	0.492508	1.06789	0	0	1.43081	0.821026	0.492508	0	0	0.492508	0.821026	0.821026	0.821026	0	0	0	0.821026	0.492508	0	0	0.492508	0	0	0	0	0
CGAATGTGTCCGTGAC-FCAImmP7536758	0	0	2.1164	0.419705	0	0.419705	0	0.419705	0	0	0	1.41805	0	0	0	0	0.419705	0	0	1.64328	0	0	0	0	0	0	0	0.419705	0.419705	0	0	0.419705	0	0.714431	0.419705	1.28303	0.714431	0	0.419705	1.12689	0	0	0	0.419705	0	0	0	0.714431	0
CGACCTTAGCTGAAAT-FCAImmP7536758	0	1.51096	1.51096	0	0	0	0	0	0	0	0	0	0	1.51096	0	0	0	0	0	0	0	0	0	0	1.51096	0	0	0	0	0	0	0	0	0	0	0	0	0	0	2.08718	0	0	0	0	0	0	0	0	0
CGACCTTCATATACCG-FCAImmP7536758	0	1.04176	0.650811	0	0	0.650811	0	0	0	0	0	0	0	0	0	0	0	0	0	0	0	0	0	0	1.04176	0	0	1.04176	1.8722	0	0	0.650811	0	0	0	0.650811	0	0	0	0	0	0	0	0	0	0.650811	0	0	0
CGACCTTCATCCGCGA-FCAImmP7536758	0	1.2753	1.00057	0	0	0	0	0	0	0	0	1.00057	0	0	0	0	0	0	0	0.620533	0	0	0	0.620533	1.2753	0	0.620533	1.66763	1.00057	0	0	0	0.620533	0	0	0.620533	0.620533	0	0	0	0	0.620533	0.620533	0.620533	0	0	0	0	0
CGACCTTGTTCGGGCT-FCAImmP7536758	0	0	0	0.805757	3.57445	0.805757	0	0.805757	3.57445	0	0	0	0	0	0	0	0	0	0	0	0	0	0	0	0	0	0	0	0	0	0	0	0	0	0	0.805757	0	0	0	0	0	0	0	1.55079	0	0.805757	0	0	0
CGACTTCGTACCGCTG-FCAImmP7536758	0	0	2.39005	0	0	0	0	0	0	0	0	0	0	0	0	0	0	0	0	0.742682	0	0	0	0	0	0	0	2.16458	2.28366	0	0	2.02938	0	1.16413	2.28366	0.742682	0	0.742682	0.742682	1.16413	0	0	0	0	0	0	0	0	0
CGAGAAGGTCGAGTTT-FCAImmP7536758	0	0	1.63024	0	0.862199	0	0	0	0.862199	0	0	0	0	0.52128	0	0	0	0	0	0	0	0	0	0	0	0	0	1.11598	0.862199	0	0.52128	0	0	0	0	0.52128	0	0	0	1.11598	0.52128	0.52128	0	0	0	0	0	0	0.52128
CGAGCACAGCCACCTG-FCAImmP7536758	0	0	1.52173	0	0	0	0	0	0	0	0	0	0	0	0	0.888734	0	0	0	0.888734	0	0	0	0.54001	0	0.54001	0	1.14679	0	0	0	0	0	0	0	0.888734	0	0.54001	0	1.14679	0	0	1.14679	0.888734	0	0	0	0	0
CGAGCACAGCCGGTAA-FCAImmP7536758	0	0	1.73679	1.20583	0	0	0	1.20583	0	0	0	0	0	0.576528	0	0	0	0	0	0.576528	0	0	0	0	0	0	0	1.20583	0.576528	0	0	0	0	0	0.576528	0	0	0	0	0.576528	0	0	0	0.576528	0	0.576528	0	0	0
CGAGCACAGGGCTCTC-FCAImmP7536758	0	1.15586	0	1.15586	0	0	0	1.15586	0	0	0	0	0	0	0	0	0	0	0	0	0	0	0	0	1.15586	0	0	0	0	0	0	0	0	0	0	0.736387	0	0	0.736387	0.736387	0	0	0	0	0	0	0	0	0
CGAGCACAGTACGCGA-FCAImmP7536758	0	0	1.81872	0	0	0	0	0	0	0	0	0	0	0	0	0	0	0	0	0	0	0	1.27591	0	0	0	0	0	0.828984	0.828984	0.828984	0	0	1.81872	1.5837	0	0.828984	0.828984	0	0	0	0	0	0	0	0	0	0	0
CGAGCCAAGATCGATA-FCAImmP7536758	0	0.389834	2.62986	0.669608	0	0.389834	0	0.669608	0	0	0	0.389834	0	0.389834	0	0	0	0	0	0.669608	0	0	0.389834	0.389834	0.389834	0	0.389834	1.35077	1.21896	0	0	1.21896	0	0.389834	0	0.389834	0.389834	0	0.669608	0.389834	0	0	0.389834	0.389834	0	0	0	0	0
CGAGCCAGTGCCTTGG-FCAImmP7536758	0	0.671287	2.52421	0	0	0	0	0	0	0	0	0.671287	0	0	0	0	0	0	0	1.06936	0	0	0	0	0.671287	0	0	0.671287	0	0.671287	0	0	0.671287	0	1.06936	0.671287	0	0	0	0	0	0	0	0	0	0	0	0	0
CGAGCCATCTCGAGTA-FCAImmP7536758	0	1.17802	1.17802	0	0	0.753289	0	0	0	0	0	0	0	0	0	0	0	0	0	1.17802	0	0	0	0	1.17802	0	0	0	1.17802	0	0	0	0	0.753289	0	0.753289	0.753289	0	0.753289	1.17802	0	0	0	0	0	0	0	0.753289	0
CGATCGGCAAAGAATC-FCAImmP7536758	0	1.15311	0.734294	0.734294	0	0.734294	0	0.734294	0	0	0	0	0	0	0	0	0.734294	0	0	0.734294	0	0	0	0	1.15311	0	0	0.734294	0	0	0	0	0.734294	0	0.734294	0	0	0	0	0	0	0	0	0.734294	0	0.734294	0	0	0
CGATGGCAGACGCAAC-FCAImmP7536758	0	0	2.02814	0	0	0	0	0	0	0	0	0	0	0	0	0	0	0	0	1.16314	0	0	0	0	0	0	0	0	0	0	0	0	0	0	1.45861	1.16314	0	0	0	0.741932	0	0	0	0	0	0	0	0.741932	0
CGATGGCAGAGAGCTC-FCAImmP7536758	0	1.0436	1.54305	0.652174	0	0	0	0.652174	0	0	0	0.652174	0	0	0	0	0	0	0	0.652174	0	0	0	0	1.0436	0	0	0	0	0	0.652174	0	0	0	0	0.652174	0	0	0	1.0436	0	0	0.652174	0	0	0	0	0	0
CGATGGCAGCCAGAAC-FCAImmP7536758	0	1.40318	2.09911	0	0	0	0	0	0	0	0	0	0	0	0	0	0	0	0	0	0	0	0	0	1.40318	0	0	0	0	0	0	0	0	0	0	1.11363	0	0	0	1.11363	0	0	0	0	0	0	0	0	0
CGATGGCCAAAGGAAG-FCAImmP7536758	0	2.05625	2.35549	0.86007	0	0.86007	0	0.86007	0	0	0	0	0	0	0	0	0	0	0	0	0	0	0	0	2.05625	0	0	0	0	0	0.86007	0	0.86007	0	1.86459	0	0.86007	0	0	0	0	0	0	0.86007	0	0	0	0	0
CGATGGCTCATCGATG-FCAImmP7536758	0	0	1.1842	0.563055	0	0	0	0.563055	0	0	0	0	0	0	0	0	0	0	0	0	0	0	0.563055	0.921103	0	1.39231	0	0	0	0.563055	0	0	0	0.563055	0	0	0	0	0	0.563055	0.563055	0	0.921103	0	0	0	0	0	0
CGATGGCTCTCTGCTG-FCAImmP7536758	0	0	2.77737	0	0	0	0	0	0	0	0	0	0	0	0	0	0	0	0	0.863149	0	0	0	0	0	0	0	1.31941	1.31941	0	0.863149	0	0	0	0	0.863149	0	0	0	0.863149	0	0	0	0	0	0	0	0	0
CGATGTACACACATGT-FCAImmP7536758	0	0.767667	1.72614	0	0	0.767667	0	0	0	0	0	0	0	0	0	0	0	0	0	0	0	0	0.767667	0	0.767667	0	0	0	0	0	0.767667	0	0	0	0	1.19679	0	0	0	1.19679	0	0	0	0	0	0	0	0	0
CGATGTACACATTTCT-FCAImmP7536758	0	0	0	2.35587	3.46663	1.21989	0.585344	2.35587	3.46663	0	0	0.585344	0	0	0	0	0	0	0	1.43089	0	0.585344	0	0	0	0	0	1.43089	0.952127	0	0.585344	0	0	0	0	0	0	0	0.585344	0	0	0	0	0	0	0	0	0	0
CGATGTAGTCTTTCAT-FCAImmP7536758	0	1.09087	2.29212	0.687348	0	0	0	0.687348	0	0	0	0	0	1.09087	0	0	0	0	0	0	0	0	0.687348	0	1.09087	0	0	0	0	1.37758	0	0	0.687348	0	0	0	0	0	0	1.09087	0	0	0	0.687348	0	0.687348	0	0	0
CGATTGACACAAGACG-FCAImmP7536758	0	0	1.14159	0	0	0	0	0	0	0	0	0	0	0	0	0	0	0	0	1.14159	0	0	0.725552	0	0	0	0	0.725552	0	0	0	0	0	0.725552	0	0	0	0.725552	0	0	0	0	0	0	0	0	0	0	0
CGATTGACATTACGAC-FCAImmP7536758	0	0	1.98122	0	0	0	0	0	0	0	0	0	0	0	0	0	0	0	0	0	0	0	0	0	0	0	0	0.811069	0	0	0	0.811069	0	0	0	0.811069	0	0	0	0.811069	0	0	0	0	0	0	0	0	0
CGCCAAGAGCGGCTTC-FCAImmP7536758	0	0.881545	0	0.881545	1.34267	0	1.8959	0.881545	1.34267	0	0	0	0	0	0	0	0	0	0	1.34267	0	0	0	0	0.881545	0	0	0.881545	1.34267	0.881545	0	0	0	0	1.34267	0	0	0	0	0.881545	0	0	0	0.881545	0	0	0	0	0.881545
CGCCAAGAGCTCTCGG-FCAImmP7536758	0	0.619501	1.27369	0.999161	0	0	0	0.999161	0	0	0	0	0	0	0	0	0	0	0	0.999161	0	0	0	0	0.619501	0	0	0.619501	0.619501	0	0	0.619501	0	0.619501	0.619501	0.619501	0.619501	0	0	0	0	0	0	0.619501	0	0	0	0	0
CGCCAAGCACGAGGTA-FCAImmP7536758	0	0	2.92803	0	0	0	0	0	0	0	0	0	0	0	0	0	0	0	0	0	0	0	0	0	0	0	0	0	0	0	0	0	0	0	0.779042	1.21157	0	0.779042	0	1.21157	0	0	0.779042	1.21157	0	0	0	0.779042	0
CGCCAAGGTGTCGCTG-FCAImmP7536758	0	0	1.93057	0	0	0	0	0	0	0	0	0	0	0	0	0	0	0	0	0	0	0	0	0	0	0	0	0	0	0	0	0	0	0	1.21116	0	0	0	0	0	0	0	0	1.21116	0	0	0	0.778724	0
CGCGGTACATACTCTT-FCAImmP7536758	0	0.757176	2.05329	0	0	0	0	0	0	0	0	0	0	0	0	0	0	0	0	0	0	0	0	0	0.757176	0	0	0	0.757176	0.757176	0	0	0	1.1831	0.757176	1.1831	1.1831	0.757176	0	1.1831	0	0	0	0	0	0	0	1.1831	0
CGCGGTACATGCGCAC-FCAImmP7536758	0	0	0	0	3.76377	1.00019	1.94817	0	3.76377	0	0	0	0	0	0	0	0	0	0	0.620255	0	1.00019	0	0	0	0	0	0	0.620255	0	0	0	0	0	1.00019	0	0	0.620255	0	0	0	0	0	0	0	1.00019	0	0	0.620255
CGCGTTTGTTCCCGAG-FCAImmP7536758	0	0	0	0	0	0	0	0	0	0	0	0	0	0	0	0	0	0	0	1.31025	0	0	1.85851	0	0	0	0	0	0	0	0	0	0	0	1.85851	2.21061	0	0	0	0	0	0	0	0	0	0	0	0	0
CGCTATCGTTGGGACA-FCAImmP7536758	0	0.657372	2.13271	0.657372	0	0	0	0.657372	0	0	0	0	0	0	0	0	0	0	0	0	0	0	0	0	0.657372	0	0	0	1.05062	0	0	0	0	0	1.33214	1.05062	0	0.657372	0	1.33214	0	0	0	0	0	0	0	0	0
CGCTATCTCCAAACTG-FCAImmP7536758	0	1.16736	1.78848	0	0	0	0	0	0	0	0	0.745144	0	0	0	0	0	0	0	0.745144	0	0	0	0	1.16736	0	0	0	0	0	0.440429	0.440429	0	0.745144	0.978371	0.745144	1.16736	0.745144	0.440429	0	0	0.440429	0	0.745144	0	0	0	0.745144	0
CGCTATCTCCAAATGC-FCAImmP7536758	0	0	2.33799	0	0	0	0	0	0	0	0	0	0	0	0	0	0	0	0	1.73698	0	0	0	0	0	0	0	0.940032	0	0	0	0	0.940032	0	0	2.33799	0	0	0	0	0	0	0	0	0	0.940032	0	0	0
CGCTGGACAAACAACA-FCAImmP7536758	0	0	2.12477	0.801329	0	0.801329	0	0.801329	0	0	0	0	0	0	0	0	0	0	0	0	0	0	0.801329	0.801329	0	0	0	1.54447	1.2404	0.801329	0	0	0	0	0.801329	0	0	0	0	0	0	0	0.801329	0.801329	0	0	0	0	0
CGCTGGAGTAACGCGA-FCAImmP7536758	0	0	1.68756	1.16413	0	0	0	1.16413	0	0	0	0	0	0	0	0	0	0	0	1.68756	0	0	0	0	0	0	0	0	0	0	0	1.16413	0	0	1.16413	1.16413	0	0	0	1.16413	0	0	0	1.16413	0	0	0	1.16413	0
CGCTGGATCACCACCT-FCAImmP7536758	0	0.551021	1.68828	0.551021	0	0	0.551021	0.551021	0	0	0	0	0	0	0	0	0	0	0	0.551021	0	0	0	0	0.551021	0	0	0	0.551021	0.551021	0.551021	0	0	0.551021	0	0.904238	0.904238	0	0	1.54225	0	0	0.551021	0.551021	0	0	0	0	0
CGCTGGATCGCCTGAG-FCAImmP7536758	0	0	1.93695	1.51788	0	0	0	1.51788	0	0	0	0	0	0	0	0	0	0	0	0	0	0	0	0	0	0	0	1.2164	0	0	0	0	0	0	0.782763	0	0	0.782763	0	0.782763	0	0	0	0	0	0	0	0	0
CGCTTCAAGACATAAC-FCAImmP7536758	0	0	2.88268	0.568977	0	0	0	0.568977	0	0	0	1.19373	0	0	0	0	0	0	0	0.929373	0	0	0.568977	0	0	0.568977	0.568977	0.568977	0.929373	0	0	0.568977	0.568977	0	0	0	0	0	0.568977	1.40262	0	0	0.568977	0	0	0	0	0.568977	0
CGCTTCATCTAAGCCA-FCAImmP7536758	0	0	0.989346	0.612337	0	0	0	0.612337	0	0	0	0	0	0	0	0	0	0	0	0	0	0	0.612337	0	0	0	0	0.612337	0	0	0.612337	0	0.612337	0.612337	0	1.26249	0	0.612337	0	0.989346	0.989346	0	0	0.989346	0	0	0	0	0
CGGACACAGCTAACTC-FCAImmP7536758	0.575778	0	1.86402	0	0	0	0	0	0	0	0	0	0	0	0	0	0	0	0	0	0	0	0	0.575778	0	0.575778	0.575778	1.97798	0.938845	0	0	0.575778	0	0	0	0.575778	0	0	0	0.575778	0	0	0	0	0	0	0	0	0
CGGACACAGCTCCTCT-FCAImmP7536758	0	0.385768	2.54699	0.880552	0	0.385768	0	0.880552	0	0	0	0	0	0.663454	0	0.663454	0	0	0	0.663454	0	0	0	0.663454	0.385768	0	0	0	1.05882	0	0	0.385768	0	0	1.5615	0.880552	0.880552	0.385768	0.663454	1.34142	0	0.385768	0	0.663454	0	0	0	0.385768	0
CGGACACAGGACGAAA-FCAImmP7536758	0	0	2.3512	0.948963	0	0	0	0.948963	0	0	0	0	0	0	0	0	0	0	0	0	0	0	0	0.948963	0	0	0	0	1.99226	0	0	0.948963	0	0	0	0	0	0.948963	0	0	0	0	0	0	0	0	0	0	0
CGGACACGTGCGATAG-FCAImmP7536758	0	0.819923	1.5709	0	0	0	0	0	0	0	0	0	0	0	0	0	0	0	0	0.819923	0	0	0	0	0.819923	0	0	1.5709	1.5709	0	0	0	0.819923	0	0	0	0	0	0	1.26431	0	0	0	0	0	0	0	0	0
CGGACACGTTTGGCGC-FCAImmP7536758	0	0.941603	0	1.50833	0.776139	0.330039	0.330039	1.50833	0.776139	0	0	0.577761	0	0	0	0	0	0	0	0.776139	0	0.941603	0.577761	0	0.941603	0	0	1.20781	0	0.330039	0	0	0	0.577761	0	0.941603	0	0.330039	0	0	0	0	0.330039	0.330039	0	0.330039	0	0	0
CGGACACTCACGAAGG-FCAImmP7536758	0	0.95709	1.75998	0	0	0	0	0	0	0	0	0	0	0.95709	0	0	0	0	0	0	0	0	0	0	0.95709	0	0	0.95709	0.95709	0	0	0	0	0	0.95709	1.75998	0.95709	0	0	0	0	0	0	1.43704	0	0	0	0	0
CGGACACTCGCGTAGC-FCAImmP7536758	0	0	2.31729	0	0	0	0	0	0	0	0	0	0	0	0	0	0	0	0	0.762445	0	0	0	0	0	0	0	1.71812	1.18998	0	0	1.18998	0	0.762445	1.48852	0	0	0	0	0	1.48852	0	0	0.762445	0	0	0	0	0
CGGACACTCGGAAATA-FCAImmP7536758	0	0.79595	0.79595	0	0	0	0	0	0	0	0	0	0	0	0	0	0	0	0	0.79595	0	0	0	0	0.79595	0	0	1.53679	0	0	0	1.23346	0.79595	0.79595	0	0.79595	0	0	0	0	0	0	1.23346	0	0	0	0	0.79595	0
CGGACACTCTTCGGTC-FCAImmP7536758	0	0	1.81144	0	0	0	0	0	0	0	0	0	0	0	0	0	0	0	0	0	0	0	0	0	0	0	0	0	0.705005	0	0	0.705005	0	0	0.705005	1.11439	0	0.705005	0	0.705005	0	0	0	0	0	0	0	0	0
CGGACGTCAAATTGCC-FCAImmP7536758	0	0.463584	1.51261	0.463584	1.51261	0	0.463584	0.463584	1.51261	0	0	1.74364	0	0	0	1.01859	0	0	0.463584	1.01859	0	0	0	0	0.463584	0	0	0.779106	0	0.463584	0	0	0	0.779106	0	0.463584	0	0.463584	0	1.01859	0	0	0	0	0	0	0	0	0
CGGACGTTCCTCAACC-FCAImmP7536758	0	1.22355	2.10385	0	0	0	0	0	0	0	0	0	0	0	0.587645	0	0	0	0	0.955315	0	0	0	0	1.22355	0	0	0	0	0.587645	0.587645	0	0	0.955315	0	1.22355	0	0.587645	0	1.43484	0	0	0	0	0	0.587645	0	0.587645	0
CGGACGTTCTGTTGAG-FCAImmP7536758	0	0	2.29123	0	0	0	0	0	0	0	0	0	0	0	0	0.686857	0	0	0	0.686857	0	0	0	0	0	0	0	0	1.09022	0	0	0.686857	0	0.686857	0.686857	0	0	0	0	0	0	0	0	0.686857	0	0	0	0	0
CGGACTGGTGCGAAAC-FCAImmP7536758	0	1.06974	2.15853	0	0	0	0	0	0	0	0	0	0	0	0	0	0	0	0	0	0	0	0	0	1.06974	0	0	1.06974	0	0	0.671568	1.35375	0	0.671568	1.57468	1.06974	0	0	0	0	1.06974	0	0	0	0	0	0	0	0
CGGAGCTAGGTCATCT-FCAImmP7536758	0	0.701603	1.96036	0	0	0.701603	0	0	0	0	0	0	0	0	0	0	0	0	0	0.701603	0	0	0	0	0.701603	0	0	0	1.10987	0	0	0.701603	0	1.10987	1.62293	0.701603	0.701603	0	0	0.701603	1.80581	0	0	0	0	0	0	0	0
CGGAGCTCAATGGACG-FCAImmP7536758	0	0	1.14028	0	1.14028	0.724563	0	0	1.14028	0	0	0	0	0	0	0	0	0	0	0.724563	0	0	0.724563	0	0	0	0.724563	1.65924	1.14028	0	0	0	0.724563	0.724563	0	0	0	0.724563	0	0.724563	0.724563	0	0	0	0.724563	0	0	0	0
CGGAGCTGTCACAAGG-FCAImmP7536758	0	0.922379	1.9546	0	0.563968	0	0	0	0.563968	0	0	0.922379	0	0	0	0.922379	0	0	0	0.922379	0	0	0	0	0.922379	0	0	1.9546	1.71304	0	0.563968	1.3939	0	0	0	0	0.563968	0	0	0.922379	0	0	0	0	0	0	0	0	0
CGGAGCTGTTACCAGT-FCAImmP7536758	0	0	0	0	0	0	0	0	0	0	0	0	0	0	0	0	0	0	0	0	0	0	0	0	0	0	0	1.44665	1.44665	0	0	0	0	2.0146	1.44665	1.44665	0	0	0	1.44665	0	0	0	0	0	0	0	0	1.44665
CGGAGCTTCAAGATCC-FCAImmP7536758	0	0.736841	1.86356	0	0	0	0	0	0	0	0	0	0	0	0	0	0	0	0	1.15646	0	0	0	0	0.736841	0	0	0.736841	0.736841	0	0	0	0	0	0	0.736841	0	0	0.736841	0	0.736841	0	0	0	0	0	0	0.736841	0
CGGAGTCGTCATATCG-FCAImmP7536758	0	0	0	0	0	0	0.861567	0	0	0	0	0	0	0	0	0	0	0	0	0.861567	0	0	0	0	0	0	0	0	0	0	0	0	0.861567	1.62936	0	0.861567	0	0	0	0	0	0	0	0	0	0	0	0	0
CGGAGTCTCGAGAACG-FCAImmP7536758	0	0.975857	0	0	0	0	0	0	0	0	0	0	0	1.46021	0	0	0	0	0	0.975857	0	0	0.975857	0	0.975857	0	0	2.22648	1.46021	0	0	0	0	0.975857	0	0	0	0.975857	0	0	0	0	0	0	0	0	0	0	0
CGGCTAGCATGCTAGT-FCAImmP7536758	0	0	1.20067	0.573301	0	0	0	0.573301	0	0	0	0.573301	0	0	0	0.573301	0	0	0	0.573301	0	0	0	0	0	0	0	0	0.573301	0.573301	0.935398	0	0.573301	0	0	0.573301	0	0	0	0.935398	0	0	0	0.573301	0	0	0	0	0
CGGCTAGGTTGATTGC-FCAImmP7536758	0	0	1.86706	0	0	0	0	0	0	0	0	0	0	0	0	0	0	0	0	0	0	0	0.739006	0	0	0	0	0	0	0.739006	0.739006	0	0	0.739006	1.45432	0.739006	0	1.1593	0	1.1593	0	0.739006	1.1593	0	0	0	0	0	0
CGGCTAGTCACAGTAC-FCAImmP7536758	0	0	1.71765	0	0	0	0	0	0	0	0	0	0	0	0	0	0	0	0	0	0	0	0	0	0	0	0	1.18958	0	0	0	0	0	0	0	1.71765	0	0	0	0	0	0	0	0	0	0	0	0	0
CGGCTAGTCTTGACGA-FCAImmP7536758	0	0.954331	1.75627	0	0	0	0	0	0	0	0	0	0	0	0	0	0	0	0	0.954331	0	0	0	0	0.954331	0	0	0	0	0	0	0	0.954331	0.954331	0	0.954331	0	0	0	0	0	0	0	0.954331	0	0.954331	0	0	0
CGGGTCACATCAGTCA-FCAImmP7536758	0	0.533023	2.08452	0	0	0	0	0	0	0	0	0	0	0	0	0	0	0	0	0.533023	0	0	0	0	0.533023	0	0	1.5086	0.87886	0	0.87886	0	0	0.533023	0	0.87886	0	0	0	1.5086	0	0.533023	0	1.13534	0	0	0	0	0
CGGTTAACAGGTCGTC-FCAImmP7536758	0	0.776815	1.92755	0.776815	0	0	0	0.776815	0	0	0	0	0	0	0	0	0.776815	0	0	0	0	0	0	0	0.776815	0	0	0	1.20868	0	0	0	0.776815	0	0	0	0	0.776815	0	0	0	0	0	0	0	0	0	0	0
CGGTTAACATGTAGTC-FCAImmP7536758	0	0	0	1.95609	2.7057	0	0	1.95609	2.7057	0	0	0	0	0	0	0	0	0	0	0.474471	0	0	0	0	0	0	0	0	0	0.474471	0	0.474471	0	0.474471	0	0.474471	0	0	0	0	0	0	0	0.794949	0	0	0	0	0
CGGTTAAGTTCGGGCT-FCAImmP7536758	0	1.53327	1.76548	0	0	0	0	0	0	0	0	0.793487	0	0	0	0	0	0	0	0	0	0	0	0	1.53327	0.793487	0	0.793487	0	1.23028	0.793487	0	0	0	0.793487	0.793487	0	0	0	0	0	0	0	0	0	0	0	0	0
CGTAGCGTCTGGAGCC-FCAImmP7536758	0	0	2.83816	0	1.36721	0	0	0	1.36721	0	0	0	0	0	0	0	0	0	0	0	0	0	0	0	0	0	0	0	0.901056	0	0	0	0	0	0	0.901056	0	0	0	0.901056	0	0	0	0	0	0	0	0	0
CGTAGGCGTAAGCACG-FCAImmP7536758	0	0.733618	1.15222	0	0	0	0	0	0	0	0	0	0	0	0	0	0	0	0	0	0	0	0	0	0.733618	0	0	0	0	0	0.733618	0.733618	0.733618	0	1.15222	1.67343	0.733618	0	0	1.15222	0	0	0	0	0	1.15222	0	0	0
CGTAGGCTCATTGCGA-FCAImmP7536758	0	0	0.957485	0	0	0	0	0	0	0	0	0	0	0	0	0	0	0	0	1.43753	0	0	0.957485	0	0	0	0	0	0	0	0	0	0	1.43753	0	0	0	0	0	0	0	0	0	0	0	0	0	0	0
CGTAGGCTCCTTGGTC-FCAImmP7536758	0	0.61674	1.26938	0	0	0	0	0	0	0	0	0.61674	0	0	0	0	0	0	0	0	0	0	0	0.61674	0.61674	0.61674	0	0.61674	0.61674	0	0	0.61674	0	1.26938	1.66097	0.61674	0	0	0	1.48422	0.61674	0	0	0	0	0	0	0	0
CGTCACTAGGGATACC-FCAImmP7536758	0	0.829639	2.00988	0	0	0	0	0	0	0	0	0	0	0	0	0	0	0	0	0	0	0	1.27675	0	0.829639	0	0	0	0	0	0	0	0	0.829639	1.27675	0.829639	0	0.829639	0	0	0	0	0	0.829639	0	0	0	0	0
CGTCACTCAAGTACCT-FCAImmP7536758	0	0.719447	1.13353	0	0.719447	0	0.719447	0	0.719447	0	0	0	0	0	0	0	0	0	0	0	0	0	0	0	0.719447	0	0	0	0.719447	0.719447	0	0	0.719447	0	0	0	0	0	0	0	0	0	0	0	0	0	0	0	0
CGTCACTCATGTTGAC-FCAImmP7536758	0	1.09208	1.09208	0	0	0	0	0	0	0	0	1.29215	0	0	0	0.50691	0	0	0	0	0	0	0	0	1.09208	0	0	1.45879	1.09208	0	0	0	0	0.841699	0.50691	0	0	0.50691	0	0	0	0	0	0	0	0	0	0	0
CGTCACTTCTGGCGTG-FCAImmP7536758	0.391022	0.391022	1.47005	1.22155	2.10137	0.391022	0	1.22155	2.10137	0	0	0.391022	0	0	0	0.671404	0	0	0	0.671404	0	0	0	0.391022	0.391022	0	0	0.391022	0.391022	0	0	0.391022	0.671404	1.06952	0.391022	0	0.671404	0.890142	0	0.671404	0	0.391022	0.671404	0.391022	0	0	0	0	0
CGTCAGGAGAGTAAGG-FCAImmP7536758	0	1.3845	2.30043	0	0	0	0	0	0	0	0	0	0	0	0	0	0	0	0	0	0	0	0	0	1.3845	0	0.691949	0	1.78976	0	0	0	0.691949	0	0	0	0.691949	0	0	0	0	0	0	0.691949	0	0	0	0.691949	0
CGTCAGGGTGCAACGA-FCAImmP7536758	0	0	2.33933	0	0	0	0	0	0	0	0	0	1.20704	0	0	0	0	0	0	0	0	0	0	0	0	0	0	0	0	1.20704	0	0	0	0	0	1.20704	1.20704	0	0	0	1.20704	0	0	0	0	0	0	0	0
CGTCCATCAATGGTCT-FCAImmP7536758	0	1.51344	0	0	0	0	0	0	0	0	0	1.51344	0	0	0	0	0	0	0	0	0	0	1.51344	0	1.51344	0	0	0	0	0	0	1.51344	0	1.51344	1.51344	0	0	0	0	0	0	0	0	0	0	0	0	0	0
CGTCCATGTCAACTGT-FCAImmP7536758	0	0	2.67792	0	0	0.755916	0	0	0	0	0	0	0	0	0	0	0	0	0	0	0	0	0	0	0	0	0	0	0	0	0	0	0	0.755916	1.89429	0.755916	0	0	0	1.18146	1.47903	0	0	0	0	0	0	0	0
CGTCCATTCACGCATA-FCAImmP7536758	0	0	1.32136	0	0	0	0	0	0	0	0	0	0	0	0	0	0	0	0	1.54002	0	0	0.650329	0	0	0	0	1.32136	0	0	0	0	0.650329	0	1.0411	1.0411	0	0.650329	0	0	0.650329	0	0	2.00326	0	0	0	0	0
CGTCCATTCCTAGGGC-FCAImmP7536758	0	0.860621	2.21787	0	0	0	0	0	0	0	0	0	0	0	0	0	0	0	0	0.860621	0	0	0	0	0.860621	0	0	0.860621	0	0	0	0	0	0	0.860621	0	0	0	0	1.31621	0	0	0	0	0	0	0	0	0
CGTCTACAGAGATGAG-FCAImmP7536758	0	0	0	0.896995	3.24601	1.15636	2.41283	0.896995	3.24601	0	0	0	0	0	0	0	0	0	0	0.545871	0	1.15636	0	0	0	0	0	0	0	0	0	0	0	0.896995	1.36212	0.545871	0	0	0	0	0	0	0	0	0	0.545871	0	0	0.545871
CGTCTACAGAGTTGGC-FCAImmP7536758	0	0.556304	2.36788	0	0	0	0	0	0	0	0	0.556304	0	0	0	0	0	0	0	0.556304	0	0	0.911651	0	0.556304	0	0	1.1733	0	0.556304	0	0	0	0.556304	1.1733	0	0	0	0	0.556304	0.911651	0	0	0.556304	0	0	0	0	0.556304
CGTCTACCATTCACTT-FCAImmP7536758	0	0.768442	1.72733	0.456286	0	0	0	0.456286	0	0	0	0	0	0	0	0	0	0	0	0	0	0	0	0.456286	0.768442	0	0.456286	1.00599	1.00599	0.456286	0	0	0	0	0.768442	0.456286	0	0	0	0.768442	0.456286	0	1.00599	0	0	0	0	0.456286	0
CGTCTACGTCTGGAGA-FCAImmP7536758	0	0	1.90024	0.884539	1.6612	0	0	0.884539	1.6612	0	0	0	0	0	0	0	0	0	0	0	0	0	0	0	0	0	0	0	0.884539	0	0	0	0	0.884539	0	0.884539	0.884539	0	0	1.34644	0.884539	0	0	0	0	1.34644	0	0	0
CGTGAGCTCCGCATCT-FCAImmP7536758	0	1.28143	1.58978	0	0	0	0	0	0	0	0	0	0	0	0	0	0	0	0	0.833299	0	0	0	0	1.28143	0	0	0	0	0	0	0	0	0	0	0	0.833299	0	0	0.833299	0	0	0	0	0	0	0	0	0
CGTGTAAAGCAGCCTC-FCAImmP7536758	0	0	1.72919	0	0	1.19937	0	0	0	0	0	0	0	0	0	0	0	0	0	0	0	0	0	0	0	0	0	0	0	0	0	0	0	0	0	1.19937	0	0	0	0.769653	0	0	0	0.769653	0	0	0	0	0
CGTGTAAAGTGTCTCA-FCAImmP7536758	0	0.587431	1.88639	0	0	0	0	0	0	0	0	1.43448	0	0	0	0	0	0	0	1.22321	0	0	0.587431	0	0.587431	0	0.587431	0	0	0	0	0	0	0.587431	0.955019	1.6088	0.587431	0	0	0	0	0	0	0	0	0	0	0	0
CGTGTAACATGGAATA-FCAImmP7536758	0	0.709751	1.81928	1.4111	0	0	0	1.4111	0	0	0	0	0	0	0	0	0	0	0	0	0	0	0	0.709751	0.709751	0	0	1.4111	0.709751	0	0	0.709751	0	0	0	0.709751	0	0	0	1.4111	0	0	0.709751	0	0	0	0	0	0
CGTGTAATCGACCAGC-FCAImmP7536758	0	0	0.741817	1.87161	3.61877	1.16299	1.16299	1.87161	3.61877	0	0	0	0	0	0	0	0	0	0	0	0	0	0	0	0	0	0	1.45844	0.741817	0	0	0	0	0.741817	0.741817	0	0	0	0	0.741817	0	0	0	0	0	0	0	0	0
CGTTAGACAAGGTGTG-FCAImmP7536758	0	0	0	0	0	0	0.83744	0	0	0	0	0	0	0	0	0	0	0	0	0.83744	0	0	0	0	0	0	0	0	1.28672	1.28672	0	0	0	0	2.02184	0	0	0	0	0	0	0	0	0	0	0	0	0	0
CGTTAGAGTGCGAAAC-FCAImmP7536758	0	1.64977	1.33602	0	0	0.876275	0	0	0	0	0	0	0	0	0	0	0	0	0	0	0	0	1.33602	0	1.64977	0	0	1.33602	0.876275	0	0	0	0	0	0	0.876275	1.33602	0	0	0.876275	0	0	0	0	0	0	0	0.876275	0
CGTTAGATCAAAGACA-FCAImmP7536758	0	1.47263	1.74133	1.10406	0.5141	0	0	1.10406	0.5141	0	0	1.10406	0	0	0	0	0	0	0	0	0	0	0	0	1.47263	0	0	0	0	0	0	0.851973	1.10406	0.5141	0	0.5141	0.5141	0	0	0	0	0	0	0	0	0	0	0	0
CGTTCTGAGTATTGGA-FCAImmP7536758	0	1.6447	0.872609	0.872609	0	0	0	0.872609	0	0	0	0	0	0	0	0	0	0	0	1.6447	0	0	0	0	1.6447	0	0	1.33139	1.33139	0.872609	0.872609	0	0	0	0.872609	0.872609	0	1.33139	0	0	0.872609	0	0	0	0	0	0	1.33139	0
CGTTGGGCAAGCTGAG-FCAImmP7536758	0	0.670586	2.03962	0	0	0.670586	0	0	0	0	0	0	0	0	0	0	0	0	0	0.670586	0	0	0	0	0.670586	0	0	1.06842	1.06842	0	0	0	0	0	1.35226	0	0	0	0	0	0	0	0	0	0	0	0	0	0
CGTTGGGGTAGCTTGT-FCAImmP7536758	0	0	0	0	0	0	0	0	0	0	0	0	0	0	0	0	0	0	0	0	0	0	0	0	0	0	0	0	0	0	1.32954	0	0	0	1.32954	0	0	0	0	1.32954	0	0	0	0	0	1.88078	0	0	0
CGTTGGGGTTGCGCAC-FCAImmP7536758	0	0	1.93632	0.613888	0	0	0	0.613888	0	0	0	0	0	0	0	0	0	0	0	0	0	0	0	0	0	0	0	1.26492	1.26492	0	0	0.613888	0	0	0.991473	0.613888	0	0	0	0	0	0	0.991473	0	0	0	0	0	0
CGTTGGGTCAGAGCTT-FCAImmP7536758	0	0.629942	1.5063	0	0	0	0	0	0	0	0	0	0	0	0	0	0	0	0	0.629942	0	0	0	0.629942	0.629942	0	0	1.68408	1.28992	0.629942	0	0	1.01342	1.01342	2.08194	0.629942	0	0	0	1.01342	0.629942	0	0	0	0	0	0	0.629942	0
CTAACTTAGACCCACC-FCAImmP7536758	0	1.1166	0.706666	0	0	0.706666	0	0	0	0	0	1.1166	0	0	0	0	0	0	0	1.63098	0	0	0.706666	0.706666	1.1166	0.706666	0	0	0	0	0	0	0	1.1166	0.706666	0	0	0	0	0	0	0	0	0	0	0	0	0	0
CTAACTTAGGATATAC-FCAImmP7536758	0	0	0.917703	0	0	0.917703	0	0	0	0	0	0	0	0	0	0	0	0	0.917703	0	0	0	0	0	0	0	0	0	0	0	0	0	0	0	1.70667	0.917703	0	0	0	1.38806	0	0	0	0	0	0.917703	0	0	0
CTAACTTAGTGTGGCA-FCAImmP7536758	0	0	1.31831	0.862278	0	0	0	0.862278	0	0	0	0	0	0	0	0	0	0	0	1.31831	0	0	0	0	0	0	0	1.31831	0	0	0	0	0	0.862278	0	0.862278	0	0	0	0.862278	0	0	0	0	0	0	0	0	0
CTAACTTCACGGTTTA-FCAImmP7536758	0	0.917824	1.38821	0.406317	0	0	0	0.406317	0	0	0	0.406317	0	0	0	0	0	0	0	0.694425	0	0	0.694425	0	0.917824	0.406317	0.406317	0.406317	0	0	0	0.694425	0	0	0.406317	0	0	0	0	1.10032	0	0	0	0	0	0	0	0	0
CTAACTTCACGTTGGC-FCAImmP7536758	0	0	0.881462	0	0	0	0	0	0	0	0	0	0	0	0	0	0	0	0	0	0	0	0	0.881462	0	0	0	2.51085	1.65695	0	0	0.881462	0	1.65695	0	0	0	0.881462	0	1.34257	0	0	0	0	0	0	0	0.881462	0
CTAACTTCATTCACTT-FCAImmP7536758	0	0.635696	1.69409	0	0	0	0	0	0	0	0	0	0	0	0	0	0	0	0	0	0	0	0	0	0.635696	0	0	0	0.635696	0.635696	0.635696	0	0	0	0	0.635696	0	0	0	1.02125	0	1.02125	0	0	0	0	0	0	0
CTAACTTGTTGCCTCT-FCAImmP7536758	0	0	1.28284	0	0	0	0	0	0	0	0	0	0	0	0	0	0.625383	0	0	0.625383	0	0	0	0	0	0	0	0	0	0	0	0	0	0	0	1.28284	0	0	0	0.625383	0	0	0	0	0	0.625383	0	0	0
CTAAGACCACGTAAGG-FCAImmP7536758	0	0.944619	2.34478	0	0	0	0	0	0	0	0	0	0	0	0	0	0.944619	0	0	1.42158	0	0	0	0	0.944619	0	0	0	0.944619	0	0	0	0	0	0	0.944619	0	0	0	0.944619	0.944619	0	0	0	0	0	0	0	0
CTAAGACCACTGTGTA-FCAImmP7536758	0	0	1.58569	0.880407	2.69232	0.880407	0.534117	0.880407	2.69232	0	0	0.302302	0	0	0	0.302302	0.880407	0	0	1.89424	0	0.534117	0	0.302302	0	0.302302	0.534117	0.722177	0	0	0	0.534117	0	0.302302	0	0.302302	0.722177	0.534117	0	0.534117	0	0	0.534117	0.534117	0	0	0	0	0.302302
CTAAGACCAGGCTGAA-FCAImmP7536758	0	0	2.15836	0	0	0	0	0	0	0	0	0	0	0	0	0	0	0	0	0	0	0	1.57453	0	0	0	0	0	0	0	0	0	0	0	0	0	0	0	0	0	0	0	0	0	0	1.57453	0	0	0
CTAAGACCATTGCGGC-FCAImmP7536758	0	0.368877	1.61243	0.849437	0.849437	0.368877	0	0.849437	0.849437	0	0	0.637751	0	0	0	0.368877	0	0	0	1.02405	0	0	0	0	0.368877	0	0	2.14988	1.302	0	0	0.849437	0	0	0.368877	0.849437	0.637751	0	0	1.61243	0.368877	0	0.368877	0	0	0	0	0	0
CTAAGACGTAAACCTC-FCAImmP7536758	0	0	1.81162	0	0	0	0	0	0	0	0	0	0	0	0	0	0	0	0	0	0	0	0	0	0	0	0	0	0.995758	0	0	0	0	1.48468	0	0.995758	0	0	0	0	0	0	0	0.995758	0	0	0	0	0
CTAATGGAGCCGGTAA-FCAImmP7536758	0	0.647451	0	0	0	0.647451	0	0	0	0	0	0	0	0	0	0	0	0	0	0	0	0	0	0.647451	0.647451	0	0	0	0	0	0	1.03721	0	0	0.647451	1.03721	0.647451	0	0	0	0	0	0	0	0	0	0	0	0
CTACACCAGTCTCAAC-FCAImmP7536758	0	0	2.37961	0	0	0.968296	0	0	0	0	0	0	0	0	0	0	0	0	0	1.45089	0	0	0	0	0	0	0	0.968296	0.968296	0	0	0	0	0	0	1.77501	0	0.968296	0	1.45089	0	0	0	0.968296	0	0	0	0	0
CTACACCGTCTTGATG-FCAImmP7536758	0	1.7568	1.7568	0	0	0	0	0	0	0	0	0	0	0	0	0	0	0	0	0.78776	0	0	0	0	1.7568	0	0	1.22287	0	0	0	0	0	0	0	1.22287	0.78776	0	0	0.78776	0	0	0	0	0	0	0	0	0
CTACATTAGGTAGCTG-FCAImmP7536758	0	0.763483	0.763483	0	0	0.763483	0	0	0	0	0	0	0	0	0	0	0	0	0	0	0	0	0	0	0.763483	0	0	0	0	0	0	0	0	0	1.19134	0	0.763483	0	0.763483	0	0	0	0	0	0	0	0	0	0
CTACATTCAAAGGAAG-FCAImmP7536758	0	0.699915	1.62024	0	0	0	0	0	0	0	0	0	0	0	0	0	0	0	0	0	0	0	0	0	0.699915	0	0	0	0	0	0	0	0	0.699915	1.62024	0.699915	0	0	0	1.80301	0	0	0	0	0	0	0	0	0.699915
CTACATTTCTTGAGGT-FCAImmP7536758	0	0.55409	0.908546	0.55409	0.908546	0	0	0.55409	0.908546	0	0	0	0	0	0	0	0.908546	0	0	0	0	0	0.55409	0	0.55409	0	0.55409	0.55409	0.908546	0	0	0	0	0	0	0	0	0	0	0	0	0	0.55409	0.55409	0	0	0	0	0
CTACCCAAGAAAGTGG-FCAImmP7536758	0	0	2.03962	0	0	0	0	0	0	0	0	0	0	0	0	0	0	0	0	0	0	0	0	0.670586	0	0.670586	0.670586	0	1.06842	0	0	0	0	0	1.06842	0	0	1.06842	0	0	0	0	0.670586	0	0	0	0	0	0
CTACCCAAGTCCTCCT-FCAImmP7536758	0	0.798428	0.798428	0	0	0	0	0	0	0	0	0	0	0	0	0	0	0	0	0	0	0	0	0	0.798428	0	0.798428	1.54033	1.77295	0	0	0	0	0	0	0	0	0	0	0	0	0	0.798428	0	0	0	0	0	0
CTACCCACAAGGACTG-FCAImmP7536758	0	0.385437	1.56068	0.662952	0	0.385437	0	0.662952	0	0	0	0.662952	0	0	0	0	0	0	0	0.879946	0	0	0	0	0.385437	0.662952	0.385437	1.34065	1.20934	0	0.662952	0.662952	0.662952	0.385437	1.82016	0.385437	0	0.385437	0	1.05815	0.879946	0	0	0	0	0	0	0.385437	0
CTACCCACAATGAATG-FCAImmP7536758	0	2.00037	1.43411	0	0	0	0	0	0	0	0	0	0	1.43411	0	0	0	0	0	1.43411	0	0	0	1.43411	2.00037	0	0	0	0	0	0	0	0	0	0	1.43411	0	0	0	0	0	0	0	0	0	0	0	0	0
CTACCCACACAACGTT-FCAImmP7536758	0	0	2.40295	0	0.649279	0	0	0	0.649279	0	0	0.649279	0	0	0	0	0	0	0	1.03968	0	0	0	0.649279	0	0	0	0	1.31975	0	0	0	0.649279	0	0	0	0	0.649279	0	1.03968	0	0	0	1.03968	0	0	0	0	0
CTACCCACACTGTGTA-FCAImmP7536758	0	0.767544	2.07025	0	0	0	0	0	0	0	0	0	0	0	0.767544	0	0	0	0	0	0	0	0	0	0.767544	0	0	0	0.767544	0	0	1.19663	0	0	1.49591	0.767544	0	0	0	0	0	0	0	0	0	0	0	0.767544	0
CTACCCACAGGGTATG-FCAImmP7536758	0	0	2.54353	1.92603	1.08319	0	0	1.92603	1.08319	0	0	0	0	0	0	0	0	0	0	0	0	0.681601	0	0	0	0	0	1.08319	0	0	0	0	0	0	0.681601	0	1.08319	0	0	1.08319	0	0	0	0	0	0.681601	0	0.681601	0
CTACGTCAGCTAGCCC-FCAImmP7536758	0	1.06848	1.75395	1.06848	0	0	0	1.06848	0	0	0	0	0	0	0	0	0	0	0	0.670633	0	0	1.06848	0	1.06848	0	0	1.06848	1.06848	0.670633	0	0.670633	0	0	0.670633	0	0.670633	0	0	0.670633	0	0	0	0	0	0	0	0.670633	0
CTACGTCCAAGTAATG-FCAImmP7536758	0	0.900796	1.36689	0	0	0	0	0	0	0	0	0	0	0	0	0	0	0	0	0.900796	0	0	0.900796	0	0.900796	0	0	2.54101	0.900796	0	0	0	0	0	0	0.900796	0	0	0	0	0	0.900796	0	0	0	0	0	0	0
CTACGTCCATCCCATC-FCAImmP7536758	0	0.508015	1.8399	0.508015	0	0	0	0.508015	0	0	0	0	0	0	0	0	0	0	0	0.508015	0	0	1.09392	1.09392	0.508015	0.84328	0	0.84328	0.84328	0	0	0.508015	0	1.09392	0.84328	0.508015	0	0.508015	0	0	0.508015	0	0.508015	0	0	0	0	0.84328	0
CTACGTCGTCATGCCG-FCAImmP7536758	0	0.401276	2.12894	0.908738	0	0	0	0.908738	0	0	0	0.686857	0	0	0	0	0	0	0	0.401276	0	0	0	0	0.401276	0.401276	0	0.401276	0.401276	0	0	1.09022	0.401276	0.686857	0.908738	0.908738	0.686857	0.401276	0	1.24377	0	0	0	0	0	0	0	0.401276	0
CTAGAGTCAGATGGGT-FCAImmP7536758	0	0	1.30396	0	0	0	0	0	0	0	0	1.30396	0	0	0	0	0	0	0	0	0	0	0	0	0	0	0	0	0	0	0	0	0	0	0	0	0	0	0	1.30396	0	0	0	0	0	0	0	0	0
CTAGAGTCAGCTGGCT-FCAImmP7536758	0	0	1.00516	0	0	0	0	0	0	0	0	0	0	0	0	0	0.623891	0	0	0	0	0	0	0.623891	0	0	0	0	0.623891	0.623891	0	0	0.623891	0	0.623891	1.4962	0	0	0	1.00516	0	0	0	0	0	0.623891	0	0	0
CTAGAGTGTGAGGCTA-FCAImmP7536758	0	0.910007	2.13081	0	0	0	0.910007	0	0	0	0	0	0	0.910007	0	0	0	0	0	0.910007	0	0	0	0	0.910007	0	0	0	0.910007	0	0	0	0	0.910007	0	0	0	0	0	0	0	0	0	0	0	0	0	0	0
CTAGAGTTCACCGGGT-FCAImmP7536758	0	1.085	1.92837	0	0	0.682955	0	0	0	0	0	0	0	0	0	0	0	0	0	0	0	0	0	0	1.085	0	0	1.37097	0.682955	0.682955	0.682955	0	0	0	1.77472	0	0	0	0	0	0	0	0	0	0	0	0	0	0
CTAGAGTTCAGAGACG-FCAImmP7536758	0	0.981142	1.46672	0	0	0	0	0	0	0	0	0	0	0	0	0	0	0	0	1.46672	0	0	1.79218	0	0.981142	0	0	0	0.981142	0	1.46672	0	0	0	0	0	0	0	0	0.981142	0	0	0	0	0	0	0	0	0
CTAGAGTTCAGATAAG-FCAImmP7536758	0	0.646714	1.71313	0.646714	0	0	0	0.646714	0	0	0	0	0	0	0	0	0	0	0	0	0	0	0	0	0.646714	0	0	0.646714	1.31581	1.03621	0	1.03621	0	0.646714	1.99671	1.53407	0	1.03621	0.646714	0	0	0	0	0	0	0.646714	0	0.646714	0
CTAGAGTTCTTAGAGC-FCAImmP7536758	0	0.594405	1.62132	0	0	0	0	0	0	0	0	0	0	0.964663	0	0	0	0	0	0	0	0	0	0	0.594405	0	0	0	0	0	0	0	0	0	0	0.964663	0	0	0	0.964663	0	0	0	0.594405	0	0	0	0	0
CTAGCCTAGATGCCTT-FCAImmP7536758	0	0.808645	0	1.24982	0	0	0	1.24982	0	0	0	0	0	0	0	0	0	0	0	1.24982	0	0	1.5549	0	0.808645	0	0	1.24982	0	0	0	0.808645	0	0	0	0	0	0	0	0	0	0	0	0	0	0.808645	0	0	0
CTAGCCTAGGTGCTAG-FCAImmP7536758	0	0	2.00231	0	0	0	0	0	0	0	0	0	0	0	0	0	0	0	0	1.57768	0	0	0	0	0	0	0	0	1.27045	0	0	0	0	1.27045	0.824715	0.824715	0	0	0	0	0	0	0	0	0	0	0	1.27045	0
CTAGCCTGTCACAAGG-FCAImmP7536758	0	0.556113	0	0	0	0	0	0	0	0	0	0.556113	0	0	0	0	0	0	0	0	0	0	0	0	0.556113	0	0	0	0	0	0	0.556113	0	0	0.911384	0.911384	0	0	0	0.911384	0	0	0	0	0	0	0	0	0
CTAGCCTTCGGCTTGG-FCAImmP7536758	0	0	0	0.531313	3.31942	1.13253	0.876438	0.531313	3.31942	0	0	0	0	0	0	0	0	0	0	1.33623	0	0.876438	0	0	0	0	0	0	0	0	0	0	0	0	0.531313	0	0	0	0	0	0	0	0	0	0	0	0	0	0
CTCACACGTAAGAGAG-FCAImmP7536758	0	0	0	1.34792	1.34792	0	0	1.34792	1.34792	0	0	0.537868	0	0	0	0	0	0	0	0.537868	0	0.537868	0	0	0	0.537868	0	1.34792	0.537868	0.537868	0	0.537868	0.537868	0	0	1.34792	0	0	0	0	0	0	0.88571	0	0	0	0	0	0
CTCACACGTTTGTTGG-FCAImmP7536758	0	1.1351	1.42725	0	0	0	0.720637	0	0	0	0	0	0	0	0	0	0	0	0	0	0	0	0	0	1.1351	0	0	0	1.1351	0	0	0.720637	0	0	0	0	0	0	0	0	0	0	0	0	0	0.720637	0	0	0
CTCACACTCCGCGCAA-FCAImmP7536758	0	0	1.06685	0	2.25947	0	0	0	2.25947	0	0	0	0	0	0	0	1.35049	0	0	1.35049	0	0	0	0	0	0	0	0.669422	0.669422	0	0	0	0	0	0	0.669422	0	0	0	1.06685	0	0	0	0	0	0.669422	0	0	0
CTCAGAATCCACGACG-FCAImmP7536758	0	0	2.59386	0	0	0	0	0	0	0	0	0	0	0	0	0	0	0	0	0	0	0	0	0	0	0	0	1.63454	1.63454	1.63454	0	0	0	0	0	0	0	0	0	0	0	0	0	0	0	0	0	0	0
CTCATTAAGTGACTCT-FCAImmP7536758	0	0	0.514614	0.852706	0	0	0	0.852706	0	0	0	0	0	0	0	0	0.514614	0	0	0	0	0	0	0	0	0	0	0	0	0	0	0.514614	0	0	0.514614	0	0	0.514614	0	0	0	0	1.10492	0	0	0	0	0.514614	0
CTCATTATCAGGTAAA-FCAImmP7536758	0	1.53426	0.473944	0.473944	0	0	0	0.473944	0	0	0	0.794184	0	0	0	0	1.23118	0	0	0.794184	0	0	0	1.03637	1.53426	0	0	0	0.794184	0	0	0.473944	0	0	0	1.39416	0	0.473944	0	0.473944	0	0	0	0	0	0	0	0	0
CTCCTAGGTGTGACCC-FCAImmP7536758	0	1.17748	1.70336	0	0	0	0	0	0	0	0	0	0	0.752873	0	0	0	0	0	0	0	0	0	0	1.17748	0	0	0	0	0	0.752873	0	0	0.752873	0	0	0	0	0	0	0.752873	0	0	0	0	0.752873	0	0.752873	0
CTCCTAGTCAACTCTT-FCAImmP7536758	0	0.832051	0.832051	0	0	0	0	0	0	0	0	0	0	0	0	0	0	0	0	0	0	0	0	0	0.832051	0	0	1.58803	0.832051	0	0	0.832051	0	0	0.832051	0.832051	0	0.832051	0	0	0	0	0	0	0	0	0	0.832051	0
CTCCTAGTCCAATGGT-FCAImmP7536758	0	0	1.77183	0	0	0	0	0	0	0	0	0	0	0	0	0	0	0	0	0	0	0	0	0	0	0	0	0	1.23571	0	0	0.79769	0	0	0.79769	0.79769	0	0	0	0	0	0	0	0	0	0	0	0	0
CTCGAAAAGGGCTCTC-FCAImmP7536758	0	0.715632	1.64517	0.715632	0	0	0	0.715632	0	0	0	0	0	0	0	0	0	0	0	1.12848	0	0	0	1.12848	0.715632	0	0	1.12848	2.11846	0.715632	0	0	0.715632	1.12848	0	0.715632	0	0.715632	0	0.715632	0	0	0.715632	0.715632	0	0	0	0	0
CTCGAAACAGGCAGTA-FCAImmP7536758	0	0.542713	0.542713	0	0	0	0	0	0	0	0	1.35652	0	0	0	0	0	0	0	0.542713	0	0	0	0	0.542713	0	0	1.15121	0	0	0	0	0	0	0.542713	0	0.542713	0.542713	0	0.892546	0	0	0	0	0	0	0	0	0
CTCGAAATCATCTGTT-FCAImmP7536758	0	1.42453	2.34829	0	0	1.13267	0	0	0	0	0	0	0	0	0	0	0	0	0	0	0	0	0	0	1.42453	0	0	1.83415	1.42453	0	0	0.718799	0.718799	0.718799	0	1.42453	0	0	0	0	0	0	0	0	0	0	0	1.13267	0
CTCGAAATCCCTCAGT-FCAImmP7536758	0	0	0	1.89626	3.16309	0.535097	0	1.89626	3.16309	0	0	0	0	0	0	0	0	0	0	0.535097	0	0	0	0	0	0	0	0	0	0	0	0	0	0	0	0	0.881794	0.535097	0	1.34298	0	0	0	1.13874	0	0	0	0	0
CTCGGAGAGAACTCGG-FCAImmP7536758	0	0	1.33767	0	0	0	0	0	0	0	0	0	0	0	0	0	0	0	0	0	0	0	0	0	0	0	0	0	0.877586	0	0.877586	0	0	0	0.877586	0.877586	0.877586	0	0	1.33767	0	0	0	0	0	0	0	0	0.877586
CTCGGAGAGACAAAGG-FCAImmP7536758	0	1.13797	1.13797	0	0	0	0	0	0	0	0	0	0	0	0	0	0	0	0	0	0	0	0	0	1.13797	0	0	1.13797	1.13797	0	0	0	0	0.722813	0	1.13797	0	0	0	0.722813	0	0	0	0	0	0	0	0	0
CTCGGAGCATCAGTCA-FCAImmP7536758	0	1.27499	3.07404	0	0	0	0	0	0	0	0	0	0	0	0	0	0	0	0	0	0	0	0	0	1.27499	0	0	0	0	0	0	0	0	0	0	0	0	0	0	1.27499	0	0	0	0	0	0	0	0	0
CTCGGAGGTCCGACGT-FCAImmP7536758	0	0.980621	1.79148	0	0	0	0	0	0	0	0	0	0	0	0	0	0	0	0	0	0	0	0	0	0.980621	0	0	1.25253	0.980621	0	0.605984	0	0	0	0.605984	1.25253	0	0	0	1.25253	0.605984	0	0	0.605984	0	0	0	0	0
CTCGGGAAGAAGGTTT-FCAImmP7536758	0	0.720367	0	0	0	0.720367	0	0	0	0	0	0	0	0.720367	0	0	0.720367	0	0	0	0	0	0	0	0.720367	0	0.720367	0.720367	0	0.720367	1.13474	0	0	0.720367	0	0.720367	0	0	0	0	0	0	1.83672	0.720367	0	0	0	0	0
CTCGGGATCTGGCGTG-FCAImmP7536758	0	0.807956	1.24894	0.807956	0	0	0	0.807956	0	0	0	0	0	0.807956	0	0	0	0	0	0	0	0	0.807956	0	0.807956	0.807956	0	0	0	0	0	0.807956	0	0	0.807956	0	0	0	0	1.24894	0	0	0.807956	0	0	0	0	0	0
CTCGTACAGAGGACGG-FCAImmP7536758	0	0	0.462188	1.50968	3.09791	1.63175	0.462188	1.50968	3.09791	0	0	0	0	0	0	0	0	0	0	1.20901	0	0.462188	0	0	0	0	0	0.777069	0	0	0	0	0	0	0.777069	0.462188	0	0	0	0	0	0	0.462188	0.777069	0	0	0	0	0
CTCGTACTCCAAAGTC-FCAImmP7536758	0	0	2.37491	0	0	0	0	0	0	0	0	0	0	0	0	0.634653	0	0	0	0.634653	0	0	0	0	0	0	0	0	0.634653	0	0	0.634653	0.634653	0	1.01983	0	0	1.01983	0	0	0	0	1.29722	0	0	0	0	0	0
CTCGTACTCGCGGATC-FCAImmP7536758	0	0.728867	1.8506	0	0	0	0	0	0	0	0	0	0	0	0	0	0	0	0	0	0	0	0	0	0.728867	0	0	0.728867	1.8506	0	0.728867	1.43941	0	0.728867	0.728867	0	0	0	0	0	1.14596	0	0	0.728867	0	0	0	0	0
CTCGTACTCTGATACG-FCAImmP7536758	0	0	1.33902	1.33902	1.05671	0	0	1.33902	1.05671	0	0	0	0	0	0	0	0	0	0	0	0	0	0	0	0	0	0	0.661883	0.661883	0	0	0	0	0	0.661883	0.661883	0.661883	0	0	1.05671	0.661883	0	0	1.05671	0	0	0	0	0
CTCGTCAAGAGTGAGA-FCAImmP7536758	0	0.550492	2.54519	0	0	0	0	0	0	0	0	0	0	0.550492	0	0	0	0	0	0	0	0	0	0	0.550492	0	0	0.550492	0.550492	0	0	1.54127	0	0	1.54127	0.550492	0.550492	0	0	1.16388	0	0	0	0	0	0	0	0	0
CTCGTCAAGTCCGGTC-FCAImmP7536758	0	1.24023	1.24023	0	0	0	0	0	0	0	0	0	0	0	0	0	0	0	0	0	0	0	0	0	1.24023	0	0	0	1.24023	0	0	0	0	1.24023	0.801194	0	0.801194	0	0	0	0	0	0	0	0	0	0	0	0
CTCGTCACAGGGTACA-FCAImmP7536758	0	0.311656	1.2697	0	0	0	0	0	0	0	0	0.311656	0.311656	0	0	0.311656	0	0	0	0.311656	0	0	0	0.311656	0.311656	0.311656	0.311656	1.16131	1.16131	0	0	0.548912	0	0.311656	0.901273	0.548912	0.311656	0.740533	0	1.53834	0	0	0.311656	0	0	0	0	0.311656	0
CTCGTCAGTCGAACAG-FCAImmP7536758	0	0	1.42541	0	0	0	0	0	0	0	0	0	0	0.582154	0	0	0	0	0	0	0	0	0	0	0	0	0	0	0	0	0	0	0	0.947704	0	1.21481	0	0	0	0	0	0	0	0	0	0	0	0	0
CTCGTCATCCTAGAAC-FCAImmP7536758	0	0.556177	1.82583	0.911473	0	0.556177	0	0.911473	0	0	0	0.556177	0	0	0	0	0.556177	0	0	0.556177	0	0	0	0	0.556177	0	0	1.17309	1.17309	0	0	1.38027	0	0.556177	0	0.911473	0.556177	0	0	1.38027	0	0	1.17309	0	0	0	0	0	0
CTCTAATAGCGCCTTG-FCAImmP7536758	0	0	0.567882	0	0	0	0	0	0	0	0	0	0	0	0.567882	0	0	0	0	0	0	0	0	0	0	0	0	0.927844	0.927844	0	0.567882	0.567882	0	0	2.31987	1.19197	0	0	0.927844	0.567882	0.567882	0	0	0	0	0	0	0.567882	0
CTCTAATCATTGGTAC-FCAImmP7536758	0	0	0	1.61859	2.84397	0	0	1.61859	2.84397	0	0	0	0	0	0	0	0	0	0	0.962558	0	0	0	0	0	0	0	0	0	0.962558	0	0	0	0	0	0	0	0	0	0	0	0	0	0	0	0	0	0	0
CTCTAATGTTGTCGCG-FCAImmP7536758	0	0	0	0	0	0	0.889494	0	0	0	0	0	0	0	0	0	0	0	0	0	0	0	0	0	0	0	0	0	0.889494	0	0	0	0	0	0	1.66803	0	0	0	0	0	0	0	0	0	0	0	0	0
CTCTAATTCTTCAACT-FCAImmP7536758	0	0	1.68594	0	0	0	0	0	0	0	0	0	0	0	0	0	0	0	0	0.902535	0	0	0	0	0	0	0	0	0	0	0	0	0	1.36907	0	0	0	0	0	1.68594	0	0	0	0	0	0	0	0	0
CTCTACGCACAGCCCA-FCAImmP7536758	0	0	2.11009	0.792163	0.792163	0	0	0.792163	0.792163	0	0	0	0	0	0	0	0	0	0	0	0	0	0	0	0	0	0	1.22857	1.95173	0	0	0	0	0	0.792163	0	0	0	0	0.792163	0	0	0	0	0	0	0	0	0
CTCTACGTCGAGAGCA-FCAImmP7536758	0	0	1.5629	0	0	0	0	0	0	0	0	0	0	0	0	0	0	0	0	1.25707	0	0	0	0	0	0	0	0	0	0.814278	0	0	0.814278	0	0	0	0	0	0	0.814278	0	0	0	0	0	0	0	0	0
CTCTGGTCATTACGAC-FCAImmP7536758	0	0.795516	1.39599	1.03793	1.03793	0	0	1.03793	1.03793	0	0	0	0	0	0	0	0	0	0	0	0	0	0	0	0.795516	0	0	1.39599	1.03793	0.474862	0	0.795516	0	0	0.474862	1.03793	0.474862	0	0	0	0	0	0.474862	0.474862	0	0	0	0	0
CTCTGGTGTAGAGCTG-FCAImmP7536758	0	0.654784	1.32818	0.654784	0	0	0	0.654784	0	0	0	1.04713	0	0	0	0	0	0	0	1.32818	0	0	0	0	0.654784	0	0	1.04713	1.54733	0.654784	0	0	0	0.654784	0	0	0	0.654784	0	0.654784	1.04713	0	0	0	0	0	0	0	0
CTCTGGTGTGACGGTA-FCAImmP7536758	0	1.0156	1.96901	0.631545	0	0	0	0.631545	0	0	0	0	0	0	0	0.631545	0	0	0	0	0	0	0	0	1.0156	0	0	0	0	0	0	1.0156	0	0	0	1.0156	0	0	1.0156	1.50897	0	0.631545	0	0.631545	0	0	0	0.631545	0
CTGAAACGTATTAGCC-FCAImmP7536758	0	1.44047	1.44047	0.959865	0	0	0	0.959865	0	0	0	0	0	0	0	0	0	0	0	1.44047	0	0	0	0	1.44047	0	0	0	0	0	0.959865	0	0	0	0	0.959865	0	0	0	1.76371	0	0	0	0	0	0	0	0.959865	0
CTGAAACGTCCATCCT-FCAImmP7536758	0	0.998186	2.06095	0	0	0.618789	0	0	0	0	0	0.618789	0	0	0	0	0	0	0	0.618789	0	0	0.618789	0.618789	0.998186	0	0	0.998186	1.66457	0	0	0	0.998186	0	0.998186	0	0.618789	0	0	0	0	0	0.618789	0.618789	0	0	0	0	0
CTGAAGTAGGACCACA-FCAImmP7536758	0	1.31422	1.31422	0	0	0	0	0	0	0	0	0	0	0	0	0	0	0	0	1.31422	0	0	0	0	1.31422	1.31422	0	1.31422	0	0	0	0	0	0.859049	0	0.859049	0	0	0	0.859049	0	0	0.859049	0	0	0	0	0	0
CTGAAGTCAGGGATTG-FCAImmP7536758	0	0	2.29813	0	0	0	0	0	0	0	0	0	0	0	0	0	0	0	0	0.751154	0	0	0	0	0	0	0	1.47209	0	0	0	0	0	0	0	0.751154	0	0	0	0.751154	0	0	0	0.751154	0	0	0	1.17523	0
CTGAAGTCATCCTAGA-FCAImmP7536758	0	0	0.841699	0	0	0	0	0	0	0	0	0	0	0	0	0	0	0	0	0	0	0	0	0	0	0	0	1.29215	0	0	0	0	0.841699	0	0	0.841699	0	0	0	1.29215	0	0	0	0	0	0	0	0	0
CTGAAGTTCAGAGACG-FCAImmP7536758	0	0	1.25617	0	0	0	0	0	0	0	0	0	0	0	0	0	0	0	0	0.813578	0	0	0	0	0	0	0	0	1.56191	0	0	0	0	0.813578	0	1.79573	0.813578	0	0	0.813578	0	0	0	0	0.813578	0	0	0	0
CTGATAGAGTGGTCCC-FCAImmP7536758	0	0	0.722649	0.722649	0	0	0	0.722649	0	0	0	0	0.722649	0	0	0	0	0	0	0.722649	0	0	0	0	0	0	0	1.13776	0	0	0	1.13776	0	0	1.13776	0.722649	0.722649	0	0	0	0	0	0	0	0	0	0	0	0
CTGATAGCAGATGGCA-FCAImmP7536758	0	0.680107	2.6147	0	0	0	0	0	0	0	0	0	0	0	0	0	0	0	0	0.680107	0	0	0	0	0.680107	0	0	0.680107	1.76993	0	0	0	0	0	1.36667	0	0	0	0.680107	0	0	0	0	0	0	0	0	0	0
CTGATAGGTTCACCTC-FCAImmP7536758	0	0	0	1.0072	3.69146	1.28284	0.625383	1.0072	3.69146	0	0	0	0	0	0	0.625383	0	0	0	0.625383	0	0.625383	0	0	0	0	0	0	0	0.625383	0	0	0	0	0.625383	0	0	0	0.625383	0	0	0	0	0	0	0.625383	0	0	0
CTGATAGTCACCTTAT-FCAImmP7536758	0	0	1.9165	0.603309	0	0	0	0.603309	0	0	0	0	0	0	0	0	0	0	0	0	0	0	0	0	0	0	0	0	0.603309	0	0.97694	0.603309	0.603309	0	1.46155	0.97694	0.603309	0	0	0.603309	0	0	0	0	0	0	0	0.603309	0
CTGATCCAGAAGGACA-FCAImmP7536758	0	0	0.959368	0	0	0	0	0	0	0	0	0	0	0	0	0	0	0	0	1.43986	0	0	0.959368	0	0	0	0	0.959368	1.43986	0	0	0	1.43986	0	0.959368	0	0	0	0	0	0	0	0	0	0	0	0	0	0
CTGCCTATCAGTTAGC-FCAImmP7536758	0	1.2577	1.2577	0	0	0	0	0	0	0	0	0	0	0	0	0	0	0	0	0	0	0	0	0	1.2577	0	0	0	1.5636	0	0	0	0	0	0	0	0	0	0	0.814769	0	0	0.814769	0	0	0	0	0	0
CTGCGGATCACCGTAA-FCAImmP7536758	0	0.733787	1.8586	0	0	0	0	0	0	0	0	0	0	0	0	0	0	0	0	1.15244	0	0	0	0	0.733787	0	0	0	0	0	0	1.15244	0	0	0	1.15244	0	0	0	0	0	0	0	0.733787	0	0	0	0	0
CTGCGGATCATCTGCC-FCAImmP7536758	0	0.758682	0.758682	0	0	0	0.758682	0	0	0	0	0	0	0	0	0	0	0	0	0	0	0	0	0	0.758682	0	0	0	1.48305	0	0	0	0	0	0	0	0	0	0	0	0	0	0	0.758682	0	0	0	0	0
CTGCTGTGTCAATACC-FCAImmP7536758	0	0	0	0	0	0	0	0	0	0	0	0	0	0	0	0	0	0	0	0	0	0	0	0	0	0	0	2.30079	1.3848	0	0	0	0	0	1.3848	0	0	0	0	1.3848	0	0	0	0	0	0	0	0	0
CTGCTGTTCCTCTAGC-FCAImmP7536758	0	0	1.44566	0	0	0	0	0	0	0	0	0	0	0	0	0	0	0	0	0	0	0	0	0	0	0	0	0	0	0	0	1.44566	0	0	0	1.44566	0	0	0	0	0	0	0	0	0	0	0	0	0
CTGTGCTCACTGTGTA-FCAImmP7536758	0	0.630598	0.630598	0	0	0.630598	0.630598	0	0	0	0	0.630598	0	0	0	0	0	0	0	1.01431	0	0	0	1.29094	0.630598	0	0	1.29094	1.83616	0	0	0.630598	0	0	0.630598	1.01431	0.630598	0	0	0	0	0	0.630598	0	0	0	0	0	0
CTGTTTACACCATCCT-FCAImmP7536758	0	1.00324	0	1.00324	2.90532	1.00324	0.454703	1.00324	2.90532	0	0	0	0	0	0	0.766124	0	0	0.454703	1.19478	0	0.454703	0	0	1.00324	0	0	0	1.19478	0	0	0.454703	0	0	0	0.454703	0	0.454703	0	1.00324	0	0	0.454703	0.454703	0	0.454703	0	0	0
CTGTTTATCAACACCA-FCAImmP7536758	0	0.794417	0.794417	0.794417	0	0.794417	0	0.794417	0	0	0	0	0	0	0	0	0	0	0	0.794417	0	0	0	0	0.794417	0	0	0	0.794417	0	0	0	0	0	0	1.76689	0	0	0	0.794417	0	0	0	0	0	0	0	0	0
CTTAACTCATCGATGT-FCAImmP7536758	0	0	1.18452	0	0	0	0	0	0	0	0	0	0	0	0	0	0	0	0	1.71168	0	0	0	0	0	0	0	1.18452	0	0	1.18452	0	0	0	0	1.18452	0	1.18452	0	1.18452	0	0	0	0	0	0	0	0	0
CTTAACTTCAAACAAG-FCAImmP7536758	0	0	0	2.35443	3.07514	0.951151	0.58464	2.35443	3.07514	0	0	0	0	0	0	0	0	0	0	1.42968	0	0.951151	0	0	0	0	0	1.21877	0.951151	0	0	0	0	0	0	0.951151	0	0	0	0	0	0	0	0	0	0	0	0	0
CTTACCGAGCTAGTCT-FCAImmP7536758	0	0	0	0.488653	2.34677	0.488653	0.488653	0.488653	2.34677	0	0	0	0	0	1.2586	1.06138	0	0	0.488653	0.815471	0	0.488653	0	0	0	0	0	0.488653	1.2586	0	0	1.6884	0.488653	0	0.488653	0.815471	0	0.488653	0	0	1.6884	0	0	0.488653	0	0	0	0	0
CTTAGGAAGAAGGTGA-FCAImmP7536758	0	0	2.05725	0	0	0	0	0	0	0	0	0	0	0	0	0	0	0	0	0.759589	0	0	0	0	0	0	0	0	0.759589	0	0	0	0.759589	0.759589	0	0	0	0	0	1.90016	0	0	0	0	0	0	0	0.759589	0
CTTAGGAAGGGTCTCC-FCAImmP7536758	0	0	0	0.933989	2.40154	0.572289	0	0.933989	2.40154	0	0	0	0	0	0	0	0	0	0	0	0	0	0	0.572289	0	0	0	1.40837	0.572289	0	0	0	0	0	0.572289	0.572289	0	0.572289	0	0	0	0	0.572289	0.933989	0	0	0	0	0
CTTAGGACACCGAAAG-FCAImmP7536758	0	0.723086	2.24984	0	0	0	0	0	0	0	0	0	0	0	0	0	0	0	0	1.13833	0	0	0	0	0.723086	0	0	0.723086	1.43087	0	0	0	0	0	0	1.43087	0.723086	0	0	0	0	0	0	0.723086	0	0.723086	0	1.13833	0
CTTAGGAGTTCGTGAT-FCAImmP7536758	0	0	1.53784	0.796685	0	0	0	0.796685	0	0	0	0	0	0	0	0	0	0	0	0	0	0	0	0	0	0	0	0.796685	1.53784	0	0	0	0	0.796685	0.796685	1.23441	0	0	0	0	1.23441	0	0	0	0	0	0	0	0
CTTAGGATCAAAGTAG-FCAImmP7536758	0	0	0.948284	0	0	0	0	0	0	0	0	0	0	0	0	0	0	0	0	0	0	0	0	0	0	0	0	0	0	0	0	0	0	0	0	1.21548	0.582572	0.582572	0.582572	0.948284	0	0.582572	0.582572	0	0	0	0	0	0
CTTCTCTCAATGGACG-FCAImmP7536758	0	0.778979	1.21149	0	0	0	0	0	0	0	0	0	0	0	0	0	0	0	0	0	0	0	0	0	0.778979	0	0	0	0.778979	0	0	0	0	0.778979	1.21149	0	0	0	0	1.51243	0	0	0	0	0	0	0	0	0
CTTCTCTGTACATGTC-FCAImmP7536758	0	0	0.980413	0	0	0	0	0	0	0	0	0	0	0.980413	0	0	0	0	0	0.980413	0	0	0	0	0	0	0	0.980413	1.46582	0	0	0.980413	0	0.980413	2.233	0.980413	0	0	0	1.46582	0	0	0	0	0	0	0	0	0
CTTCTCTGTTGCGTTA-FCAImmP7536758	0	0.687987	1.09173	0.687987	0.687987	0.687987	0	0.687987	0.687987	0	0	0	0	0	0	0.687987	0	0	0	0	0	0	0	0	0.687987	0	0	1.60117	0.687987	0	0	0.687987	0	0	0	0	0	0	0	0	0	0	0	0.687987	0	0	0	0	0
CTTGGCTTCAAGCCTA-FCAImmP7536758	0	0	1.54638	1.72599	1.04635	0	0	1.72599	1.04635	0	0	0	0	0	0	1.04635	0	0	0	1.04635	0	0	0	0	0	0	0	0	0	0	0	0	0	0	0.654207	0.654207	0	0	0	1.3273	0	0	0	0	0	0	0	0	0
CTTTGCGTCATAACCG-FCAImmP7536758	0	0	1.56101	0	0	1.05842	0	0	0	0	0	0	0	0	0	0	0	0	0	0	0	0	0	0	0	0	0	0	0	0	0	0	0	0	0	2.14327	0	0	0	1.05842	0	0	0	0	0	1.05842	0	0	0
GAAACTCAGATGTTAG-FCAImmP7536758	0	1.05396	0	0	0	0	0	0	0	0	0	0	0	0	0	0	0	0	0	0.659845	0	0	0	0.659845	1.05396	0	0	0.659845	0	0	0	1.05396	0	0.659845	0.659845	0	0	0	0	0	0	0	0	0	0	0	0	0.659845	0
GAAACTCAGGCAGGTT-FCAImmP7536758	0	0.625181	1.00692	0.625181	0	0	0	0.625181	0	0	0	0	0	0	0	0	0	0	0	0	0	0	0	0	0.625181	0	0	0.625181	0	0	0.625181	0	0	0	0.625181	0	0	0	0	0	0	0	0	0	0	0	0	0	0
GAAACTCAGTGACTCT-FCAImmP7536758	0	0.685535	1.59723	0	0	0	0	0	0	0	0	0	0	0	0	0	0	0	0	0	0	0	0	0	0.685535	0	0	1.59723	1.59723	0.685535	0	1.08845	0	0.685535	1.59723	0.685535	0	1.08845	0	1.08845	0	0	0	0	0	0	0	0.685535	1.08845
GAAACTCCAATAACGA-FCAImmP7536758	0	0.854214	1.856	0	0	0	0	0	0	0	0	0	0	0	0	0	0	0	0	0	0	0	0	0	0.854214	0	0	0	0.854214	0	0	0	0	1.61911	0	1.30808	0	0	0	0	0	0	0	0	0	0	0	0	0
GAAACTCCATCGGGTC-FCAImmP7536758	0	1.78197	0	0	0	0	0	0	0	0	0	0	0	0	0	0	0.973493	0	0	0	0	0	0	0	1.78197	0	0	0.973493	0.973493	0.973493	0	0	0.973493	0	0	1.4573	0	0	0	0	0	0	0	0	0	0	0	0.973493	0
GAAACTCTCAGCAACT-FCAImmP7536758	0	1.05353	0.659529	0	0	0	0	0	0	0	0	0.659529	0	0	0	0	0.659529	0	0	0.659529	0	0	0.659529	0.659529	1.05353	0	0	1.05353	0.659529	0	0	0.659529	0	0.659529	0	1.55509	0	0	0	0	0	0	0	0	0	0	0	0	0
GAAATGACACGCCAGT-FCAImmP7536758	0	0	1.7572	0	0	0	0	0	0	0	0	0	0	0	0	0	0	0	0	0	0	0	0.788021	0	0	0	0	0	0.788021	0	0.788021	0	0	0.788021	0	0	0	0	0	0.788021	0	0	0	0	0	0	0	0	0
GAAATGATCTGCGTAA-FCAImmP7536758	0	0	1.53201	0.645461	0	0	0	0.645461	0	0	0	0	0	0	0	0	0	0	0	0	0	0	0	0	0	0	0	0	1.31388	0	0	0.645461	0.645461	0	0	1.03451	0	0	0	1.03451	0	0.645461	0	0	0	0	0	0	0
GAACATCAGATGTTAG-FCAImmP7536758	0	0	2.54325	1.12115	0	0	0	1.12115	0	0	0	0	0	0	0.524412	0	0	0	0	0.524412	0	0	0	0	0	0	0	0.524412	0	0	0	0.866651	0	0.866651	1.4923	1.12115	0.524412	0.524412	0.524412	1.12115	1.32385	0	0	0	0	0	0	0	0.524412
GAACATCAGGCGACAT-FCAImmP7536758	0	0	1.33581	0.876111	0	0	0	0.876111	0	0	0	0	0	0	0	0	0.876111	0	0	0.876111	0	0	0.876111	0	0	0	0	1.888	0.876111	0	0	0	0	0	0	0	0	0	0	0	0	0	0	0	0	0.876111	0	0	0
GAACATCCAGCCACCA-FCAImmP7536758	0	0	2.03561	0	0	0	0	0	0	0	0	0	0	0	0	0	0	0	0	0	0	0	0	0	0	0	0	0	0	0.846461	0	0.846461	0	0	0	1.29822	0	0.846461	0	0.846461	0	0	0	0	0	0	0	0	0
GAACCTAAGACGCACA-FCAImmP7536758	0	0.973955	1.45787	0	0	0	0	0	0	0	0	0	0	0	0	0	0	0	0	0	0	0	0	0	0.973955	0	0	0.601141	0.973955	0	0	0.601141	1.2449	0.601141	0.973955	0.973955	0	0.601141	0	0	0	0	0	0	0	0	0	0	0
GAACCTACACGACGAA-FCAImmP7536758	0	0	2.00588	0	0	0.651778	0	0	0	0	0	0	0	0	0	0	0	0	0	0.651778	0	0	0	0	0	0	0	1.32358	1.32358	0	0	1.04306	0	0.651778	0	0	0.651778	0	0	1.32358	0.651778	0	0	0	0	0	0	0.651778	0
GAACCTACAGCCTGTG-FCAImmP7536758	0	0	0	1.43816	2.98662	0.651272	0	1.43816	2.98662	0	0	0.377744	0	0	0	0	0	0	0	1.19239	0	0	0	0	0	0	0	0	0	0	0	0	0	0.377744	0.377744	0.377744	0	0.377744	0	0	0	0	0	0.651272	0	0.377744	0	0	0
GAACGGAAGAGTGACC-FCAImmP7536758	0	0	1.32264	2.12132	0.651162	0.651162	0	2.12132	0.651162	0	0	0	0	0	0	0	1.04223	0	0	0.651162	0	0	1.04223	0	0	0	0	0.651162	1.04223	0	0	0	0	0	0	1.04223	0.651162	0	0	0.651162	0	0	0	0	0	0.651162	0	0.651162	0
GAACGGAGTTCGTTGA-FCAImmP7536758	0	0	1.98913	0	0	0	0	0	0	0	0	0	0	0	0	0	0.816174	0	0	0	0	0	0	0	0	0	0	1.98913	1.79961	0	0	0	0	0.816174	1.2595	0	0	1.2595	0	0	0	0	0	0	0	0	0	0.816174	0
GAACGGATCATTCACT-FCAImmP7536758	0	0	1.11464	0	0	0	0	0	0	0	0	0	0	0	0	0	0	0	0	0	0	0	0	0.861054	0	0.520475	0	1.31676	2.14137	0	0	1.96647	0	0	0	0	1.31676	0	0.861054	0	0.520475	0	0	0.520475	0	0	0	0.520475	0
GAAGCAGAGTCGATAA-FCAImmP7536758	0	0	1.39036	0.695858	0	0	0	0.695858	0	0	0	0	0	0	0	0	0	0	0	0	0	0	0	0	0	0	0	1.79627	1.61377	0	0	0.695858	0	0	1.39036	1.39036	0.695858	0	0	0.695858	1.79627	0	0	0	0	0	0	0	0
GAAGCAGTCTCGCATC-FCAImmP7536758	0	0	1.47687	1.80317	1.80317	0	0.612376	1.80317	1.80317	0	0	0	0	0	0	0.612376	0.612376	0	0	0	0	0	0	0	0	0	0	0	0	0	0	0	0	0	0	0.989399	0.612376	0	0	0	0	0	0	0	0	0	0	0	0
GAATAAGAGCAATATG-FCAImmP7536758	0	0	1.28077	0	0	0	0	0	0	0	0	0	0	1.28077	0	0	0.832785	0	0	0	0	0	1.58906	0	0	0	0	0	0	0	0	0.832785	0	0.832785	1.28077	1.28077	0	0	0	1.28077	0	0	0	0.832785	0	0	0	0	0
GAATAAGCAAGTTGTC-FCAImmP7536758	0	0	0	0	3.44922	0	0	0	3.44922	0	0	0	0	0	0	0	0	0	0	1.37353	0	0.684657	0	0	0	0	0	0	0.684657	0	0	0	1.08728	0	0	0.684657	0	0	0	0	0	0	0	0	0	1.08728	0	0	0.684657
GAATAAGGTTAAGTAG-FCAImmP7536758	0	0	2.36545	0	0	0	0	0	0	0	0	0	0	0	0	0	0	0	0	1.07492	0	0	0	0	0	0	0	0	1.76205	0	0	0.67543	0	0	0	1.07492	0	0	0	0.67543	0	0	0	0.67543	0	0	0	0	0
GAATGAACACCGATAT-FCAImmP7536758	0	1.67537	1.44823	0	0	0	0	0	0	0.734859	0	0	0	0.734859	0	0	0	0	0	0	0	0	0	0.734859	1.67537	0	0	1.15385	1.44823	0	0.734859	0	0	0.734859	0.734859	0	0	0	0.734859	0	0	0	0.734859	0	0	0	0	1.44823	0
GAATGAACATGTTGAC-FCAImmP7536758	0	0	0	0	0	0.852976	0	0	0	0	0	0	0	0	0	0	0	0	0	1.3065	0	0	0	0	0	0.852976	0	0	0.852976	0	1.3065	0	0	0.852976	1.3065	0	0	0.852976	0	0.852976	0.852976	0	1.3065	0	0	0	0	0	0
GACACGCTCAGGCCCA-FCAImmP7536758	0	0.784767	2.8728	0	0	0	0	0	0	0	0	0	0	0	0	0	0	0	0.784767	0.784767	0	0	0	0	0.784767	0	0	0	0.784767	0	1.219	0	0	0	2.35472	0.784767	0	0	0	1.219	0.784767	0	0	0	0	0	0	0	0
GACACGCTCTTGTACT-FCAImmP7536758	0	0	0	1.04791	2.70053	1.04791	0	1.04791	2.70053	0	0	0	0	0	0	0	0	0	0	0	0	0	0	0	0	0	0	0	0	0	0	0	0	0	0	0	0.655362	0	0	0.655362	0	0	0	1.32907	0	0.655362	0	0	0
GACAGAGTCTGGTATG-FCAImmP7536758	0	0	2.38271	0	0	0.877504	0	0	0	0	0	0	0	0	0	0	0	0	0.877504	0.877504	0	0	0	0	0	0	0	0	0	0	0	0	0	0	0	1.33757	0	0	0.877504	0.877504	0	0	0	0	0	0	0	0	0
GACCTGGAGTCGTTTG-FCAImmP7536758	0	0	1.39968	0	0	0	0	0	0	0	0	0	0	0	0	0	0	0	0	0	0	0	1.71934	0	0	0	0	0	1.39968	0	0	0	0	0	0	0.927013	0	0.927013	0	0.927013	0	0	0	0	0	0.927013	0	0	0
GACGCGTCAGATCGGA-FCAImmP7536758	1.00248	1.00248	2.57072	0	0	0	0	0	0	0	0	0	0	0	0	0	0	0	0	1.49292	0	0	1.00248	0	1.00248	0	0	0	0	0	0	0	0	1.00248	0	0	0	0	0	1.49292	0	0	0	0	0	1.00248	0	0	0
GACGGCTAGCAATATG-FCAImmP7536758	0	1.1572	2.27461	0.737409	0.737409	0	0	0.737409	0.737409	0	0	0	0	0	0	0	0	0	0	0	0	0	0	0	1.1572	0	0	1.86448	0.737409	0	0	0.737409	0	0	0	0.737409	0.737409	0	0	1.45197	0	0	0	0	0	0	0	0	0
GACGGCTGTACGCACC-FCAImmP7536758	0	0	3.04371	0	0	0	0	0	0	0	0	0	0	0	0	0	0	0	0	0	0	0	0	0	0	0	0	1.90351	1.34929	0	0	0	0	0	0	0	0	0	0	0	0	0	0	0	0	0	0	0	0
GACGTGCGTTATGTGC-FCAImmP7536758	0	0	2.57872	0	0	0	0	0	0	0	0	0	0	0	0	0	0	0	0	0	0	0	0	0	0	0	0	1.62138	0	0	0	0	0	0	0	0	0	0	0	0	0	0	1.62138	0	0	0	0	0	0
GACGTGCTCAGCTCGG-FCAImmP7536758	0	0	0	1.41012	3.36274	1.20067	0	1.41012	3.36274	0	0	0	0	0	0	0	0	0	0.573301	0.935398	0	0	0	0	0	0	0	0.935398	0	0	0	0	0	0.573301	0.573301	0	0	0	0	1.20067	0	0	0	0	0	0	0	0	0
GACGTTACACATTAGC-FCAImmP7536758	0	0	1.36504	0	0	0	0	0	0	0	0	0	0	0	0	0	0	0	0	0.899323	0	0	0	0.899323	0	0	0	1.36504	2.64769	0	0	0	0	1.36504	0	1.36504	0	0	0	0	0.899323	0	0	0.899323	0	0	0	1.68154	0
GACGTTACAGTAAGCG-FCAImmP7536758	0	1.06581	1.06581	0	0	0.491274	0.491274	0	0	0	0	0.491274	0	0.491274	0	0	0.491274	0	0	0.491274	0	0	0.491274	0	1.06581	0	0	1.06581	1.90354	0	0	1.42839	0.491274	0.491274	1.06581	0	0.819248	0.491274	0	0.491274	0	0	0	0.491274	0	0	0	0.491274	0
GACGTTAGTAAGAGAG-FCAImmP7536758	0	0	1.24443	0.344885	0.344885	0	0	0.344885	0.344885	0	0	0	0	0.804457	0	0.344885	0	0	0	0.804457	0	0.600843	0.600843	0.344885	0	0	0	0.344885	0.344885	0	0	0	0	0	0.600843	0.344885	0	0	0	0.804457	0	0	0.600843	0.344885	0	0	0	0	0
GACGTTATCCTTGGTC-FCAImmP7536758	0	0.912096	1.93991	0.556622	0	0	0	0.556622	0	0	0	0	0.556622	0	0	0.556622	1.38105	0	0	0.556622	0	0	0	0.556622	0.912096	0	0	1.93991	1.38105	0	0	0	0	0	1.69902	0	0	0	0	0.556622	0	0	0	0	0	0	0	0	0
GACGTTATCGTTTGCC-FCAImmP7536758	0	1.29273	2.65419	0	0	0	0	0	0	0	0	0	0	0	0	0	0	0	0	0	0	0	0	0	1.29273	0	0	0	0	0	0	0	0.84215	0	0	0	0	0	0	0.84215	0	0	0	0	0	0	0	0	0
GACGTTATCTTACCGC-FCAImmP7536758	0	0	1.27747	1.49292	1.49292	0.621928	0.621928	1.49292	1.49292	0	0	0	0	0	0	0	0	0	0	1.27747	0	0	0	0.621928	0	0	0	1.00248	0	1.00248	0	0	0	0	0.621928	0	0	0	0	0.621928	0	0	0	1.27747	0	0.621928	0	0	0
GACTAACAGACCGGAT-FCAImmP7536758	0	0.722813	1.65649	0	0	0	0	0	0	0	0	0	0	0	0	0	0	0	0	0	0	0	0	0	0.722813	0	0	0	0	0	0	0	0	0	0	1.43047	1.13797	0	0	0.722813	0.722813	0	0	0	0	0.722813	0	0	0
GACTAACTCCAAAGTC-FCAImmP7536758	0	0	2.55194	0	0	0	0	0	0	0	0	0	0	0	0	0	0	0	0	0	0	0	0	0	0	0	0	0	0.686122	0	0	0	0	0	0.686122	1.37574	0.686122	0	0	0	0	0	0	0.686122	0	0	0	0	0
GACTAACTCCCGACTT-FCAImmP7536758	0	0.722595	2.24899	0	0	0.722595	0	0	0	0	0	0	0	0	0	0	0	0	0	0	0	0	0	0	0.722595	0	0	0.722595	1.13769	0.722595	0	0.722595	0	0.722595	1.43015	0.722595	0.722595	0	1.13769	0.722595	0	0	0	0.722595	0	0	0	1.43015	0
GACTACAAGCCGCCTA-FCAImmP7536758	0	1.70238	0.914554	0.914554	0	0.914554	0	0.914554	0	0	0.914554	0	0.914554	0	0	0	0	0	0	1.38412	0	0	0.914554	0	1.70238	0	0	1.70238	0	0	0	0	0	0	0	0.914554	0	0.914554	0	0	0	0	0	0	0	0	0	0	0
GACTACACAATGTTGC-FCAImmP7536758	0	0	0.906299	0	0	0	0	0	0	0	0	0	0	0	0	0	0	0	0	0	0	0	0	0	0	0	0	0	0	0	0	0	0.906299	0	0	1.37379	0	0	0	1.37379	0	0	0	0.906299	0	0.906299	0	0	0
GACTACAGTAGCGATG-FCAImmP7536758	0	1.19824	2.43486	0	0	0	0	0	0	0	0	0	0	0	0	0	0	0	0	0	0	0	0	0	1.19824	0	0	0.768783	1.49771	0	0	0	0	0	0.768783	1.19824	0	0	0.768783	0	0	0	0	0.768783	0	0	0	0.768783	0
GACTACATCCAACCAA-FCAImmP7536758	0	0	0	0	0	0	0	0	0	0	0	0	0	0	0	0	0	0	0	0	0	0	0	0	0	0	0	0	0	0	0	0	0	0	2.45139	0	0	0	0	0	0	0	0	0	0	0	0	0	0
GACTACATCGTCACGG-FCAImmP7536758	0	0	3.36543	0	0	0.937094	0	0	0	0	0	0	0	0	0	0	0	0	0	1.9755	0	0	0	0	0	0	0	1.9755	0	0	0	0	0	0	0	0	0	0.937094	0	0	0	0	0	0	0	0	0	0.937094	0
GACTGCGCACCGAATT-FCAImmP7536758	0	0.58605	0.953106	0.58605	1.60631	0.953106	0	0.58605	1.60631	0	0	0.58605	0	0	0	0	0	0	0	0	0	0	0	0.58605	0.58605	0.58605	0	0.953106	0.953106	0	0	0	0	0	0.58605	0.953106	0.953106	0	0	0.953106	0	0	0.58605	0	0	0	0	0.58605	0.58605
GACTGCGTCACCAGGC-FCAImmP7536758	0	0	0.917071	0	0	0	0	0	0	0	0	0	0	0	0	0	0	0	0	0.917071	0	0	0	0	0	0	0	0	0	0	0	0	0	0.917071	0	0	0	0	0	0	0	0	0	1.38727	0	0	0	0	0
GACTGCGTCACCCGAG-FCAImmP7536758	0	0	1.67375	1.35792	0	0	0	1.35792	0	0	0	0	0	0	0	0	0	0	0	0	0	0	0	0	0	0	0	1.67375	0.893654	0	0	0.893654	0	1.35792	1.35792	0	0	0	0	0	0	0	0	0	0	0	0	0	0
GACTGCGTCGCAAGCC-FCAImmP7536758	0	0	1.80941	0	0	0.6158	0	0	0	0	0	0	0	0	0	0	0.6158	0	0	0	0	0	0	0	0	0	0	0.6158	0.6158	0	0	0	0	0.6158	0.6158	0.6158	0	0.6158	0	0	0	0	0	0	0	0.6158	0	0	0
GAGCAGAAGTGGGATC-FCAImmP7536758	0	0.915631	1.70385	0	0	0.915631	0.915631	0	0	0	0	0	0	0	0	0	0	0	0	0.915631	0	0	0	0	0.915631	0	0	0.915631	0.915631	0	0	0	0	0	1.94497	0	0	0	0	1.38547	0	0	0	0	0	0	0	1.70385	0
GAGCAGAGTCCGAATT-FCAImmP7536758	0	1.78823	0	0	0	0	0	0	0	0	0	0	0	0	0	0	0	0	0	0	0	0	1.24974	0	1.78823	0	0	0	1.24974	0	0	0	0	0	1.24974	0	0	0	0	2.13633	0	0	0	0	0	0	0	0	0
GAGGTGAAGCGATGAC-FCAImmP7536758	0	1.33334	1.64684	0	0	0	0	0	0	0	0	0	0	0	0.874152	0	0.874152	0	0	0	0	0	1.33334	0	1.33334	0	0	0.874152	0.874152	0	0	0	0.874152	0.874152	0	1.33334	0	0	0	0.874152	0	0	0	0	0	0.874152	0	0	0
GAGGTGACAGTCCTTC-FCAImmP7536758	0	0.880386	1.89421	0	0	0	0	0	0	0	0	0	0	0	0	0	0	0	0	0	0	0	0.880386	0.880386	0.880386	0	0	1.34121	0	0.880386	0	0	0	0.880386	0.880386	1.34121	0	0.880386	0	0	0	0	0	0	0	0	0	0	0
GAGGTGATCCAAATGC-FCAImmP7536758	0	0.41278	1.89027	0	0	0.41278	0	0	0	0	0	0	0	0	0	0	0	0	0	0.41278	0	0	0	0	0.41278	0.929419	0	1.40268	0.929419	0	0	0.929419	0.41278	0	0.929419	0.704099	0.41278	0.41278	0	0.929419	0	0	0	0	0	0	0	0.41278	0
GAGGTGATCGCTAGCG-FCAImmP7536758	0	0.603421	1.78678	0.603421	0	0.977095	0	0.603421	0	0	0	0.977095	0	0	0	0	0	0	0	0.603421	0	0.603421	0	0	0.603421	0	0.603421	0.603421	1.46174	0	0	0	0	0.603421	0	0.603421	0	0	0	0	0	0	0.603421	0.603421	0	0	0	0	0
GAGTCCGAGGTGATTA-FCAImmP7536758	0	1.45365	2.38288	0.97053	0	0	0	0.97053	0	0	0	0	0	0	0	0	0	0	0	0	0	0	0	0	1.45365	0	0	0	0.97053	0.97053	0	0	0	0	0	0	0	0	0	0.97053	0	0	0	0	0	0	0	0.97053	0
GAGTCCGCAGCATGAG-FCAImmP7536758	0	0.678381	1.07888	1.36406	0	0.678381	0	1.36406	0	0	0	0	0	0	0	0	0	0	0	1.36406	0	0	0	0	0.678381	0	0	0	0.678381	0	1.07888	0.678381	0.678381	0.678381	0.678381	0	0	0.678381	0	1.36406	0	0	0	1.58571	0	0	0	0	0
GATCAGTAGGCTAGGT-FCAImmP7536758	0	0	2.11591	0	0	0	0	0	0	0	0	0	0	0	0	0	0	0	0	1.3658	0	0	0	0	0	0	0	2.27794	1.92245	0	0	1.3658	0	0	0.899929	0	0.899929	0.899929	0	0	0	0	1.3658	0.899929	0	0	0	0	0
GATCAGTCAATAAGCA-FCAImmP7536758	0	0.629696	1.68365	1.01308	1.01308	1.01308	0	1.01308	1.01308	0	0	0	0	0	0	0.629696	0	0	0	0.629696	0	0	0	0	0.629696	0	0	0	0	0	0	0	0	0	0	0	0	0	0	0	0.629696	0	0	0.629696	0	0	0.629696	0	0
GATCAGTGTGCAGGTA-FCAImmP7536758	0	1.50913	1.73995	0	0	0	0	0	0	0	0	0	0	0	0	0	0	0	0	0	0	0	0	0	1.50913	0	0	1.20852	1.50913	0.776689	0	1.50913	0	1.20852	0.776689	0	0	0	0	0	0	0	0.776689	0	0	0.776689	0	0	0
GATCGATAGACTGGGT-FCAImmP7536758	0	0	1.45608	0	0	0	0	0	0	0	0	0	0	0	0	0	0	0	0	0	0	0	0	0.740208	0	0	0	1.86901	2.38576	0.740208	0	0	0	0	0	1.16088	0	0.740208	0	0	0.740208	0	0	0	0	0.740208	0	0	0
GATCGATCACGAAGCA-FCAImmP7536758	0	0	0	0	1.42649	0	0.948575	0	1.42649	0	0	0	0	0	0	0	0	0	0	0	0	0.948575	0	0	0	0	0	0	0	0	0	0	0	0	0	0	0	0	0	0	0	0	0	0	0	0	0	0	0
GATCGCGAGTTCGCAT-FCAImmP7536758	0	0.754779	1.7063	0	0	0.754779	0	0	0	0	0	0	0	0	0	0	0	0	0	0	0	0	0	0	0.754779	0	0	0	0	0	0	0	0	0.754779	1.7063	0.754779	0	0	0	1.47737	0	0	0	0	0	0	0	0.754779	0
GATCGCGCAAACGCGA-FCAImmP7536758	0	0.804048	1.24391	0	0	0	0	0	0	0	0	0	0	0	0	0	0	0	0	0.804048	0	0	0	0	0.804048	0	0	1.78142	0.804048	0	0.804048	0	0	0.804048	0.804048	0	0	0	0	0	1.24391	0	0	0	0	0	0	0	0.804048
GATCGCGGTCCCGACA-FCAImmP7536758	0	0.736841	1.15646	0	0	0	0	0	0	0	0	0.736841	0	0	0	0	0	0	0	0	0	0	0	0.736841	0.736841	0	0.736841	0.736841	1.45114	0	0	1.45114	0	0.736841	0	0	0	0	0	0.736841	0.736841	0	0	0	0	0	0	0	0
GATCGCGGTGATGATA-FCAImmP7536758	0	0	2.24291	0	0	0	0	0	0	0	0	0	0	0	0	0	0	0	0	0	0	0	0	0.660432	0	0.660432	0	0	0	0	0	0	0	1.05475	0.660432	0.660432	0.660432	0	0	1.05475	0	0	0.660432	0	0	0	0	0	0
GATCGTATCGGGAGTA-FCAImmP7536758	0	0.452464	1.1905	0	0	0	0	0	0	0	0	1.1905	0	0	0	0	0	0	0	0	0	0	0	0.452464	0.452464	0	0	0.99936	0.762842	0	0	1.1905	0.452464	0.99936	0	0.99936	0.452464	0	0	0.452464	0	0	0	0.452464	0	0	0	0	0
GATCTAGAGAGACTTA-FCAImmP7536758	0	0.737466	1.67944	0	0	0	0	0	0	0	0	0	0	0	0	0.737466	0	0	0	0	0	0	0	0	0.737466	0	0	0	0	0	0	1.45206	0	0	0.737466	0	0	0	0	0	0	0	0	0	0	0	0	0	0
GATCTAGCAACGCACC-FCAImmP7536758	0	0	0.67676	1.0767	2.80214	0.279522	0	1.0767	2.80214	0	0	0.497737	0	0	0	0.67676	0	0	0.279522	1.44101	0	0.497737	0	0	0	0	0	1.18095	0.279522	0	0	0.67676	0	0.279522	0.497737	0.279522	0	0.279522	0	1.44101	0	0	0	0.279522	0.279522	0.279522	0	0	0.279522
GATCTAGGTACTTGAC-FCAImmP7536758	0	0	0.999107	0.619461	0.619461	0.619461	0	0.619461	0.619461	0	0	0	0	0	0	0	0.619461	0	0	0.999107	0	0	0	0	0	0	0	0.619461	0	0	0	0	0	0	0	0.619461	0	0	0	0	0	0	0	0	0	0	0	0	0
GATCTAGGTCTAGAGG-FCAImmP7536758	0	0	2.16119	0.824283	0	0	0	0.824283	0	0	0	0	0	0	0	0	0.824283	0	0	0	0	0	1.2699	0	0	0	0	0.824283	0.824283	0	0	0	0	0.824283	1.2699	0.824283	0	0	0	0.824283	0	0	0	0	0	0.824283	0	0	0
GATCTAGGTGCCTTGG-FCAImmP7536758	0	0.759468	0.759468	0.759468	0.759468	0	0	0.759468	0.759468	0	0	0	0	0.759468	0	0	0	0	0	0	0	0	0	0	0.759468	0	0.759468	1.1861	0.759468	0	0	0	0	1.1861	0	0.759468	0	0	0	0	0	0	1.1861	0	0	0	0	0	0
GATCTAGTCAGCACAT-FCAImmP7536758	0	0	2.00955	0	0	0	0	0	0	0	0	0	0	0	0	0	0.73076	0	0	0	0	0	0	0	0	0	0	1.4422	0	0	0	0.73076	0	0	0	1.14845	0	0	0	0	0	0	0	0	0	0	0	0.73076	0
GATCTAGTCGGTTAAC-FCAImmP7536758	0	1.1177	0.7075	0	0	0	0.7075	0	0	0	0	0	0	0	0	0	0	0	0	0	0	0	0	0	1.1177	0	0	0.7075	1.1177	0	0	0.7075	0	0	2.10443	0	0	0.7075	0	0	0	0	0.7075	0	0	0	0	0	0
GATGAAATCGCTGATA-FCAImmP7536758	0	0.771775	2.21323	0	0	0	0	0	0	0	0	0	0	0	0	0.771775	0.771775	0	0	0	0	0	0	0	0.771775	0	0	0	0	0	0	0	0	0	0	0	0	0	0	0	0	0	0	0	0	0	0	0	0
GATGAGGTCCTGCAGG-FCAImmP7536758	0	1.2492	0	0	0	0	0	0	0	0	0	0	0	0	0	0	0	0	0	0	0	0	0	0	1.2492	0	0.808162	0	0.808162	0.808162	0.808162	0	0	0	0	0	0	0.808162	0	0.808162	0	0	0.808162	0	0	0	0	0.808162	0
GATGCTAAGTTATCGC-FCAImmP7536758	0	1.70606	2.30403	0	0	0	0	0	0	0	0	0	0	0	0	0	0	0	0	0	0	0	0	0	1.70606	0	0	0	0.917252	0	0	0	0	0	1.3875	0	0	0.917252	0	0	0	0	0	0	0	0.917252	0	1.3875	0
GATGCTAGTCATGCCG-FCAImmP7536758	0	0	1.81347	0.618039	0	0.618039	0	0.618039	0	0	0	0	0	0	0	0	0	0	0	0.618039	0	0	0	0	0	0	0	1.2714	0.618039	0	0	1.2714	0	0	0	0.997159	0	0	0	0	0.618039	0	0	1.2714	0	0	0	0	0
GATGCTAGTTTGTTTC-FCAImmP7536758	0	0	2.10946	0.544865	0	0	0	0.544865	0	0	0	0	0.544865	0	0	0.895578	0	0	0	0	0	0	0	0	0	0	0	0.895578	0.544865	0	0.895578	0	0	0	0	1.15472	0	0.544865	0	0.544865	0	0	0	0	0	0	0	0	0
GATGCTATCATAAAGG-FCAImmP7536758	0	0	2.39133	0	0	0	0	0	0	0	0	0	0	0	0	0	0	0	0	0	0	0	0	0	0	0	0	2.13369	1.24761	1.24761	1.78574	1.24761	0	0	0	1.24761	1.24761	0	0	0	0	0	0	0	0	0	0	1.78574	0
GATGCTATCTCCCTGA-FCAImmP7536758	0	1.04378	2.00684	0	0	0	0	0	0	0	0	0	0	0	0	0	0	0	0	0.652306	0	0	0	0	1.04378	0	0	1.04378	1.04378	0	0	0.652306	0	0	0.652306	0.652306	0	0	0	0	0	0	0	0.652306	0	0.652306	0	0	0
GATTCAGGTGCACGAA-FCAImmP7536758	0	0	1.97197	0.633157	0	0	0	0.633157	0	0	0	0	0	0	0	0.633157	0	0	0	0.633157	0	0	0	0	0	0	0	0	0	0.633157	0	0.633157	0	0	1.97197	1.51165	0	0	0	0	0	0	0	0	0	0	0	0.633157	0
GATTCAGGTGCCTGTG-FCAImmP7536758	0	1.04443	1.54406	1.04443	0	0	0	1.04443	0	0	0	0	0	0	0	0	0	0	0	0	0	0	0	0	1.04443	0	0	0	1.04443	0	0	0.652791	0	0	0.652791	0	0	0	0	0.652791	0.652791	0	0	0	0	0	0	0.652791	0
GCAAACTGTGCACCAC-FCAImmP7536758	0	0.634778	0.634778	1.84366	2.52779	0	0	1.84366	2.52779	0	0	0	0	0	0	0.634778	0	0	0	1.02	0	0.634778	0	0	0.634778	0	0	1.02	1.29741	0	0	0	0	0.634778	0	0.634778	0	0	0	0	0	0	0	0.634778	0.634778	0	0	0	0
GCAAACTTCTAACGGT-FCAImmP7536758	0	0	1.9643	0	0.703919	0	0	0	0.703919	0	0	0	0	0	0	0	0	0	0	0	0	0	0	0	0	0	0	0.703919	1.62662	0	0	0.703919	0	0.703919	0	1.40241	0	0.703919	0	0	0	0	0	0	0	0.703919	0	0	0
GCAATCAAGAAGGACA-FCAImmP7536758	0	1.513	1.513	0	0	0	0	0	0	0	0	0	0	0	0	0	0	0	0	0.535361	0	0	0	0	1.513	0	0	0.535361	0	0.535361	0	0	0.535361	0.535361	0.535361	1.513	0	0.882167	0	0.535361	0	0	0	0.535361	0	0	0	0.535361	0
GCAATCAAGGACAGCT-FCAImmP7536758	0	1.12905	0.716059	0	0	0	0	0	0	0	0	0	0	0	0	0	0	0	0	0	0	0	0	0	1.12905	0	0	0	0.716059	0	0	0.716059	0	0	0	0.716059	0	0	0	0	0	0	0	0	0	0	0	0	0
GCACATAAGGGTGTGT-FCAImmP7536758	0	0.880015	0.880015	0	0	0	0	0	0	0	0	0.533839	0	0	0	0	0	0	0	0	0	0	0	0	0.880015	0	0.533839	0	0	0	0.533839	0	0	0.533839	0	0.533839	0	0.533839	0.533839	0	1.13668	0	0.533839	0.533839	0	0	0	0	0
GCACATAGTACCGGCT-FCAImmP7536758	0	0.778023	2.54723	0	0	0	0	0	0	0	0	0	0	0	0	0	0.778023	0	0	0	0	0	0	0	0.778023	0	0	1.21025	0.778023	0	0	0.778023	0	0	1.92946	0.778023	0	0	0	0.778023	0	0	0	0.778023	0	0	0	0	0
GCAGCCAGTAAATGTG-FCAImmP7536758	0	0.758501	1.71205	0	0	0	0	0	0	0	0	0	0	0	0	0	0	0	0	0	0	0	0	0	0.758501	0	0	0	0	0	0	1.18484	0	0	0	0.758501	1.18484	0	0	0.758501	0	0	0	0.758501	0	0	0	0	0
GCAGCCATCGCAGGCT-FCAImmP7536758	0	0	0	1.53693	0	0	0	1.53693	0	0	0	0	0	0	0	0	0	0	0	1.03856	0	0	0	0	0	0	0	1.53693	0	1.03856	0	0	0	0	1.03856	0	0	0	0	0	0	0	1.53693	0	1.03856	0	0	0	0
GCAGCCATCGTAGGAG-FCAImmP7536758	0	0.95497	1.88632	0.587396	0	0	0	0.587396	0	0	0	1.43441	0	0	0	0	0	0	0	0.587396	0	0	0	1.22315	0.95497	0.587396	0	0.587396	0.95497	0	0.587396	0.587396	0	0	0	0	0	0	0	0.95497	0	0	0	0.587396	0	0	0	0	0.587396
GCAGCCATCGTGGTCG-FCAImmP7536758	0	0	1.4464	0	0	0	0	0	0	0	0	0	0	0	0	0	0	0	0	0.964663	0	0	0	0	0	0	0	0	0.594405	0	0	1.23427	0	0.594405	0.594405	0	0	0.594405	0.594405	0	0	0.594405	0.594405	0.594405	0	0.594405	0	0.594405	0
GCAGTTAAGAGGTAGA-FCAImmP7536758	0	0	0.860464	2.14047	3.26724	1.11396	0.52006	2.14047	3.26724	0	0	0	0	0	0	0	0	0	0	1.11396	0	0.52006	0	0	0	0	0	0.52006	0.860464	0	0.860464	0	0	0.52006	0.52006	0	0	0	0	0	0	0.52006	0	0	0	0	0	0	0
GCAGTTACAATGAAAC-FCAImmP7536758	0	0.863466	2.06138	0	0	0	0	0	0	0	0	0	0	0	0	0	0	0	0	0	0	0	0	0	0.863466	0	0	1.31982	0.863466	0	0	0.863466	0	0	1.31982	1.31982	0	0	0	0	0	0	0	0	0	0	0	0	0
GCAGTTACACTTCTGC-FCAImmP7536758	0	1.30926	1.52705	0	0	0	0	0	0	0	0	0	0	0	0	0	0	0	0	1.03044	0	0	0.642456	0	1.30926	0	0	0.642456	0	0	0	0	0.642456	0.642456	1.70579	0	0	0.642456	0	0.642456	0	0	0	0	0	0	0	1.52705	0
GCAGTTAGTCCTCTTG-FCAImmP7536758	0	0.682326	1.08416	0.682326	0	0	0.682326	0.682326	0	0	0	0	0	0	0	0	0	0	0	0	0	0	0.682326	0.682326	0.682326	0	0.682326	0	0	0.682326	0	0	0	0	0.682326	1.08416	0	0	0	0	0.682326	0	0	0	0	0	0	0	0
GCAGTTATCTCGAGTA-FCAImmP7536758	0	0	0.668076	1.06504	0	0	0	1.06504	0	0	0	0	0	0	0	0	0	0	0	0.668076	0	0	0	0	0	0	0	0.668076	1.06504	0	0.668076	0	0	0	1.90254	0.668076	0	0	0	1.06504	0	0	0	0	0	0	0	0	0
GCATGATCAGACGCAA-FCAImmP7536758	0	0.603909	1.78767	0.603909	0	0	0	0.603909	0	0	0	0	0	0	0	0	0	0	0	0	0	0	0	0	0.603909	0	0	0.603909	0	0	0	0	0	0.603909	0	0	0.603909	0	0	0	0	0	0	0	0	0	0	0.603909	0
GCATGATGTGTTAAGA-FCAImmP7536758	0	1.28852	2.73767	1.83336	0	0	0	1.83336	0	0	0	0	0	0	0	0	0	0	0	1.5976	0	0	0	0	1.28852	0	0	0.838855	1.5976	0	0	0	0.838855	0.838855	0	1.5976	0	0	0	1.28852	0	0	0	0.838855	0	0	0	0	0
GCATGATTCCACTGGG-FCAImmP7536758	0	0.949967	1.13596	0.721289	0	0.424314	0	0.721289	0	0	0	0.424314	0	0	0	0	0	0	0	0	0	0	0	0.424314	0.949967	0	0	0	0.424314	0	0	0.424314	0	0	0.949967	0.424314	0.721289	0.424314	0	0.949967	0	0.424314	0.721289	0	0	0.424314	0	0	0
GCATGCGAGACTACAA-FCAImmP7536758	0	0	2.21535	0.596889	0	0.596889	0	0.596889	0	0	0	0.968093	0	0	0	0	0	0	0	0.596889	0	0	0	0.596889	0	0	0	0.596889	1.23819	0	0	0.596889	0	0	0	1.23819	0	0.596889	0	0.596889	0	0	0	0.596889	0	0	0	0	0
GCATGCGAGGCGTACA-FCAImmP7536758	0	0	0	1.05732	3.18511	1.25415	0	1.05732	3.18511	0	0	0	0	0.812008	0	0	0	0	0	0.486254	0	0	0	0	0	0	0	0	0	0	0	0	0.812008	0	0	0.812008	0	0	0	0	0	0	0	0	0	0	0	0	0
GCATGCGGTCTGCGGT-FCAImmP7536758	0	0.744767	2.1681	0	0	0	0	0	0	0	0	0	0	0	0	0	0	0	0	0	0	0	0	0	0.744767	0	0	0	0	0	0	0	0	0	0.744767	0.744767	0.744767	0	0	1.16686	0	0	0	0.744767	0	0	0	0	0
GCCAAATAGCTACCTA-FCAImmP7536758	0	0	0	1.9298	3.85277	0.683781	0.683781	1.9298	3.85277	0	0	0	0	0	0	0	0	0	0	1.0861	0	0.683781	0	0	0	0	0	0	0	0	0	0	0	0	0.683781	0	0	0	0	1.0861	0	0	0	0	0.683781	0	0	0	0
GCCAAATCAAGTTCTG-FCAImmP7536758	0	0	2.38281	0	0	0	0	0	0	0	0	0	0	0	0	0	0	0	0	0	0	0	0	0	0	0	0	0.801736	0.801736	0	0	0.801736	0	0.801736	2.12542	0	0	0.801736	0	0	0	0	0	0.801736	0	0	0	0	0
GCCAAATTCATAGCAC-FCAImmP7536758	0	0.938466	1.86349	0	0	0	0	0	0	0	0	0.575505	0	0	0	0	0	0	0	1.58722	0	0	0	0.938466	0.938466	0.575505	0	0.938466	0.938466	0	0	1.2042	0	0	0.938466	0	0	0	0	0.575505	0	0	0	0	0	0	0	0	0
GCCTCTAGTCTCAACA-FCAImmP7536758	0	1.75262	1.75262	0.859834	0	0	0	0.859834	0	0	0	0	0	0	0	0	0	0	0	0	0	0.519618	1.11322	0	1.75262	0	0.519618	0.859834	0.519618	0	0	0	0	0.519618	0	0.859834	0.519618	0	0.519618	0.859834	0	0	0.859834	0	0	0	0	0.859834	0
GCGACCAAGTTGAGTA-FCAImmP7536758	0	0.673588	1.75894	0	0	0.673588	0	0	0	0	0	0	0	0	0	0	0	0	0	1.07245	0	0	0	0	0.673588	0	0	1.57796	1.57796	0	0	1.35681	0.673588	0	1.07245	0.673588	0	0	0	0	0	0	0	0	0	1.07245	0	0.673588	0
GCGAGAAGTACTCTCC-FCAImmP7536758	0	0	0	0.919785	0	0	0	0.919785	0	0	0	0.562113	0	0	0	0	0	0	0	0	0	0.562113	0	0	0	0	0.562113	0.562113	1.18269	0	0	0.919785	0	0	0.562113	0.562113	0	0	0	0	0	0	0	0	0	0	0	0	0
GCGAGAATCAACGGGA-FCAImmP7536758	0	0.466269	1.51825	0.783021	0	0	0	0.783021	0	0	0	0	0	0	0	0.466269	0	0	0	0.466269	0	0	0	0	0.466269	0.466269	0	0.783021	1.51825	0	0.466269	0.466269	0.466269	0	0	0.783021	0.466269	0	0	0.466269	0	0	0.783021	0.466269	0	0	0	0.466269	0
GCGAGAATCCGGGTGT-FCAImmP7536758	0	0	2.33466	0	0	0	0	0	0	0	0	0	0	0	0	0	0	0	0	1.47962	0	0	0	0	0	0	0	1.80614	0.614005	0.614005	0	0	0.614005	0.991633	0.991633	0	0	0	0	0	0.614005	0	0	1.47962	0	0.614005	0	0	0.614005
GCGCAACCAGTAAGCG-FCAImmP7536758	0	0	0.875784	0	0	0	0	0	0	0	0	0	0	0	0	0	0	0	0	0	0	0	0.875784	0	0	0	0	0	0.875784	0	0.875784	0	0	0.875784	0	0.875784	0	0	0	0.875784	0.875784	0	0	0	0	0	0	0.875784	0
GCGCAACGTCAATACC-FCAImmP7536758	0	0	0	0.627938	1.28681	0.627938	0	0.627938	1.28681	0	0	0	0	0	0	0.627938	0	0	0	0.627938	0	0	0	0	0	0	0	1.68059	1.01069	0	0	1.50296	0.627938	0	0	0	0	0.627938	0.627938	0.627938	0	0	0.627938	1.68059	0	0	0	0	0
GCGCAACGTCTCTTTA-FCAImmP7536758	0	0	2.83096	0	0	0	0	0	0	0	0	0	0	0	0	0	1.48622	0	0	1.48622	0	0	0	0	0	0	0	0	0	1.18792	0	0	0	0.760862	1.48622	0	0	0.760862	0	1.18792	0	0	0	0.760862	0	0.760862	0	0	0
GCGCAGTCAGCGATCC-FCAImmP7536758	0	0.97104	2.02324	0	0.97104	0	0	0	0.97104	0	0	0	0	0	0	0	0	0	0	0	0	0	0.97104	0	0.97104	0	0	0	0	0	0	0	0	0	0	1.77869	0	0	0	0.97104	0	0	0	0	0	0	0	0	0
GCGCAGTGTTATGCGT-FCAImmP7536758	0	0	1.1723	0	0	0	0	0	0	0	0	0	0	0	0	0	0	0	0	0.748914	0	0	0	0	0	0	0	0	0	0	0	0.748914	0	0.748914	1.69723	0.748914	0.748914	0	0.748914	0	0	0	0	0	0	0	0	0	0
GCGCAGTTCCAGTATG-FCAImmP7536758	0	0	2.13328	0	0	0	0.657685	0	0	0	0	0	0	0	0	0	0	0	0	0.657685	0	0	0.657685	0	0	0	0	1.05104	1.05104	0	0	0	0.657685	1.05104	0.657685	0.657685	0	0	0	0	0	0	0	0	0	0	0	0	0
GCGCAGTTCGCCATAA-FCAImmP7536758	0	0.680733	0.680733	0	0	0	0	0	0	0	0	0.680733	0	0	0	0	0.680733	0	0	0	0	0	1.36761	0	0.680733	0	0	0.680733	0	0	0	0	0	0.680733	0.680733	0.680733	0	0	0	0.680733	0	0	0	0	0	0	0	0	0
GCGCAGTTCTGGCGTG-FCAImmP7536758	0	0.889578	0	0.889578	0	0.889578	0	0.889578	0	0	0	0	0	0	0	0	0	0	0	1.35279	0	0	0	0	0.889578	0	0	0	0	0	0	0	0	0	0	0.889578	0	0	0	0	0	0	0.889578	0	0	0	0	0	0
GCGCAGTTCTTGTATC-FCAImmP7536758	0	0	2.17539	0	0	0	0	0	0	0	0	0	0	0	0	0	0	0	0	0.680925	0	0	0	0	0	0	0	1.3679	1.3679	0	0	1.08228	0	0	1.92487	0.680925	0	0.680925	0	1.08228	0.680925	0	0	0	0	0	0	0	0
GCGCCAAAGTGACTCT-FCAImmP7536758	0	0	1.85952	0	0	0	0	0	0	0	0	0	0	0	0	0	0	0	0	0	0	0	0	0	0	0	0	1.67457	0	0	0.734351	0	0	0	1.44748	0	0.734351	0	0	1.44748	0.734351	0	0	1.15318	0	0	0	0.734351	0
GCGCCAATCCTTTCTC-FCAImmP7536758	0	0	0.711964	0	0	0	0	0	0	0	0	0	0	0	0	0	0	0	0	0.711964	0	0	1.41439	0	0	0	0	0.711964	1.12362	0	0	0.711964	0	0.711964	1.12362	0	0.711964	0	0	0	0	0	0	0	0	0.711964	0	0	0
GCGGGTTAGAGGTAGA-FCAImmP7536758	0	0.614433	2.0527	0.99222	0	0.614433	0	0.99222	0	0	0	0	0	0	0	0.99222	0	0	0	0	0	0	0	0	0.614433	0	0	0.614433	0.614433	0	0	0.614433	0.99222	0	0	0.614433	0	0	0	0.614433	0	0	0	0	0	0	0	0	0
GCGGGTTTCACAATGC-FCAImmP7536758	0	0.778405	0.778405	1.21075	1.74257	0	0.778405	1.21075	1.74257	0	0	0	0	0	0	0	0	0	0	0	0	0	0.778405	0	0.778405	0	0	0.778405	0	0	0	0	0	0	0	1.21075	0	0	0	0	0	0	0	0.778405	0	0	0	0	0
GCGGGTTTCCTTGACC-FCAImmP7536758	0	0.962458	1.44368	0	0	0	0	0	0	0	0	0	0	0	0	0	0	0	0	0.962458	0	0	0	0	0.962458	0	0	0.962458	0.962458	0	0	0	0	0	0	2.01123	0	0	0	0	0	0	0	0	0	0	0	0	0
GCTCCTAAGCAGCGTA-FCAImmP7536758	0	0.595352	1.23576	0.965972	0	0.595352	0	0.965972	0	0	0	0	0	0	0	0	0	0	0	0	0	0	0	0.595352	0.595352	0.965972	0	0	0.595352	0	0	0.965972	0	0	0.595352	0.595352	0	0	0.965972	0.595352	0	0.595352	0.595352	0.595352	0	0	0	0	0
GCTCCTAGTGTTGAGG-FCAImmP7536758	0	1.43217	1.75469	0	0	0	0	0	0	0	0	0	0	0	0	0	0	0	0	0	0	0	0.953155	0	1.43217	0	0	0.953155	0	0	0	0	0	0	0	0	0	0.953155	0	0	0	0	0	0	0	0.953155	0	0	0
GCTCCTATCCCTAACC-FCAImmP7536758	0	0	0	0	3.20692	0	1.83535	0	3.20692	0	0	0	0	0	0	0	0	0	0	0	0	0	0	0	0	0	0	0	0	0	1.29024	0	0	0	0	0	0	0	0	0	0	0	0	0	0	0	0	0	0
GCTCTGTCACTTCGAA-FCAImmP7536758	0	0	1.07556	1.76285	0.675905	0	0	1.76285	0.675905	0	0	0	0	0	0	1.07556	0	0	0	0	0	0	1.36032	0	0	0	0	1.07556	0	0	0	0	0	0.675905	0.675905	0	0.675905	0	0	0	0	0	0	0	0	0	0	0	0
GCTCTGTGTGTAACGG-FCAImmP7536758	0	0	0	0.816949	0	0	0.816949	0.816949	0	0	0	0	0	0	0	0	0	0	0	0.816949	0	0	0.816949	0	0	0	0	0.816949	0	0	0	0.816949	0	0	0	1.2605	0	0	0	0	0	0	0.816949	1.2605	0	0	0	0	0
GCTGCAGAGCTATGCT-FCAImmP7536758	0	0	1.37832	0	0	0.68784	0	0	0	0	0	0	0	0.68784	0	0	0	0	0	0.68784	0	0	0.68784	0	0	0	0	0	0	0.68784	0.68784	0	0	0	0	0	0	0	0	1.37832	0	0	0	0.68784	0	0.68784	0	0	0
GCTGCAGAGTTACCCA-FCAImmP7536758	0	1.14028	1.65924	0	0	0	0	0	0	0	0	0	0	0	0	0	0	0	0	0	0	0	0	0	1.14028	0	0	0	1.14028	0	0	0	0	0	1.14028	1.14028	0	0	0	1.14028	0	0	0	1.14028	0	0	0	0	0
GCTGCAGGTTGTACAC-FCAImmP7536758	0	0	0	1.10749	2.72046	0	0	1.10749	2.72046	0	0	0	0	0	0	0	0	0	0	1.10749	0	0	0	0.699813	0	0	0	1.10749	0	0	0	0.699813	0	0	0	0	0	0	0	0.699813	0	0	0	1.10749	0	0	0	0	0
GCTGCGAAGTACCGGA-FCAImmP7536758	0	1.01774	1.01774	1.01774	0	0	0	1.01774	0	0	0	0	0	0	0	0	0	0	0	0	0	0	0	0	1.01774	0	0	0.633116	0.633116	0.633116	0	0.633116	1.29484	1.29484	0	0.633116	0	0.633116	0	0.633116	0.633116	0	0	1.01774	0	0	0	0	0
GCTGCTTCATAGACTC-FCAImmP7536758	0	0	0.832565	0	0	0	0	0	0	0	0	0	0	0	0	0	0.832565	0	0	0.832565	0	0	1.28049	0	0	0	0	0	1.82404	0.832565	0	0.832565	0	0	0	0	0	0	0	0	0	0	0	0.832565	0	0	0	0.832565	0
GCTGCTTGTCCATGAT-FCAImmP7536758	0	1.19014	1.90492	0	0	0	0	0	0	0	0	0	0	0	0	0	0	0	0	0.762567	0	0	0	0	1.19014	0	0	0.762567	0	0	0	0	0.762567	0	1.19014	0.762567	0	0	1.19014	0	0	0	0	0	0	0	0	0	0
GCTGCTTTCGATCCCT-FCAImmP7536758	0	0	0	0	0	0	0	0	0	0	0	0	0	0	0	0	0	0	0	0	0	0	0	0	0	0	0	0	0	0	0	0	0	0	0	1.32022	0	0	0	0	0	0	0	0	0	1.32022	0	1.87003	0
GCTTCCAAGAAGCCCA-FCAImmP7536758	0	0.578827	2.2642	0	0	0	0	0	0	0	0	0	0	0	0	0	0	0	0	0	0	0	0	0	0.578827	0	0	0.943084	0.578827	0	0	1.41968	0	0	0.578827	1.20951	0	0	0.578827	0	0	0	0	0.578827	0	0	0	0	0
GCTTCCAGTTACGGAG-FCAImmP7536758	0	0	0	0	0	0	0	0	0	0	0	0	0	0	0	0	0	0	0	0	0	0	0	0	0	0	0	0	0	0	0	0	0	0	0	0	0	0	0	0	0	0	0	0	0	0	0	0	0
GGAAAGCCAAGGTTTC-FCAImmP7536758	0	0	0	2.32813	3.00053	0.768876	0	2.32813	3.00053	0	0	0	0	0	0	0	0	0	0.768876	1.0065	0	0	0	0	0	0	0	1.0065	1.0065	0	0	0	0	0	0.768876	0	0.456583	0.456583	0	0.456583	0	0	0	0	0	0	0.456583	0	0
GGAAAGCCAGGGCATA-FCAImmP7536758	0	0.750593	1.96717	0.750593	0	0	0	0.750593	0	0	0	0.750593	0	0	0	0.444127	0	0	0	0	0	0	0	0	0.750593	0	0.444127	0.750593	1.33385	0	0.750593	0	0	0	0.444127	1.33385	0	0.444127	0	0.444127	0	0	0	0	0	0	0	0	0
GGAAAGCGTTAAAGAC-FCAImmP7536758	0	0	0	2.04192	0	0	0	2.04192	0	0	0	0	0	0	0	0	0	0	0	0	0	0	0	0	0	0	0	1.17407	1.17407	0	0	0	0	0	0	1.17407	0	0	0	0	0	0	0	0	0	0	0	0	0
GGAACTTAGACTTTCG-FCAImmP7536758	0	0.752873	0.752873	0	0	0	0	0	0	0	0	0	0	0	0	0.752873	0	0	0	0.752873	0	0	0	0	0.752873	0	0	0	0.752873	0	0	0	0	0	0.752873	1.70336	0	0.752873	0	0.752873	0	0	0	0.752873	0	0.752873	0	0	0
GGAACTTGTCGCATCG-FCAImmP7536758	0	0	1.02017	0	0	0	0	0	0	0	0	0	0	0	0	0	0	0	0	0	0	0	0	0	0	0	0	1.02017	1.02017	1.02017	0	0	0	0	0	2.09121	0	0	0	0	1.02017	0	0	1.51455	0	0	0	0	0
GGAATAACACAGGTTT-FCAImmP7536758	0	0	1.39995	0.70227	0	0	0	0.70227	0	0	0	0	0	0	0	0	0	0	0	1.11076	0	0	0	0	0	1.11076	1.11076	0.70227	0	0	0	0.70227	0.70227	0.70227	0	0	0	0	0	0.70227	0.70227	0	0.70227	0	0	0	0	0	0
GGAATAAGTCTCCATC-FCAImmP7536758	0	1.11902	0.864817	0	0	0	0	0	0	0	0	0	0	0	0	0	0	0	0	0	0	0	0	0	1.11902	0	0.864817	0	1.11902	0	0	0	0	0	0	0	0.864817	0.523121	0	0.523121	0	0	0.523121	0	0	0	0	0	0
GGACAAGGTGGCGAAT-FCAImmP7536758	0	0	1.35813	0	0	0	0	0	0	0	0	0	0	0	0	0	0	0	0	0	0	0	0	0	0	0	0	0	0	0	0	0	0	0	1.35813	0.893824	0	0.893824	0.893824	0	1.35813	0	0	0	0	0.893824	0	0	0
GGACAGACACACTGCG-FCAImmP7536758	0	0	0.740724	0	0	0	0	0	0	0	0	0	0	0	0	0	0	0	0	0	0	0	0	0	0	0	0	1.16156	0	0	0.740724	0	0	0	0	1.16156	0	0	0	0	0	0	0	0	0	0	0	0	0
GGACAGACAGGTGCCT-FCAImmP7536758	0	0.887163	1.57041	0	0	0	0	0	0	0	0	0	0	0.668933	0	0.389388	0	0	0	0.389388	0	0	0	0.389388	0.887163	0	0	0.389388	1.75107	0	0	0.668933	0	0	0	0.887163	0.668933	0.389388	0.389388	0.389388	0	0	0	0.668933	0	0	0	0.668933	0
GGACAGATCAGGATCT-FCAImmP7536758	0	1.46276	0	0	0	0	0	0	0	0	0	0	0	0	0	0	0	0	0	0	0	0	0	0	1.46276	0	0	0	2.39366	0	0	0	0	0	0	0	0	0	0	0	0	0	0	0	0	0	0	0	0
GGACAGATCGATGAGG-FCAImmP7536758	0	1.28606	1.59488	0	0.83692	0	0	0	0.83692	0	0	0.83692	0	0	0	0	0	0	0	0	0	0	0	0	1.28606	0	0	0	0	0	0	0	0	0.83692	0.83692	0	0	0	0	1.59488	0	0	0	0	0	0	0	0	0
GGACAGATCTTGTTTG-FCAImmP7536758	0	1.26962	1.8114	0	0	0	0	0	0	0	0	0	0	0.824068	0	0	0	0	0	0	0	0	0	0	1.26962	0	0	0	1.26962	0	0	0	0.824068	0	1.26962	0	0	0	0	0.824068	0	0	0	0	0	0.824068	0	0	0
GGACATTAGCCGATTT-FCAImmP7536758	0	0.948672	2.27239	0.582852	0	0	0	0.582852	0	0	0	1.21593	0	0	0	0	0.948672	0	0	0.582852	0	0	0.582852	0	0.948672	0.582852	0.582852	0.948672	0.948672	0	1.42661	0	0.582852	0	0.582852	1.42661	0	1.21593	0	0	0.582852	0	0	0	0	0	0	0	0.582852
GGACATTGTAGCTGCC-FCAImmP7536758	0	1.18815	1.18815	0	0	0	0	0	0	0	0	0	0	0	0	0	0	0	0	0.761045	0	0	0.761045	0	1.18815	0	0	0	1.18815	0.761045	0	0	0	0	0	1.18815	0	0	0	1.18815	0	0	0	0	0	0	0	0	0
GGACATTTCAGTGTTG-FCAImmP7536758	0	0	0.853053	0	0	0	0	0	0	0	0	0	0	0	0	0	0.853053	0	0	0.853053	0	0	0.853053	0	0	0	0	0	1.8543	0	0	0	0	0	0.853053	0.853053	0	0	0	0	0.853053	0	0	0	0	0	0	0	0
GGACATTTCTTGTATC-FCAImmP7536758	0	0	1.99436	0	0	0	0	0	0	0	0	0	0	0	0	0	0	0	0	0	0	0	0	0	0	0	0	0.645417	1.31382	0.645417	0	0.645417	0	0	1.53194	1.31382	0.645417	0	0	1.31382	0	0	0	0.645417	0	0	0	0	0
GGACGTCAGGGTCTCC-FCAImmP7536758	0	0	1.91631	0.895664	0	0	0	0.895664	0	0	0	0	0	0	0	0	0	0	0	0	0	0	0	0	0	0	0	1.36044	0.895664	0	0	0.895664	0	0.895664	0.895664	0.544926	0.544926	0	0	0.544926	0	0	0	0	0	0	0	0.544926	0
GGACGTCGTTCAGCGC-FCAImmP7536758	0	0	0.942383	0.942383	2.74835	0.420045	0.714938	0.942383	2.74835	0	0	0	0	0	0	0.420045	0.420045	0	0	1.12756	0	0.420045	0.714938	0	0	0	0	1.4188	1.74016	0	0	0	0	0	0	0.714938	0	0.420045	0	0.714938	0	0	0	0	0.420045	0.420045	0	0	0
GGACGTCTCAACACTG-FCAImmP7536758	0	0	2.2302	0.782054	0	0	0	0.782054	0	0	0	0	0	0	0	0	0	0	0	0	0	0	0	0	0	0	0	1.51686	1.21548	0	0	0	0	0.782054	0	0	0.782054	0	0	1.21548	0	0	0	0.782054	0	0	0	0.782054	0
GGACGTCTCCGCTGTT-FCAImmP7536758	0.916081	0	1.94561	0	0	0	0	0	0	0	0	0	0	0	0	0	0.916081	0	0	0	0	0	0	0	0	0	0	0.916081	0	0	0	0	0	0	0	0.916081	0	0	0	0	0	0	0	0	0	0	0	0.916081	0
GGAGCAACATCACAAC-FCAImmP7536758	0	0	1.28967	0	0	0	0	0	0	0	0	0	0	1.28967	0	0	0	0	0	0	0	0	0	1.28967	0	0	0	0	0	0	0	0	0	0	0	1.28967	0	0	0	0	0	0	0	0	0	0	0	0	0
GGATGTTGTAAGTGTA-FCAImmP7536758	0	0.842941	2.11355	1.46047	2.82603	0	0.507778	1.46047	2.82603	0	0	0	0	0	0	0.507778	0	0	0	0.842941	0	0.507778	0	0.507778	0.842941	0	0	1.29373	0.507778	0	0	0	0	0	0	0.842941	0	0	0	0.842941	0	0	0	1.09353	0	0.507778	0	0.507778	0
GGATGTTGTTAAAGAC-FCAImmP7536758	0	1.36645	2.64946	0	0	0.900449	0	0	0	0	0	0	0	0	0	0	0.900449	0	0	1.68308	0	0	0	0	1.36645	0	0	0	0	0.900449	0.900449	0.900449	0.900449	0	1.9232	1.36645	0	0	0	0	0	0	0	0	0	0	0	0	0
GGATGTTTCGACAGCC-FCAImmP7536758	0	0.97756	2.03233	0.603759	0.603759	0	0	0.603759	0.603759	0	0	0	0	0	0	0	0	0	0	0	0	0	0	0	0.97756	0	0	0	0.603759	0	0	0	0.97756	0	1.63801	0.97756	0	0	0	0.603759	0.603759	0	0.603759	0	0	0	0	1.24903	0
GGATTACAGAAGGCCT-FCAImmP7536758	0	0.853904	2.04692	0	0	0	0	0	0	0	0	0	0	0.853904	0	0	0	0	0	0	0	0	0	0	0.853904	0	0	1.30768	0	0	0	0	0	0	1.61867	0.853904	0.853904	0	0.853904	0	0	0	0	0.853904	0	0	0	0	0
GGCAATTAGCAACGGT-FCAImmP7536758	0	0	1.50725	1.50725	0	1.0142	0	1.50725	0	0	0	1.0142	0	0	0	0	0	0	0	0	0	0	0	0	0	0	0	1.50725	0	0	0	1.83601	0	0	0	1.0142	0	1.0142	0	0	0	0	0	1.0142	0	1.50725	0	0	0
GGCAATTCACCTGGTG-FCAImmP7536758	0	0.737182	2.15527	0	0	0	0	0	0	0	0	0	0	0	0	0	0	0	0	0.737182	0	0	0	0	0.737182	0	0	0	1.1569	0	0	0	0	0	0.737182	0	0	0	0	0	0	0	0	0.737182	0	0	0	0	0
GGCAATTGTGTCTGAT-FCAImmP7536758	0	0	1.48183	0.757838	0	0	0	0.757838	0	0	0	0	0	0	0	0	0	0	0	0.757838	0	0	0	0	0	0	0	1.48183	2.05437	0	0	0	0.757838	0	1.18397	0.757838	0	0	0	0.757838	0	0	0	0	0	0	0	0.757838	0
GGCAATTTCTTTAGGG-FCAImmP7536758	0	0	1.4295	0.722159	0.722159	0	0	0.722159	0.722159	0	0	0	0	0	0	0	0	0	0	0.722159	0	0	0	0	0	0	0.722159	0.722159	1.13711	0	0	0	0	0	0	1.4295	0	0	0	0	0	0	0.722159	0.722159	0	0	0	0	0
GGCCGATCAGTTTACG-FCAImmP7536758	0	0	0	0	0	0	0	0	0	0	0	0	0	0	0	0	0	0	0	0	0	0	0.985752	0	0	0	0	0.985752	0	0	0	0	0	0	1.47239	0.985752	0	0.985752	0	0	0	0	0	0	0	0	0	0	0
GGCCGATGTGACTCAT-FCAImmP7536758	0	1.56856	2.25648	0.667798	0	0	0	0.667798	0	0	0	1.06467	0	0	0	0	0	0	0	1.56856	0	0	0	0	1.56856	0	0	0.667798	0.667798	0	0	0	1.06467	0.667798	0	0.667798	0	0	0	0.667798	0	0	0	0	0	0	0	0	0
GGCGACTGTTCGTTGA-FCAImmP7536758	0	0	0	1.86172	2.47398	0	0	1.86172	2.47398	0	0	0	0	0	0	0	0	0	0	1.31302	0	0	0	0	0	0	0	0	1.31302	0	0	0	0	0	0	1.86172	0	0	0	1.31302	0	0	0	0	0	0	0	0	0
GGCGACTTCTACTCAT-FCAImmP7536758	0	0	0	0.607426	2.82603	1.79412	1.92424	0.607426	2.82603	0	0	0	0	0	0	0	0	0	0	0	0	0.607426	0	0	0	0	0	0	0.607426	0	0	0	0	0	0.982604	0	0	0	0	0	0	0	0	0.982604	0	1.64452	0	0	1.25479
GGCGTGTAGCTAAACA-FCAImmP7536758	0	0	1.84358	1.29735	0	0	0	1.29735	0	0	0	0	0	0	0	0	0	0	0	0	0	0	0	0	0	0	0	0	1.84358	0	0	0	0	1.29735	0	1.29735	0	0	0	1.84358	2.19486	0	0	0	0	0	0	0	0
GGCGTGTAGGACGAAA-FCAImmP7536758	0	0	1.55923	0	0	0	0	0	0	0	0	0	0	0	0	0	0	0	0	0	0	0	0	0	0	0	0	2.14128	1.55923	0	0	0	0	0	0	0	0	0	0	0	0	0	0	0	0	0	0	0	0
GGCGTGTAGTCGTACT-FCAImmP7536758	0	0	0	0	0	0	0	0	0	0	0	0	0	0	0	0	0	0	0	0	0	0	0	0	0	0	0	0.938892	1.41447	0	0	0.938892	0.938892	0	0	0	0	0	0	0.938892	0	0	0	0	0	0	0	0	0
GGCGTGTCAGTTAACC-FCAImmP7536758	0	1.12848	1.12848	0.715632	0	0	0	0.715632	0	0	0	0.715632	0	0.715632	0	0	0.715632	0	0	0.715632	0	0	0	0	1.12848	0	0	0.715632	0	0	0.715632	1.41983	0.715632	0	0.715632	1.41983	0	0	0	1.12848	0	0	0.715632	0.715632	0	0	0	0	0
GGCGTGTGTTGGACCC-FCAImmP7536758	0	0	1.46698	0	0	0	0	0	0	0	0	0	0	0	0	0	0	0	0	0	0	0	0	0	0	0	0	0	0	0.98135	0	0	0	0	0	1.46698	0	0	0	0	0	0	0	0	0	0.98135	0	0	0
GGCGTGTTCCCGACTT-FCAImmP7536758	0	0.799707	1.54216	1.54216	0	0	0	1.54216	0	0	0	0	0	0	0	0	0	0	0	0	0	0	0	0	0.799707	0	0	1.23831	0.799707	0	0.799707	0	0	0	0	0.799707	0	0	0	0.799707	0	0	0	0	0	0	0	0	0
GGCTCGAAGTACGATA-FCAImmP7536758	0	0	1.92528	1.08261	0	0	0	1.08261	0	0	0	0	0	0	0	1.08261	0	0	0	0	0	0	0	0	0	0	0	1.5902	0	1.08261	0	0	1.08261	0	2.17582	1.92528	0	0	0	1.08261	0	0	0	0	0	0	0	0	0
GGCTGGTAGGCCGAAT-FCAImmP7536758	0	0.389465	0.66905	0.66905	0	0.389465	0	0.66905	0	0	0	0.66905	0	0	0	0	0	0	0	0	0	0	0.66905	0.66905	0.389465	0	0.389465	0.887303	0.66905	0	0	0.389465	0	0	0	0	0	0.389465	0	0.66905	0.389465	0	0.389465	0	0	0	0	0	0
GGCTGGTGTAATAGCA-FCAImmP7536758	0	0.730927	0.730927	0	0	0	0	0	0	0	0	0	0	0	0	0	0	0	0	0.730927	0	0	0	0	0.730927	0	0.730927	1.44244	0.730927	0	0.730927	0	0	0.730927	2.14465	0.730927	0	0.730927	0	0	0	0.730927	0	0.730927	0	0	0.730927	0.730927	0
GGGACCTCAGGCTCAC-FCAImmP7536758	0	0.619046	1.74298	0	0	0.356679	0	0	0	0	0	0	0	0	0	0	0	0	0	0	0	0	0	0	0.619046	0	0	0.356679	0.356679	0	0.356679	0.356679	0	0.356679	0	1.38631	0.619046	0	0	1.14514	0	0.356679	0	0.356679	0	0	0	0	0.619046
GGGACCTCATGCGCAC-FCAImmP7536758	0	0	0	1.47538	3.0557	1.47538	0.753408	1.47538	3.0557	0	0	0	0	0	0	0	0	0	0	0.753408	0	0	0.753408	0	0	0	0	1.17818	1.70419	0.753408	0	0	0	0.753408	1.17818	1.17818	0	0.753408	0	0	0	0	0	1.17818	0	0	0	0	0
GGGACCTGTTAAGGGC-FCAImmP7536758	0	0	2.23935	0.787629	0	0	0	0.787629	0	0	0	0	0	0	0	0.787629	0	0	0	0	0	0	0	0	0	0	0	0.787629	1.94461	0	0	0.787629	0	0	0	0	1.2227	0	0	1.2227	0	0	0	0	0	0	0	0	0
GGGAGATAGCGTGTCC-FCAImmP7536758	0	0	2.90274	1.35343	1.35343	0	0	1.35343	1.35343	0	0	0	0	0	0	0	0	0	0	1.35343	0	0	0	0	0	0	0	0	0.890086	0	0	0	0	0.890086	0	0.890086	0	0	0	0.890086	0	0	0	0	0	0	0	0	0
GGGAGATAGTTGAGTA-FCAImmP7536758	0	0.516844	2.21055	1.10862	0	0	0	1.10862	0	0	0	0.855884	0	0	0	0	0	0	0	0	0	0	0	0	0.516844	0	0.516844	0.516844	0.516844	0	0	0.516844	0	0	0.516844	0.516844	0	0.516844	0	0.516844	0	0	0.516844	0	0	0.516844	0	0	0
GGGAGATCATCGGTTA-FCAImmP7536758	0	0	0.562275	0.562275	0.920012	0	0	0.562275	0.920012	0	0	0	0	0	0	0	0	0	0	0.562275	0	0	0	0	0	0.562275	0.562275	1.56304	1.18295	0	0.562275	0.562275	0	0.562275	0	0	0	0	0	0.920012	0	0	0	0	0	0.562275	0	0.562275	0
GGGAGATGTTTGGCGC-FCAImmP7536758	0	0.543802	2.40835	0.543802	0	0	0	0.543802	0	0	0	1.15298	0	0	0	0.543802	0	0	0	0	0	0	0	0	0.543802	0	0	0.543802	0.894081	0	0	0	0	0.543802	0.894081	0.894081	0.543802	0	0	1.80135	0	0	0	0.894081	0	0	0	0.894081	0
GGGAGATTCCATGCTC-FCAImmP7536758	0	0	1.84547	0	0	0	0	0	0	0	0	0	0	0	0	0	0	0	0	0	0	0	0	0	0	0	0	1.66105	0	0	0	0	0	0	1.14181	0.725717	0	0	0	1.43476	0	0.725717	0	0	0	0	0	0	0
GGGATGAAGATGGCGT-FCAImmP7536758	0	0	1.18847	0	0	0	0	0	0	0	0	0	0	0	0	0	0	0	0	0	0	0	0	0	0	0	0	0	0	0	0	0	0	1.18847	1.18847	0	0	1.18847	0	1.18847	0	0	0	0	0	0	0	0	0
GGGATGAAGTGTTTGC-FCAImmP7536758	0	0	0	1.4158	2.23211	0.712917	0.712917	1.4158	2.23211	0	0	0	0	0	0	0	0.712917	0	0	0	0	0	0	0.712917	0	0	0	0	0.712917	0	0	0	0	0	0.712917	0.712917	0	0	0	0	0	0	0	0	0	0	0	0	0
GGGATGATCTAACCGA-FCAImmP7536758	0	0.730258	2.46438	1.14779	0	0	0	1.14779	0	0	0	0	0	0	0	0	0	0	0	0.730258	0	0	0	0	0.730258	0	0	0.730258	1.14779	0	0	1.66817	0	0.730258	0.730258	0	0	0	0	0.730258	0	0	0	0	0	0	0	1.14779	0
GGGCACTAGTTGAGAT-FCAImmP7536758	0	0	0.651998	0	0	0	0	0	0	0	0	0	0	0	0.651998	0	1.04336	0	0	1.04336	0	0	1.32392	0	0	0	0	0	0	0	0	0	0	1.04336	0	1.04336	0	0	0	0	0	0	0.651998	0	0	0	0	0	0
GGGCACTCAATCACAC-FCAImmP7536758	0	0	2.84258	0	0	0	0.698134	0	0	0	0	0	0	0	0	0	0	0	0	0	0	0	0	0	0	0	0	0	1.10526	0	0.698134	0.698134	1.10526	1.39377	2.08815	1.61741	0	0.698134	0	0	0	0	0	0	0	0	0	0	0
GGGCATCCAACCGCCA-FCAImmP7536758	0	0	1.28824	0	0	0	0	0	0	0	0	0	0	0	0	0	0	0	0	0	0	0	0	0	0	0	0	0	0	0	0	0	0.838631	0	0.838631	1.28824	0	0.838631	0	1.28824	0	0	0	0	0	0	0	0	0
GGGCATCCAAGGGTCA-FCAImmP7536758	0	0	1.23562	0	0	0	0	0	0	0	0	0	0	0	0	0	0	0	0	0	0	0	0	0	0	0	0	0	0	0	0	0	0.797623	0	1.23562	0.797623	0	0.797623	0	0	0	0	0	0	0	0	0	0	0
GGGCATCCAGCGTAAG-FCAImmP7536758	0	0	1.6168	0	0	0	0	0	0	0	0	0.697754	0	0.408539	0	0	0	0	0	0	0	0	0.697754	0	0	0	0	0.408539	0.921816	0	0.408539	0.408539	0	0.921816	1.10475	0.697754	0	0	0	0.921816	1.25934	0	0	0.408539	0	0	0	0.921816	0
GGGCATCTCAGGTTCA-FCAImmP7536758	0	1.31734	1.53572	0.647711	0	0	0	0.647711	0	0	0	0	0	0	0	0.647711	0	0	0	0	0	0	0	0	1.31734	0	0	0.647711	0	0	0	1.71484	0	0.647711	1.31734	1.31734	0	0	0.647711	0.647711	1.31734	0	0	1.31734	0.647711	1.03756	0	0	0
GGGCATCTCCTGCTTG-FCAImmP7536758	0	1.20442	1.92235	0.773531	0	0	0.773531	0.773531	0	0	0	0.773531	0	0	0	0	0	0	0	0.773531	0	0	0	0.773531	1.20442	0	0.773531	0	0	0	0	0	0	0	1.20442	0.773531	0	0.773531	0	0.773531	0	0	0	0	0	0	0	0	0
GGGCATCTCTATGTGG-FCAImmP7536758	0	0.762933	0.762933	0	0	0	0	0	0	0	0	0	0	0	0	0	0	0	0	0.762933	0	0	0	0.762933	0.762933	0	0	0.762933	1.48923	1.19062	0	0	0.762933	0.762933	0	0	0	0	0	0	0	0	0	0.762933	0	0	0	0	0
GGGTCTGCAAGGGTCA-FCAImmP7536758	0	0	0	0.584604	2.99886	1.75192	1.6037	0.584604	2.99886	0	0	0	0	0	0	0	0	0	0	0.951103	0	0.951103	0	0	0	0	0	0.584604	0	0	0.584604	0	0	0	1.21872	0	0.584604	0	0	0	0.584604	0	0	0	0	0.584604	0	0	0.584604
GGGTCTGGTGCAACTT-FCAImmP7536758	0	0.753825	2.18333	0	0	0	0	0	0	0	0	0	0	0	0	0	0	0	0	1.47598	0	0	0	0	0.753825	0	0	0.753825	0.753825	0	0	0	0	0	2.40929	1.47598	0	0	0	0	0	0	0	0	0	0	0	0	0
GGGTTGCGTAGCGTCC-FCAImmP7536758	1.00259	0	2.06703	0	0	0	0	0	0	0	0	0	0	0	0	0	0	0	0	0	0	0	0	0	0	0	0	1.49305	1.00259	0	0	0	0	1.00259	1.00259	1.00259	0	1.49305	0	0	0	0	0	1.00259	0	0	0	1.00259	0
GGTATTGGTCGATTGT-FCAImmP7536758	0	0	2.18691	1.42625	0	0.948381	0	1.42625	0	0	0	1.42625	0	0	0	0	0	0	0	0	0	0	0	0	0	0	0	1.99144	0	0	0	0	0	0	0	0	0	0	0.948381	1.74826	0	0	0	0.948381	0	0.948381	0	0	0
GGTATTGTCGAACTGT-FCAImmP7536758	0	1.64122	1.87925	0	0	0	0	0	0	0	0	0	0	0	0	0	0	0	0	0.870102	0	0	0	0	1.64122	0	0	0	0	0	0	0	0	0.870102	0.870102	0	0.870102	0	0	0	0.870102	0	0	0.870102	0	0	0	0	0.870102
GGTATTGTCGGACAAG-FCAImmP7536758	0	0.735877	1.15519	0	0	0	0	0	0	0	0	0	0	0	0	0	0	0	0	0	0	0	0.735877	0.735877	0.735877	0	0	1.15519	0.735877	0	0	1.15519	0.735877	0	0	0.735877	0	0	0	0.735877	0	0	0	0	0	0	0	0.735877	0
GGTATTGTCGTTTAGG-FCAImmP7536758	0	0.66161	1.89122	0	0	0	0	0	0	0	0	0	0	0	0	0.66161	0	0	0	0	0	0	0	0	0.66161	0	0	0.66161	0	0	0	1.33861	0	0	1.33861	1.73863	0.66161	0	0.66161	1.05634	0	1.05634	0	0.66161	0	0	0	0	0
GGTGCGTAGCTAACTC-FCAImmP7536758	0	0	0	0	0	0	0	0	0	0	0	0	0	0	0	0	0.713979	0	0	0.713979	0	0	0	0	0	0	0	0	1.12629	0	0	0	0	0	1.64256	1.41738	0	0	0.713979	0	0	0	0	0	0	0	0	0.713979	0
GGTGTTAAGTGATCGG-FCAImmP7536758	0	0.831465	2.53925	0	0	0	0	0	0	0	0	0	0	0	0	0	0.831465	0	0	0.831465	0	0	0.831465	0	0.831465	0	0	1.27909	0.831465	1.27909	0	0.831465	0	0	1.5872	0.831465	0	0.831465	0	0	0	0	0	0	0	0	0	0	0
GGTGTTACAACTGGCC-FCAImmP7536758	0	0	0	0	0	0	0	0	0	0	0	0	0	0	0	0	0	0	0	0.953841	0	0	0	0	0	0	0	0	1.43302	0	0	0	0	0	0	0.953841	0	0	0	1.43302	0	0	0	0	0	0	0	0.953841	0
GGTGTTATCGTTGACA-FCAImmP7536758	0	0.646022	0.646022	0	0	0	0	0	0	0	0	1.03527	0	0	0	0	0	0	0	0.646022	0	0	1.03527	0	0.646022	0	0	0	0	0	0	1.03527	0	1.31475	0	0	0	1.03527	0	0	0	0	0	0	0	0	0	0	0
GTAACGTAGGCGACAT-FCAImmP7536758	0	0.655629	2.41501	0	0	0	0	0	0	0	0	0	0	1.04827	0.655629	0	0	0	0	0	0	0	0	0	0.655629	0	0.655629	1.32948	0	0	0	0	0	0	1.54871	0	1.04827	0	0.655629	1.32948	0	0	0	0	0	0	0	1.04827	0
GTAACGTAGGTGCTAG-FCAImmP7536758	0	0	2.14927	0	0	0	0	0	0	0	0	0	0	0.816738	0	0	0	0	0	0.816738	0	0	0	0	0	0	0	1.26022	0	1.26022	0	1.56639	0	0	0	1.26022	0	0	0	0.816738	0	0	0	0	0	0	0	0	0
GTAACGTAGTATCGAA-FCAImmP7536758	0	0	1.66062	0.884122	0	0	0	0.884122	0	0	0	0	0	0	0	0.884122	0	0	0	0	0	0	0	0	0	0	0	0	0	0	0	0	0	0	0	0	0	0	0	1.66062	0	0	0	0	0	0	0	0	0
GTAACGTTCATGTCCC-FCAImmP7536758	0	0	0	2.09651	3.10965	0	2.72625	2.09651	3.10965	0	0	0	0	0	0	0	0	0	0	0	0	0	0	0	0	0	0	0	0	0	0	0	0	0	0	0	0	0	0	0	0	0	0	0	0	0	0	0	0
GTAACGTTCTCTGTCG-FCAImmP7536758	0	0.534833	2.17234	1.34251	0	0	0	1.34251	0	0	0	0	0	0	0	0	0	0	0	0	0	0	0	0	0.534833	0	0	1.13831	0	0	0	0	0.534833	0.534833	0	0.881421	0	0.534833	0	0.881421	0.881421	0	1.13831	0	0	0	0	0	0
GTAACTGAGGGCACTA-FCAImmP7536758	0	1.34993	2.09714	0.887303	0	0	0	0.887303	0	0	0	0	0	0	0	0	0	0	0	1.90424	0	0	0	0	1.34993	0	0	1.34993	0.887303	0	0	0	0	0	0	0.887303	0	0	0	1.34993	0	0	0	0	0	0.887303	0	0	0
GTAACTGGTCGGCATC-FCAImmP7536758	0	1.61104	2.5668	0	0	0	0	0	0	0	0	0	0	0	0	0	0	0	0	1.09995	0	0	0	0	1.61104	0	0	2.199	1.61104	1.09995	1.09995	0	0	0	1.09995	0	0	0	0	0	0	0	0	0	0	0	0	0	0
GTACGTAAGACTCGGA-FCAImmP7536758	0	0	2.28362	0	0	1.01611	0	0	0	0	0	0	0	1.01611	0	0	0	0	0	0	0	0	0	0	0	0	0	0	0	0	0	0	0	0	0	1.01611	0	0	1.01611	0	0	0	0	0	0	0	0	1.01611	0
GTACGTAAGTCATCCA-FCAImmP7536758	0	0	2.15836	0	0	0	0	0	0	0	0	0	0	0	0	0	0	0	0	0	0	0	1.57453	0	0	0	0	0	0	0	0	0	0	0	0	0	0	0	0	1.57453	0	0	0	0	0	0	0	0	0
GTACTCCCACATGGGA-FCAImmP7536758	0	0	1.15621	0.896865	1.15621	0	0	0.896865	1.15621	0	0	0	0	0	0	0	0	0	0	0.896865	0	0	0	0	0	0	0	0.896865	1.15621	0	0.545779	0.545779	0	0	0.545779	0.545779	0.545779	0.545779	0	0.896865	0	0.545779	0	0.545779	0	0	0	0	0
GTACTCCCACGACTCG-FCAImmP7536758	0	0.504975	0.504975	0	0.838929	0	0	0	0.838929	0	0	0	0	0	0	0.504975	0	0	0	0	0	0.504975	0	0	0.504975	0	0	0.504975	0.838929	0	0.504975	0.504975	0	0.838929	0.504975	0.838929	0	0	0	0.838929	0	0	0	0.838929	0	0	0	0	0
GTACTCCGTAGCACGA-FCAImmP7536758	0	0	0	0	0	0	0	0	0	0	0	1.48297	0	1.48297	0	0	0	0	0	1.48297	0	0	1.48297	0	0	0	0	0	1.48297	0	0	0	0	0	0	1.48297	0	0	0	0	0	0	0	2.05566	0	0	0	0	0
GTACTCCTCCATGCTC-FCAImmP7536758	0	1.24942	1.88688	0	0	0	0	0	0	0	0	0.483712	0	0	0	0	0	0	0	0	0	0	0.808335	0.483712	1.24942	0	0	0.808335	1.05301	0	0	0.483712	0	0.483712	0	1.24942	0	0.483712	0	0	0	0	0	0.483712	0	0	0	0.483712	0
GTACTCCTCTGCGGCA-FCAImmP7536758	0	0	0.804321	0	0	0.804321	0	0	0	0	0	0.804321	0.804321	0	0	0	0	0	0	0	0	0	0	0	0	0	0	0	1.54874	0	0	0	0	0	0	0	0	0	0	0.804321	0	0	0	0	0	0.804321	0	0	0
GTACTTTTCACCACCT-FCAImmP7536758	0	0	1.26062	0.987704	2.04643	0	0	0.987704	2.04643	0	0	0	0	0	0	0.987704	0	0	0	0	0	0	0	0	0	0	0	0.61114	0.61114	0	0	0	0	0.61114	0	0.987704	0	0.61114	0	0.61114	0	0	0	0.61114	0	0	0	0	0
GTAGGCCAGCAATCTC-FCAImmP7536758	1.00303	0	2.905	0	0	0	0	0	0	0	0	0	0	0	0	0	1.00303	0	0	1.49359	0	0	0	0	0	0	1.00303	1.00303	1.00303	0	0	0	0	1.00303	1.00303	0	0	0	0	1.00303	0	0	0	0	0	0	0	0	0
GTAGTCACAAATCCGT-FCAImmP7536758	0	0	2.05968	0	0	0	0	0	0	0	0	0	0	0.997267	0	0	0	0	0	0	0	0	0	0	0	0	0	1.48653	1.48653	0	0	0	0	0	0	0.997267	0	0	0	0.997267	0	0	0	0	0	0	0	0	0
GTATCTTAGAGGGCTT-FCAImmP7536758	0	0	2.1253	0	0	0	0	0	0	0	0	0	0	0	0	0	0	0	0	0.719609	0	0	0	0	0	0	0	0.719609	0	0	0	1.13374	0.719609	0	0	1.13374	0	0	0	0	0	0	0	0	0	0	0	0	0
GTATCTTAGCCTCGTG-FCAImmP7536758	0	1.0916	0	0	0	0	0	0	0	0	0	0	0	0	0	0	0	0	0	1.0916	0	0	0	0	1.0916	0	0	1.0916	1.0916	0	0	0	0	0	1.60101	1.0916	0	0	0	0	1.60101	0	0	0	0	0	0	0	0
GTATCTTAGTCAAGCG-FCAImmP7536758	0	0	1.92806	0.777133	0	0.777133	0	0.777133	0	0	0	0	0	0	0	0	0	0	0	0.777133	0	0	0	0	0	0	0	0.777133	0	0	0	0	0	0.777133	0	0.777133	0	0	0	1.2091	0	0	0	1.50977	0	0	0	0	0
GTATCTTGTTCAGTAC-FCAImmP7536758	0	0	1.06798	0	0	0	0	0	0	0	0	0	0	0.67026	0	0	0	0	0	1.57256	0	0	0	1.06798	0	0	0	0	0	0	0	0.67026	0	0	0	0.67026	0	0.67026	0	0.67026	0	0	0	0	0	0.67026	0.67026	0	0
GTATCTTTCTAACGGT-FCAImmP7536758	0	0.439229	0.976269	0.439229	0.439229	0	0	0.439229	0.439229	0	0	0.976269	0	0.439229	0	0	0	0	0	0.439229	0	0	0	0	0.439229	0.976269	0.439229	0.743376	1.16504	0.439229	0.439229	1.46072	0	1.58116	1.46072	0.439229	0.439229	0.439229	0.439229	1.32377	1.32377	0.439229	0	0.439229	0	0	0	0	0
GTATTCTCATCGGACC-FCAImmP7536758	0	1.32761	1.64055	0	0	0	0	0	0	0	0	0	0	0	0	0	0	0	0	0	0	0	0	0	1.32761	0	0	0	0	0.869619	0	0	0	0.869619	0	1.32761	0	0	0	0	0	0	0	0.869619	0	0	0	0	0
GTCAAGTCAGCTGGCT-FCAImmP7536758	0	0.662702	1.56027	0	0	0	0	0	0	0	0	0	0	0	0	0	0	0	0	0	0	0	0	0	0.662702	0	0	0	0	0	0	0	0	0	1.34027	0	0	0	0	0.662702	0.662702	0	0	0	0	0	0	0	0
GTCAAGTTCGAGAACG-FCAImmP7536758	0	1.23588	0.476453	1.04065	0	0.476453	0	1.04065	0	0	0	0.476453	0	0	0	0	0	0	0	1.04065	0	0	0.476453	0	1.23588	0.476453	0.476453	0.476453	0.797824	0	0	0	0	0	0.476453	0	0.476453	0.797824	0	0	0	0	0	0.797824	0	0	0	0.797824	0
GTCACAAGTCTTCGTC-FCAImmP7536758	0	0.723031	1.65683	0.723031	0	0	0	0.723031	0	0	0	0	0	0	0	0	0	0	0	0	0	0	0	0	0.723031	0	0	0	0	0	0	0	0	1.13826	0	1.65683	0.723031	0	0	0.723031	0.723031	0	0	0.723031	0.723031	0	0	0.723031	0
GTCACAAGTGAAATCA-FCAImmP7536758	0	0	1.09642	0	0	0	0	0	0	0	0	0	0	0	0	0	0	0	0	0	0	0	0	0.691501	0	0	0	1.38382	1.38382	0.691501	0	0	0	0	0	1.09642	0	0.691501	0	0	0	0	0	1.09642	0	0	0	0.691501	0
GTCACGGAGCTGTCTA-FCAImmP7536758	0	1.07118	1.57643	0	0	0.672647	0	0	0	0	0	0	0	0	0	0	0	0	0	0	0	0	0	0	1.07118	0	0	0.672647	0	0.672647	0	0	0	0	1.07118	0.672647	0.672647	0	0	0.672647	0	0	0	0.672647	0	0	0	0	0
GTCACGGAGTGAAGAG-FCAImmP7536758	0	0.771649	2.62443	0	0	0	0	0	0	0	0	0	0	0	0	0	0	0	0	0.771649	0	0	0	0	0.771649	0	0	0	0.771649	0	0	0	0	0	1.73224	1.50185	1.20197	0.771649	0	0.771649	0	0	0	0	0	0	0	0	0
GTCATTTAGAGTGAGA-FCAImmP7536758	0	0	1.06002	0	0	0	0	0	0	0	0	0	0	0	0	0	0	0	0	0	0	0	0	0.487851	0	0	0	1.25711	0.487851	0	0.487851	0	0	0.487851	0	0.814313	0.487851	0	0	0.814313	0	0.487851	0.487851	0.487851	0	0	0	0.487851	0
GTCATTTAGTTAGCGG-FCAImmP7536758	0	1.48283	1.80962	0	0	0	0	0	0	0	0	0	0	0	0	0	0	0	0	1.48283	0	0	0	0	1.48283	0	0	0	0	0	0	0	0	0.994254	0	1.80962	0	0	0	1.80962	0	0	0	0	0	0	0	0	0
GTCATTTGTAAAGGAG-FCAImmP7536758	0	0	0	0.63324	0	0	0	0.63324	0	0	0	0	0	0	0.63324	0	0	0	0	0	0	0	0	0	0	0	0	1.51178	1.8409	0	0	1.01791	0	0.63324	0	1.01791	0	0	0	0	0.63324	0	0	0	0	0	0	0.63324	0
GTCATTTGTCTTGTCC-FCAImmP7536758	0	0	2.01799	1.08416	0.502178	0	0	1.08416	0.502178	0	0	1.2835	0	0	0	0	0.502178	0	0	0	0	0	0	0	0	0	0	0.502178	1.2835	0	0	1.59207	0.502178	0.502178	0.502178	0	0	0.834921	0	0.834921	0	0	0	0	0	0.834921	0	0.502178	0
GTCATTTTCATCTGCC-FCAImmP7536758	0	0	1.52938	0	0	0	0	0	0	0	0	0	0	0	0	0	0	0	0	1.03235	0	0	0	0	0	0	0	0.643869	0	0	0	0	0	0	0	0	0	0	0	0	0	0	0	0	0	0	0	0.643869	0
GTCATTTTCGTTACGA-FCAImmP7536758	0	0.434115	1.8619	0.434115	0	0.434115	0	0.434115	0	0	0	0	0	0	0	0	0	0	0	0.73582	0	0	0	0.434115	0.434115	0	0	0.967284	0.967284	0.434115	0.434115	0.73582	0	0.434115	0.73582	0	0.73582	0.434115	0	1.15511	0.967284	0	0	0	0	0	0	0	0
GTCCTCACATATACCG-FCAImmP7536758	0	1.08838	1.37478	0	0	0	0	0	0	0	0	0	0	0	0	0	0	0	0	0	0	0	0	0	1.08838	0	0	0.685486	1.37478	0	1.08838	0	0	0.685486	0	0	0	1.08838	0	0	0	0	0	0	0	0	0	0	0
GTCCTCATCTGTACGA-FCAImmP7536758	0	0	0	0	2.71329	1.10236	1.79644	0	2.71329	0	0	0	0	0	0	0	0	0	0	1.39051	0	0.695959	0	0	0	0	0	1.10236	0	0	0	0	0	0	0	1.10236	0	0	0	0	0	0	0	0	0	1.10236	0	0	1.10236
GTCCTCATCTTCGGTC-FCAImmP7536758	0	1.02945	1.85608	0	0	0	0	0	0	0	0	1.02945	0	0	0	0	0	0	0	0	0	0	1.02945	0	1.02945	0	0	1.52585	1.02945	0	0	0	0	1.02945	0	0	0	0	0	1.52585	0	0	0	0	0	0	0	0	0
GTCGGGTAGGATTCGG-FCAImmP7536758	0	0	1.46506	0	0	0	0	0	0	0	0	0	0	0	0	0	0	0	0	0	0	0	0	0.979789	0	0	0	0.979789	0	0	0	1.79037	0	0.979789	2.66104	0	0	0.979789	0	0	0	0.979789	1.46506	0	0	0	0	0	0.979789
GTCGTAAAGTGCGTGA-FCAImmP7536758	0	0	0	0	0	0	0	0	0	0	0	0	0	0.976578	0	0	0	0	0	0	0	0	0.976578	0	0	0	0	0	0	0	0	0.976578	0	0	0	0	0	1.4611	0	0.976578	0	0	0	0	0	0	0	0.976578	0
GTCGTAAGTTGGTGGA-FCAImmP7536758	0	0	1.71925	0	0	0.763178	0	0	0	0	0	0.763178	0	0	0	0	0.763178	0	0	0.763178	0	0	0	0	0	0	0	0	0	0	0	0	0	0.763178	0	0.763178	0	0	0	0	0	0	0	0.763178	0	0	0	0	0
GTCTCGTCAGTCGATT-FCAImmP7536758	0	0	0	0.981942	2.70228	1.33044	1.96319	0.981942	2.70228	0	0	0	0	0	0	0	0	0	0	0.442469	0	0.748151	0	0	0	0	0	0.442469	1.33044	0	0	0.442469	0	0.442469	1.33044	0	0	0	0	0.442469	0	0	0	0	0	0.442469	0	0	1.1713
GTCTCGTGTGCGGTAA-FCAImmP7536758	0	0.827966	1.58227	0	0	0.827966	0	0	0	0	0	0	0	0	0	0.827966	0	0	0	0	0	0	0	0	0.827966	0	0	1.27461	1.58227	0	0	1.58227	0	0	0	0	0	0	0	0	0.827966	0	0	0	0	0	0	0	0
GTCTCGTGTTTACTCT-FCAImmP7536758	0.693848	0	2.08067	1.09955	0	0	0	1.09955	0	0	0	0	0	0	0	0	0	0	0	0.693848	0	0	0.693848	0	0	0	0	0	1.09955	0	0	0	0.693848	0	0	0	0	0	0	1.09955	0	0	0	0	0	0	0	0	0
GTCTTCGCACCTCGGA-FCAImmP7536758	0	0	1.8456	0	0	0	0	0	0	0	0	0	0	0	0	0	0	0	0	0.847145	0	0	0	0	0	0	0	0.847145	0.847145	1.29909	0.847145	0.847145	0	0	0.847145	0.847145	0	0.847145	0	1.29909	0	0	0	0	0	0.847145	0	0	0
GTCTTCGGTACGACCC-FCAImmP7536758	0	0.330865	1.51062	1.42006	0.330865	0.330865	0.330865	1.42006	0.330865	0	0	0.579051	0	0	0	0.777726	0.579051	0	0	0.579051	0	0.330865	0	0	0.330865	0	0.330865	0.777726	0.943396	0	0	0.330865	0.330865	0	0.330865	0.579051	0	0.579051	0	1.08548	0	0.330865	0.330865	1.08548	0	0	0.330865	0.579051	0
GTGAAGGCATAAAGGT-FCAImmP7536758	0	0	1.41884	0	0	0	0	0	0	0	0	0	0	0	0.942415	0	0	0	0	0	0	0	0	0	0	0	0	0	0	0.942415	0	0	0	0	0	1.41884	0	0	0	0.942415	0	0	0	0	0	0	0	0	0
GTGAAGGTCCAAATGC-FCAImmP7536758	0	1.6715	2.37214	0.732382	0	0	0	0.732382	0	0	0	0	0	0	0	0	0	0	0	0.732382	0	0	0	0	1.6715	0	0	1.15059	0.732382	0	0	0	0	0	0.732382	1.15059	0	0	0	0	0	0	0	0	0	0	0	0	0
GTGAAGGTCGAGAACG-FCAImmP7536758	0	0	1.49869	0	0	0	0	0	0	0	0	1.49869	0	0	0	0	0	0	0	0	0	0	1.49869	0	0	0	0	0	0	0	0	0	0	0	0	0	0	0	0	1.49869	0	0	0	0	0	0	0	0	0
GTGAAGGTCGCCTGTT-FCAImmP7536758	0	0	1.92374	0	0	0	0	0	0	0	0	0	0	0	0	0	0	0	0	0.982238	0	0	0.60716	0.60716	0	0	0	0	1.25437	0	0	1.25437	0	0	0.60716	0.982238	0.60716	0	0	0.60716	0	0	0.982238	0	0	0	0	0.982238	0
GTGCAGCGTAGTAGTA-FCAImmP7536758	0	0	0.886548	0	0	0	0	0	0	0	0	0	0	0	0	0	0	0	0	0	0	0	0	0.886548	0	0	0	0.886548	0	0	0	0.886548	0	0	0.886548	0.886548	0	0	0	0	0	0	0	0	0.886548	0.886548	0	0	0
GTGCAGCTCAAACCAC-FCAImmP7536758	0	0	1.83905	0	0	0	0	0	0	0	0	0.632206	0	0	0	0	0	0	0	0	0	0	0	0	0	0	0	0	1.0165	0	0	1.0165	0	0	1.29343	0.632206	0.632206	0	0.632206	0.632206	0	0	0	0	0	0.632206	0	0	0
GTGCAGCTCTTAGAGC-FCAImmP7536758	0	1.03195	0	0	0	0	0	0	0	0	0	0	0	0	0	0	0	0	0	0	0	0	0	0	1.03195	0	0	0	0	0	0.643569	0	1.03195	0	0.643569	0.643569	1.31097	0	0	1.03195	0	0	0	1.03195	0	0.643569	0	0	0.643569
GTGCAGCTCTTGTTTG-FCAImmP7536758	0	0	1.28429	1.67775	1.95938	0	0	1.67775	1.95938	0	0	0	0	0	0	0	0.626313	0	0	0	0	0	0.626313	0	0	0	0	0	0.626313	0	0	0	0	0	0.626313	1.00847	0	0.626313	0	0.626313	0	0	0	0	0	0	0	0	0
GTGCATACAAAGCGGT-FCAImmP7536758	0	0.986489	1.92954	1.25923	0.610255	0.610255	0	1.25923	0.610255	0	0	0	0	0	0	0	0	0	0	0	0	0	0	0	0.986489	0	0	0	0	0	0	0	0	0	0.986489	1.25923	0	0	0	0.986489	0	0	0	0	0	0	0	0.610255	0
GTGCATACAATGGAGC-FCAImmP7536758	0	0.590681	1.44004	0	0	0.590681	0	0	0	0	0	0	0	0	0	0	0	0	0	0.959517	0	0	0	0	0.590681	0	0	1.44004	1.22837	0	0	1.22837	0.590681	0	0	0	0	0	0	0.590681	0	0	0.590681	0.959517	0	0	0	0	0
GTGCGGTCAGCCACCA-FCAImmP7536758	0	0.861015	2.47859	0	0	0	0	0	0	0	0	0	0	0	0.520447	0.520447	0	0	0	0.520447	0	0	0	0	0.861015	0	0	0.520447	0	0	0	0	0	0	0	0	0	0	0	0.861015	0	0	0	0	0	0	0	0.520447	0
GTGCGGTGTCGGGTCT-FCAImmP7536758	0	2.09902	1.5215	1.5215	0	0	0	1.5215	0	0	0	0	0	0	0	0	0	0	0	0	0	0	0	0	2.09902	0	0	0	2.09902	0	0	0	0	0	0	0	0	0	0	1.5215	0	0	0	0	0	0	0	0	0
GTGCTTCCATAAAGGT-FCAImmP7536758	0	1.13704	2.24814	0	0	0	0.722105	0	0	0	0	0	0	0	0	0	0	0	0	0.722105	0	0	0	0	1.13704	0	0	0	0	0	0	0.722105	0	0	1.13704	0	0	0	0	1.42942	0	0	0	0	0	0	0	0	0
GTGGGTCAGGCTACGA-FCAImmP7536758	0	0	0	1.8369	2.1878	0	0	1.8369	2.1878	0	0	0	0	0	0	0	0	0	0	0	0	0	0	0	0	0	0	1.29158	0	0	0	0	0	0	0	0	0	0	0	1.29158	0	0	0	0	0	0	0	0	0
GTGGGTCAGGTTACCT-FCAImmP7536758	0	1.22925	1.22925	0.792692	0	0	0.792692	0.792692	0	0	0	0	0	0	0	0	0	0	0	0	0	0	0	0	1.22925	0	0	1.95256	2.11094	0	1.22925	0	0	0	1.22925	1.22925	0	0	0	0	0	0	0	0	0	0	0	0.792692	0
GTGGGTCGTCGGATCC-FCAImmP7536758	0	0.576597	1.41582	0	0	0.939984	0	0	0	0	0	0.576597	0	0	0	0	0	0	0	0	0	0	0.576597	0	0.576597	0	0	2.08191	1.97959	0	0	0	0	0.939984	0.576597	0	1.20594	0.576597	0	1.20594	0	0	0	0.576597	0	0.576597	0	0	0
GTGTGCGAGGTGATAT-FCAImmP7536758	0	0.457454	0.770151	0.457454	0	0.770151	0	0.457454	0	0.457454	0	0	0.457454	0	0	0.457454	0	0	0	0	0	0	0	0	0.457454	0	0	1.36104	0.457454	0	0	0	0	0	0.457454	1.00801	0.457454	0.457454	0	0	0	0	0	0.457454	0	0.457454	0	0	0
GTGTGCGCAAGAGGCT-FCAImmP7536758	0	0	0.659439	1.73493	2.82572	0.659439	0	1.73493	2.82572	0	0	1.73493	0	0	0	0	0	0	0	0	0	0	0	0.659439	0	0.659439	0	0.659439	0	0	0	0	0	0	0	0	0.659439	0	0	0.659439	0	0	0.659439	0.659439	0	0	0	0	0
GTGTTAGCATGCTGGC-FCAImmP7536758	0	0.768907	2.07247	0	0	0	0	0	0	0	0	0	0	0	0	0	0	0	0	0	0	0	0	0	0.768907	0	0	1.72804	0.768907	0.768907	0	1.91501	0	0.768907	1.91501	0.768907	0	0.768907	0	0	0	0	0	0.768907	0	0	0	0.768907	0
GTTAAGCGTGAAGGCT-FCAImmP7536758	0.847374	1.29938	1.29938	0	0	0.847374	0	0	0	0	0	0	0	0	0	0	0	0	0	0.847374	0	0	0.847374	0	1.29938	0	0	0	1.29938	0	0	0	0	0	0.847374	0	0	0	0	0	0	0	0	0	0	0.847374	0	0.847374	0
GTTAAGCGTGTGAAAT-FCAImmP7536758	0	1.03154	1.03154	1.03154	0	0.643269	0	1.03154	0	0	0	0	0	0.643269	0	0	0	0	0	0	0	0	0.643269	0.643269	1.03154	0	0.643269	0	0	0	0	0	0	0	0.643269	1.03154	0	1.03154	0	0.643269	0	0	0.643269	0	0	0.643269	0	0	0
GTTACAGCAAGTCATC-FCAImmP7536758	0	0	1.56669	0	0	1.06311	0	0	0	0	0	0	0	0	0	0	0	0	0	0.666643	0	0	0.666643	0.666643	0	0	0	0.666643	1.34627	0	0	0	0	0	0.666643	0	0	0.666643	0	1.34627	0	0	0.666643	0	0	0	0	0.666643	0
GTTACAGGTGAGGCTA-FCAImmP7536758	0	0.856079	2.5791	0	0	0	0	0	0	0	0	0	0	0	0	0	0	0	0	0.856079	0	0	0	0	0.856079	0	0	1.31045	2.21085	0	0	0	0	0	0	0.856079	0	0	0	1.31045	0	0.856079	0	1.31045	0	0	0	0	0
GTTACAGTCTCCGGTT-FCAImmP7536758	0	0	1.54602	0	0	0	0	0	0	0	0	0	0	0	0	0	0	0	0	0	0	0	0	0	0	0	0	1.04605	1.04605	0	0	0	0	1.04605	1.54602	1.04605	0	0	0	0	0	0	0	0	0	0	0	0	0
GTTCATTAGTAATCCC-FCAImmP7536758	0	0.957485	1.43753	0	0	0	0	0	0	0	0	0	0	0	0	0	0.589212	0	0	0.589212	0	0.589212	0	0.589212	0.957485	0	0	0.957485	1.22604	0.589212	0	0	0	0.589212	0.589212	1.22604	0	0	0	0.589212	0.957485	0	0.589212	0	0	0	0	0	0
GTTCATTGTTATCACG-FCAImmP7536758	0	0	2.33726	0	0	0	0	0	0	0	0	0	0	0	0	0	0	0	0	1.05451	0	0	0	0	0	0	0	0.660251	0.660251	0	0.660251	0	0	0	2.13797	1.33654	0.660251	0	0.660251	0	0	0	0	0.660251	0	0	0	0	0
GTTCATTTCCAGGGCT-FCAImmP7536758	0	0.982917	2.03979	1.46891	0	0.982917	0	1.46891	0	0	0	0.982917	0	0	0	0	0	0	0	0	0	0	0.982917	0.982917	0.982917	0	0	0	1.46891	0	0	0.982917	0	0.982917	0.982917	1.46891	0	0.982917	0	0	0	0	0	0	0	0.982917	0	0	0
GTTCATTTCTTTCCTC-FCAImmP7536758	0	1.85565	0.932819	0	0	0	0	0	0	0	0	0.932819	0	0	0	0	0	0	0	0	0	0	0.571449	0	1.85565	0.571449	0	0.571449	0.571449	0	0	0	0	1.1977	0.571449	1.1977	0	0	0	0.932819	0	0	0	0	0	0.571449	0	0	0
GTTCGGGAGGAGTTGC-FCAImmP7536758	0	0	1.17536	1.38272	0.913435	0	0	1.38272	0.913435	0	0	0	0	0	0	0	0	0	0	0.557577	0	0	0	0	0	0	0	0	0	0	0.913435	0.557577	0.557577	0	0	0	0	0	0	0.913435	0	0.557577	0.557577	0	0	0	0	0	0
GTTCGGGCACTTCGAA-FCAImmP7536758	0	1.09539	0.91339	0.91339	0	0	0	0.91339	0	0	0	0.403855	0	0.403855	0	0	0	0	0	0.690731	0	0	0	0	1.09539	0	0	0	0	0	0	1.24931	0	0.403855	0.403855	0.403855	0	0	0	0.690731	0	0	0.403855	0	0	0	0	0.403855	0
GTTCGGGGTCCAGTTA-FCAImmP7536758	0	1.14978	1.44368	0	0	0	0	0	0	0	0	0	0	0	0	0	0	0	0	0.731766	0	0	0	0	1.14978	0	0	0	0.731766	0	0	0.731766	0	0	1.67053	0	0	0	0	0	0	0	0	0	0	0	0	0	0
GTTCGGGTCGTGACAT-FCAImmP7536758	0	0.753289	2.40836	0	0	0	0.753289	0	0	0	0	0	0	0	0	0	0	0	0	1.17802	0	0	0	0	0.753289	0	0	1.704	1.4752	0.753289	0	0	0	0	0	0.753289	0	0	0	0.753289	0	0	0	0.753289	0	0.753289	0	0	0
GTTCTCGAGTAGCCGA-FCAImmP7536758	0	0	0.924713	0	0	0	0	0	0	0	0	0	0	0	0	0	0	0	0	0	0	0	0	0	0	0	0	0.924713	0	0	0	0	0.924713	0	0	0	0	0	0	0.924713	0	0	0	0	0	0	0	0	0
GTTTCTACACCTTGTC-FCAImmP7536758	0	0	0.930673	0.930673	2.32408	0	0	0.930673	2.32408	0	0	0	0	0	0	0	0	0	0	0.56991	0	0	0	0	0	0	0.56991	0.56991	0.930673	0	0	0	0	0	0	0.56991	0	0.56991	0	0	0	0.56991	1.40424	0	0	0	0	0	0
GTTTCTACAGCTTAAC-FCAImmP7536758	0	0.861725	1.31761	0	0	0	0	0	0	0	0	0	0	0	0	0	0	0	0	1.31761	0	0	1.62958	0	0.861725	0	0	0	0	0.861725	0	0.861725	0	0.861725	0.861725	0.861725	0	0	0	0	0.861725	0	0	0	0	0.861725	0	0	0
GTTTCTACATGTCGAT-FCAImmP7536758	0	0	0	0.910717	3.26819	1.82477	0	0.910717	3.26819	0	0	0	0	0	0	0	0	0	0	0	0	0.555638	0	0	0	0	0	0.555638	0	0	0	0	0	0	0.555638	0.910717	0	0	0	0	0	0	0	0	0	0	0.555638	0.555638	0
GTTTCTAGTCTCTTAT-FCAImmP7536758	0	1.56424	1.56424	0.488483	0	0.815225	0	0.488483	0	0	0	0.815225	0	0	0	0	0	0	0	0.488483	0	0	0	0.488483	1.56424	0	0.488483	0.488483	0.488483	0.488483	0	0.488483	0	0.488483	0	0.488483	0	0.488483	0	0.488483	0	0	0	0	0	0	0	0.488483	0.488483
TAAACCGCAGGCTCAC-FCAImmP7536758	0	0	2.60263	0	0	0	0	0	0	0	0	0	0	0	0	0	0	0	0	0.839713	0	0	1.08976	0	0	0	0	1.08976	0.839713	0	0	0.505522	0	0.839713	0.505522	0	0	0	0	0.839713	0	0	0	0	0	0	0	0	0.505522
TAAACCGTCTTGCCGT-FCAImmP7536758	0	0	0	1.59308	3.2384	1.37097	0	1.59308	3.2384	0	0	0	0	0	0	0	0	0	0	1.37097	0	0	0	0	0	0	0	0	0	0	0	0	0	0.682955	0.682955	0.682955	0	0.682955	0	0.682955	0	0	0	0	0	0.682955	0	0	0
TAAGAGACATTCCTGC-FCAImmP7536758	0	0.699456	2.40934	0	0.699456	0.699456	0	0	0.699456	0	0	0	0	0	0	0	0	0	0	0	0	0	0	0	0.699456	0	0	1.39574	0	0	0.699456	0.699456	0	0	1.61951	0	0	0	0	0	0	0	0	0	0	0	0	0	0
TAAGAGAGTCCAACTA-FCAImmP7536758	0	0.440153	1.78784	0.440153	0	0.440153	0	0.440153	0	0	0	0.744738	0	0.440153	0	0	0	0	0	0	0	0	0	0	0.440153	0	0	0	0.440153	0	0	0.977887	0.440153	1.32567	0.440153	0.440153	0	0	0	1.16682	0.977887	0	0	0	0	0	0	0	0
TAAGCGTTCCTACAGA-FCAImmP7536758	0	0.554153	0.554153	2.49378	2.12879	0	1.16982	2.49378	2.12879	0	0	0	0	0	0	0.554153	0	0	0.554153	0.908635	0	0	0	0	0.554153	0	0	1.16982	0	0.554153	0.554153	0	0	0.554153	0.554153	0	0	0	0	0.554153	0	0	0.554153	1.16982	0	0	0	0	0.554153
TAAGTGCGTTAAAGTG-FCAImmP7536758	0	0	2.19419	0.895921	0	0.545108	0	0.895921	0	0	0	1.15511	0	0	0	0	0	0	0	0.895921	0	0	0	0	0	0	0	1.67687	1.36077	0	0	0.895921	0.545108	0	0.545108	0.895921	0.895921	0	0	1.53126	0	0	0	0	0	0	0	0	0
TACACGAAGCCACGCT-FCAImmP7536758	0	0.901404	1.92457	0	0	0.901404	0	0	0	0	0	0	0	0	0	0	0	0	0	0	0	0	0	0	0.901404	0	0	1.36765	0	0.901404	0	0	0	0	0	0	0	0	0	1.36765	0	0	0	0	0	0	0	0	0
TACACGACACGAAGCA-FCAImmP7536758	0	0.50547	1.28952	0.50547	0	0	0	0.50547	0	0	0	1.28952	0	0.50547	0	0	0.839639	0	0	0.50547	0	0	0.50547	0.839639	0.50547	0	0	1.5987	2.32324	0	0	0.50547	0	0.50547	1.72354	0.50547	0.50547	0.50547	0	0.50547	0	0	0	0	0	0	0	0	0
TACACGAGTGTGAAAT-FCAImmP7536758	0	0	0	1.41494	0	0	0	1.41494	0	0	0	0	0	0	0	0	0	0	0	0	0	0	0	0	0	0	0	1.41494	1.41494	0	0	0	0	0	1.97858	0	1.41494	0	0	1.41494	0	0	0	0	0	0	0	0	0
TACACGATCGTATCAG-FCAImmP7536758	0	0.865215	0.865215	0.865215	0	0	0	0.865215	0	0	0	0	0	0	0	0	0	0	0	0	0	0	1.32203	0	0.865215	0	0	0.865215	0	0.865215	0.865215	0	0	0.865215	0	1.63443	0	0	0	0.865215	0	0	0	0	0	0	0	0	0
TACAGTGAGTACATGA-FCAImmP7536758	0	0	1.36179	1.36179	0	0	0	1.36179	0	0	0	0.896737	0	0	0	0	0	0	0	1.36179	0	0	0	0	0	0	0	0.896737	0	0.896737	0	0	0	0	0	1.36179	0	0	0	0	0	0	0	0	0	0	0	0.896737	0
TACAGTGCAATCCAAC-FCAImmP7536758	0	0	2.05352	0	0	0	0	0	0	0	0	0	0	0	0	0	0	0	0	1.31322	0	0	0	0	0	0	0	2.05352	0	0	0.858265	0.858265	0	0	0	0	0.858265	0	0	0.858265	0	0	0	0	0	0.858265	0	0	0.858265
TACAGTGGTAAGTGTA-FCAImmP7536758	0	1.13388	2.12549	0	0	0	0	0	0	0	0	0	0	0	0	0	0	0	0	0.719717	0	0	0	0.719717	1.13388	0	0	1.65162	0	0	0	0.719717	0	0.719717	1.13388	1.65162	0	0	0	0.719717	0	0	0	0	0	0	0	0	0
TACCTATGTCGGATCC-FCAImmP7536758	0	0.905157	0	0	0	0	0	0	0	0	0	0	0	0	0	0	0	0	0	0	0	0	0	0	0.905157	0	0	0	0.905157	0	0	1.37236	0.905157	0	0	1.37236	0	0.905157	0	0	0	0	0	0	0	0	0	0.905157	0
TACCTTACAATGGAAT-FCAImmP7536758	0	0	1.7571	0.787956	0	0	0	0.787956	0	0	0	0	0	0	0	0	0	0	0	0	0	0	0	0	0	0.787956	0	1.22313	1.22313	0	0	0	0.787956	0	0.787956	1.94512	0	0	0	0.787956	0	0	0	0	0	0	0	0	0
TACGGATCACGAGAGT-FCAImmP7536758	0	0.902753	1.92651	0	0	0	0	0	0	0	0	0.902753	0	0	0	0	0	0	0	0.549965	0	0	0.549965	0	0.902753	0	0	1.54029	1.54029	0	0.902753	0.549965	0	0.549965	0	0	0	0	0	0	0.549965	0	0	0	0	0	0	0	0.549965
TACGGGCAGCCAACAG-FCAImmP7536758	0	0.638087	1.30252	0	0	0.638087	0	0	0	0	0	0	0	0	0	0	0.638087	0	0	1.30252	0	0	0	0	0.638087	0	0	0.638087	0.638087	0.638087	0	0	0	0	0	1.0245	0	0	0	0	0	0	0	0.638087	0	0	0	0.638087	0
TACGGGCCACAGAGGT-FCAImmP7536758	0	0.803503	2.76002	0	0	0	0	0	0	0	0	0	0	0.803503	0	0	0	0	0	0.803503	0	0	0	0	0.803503	0	0	0	0	0	0	0	0	0.803503	0	0.803503	0	0	0	1.2432	0	0	0	0	0	0	0	0	0
TACGGGCCACAGTCGC-FCAImmP7536758	0	1.2706	0.617527	0	0	0	0	0	0	0	0	0	0	0	0	0	0	0	0	0.617527	0	0	0	0.617527	1.2706	0	0	0.996458	0.617527	0	0	0.617527	0	0.617527	0	0.617527	0	0	0	1.2706	0	0	1.9431	0.617527	0	0	0	0	0
TACGGGCCATCCGTGG-FCAImmP7536758	0	0	0	1.50077	0.7709	0	0.7709	1.50077	0.7709	0	0	0	0	0	0	0	0	0	0	0.7709	0	0	0	0	0	0	0	0	1.50077	0	0.7709	0	0	0	0	1.20099	0	0	0	0	0	0	0.7709	0	0	0	0	0	0
TACGGGCGTGTGTGCC-FCAImmP7536758	0	0.480866	1.4079	0	0	0	0	0	0	0	0	0.480866	0	0.480866	0	0	0	0	0	0.480866	0	0	0	0	0.480866	0	0	0	0.480866	0	0	1.04817	0	0.480866	1.24413	0.804218	0.480866	0.804218	0	0	0	0	0.480866	0	0	0	0	0	0
TACGGGCTCCGCTGTT-FCAImmP7536758	0	0.729757	0.729757	0	0	0	0	0	0	0	0	0	0	0	0	0	0	0	0	0	0	0	1.14713	0	0.729757	0.729757	0	0.729757	0.729757	0	0	1.66739	0.729757	1.44072	0	0	0	0	0	0.729757	0.729757	0	0	0	0	0	0	0	0
TACGGTAAGCCGCCTA-FCAImmP7536758	0	0.802754	1.77947	0	0	0	0	0	0	0	0	0	0	0.802754	0	0	0	0	0	0.802754	0	0	0	0	0.802754	0	0	0.802754	0.802754	0	0	0	0	0	0	0	0	0	0	0	0	0	0	0	0	0.802754	0	0	0
TACGGTAAGCTAGCCC-FCAImmP7536758	0	1.19142	1.19142	0	0	0	0	0	0	0	0	0	0	0	0	0	0	0	0	0	0	0	0	0	1.19142	0	0	0	1.49012	0.763545	0	0	0.763545	0.763545	1.19142	0	0	0	0	0	0	0	0	0.763545	0	0	0	0	0
TACGGTAAGTATCTCG-FCAImmP7536758	0	0	1.8861	1.64774	0	0	0.874804	1.64774	0	0	0	0	0	0	0	0	0	0	0	0	0	0	0.874804	0	0	0	0	0	0.874804	0.874804	0.874804	0	0	1.33416	0	0	0	0	0	0	0	0	0	0	0	0	0	0	0.874804
TACGGTACACACATGT-FCAImmP7536758	0	0.873624	1.33267	0.529326	0	0	0	0.529326	0	0	0	0	0	0	0	0	0	0	0	0	0	0	0	0.529326	0.873624	0	0	0.873624	0.529326	0	0	0.529326	0.529326	0.873624	0.529326	1.12926	0.529326	0	0	0.529326	0	0	0	0.873624	0	0	0	0.529326	0
TACGGTAGTAATCGTC-FCAImmP7536758	0	0	0	0	2.3009	1.02841	0.640965	0	2.3009	0	0	0	0	0	0	0	0	0	0	0	0	0.640965	0	0	0	0	0	0	0	0	0	0	0	0	0	0	0	0	0	0	0	0	0	0	0	0.640965	0	0	1.52459
TACGGTAGTAGCGTGA-FCAImmP7536758	0	1.2177	2.16711	0	0	0.466779	0	0	0	0	0	0.466779	0	0	0	0	0	0	0	0.466779	0	0.466779	0	0	1.2177	0	0	0.783763	1.2177	0	0.783763	0.783763	0	0.466779	0.466779	0.466779	0.466779	0.466779	0	1.02408	0.466779	0	0	0	0	0	0	0.466779	0
TACGGTATCAGATAAG-FCAImmP7536758	0	0.657551	1.88409	0	0	0.657551	0.657551	0	0	0	0	0	0	0	0	0	0	0	0	1.55186	0	0	0.657551	0	0.657551	0	0	0.657551	0.657551	0.657551	0	0	0.657551	1.05086	0.657551	1.33241	1.05086	0	0	0	0	0	0	0	0	0	0	1.05086	0
TACTCATTCGCCCTTA-FCAImmP7536758	0	1.39834	1.80513	0	0	0	0	0	0	0	0	0	0	0	0	0.701193	0	0	0	0.701193	0	0	0	0	1.39834	0.701193	0	0.701193	0.701193	0	0	0.701193	0	0	1.39834	1.62228	0.701193	0	0	0	0	0	0	0	0	0	0	0.701193	0
TACTCGCAGCGCTCCA-FCAImmP7536758	0	0	2.56663	0	0	0	0	0	0	0	0	0	0	0	0	0	0	0	0	0.738549	0	0	0	0	0	0	0	0.738549	0	0	0.738549	0	0	0	1.45365	0.738549	0	0	0	0.738549	0	0	0	0	0	0	0	0.738549	0
TACTCGCAGGTTACCT-FCAImmP7536758	0	0	2.69734	0	0	1.04569	0	0	0	0	0	0	0	0.65372	0	0	0	0	0	1.32655	0	0	0	0	0	0	0	0	1.04569	0	0	0	0.65372	0	0.65372	0	0	0	0	1.32655	0	0	0	0	0	0	0	0	0
TACTCGCCAGCCAATT-FCAImmP7536758	0	0	2.53164	0	0	0	0	0	0	0	0	0	0	0	0	0	0	0	0	0	0	0	0	0	0	0	0	0	2.91024	0	0	0	0	0	1.91501	0	0	1.91501	0	0	0	0	0	0	0	0	0	0	0
TACTCGCGTATGCTTG-FCAImmP7536758	0	0	1.69297	0.746163	0	0	0	0.746163	0	0	0	0	0	0	0	0	0	0	0	0	0	0	0	0	0	0	0	0	0.746163	0.746163	0	0	0	0	1.16869	0.746163	0	0	0	0.746163	0	0	0	0.746163	0	0.746163	0	0.746163	0
TACTCGCTCATTCACT-FCAImmP7536758	0	0	2.61183	1.52754	0	1.03084	0	1.52754	0	0	0	0	0	0	0	0	0	0	0	1.8579	0	1.03084	0	0	0	0	0	0	0	0	0	0	0	1.03084	0	1.03084	0	1.03084	0	1.03084	0	0	0	0	0	0	0	0	0
TACTTACGTGCTAGCC-FCAImmP7536758	0	0	2.06548	0	0	0	0	0	0	0	0	0	0	0	0	0	0	0	0	0.685193	0	0	0	0	0	0	0	0	0.685193	1.08799	1.08799	0	0	0	1.77847	0	0.685193	0	0	0	0	0	0	0.685193	0	0	0	0	0
TACTTGTCATCGATTG-FCAImmP7536758	0	1.53502	1.80795	0	0	0.547126	0	0	0	0	0	1.1584	0	0.547126	0.898761	0.547126	0	0	0	0.547126	0	0	0	0.547126	1.53502	0	0	0	0.898761	0	0	0	0	0.547126	0.898761	0	0	0.547126	0.547126	0.898761	0	0	0	0.547126	0	0	0	0.547126	0
TACTTGTGTTCGTCTC-FCAImmP7536758	0	0	2.28075	0	0	0	0	0	0	0	0	0	0	0	0	0	0	0	0	0	0	0	0	0	0	0	0	0	0.813089	0	0	0	0	0.813089	0.813089	0	0.813089	0	0.813089	0	0	0	0	0	0	0	0	0	0
TAGACCAAGAGGTAGA-FCAImmP7536758	0	0	1.95323	0	0	0.697424	0	0	0	0	0	0	0	0	0	0	0.697424	0	0	1.3927	0	0	0.697424	0	0	0	0	0.697424	0	0.697424	0	0	0.697424	0.697424	0.697424	0	0	0	0	0	0.697424	0	1.10431	0	0	0	0	0	0
TAGACCACACATAACC-FCAImmP7536758	0	1.6403	0.712546	0	0	0	0	0	0	0	0	0	0	0	0	0	0	0	0	0	0	0	0	0	1.6403	0	0	0	0.712546	1.1244	0	0	0	0	0	1.6403	0	0	0.712546	0	0	0	0	0	0	0	0	0	0
TAGACCACATACTCTT-FCAImmP7536758	0	1.47962	1.2651	0.614005	0	0	0	0.614005	0	0	0	0	0	0	0	0	0	0	0	0	0	0	0	0	1.47962	0	0	0	0	0	0	0	0	0.614005	0.614005	0.614005	0	0	0	0.614005	0.991633	0	0	0.614005	0	0	0	0	0
TAGACCATCCTAGAAC-FCAImmP7536758	0	0.738777	0.738777	0	0	0	0.738777	0	0	0	0	0	0	0	0	0	0	0	0	0.738777	0	0	0.738777	0	0.738777	0	0	0	1.159	0	0	0	0	0.738777	0	0.738777	0	0	0	0	0	0	0	0.738777	0	0	0.738777	0	0
TAGACCATCTGTTTGT-FCAImmP7536758	0	1.13539	1.50865	0	0	0	0	0	0	0	0	0	0	0	0	0	0	0	0	0.533052	0	0	1.13539	0	1.13539	0.533052	0	0.533052	1.33933	0	0	0	0	0.878901	0	0	0	0	0	0.533052	0	0	0.533052	0.533052	0	0	0	0	0
TAGAGCTGTCCGTGAC-FCAImmP7536758	0	1.14743	2.46389	0	0	0	0	0	0	0	0	0	0	0	0	0	0	0	0	0.729979	0	0	0	0	1.14743	0	0	0	0	0	0	1.66774	0	0	0	0	0	0	0	0	0	0	0	0	0	0	0	0.729979	0
TAGCCGGCAACAACCT-FCAImmP7536758	0	0.990674	1.26401	0	0	0	0	0	0	0	0	0	0	0	0	0	0	0	0.613305	1.26401	0	0	0	0.613305	0.990674	0.613305	0.613305	1.47844	0.990674	0	0	1.65491	0.613305	0	0.613305	0.990674	0.990674	0	0.613305	0	0	0	0.990674	0.613305	0	0.613305	0	0	0
TAGCCGGTCAACTCTT-FCAImmP7536758	0	0	1.66896	1.35354	0	0	0	1.35354	0	0	0	0	0	0	0.89017	0	0	0	0	1.35354	0	0	0	0	0	0	0	2.52448	1.90838	0.89017	0	0	0	0	0.89017	0.89017	0	0	0	1.35354	0	0	0	0	0	0	0	0	0
TAGGCATGTTCCGGCA-FCAImmP7536758	0	1.37854	1.60117	0	0	0	0	0	0	0	0	0.687987	0	0	0	0	0	0	0	0.687987	0	0	0	0	1.37854	0	0	0.687987	0	0	0	0	0	0.687987	0	0.687987	0	0	0	0	0.687987	0	0	0.687987	0	0	0	0	0
TAGTGGTGTTTCGCTC-FCAImmP7536758	0	0.955955	1.61001	0	0	0	0	0	0	0	0	0	0	0	0	0	0	0	0	0.588107	0	0	0	0	0.955955	0	0	0.955955	0.955955	0	0	0	0	0	0.588107	1.22428	0.588107	0	0	0.588107	0	0	0	0.588107	0	0	0	0	0
TAGTTGGCACCAGGCT-FCAImmP7536758	0	0.684559	1.37338	0	0	0	0.684559	0	0	0	0	0	0	0	0	0	0	0	0	0.684559	0	0	0	0	0.684559	0	0	0	0	0	0.684559	0.684559	0	0	0	0	0	0	0	0	0	0	0	0	0	0	0	0	0
TAGTTGGGTGTAAGTA-FCAImmP7536758	0	0	0	2.36643	3.2421	1.01387	0	2.36643	3.2421	0	0	0	0	0.63027	0	0	0	0	0	1.01387	0	0	0	0	0	0	0	0	0.63027	0.63027	0	0	0.63027	0	1.01387	0	0	0	0	0	0	0	0	0	0	1.29043	0	0	0
TATCAGGAGCGCTTAT-FCAImmP7536758	0	0	2.10607	0	0	0	0	0	0	0	0	0	0	0	0	0	0	0	0	0	0	0	0	0	0	0	0	1.22533	1.22533	0	0	0	0	0	0	0	0	0	0	0.789659	0	0	0	0	0	0	0	0	0
TATCAGGGTAGATTAG-FCAImmP7536758	0	0	1.89338	0	0	0.662838	0	0	0	0	0	0.662838	0	0	0	0	0	0	0	0	0	0	0	0.662838	0	0	0	0	1.34048	0	1.05799	0	0	0	0	0	0	0	0	1.05799	0	0	0.662838	0	0	0	0	0	0
TATCTCAGTGAGGGAG-FCAImmP7536758	0	0.561886	2.67907	0	0	0	0	0	0	0	0	0	0	0	0	0	0	0	0	0	0	0	0	0	0.561886	0	0	0.561886	0.561886	0	0.561886	0	0.561886	0	0.561886	0.919467	0.561886	0	0	1.83703	0	0	0	0	0	0	0	0	0
TATCTCATCTTGTATC-FCAImmP7536758	0	1.41	0	0	0	0	0	0	0	0	0	0	0	0	0	0	0	0	0	1.41	0	0	0	0	1.41	0	0	0	1.97296	0	1.41	0	0	0	0	0	0	1.41	0	0	0	0	0	0	0	0	0	0	0
TATGCCCGTAGTGAAT-FCAImmP7536758	0	1.05732	1.05732	0.486254	0	0.812008	0	0.486254	0	0	0	0.486254	0	0	0	0.486254	0	0	0	0	0	0	0	0.812008	1.05732	0	0	1.68334	1.05732	0	0	0.812008	0.486254	0	0	0	0.812008	0	0	0.486254	0	0	0.486254	0	0	0.486254	0	0	0.486254
TATGCCCGTTAGGGTG-FCAImmP7536758	0	0.77745	2.08636	0	0	0	0	0	0	0	0	0	0	0	0	0	0	0	0	0	0	0	0	0	0.77745	0	0	0	0.77745	0	0	0	0.77745	0.77745	0	1.51023	0.77745	0	0	1.51023	0	0	0	0	0	0	0	0.77745	0
TATGCCCTCAAGAAGT-FCAImmP7536758	0	0	1.52506	0.78776	0	0	0	0.78776	0	0	0	0	0	0	0	0	0	0	0	0.78776	0	0	0	0	0	0	0	0.78776	0	0	0	0	0	0	0.78776	0.78776	0	0.78776	0	0.78776	0	0	0	0	0	0.78776	0	0	0
TATTACCAGGCAGTCA-FCAImmP7536758	0	0	2.29109	0.635822	0	0	0	0.635822	0	0	0	0	0	0	0	0	0	0	0	0	0	0	0	0	0	0	0	1.51607	0.635822	0	0	0	0	0.635822	1.84553	1.02142	1.02142	1.29902	0	0.635822	0	0	0	0.635822	0	0	0	0	0
TATTACCGTGATAAGT-FCAImmP7536758	0	0	1.7786	0	0.802177	0	0	0	0.802177	0	0	0	0	0	0	0	0	0	0	0	0	0	0	0	0	0	0	1.66891	1.66891	0.479456	0	0	0	0	0	0	0.479456	0	0	0	0	0	1.04577	0	0	0	0	0	0
TATTACCTCAAGGCTT-FCAImmP7536758	0	0	0	1.60423	2.97275	0	1.60423	1.60423	2.97275	0	0	0	0	0	0	0	0	0	0.843582	0	0	0	0	0	0	0	0	0	0	0	0	0	0	0	0	0	0	0	0	1.29455	0	0	0	0	0	0.843582	0	0	0
TATTACCTCCTACAGA-FCAImmP7536758	0	0	2.52461	0	0	0	0	0	0	0	0	0	0	0	0	0	0.890255	0	0	1.35364	0	0	0	0	0	0	0	0.890255	2.10154	0	0	0	0	0	1.35364	0	0	0	0	0	0	0	0	0	0	0	0	0	0
TCAACGATCGCCATAA-FCAImmP7536758	0	0.712599	0	0	0	0	0	0	0	0	0	0	0	0	0	0	0	0	0	0.712599	0	0	1.12447	0	0.712599	0.712599	0	0.712599	1.12447	0	0.712599	0	0	0	0	0	0	0	0	0	0	0	0	0	0	0	0	0.712599	0
TCAACGATCTTAGCCC-FCAImmP7536758	0	0	1.54235	0.799842	1.23848	1.77508	0	0.799842	1.23848	0	0	0	0	0	0	0	0	0	0	0	0	0	0	0	0	0	0	1.23848	1.23848	0	0	0	0	0	0	1.23848	0	0	0	1.23848	0	0	0	0	0	0	0	0	0
TCACAAGAGAATGTGT-FCAImmP7536758	0	0	1.55583	1.05414	0	0	0	1.05414	0	0	0	0	0	0	0	0	0	0	0	1.05414	0	0	0	0	0	0	0	1.55583	1.55583	0	0	1.05414	0	0	0	1.55583	0	0	0	0	0	0	0	0	0	0	0	0	0
TCACAAGAGGTGCACA-FCAImmP7536758	0	0	1.65936	0	0	0	0	0	0	0	0	0	0	0	0	0.883206	0	0	0	0	0	0	1.34476	0	0	0	0	0	0	0	0	0	0	0	1.34476	1.65936	0	0.883206	0	0.883206	0	0	0	0	0	0	0	0	0
TCACAAGCAGTCAGAG-FCAImmP7536758	0	0	2.39509	1.0341	1.31342	0	0	1.0341	1.31342	0	0	0	0	0.645159	0	0	0	0	0	1.31342	0	1.0341	0	0	0	0	0	1.0341	0	0	0.645159	1.0341	0	0	0	0.645159	0.645159	0	0	1.0341	0	0	0	0	0	0	0	1.0341	0
TCACAAGGTCATATCG-FCAImmP7536758	0	0.631463	1.83771	0.631463	0	0	0	0.631463	0	0	0	0	0	0	0	0	0	0	0	0	0	0	0	0	0.631463	0	0	1.01549	0	0	0	0	0	0	1.83771	1.01549	0	0	0	0.631463	0	0	0	0.631463	0	0	0	0	0
TCACGAACATGACGGA-FCAImmP7536758	0	0	2.07313	0	0	0.428262	0	0	0	0	0	0.72715	0	0	0	0	0	0	0	0	0	0	0	0	0	0	0	0	0.72715	0.956958	0	0	0	0	0.72715	1.1437	0	0	0	1.30099	1.30099	0	0	0.72715	0	0	0	0	0
TCAGATGCAAGCGATG-FCAImmP7536758	0	1.23294	2.57692	0	0	0	0	0	0	0	0	0	0	0	0	0	1.23294	0	0	0	0	0	0	0	1.23294	0	0	0	0	0	0	0	0	0	0	1.23294	1.23294	0	0	1.23294	0	0	0	1.23294	0	0	0	0	0
TCAGATGCATGCATGT-FCAImmP7536758	0	0	1.94047	0.994522	0.616113	0	0	0.994522	0.616113	0	0	0.616113	0	0	0	0	0	0	0	0.616113	0	0	0	0.616113	0	0	0.616113	0.616113	0	0.616113	0.616113	0	0.616113	0	0.616113	0.994522	0	0	0	0	0	0	0.616113	0	0	0	0	0	0
TCAGCTCAGCAATCTC-FCAImmP7536758	0	0	2.05405	1.07932	1.92104	0	0	1.07932	1.92104	0	0	0	0	0	0	0	0	0	0	0.678716	0	0	0	0	0	0	0	0	0	0	0	0	0	0	0	0.678716	0.678716	0	0	1.07932	0	0	0	0	0	0	0	0	0
TCAGCTCCATGGGACA-FCAImmP7536758	0.541298	0.890551	1.79636	0.541298	0.541298	0	0	0.541298	0.541298	0	0	0	0	0	0	0.541298	0	0	0	0.890551	0	0.541298	0	0	0.890551	0	0	0.541298	0.541298	0	0	1.1489	0	0	0	1.1489	0.541298	0	0	0.541298	0	0	0	0	0	0	0	0	0
TCAGCTCGTACTTAGC-FCAImmP7536758	0	0	1.14699	0	0	0	0	0	0	0	0	0	0	0	0	0	0	0	0	1.66721	0	0	0	0	0	0	0	1.14699	1.66721	0	0	0	0	0	2.00769	0	0	0	0	0	0	0	0	1.14699	0	0	0	0	0
TCAGCTCGTGGCAAAC-FCAImmP7536758	0	0.6654	1.89786	0	0	0	1.34438	0	0	0	0	0	0	0	0	0	0	0	0	0	0	0	0	0	0.6654	0	0	0.6654	0.6654	0	0	0	0	0.6654	0.6654	1.06144	0.6654	0	0	0.6654	0	0	0	0	0	0	0	0	0
TCAGCTCTCGGCGCTA-FCAImmP7536758	0	0.825651	1.27165	0	0	0.825651	0	0	0	0	0	0	0	0	0	0	0	0	0	0.825651	0	0	0	0	0.825651	0	0	0.825651	1.27165	0	0.825651	0.825651	0	0	0.825651	0	0	0	0	0	0	0	0	0	0	0	0	0	0
TCAGGATGTAGCGATG-FCAImmP7536758	0	0.973186	2.7611	0	0	0	0	0	0	0	0	0	0	0	0.973186	0	0	0	0	0.973186	0	0	0	0	0.973186	0	0	0.973186	0	0	0	0	0	0	2.65119	0.973186	0	0	0	0	0	0	0	1.45692	0	0	0	0.973186	0
TCAGGATTCCGCATCT-FCAImmP7536758	0	0	2.1008	0	0	0.78639	0	0	0	0	0	0	0	0	0	0	0.78639	0	0.78639	0	0	0	0	0	0	0	0	1.2211	1.52309	0	0	0	0	0	0.78639	1.52309	0	0	0	0.78639	0	0	0	0	0	0	0	0	0
TCAGGTAAGATCTGCT-FCAImmP7536758	0	1.24455	1.78217	0	0	0	0	0	0	0	0	0	0	0	0	0	0	0	0	0	0	0	0	0.600917	1.24455	0.600917	0	0	0.973647	0	0	0.600917	0	0	0	1.24455	0.600917	0	0	0.600917	0	0	0.600917	0.600917	0	0	0	0.600917	0.600917
TCAGGTACATGGGAAC-FCAImmP7536758	0	0	1.5624	1.25662	0	0	0	1.25662	0	0	0	0	0	0	0	0	0	0	0	0.813928	0	0	0	0	0	0	0	1.98565	1.25662	0	0	0.813928	0	0.813928	0.813928	0	0.813928	0.813928	1.25662	0.813928	0	0	0	0.813928	0	0	0	0	0
TCAGGTACATTAGCCA-FCAImmP7536758	0	0	1.39647	0	0	0	0	0	0	0	0	0	0	0	0	0	0	0	0	0	0	0	0	0	0	0	0	0	0.924437	0	0	1.39647	0	0	0	0	0	0	0	0	0.924437	0	0	0	0	0	0	0.924437	0
TCATTACCACGTCTCT-FCAImmP7536758	0	0.8982	2.11335	0	0	0	0	0	0	0	0	0	0	0	0	0	0	0	0	0	0	0	0	0.8982	0.8982	0	0	0	0	0	0	0.8982	0	0	0	1.36363	0	0	0	0.8982	0	0	0	0	0	0.8982	0	0	0
TCATTACCAGGAATCG-FCAImmP7536758	0	0.40257	1.69763	1.09281	0	0	0	1.09281	0	0	0	0	0	0	0	0.688801	0.688801	0	0	0.40257	0	0	0	0	0.40257	0	0	1.09281	0.911073	0	0	0.688801	0.40257	0	0.40257	0.688801	0	0	0	0.911073	0	0	0.40257	0	0	0	0	0	0
TCATTTGAGATCTGAA-FCAImmP7536758	0	0	0	0.632412	2.87699	0	0	0.632412	2.87699	0	0	0	0	0.632412	0	0	0	0	0.632412	1.01678	0	0	0	0	0	0	0	0.632412	0	1.01678	0	0	0	0	0	0	0	0	0	0	0	0	0	0.632412	0	1.97061	0	0	0
TCATTTGTCACGGTTA-FCAImmP7536758	0	0	0	0	0	0	0	0	0	0	0	0	0	0	0	0	0	0	0	0	0	0	0	0	0	0	0	0.951298	1.75219	0	0.951298	0.951298	0	0	0	0	0	0	0	0	0.951298	0	0	0	0	0	0	0	0
TCCACACGTCTCTCGT-FCAImmP7536758	0	0	0.83077	0	0	0	0	0	0	0	0	0.83077	0	0	0	0	0	0	0	0	0	0	0	0	0	0.499285	0.499285	0.83077	0	0.83077	0	0	0.499285	0.499285	0.83077	0.499285	0	0	0	0.83077	0.499285	0	0.499285	0	0	0	0	0.499285	0
TCCACACTCCCAACGG-FCAImmP7536758	0	0	1.6813	0	0	0	0	0	0	0	0	1.01124	0	0	0	0	0	0	0	0.628346	0	0	0	0	0	0	0	0	0	0	0	0	0	0	1.01124	0	0.628346	0	0	1.01124	0	0	0	0	0	0	0	0	0
TCGAGGCAGTTTGCGT-FCAImmP7536758	0	0	2.2773	0.585273	0	0	0	0.585273	0	0	0	0	0	0	0	0	0	0	0	0	0	0	0	0	0	0	0	1.21978	0.585273	0	0	0	0	0.585273	1.21978	0	0	0.585273	0	1.21978	0	0	0	0.585273	0	0	0	0.585273	0
TCGCGAGCACGAGAGT-FCAImmP7536758	0	0	1.83749	0	0	0	0	0	0	0	0	0	0	0	0	0	0	0	0	0	0	0	0	0	0	0	0	1.83749	1.83749	0	1.01532	0	0	0	1.01532	0	1.01532	1.01532	0	1.01532	0	0	0	1.01532	0	0	0	0	0
TCGCGAGGTCCATCCT-FCAImmP7536758	0	1.46634	0.980829	0	0	0	0	0	0	0	0	0	0	0	0	0	1.46634	0	0	0	0	0	0.980829	0	1.46634	0	0	0.980829	0	0	0	0	0.980829	1.46634	0	0.980829	0	0	0	0	0	0	0	0	0	0.980829	0	0.980829	0
TCGCGAGTCTGCGTAA-FCAImmP7536758	0	0	1.66186	0.996081	1.66186	0	0	0.996081	1.66186	0	0	0	0	0	0	0	0.617251	0	0	1.27017	0	0	0	0.617251	0	0	0	0.617251	0.617251	0	0	0.617251	0.617251	0	0	0.617251	0	0	0	0.617251	0	0	0.617251	0	0	0.617251	0	0	0
TCGCGTTAGTGGCACA-FCAImmP7536758	0	1.28483	0.835956	0.835956	0	0	0	0.835956	0	0	0	0	0	0	0	0	0	0	0	1.28483	0	0	0	0.835956	1.28483	0	0	0.835956	0	0	0	0	0	1.28483	1.82907	0	0	0	0	0	0	0	0	0	0	0.835956	0	0	0
TCGCGTTCATCCGCGA-FCAImmP7536758	0	0	2.38944	0.621389	0	0	0	0.621389	0	0	0	0.358203	0	0	0	0	0	0	0	0.621389	0	0	0	0.358203	0	0	0	1.27663	1.00174	0	0.358203	0.621389	0.829542	0.621389	0.829542	0.621389	0.621389	0	0	1.49202	0.358203	0.358203	0	0	0	0	0	0	0.358203
TCGCGTTGTGTAAGTA-FCAImmP7536758	0	0	1.71062	1.71062	2.1464	0	0	1.71062	2.1464	0	0	0	0	0	0	0.920602	0	0	0	0.920602	0	0	0	0	0	0	0	2.30905	1.71062	0	0	0	0	0	1.39168	0.920602	0	0	0	0	0	0	0	0	0	0	0	0	0
TCGCGTTTCTAACTCT-FCAImmP7536758	0.586757	0.954086	2.49931	0	0	0	0	0	0	0	0	0	0	0	0	0	0	0	0	1.22214	0	0	0	0	0.954086	0	0	0	0.586757	0	0	0	0.586757	0.586757	0.954086	0.954086	0	0	0	0.586757	0	0	0	0	0	0	0	0	0
TCGCGTTTCTGGTGTA-FCAImmP7536758	1.37302	0	0	0	0	0	0	0	0	0	0	0	0	0	0	0	0	0	0	0	0	0	0	0	0	0	0	0	0	0	0	0	0	0	0	0	0	0	0	0	0	0	0	0	0	0	0	0	0
TCGCGTTTCTGTACGA-FCAImmP7536758	0	0.582293	1.87656	0	0	0	0	0	0	0	0	1.99076	0	0	0	0	0	0	0.582293	1.87656	0	0.582293	0	0	0.582293	0	0	1.21504	0.582293	0	0	0	0	1.21504	0	0.582293	0	0	0	1.21504	0	0	0	0	0	0.947897	0	0.582293	0
TCGGGACCAAGGTGTG-FCAImmP7536758	0	0.612569	0.989664	0	0	0	0	0	0	0	0	0	0	0	0	0	0	0	0	0.612569	0	0	0	0.612569	0.612569	0	0	0	0	0	0	0	0	0	0	0	0	0	0	0.612569	0	0	0.612569	0.612569	0	0	0	0	0
TCGGGACCAGGCTCAC-FCAImmP7536758	0	0	1.96301	0.79937	0	0	0	0.79937	0	0	0	0	0	0	0	0	0	0	0	0.79937	0	0	0	0	0	0	0	0.79937	0	0	0	0	0	0	0	0	0	0	0	0	0	0	0	0	0	0	0	0	0
TCGGTAAAGGGCTCTC-FCAImmP7536758	0	0	1.80805	0	0	0	0	0	0	0	0	0	0	0	0	0	0	0	0	0.615057	0	0	0	0	0	0	0	0.993075	0	0	0	0	0	0	1.26675	0.993075	0	0.993075	0.615057	0.993075	0	0	0.615057	0.615057	0	0	0	0	0
TCGGTAAGTTTGTTGG-FCAImmP7536758	0	0	1.63479	1.11979	0	0	0	1.11979	0	0	0	0	0	0	0	0	0	0	0	0	0	0	0	0	0	0	0	1.63479	0.709069	0	0	0	0	0	0	1.11979	0	0	0	0	0	0	0	0	0	0	0	0.709069	0
TCGGTAATCAGGCGAA-FCAImmP7536758	0	0	0	0.834183	2.17675	0	0	0.834183	2.17675	0	0	0	0	0	0	0	0	0	0	0	0	0	0	0	0	0	0	1.28256	0.834183	0	0	0	0	0.834183	0	0	0	0	0	0.834183	0	0	0	0	0	0	0	0	0.834183
TCGTACCAGAAAGTGG-FCAImmP7536758	0	0.495622	2.75715	0	0	0	0	0	0	0	0	0.495622	0	0	0	0	0	0	0	0.825507	0	0	0	0.495622	0.495622	0.495622	0	1.43689	1.91304	0	0	0.495622	0	0.495622	0	0.495622	1.07314	0	0	0.825507	0	0	0	1.07314	0	0	0	0.825507	0
TCGTACCAGGCAGGTT-FCAImmP7536758	0	0	2.86921	0.782698	0	0	0	0.782698	0	0	0	0	0	0	0	0.782698	0	0	0	0	0	0	0	0	0	0	0	2.09485	1.93685	0.782698	0	0	0	0	0.782698	1.51778	0	0	0	0.782698	0	0	0	0	0	0	0	0.782698	0
TCGTACCTCGCTGATA-FCAImmP7536758	0	1.31025	0	0.855923	0	0	0	0.855923	0	0	0	0	0	0.855923	0	0	0.855923	0	0	1.31025	0	0	0.855923	0	1.31025	0	0	0.855923	0.855923	0	0	0	0	0	0	0	1.31025	0	0	0	0	0	0	0	0	0	0	0	0
TCGTAGATCATGTCTT-FCAImmP7536758	0	0	0.836475	0	0	0	0	0	0	0	0	0	0	0	0	0	0	0	0	1.28549	0	0	2.02037	0	0	0	0	0.836475	0.836475	0.836475	0	0.836475	0	0.836475	1.28549	0	0	0	0	0.836475	0.836475	0	0	0	0	0	0	0.836475	0
TCGTAGATCCAAGTAC-FCAImmP7536758	0	0.788807	2.46869	0.788807	0	0	0	0.788807	0	0	0	0	0	0	0	0	0	0	0	0	0	0	0	0	0.788807	0	0	0	0	1.22423	0	0	0	0.788807	1.75839	0.788807	0	0	0	0	0	0	0	0	0	0	0	0.788807	0
TCTATTGAGACTAGGC-FCAImmP7536758	0	0	0.987721	1.17767	0.445777	0.445777	0	1.17767	0.445777	0	0	0.987721	0	0	0	0.753022	0.445777	0	0	0.753022	0	0	0.987721	0	0	0.753022	0	0.445777	1.17767	0	0	0	0	0	0	0.445777	0	0	0	0	0	0	0	0	0	0	0	0	0
TCTATTGCACGGTTTA-FCAImmP7536758	0	0.765693	1.9099	0	0	0.765693	0	0	0	0	0	0	0	0.765693	0	0	0	0	0	0	0	0	0	0	0.765693	0	0	0	0	0	0	0.765693	0.765693	0	0	0	0	0	0	1.19422	0	0	0	0	0	0	0	0	0
TCTATTGCATCTCGCT-FCAImmP7536758	0.804662	0.804662	1.2447	1.2447	0	0.804662	0	1.2447	0	0	0	0	0	0	0	0	0	0	0	1.2447	0	0	0.804662	0	0.804662	0	0	1.54923	0.804662	0	0	0	0	1.2447	0	1.2447	0	1.2447	0	0	0	0	0	0	0	0	0	0	0
TCTATTGGTCTCAACA-FCAImmP7536758	0	1.06974	1.75553	0	0	0.671568	0	0	0	0	0	0	0	0	0	0	0	0	0	0	0	0	0	0	1.06974	0	0	0	0.671568	0.671568	0	0.671568	0	0.671568	1.06974	1.90863	0	0.671568	0	1.35375	0	0	0	0	0	0.671568	0	0	0
TCTATTGTCAGCACAT-FCAImmP7536758	0	0	2.27059	1.00687	0	0	0	1.00687	0	0	0	0	0	0	0	0	0	0	0	0	0	0	0	0	0	0	0	1.00687	1.00687	0	0	0	0	0	0	1.82633	0	0	0	1.00687	0	0	0	0	0	1.49829	0	0	0
TCTCTAAAGCTAGTTC-FCAImmP7536758	0	0	0	1.46187	2.91227	0.603496	0	1.46187	2.91227	0	0	0	0	0	0	0	0	0	0	0	0	0.603496	0	0	0	0	0	1.78691	1.46187	0	0	0	0	0.977198	0	0	0	0	0	0	0	0	0	0	0	0.603496	0.603496	0	0
TCTCTAATCTTGAGAC-FCAImmP7536758	0	0	1.89485	0	0	0	0	0	0	0	0	0	0	0	0	0	0	0	0	0	0	0	0	0.591869	0	0	0	0.591869	0.961159	0.591869	0	0	0	0	1.76545	0.591869	0	0	0	0	0.591869	0	0	0.591869	0	0	0	0.591869	0
TCTGAGAAGGGCTTCC-FCAImmP7536758	0	0	2.84664	1.25187	0	0	0	1.25187	0	0	0	0	0	0	0	0	0.810236	0	0	0.810236	0	0	0	0	0	0	0	0.810236	0	0	0	0	0	0.810236	1.25187	0.810236	0.810236	0	0	1.55716	0	0	0	0	0	0	0	0	0
TCTGAGACAGTGGAGT-FCAImmP7536758	0	0.730425	1.14801	0.730425	0	0	0	0.730425	0	0	0	0	0	0	0	0	0	0	0	1.4417	0	0	0	0	0.730425	0	0.730425	0.730425	1.4417	0	0	0.730425	0	0	0	0.730425	0	0.730425	0	0	0	0	0.730425	0.730425	0	0	0	0	0
TCTGAGATCGTCTGCT-FCAImmP7536758	0	0	0	1.89746	2.97688	0	0.963058	1.89746	2.97688	0	0	0	0	0.593243	0	0	0	0	0	1.23243	0	1.23243	0.593243	0	0	0	0	0.593243	0	0	0	0	0	1.23243	0.963058	0.593243	0	0	0	0	0	0	0	0	0	0	0	0	0
TCTGAGATCGTGGACC-FCAImmP7536758	0	0.883789	1.3455	0	0	0	0	0	0	0	0	0	0	0	0	0	0	0	0	0.883789	0	0	0.883789	0	0.883789	0	0	2.0919	0	0	0	0	0	1.66016	0.883789	0	0	0	0	0	0	0	0	0	0	0	0	0.883789	0
TCTGGAAGTCGTCTTC-FCAImmP7536758	0	0.948575	0.948575	0	0	0	0.948575	0	0	0	0	0	0	0	0	0	0	0	0	0	0	0	0	0	0.948575	0	0	1.42649	1.42649	0	0	0	0	0.948575	0	0	0	0	0	0	0	0	0	0.948575	0	0	0	0	0
TCTTCGGCAATGAATG-FCAImmP7536758	0	0	1.91267	0	0	0	0	0	0	0	0	0	0	0	0	0	0	0	0	0.893142	0	0	0	0	0	0	0	1.35727	0	0	0	1.67305	0	0.893142	1.35727	1.67305	0	0	0	0	0	0	1.35727	1.35727	0	0	0	0	0
TCTTCGGCAGTAACGG-FCAImmP7536758	0	0.693798	2.39908	0	0.693798	0	0	0	0.693798	0	0	0	0	0	0	0	0	0	0	0	0	0	0	0	0.693798	0	0	0	0	0	0	0.693798	0	0	1.38727	0.693798	0	0	0	0	0	0	0	0	0	0	0	0	0
TCTTCGGCAGTTCCCT-FCAImmP7536758	0	0.704177	1.40279	1.11329	0	0	0	1.11329	0	0	0	0	0	0	0	0	0	0	0	0	0	0	0	0	0.704177	0	0	2.09866	2.32235	0	0	0	0	0	1.11329	0	0	1.11329	0	0	0	0	0	0	0	0	0	0	0
TGAAAGAAGCCGGTAA-FCAImmP7536758	0	0	1.79916	0	0	0	0	0	0	0	0	0	0	0	0	0	0	0	0	1.47317	0	0	0.986384	0	0	0	0	1.47317	1.79916	0	0	0.986384	0	0	0.986384	1.47317	0	0.986384	0	0	0.986384	0	0	0.986384	0	0	0	0	0
TGAAAGAAGCTATGCT-FCAImmP7536758	0	0	2.14211	0	0	0	0	0	0	0	0	0	0	0	0	0	0	0	0	0	0	0	0	0	0	0	0.662519	1.05756	1.33999	0.662519	0.662519	0	0	0.662519	0.662519	1.05756	1.33999	0.662519	0.662519	0	0	0	0	1.05756	0	0	0	0	0
TGAAAGAAGTTCGATC-FCAImmP7536758	0	0	2.21848	0	0	0	0	0	0	0	0	0	0	0	0	0	0	0	0	0	0	0	0	0	0	0	0	1.40426	1.62859	0.70516	0	1.62859	0	0	2.10037	0	0	0	0.70516	0.70516	0	0	0	0	0	0	0	0.70516	0
TGAAAGACATACGCTA-FCAImmP7536758	0	0	1.70879	0	0	0	0	0	0	0	0	0	0	0	0	0	0	0	0	0	0	0	0	0.49837	0	0.49837	0	0	0	0	0	0.829457	0.49837	0.49837	0	1.58437	0.829457	0.829457	0	1.44225	0	0	0	0.49837	0	0	0	0.829457	0
TGAAAGATCCTCATTA-FCAImmP7536758	0	0	0.995866	0	0	0	0	0	0	0	0	0	0	0.617094	0	0	0	0	0	0	0	0	0	0	0	0	0.617094	0.617094	0.995866	0	0	0	0	0	1.48481	0	0.617094	0	0	0.617094	0	0	0.617094	0.617094	0	0	0	0	0
TGAAAGATCTACGAGT-FCAImmP7536758	0.663249	0.663249	1.3411	0	0	0	0	0	0	0	0	0	0	0	0	0	0	0	0	0	0	0	0	0	0.663249	0	0	1.3411	1.3411	0.663249	0	1.05855	1.05855	0	0.663249	1.05855	0.663249	0.663249	0	0	0	0	0	0	0	0	0	0	0
TGACAACAGAGCCCAA-FCAImmP7536758	0	0	0.808507	0	0	0	0	0	0	0	0	1.5547	0	0	0	0	0	0	0	0	0	0	0.808507	0.808507	0	0	0	2.27335	2.59865	0	0	1.24965	0	1.24965	0	0	0	0	0	0	0	0	0	0	0	0	0	0	0
TGACAACGTGTAATGA-FCAImmP7536758	0	0.808991	2.13698	0	0	0	0	0	0	0	0	0	0	0	0	0	0	0	0	0	0	0	1.25027	0	0.808991	0	0	0	0	0.808991	0	0	0.808991	0.808991	1.55539	0	0	0.808991	0	0	0	0	0	0	0	0	0	0	0
TGACTAGAGGAGTACC-FCAImmP7536758	0	1.00241	1.00241	1.35447	0	0	0	1.35447	0	0	0	0	0	0.45422	0	0.45422	0.45422	0	0	0.45422	0	0	0	0	1.00241	0.765416	0	1.00241	1.19385	0.45422	0	1.19385	0	0	0.765416	0	0	0	0	0.45422	0.45422	0	1.00241	0.45422	0	0	0	0	0
TGACTAGAGGCTCAGA-FCAImmP7536758	0	0.776815	2.08533	0.776815	0	0	0	0.776815	0	0	0	0	0	0	0	0	0	0	0	0.776815	0	0	0	0	0.776815	0	0	0	0.776815	0	0	1.50931	0	0	1.20868	0	0	0	0	0.776815	0	0	0	0	0	0.776815	0	0	0
TGACTAGGTAGCTGCC-FCAImmP7536758	0	1.01398	0	1.01398	0	0	0	1.01398	0	0	0	0	0	0	0	0	0.630352	0	0	0.630352	0	0	1.01398	0	1.01398	0.630352	0.630352	1.29056	0	0	0.630352	0	0	1.01398	0	0	0	0	0	0.630352	0.630352	0	1.01398	0	0	0	0	0	0
TGACTTTAGAAGGGTA-FCAImmP7536758	0	0	2.01516	0	0	0	0	0	0	0	0	0	0	0	0	0	0	0	0	0	0	0	0	0	0	0	0	0	0	0	0	0	0	0	0	2.01516	0	0	0	0	0	0	0	0	0	0	0	0	0
TGACTTTCACTAGTAC-FCAImmP7536758	0	0	1.79644	0	0	0	0	0	0	0	0	0	0	0.695959	0	0	0	0	0	0	0	0	0	0	0	0	0	0.695959	0.695959	0	0	0.695959	0	0.695959	0	1.39051	0.695959	0	0	1.10236	0	0	0	0	0	0	0	0.695959	0
TGACTTTGTCTAGCCG-FCAImmP7536758	0	1.12661	1.98177	0	0	0	0.714218	0	0	0	0	0.419562	0	0	0	0	0	0	0	0.419562	0	0	0	0.419562	1.12661	0.419562	0	1.53667	2.11603	0.419562	0	0.941524	0	0	0	0.419562	0	0	0	0.941524	0	0	0	0	0	0	0	0	0
TGACTTTTCGCCGTGA-FCAImmP7536758	0	0	2.75928	1.37566	0	0	0	1.37566	0	0	0	0	0	0	0	0	0	0	0	0	0	0	0	0	0	0	0	0	0	0	0	0	0	0	1.37566	0	0	0	0	0	0	0	0	0	0	0	0	0	0
TGAGAGGAGCCGCCTA-FCAImmP7536758	0	0	0.794517	1.65762	2.98605	1.53474	0.794517	1.65762	2.98605	0	0	0	0	0	0	0	0	0	0	0.794517	0	0	0	0	0	0	0	0	0	0	0.474173	0	0	0.794517	0	0	0	0	0	0	0	0	0	0.474173	0	0	0	0	0
TGAGCATTCCTAGAAC-FCAImmP7536758	0	0	2.02996	0.665171	0	0	0	0.665171	0	0	0	0	0	0	0	0	0.665171	0	0	0	0	0	0	0.665171	0	0	0	1.56429	1.06113	0	0	0	0	0.665171	0.665171	0	0	0	0	1.56429	1.34403	0	0	0	0	0	0	0.665171	0
TGAGCCGAGCACAGGT-FCAImmP7536758	0	0	2.19733	0	0.762201	0	0	0	0.762201	0	0	0.762201	0	0	0	0	0	0	0	0.762201	0	0	0	0	0	0	0	1.18966	0.762201	0	0	0	0.762201	0	0	0.762201	0.762201	0	0	1.71775	0	0	0	0.762201	0	0	0	0	0
TGAGCCGAGCGTGAAC-FCAImmP7536758	0	0	0	0	2.73054	0.611719	0.988498	0	2.73054	0	0	0	0	0	0	0	0	0	0	0.988498	0.611719	0	0	0	0	0	0	0	0	0	0	0	0	0.611719	0	0	0	0.611719	0	0	0	0	0	0	0	0	0	0	0
TGAGGGACATGCGCAC-FCAImmP7536758	0	0	2.11437	0	0	0.547218	0	0	0	0	0	0.898891	0	0	0	0	0	0	0	0.898891	0	0	0	0	0	0	0	0	0.898891	0	0	0.547218	0	0	0	0	0.547218	0.547218	0	0.547218	0	0	0.547218	0	0	0	0	0	0
TGAGGGATCCTCTAGC-FCAImmP7536758	0	1.16239	1.16239	0.741356	0	0	0	0.741356	0	0	0	0.741356	0	0	0	0	0	0	0	0.741356	0	0	0	0	1.16239	0	0	1.6855	0.741356	0	0	1.6855	0	0	0.741356	0	0	0.741356	0	0	0	0	0.741356	0	0	0.741356	0	0	0.741356
TGATTTCAGGTGCAAC-FCAImmP7536758	0	0	1.9784	0	0	0.712229	0	0	0	0	0	0	0	0	0	0	0	0	0	0	0	0	0	0	0	0	0	0	1.41478	0	0	0	0	0	0	0.712229	0	0	0.712229	1.41478	0	0	0	0	0	0	0	0	0
TGCACCTTCAGCCTAA-FCAImmP7536758	0	0.662428	1.33985	0.662428	0	0	0	0.662428	0	0	0	0	0	0	0	0	0	0	0	0	0	0	0	0	0.662428	0	0	1.33985	2.24659	0	0	0.662428	0	0	0	1.33985	0	0	0	0	0	0	0	0	0	0	0	0	0
TGCACCTTCCAAGTAC-FCAImmP7536758	0	0	0.913122	0	0.913122	0	0	0	0.913122	0	0	0	0	0	0	0	0	0	0	0	0	0	0	0	0	0	0	1.38233	1.38233	0	0.913122	1.94138	0	0.913122	2.66923	0.913122	0.913122	0.913122	1.94138	0	0.913122	0	0	0	0	0	0	0	0
TGCACCTTCTTGACGA-FCAImmP7536758	0	0.741299	1.87077	1.68541	1.16231	0.741299	0	1.68541	1.16231	0	0	0	0	0	0	0	0	0	0	0.741299	0	0	0	0	0.741299	0	0	0.741299	0.741299	0	1.16231	0	0	0	0	0.741299	0	0	0	0	0	0	0	0.741299	0	0	0	0	0
TGCCAAATCCCTAACC-FCAImmP7536758	0	0.847298	2.03688	0	0	0	0	0	0	0	0	0	0	0	0	0	0	0	0	0	0	0	0.847298	0	0.847298	0	0	2.03688	0.847298	0	0	0.847298	0.847298	0	0.847298	0	0	0.847298	0	0.847298	0	0	0	0	0	0	0	0	0
TGCCCATTCACATAGC-FCAImmP7536758	0	0	2.20992	0	0	0	0	0	0	0	0	0	0	0	0	0	0	0	0	0.769778	0	0	0.769778	1.49914	0	0	0	0	1.19953	0	0	0	0	0	1.19953	0.769778	0	0	0	0	0	0	0	0	0	0	0	0	0
TGCCCATTCGCCGTGA-FCAImmP7536758	0	0.754719	1.89237	0	0	0	0	0	0	0	0	0	0	0	0	0	0	0	0	0	0	0	0	0	0.754719	0	0	1.47729	0.754719	0	0	0	0	1.47729	0.754719	0	1.17989	0	0	0	0	0	0	0.754719	0	0	0	0	0
TGCCCTACACCCATTC-FCAImmP7536758	0	0	1.39559	0	1.10688	0	0	0	1.10688	0	0	0	0	0	0	1.10688	0	0	0	0.699354	0	0	0	0	0	0	0	0	0	0	0	0	0	0	0	0.699354	0	0.699354	0	0	0	0	0	0	0	0	0	0	0
TGCCCTAGTGATGCCC-FCAImmP7536758	0	0.766987	0.766987	0	0	0	0	0	0	0	0	0	0	0	0	0.766987	0	0	0	0.766987	0	0	0.766987	0	0.766987	0	0	1.1959	1.1959	0	0	1.1959	0	0	0.766987	0.766987	0	0	0	1.1959	0	0	0	0.766987	0	0	0	0.766987	0
TGCCCTATCTGGGCCA-FCAImmP7536758	0	0.916801	2.14082	0	0	0	0	0	0	0	0	0	0	0	0	0	0	0	0	0.916801	0	0	0	0	0.916801	0	0	0	0	0	0	0	0	0	0	0	0	0.916801	0.916801	1.70544	0	0	0	0	0	0	0	0	0
TGCGCAGCAACTGCTA-FCAImmP7536758	0	0	2.14394	0	0	0	0	0	0	0	0	0	0	0	0	0	0	0	0	0.813368	0	0	0	0	0	0	0	0.813368	0	0	0	0	0.813368	0.813368	1.2559	0	0	0	0	0	0.813368	0	0.813368	0	0	0	0	0	0
TGCGCAGCAATCGAAA-FCAImmP7536758	0	1.18768	2.3143	0	0	0	0	0	0	0	0	0	0	0	0	0	0	0	0	0	0	0	0	0	1.18768	0	0	0.76068	0	0	0	0	0	0	0	0.76068	0	0.76068	0	1.18768	0	0	0	0	0	0	0	0	0
TGCGCAGGTCAGATAA-FCAImmP7536758	0	1.33128	1.50015	0	0	0	0	0	0	0	0	0.528553	0	0	0	0	0	0	0	0.528553	0	0	0	0	1.33128	0	0	1.12799	0	0	0	0.872528	0.528553	0.528553	1.33128	0	0.528553	0.528553	0	0.872528	0	0	0.528553	0	0	0	0	0	0
TGCGCAGGTCATACTG-FCAImmP7536758	0	0	0	2.26308	3.52681	1.35348	0	2.26308	3.52681	0	0	0	0	0.540998	0	0.540998	0	0	0	0.890128	0	0.890128	0	0	0	0	0	0	0	0	0	0	0	0.890128	0	0	0	0	0	0.890128	0	0	0	0	0.540998	0.540998	0	0	0
TGCGCAGGTCCGAATT-FCAImmP7536758	0	0	2.27657	0	0	0	0	0	0	0	0	0	0	0	0	0	0	0	0	0	0	0	0	0	0	0	0	0	1.1587	0	0	0.738549	0.738549	0	0	0	0	0	0	0	0	0	0	0	0	0	0	0	0
TGCGCAGTCCTTTCGG-FCAImmP7536758	0	1.05171	1.88519	0.658179	0	0	0	0.658179	0	0	0	0	0	0	0	0	0	0	0	0.658179	0	0	0	0	1.05171	0	0	1.05171	1.05171	0	0	1.33337	0	0	0	0	1.05171	0.658179	0.658179	1.33337	0.658179	0	0	0	0	0	0	1.33337	0
TGCGGGTCAACACGCC-FCAImmP7536758	0	0.482569	1.9744	0	0	0	0.482569	0	0	0	0	0	0	0.482569	0	0	0	0	0	0.482569	0	0	0	0	0.482569	0	0	1.67553	1.05106	0	0.482569	0.482569	0.482569	0	0.482569	1.2473	0	0	0	0.806683	0	0	0	0	0	0	0	0	0
TGCGGGTCACGGTTTA-FCAImmP7536758	0	0.486979	1.79494	1.05855	0	0	0	1.05855	0	0	0	0	0	0	0	0	0	0	0	0.813054	0	0.486979	0	0	0.486979	0	0	0.813054	1.25549	0.486979	0	0	0	0.486979	0.813054	0.813054	0	0	0	1.05855	0	0	0	0.486979	0	0	0	0.486979	0
TGCGTGGAGATCGATA-FCAImmP7536758	0	0.871799	1.49918	0	0	0	0	0	0	0	0	0	0	0	0	0	0	0	0	0.871799	0	0	0	0.528039	0.871799	0	0	1.49918	1.12714	0.528039	0	0.528039	0.528039	0	0.528039	0.528039	0.871799	0	0	1.33036	0.528039	0.528039	0	0.528039	0	0	0	0	0.528039
TGCGTGGTCACCATAG-FCAImmP7536758	0	0.734294	2.01544	0	0	0	0	0	0	0	0	0	0	0	0	0	0	0	0	0	0	0	0	0	0.734294	0	0	2.01544	1.4474	0	0	1.15311	0	0	0.734294	0	0.734294	0	0	1.15311	0	0	0	0	0	0	0	0	0
TGCTACCCATATACGC-FCAImmP7536758	0	0	0.880552	0	0	0	0	0	0	0	0	0	0	0	0	0	0	0	0	0.880552	0	0	0	0	0	0	0	0	0	0	0.880552	0	0	0	0.880552	0	0	0.880552	0	0	0	0.880552	0	0	0	0	0	0	0
TGCTACCTCGTTTGCC-FCAImmP7536758	0	0	2.86717	0	0	0	0	0	0	0	0	0	0	0	0	0	0	0	0	0	0	0	1.12278	0	0	0	0	0	0	0	0	1.63837	0	0	1.63837	1.12278	0	0	0	0	0	0	0	0	0	0	0	0	0
TGCTGCTGTAGCTGCC-FCAImmP7536758	0	0	0	1.3555	3.64866	1.00328	0.766154	1.3555	3.64866	0	0	0	0	0	0	0	0	0	0	0.454724	0	0.766154	0	0	0	0	0	0.454724	0	0.454724	0	0	0	0	0.454724	0	0	0	0	0	0	0	0	0.454724	0	0	0	0	0
TGCTGCTGTAGGAGTC-FCAImmP7536758	0	0	1.83126	0	0	0	0	0	0	0	0	0	0	0.83744	0	0	0	0	0	0	0	0	1.28672	0	0	0	0	0	0	0	0	0	0	0	0	1.59561	0	0	0	0.83744	0	0	0	0	0	0.83744	0	0	0
TGCTGCTGTGTTTGTG-FCAImmP7536758	0	0	2.37846	0	0	0	0	0	0	0	0	0.799101	0	0	0	0	0	0	0	0	0	0	0	0	0	0	0	0.799101	0.799101	0	0	0	0	0.799101	1.77396	0.799101	0	0	0	1.23753	0.799101	0	0.799101	0	0	0	0	0	0
TGGACGCCAAGTTCTG-FCAImmP7536758	0	0	2.00115	0	0	0.494546	0	0	0	0	0	0.494546	0	0.494546	0	0	0	0	0	0.494546	0	0	0	0	0	0.494546	0	1.07133	0.494546	0	0.494546	1.57661	0	0	0	0.494546	0	0	0.494546	1.26948	0	0	0	0	0	0	0	0.494546	0
TGGACGCCACAGTCGC-FCAImmP7536758	0	0.982551	2.03928	1.79405	0	0	0	1.79405	0	0	0	0	0	0	0	0	0	0	0	0.607388	0	0	0	0	0.982551	0	0	0.607388	0.607388	0.982551	0	0	0	0	0	1.46846	0	1.25473	0	0	0	0	0	0	0	0	0	0	0
TGGCCAGAGGATTCGG-FCAImmP7536758	0	0.714831	1.64391	0	0	0	0	0	0	0	0	0	0	0	0	0	0.714831	0	0	0.714831	0	0	0	0	0.714831	0	0.714831	0	0	0	0	0	0.714831	0	0	0	0.714831	0	0	1.64391	0	0	1.12742	0	0	0	0	0	0
TGGCGCATCATACGGT-FCAImmP7536758	0	1.17033	1.37727	0	0	0	0	0	0	0	0	1.93559	0	0.554468	0	0	0.554468	0	0	1.37727	0	0	0	0	1.17033	0	0	1.82247	1.93559	0	0	0	0	0.554468	0	0.909077	0	0	0	0.909077	1.17033	0	0	1.17033	0	0	0	0	0
TGGCGCATCGCACTCT-FCAImmP7536758	0	0	2.56333	0	0	0	0	0	0	0	0	0	0	0	0	0	0	0	0	1.22253	0	0	0	1.22253	0	0	0	2.56333	3.11627	0	0	0	0	0	0	0	0	0	0	0	0	0	0	0	0	0	0	0	0
TGGCTGGCAAAGGTGC-FCAImmP7536758	0	0	2.29372	0.688234	0	0	0	0.688234	0	0	0	0	0	0	0	0	0	0	0	0	0	0	0	0	0	0	0	2.07083	1.37891	0	0	0	0	0.688234	1.09206	0.688234	0	0.688234	0	0	0	0	0	0	0	0.688234	0	0	0
TGGCTGGGTAGCGCAA-FCAImmP7536758	0.625261	0	1.49849	0.625261	0	0	0	0.625261	0	0	0	0	0	0	0	0	0	0	0	0	0	0	0	0	0	0	0	0.625261	1.67591	0	0	0.625261	0	0.625261	0.625261	0.625261	0.625261	0	0.625261	0	0	0	0	0	0	0	0	1.00703	0
TGGCTGGGTTAGGGTG-FCAImmP7536758	0	0	0.933146	0	0	0	0	0	0	0	0	0.933146	0	0	0	0	0	0	0	0	0	0	0.933146	0	0	0	0	0	0.933146	0	0	0	0	0	0.933146	0.933146	0	0	0	1.72766	0	0	0	0	0.933146	0	0	0.933146	0
TGGCTGGTCAGCTGGC-FCAImmP7536758	0	0.596779	2.01891	0.967941	0	0	0	0.967941	0	0	0	0	0	0	0	0	0	0	0	0.596779	0	0	0	0	0.596779	0	0	0.596779	0	0.596779	0	0.967941	0	0	1.77454	0	0	0.596779	0	0.967941	0	0	0	0.596779	0	0	0	0	0
TGGCTGGTCGCTTAGA-FCAImmP7536758	0	0.695153	2.08295	0	0	0	0	0	0	0	0	0	0	0	0	0	0	0	0	0	0	0	0	0	0.695153	0	0	0.695153	1.10129	0	0	0	0	0	0	1.10129	0	0	0	0.695153	0	0	0	0	0	0.695153	0	1.10129	0
TGGGAAGCAGGTGGAT-FCAImmP7536758	0	0.745348	2.0338	0	0	0.745348	0	0	0	0	0	0	0	0	0	0	0.745348	0	0	0.745348	0	0	0.745348	0	0.745348	0	0	0.745348	0.745348	0	0	1.16762	0	0	1.46361	0.745348	0	0	0	0.745348	0	0	0	0	0	0	0	0	0
TGGGAAGGTGCGAAAC-FCAImmP7536758	0	0	0.553807	0.553807	0	0	0	0.553807	0	0	0	0	0	0	0	0	0	0	0	0	0	0	0	0	0	0	0	0.553807	0.553807	0	0	0	0	0	0.908149	0	0	0	0	0	1.16925	0	0.553807	0	0	0	0	0	0
TGGGCGTGTAGCTCCG-FCAImmP7536758	0	0	0	0	0	0	0	0	0	0	0	0	0	0	0	0	0	0	0	0	0	0	0	0	0	0	0	0	0.952372	0	0	0	0.952372	0.952372	1.75363	0.952372	0	0	0	0.952372	0	0	0	0	0	0	0	0	0
TGGGCGTGTATAATGG-FCAImmP7536758	0	0	2.22368	0	0	0	0	0	0	0	0	0	0	0	0	0	0	0	0	0	0	0	0.973903	0	0	0	0.973903	1.78251	0	0	0	0	0.973903	0	0	0.973903	0	0	0	0	0	0	0	0	0	0	0	0	0
TGGGCGTGTCCCGACA-FCAImmP7536758	0	0.867291	1.63732	0	0	0	0	0	0	0	0	0	0	0	0	0	0	0	0	0	0	0	0	0	0.867291	0	0	0.867291	0	0	0	0.867291	0	0	0	0	0.867291	0	0	0	0	0	0	0	0	0	0	0	0
TGGGCGTGTGACGGTA-FCAImmP7536758	0	0	2.30254	0	0	0	0	0	0	0	0	0	0	0	0	0	0.916261	0	0	0	0	0	0.916261	0	0	0	0	0.916261	0	0	0	0	0	0	1.38626	0	0	0	0	0	0	0	0	0	0	0	0	1.38626	0
TGGGCGTGTGCTAGCC-FCAImmP7536758	0	1.6153	1.1035	0	0	0	0	0	0	0	0	0	0	0	0	0	0	0	0	1.39179	0	0	1.1035	0	1.6153	0	0	0.696817	0.696817	0	0	0	0	0	0.696817	0.696817	0	0	0	0	0	0	0	0.696817	0	0	0	0	0
TGGTTAGCAAGCGCTC-FCAImmP7536758	0	0.708074	0.708074	0.708074	0	0	0	0.708074	0	0	0	0	0	0	0	0	0	0	0	0	0	0	0	0	0.708074	0	0.708074	0.708074	0.708074	0	0	0.708074	0	0	1.11847	0.708074	0	0	0	0.708074	0	0	0	0	0	0.708074	0	1.11847	0
TGGTTAGCACCAACCG-FCAImmP7536758	0	0	1.22228	0	0	0	0	0	0	0	0	0	0	0	1.22228	0	0	0	0	0	0	0	0	0	0	0	0	0.787303	0	0	0	0	0	0.787303	0	1.5244	0	0	0	0.787303	0	0	0	0.787303	0	0.787303	0	0.787303	0
TGGTTAGTCGTTACGA-FCAImmP7536758	0	0	0	1.41135	2.53612	0.327638	0.327638	1.41135	2.53612	0	0	0.327638	0	0.327638	0	0.327638	0	0	0	0.327638	0	0.327638	0	0	0	0	0	0	0	0	0	0	0	0	0	0.327638	0	0	0	0.327638	0	0	0.327638	0	0	0.327638	0	0	0
TGGTTCCAGTGAAGAG-FCAImmP7536758	0	0	1.27474	1.00008	0	0	0.620175	1.00008	0	0	0	0	0	0	0	0	0	0	0	0	0	0	0	0	0	0	0	0.620175	1.00008	0	0	1.00008	0.620175	0.620175	0	0	0	0	0.620175	1.00008	0	0	0	0	0	0	0	0	0
TGTATTCTCACATGCA-FCAImmP7536758	0	0	2.51174	0	0	0	0	0	0	0	0	0	0	0	0	0	0	0	0	0.757356	0	0	0	0	0	0	0	0.757356	0	0.757356	0	0	0	0	0	1.48113	0	0	0	1.18334	0	0	0	0	0	0	0	0	0
TGTCCCATCAATCTCT-FCAImmP7536758	0	0	1.08054	0	0	0	0	0	0	0	0	0	0	0	0	0	0	0	0	0.679627	0	0	0	0	0	0.679627	0	1.08054	2.37318	0	0	0.679627	0.679627	0	1.92262	0	0.679627	0	0	0.679627	0	0	0.679627	0.679627	0	0.679627	0	1.08054	0
TGTCCCATCACTTACT-FCAImmP7536758	0	0	1.63587	1.54215	2.22655	0.651624	0	1.54215	2.22655	0	0	0.651624	0	0	0	0	0.377975	0	0	1.1929	0	0	0	0	0	0.377975	0	0.651624	0	0	0.377975	0	0	0	0.377975	0.866251	0	0.377975	0	1.43872	0	0	0	0	0	0	0	0	0
TGTGGTACAAAGGTGC-FCAImmP7536758	0	0	2.61346	0	0	0	0	0	0	0	0	0	0	0	0	0	0	0	0	1.42589	0	0	0	0	0	0	0	1.42589	1.42589	0	0	0	0	0	2.34991	1.42589	0	1.42589	0	1.42589	0	0	0	0	0	0	0	0	0
TGTGGTACACTAGTAC-FCAImmP7536758	0	0.871556	1.88137	0	0	0	0	0	0	0	0	0	0	0	0	0	0.871556	0	0	1.88137	0	0	0	0	0.871556	0	0	0	0.871556	0	0	0.871556	0	0	0	0.871556	0	0.871556	0	0	0	0	0	0	0	0	0	0	0
TGTGGTACACTTCTGC-FCAImmP7536758	0	1.39681	2.41063	1.80344	0	0	0	1.80344	0	0	0	0	0	0	0	1.10797	0.70017	0	0	0.70017	0	0	0	0	1.39681	0	0	0	0	0	0	0.70017	0	0	1.39681	1.10797	0	1.10797	0	1.10797	0	0	0	0	0	0	0	0	0
TGTGGTACATACGCTA-FCAImmP7536758	0	0.837068	1.83071	0	0	0	0	0	0	0	0	0	0	0.837068	0	0	0	0	0	0	0	0	0	0	0.837068	0	0	0	0	0	0	0	0	0	0	1.28625	0	0	0	0	0	0	0	0	0	0	0	0	0
TGTGTTTAGCTAACTC-FCAImmP7536758	0	0.486206	1.55958	0.811938	0	0	0	0.811938	0	0	0	1.41844	0	0	0	0.486206	0	0	0	1.55958	0	0	0	0	0.486206	0.486206	0	1.05724	0.486206	0	0.486206	0	0	0	0	0	0	0	0	0.811938	0	0	0	0.811938	0	0.486206	0	0	0.486206
TGTGTTTCACCCAGTG-FCAImmP7536758	0	0	1.13035	0	0	0	0	0	0	0	0	0.529987	0	0.529987	0	0	0	0	0	0	0	0	0	0	0	0.529987	0	0	0.529987	0	0	0.529987	0.529987	0	0	0.529987	0.529987	0	0	0.87456	0	0	0.529987	0.529987	0	0	0	0	0
TGTGTTTTCCAAGTAC-FCAImmP7536758	0	0	2.20031	0	0	0	0	0	0	0	0	0	0	0	0	0	0	0	0	0	0	0	0	0	0	0	0	0.849284	0	0	0	0	0	0	0.849284	1.30181	0	0	0	0.849284	0	0	0	0	0	0	0	0.849284	0
TGTGTTTTCCGCGGTA-FCAImmP7536758	0	0	0.93656	0	0	0	0	0	0	0	0	1.27685	0	0	0	0	0	0	0	0	0	0	0	0	0	0	0	0	0	0	0	0.416776	0	0	0	0.416776	0.710066	0	0	0.416776	0	0	0	0.416776	0	0.416776	0	0	0
TGTTCCGAGCTGATAA-FCAImmP7536758	0	0	2.18225	0	0	0	0	0	0	0	0	0	0	0	0	0	0	0	0	0	0	0	0	0	0	0	0	0	0	0	0	0	0	0	0	0	1.08741	1.08741	0	0	0	0	0	0	0	1.59597	0	0	0
TGTTCCGCAATAGCGG-FCAImmP7536758	0	0	0.36707	1.02029	0.846081	0	0	1.02029	0.846081	0	0	0.36707	0	0	0	0.36707	0.36707	0	0	0.36707	0	0	0	0	0	0.36707	0.36707	0.634986	0.36707	0.36707	0	0	0.36707	0	0	0.36707	0.36707	0	0	0.634986	0	0.634986	0	0	0	0	0	0	0
TGTTCCGTCAACACCA-FCAImmP7536758	0	0	2.01273	0.542562	0	0	0	0.542562	0	0	0	0.542562	0	0	0	0	0	0	0	1.15096	0	0	0	0	0	0	0	1.15096	0.892333	0	0.542562	0	0	0.892333	1.15096	0.542562	0.542562	0.542562	0	0.542562	0	0.542562	0	0	0	0	0	0	0.542562
TTAACTCAGCGCCTCA-FCAImmP7536758	0	0	1.73544	0	0.938892	0	0	0	0.938892	0	0	0	0	0.938892	0	0	0	0	0	1.73544	0	0	0	0	0	0	0	0	0.938892	0	0.938892	0.938892	0	1.73544	0	0.938892	0	0	0	0.938892	0	0	0	0	0	0	0	0	0
TTAACTCAGGGTTCCC-FCAImmP7536758	0	0	1.11985	1.11985	0	0	0	1.11985	0	0	0	0	0	0	0	0	0	0	0	0	0	0	0	0	0	0.709121	0.709121	0	0	0	0	0	0	0	1.11985	0.709121	0.709121	0	0	1.11985	0	0	0.709121	0	0	0	0	0	0
TTAGGCAAGAGACTTA-FCAImmP7536758	0	0	0.626192	1.0083	2.70321	0	1.2841	1.0083	2.70321	0	0	0	0	0	0	0	0.626192	0	0	0.626192	0	0	0	0	0	0	0	0	0	0	0	0	1.0083	0	0	0.626192	0	0	0	0.626192	0	0	0	0.626192	0	0	0	0	0
TTAGGCACACGCCAGT-FCAImmP7536758	0	0	0	0.879849	2.96202	1.13649	0.533722	0.879849	2.96202	0	0	0	0	0	0	0	0	0	0	0.533722	0	1.34053	0	0	0	0	0	0	0	0	0	0	0.533722	0.533722	0.879849	0	0	0	0	0	0	0	0	0.533722	0	0	0	0.533722	0
TTAGTTCCACATTAGC-FCAImmP7536758	0	0.551489	1.37203	0	0	0.551489	0	0	0	0	0	0	0	0	0	0	0	0	0	0	0	0	0	0	0.551489	0	0	0.551489	0.551489	0	0	0	0.551489	0	0	1.54312	0.551489	0	0	1.16549	0	0	0	0	0	0	0	0	0
TTAGTTCCATGCTGGC-FCAImmP7536758	0	1.21061	1.5945	0	0	0	0	0	0	0	0	0	0	0	0	0	0	0	0	0.579517	0	0	0.579517	0	1.21061	0	0	0	0	0	0	0.579517	0	0	0	0	0	0	0	0	0	0	0	0	0	0	0	0	0
TTAGTTCGTCTCTTTA-FCAImmP7536758	0	0	0	1.22293	2.78389	0	0	1.22293	2.78389	0	0	0	0	0	0	0	0.587254	0	0	0	0	0	0	0	0	0	0	0	0.587254	0	0	0	0	0	0	0	0	0	0	0	0	0	0	0	0	0.954774	0	0	0
TTAGTTCTCAACGGGA-FCAImmP7536758	0	0.532094	1.65153	1.13381	0	0.532094	0	1.13381	0	0	0	0	0	0	0	0	0	0	0	0.877545	0	0	0	0	0.532094	0	0	0.532094	0	0	0	1.13381	0	0	1.65153	0.532094	0	0	0	0.877545	0	0	0	0	0.532094	0	0	0.532094	0.532094
TTAGTTCTCGTTTGCC-FCAImmP7536758	0	0.5197	1.96483	0.5197	0	0	0	0.5197	0	0	0	0	0	0.5197	0	0	0.5197	0	0	0.5197	0	0	0	0	0.5197	0	0	0	0	0	0	0.5197	0	0	0.5197	0.859952	0	0	0	0.859952	0	0	0	0	0	0	0	0	0
TTATGCTCATGAACCT-FCAImmP7536758	0	0	0.874152	0	0	0	0	0	0	0	0	0	0	0	0	0	0	0	0	0	0	0	0	0	0	0	0	0	0	0	0	0	0	0.874152	2.60798	1.33334	0	0	0.874152	0.874152	0	0	0	0	0	0	0	0	0
TTATGCTTCGTGACAT-FCAImmP7536758	0	1.15096	2.26643	0	0	0	0	0	0	0	0	0	0	0	0	0	0	0	0	1.15096	0	0	0	0	1.15096	0	0	2.63672	2.46862	0	0	1.15096	1.15096	0	1.67193	1.67193	0	0	0	0	0	0	0	0	0	0	0	1.15096	0
TTCCCAGAGACTTTCG-FCAImmP7536758	0	0	0	1.79556	3.20305	1.10165	0	1.79556	3.20305	0	0	0	0	0	0	0	0	0	0.406988	0.919029	0	0.406988	0	0	0	0	0	0	0	0	0	0	0	0.919029	0	0.406988	0	0	0	0	0	0	0.406988	0	0.406988	0.919029	0	0	0
TTCCCAGAGAGGTACC-FCAImmP7536758	0	2.00213	1.662	0	0	1.14261	1.14261	0	0	0	0	0	1.14261	0	0	0	0	0	0	0	0	0	0	0	2.00213	0	0	0	1.14261	0	0	0	1.14261	0	0	0	0	0	0	0	0	0	0	0	0	0	0	0	0
TTCCCAGCACTTCGAA-FCAImmP7536758	0	0	1.76398	0	0	0	0.792493	0	0	0	0	0	0	0	0	0	0.792493	0	0	0	0	0	0	0	0	0	0	0.792493	0	0	0.792493	0	0	0	0	0	0	0	0	0	0	0	0	0	0	0.792493	0	0	0
TTCCCAGCATGCGCAC-FCAImmP7536758	0	0	0.854059	1.47543	2.91988	0	0.515563	1.47543	2.91988	0	0	0	0	0.515563	0	0	0	0	0	0.515563	0	0.515563	0	0	0	0	0	1.1065	0.515563	0	0	0	0	0.515563	0.854059	0.515563	0	0.515563	0	0.515563	0	0	0	0.515563	0.515563	0.515563	0	0	0
TTCCCAGCATGGTTGT-FCAImmP7536758	0	0.804526	0.804526	2.12988	2.12988	0	0	2.12988	2.12988	0	0	0	0	0	0	0	0	0	0	0	0	0.804526	0	0	0.804526	0	0	0.804526	0	0	0	0	0	0.804526	0	0	0	0	0	0	0.804526	0	0	0	0	0	0	0	0
TTCCCAGGTATAGTAG-FCAImmP7536758	0	0	0	0	0	0	2.28902	0	0	0	0	0	0	0	0	0	0	0	0	0	0	0	0	0	0	0	0	0	0	0	0	0	0	0	0	0	0	0	0	2.66011	0	0	0	0	0	0	0	0	0
TTCCCAGGTGTGAATA-FCAImmP7536758	0	0	2.06522	1.00128	0	0	0	1.00128	0	0	0	0	0	0	0	0	0	0	0	0	0	0	0	0	0	0	0	0	0	0	0	0	0	0	0	1.00128	0	0	0	1.00128	0	0	0	0	0	1.00128	0	0	0
TTCGAAGAGTCAATAG-FCAImmP7536758	0	1.14904	1.85441	0.731207	0	0	0	0.731207	0	0	0	0	0	1.14904	0	0	0	0	0	0.731207	0	0	0	0	1.14904	0	0	0.731207	0	0	0	0	0.731207	1.14904	0	0.731207	0	0	0	0	0	0	1.14904	0	0	0	0	0	0
TTCGAAGAGTGTGAAT-FCAImmP7536758	0	0	2.73783	0	0	0	0	0	0	0	0	0	0	1.032	0	0	0	0	0	2.10739	0	0	1.032	0	0	0	0	0	1.032	0	1.032	1.52896	1.85943	1.52896	0	0	0	0	0	0	0	0	0	0	0	0	0	0	0
TTCGAAGGTAAGCACG-FCAImmP7536758	0	0.719069	1.13303	0	0	0	0	0	0	0	0	0	0	0	0	0	0	0	0	1.42493	0	0	0	0	0.719069	0	0	0	0.719069	0.719069	0	0	0	0.719069	0.719069	1.13303	0	0	0	1.13303	0	0	0	0	0	0	0	0	0
TTCGAAGGTCTGCGGT-FCAImmP7536758	0	0.63457	1.01972	1.51399	0	0	0	1.51399	0	0	0	0	0	0	0	0	0.63457	0	0	0.63457	0	0.63457	1.01972	0	0.63457	0	0	0.63457	0	0.63457	0	0.63457	0	0	0	0.63457	0	0.63457	0	0	0	0	0	0	0	0	0	0	0
TTCGAAGTCTCGCTTG-FCAImmP7536758	0	0	0	1.26889	3.39333	0.823493	1.90999	1.26889	3.39333	0	0	0	0	0.494222	0	0	0	0	0	1.57595	0	0	0	0	0	0	0	0.494222	0	0.494222	0	0	0	1.07078	0.823493	0	0	0	0.494222	0	0	0	0	0.494222	0	0	0	0	0
TTCGGTCAGCAATCTC-FCAImmP7536758	0	0.805551	0.805551	0	0	0	0	0	0	0	0	0	0	0	0	0	0.805551	0	0	0	0	0	0.805551	0	0.805551	0	0	0	1.24584	0.805551	0	0	0	0.805551	0.805551	0	0	0	0	0	0.805551	0	0	0	0	0	0	0	0
TTCGGTCAGGTGGGTT-FCAImmP7536758	0	0.518901	2.4751	0.518901	0	0	0	0.518901	0	0	0	0	0	0	0	0	0	0	0	0.858814	0	0	0	0	0.518901	0	0	1.31392	1.62552	0	0	0	0	0	0	0.518901	0.518901	0	0	0.858814	1.48181	0	0	0	0	0	0	0	0
TTCTACAAGCACCGCT-FCAImmP7536758	0	0.770276	2.0747	0	0	0	0	0	0	0	0	0	0	0	0	0	0	0	0	0	0	0	0	0	0.770276	0	0	0.770276	0	0	0.770276	0	0	0	0	1.49987	0	0	0	1.73014	0	0	0	1.20018	0	0	0	0	0
TTCTACAAGCGCCTTG-FCAImmP7536758	0	0	1.30396	0	0	0	0	0	0	0	0	0	0	0	0	0	0	0	0	0	0	0	0	0	0	0	0	0.850972	0	0	0	0	0	0	0.850972	0	0	0	0	0	0	0	0	0	0	0.850972	0	0.850972	0
TTCTACATCGTTACAG-FCAImmP7536758	0	1.2314	0	0	0	0	0	0	0	0	0	0	0	0	0	0	0	0	0	0	0	0	0	0	1.2314	0	0	0	0	0	0	0	0	0	0	0	0	0	0	1.76679	0	0	0	0	0	0	0	0	0
TTCTACATCTTGTACT-FCAImmP7536758	0	0.752873	0.752873	0	0	0.752873	0	0	0	0	0	0	0	0	0	0	0	0	0	0.752873	0	0	0	0	0.752873	0	0	0	0.752873	0	0	0	0	0	0	0.752873	0	0	0	0	0	0	0	0	0	0	0	0	0
TTCTCAAGTACAGTGG-FCAImmP7536758	0	0.914913	2.44025	0	0	0	0	0	0	0	0	0	0	0	0	0	0	0	0	1.70287	0	0	0	0	0.914913	0	0	1.70287	0.914913	0	0	0.914913	0	0	1.38457	0	0	0	0	0	0	0	0	0.914913	0	0	0	0	0
TTCTCAAGTATATGAG-FCAImmP7536758	0	0.518296	0.518296	2.13662	3.23671	0.518296	0.857952	2.13662	3.23671	0	0	0	0	0	0	0	0	0	0.518296	0.857952	0	0	0	0	0.518296	0	0.518296	0	0	0	0	0	0	0.518296	0	0	0	0	0	0	0	0	0	0	0	1.31282	0	0	0
TTCTCAATCGCCAGCA-FCAImmP7536758	0	0.959666	2.11006	0	0	0	0	0	0	0	0	0	0	0	0	0	0.959666	0	0	0	0	0	0.590789	0	0.959666	0	0	0.590789	0.590789	0	0	0	0.590789	0	0.590789	1.22854	0	0	0	1.22854	0	0	0	0	0	0	0	0.590789	0.590789
TTCTTAGAGATAGCAT-FCAImmP7536758	0	0	0	1.17381	0	0	1.17381	1.17381	0	0	0	0	0	0	0	0	0	0	0	0	0	0	0	0.556622	0	0.556622	0	0.556622	0.556622	0	0	0	0	0	0.556622	1.17381	0	0	0	0.556622	0	0	1.17381	0.912096	0	0	0	0.556622	0.912096
TTCTTAGAGCAGCGTA-FCAImmP7536758	0	0.889916	1.35322	0	0	0	0	0	0	0	0	0	0	0	0	0	0	0	0	0.889916	0	0	0	0	0.889916	0	0	0.889916	1.35322	0	0	0.889916	0	0	0	1.35322	0	0	0	0	0	0	0	0.889916	0	0	0	0	0
TTCTTAGCATGACATC-FCAImmP7536758	0	0.969006	1.23924	0.597551	1.77596	0.969006	0	0.597551	1.77596	0	0	0	0	0	0	0.597551	0.597551	0	0	0.597551	0	0	0	0	0.969006	0	0	1.90563	0.597551	0	0	0.597551	0	0	0.597551	0.597551	0	0	0	0	0	0	0	0.597551	0	0	0	0	0
TTCTTAGTCGTCTGCT-FCAImmP7536758	0	1.43986	0.959368	1.43986	0	0.959368	0	1.43986	0	0	0	0	0	0	0	0	0	0	0	0.959368	0	0	0	0	1.43986	0	0	0.959368	1.76304	0	0	0	0	0	0	1.43986	0	0	0	1.43986	0	0	0	0	0	0	0	0.959368	0
TTGAACGCACACAGAG-FCAImmP7536758	0	0.841887	1.93778	0	0	0.507041	0	0	0	0	0	0.841887	0	0	0	0	0	0	0	0.841887	0	0	0	0	0.841887	0	0	0	0.507041	0	0	0	0	0	0.841887	1.29239	0.507041	0	0	0.507041	0	0	0	0.507041	0	0	0	0.507041	0
TTGACTTCATCAGTAC-FCAImmP7536758	0	0.811173	0.811173	1.05634	0	0	0	1.05634	0	0	0	0	0	0	0	0	0	0	0	0	0	0	0	0.485676	0.811173	0.811173	0	0.485676	0.485676	0	0.485676	0	0	0.485676	0.485676	1.25308	0.485676	0	0.811173	1.05634	0.485676	0	0.485676	0.485676	0	0	0	0	0
TTGCCGTAGCGCTTAT-FCAImmP7536758	0	0.569011	0.929419	0	0	0	0	0	0	0	0	0	0	0	0.569011	0	0	0	0	1.40268	0	0	0	0	0.569011	0	0	0	1.19379	0	0	0	0.569011	0	0	0.569011	0	0.569011	0	0	0	0	0	0	0	0	0.569011	0	0
TTGCCGTGTACCGCTG-FCAImmP7536758	0	0.866571	0.866571	0	0	0	0	0	0	0	0	0	0	0	0	0	0	0	0	1.32375	0	0	0	0	0.866571	0	0	1.63632	1.32375	0	0	0	0	0	1.8741	0	0	0	0	0.866571	1.63632	0	0	0	0	0	0	0	0
TTGCCGTTCCCAGGTG-FCAImmP7536758	0	0.649366	1.31988	0.649366	0	0	0	0.649366	0	0	0	0	0	0	0	0	0	0	0	0	0	0	0	0	0.649366	0	0	0.649366	0.649366	0	0	0	0.649366	0.649366	0	1.0398	0	0	0.649366	0	0	0	0.649366	0	0	0	0	0	0
TTGGAACTCAGTGCAT-FCAImmP7536758	0	0	1.66791	1.14757	0	1.14757	0	1.14757	0	0	0	0	0	0	0	0	0	0	0	0	0	0	0	0	0	0	0	2.26199	0	0	0	0	1.14757	1.14757	0	0	0	0	0	0	0	0	0	0	0	0	0	0	0
TTGGCAATCGAGGTAG-FCAImmP7536758	0	0.763178	1.48958	0.763178	0	0.763178	0	0.763178	0	0	0	0	0	0	0	0	0	0	0	0	0	0	0.763178	0.763178	0.763178	0	0	0	1.19094	0	0	0	0	0	1.19094	0.763178	0	0.763178	0	0	0	0	0	0	0	0	0	0	0
TTGGCAATCGCTTGTC-FCAImmP7536758	0	0	2.19662	0	0	0.761775	0	0	0	0	0	0	0	0	0	0	0	0	0	0	0	0	0	0	0	0	0	1.48755	1.18911	0	0	0	0.761775	0	0.761775	1.18911	0	0	0	0.761775	0	0	0	0	0	0	0	0	0
TTGTAGGAGCTGCCCA-FCAImmP7536758	0	0.973749	1.45762	0	0	0	0	0	0	0	0	0	0	0.600992	0	0	0.600992	0	0	0.600992	0	0	0	0	0.973749	0	0	0.600992	1.24467	0	0	0	0	0.600992	0.600992	0	0.600992	0.600992	0.973749	0	0	0	0	0	0	0	0	0	0
TTGTAGGCATTGCGGC-FCAImmP7536758	0	0	1.71578	0	0	0	0	0	0	0	0	0	0	0	0	0	0	0	0	0.760923	0	0	0	0.760923	0	0	0	1.188	0.760923	0	0.760923	1.188	0.760923	0	1.48631	0.760923	0	0	0	0	0	0	0	0	0	0	0	0.760923	0
TTGTAGGGTCTCACCT-FCAImmP7536758	0	1.12111	1.63637	0	0	0	0	0	0	0	0	0	0	0	0	0	0	0	0	0	0	0	0	1.12111	1.12111	0	0	0	0	0	0	0	0	0	0	0	0	0	0	0	0	0	1.12111	0	0	0	0	0	0
TTGTAGGGTGACTCAT-FCAImmP7536758	0	0	0	0.668122	0	0	0	0.668122	0	0	0	0	0	0	0	0	0	0	0	0	0	0.668122	0	0	0	0	0	0	0.668122	0.668122	0.668122	0	0.668122	0	0	1.34852	0	0	0	1.56909	0	0	0	0.668122	0	0	0	0	0
TTTACTGAGTCCAGGA-FCAImmP7536758	0	0	0	0.660387	0	0	0	0.660387	0	0	0	0	0	0	0	0	0	0	0	0.660387	0	0	0.660387	0	0	0	0	0.660387	0	0.660387	0.660387	0	0	0.660387	0	0.660387	0	0.660387	0	0	0	0.660387	0	1.05469	0	0	0	0	0.660387
TTTACTGGTACATGTC-FCAImmP7536758	0	1.21315	2.55103	1.21315	0	0	0	1.21315	0	0	0	0	0	0	0	0	0	0	0	0	0	0	0	0	1.21315	0	0	0	0	0	0	0	0	0	0	1.74539	0	1.21315	0	1.21315	0	0	0	0	0	1.21315	0	0	0
TTTCCTCAGCTGAAAT-FCAImmP7536758	0	0.987545	1.8007	0	0	0	0	0	0	0	0	0	0	0.987545	0	0	0	0	0	0	0	0	0	0	0.987545	0	0	0	0.987545	0	0	1.4746	0	0.987545	0.987545	1.8007	0	0	0	0	0	0	0	0	0	0	0	0.987545	0
TTTCCTCAGGGTCTCC-FCAImmP7536758	0	0	1.20043	0	0	0	0	0	0	0	0	0	0	0	0	0	0	0	0	0	0	0	0	0	0	0	0	0.770463	1.73043	0	0	0	0	0	0	0.770463	0.770463	0.770463	1.20043	0	1.20043	0	0	0	0	0	0	0	0
TTTCCTCAGTGTGAAT-FCAImmP7536758	0	0	1.34305	0.664529	0	0	0	0.664529	0	0	0	0	0	0	0	0	0	0	0	0.664529	0	0	0	1.06027	0	0	0	1.34305	1.89634	0	0	0.664529	0	0.664529	0	0.664529	0	0	0	0.664529	0.664529	0	0	0	0	0.664529	0	0	0
TTTCCTCCAAGCCATT-FCAImmP7536758	0	0	0.917884	0	0	0	0	0	0	0	0	0	0	0	0	0	0.917884	0	0	0	0	0	0	0.917884	0	0	0	1.94819	1.94819	0	0	0	0	0	0	0	0	0	0	0	0	0	0	0.917884	0	0.917884	0	0	0
TTTCCTCCAGGGCATA-FCAImmP7536758	0	1.159	2.15798	0	0	0.738777	0.738777	0	0	0	0	0	0	0	0	0	0	0	0	1.45398	0	0	0	0	1.159	0	0	0.738777	1.159	0	0	0.738777	0.738777	0.738777	0	0	0	0.738777	0	0	0	0	0	0	0	0.738777	0	0	0
TTTCCTCGTACCGTAT-FCAImmP7536758	0	0.821347	1.99712	0.821347	0	0	0	0.821347	0	0	0	0.614667	0	0	0	0	0	0	0	0	0	0	0	0	0.821347	0	0	0.614667	0	0	0.353835	0.614667	0.992541	0.353835	0.353835	0.821347	0.614667	0.353835	0	0.992541	0.614667	0	0	0	0	0	0	0.353835	0
TTTGCGCCATGAAGTA-FCAImmP7536758	0	0	0.590681	0.959517	3.4531	1.22837	0	0.959517	3.4531	0	0	0	0	0	0	0	0	0	0	0.959517	0	0	0.590681	0	0	0	0	0.590681	0	0	0	0	0.590681	0.590681	0	0	0	0	0	0	0	0	0	0	0	0	0.590681	0	0.590681
TTTGCGCTCAAACCGT-FCAImmP7536758	0	0.967082	0.967082	0	0	0	0	0	0	0	0	0	0	0.967082	0	0	0	0	0	0.967082	0	0	0	0	0.967082	0	0	0	0	0	0	0	0	0.967082	1.77339	0.967082	0	0	0	0	0	0	0.967082	0	0	0.967082	0	0	0
TTTGGTTAGGTGATAT-FCAImmP7536758	0	0	1.77285	0	0	0	0	0	0	0	0	0	0	0	0	0	0	0	0	0	0	0	0	0	0	0	0	1.92645	1.77285	0	0	1.59129	0	0	0.681842	1.08351	0	0.681842	0	0	0	0	0	0.681842	0	0	0	0.681842	0
TTTGGTTTCGGACAAG-FCAImmP7536758	0	0	1.80099	0.753051	0	0.445797	0	0.753051	0	0	0	0	0	0	0	0	0	0	0	0	0	0	0	0	0	0.445797	0	0.445797	1.80099	0	0	0	0.445797	0	0	0.987757	0	0	0	0.987757	0	0	0	0	0	0	0	0.445797	0
TTTGGTTTCTTGTCAT-FCAImmP7536758	0	0	1.09626	0.845284	0.509416	0	0	0.845284	0.509416	0	0	1.29672	0	0	0	0	0.509416	0	0	1.09626	0	0	0	0	0	0.509416	0.509416	0.509416	0.845284	0	0.509416	0	0.509416	0.845284	0.509416	1.09626	0	0	0	0.509416	0	0	0	0	0	0	0	0	0
TTTGTCACACAGGTTT-FCAImmP7536758	0	0.57266	0.934505	0	0	0	0	0	0	0	0	0.57266	0	0	0	0	0	0	0	0	0	0	0	0.57266	0.57266	0	0	0	0.934505	0	0	0.934505	0	0	0	0.934505	0	0	0	0.57266	0	0	0	0.57266	0	0	0	0	0
AAACCTGAGTCACGCC-FCAImmP7536759	0	0	1.67775	0	0	0	0	0	0	0	0	0	0	0.896565	0	0	0	0	0	0.896565	0	0	0	0	0	0	0	0	0	0.896565	0	0.896565	0	0	1.67775	1.91761	0	0	0	0.896565	0	0	0	0	0	0	0	0	0
AAACCTGCAGCCTTGG-FCAImmP7536759	0.555511	0	1.3791	0	0	0	0	0	0	0	0	0	0	0	0	0	0	0	0	0.555511	0	0	0	0	0	0	0	0.555511	0	0.555511	0	0	0.555511	0.555511	1.17202	0	0	0.555511	0	0	0.555511	0	0.555511	0	0	0	0	0.555511	0
AAACCTGTCAGTTGAC-FCAImmP7536759	0	0.694701	1.10068	1.10068	2.08216	0.694701	0	1.10068	2.08216	0	0	0	0	0	0	0	0	0	0	0	0	0	0	0	0.694701	0	0	0	0	0	0	0.694701	0	0	0.694701	0	0	0	0	1.10068	0	0	0	0	0	0	0	0	0
AAACGGGAGTGACATA-FCAImmP7536759	0	0	1.00467	1.00467	0	0	0	1.00467	0	0	0	0	0	1.00467	0	0	0	0	0	1.00467	0	0	0	0	0	0	0	0	0	0	0	1.00467	1.00467	1.00467	1.4956	1.00467	0	0	0	0	0	0	0	0	0	0	0	0	0
AAACGGGCAGTGGGAT-FCAImmP7536759	0	0.579413	1.21044	0	0	0	0	0	0	0	0	0	0	0	0	0	0	0	0	0	0	0	0.579413	0	0.579413	0	0	0.579413	0	0	0	1.42069	0.579413	0	1.42069	0.579413	0	0	0	0	0	0	0	0	0	0	0	0.943899	0
AAACGGGCATTGCGGC-FCAImmP7536759	0	1.47607	1.70492	0	0	0	0	0	0	0	0	0	0	0	0	0	0	0	0	0	0	0	0	0	1.47607	0	0	0	0.753884	0.753884	0	0.753884	0	0	0	0	0	0	0	0.753884	0	0	0	0	0	0.753884	0	0	0.753884
AAACGGGGTAACGTTC-FCAImmP7536759	0	0.753111	1.88979	0	0	0	0	0	0	0	0	0	0	0	0	0	0	0	0	0.753111	0	0	0	0	0.753111	0	0	1.17779	1.70373	0.753111	0	1.17779	1.17779	1.17779	0.753111	1.17779	0	0	0.753111	0.753111	0	0	0	0.753111	0	0	0	1.17779	0
AAACGGGGTTCCATGA-FCAImmP7536759	0	1.13833	1.65692	0.723086	0	0	0	0.723086	0	0	0	0	0	0	0	0.723086	0	0	0	1.13833	0	0	0	0	1.13833	0	0	1.13833	0.723086	0.723086	0	0	0	0	0	0	0	0.723086	0	0.723086	0	0	0	0	0	0	0	0	0
AAACGGGGTTCTCATT-FCAImmP7536759	0	0.60406	2.46673	0	0	0	0	0	0	0	0	0	0	0	0	0	0	0	0	0	0	0	0	0	0.60406	0	0	0.60406	0.60406	0.60406	0.60406	1.63854	0	0.977974	2.22951	1.46282	0.977974	0	0	1.2495	0	0	0	0.60406	0	0	0	0	0
AAAGATGAGAGTTGGC-FCAImmP7536759	0	1.14581	1.93134	1.14581	0	0.429345	0	1.14581	0	0	0.429345	0	0	0	0	0	0	0	0	0.429345	0	0	0	0	1.14581	0.429345	0.429345	0.958872	0.728756	0.429345	0.429345	0	0	0.429345	0	0.429345	0	0	0	0.958872	0.958872	0	0	0.429345	0	0	0	0	0
AAAGCAATCTAACTGG-FCAImmP7536759	0	0.819852	2.1542	0	0	0	0	0	0	0	0	0	0	0	0	0	0	0	0	1.80511	0	0	0.819852	0	0.819852	0	0	0	0.819852	0	0	1.26422	0	0	1.26422	0.819852	0	0	0	0.819852	0	0	0	0	0.819852	0	0	0	0
AAAGTAGCAAGCTGTT-FCAImmP7536759	0	0	1.50509	1.09948	0	0.405899	0	1.09948	0	0	0	0	0	0	0	0	0	0	0	0.405899	0	0	0	0	0	0	0	0.693798	1.38727	0	0	0.693798	0.405899	0.405899	1.38727	0.405899	0	0	0.693798	0	0.917071	0	0	0.405899	0	0	0	0	0
AAAGTAGGTAAACACA-FCAImmP7536759	0	0	1.76531	0	0	0	0	0	0	0	0	0	0	0	0	0	0	0	0	0	0	0	0	0	0	0	0	0.96106	0	0	0	0	0.96106	0	0	0.96106	0	0	0	0	0	0	0	0	0	0.96106	0	0	0
AAAGTAGGTTTCGCTC-FCAImmP7536759	0	0	2.18986	0	0	0	0	0	0	0	0	0	0	0	0	0	0	0	0	1.42878	0	0	0	0	0	0	0	0.950421	0.584113	0	0	0	0	0	0	0.950421	0	0.584113	0	1.75101	0	0	0	0	0	0	0	0	0
AAATGCCAGACGCTTT-FCAImmP7536759	0	0	1.68678	0	0	0.550244	0	0	0	0	0	0.550244	0	0	0	0.550244	0	0	0	0.550244	0	0	0	0.903145	0	0.550244	0	0.550244	0.903145	0	0	0	0.550244	0	0	0	0	0.550244	0	0	0	0	0	0	0	0	0	0	0
AAATGCCAGTAACCCT-FCAImmP7536759	0	0	1.77447	0	0	0	0	0	0	0	0	0	0	0	0	0	0.967891	0	0	0.967891	0	0	1.77447	0	0	0	0	0.967891	0	0	0	0	0	0.967891	1.77447	0	0	0	0	0	0	0	0	0	0	0	0	0	0
AACACGTAGTGTGGCA-FCAImmP7536759	0	0	1.48472	1.18657	1.18657	0	0	1.18657	1.18657	0	0	0.450412	0	0	0	0	0.759831	0	0	1.60597	0	0.450412	0	0	0	0.450412	0.450412	0.759831	0.450412	0	0	0	0.450412	0	0	0.450412	0	0.759831	0	0.995794	0	0	0.759831	0	0	0	0	0	0
AACACGTTCCTTAATC-FCAImmP7536759	0	0	0.713873	0	0	0	0	0	0	0	0	0	0	0	0	0	0	0	0	0	0	0	0	0	0	0	0	0	0.713873	0.713873	0	1.12615	0	0	0.713873	1.12615	0	0	0	0	0.713873	0	0	0	0	0	0	0	0
AACCATGAGAGTGAGA-FCAImmP7536759	0.921968	1.39339	1.71248	0.921968	0	0	0	0.921968	0	0	0	0	0	0	0	0	0	0	0	0.921968	0	0	0	0	1.39339	0	0	0.921968	1.39339	0	0	0	0	0.921968	0	1.39339	0	0	0	1.71248	0	0	0	0	0	0	0	0	0
AACCATGAGTGTGAAT-FCAImmP7536759	0	0	0	0	0.924437	0	0	0	0.924437	0	0	0	0	0	0	0	0	0	0	0	0	0	0	0	0	0	0	0	0	0	0	0	0	0.924437	0	0	0	0	0	0	0	0	0.924437	0.924437	0	0	0	0	0
AACCATGGTGACCAAG-FCAImmP7536759	0	0	1.66657	1.0439	0	0	0	1.0439	0	0	0	0.478357	0	0	0	0	0	0	0	0.800585	0	0.478357	0	0	0	0	0.800585	0.478357	0.800585	0	0	0.800585	0	0	0	1.23944	0.800585	0	0	0.800585	0	0	0.478357	0.800585	0	0	0	0	0
AACCATGTCCCACTTG-FCAImmP7536759	0.56531	0	0.56531	0	0	0.56531	0	0	0	0	0	0	0	0	0	0	0	0	0	0.924254	0	0	0	0	0	0	0	0	1.18784	0	0	0	0	0	0.56531	0.924254	0	0	0	0.56531	0	0	0	0	0	0	0	0	0
AACCATGTCCGGCACA-FCAImmP7536759	0	1.15333	1.67475	0.734464	0	0	0	0.734464	0	0	0	0.734464	0	0	0	0	0	0	0	0	0	0	0	0	1.15333	0	0	1.67475	0.734464	0	0	0.734464	0	0.734464	0	1.67475	1.44765	0.734464	0	2.01573	0	0	0	0	0	0	0	0	0
AACCGCGAGATATACG-FCAImmP7536759	0	0	2.13996	0.384372	0	0.384372	0	0.384372	0	0	0	0	0	0	0	0	0.661338	0	0	0.384372	0	0	0	0	0	0	0	0.661338	1.33819	0	0.384372	0	0	0	0.384372	1.33819	0.384372	0.384372	0.384372	0.877996	0	0	0	0.384372	0.384372	0	0	0.384372	0
AACCGCGGTCTTGCGG-FCAImmP7536759	0.387767	0	0.666481	1.56642	0	0	0	1.56642	0	0	0	0	0	0	0	0.884206	0	0	0	0.666481	0	0	0.387767	0	0	0.387767	0	0.666481	0.666481	0	0	0.387767	0	0	0	0.666481	0.387767	0	0	0.387767	0	0	0	0.387767	0	0	0	0	0
AACCGCGTCAGGTTCA-FCAImmP7536759	0	0	1.28878	0	0	0	0	0	0	0	0	1.01241	0	0	0	0	0	0	0	0	0	0	0	0	0	0	0.629204	0	0	0	0	0	0	0	0	0	0	0	0	0	0	0	0.629204	0	0	0	0	0.629204	0
AACTCCCCACATTAGC-FCAImmP7536759	0	1.16148	2.02604	0	0	0	0	0	0	0	0	0	0	0	0	0	0	0	0	0	0	0	0	0.740667	1.16148	0	0	0	0.740667	0	0	0	0	0	1.16148	0	0	0.740667	0	0	0	0	0	0	0	0	0	0.740667	0.740667
AACTCTTAGGATATAC-FCAImmP7536759	0	0	1.59802	1.0891	1.0891	0	0	1.0891	1.0891	0	0	0	0	0	0	0	1.0891	0	0	1.93367	0	0	0	0	0	0	0	0	1.0891	0	0	0	0	1.0891	0	0	0	1.0891	0	0	0	0	0	0	0	0	0	0	0
AACTCTTAGTCCGGTC-FCAImmP7536759	0	0	1.18169	0	0	0.756095	0	0	0	0	0	0	0	0.756095	0	0	0	0	0	0	0	0	0.756095	0	0	0	0	1.47929	2.30653	1.18169	0	1.47929	0	0	1.18169	1.47929	0	0	0	0.756095	0	0	0	0	0	0	0	0	0
AACTGGTCAAAGCGGT-FCAImmP7536759	0	1.51579	1.21452	0	0	0	0	0	0	0	0	0.465099	0	0	0	0	0	0	0	1.0212	0	0	1.0212	0.781315	1.51579	0.781315	0	1.63806	1.37646	0	0	1.0212	0	0	1.51579	0	0	0	0	0	0	0	0.465099	0	0	0	0	0	0
AACTGGTTCGAGAGCA-FCAImmP7536759	0	1.16413	1.68756	0.742682	0	0	0	0.742682	0	0	0	0	0	0	0	0	0	0	0	0	0	0	0	0	1.16413	0	0	0	0.742682	0	0	0	0	0	0.742682	0.742682	0	0	0	0	0	0	0	0	0	0	0	0	0.742682
AACTTTCCATCCGTGG-FCAImmP7536759	0	0	1.59404	0	0	0	0	0	0	0	0	0	0	0	0	0	0	0	0	1.59404	0	0	0	0	0	0	0	2.43912	1.59404	0	0	1.59404	0	0	0	1.82962	0	0	0	0	0.836327	0	0	0	0	0.836327	0	0	0
AAGACCTCAGTCTTCC-FCAImmP7536759	0	0	2.94305	0.665768	0	0	0	0.665768	0	0	0	0	0	0	0	0	0	0	0	1.06194	0	0	0	0	0	0	0	0	1.06194	0	0.665768	0	0	0	1.06194	1.06194	0	0.665768	0	0	0	0	0	0	0.665768	0	0	0	0
AAGACCTTCTGGTTCC-FCAImmP7536759	0	0	0	1.41593	3.56455	1.05508	0	1.41593	3.56455	0	0	0	0	0	0	0	0	0	0	0.810098	0	0.810098	0	0	0	0	0	1.05508	0	0	0.484932	0	0	0	0.810098	0.484932	0	0	0	0	0	0	0	0	0	1.25169	0	0	0.484932
AAGCCGCCAGCGAACA-FCAImmP7536759	0	0	1.2794	0.623169	0	0	0.623169	0.623169	0	0	0	0	0	0	0	0	0	0	0	0	0	0	0	0	0	0	0	0	0.623169	0	0	0	0	1.2794	0	0.623169	0	0	0	1.49499	0	0	1.00418	0	0	0	0	0.623169	0
AAGCCGCGTATATCCG-FCAImmP7536759	0	0.5175	1.31139	0.856819	1.31139	0.5175	0	0.856819	1.31139	0	0	0	0	0	0	0.856819	0	0	0	0	0	0	0	0.5175	0.5175	0	0	0.5175	1.10971	0	0	0	0	0.5175	0	0.856819	0	0	0	0.5175	0	0	0	0	0	0	0	0	0
AAGCCGCGTTCCCTTG-FCAImmP7536759	0	0.800923	1.23988	0	0	0	0	0	0	0	0	0	0	0	0	0	0	0	0	0.800923	0	0	0	0	0.800923	0	0	0	1.23988	0	0.800923	0	0	0.800923	0	0.800923	0	0	0	0.800923	0	0	0	0	0	0	0	1.54389	0
AAGCCGCTCTACTCAT-FCAImmP7536759	0	0	0.80018	0	0	0	0	0	0	0	0	0	0	0	0	0	0	0	0	0	0	0	0	0	0	0	0	0	0	0.80018	0	0	0	0.80018	0	0	0	0	0	1.23892	0	0	0	0	0	0	0	0	0
AAGGAGCAGAGTTGGC-FCAImmP7536759	0	0	1.83572	1.50698	0	0	0	1.50698	0	0	0	0	0	0.630352	0	0.630352	0	0	0	0	0	0	0	0	0	0	0	0	1.50698	0	0	1.01398	0	0	0.630352	1.29056	0	0	0	0	0	0	0	0	0	0	0	0	0
AAGGAGCAGGAACTGC-FCAImmP7536759	0	0	2.26668	0	0	1.24435	0	0	0	0	0	0	0	0	0	0	0	0	0	0	0	0	0	0	0	0	0	0.804389	1.24435	0	0	0.804389	0	0	0	1.54884	0	0	0	1.24435	0	0	0	0	0	0.804389	0	0	0
AAGGAGCTCCAAGTAC-FCAImmP7536759	0	0	2.3666	1.82489	0	0	0	1.82489	0	0	0	0	0	0	0	0	0	0	0	0	0	0	0.555701	0	0	0	0	1.82489	0.910806	0	0	0	0	0.555701	0.555701	0.910806	0	0	0	0	0	0	0	0	0	0.910806	0	0.555701	0
AAGGCAGGTGTATGGG-FCAImmP7536759	0	0	2.04592	0	0	0	0	0	0	0	0	0	0	0	0	0	0	0	0	0	0	0	0	0	0	0	0	2.88148	2.40734	1.47434	0	0	0	0	0	0	0	0	0	2.04592	0	0	0	0	0	0	0	1.47434	0
AAGGTTCAGCTTCGCG-FCAImmP7536759	0	0.597146	1.90486	0.597146	0	0.597146	0.968448	0.597146	0	0	0	0	0	0	0	0	0	0	0	0	0	0.597146	0	0	0.597146	0	0	0.968448	0	0	0.597146	0	0	0	0	0	0.597146	0.597146	0	1.62622	0	0	0	0.597146	0	0	0	0	0
AAGGTTCAGGTGCACA-FCAImmP7536759	0	0.792825	2.47542	2.11115	0	0	0	2.11115	0	0	0	0	0	0	0	0	0	0	0	0.792825	0	0.792825	0	0	0.792825	0	0	1.95276	1.53232	0	0	1.53232	0	0	0	0	0	0.792825	0	1.22942	0	0.792825	0	0	0	0	0	0.792825	0
AAGGTTCGTTGCGTTA-FCAImmP7536759	0	0.717991	1.1316	1.42333	0	0	0	1.42333	0	0	0	0	0	0	0	0	0	0	0	0	0	0	0	0	0.717991	0	0	1.83283	1.42333	0	0	0	0	0	1.6489	0.717991	0	0.717991	0.717991	0	0	0	0	0	0	0	0	0	0
AAGGTTCTCAATCTCT-FCAImmP7536759	0	0.577161	1.59023	0	0	0	0	0	0	0	0	0	0	0	0	0	0	0	0	0.329655	0	0	0	0	0.577161	0	0	0.577161	0	0	0	0.329655	0	0.577161	0	1.08263	0.329655	0.329655	0	0.577161	0	0	0	0	0	0.577161	0	0	0
AAGTCTGAGATCTGCT-FCAImmP7536759	0	0.823422	1.70001	0	0	0	0	0	0	0	0	1.0707	0	0	0	0	0	0	0	0.494172	0	0	0	0	0.823422	0.494172	0.494172	0.494172	0.823422	0	0	1.70001	0	0.494172	1.57585	1.0707	0.494172	0	0	1.26879	0	0	0.494172	0	0	0	0.494172	0.823422	0.823422
AAGTCTGCAGTCAGCC-FCAImmP7536759	0	0	1.39458	0	0	0	0	0	0	0	0	0.922927	0	0.56436	0	0	0	0	0	0	0	0	0	0	0	0	0	1.18631	0	0	0	0.56436	0	0.56436	0	0	0	0.56436	0	0.56436	0.56436	0.56436	0	0.56436	0	0	0	0	0
AAGTCTGTCATCGGAT-FCAImmP7536759	0	0.926737	0.926737	0	0	0	0	0	0	0	0	0	0	0.926737	0	0	0	0	0	0	0	0	0	0	0.926737	0	0	1.39933	1.39933	0	0	0	0	0	2.4582	0	0.926737	0	0	1.39933	0	0	0	0.926737	0	0	0	0	0
AATCCAGAGGTTACCT-FCAImmP7536759	0	0.727648	1.66408	0	0	0	0	0	0	0	0	0	0	0	0	0	0	0	0	0	0	0	0	0	0.727648	0	0	0	0.727648	0.727648	0	0.727648	0	0	0	1.14435	0	0	0	1.14435	0	0	0	0	0	0	0	0.727648	0
AATCCAGTCATTATCC-FCAImmP7536759	0	0	1.29077	0	0	0.423384	0	0	0	0	0	0	0	0	0	0	0	0	0	0	0	0	0	0.719906	0	0	0	1.29077	1.13413	0	0	1.74817	0.719906	0	1.42617	0	0.719906	0	0.719906	0.719906	0.423384	0	0	0	0	0	0	0.423384	0
AATCCAGTCCAAATGC-FCAImmP7536759	0	1.08623	1.08623	0.683878	0	0	0	0.683878	0	0	0	0	0	0	0	0	0	0	0	0	0	0	0.683878	1.08623	1.08623	0	0	1.77626	0.683878	0	0	0.683878	0	0	0	0.683878	0.683878	0	0	1.08623	0	0	0	0	0	1.08623	0	0.683878	0
AATCCAGTCCTGTAGA-FCAImmP7536759	0	0.753408	1.89027	0	0	0	0	0	0	0	0	0	0	0	0	0	0	0	0	0.753408	0	0	0	0	0.753408	0	0	0	0.753408	0	0	0.753408	0	0	1.47538	0.753408	0	0	0	0	0	0	0	1.17818	0	0	0	0	0
AATCCAGTCTCGGACG-FCAImmP7536759	0	0.877832	2.08298	0	0	0	0	0	0	0	0	0	0	0	0	0	0	0	0	1.33799	0	0	0	0	0.877832	0	0	1.65193	2.08298	0	0	0.877832	0	0	1.33799	1.33799	0	0	0	0	0	0	0	0	0	0	0	0	0
ACACCAAAGGTAAACT-FCAImmP7536759	0	0.909918	1.37832	0	0	0	0	0	0	0	0	0	0	0	0	0	0	0	0	0	0	0	0	0	0.909918	0	0	0	0	0	0	0	0	0	0	0	0	0	0	1.37832	0	0	0	0	0	0	0	0	0
ACACCAAGTCCATCCT-FCAImmP7536759	0	0.658359	1.73309	0	0	0.658359	0	0	0	0	0	0	0	0	0	0	0	0	0	0	0	0	1.05195	0	0.658359	0	0	0.658359	0	0.658359	0	1.55318	0.658359	0	2.01774	1.05195	0	0	0	1.05195	0	0	0	0	0	0	0	0	0
ACACCAATCAACTCTT-FCAImmP7536759	0	0	1.98409	1.30513	0	0	0	1.30513	0	0	0	0	0	0	0	0	0	0	0	0.639777	0	0	0	0	0	0	0	1.0268	0.639777	0	0	1.70116	0	0	1.0268	0.639777	0	0.639777	0	1.30513	0	0	0	0.639777	0	0	0	0	0
ACACCAATCGGTGTCG-FCAImmP7536759	0	0.884873	2.5162	0	0	0	0	0	0	0	0	0	0	0	0	0	0	0	0	0	0	0	0.884873	0	0.884873	0	0	0	0	0	0.884873	0	0	0	0.884873	1.34687	0	0	0.884873	0	0	0	0	0	0	0	0	0	0
ACACCCTCACATGTGT-FCAImmP7536759	0	1.02097	1.51552	0	0	0.635487	0.635487	0	0	0	0	0	0	0	0	0	0	0	0	0	0	0	0	0	1.02097	0	0	1.02097	1.02097	0	0	0.635487	0	0	1.29851	1.02097	0	0	0	1.51552	0	0	0	0	0	0	0	0	0
ACACCGGCAAGTTCTG-FCAImmP7536759	0	0	0	1.18279	1.18279	0	0	1.18279	1.18279	0	0	1.18279	0	0	0	0	0	0	0	0	0	0	0	0	0	0	0	0	0	0	0	0	0	0	0	1.18279	0	0	0	1.18279	0	0	0	0	0	0	0	0	0
ACACCGGGTCTGGAGA-FCAImmP7536759	0	0.516571	1.6209	1.3097	0	0.855495	0	1.3097	0	0	0	0	0	0	0	0	1.10817	0	0	0.855495	0	0	0	0	0.516571	0	0	0.855495	1.47736	0	0	1.3097	0.516571	0	1.85788	0.855495	0	0	0	0.855495	0	0	0	0.855495	0	0	0.516571	0.516571	0
ACACCGGTCAGAGACG-FCAImmP7536759	0	1.05573	1.55775	0.661157	0	0	0	0.661157	0	0	0	0	0.661157	0.661157	0	0	0	0	0	0.661157	0	0	0	0	1.05573	0	0	1.73786	0	0.661157	0	1.05573	0	0	1.89043	1.05573	0	0	0	0.661157	0	0	0	1.05573	0	0	0	1.33792	0
ACACCGGTCCACTCCA-FCAImmP7536759	0	1.0943	2.29676	0	0	0.689913	0	0	0	0	0	0	0	0	0	0	0	0	0	0	0	0	0	0	1.0943	0	0	0.689913	0.689913	0	0	1.0943	0	0	0	0.689913	0	0	0	0	0	0	0	0	0	0	0	0	0
ACACTGAAGTGCGATG-FCAImmP7536759	0	0	2.04218	0.513264	0	0	0	0.513264	0	0	0	0	0	0	0	0	0	0	0	0	0	0	0	0.513264	0	0	0.513264	0	0.513264	0	0.513264	0.513264	0	0	0.513264	0.513264	0.513264	0	0	1.10267	0	0	0.513264	0	0	0	0	0	0
ACACTGATCCAAGTAC-FCAImmP7536759	0	0	3.05469	0	0	0	0	0	0	0	0	0	0	0	0.93804	0	0	0	0	0.93804	0	0	0.93804	0	0	0	0	1.97684	1.73429	0	0	1.41341	0	0	0.93804	0.93804	0	0.93804	0	0.93804	0	0	0	0.93804	0	0	0	1.41341	0
ACAGCCGCAGCTGCTG-FCAImmP7536759	0	0	1.36631	0.679867	1.5881	0	0	0.679867	1.5881	0	0	0	0	0	0	0	0	0	0	0	0	0	0	0	0	0	0	0.679867	1.08087	1.08087	0	0	0	0	0	0	1.08087	0	0	0	0	0	0	0.679867	0	0	0	0	0
ACAGCCGTCAACCATG-FCAImmP7536759	0	0.675999	2.04924	0.675999	2.04924	0	0	0.675999	2.04924	0	0	0	0	0	0	1.36046	0	0	0	1.76301	0	0	0	0	0.675999	0	0	0	1.07568	0	0	0	0	0	1.07568	0.675999	0	0	0.675999	1.58186	0	0	0	0	0	0	0	0	0
ACAGCTACAAGGACAC-FCAImmP7536759	0	1.08623	1.08623	0	0	0	0	0	0	0	0	0	0	0	0	0	0	0	0	0.836697	0	0	0	1.28577	1.08623	0.503417	0	1.28577	1.45204	0	0	0	0.503417	0.836697	0.836697	0.836697	0	0.503417	0	0	0	0	0.836697	0.503417	0	0.503417	0	0	0
ACAGCTACACAGGCCT-FCAImmP7536759	0	0	1.16045	0	0	0	0	0	0	0	0	0	0	0	0	0	0	0	0	0	0	0	0	0	0	0	0	0.900535	0.548387	0	0	0	0	0	1.6832	0.900535	0	0	0	0.548387	0	0	0	0.548387	0	0	0	0	0.548387
ACATACGAGGATGTAT-FCAImmP7536759	0	0	0	0	2.73026	0	0	0	2.73026	0	0	0	0	0	0	0	0	0	0	0	0	0	0	0	0	0	0	0	0	0	0	0	0	0	2.10028	0	0	0	0	0	0	0	0	0	0	0	0	0	0
ACATACGAGGCTAGAC-FCAImmP7536759	0	0.785415	1.94113	1.52169	0	0	0	1.52169	0	0	0	0	0	0	0	0	0	0	0	0.785415	0	0	0	0	0.785415	0	0	1.21984	0.785415	1.21984	0.785415	0	0.785415	0	0.785415	1.21984	0	0	0	0.785415	0.785415	0	0	0	0	0	0	0	0
ACATACGCACATAACC-FCAImmP7536759	0	1.08299	1.92578	0	0	1.08299	0	0	0	0	0	0	0	1.08299	0	0	0	0	0	1.59067	0	0	1.08299	1.08299	1.08299	0	0	0	0	0	0	0	1.59067	1.59067	0	1.92578	0	0	0	0	0	0	0	0	0	0	1.08299	0	0
ACATACGTCTTGTTTG-FCAImmP7536759	0	0.708964	2.10696	0.708964	0	0	0.708964	0.708964	0	0	0	0	0	0	0	0	0	0	0	0.708964	0	0	0	0	0.708964	0	0	0.708964	1.11965	0	0	0	1.11965	0	0.708964	0.708964	0.708964	0	0	0	0	0	0	0	0	0	0	0.708964	0.708964
ACATCAGAGAAACCGC-FCAImmP7536759	0	0	0	1.64162	3.25738	0.605795	0.605795	1.64162	3.25738	0	0	0	0	0	0	0	0	0	0	1.64162	0	0	0	0	0	0	0	0.605795	0	0	0.605795	0	0	0.605795	0	0.605795	0	0	0	0	0	0	0	0.605795	0	0	0	0	0
ACATCAGAGAAACCTA-FCAImmP7536759	0	0.554847	2.03798	0	0	0.554847	0	0	0	0	0	0.554847	0	0.554847	0	0	0	0	0	0.554847	0	0	0.554847	0	0.554847	0	0.909608	0	0	0	0	0	0	0.909608	0.909608	0.909608	0	0	0	0.909608	0	0	0.554847	0	0	0	0	0.554847	0
ACATCAGAGAGCAATT-FCAImmP7536759	0	0	0	0.580347	3.45568	0.945196	1.21193	0.580347	3.45568	0	0	0	0	0	0	0	0	0	0	1.74396	0	0	0	0	0	0	0	0	0	0	0	0	0.580347	0	1.21193	0	0	0	0	0	0	0	0	0	0	0.580347	0	0	0.580347
ACATGGTAGACATAAC-FCAImmP7536759	0	0	0	1.34542	1.98066	0	0	1.34542	1.98066	0	0	0	0	0	0	0	0	0	0	0.994683	0	0	0	0	0	0	0	0.449773	0	0	0.449773	0.449773	0	0	0.449773	0.758894	0	0	0	0.449773	0	0	0	0.758894	0.449773	0.449773	0	0	0
ACATGGTCAGCTCCGA-FCAImmP7536759	0	0	0.908105	0	0	0	0	0	0	0	0	0	0	0	0	0	0.553775	0	0	0	0	0	0	0	0	0	0	0	0	0	0	0.553775	0	1.1692	1.9342	0.553775	0.553775	0	1.1692	0.553775	0	0	0	0	0	0	0	0	0
ACATGGTTCAGCTGGC-FCAImmP7536759	0	1.57717	2.1613	0.824355	0	0	0.824355	0.824355	0	0	0	0	0	0	0	0	0	0	0	0	0	0	0	0	1.57717	0	0	0.824355	0	0	0	0.824355	0	0.824355	0.824355	2.29886	0.824355	0	0	0.824355	0	0	0	0	0	0	0	0.824355	0
ACCAGTAAGTCATCCA-FCAImmP7536759	0	0	1.06188	1.89842	3.55684	0	0	1.89842	3.55684	0	0	0	0	0	0	0	0	0	0	0	0	0	0	0	0	0	1.06188	0	0	0	0	0	0	0	0	0	0	0	0	0	0	0	0	0	0	0	0	0	0
ACCCACTAGCCACTAT-FCAImmP7536759	0	0	1.82583	1.17309	0.556177	0	0	1.17309	0.556177	0	0	0	0	0	0	0	0	0	0	0.556177	0	0	0	0	0	0	0	1.5518	1.38027	0	0.556177	0	0	0.911473	0	0.911473	0.556177	0	0	1.82583	1.82583	0.556177	0	0	0	0	0	0	0
ACCCACTGTCTGGTCG-FCAImmP7536759	0	0	1.26081	0	0	0	0	0	0	0.48985	0	0.817196	0	0	0	0	0	0	0	0.817196	0	0	0	0	0	0	0	1.0634	0	0.48985	0	0.48985	0	0.48985	0	0.48985	0.48985	0	0	0.817196	0	0	0	0	0	0	0	0.48985	0
ACCCACTTCAACACTG-FCAImmP7536759	0	0.890932	1.67001	0	0	0	0	0	0	0	0	0	0	0	0	0	0	0	0	0.890932	0	0	0.890932	0	0.890932	0	0	1.67001	1.35449	0	0	0	0	0	0.890932	0.890932	0	0	0	0	0	0	0	0.890932	0	0	0	0.890932	0
ACCCACTTCCGAAGAG-FCAImmP7536759	0	0.658853	2.01863	0.658853	0	0	0	0.658853	0	0	0	0	0	0	0	0	0	0	0	0	0	0	0	0	0.658853	0	0	0	1.05262	0	0	0	0	0	1.05262	1.05262	0.658853	0.658853	0.658853	1.05262	0.658853	0	0	0	0	0	0	0	0
ACCCACTTCCGAATGT-FCAImmP7536759	0	0.50321	0.50321	1.59415	2.69019	0	0	1.59415	2.69019	0	0	0	0	0	0	0.50321	0	0	0	0	0	0	0	0	0.50321	0	0	1.08589	0.836401	0	1.08589	0	0	0	0	0	0	0	0	0	0	0	0	0.836401	0	0	0	0	0
ACCGTAACACCTCGTT-FCAImmP7536759	0	0.730091	2.46408	0	0	0.730091	0	0	0	0	0	0	0	0	0	0	0	0	0	0.730091	0	0	0	0	0.730091	0	0	0	0	0	0	0	0.730091	0	0.730091	0.730091	0	0	0	1.44121	0	0	0	0	0	0	0	0	0
ACCGTAAGTGCAGACA-FCAImmP7536759	0	0	0.482854	1.88498	2.20486	0	0	1.88498	2.20486	0	0	0	0	0	0	0.482854	0.807095	0	0	0.482854	0	0	1.24783	0	0	0.482854	0	0	0.807095	0	0	0	0	0	0	0.807095	0	0.482854	0	1.05155	0.482854	0	0.482854	0.482854	0	0.482854	0	0	0
ACCGTAAGTTGGAGGT-FCAImmP7536759	0	0	1.96159	0	0	0	0	0	0	0	0	0	0	0	0	0	0	0	0	0.92729	0	0	0	0	0	0	0	0	0.92729	0	0	0.92729	0	0	0.92729	1.40002	0	0	0	0.92729	0	0	0	0.92729	0	0	0	0	0
ACCTTTAAGAGGTACC-FCAImmP7536759	0	1.22618	1.76068	0	0	0	0	0	0	0	0	0	0	0	0	0	0	0	0	1.22618	0	0	0	0	1.22618	0	0	1.52872	0	0	0	0.790316	0	0	0	1.22618	0	0	0	0.790316	0	0	0	0	0	0	0	0	0
ACCTTTAGTCGCGTGT-FCAImmP7536759	0	0	2.01904	0.659078	0	0	0	0.659078	0	0	0	0	0	0	0	0	0	0	0	0	0	0	0	0	0	0	0	0	0	0.659078	0	0	0.659078	0	1.05292	0	0	0.659078	0	0.659078	0	0	0	0.659078	0	1.05292	0	0	0
ACGAGCCAGTACTTGC-FCAImmP7536759	0	1.03508	1.65551	0	0	0.47319	0	0	0	0	0	0	0	0	0	0.47319	0	0	0	0.793089	0	0	0	0	1.03508	0	0	1.86345	0.793089	0	0	0.793089	0.47319	0	0.47319	0.793089	0	0.47319	0	1.39266	0.47319	0	0	0.47319	0	0	0	0	0
ACGAGCCCACGGTGTC-FCAImmP7536759	0	0	0	1.30834	3.15701	1.70476	0	1.30834	3.15701	0	0	0	0	0	0	0	0	0	0	1.02963	0	0	0	0	0	0	0	0.641859	0	0	0	0	0	0	0	0	0	0	0	1.30834	0	0	0	0	0	1.02963	0	0	0
ACGAGCCGTACACCGC-FCAImmP7536759	0	0	2.05053	0	0	0	0	0	0	0	0	0	0	0	0	0	0	0	0	1.18091	0	0	1.18091	0	0	0	0	0	0	0	0	0	0	0	0	1.18091	0	0	0	1.18091	0	0	0	0	0	0	0	0	0
ACGAGGACAGTAAGAT-FCAImmP7536759	0	0	0	0	0	0	0	0	0	0	0	0	0	0	0	0	0	0	0	0	0	0	0	0	0	0	0	0	0	0	0	0	0	0	0	1.83601	0	0	1.29081	0	0	0	0	0	0	0	0	1.29081	0
ACGAGGATCCAGATCA-FCAImmP7536759	0	0	2.17678	0	0.378351	0	0.378351	0	0.378351	0	0	0.378351	0	0.378351	0.378351	0	0	0	0	0.378351	0	0	0	0	0	0	0	1.32422	1.63684	0	0	1.04363	0.378351	0.652196	0	0.652196	0	0	0	0.866944	0	0	0.378351	0	0	0	0	0	0
ACGATACAGTAGGCCA-FCAImmP7536759	0	1.52206	1.75363	0	0	0	0	0	0	0	0	0	0	0	0	1.52206	0	0	0	0.785675	0	0	0	0	1.52206	0	0	1.22017	1.75363	0.785675	0	0	0	0	0	0	0.785675	0	0	1.52206	0	0	0.785675	0	0	0	0	1.22017	0
ACGATACCACATCTTT-FCAImmP7536759	0	0.54984	1.36912	0	0	0	0	0	0	0	0	0	0	0	0	0	0	0	0	0	0	0	0	0	0.54984	0	0	0	0	0	0	0	0	0	1.686	1.16282	0	0	0	0.54984	0.54984	0	0	0	0	0	0	0	0
ACGATACCATTGGGCC-FCAImmP7536759	0	0	2.34166	0.715044	0	0	0	0.715044	0	0	0	0	0	0	0	0	0	0	0	1.1277	0	0	0	0	0	0	0	0	0	0	0	0	0.715044	0	0	0.715044	0	0.715044	0	0	0	0	0	0	0	0	0	0	0
ACGATGTCAGATCCAT-FCAImmP7536759	0	0	1.95958	0	0	0	0.701142	0	0	0	0	0	0	0.701142	0	0.701142	0	0	0	1.10926	0	0	0	0	0	0	0	0.701142	0.701142	1.10926	0	0.701142	0	0	0.701142	0.701142	0	0	0.701142	0	0	0	0	0	0	0	0	0	0
ACGATGTGTACTTAGC-FCAImmP7536759	0	0	0	1.82907	1.28483	0	0	1.82907	1.28483	0	0	0	0	0	0	0	0	0	0	1.82907	0	0	0	0	0	0	0	0	0	0	0.835956	0	0	0	0	1.28483	0	0	0	0	0	0	0	1.28483	0	0	0	0	0
ACGATGTGTAGAGCTG-FCAImmP7536759	0	0	0.785805	0	0	0	0	0	0	0	0	0	0	0	0	0	0	0	0	0.785805	0	0	0	0	0	0	0	0.785805	0	0	0	0	0	0	0	1.22034	0	0	0	0	0	0	0	0	0	0	0	0	0
ACGCAGCAGATCGGGT-FCAImmP7536759	0	0	0	1.95366	3.56413	0	1.95366	1.95366	3.56413	0	0	0	0	0	0	0	0	0	0	0	0	0	0	0	0	0	0	0	0	0	0	0	0	0	0	0	0	0	0	0	0	0	0	0	0	0	0	0	0
ACGCAGCTCGGCGCTA-FCAImmP7536759	0	0.656254	2.13066	0	0	0	0	0	0	0	0	0	0	0	0	0	0	0	0	0	0	0	0	0	0.656254	0	0	0	0.656254	0	0	0.656254	0	0.656254	1.04911	1.33043	0	0	0	0.656254	0	0	0	0	0	0	0	0.656254	0
ACGCAGCTCTCCAACC-FCAImmP7536759	0	1.12566	1.64181	1.41667	0	0	0	1.41667	0	0	0	0	0	0	0	0	0	0	0	1.12566	0	0	0.713501	0	1.12566	0.713501	1.41667	1.12566	0	0	0	0.713501	0	0	0.713501	1.41667	0	0	0	0.713501	0	0	0	0	0	0	0	1.12566	0.713501
ACGCCAGAGATCACGG-FCAImmP7536759	0	0	1.6108	0.693998	0	0	0	0.693998	0	0	0	0.693998	0	1.09975	0	0	0	0	0	1.09975	0	0	0	0	0	0	0	0	0.693998	0	0	0	0	1.09975	0	1.09975	0	0	0	0	0	0	0	0	0	0	0	0	0
ACGCCAGAGATTACCC-FCAImmP7536759	0	0	1.79207	0	0	0	0	0	0	0	0	0	0	0	0	0	0	0	0	0	0	0	0	0	0	0	0	0.811139	0.811139	0	0	0	0	0.811139	0.811139	0.811139	0	0	0	1.25303	0	0	0	0	0	0	0	0.811139	0
ACGCCAGTCCGTACAA-FCAImmP7536759	0	0	1.09138	1.45798	2.32556	1.29139	0	1.45798	2.32556	0	0	0	0	0	0	0	0	0	0	0.841099	0	0	0	0	0	0	0	0.841099	0	0	0	0	0	0.50649	0.50649	0	0	0	0	0	0.50649	0	0	0.841099	0	0.50649	0.50649	0	0
ACGCCGAAGTCAAGGC-FCAImmP7536759	0	0.631669	0.631669	0	0	0.631669	0	0	0	0	0	0	0	0	0	0	0	0	0	0.631669	0	0	0	0	0.631669	0	0	1.96924	1.01577	0	0	0	0	0.631669	0.631669	0	0	0.631669	0	0	0	0	0.631669	0	0	0	0	0	0.631669
ACGCCGACATATGAGA-FCAImmP7536759	0	1.36678	2.54088	0	0	0	0	0	0	0	0	0	0	0	0	0	0	0	0	0	0	0	0	0	1.36678	0	0	1.92358	1.36678	0	0	0	0	0	2.27912	0	0	0	0	0.900709	0	0	0	0	0	0	0	0	0
ACGCCGAGTGGTCCGT-FCAImmP7536759	0	0	2.00827	0	0	0	0	0	0	0	0	0.6531	0	0	0	0	0	0	0	0	0	0	0	0	0	0	0.6531	0	1.32561	0	0	0.6531	0	0.6531	1.32561	0.6531	0.6531	0	0	0	0	0	0.6531	0	0	0	0	0	0
ACGCCGATCAGCGATT-FCAImmP7536759	0	0	2.84981	1.31213	0	0	0	1.31213	0	0	0	0	0	0	0	0	0	0	0	0	0	0	0	0	0	0	0	0.857405	1.31213	0	0	0	0	1.31213	0	0.857405	0	0	0	0	0.857405	0	0	0	0	0	0	0	0
ACGCCGATCTCCGGTT-FCAImmP7536759	0	0	1.16785	0	0	0	0	0	0	0	0	0.745522	0	0	0	0	0	0	0	1.16785	0	0.745522	0	0	0	0.745522	0	1.16785	0	0	0	0	0	0.745522	0	0	0	0	0	0	0	0.745522	0	0	0	0	0	0	0
ACGGAGACAGGGTACA-FCAImmP7536759	0	0.592194	2.57408	0	0	0.592194	0	0	0	0	0	0	0	0.592194	0	0	0	0	0	0	0	0	0	0	0.592194	0	0	0.592194	1.23077	0	0	0.592194	0	0	0	0.592194	0.592194	0	0	0	0	0	0	0	0	0	0	0	0
ACGGAGAGTCACCCAG-FCAImmP7536759	0	0	1.75852	0	0	0	0	0	0	0	0	0	0	0	0	0	0	0	0	0	0	0	0	0	0	0	0	0	0	0	0	0	0	0	0	0	0	0	0	1.43569	0.956004	0	0	0	0	0	0	0	0
ACGGAGAGTGAACCTT-FCAImmP7536759	0	0	0	0.899712	1.53627	0.899712	0	0.899712	1.53627	0	0	0	0	0	0	0.547802	0	0	0	0	0	0	0	0	0	0	0	0.547802	0.547802	0	0	0	0	0.547802	0	0	0	0.547802	0	0	0	0	0	0.547802	0	0	0	0.547802	0
ACGGAGAGTTTGCATG-FCAImmP7536759	0	0	1.64932	1.64932	0	0	0	1.64932	0	0	0	0	0	0	0	0	0	0	0	0	0	0	1.13196	0	0	0	0	0	1.13196	0	0	0	0	1.64932	0	0	0	0	0	0	0	0	0	0	0	0	0	0	0
ACGGAGATCCTTCAAT-FCAImmP7536759	0	0	1.99426	0.819497	0	0	0	0.819497	0	0	0	0	0	0	0	0	0	0	0	0	0	0	0	0	0	0	0	0	0	0	0	0	0	0	0	0	0	0	0	0.819497	0	0	0	0.819497	0	0	0	0.819497	0
ACGGCCACATCCAACA-FCAImmP7536759	0	0	0	1.92279	2.68284	1.36609	0.679723	1.92279	2.68284	0	0	0	0	0	0	0	0	0	0	2.05583	0.679723	1.08067	0	0	0	0	0	0.679723	0.679723	0.679723	0	0	0	0.679723	0	0	0	0	0	0	0	0	0	0	0	1.08067	0	1.08067	0
ACGGCCAGTAAGAGAG-FCAImmP7536759	0	0	1.862	0	0	0	0	0	0	0	0	0	0	0	0	0	0	0	0	0.858305	0	0	0.518543	0.518543	0	0.518543	0.518543	0.518543	0.858305	0.518543	0.518543	0.518543	0	0.858305	0.518543	0.518543	0	0	0	1.11144	0	0	0.518543	0.518543	0	0.858305	0	0	0.518543
ACGGCCATCTTGAGGT-FCAImmP7536759	0	0	2.08194	0.774728	0	0	0	0.774728	0	0	0	0	0	1.20597	0	0	0	0	0	0.774728	0	0	0	0	0	0	0	2.5416	1.5063	0	0	0.774728	0	0.774728	1.5063	1.20597	0	0.774728	0	1.20597	0	0	0	0	0	0.774728	0	0	0
ACGGGCTAGGGTATCG-FCAImmP7536759	0	0	0	1.19802	3.24564	0.571651	0	1.19802	3.24564	0	0	0	0	0	0.571651	0	0	0	0	0.933099	0	0	0.933099	0	0	0	0	0	0.571651	0	0	0.933099	0.571651	0.571651	0	0.933099	0	0	0	0	0	0	0	0	0	0.571651	0	0	0
ACGGGTCAGGATGGAA-FCAImmP7536759	0	0.774602	1.50612	0	0	0	0	0	0	0	0	0	0	0	0	0	0	0	0	0.460498	0	0	0	0.460498	0.774602	0	0	1.36719	1.36719	0.774602	0	0.460498	0.460498	0.460498	0.774602	1.01327	0.460498	0	0	0.774602	0	0	0	0	0	0	0	0	0
ACGGGTCCAATTGCTG-FCAImmP7536759	0	0	1.1113	1.1113	1.62465	0	1.1113	1.1113	1.62465	0	0	0	0	0	0	0	0	0	0	0	0	0	0	0	0	0	0	0	0	0	0	0	0	0	0	0	0	1.1113	0	0	0	0	0	1.1113	0	0	0	0	0
ACGGGTCTCTTGCCGT-FCAImmP7536759	0	0.805483	1.24575	0.805483	0	0	0	0.805483	0	0	0	0	0	0.805483	0	0	0	0	0	0	0	0	0	0.805483	0.805483	0	0.805483	0	0	0.805483	0	0	0	0.805483	0.805483	0	0	0	0	0	0	0	0.805483	0.805483	0	0	0	0	0
ACGTCAAAGGAGTCTG-FCAImmP7536759	0	0.810029	0.810029	0	0	0	0	0	0	0	0	0	0	0	0	0	0	0	0	1.79041	0	0	0.810029	0	0.810029	0	0	1.9796	0.810029	0.810029	0.810029	0	0.810029	0	1.79041	0.810029	0	0	0	0.810029	1.2516	0	0	0	0	0.810029	0	0	0
ACGTCAAGTAAGGGAA-FCAImmP7536759	0	0	0.42724	1.1417	2.13562	0.42724	0	1.1417	2.13562	0	0	0	0	0	0	0.42724	0	0	0	1.1417	0	0	0	0	0	0.42724	0	0	0	0.42724	0	0	0	0.725634	0	0	0	0	0	0	0	0	0.725634	0	0	0.42724	0	0.42724	0.42724
ACTATCTGTATCGCAT-FCAImmP7536759	0	0	0	1.99959	3.27881	0.72481	0.72481	1.99959	3.27881	0	0	0	0	0	0	0	0	0	0.426685	0.426685	0	0.426685	0	0	0	0	0	0.426685	0	0	0	0	0	0	0.426685	0	0	0.426685	0	0	0	0	0	0	0	0.72481	0	0	0.426685
ACTATCTGTGGGTATG-FCAImmP7536759	0	1.90012	2.72239	0	0	0	0	0	0	0	0	0	0	0	0	0	0	0	0	1.90012	0	0	0	0	1.90012	0	0	3.16744	3.03991	0	0	1.34634	0	0	0	0	0	0	1.34634	1.34634	1.34634	0	0	0	0	0	0	0	0
ACTATCTTCGCGGATC-FCAImmP7536759	0	0	0.913525	1.17546	0.557641	0	0.557641	1.17546	0.557641	0	0	0	0	0.557641	0	0	0.557641	0	0	0	0	0	1.17546	0.557641	0	0	0.557641	0.913525	0	0	0	0	0.913525	0	0.557641	0	0	0.557641	0	0	0	0	0	0	0	0.557641	0	0	0
ACTATCTTCTAACTTC-FCAImmP7536759	0	1.9628	2.37869	0	0	0	0	0	0	0	0	0	0	0	0	0	0	0	0	1.2377	0	0	0	0	1.9628	0	0	1.2377	0.799236	0	0.799236	0	0	0	0.799236	1.2377	0.799236	0	0	1.77417	0	0	0	0	0	0.799236	0	0	0
ACTGAACAGGCAGGTT-FCAImmP7536759	0	0.983546	1.79538	0	0	0	0	0	0	0	0	0	0	0	0	0	0	0	0	1.79538	0	0	0	0	0.983546	0	0	0	0.983546	0	0	0	0	0.983546	0	0.983546	0	0	0	0	0	0	0	0	0	0.983546	0	0	0
ACTGAACCACAGACAG-FCAImmP7536759	0.786195	1.22085	1.22085	0	0	0	0	0	0	0	0	0	0	0.786195	0	0	0.786195	0	0	0	0	0	0	0	1.22085	0	0	0	0	0	0	0	0	0	0	1.22085	0	0	0	0	0	0	0	0	0	0	0	0	0
ACTGAACTCGCTTAGA-FCAImmP7536759	0	1.45743	3.7804	0	0	0	0	0	0	0	0	0	0	0	0	0	0	0	0	1.45743	0	0	0	0	1.45743	0	0	0	0	0	0	0	1.45743	1.45743	1.45743	0	0	1.45743	0	2.0268	0	0	0	1.45743	0	0	0	1.45743	0
ACTGAGTAGAGATGAG-FCAImmP7536759	0	0	1.97488	2.1338	0	0	0	2.1338	0	0	0	0	0	0.806992	0	0	0	0	0	0.806992	0	0	0	0	0	0	0	0.806992	0.806992	0.806992	0	0	0	0	0	0.806992	0	0	0	0.806992	0	0	0	0	0	0.806992	0	0.806992	0
ACTGAGTAGCGTTGCC-FCAImmP7536759	0	0.363588	1.83446	0	0	0	0	0	0	0	0	0.363588	0	0.363588	0	0	0	0	0.629655	0	0	0	0	0	0.363588	0	0.363588	0.363588	0.629655	0	0	0.363588	0.363588	0.629655	1.50582	0.629655	0.839601	0.363588	0	0.839601	0	0.363588	0	0.363588	0	0	0	0.363588	0
ACTGAGTTCAACCAAC-FCAImmP7536759	0	0	0	1.54893	2.12977	1.54893	2.12977	1.54893	2.12977	0	0	0	0	0	0	0	0	0	0	0	0	0	0	0	0	0	0	0	0	0	0	0	0	0	0	0	0	0	0	1.54893	0	0	0	0	0	0	0	0	0
ACTGAGTTCTGCTGTC-FCAImmP7536759	0	0	2.04704	0	0	0	0	0	0	0	0	0	0	0	0	0	0	0	0	0	0	0	0	0	0	0	0	0.853982	1.30778	0	0.853982	0.853982	0	0.853982	0.853982	0	0	0	0	0.853982	0	0	0	0.853982	0	0	0	1.30778	0
ACTGCTCTCGGATGGA-FCAImmP7536759	0	0.910939	0	0.555796	1.69744	0.910939	0	0.555796	1.69744	0	0	0.555796	0	0	0	0	0	0	0	0.910939	0	0	0	0	0.910939	0	0	0.910939	0.555796	0	0	0	0.555796	0	0	0	0.555796	0	0	0.910939	0.910939	0.555796	0	0	0	0	0	0	0
ACTGCTCTCGGCTTGG-FCAImmP7536759	0	1.33861	2.24508	0	0	0	0	0	0	0	0	0	0	0	0	0	0	0	0	1.33861	0	0	0	0	1.33861	0	0	0.878325	1.65261	0	0	0	0	0	0	1.33861	0	0.878325	0	0.878325	0.878325	0	0	0	0	0	0	0	0
ACTGTCCCACGACGAA-FCAImmP7536759	0	1.07932	1.58625	0.395868	0	0.395868	0	0.395868	0	0	0	0.395868	0	0.395868	0	0	0	0	0	0.678716	0	0	0	0.395868	1.07932	0	0.395868	0.395868	0	0.395868	0	0	0	0	0	0	0.395868	0	0	0.395868	0	0	0	0.395868	0	0	0	0.678716	0
ACTGTCCTCCTCTAGC-FCAImmP7536759	0	0.676094	2.27168	0.676094	0	0.676094	0	0.676094	0	0	0	0	0	0	0	0	0	0	0	1.58201	0	0	1.07581	0	0.676094	0	0	0	1.3606	0	0	1.58201	0	0	1.07581	0.676094	0	0	0	0.676094	0	0	0	0.676094	0	0	0	0.676094	0
ACTGTCCTCTTGTCAT-FCAImmP7536759	0	1.70439	1.98749	0	0	0	0	0	0	0	0	0.641645	0	1.02934	0.641645	0	0	0	0	1.30801	0	0	0	0.641645	1.70439	0	0	1.02934	0	0.641645	0.641645	0	0	1.30801	0	0.641645	0	0.641645	0	1.02934	0.641645	0	0	0	0	0	0	0	0
ACTTACTAGTCTCGGC-FCAImmP7536759	0	0	1.95176	0	0	0	0	0	0	0	0	0	0	0	0	0	0.696565	0	0	1.10317	0	0.696565	0	0	0	0	0	0	0	0.696565	0	0	0	0.696565	1.79745	0.696565	0	0	0	1.10317	0	0	0	0	0	0.696565	0	0.696565	0
ACTTGTTAGTCCGGTC-FCAImmP7536759	0	0	0	0	0	0	0	0	0	0	0	0	0	0.920057	0	0	0.920057	0	0	0	0	0	0	0	0	0	0	0	0.920057	0	0	0	0	0	0	0	0	0	0	0.920057	0	0	0	0.920057	0	0.920057	0	0	0
ACTTGTTCAGCCTGTG-FCAImmP7536759	0	0.826012	2.00431	0.826012	0	0	0	0.826012	0	0	0	0	0	0	0	0	0	0	0	1.57951	0	0	0	0	0.826012	0	0	0	0	0	0.826012	0	0	0	0.826012	0	0	0	0	0.826012	0	0	0	0	0	0	0	0	0.826012
ACTTGTTGTCTCTCGT-FCAImmP7536759	0	1.24858	1.78688	1.97595	0	0	0	1.97595	0	0	0	0	0	0	0	0	0	0	0	1.24858	0	0.80768	0	0	1.24858	0	0	2.1349	1.55352	0	0.80768	0	0	0	0	0	0.80768	0.80768	0	1.24858	0	0	0	0	0	0	0	0	0
AGAATAGAGTCGCCGT-FCAImmP7536759	0	0	2.21958	0	0	0	0	0	0	0	0	0.861725	0	0	0	0.520946	0	0	0	0.520946	0	0	0	0	0	0	0	0	0.861725	0.520946	0.520946	0.520946	0.520946	0.861725	0	1.75533	0.861725	0.520946	0.520946	1.31761	0	0	0	0.861725	0	0.520946	0	0	0
AGAATAGCACGGCGTT-FCAImmP7536759	0	1.01219	1.01219	0.773688	0	0	0	0.773688	0	0	0	0	0	0	0	0	0	0	0	0.773688	0	0	1.01219	0.773688	1.01219	0.773688	0	0.773688	0.459873	0	0	0	0.459873	0.773688	0.773688	0.459873	0	0.459873	0	1.36593	0	0	0.773688	0.459873	0	0	0	0.773688	0
AGAATAGCAGACAAGC-FCAImmP7536759	0	0	1.6096	0	0	0	0	0	0	0	0	0	0	1.09875	0	0	0	0	0	0	0	0	0	0	0	0	0	0	1.6096	0	0	0	0	1.09875	0	0	0	0	0	0	0	0	0	0	0	1.09875	0	0	0
AGACGTTGTGGTTTCA-FCAImmP7536759	0	0	1.78539	1.52793	2.04978	0	0	1.52793	2.04978	0	0	0	0	0	0	0.64299	0	0	0	0.855793	0	0	0	0	0	0	0.372308	0.64299	0.372308	0.372308	0.372308	0	0	0	0.372308	0.372308	0	0.372308	0	1.03116	0	0	0.64299	0.64299	0	0	0	0	0
AGAGCGAAGCACACAG-FCAImmP7536759	0	0	2.38509	0	0	0	0	0	0	0	0	0	0	0	0	0	0	0	0	0	0	0	0	0	0	0	0	0	0	0	0	0	0.686122	0.686122	1.08923	1.08923	0	0	0	0	0.686122	0	0	0.686122	0	0	0	0	0
AGAGCGAAGCTAGGCA-FCAImmP7536759	0	0.600806	1.4573	0.600806	0	0	0	0.600806	0	0	0	0	0.600806	0	0	0	0	0	0	0.600806	0	0	0	0	0.600806	0	0	1.78197	2.30851	0	0	0.600806	0	0	0	0	0	0	0	0	0	0	0	0.600806	0	0	0	0	0
AGAGCTTAGACAATAC-FCAImmP7536759	0	0	0.982813	0	0	0	0	0	0	0	0	0	0	0	0	0	0.982813	0	0	0	0	0	0	0	0	0	0	0	0	0	0	1.46878	0	0.982813	0	0	0	0	0	1.46878	0	0	0	0.982813	0	0	0	0.982813	0
AGAGCTTTCGCCATAA-FCAImmP7536759	0	0.745115	1.87693	0	0	0	0	0	0	0	0	0	0	0	0	0	0	0	0	0	0	0	0	0	0.745115	0	0.745115	0	0.745115	0	0.745115	0	0	0.745115	1.16732	0	0	0	0	0	0	0	0	0	0	0	0	1.16732	0
AGAGTGGAGAGGGATA-FCAImmP7536759	0	0.673235	1.07197	0	0	0	0	0	0	0	0	0.392234	0	0	0	0	0	0	0	0.392234	0	0	0	0	0.673235	0	0	0	0	0.392234	0	0	0	0	0	1.35627	0	0.673235	0.392234	1.47293	0	0.392234	0	0	0	0	0	0	0
AGATCTGCATGTTGAC-FCAImmP7536759	0	1.02348	1.84823	0	0	0	0	0	0	0	0	0	0	0	0	0	0	0	0	1.02348	0	0	0	0	1.02348	0	0	0	0	1.02348	0	0	1.02348	0	1.02348	1.02348	0	0	0	1.02348	0	0	0	1.02348	0	0	0	0	0
AGATCTGTCACATAGC-FCAImmP7536759	0	0.842338	1.45965	0	0	0	0	0	0	0	0	0	0	0	0	0	0	0	0	0	0	0	0	1.09282	0.842338	0	0	0	0.507356	0.842338	0	0	0.507356	0	0	0.842338	0	0.507356	0	0	0	0.507356	0	0.507356	0	0	0	0.507356	0
AGATTGCGTCAATACC-FCAImmP7536759	0	1.33488	2.24057	0	0	0	0	0	0	0	0	0	1.33488	0	1.33488	0	1.33488	0	0	0	0	0	0	0	1.33488	0	0	2.24057	3.02514	0	0	0	0	0	1.33488	0	0	0	0	1.33488	0	0	0	0	0	0	0	0	1.33488
AGCAGCCGTAAGGGAA-FCAImmP7536759	0	0	0	1.44635	3.16687	0.500484	0.832491	1.44635	3.16687	0	0	0	0	0	0	0	0	0	0	0.500484	0	0	0	0	0	0	0	0	0	0	0	0	0	0	0.500484	0	0	0	0	0	0	0	0	0	0	0	0	0	0
AGCATACCATGTAGTC-FCAImmP7536759	0	0.947027	2.61185	0.947027	0	0.947027	0	0.947027	0	0	0	0	0	0	0	0	0	0	0	0	0	0	0	0	0.947027	0	0	0	0.947027	0	0	0	0	0.947027	0	0.947027	0	0	1.42457	1.42457	0.947027	0	0	0	0	0	0	0	0
AGCCTAAAGCACACAG-FCAImmP7536759	0	0	1.62359	0	0	0	0	0	0	0	0	0	0	0	0	0	0	0	0	0.702014	0	0	1.11042	0	0	0	0	1.11042	0	0	0	0	0.702014	0	0	1.11042	0	0	0	1.80649	0	0	1.11042	0.702014	0	0	0	0	0
AGCCTAACACACTGCG-FCAImmP7536759	0	0	1.24373	0	0	0	0	0	0	0	0	0	0	0	0	0	0	0	0	0	0	0	0	0	0	0	0	0.803912	1.04781	0	0	1.78121	0	1.04781	1.54816	1.04781	0	0	0	0.480654	0.803912	0	0.803912	0.480654	0	0	0	0.480654	0
AGCCTAAGTATCACCA-FCAImmP7536759	0	0	2.07204	1.93866	1.93866	0	0	1.93866	1.93866	0	0	0.688924	0	0	0	0	0.688924	0	0	0	0	0	0	0	0	0	0	0	0	0	0	0	0	0	0	0	0	0	0	0.688924	0	0	0	0.688924	0.688924	0	0	0	0
AGCCTAAGTTATGTGC-FCAImmP7536759	0	1.12693	2.48093	0.419723	0	0	0	0.419723	0	0.419723	0	0.714458	0	0	0	0	0	0	0	0	0	0	0	0	1.12693	0.419723	0.419723	0.94181	0.714458	0	0	0	0	0	1.73939	0	1.12693	0	0	0.419723	0	0	0	0	0	0	0	0	0
AGCGGTCCAATCCAAC-FCAImmP7536759	0	1.10115	1.94917	0	0	0	0	0	0	0	0	0	0	0	0	0	0	0	0	1.61248	0	0	1.10115	0	1.10115	0	0	0	0	0	0	0	0	0	1.10115	1.94917	0	0	0	0	0	0	0	0	0	0	0	0	0
AGCGGTCCAGTATCTG-FCAImmP7536759	0	0	1.83831	0.631793	0	0	0	0.631793	0	0	0	0	0	0	0	0	0	0	0	0	0	0	0.631793	1.01594	0	0	0	0	0.631793	0	0	0.631793	0	0	1.29279	0.631793	0.631793	0	0	0	1.29279	0	0.631793	0.631793	0	0	0	0	0
AGCGTATGTACCCAAT-FCAImmP7536759	0	1.21174	2.22545	0	0	0	0	0	0	0	0	0	0	0	0	0	0.77917	0	0	0	0	0	0	0	1.21174	0	0	0	1.21174	0	0	1.21174	0	0	1.5127	0	0	0.77917	0	1.21174	0	0	0	0	0	0	0	0	0
AGCGTATTCGTCACGG-FCAImmP7536759	0	0	1.60079	0	0	0.582992	0	0	0	0	0	0	0	0	0	0	0.582992	0	0	0	0	0	0	0	0	0	0	0.582992	1.60079	0.948866	0	0.948866	0.582992	0	1.21615	0.582992	0	0	0	0.582992	0	0	0	0	0	0	0	0.582992	0
AGCGTCGGTGTGACCC-FCAImmP7536759	0	0	0	1.6917	3.14171	0	0	1.6917	3.14171	0	0	0	0	0.906738	0	0	0	0	0.906738	1.37434	0	0.906738	0	0	0	0	0	0	0	0	0	0	0	0.906738	0	0	0	0	0	0	0	0	0	0	0	0	0	0	0
AGCGTCGTCAGGTAAA-FCAImmP7536759	0	0.796484	1.53755	0	0	0	0	0	0	0	0	0	0	0.796484	0	0	0	0	0	0	0	0	0	0	0.796484	0	0	1.23415	1.23415	0	0	0.796484	0	0	0	0.796484	0	0	0	0.796484	0	0	0	0	0	0	0	0.796484	0
AGCGTCGTCTTCATGT-FCAImmP7536759	0	0	2.06655	0	0	0	0	0	0	0	0	0	0	0	0	0	0	0	0	0	0	0	0.866891	0	0	0	0	0.866891	1.32415	0	0.866891	0	0	0	0.866891	0	0	0.866891	0	1.32415	0	0	0	0	0	0.866891	0	0.866891	0
AGCTCCTCATGGATGG-FCAImmP7536759	0	0	1.64756	0	0	0	0	0	0	0	0	1.25749	0	0	0	0	0	0	0	0	0	0	0	0	0	0.609143	0	0	1.25749	0	0	1.25749	0.984962	0	0.609143	1.25749	0	0	0	0.984962	0	0	0	0	0	0	0	0.609143	0
AGCTCCTGTTCATGGT-FCAImmP7536759	0	0	2.29488	0	0	0.911162	0	0	0	0	0	0	0	0	0	0	0	0	0	1.93857	0	0	0.911162	0	0	0	0	1.69775	0	0	1.37988	0	0	0.911162	0.911162	1.69775	0	0	0	0.911162	0.911162	0	0	0	0	0	0	0	0
AGCTCCTTCGGATGGA-FCAImmP7536759	0	0	1.43101	0	0.585414	0	0	0	0.585414	0	0	0	0	0	0	0	0	0	0	0.952225	0	0	0	0	0	0	0	1.22	0	0.585414	0	0.952225	0.952225	0	0	0	0	0.585414	0	0	0	0	0.952225	0.585414	0	0	0	0	0
AGCTCTCAGAGTTGGC-FCAImmP7536759	0	1.00489	2.0702	0	0	0	0	0	0	0	0	0	0	0	0	0	0	0	0	0	0	0	0	0	1.00489	0	0	0	0	0	0	0	0	0	0	0	0	0	0	0	0	0	0	0	0	0	1.00489	0	0
AGCTCTCAGTTAAGTG-FCAImmP7536759	0	0.431489	2.14636	0	0	0	0	0	0	0	0	0	0	0	0	0	0	0	0	0.731934	0	0	0	0	0.431489	0	0	0	0.731934	0	0.431489	0	0	0.431489	0.962658	0.431489	0	0.731934	0	1.15	0	0.731934	0	0	0	0	0	0	0
AGCTCTCGTGAGCGAT-FCAImmP7536759	0	0	1.71919	0	0	0	0	0	0	0	0	0	0	0	0	0	0	0	0	0	0	0	0	0	0	0	0	1.04099	1.32122	0.650241	0	0	0	0.650241	2.22398	0.650241	0.650241	0	0	0.650241	0	0	0	0	0	0	0	0	0
AGCTTGAAGCCTCGTG-FCAImmP7536759	0	0	0	0	0	0	0	0	0	0	0	0	0	0	0	0	0	0	0	0.755018	0	0	0	0	0	0	0	1.18028	0	0	0	0	0	0	0	0	0	0	0	0	0	0	0.755018	0	0	0	0	0	0
AGCTTGAAGTCTCAAC-FCAImmP7536759	0	1.17989	1.70621	0	0	0	0	0	0	0	0	0	0	0	0	0	0	0	0	1.17989	0	0	0	0	1.17989	0	0	1.47729	2.04925	0	0	1.17989	0	0.754719	1.89237	0.754719	0	1.17989	0	0	0	0	0	0	0	1.17989	0	0	0
AGCTTGACACCTATCC-FCAImmP7536759	0	1.04893	1.72926	0	0	0.65612	0	0	0	0	0	0	0	0	0	0	0	0	0	0.65612	0	0	0	0	1.04893	0	0	0	0	0	0	0	0.65612	0	1.72926	0	0	0	0	1.04893	1.04893	0	0	0	0	0	0	0.65612	0
AGCTTGACAGATCCAT-FCAImmP7536759	0	1.05159	1.33324	0	0	0	0	0	0	0	0	0	0	0	0	0	0	0	0	1.73263	0	0	0	0	1.05159	0	0	0.658089	0	0.658089	0	0	0	0	1.05159	0.658089	0	0	0	2.23857	0	0	0	1.33324	0	0	0	0	0
AGGCCACAGAGTAAGG-FCAImmP7536759	0	0.707865	1.97101	0	0	0.707865	0	0	0	0	0	0	0	0	0	0	0	0	0	0	0	0	0	0	0.707865	0	0	0.707865	0	0	0	0	0	0	0	1.63288	0.707865	0	0	1.11819	0	0	0	0	0	0	0	0	0
AGGCCACAGTGAAGAG-FCAImmP7536759	0	0.630311	1.50691	0	0	0.630311	0	0	0	0.630311	0	0.630311	0	0	0	0	0	0	0	0.630311	0	0	1.29049	0.630311	0.630311	0	0	0.630311	0	0	0	0.630311	0	0.630311	0	0.630311	0.630311	0	0	0	0	0	0	0	0	0	0	0	0
AGGCCACGTGTGACCC-FCAImmP7536759	0	0	0	1.51774	3.22058	0	0	1.51774	3.22058	0	0	0	0	0	0	0.636826	0	0	0	0	0	0	0	0	0	0	0	0	0.636826	0	0.636826	0	0	0.636826	0	0	0	0	0	0	0	0	0	1.02279	0	0	0	0	0
AGGCCACTCCTTGACC-FCAImmP7536759	0	0	2.25595	1.20306	0	0	0	1.20306	0	0	0	0	0	0	0	0	0	0	0	0.937472	0	0	0	0.574791	0	0	0.937472	0.574791	1.20306	0	0	0.574791	0	0	0	0	0.937472	0	0	1.73352	0	0	0.574791	0.937472	0	0	0	0	0.574791
AGGCCGTAGGCGACAT-FCAImmP7536759	0	0.710224	1.63662	0.710224	0	0	0	0.710224	0	0	0	0	0.710224	0	0	0	0	0	0	0	0	0	0	0	0.710224	0	0	1.12132	0	0	0	1.12132	0	0	0	0.710224	0.710224	0	0	0.710224	0	0	0	0.710224	0	0	0	0	0
AGGCCGTGTATATGAG-FCAImmP7536759	0	0	2.00754	0	0	0	0	0	0	0	0	0	0	0	0	0	0	0	0	1.58247	0	0	0	0	0	0	0	0	0	0	0	0	0.828112	1.2748	0	0	0	0	0	0	0	0	0	0	0	0.828112	0	0.828112	0
AGGGAGTAGCCAGAAC-FCAImmP7536759	0	0	0.689171	2.07247	2.76512	0.689171	0	2.07247	2.76512	0	0	0	0	0	0	0	0	0	0	1.09331	0	0	0	0	0	0	0	0	0.689171	0	0	0	0	0	0	0	1.09331	0	0	0	0	0	0	0.689171	0	0	0.689171	0	0
AGGGAGTAGTCGTACT-FCAImmP7536759	0	0	2.40337	0.750386	0	0	0	0.750386	0	0	0	1.17423	0	0	0	0	0	0	0	0	0	0	0	0	0	0	0	1.47097	0	0.750386	0	0	0	0.750386	0	1.69951	0	0	0	0	1.69951	0	0	0	0	0	0	1.17423	0
AGGGAGTCAGACTCGC-FCAImmP7536759	0	0.787303	1.75611	0.787303	0	0	0	0.787303	0	0	0	0	0	0	0	0	0	0	0	0	0	0	0	0	0.787303	0	0	0	1.22228	0	0	0	0	1.22228	1.22228	1.75611	0.787303	0	0	0.787303	0	0	0	0	0	0	0	0	0
AGGGAGTGTCTAGCCG-FCAImmP7536759	0	0	2.29481	0	0	1.17268	0	0	0	0	0	0	0	0	0	0	0	0	0	0	0	0	0	0	0	0	0	1.17268	0.749208	0	0.749208	0	0	0	0	0	0.749208	0	0	0	0.749208	0	0	0	0	0	0	0	0
AGGGATGAGACTGGGT-FCAImmP7536759	0	0	1.54493	1.54493	2.56379	0	0	1.54493	2.56379	0	0	0	0	0	0	0	0	0	0	0	0	0	0	0	0	0	0	0	0	0	0	0	0	0.653321	0	0.653321	0	0	0	0.653321	0	0	0	0.653321	0	0	0	0	0
AGGGATGTCAATCACG-FCAImmP7536759	0	0.980309	2.39714	0	0.980309	0	0	0	0.980309	0	0	0	0	0	0	0	0	0	0	0	0	0	0	0	0.980309	0	0	1.79107	1.4657	0	0	0	0	0.980309	0.980309	0.980309	0	0	0	0.980309	0	0	0	0	0.980309	0	0	0	0
AGGGATGTCATAACCG-FCAImmP7536759	0	0	1.08823	1.59697	2.10654	0.50461	0	1.59697	2.10654	0	0	0	0	0	0	0	0	0	0	0.50461	0	0	0	0	0	0	0	1.72176	0	0	0.50461	0.838407	0	1.08823	0	0	0	0.50461	0	0.50461	0	0	0.50461	0.838407	0	0	0	0	0
AGGGTGACAAGCTGGA-FCAImmP7536759	0	0	0	1.68932	2.45082	1.29458	0.63295	1.68932	2.45082	0	0	0	0	0	0	0	0	0	0	1.29458	0	0	0.63295	0	0	0	0	0.63295	0.63295	0	0	0	0	0	0	0	0	0.63295	0	0	0	0	0	0	0	0	0	0	0.63295
AGGGTGACACTGTGTA-FCAImmP7536759	0	0	0	0	0	0	0	0	0	0	0	0	0	0	0	0	0	0	0	0	0	0.917252	0	0	0	0	0	0.917252	1.3875	0	0	1.94728	0	0	0.917252	0	0	0	0	0.917252	0	0	0	0	0	0	0	0	0
AGGGTGACAGATAATG-FCAImmP7536759	0	0	1.37263	0.905376	0.551832	1.16605	0	0.905376	0.551832	0	0	0	0	0	0	0	0	0	0	0.551832	0	0	0	0.551832	0	0.551832	0	0	0	0	0	0	0	0	0	0	0	0.551832	0	0	0	0	0	1.16605	0	0	0	0	0
AGGGTGACATATGAGA-FCAImmP7536759	0	0	0.944331	0.944331	0	0	0	0.944331	0	0	0	0	0	0	0	0	0.944331	0	0	0.944331	0	0	0	0	0	0	0	0.944331	1.74279	0.944331	0.944331	0.944331	0	0	0	1.42122	0	0.944331	0	0	0.944331	0	0	0	0	0	0	0	0
AGGTCATGTGCAGTAG-FCAImmP7536759	0	0	0.501124	0.83341	1.28157	0	0	0.83341	1.28157	0	0	0	0	0	0	0	0	0	0	0	0	0	0	0	0	0	0	1.28157	1.08239	0.83341	0	0	0	0	0	0	0.501124	0	0.501124	0.501124	0	0	0	0.501124	0	0	0	0	0
AGGTCATGTTCCAACA-FCAImmP7536759	0	0.683198	2.17947	0	0.683198	0.683198	0	0	0.683198	0	0	0	0	0	0	0	0	0	0	0	0	0	0	0.683198	0.683198	0	0	0	0	0	0	0	0	0	0.683198	0.683198	0.683198	0	0	1.08532	0	0	0	0	0	0	0	0	0
AGGTCATTCAAACGGG-FCAImmP7536759	0	0	2.18133	0.752635	0	0	0	0.752635	0	0	0	0	0	0	0	0	0	0	0	0	0	0	0.752635	0	0	0	0	1.88903	0.752635	0.752635	0	1.70299	0	0.752635	0	0.752635	0	0	0	0	0.752635	0	0	0	0	0.752635	0	0	0
AGGTCCGAGAAGATTC-FCAImmP7536759	0	0	0.857405	0	0	0	0	0	0	0	0	0	0	0	0	0	0	0	0	0	0	0	0	0	0	0	0	0.857405	0.857405	0	0	0	0	0	0	1.31213	0	0	0	0.857405	0	0	0	0	0	0	0	0	0
AGGTCCGGTATCACCA-FCAImmP7536759	0	0	0	1.1193	2.91955	0	0	1.1193	2.91955	0	0	0	0	0	0	0	0	0	0	1.40954	0	0	0	0.708702	0	0	0	0.708702	0	0	0	0	0	1.1193	0	0.708702	0	0	0	1.1193	0	0	0	0	0	0	0	0	0
AGGTCCGGTGATAAAC-FCAImmP7536759	0	0	1.65443	0	0	0	0	0	0	0	0	0	0	0	0	0	0	0	0	0	0	0	0	1.65443	0	0	0	2.2471	1.65443	0	0	0	0	0	0	0	1.65443	0	0	1.65443	0	0	0	0	0	0	0	0	0
AGGTCCGTCCGTCAAA-FCAImmP7536759	0	1.47938	1.70843	0	0	0	0	0	0	0	0	0	0	0	0	0	0	0	0	0	0	0	0	0	1.47938	0	0	0	0.756155	0	0.756155	0	0	0	1.18177	0	0	0.756155	0	0.756155	0	0	0	0	0	0.756155	0	0.756155	0
AGTAGTCAGCAACGGT-FCAImmP7536759	0	0	1.45894	0	0	0	0	0	0	0	0	0	0	0	0	0	0	0	0	0	0	0	0	0	0	0	0	1.16345	0	0	0	0.742163	0	0	1.16345	0.742163	0	0	0	0.742163	0	0	0	0	0	0.742163	0	0	0
AGTCTTTAGATGTCGG-FCAImmP7536759	0	1.33778	1.89027	0	0	0	0	0	0	0	0	0	0	0	0	0	0	0	0	0	0	0	0	0	1.33778	0	0	0	0	0	0	0	0	0	0	0	0	0	0	0	0	0	0	0	0	0	0	0	0
AGTCTTTAGCGTAGTG-FCAImmP7536759	0	0	2.6543	1.89666	1.89666	0	0	1.89666	1.89666	0	0	0	0	0.664712	0	0	0	0	0.664712	1.06052	0	0	0	0.664712	0	0	0	0	1.06052	0.664712	0	0.664712	0	1.06052	0	1.06052	0	0	0	1.06052	0	0	0	0	0	0	0	0.664712	0
AGTCTTTAGTGCAAGC-FCAImmP7536759	0	0	1.11384	0	0	0	0	0	0	0	0	0	0	0	0	0	0	0	0	0.70459	0	0	0.70459	0	0	0	0	0.70459	1.40341	0	0	1.40341	0.70459	0	1.11384	0	0	0.70459	0	0	0	0	0	0.70459	0	0	0	0	0
AGTCTTTCACCAGGCT-FCAImmP7536759	0	0.803162	1.96892	0	0	0	0	0	0	0	0	0	0	0	0	0	0	0	0	0	0	0	0	0.803162	0.803162	0	0	0.803162	0.803162	0	0	0	0	0	0	0	0.803162	0.803162	0	1.24276	0	0	0.803162	0	0	0	0	0	0
AGTCTTTCATGATCCA-FCAImmP7536759	0	0	1.54845	0.804116	0	0	0	0.804116	0	0	0	0	0	0	0	0	0	0	0	0	0	0	1.24399	0	0	0.804116	0	0.804116	0.804116	0	0	1.24399	0	0	0	1.24399	0	0	0	0	0	0	0	0	0	0	0	0.804116	0
AGTCTTTTCAGCCTAA-FCAImmP7536759	0	0	2.59549	0	0	0	0	0	0	0	0	0	0	0	0	0	0	0	0	1.41118	0	0	0.936245	0	0	0	0	0.936245	0.936245	0.936245	0	1.41118	0	1.73186	0	0	0	0	0	0	0	0	0	0	0	0.936245	0	0	0
AGTCTTTTCAGTGCAT-FCAImmP7536759	0	0	1.61781	1.3069	0	0.853285	0	1.3069	0	0	0	0	0	1.3069	0	0	0	0	0	1.3069	0	0	0	0.853285	0	0	0	0.853285	1.3069	0	0.853285	0	0.853285	0	1.3069	0.853285	0	0	0	0.853285	0.853285	0	0	0.853285	0	0	0	0	0
AGTCTTTTCGAGAGCA-FCAImmP7536759	0	0	1.98289	0	0	0	0	0	0	0	0	0	0	0.714884	0	0	0	0	0	0.714884	0	0	0.714884	0	0	0	0	1.41873	1.12749	0	0	0.714884	0	0	1.12749	1.12749	0.714884	1.12749	0	0	0	0	0	0	0	1.12749	0	0	0
AGTCTTTTCGCTGATA-FCAImmP7536759	0	0	1.96995	0.707239	0	0	0	0.707239	0	0	0	0	0	0	0	0.707239	0	0	0	0	0	0	0	0	0	0	0	0	0.707239	0	0	0	0	0	0	0.707239	0.707239	0	0	0.707239	0	0	0	0.707239	0	0.707239	0	0	0
AGTGAGGCAATAAGCA-FCAImmP7536759	0	0.780225	2.22719	0	0	0.464351	0	0	0	0	0	0	0	0	0	0	0	0	0	1.01991	0	0	0	0	0.780225	0	0	0.464351	0	0	0	0	0	0	1.51422	0.464351	0.780225	0	0	1.51422	0	0	0	0	0	0	0	0	0
AGTGAGGCAGTCGTGC-FCAImmP7536759	0	1.20148	2.07633	0	0	0	0	0	0	0	0	0	0	0.771274	0	0	0	0	0	0.771274	0	0	0	0	1.20148	0	0	1.20148	1.50131	0	0	0	0	0	0	1.20148	0	0	0	0.771274	0	0	0	0	0	0	0	0	0
AGTGGGAAGTCTCGGC-FCAImmP7536759	0	0	1.51593	0	0	0	0	0	0	0	0	0	0	0	0	0	0	0	0	0	0	0	0	0	0	0	0	0	0	0	0	0	0	0	1.51593	1.51593	0	0	0	0	0	0	0	1.51593	0	0	0	0	0
AGTGGGACACAAGACG-FCAImmP7536759	0	0.620454	1.66749	0.620454	0	0.620454	0	0.620454	0	0	0	0	0	0	0	0	0	0	0	0	0	0	0	0.620454	0.620454	0.620454	0	1.27517	1.00046	0	0	1.27517	0.620454	0	0	0.620454	1.00046	0	0	0	0	0	0	0	0	0	0	1.00046	0
AGTTGGTAGCTTCGCG-FCAImmP7536759	0	0.65288	1.72372	0	0	0	0	0	0	0	0	0	0	0	0	0	0	0	0	0.65288	0	0	0	0	0.65288	0	0	1.32527	0.65288	0.65288	0	0	0	0	1.87585	0.65288	0	0	0	1.32527	0	0	0	0	0	0	0	0	0
AGTTGGTTCTCTAAGG-FCAImmP7536759	0	0	2.45896	1.21673	0	0	0	1.21673	0	0	0	0	0	0	0	0	0	0	0	0	0	0	0	0	0	0	0	1.93735	1.7496	0	0	0.783021	0	0	0	0	0	0	0	0	0	0	0	0	0	0	0	0	0
ATAACGCCACCAGATT-FCAImmP7536759	0	0	1.9454	0.692847	0	0	0	0.692847	0	0	0	0	0	0	0	0	0	0	0	0	0	0	0	0	0	0	0	2.07892	0.692847	0	0.692847	1.09821	0	1.38584	1.09821	0	0.692847	0	0	0	0.692847	0	0.692847	0	0	0	0	0	0
ATAAGAGGTCAAACTC-FCAImmP7536759	0	0.719717	1.42589	0	0	0	0	0	0	0	0	0	0	0	0	0	0	0	0	0.719717	0	0	0	0	0.719717	0	0	1.13388	1.13388	0	0	0	0	0	0.719717	0.719717	0	0	0	0	0	0	0	0	0	0	0	0	0
ATAAGAGGTTGCGCAC-FCAImmP7536759	0	0	2.47313	0	0	0	0	0	0	0	0	0	0	0	0	0	0	0	0	0	0	0	0	0	0	0	0	2.33293	1.41165	0	0	0	0.936623	0.936623	0	0	0	0	0	0	0	0	0	0	0	0	0	0.936623	0
ATAGACCAGGTGCTAG-FCAImmP7536759	0	0.802143	1.77855	0	0	0.802143	0	0	0	0	0	0	0	0	0	0	0	0	0.802143	0.802143	0	0	0	0	0.802143	0	0	0.802143	1.54563	0	0	0	0.802143	0	0	0	0	0	0	0	0	0	0	0.802143	0	0	0	0	0.802143
ATCATCTAGGCTAGCA-FCAImmP7536759	0	0	0	2.36032	3.43893	0	0.863149	2.36032	3.43893	0	0	0	0	0	0	0	0	0	0	1.8691	0	0	0	0	0	0	0	1.31941	0.863149	0	0.863149	0	0	0.863149	0.863149	0	0	0	0	0	0	0	0	0	0	0.863149	0	0.863149	0
ATCATCTAGGGCACTA-FCAImmP7536759	0	0	0.597146	0.968448	2.58429	0	0	0.968448	2.58429	0	0	0.597146	0	0	0	0	0	0	0	0.968448	0	0	0	0	0	0	0	0	0	0	0.968448	0	0	0	0	0	0	0	0	0.597146	0	0	0	0.597146	0.597146	0	0	0.597146	0
ATCATCTAGTTAACGA-FCAImmP7536759	0	0.637961	2.38129	0	0	0	0	0	0	0	0	0	0	0	0	0	0	0	0	0	0	0	0	0	0.637961	0	0	0	0.637961	0	0	0	0	0	1.51962	0	0.637961	0	0	1.02433	0	0	0	0	0	0	0	0	0
ATCATCTCATATGGTC-FCAImmP7536759	0	0.793952	2.57423	0	0	0	0	0	0	0	0	0	0	0.793952	0	0	0	0	0	0	0	0	0	0	0.793952	0	0	1.23088	0	0	0	0.793952	0	0	0	0	0	0.793952	0	0	0	0	0	0.793952	0	0	0	0	0
ATCATCTCATCGATGT-FCAImmP7536759	0	0.815049	2.28391	0	0	0	0	0	0	0	0	0	0	0	0	0	0	0	0	0.815049	0	0	0	0	0.815049	0	0	0	0	0	0	0	0	1.25806	0.815049	0	0	0	0	0.815049	0	0	0	0	0	0	0	0	0
ATCATGGGTTCACCTC-FCAImmP7536759	0	0.845398	2.56188	0	0	0	0	0	0	0	0	0	0.845398	0	0	0	0	0	0	0.845398	0	0	0	0	0.845398	0	0	0	0	1.29686	0	0	0	0	0	0.845398	1.29686	0	0	0	0	0	0	0	0	0.845398	0	0	0
ATCCACCAGACTACAA-FCAImmP7536759	0	0.478661	1.54404	0.478661	0	1.04441	0	0.478661	0	0	0	0.801025	0	0	0	0	0.478661	0	0	0	0	0	0	0	0.478661	0	0	1.40353	1.77686	0	0	1.04441	0	0	0.478661	1.04441	0.478661	0.801025	0.478661	0	0	0	0.478661	0.478661	0	0	0	0	0
ATCCGAAAGATCCCAT-FCAImmP7536759	0	0	1.44294	0	0	0	0	0	0	0	0	1.44294	0	0	0	0	0	0	0	1.44294	0	0	0	0	0	0	1.44294	2.01039	2.01039	0	0	0	0	0	0	1.44294	0	0	0	0	0	0	0	0	0	0	0	0	0
ATCCGAAAGCCACGCT-FCAImmP7536759	0	0	1.86771	0	0	0.648277	0.648277	0	0	0	0	0	0	1.03833	0	0	0	0	0	0	0	0	0.648277	0	0	0	0	0	0	1.03833	0	1.53665	0	0	1.03833	0	0	0	0	0	0	0	0	0	0	0	0	1.03833	0
ATCGAGTGTTCGTTGA-FCAImmP7536759	0	0.598361	1.77746	0	1.24052	0.598361	0.598361	0	1.24052	0	0	0	0	0	0	0.598361	0	0	0	0.598361	0	0	0	0	0.598361	0	0	0.598361	1.24052	0	0	0	0	0	0	0.598361	0	0	0	0	0.598361	0	0	0.598361	0	0	0	0	0
ATCGAGTTCGAATGCT-FCAImmP7536759	0	0.79137	1.76227	0	0	0	0	0	0	0	0	0	0	0	0	0	0	0	0	0.79137	0	0	0	0	0.79137	0	0	0.79137	0	0.79137	0	0	0.79137	0.79137	0	0	0	0.79137	0	0	0	0	1.22754	0.79137	0	0	0	0	0
ATCGAGTTCTATCGCC-FCAImmP7536759	0	0	1.49205	0	0	1.00177	0	0	0	0	0	1.27666	0	0	0	0	0.621409	0	0	1.49205	0	0	0.621409	0	0	0	0	0	0	0	0	0	0	0	0	0	0	0	0	0.621409	0	0	0	0	0.621409	1.00177	0	0	0
ATCTACTAGTGCCAGA-FCAImmP7536759	0	0.487511	1.98549	0	0	0	0.487511	0	0	0	0	0	0	0	0	0	0	0	0	0	0	0	0	0.487511	0.487511	0.487511	0.487511	0	0	0	0.487511	0.813823	0	0	0.487511	0.487511	0	0	0	0.487511	0.487511	0	0.813823	0	0	0	0	0.813823	0
ATCTACTCATGGTTGT-FCAImmP7536759	0	0.763912	1.19189	0.763912	0	0.763912	0	0.763912	0	0	0	0	0	0	0	0	0	0	0	0.763912	0	0.763912	0	0	0.763912	0	0	1.49065	0	0	0	0.763912	0.763912	0.763912	0	1.19189	0	0.763912	0	0	0	0	0	0	0	0	0	0	0
ATCTACTGTAAACCTC-FCAImmP7536759	0	0	1.40072	0	0	0	0	0	0	0	0	0.567882	0	0.567882	0	0	0	0	0	0.927844	0	0	0	0.567882	0	0.567882	0	0.567882	0.567882	0	0	0.927844	0	0	0	0.927844	0	0.567882	0	0.927844	0	0	0	0.927844	0	0	0	0	0
ATCTACTGTATTCGTG-FCAImmP7536759	0	0	0	1.9083	3.00265	0	0	1.9083	3.00265	0	0	0	0	0	0	0	0	0	0	2.52439	0	0	0	0	0	0	0	2.52439	2.52439	0	0	1.06948	0	1.06948	1.57438	0	0	0	0	0	0	0	0	1.06948	0	1.57438	0	0	0
ATCTGCCAGAGTCGGT-FCAImmP7536759	0	0	1.65663	0.614277	0	0	0	0.614277	0	0	0	0	0	0	0.614277	0	0.614277	0	0	0.614277	0	0	0	0	0	0	0	1.48008	1.93705	0	0	0.992007	0	0	0	0	0	0	0	0	0.614277	0	0	0	0	0	0	0	0
ATCTGCCGTTGGACCC-FCAImmP7536759	0	0	2.2996	0.640285	0	0	0.640285	0.640285	0	0	0	0	0	0	0	0	0.640285	0	0	0	0	0	0	0	0	0	0	1.30592	1.30592	0	0	0	0.640285	0.640285	1.02749	0	0	1.02749	0	0	0	0	0	0	0	0	0.640285	0	0
ATGAGGGCACTGCCAG-FCAImmP7536759	0	0	1.75423	0	0	0	0	0	0	0	0	0	0	0	0	0	0.786065	0	0	0.786065	0	0	0	0	0	0	0	0.786065	1.94215	0	0.786065	0.786065	0	0.786065	0.786065	1.52262	0	0	0	0	0	0	0	0	0	0	0	0	0
ATGAGGGGTATATCCG-FCAImmP7536759	0	0	1.57717	0	0	0	0	0	0	0	0	0	0	0	0	0	0	0	0	1.26999	0	0	0	0.824355	0	0	0	0	0	0	0	0	0	0	0	0	0	0	0	0	0	0	0	0	0	0	0	0	0
ATGAGGGTCGCGATCG-FCAImmP7536759	0	0	0	1.00908	0	0	0	1.00908	0	0	0	0	0	0	0	0	0	0	0	1.00908	0	0	0	0	0	0	0	0	1.00908	0	0	0	0	1.00908	0	0	1.00908	0	0	1.00908	0	0	0	0	0	0	0	1.00908	0
ATGCGATAGATGTGGC-FCAImmP7536759	0	0.732495	2.14732	0	0	0	0	0	0	0	0	0	0	0	0	0	0	0	0	0.732495	0	0	0	0	0.732495	0	0	0	0	0	0	1.44475	0	0	1.67167	0	0	0.732495	0	0	0	0	0	0	0	0	0	0	0
ATGCGATGTGCTAGCC-FCAImmP7536759	0	0.572626	1.19959	0	0	0.572626	0	0	0	0	0	0.934458	0	0	0	0	0	0	0	0	0	0	0	0	0.572626	0	0	0.934458	0	0	0	0	0	0.572626	0.572626	1.19959	0	0	0.934458	0.572626	0	0	0.572626	0	0	0	0	0	0
ATGCGATGTTCTGTTT-FCAImmP7536759	0	0	1.18185	2.05171	2.18733	0	0	2.05171	2.18733	0	0	0	0	0	0	0	0	0	0	0	0	0	0	0	0	0	0	0	0.756215	0	0	0	0	0	0	0	0	0	0	0	0	0	0	0	0	0.756215	0	0	0
ATGGGAGAGGGCACTA-FCAImmP7536759	0	0.641305	2.10312	0	0	0	0	0	0	0	0	0	0	0	0	0	0	0	0	0.641305	0	0	0	0	0.641305	0	0	0	2.10312	0	1.02887	0.641305	0	0	1.02887	0	0	0	0.641305	1.85532	0.641305	0	0	0	0	0	0	0	0
ATGGGAGGTACTCAAC-FCAImmP7536759	0	0.752398	1.4739	0	0	0	0	0	0	0	0	0	0	0.752398	0	0.752398	0	0	0	0	0	0	0	0	0.752398	0	0	0	0.752398	0	0	0	0	0.752398	0	0	0.752398	0.752398	0	1.4739	0	0	0	0	0	0.752398	0	0	0
ATGGGAGTCCCTGACT-FCAImmP7536759	0	0	0	1.61664	1.89471	0.96106	0.96106	1.61664	1.89471	0	0	0	0	0	0	0	0	0	0	0	0	0	0.591797	0	0	0	0	0	0	0	0	0	0	0	0	0	0	0	0	0	0	0	0	0.591797	0.591797	0	0	0	0
ATGTGTGCAATGGAAT-FCAImmP7536759	0	0.948139	1.42595	0	0	0.582468	0	0	0	0	0	0	0	0	0	0	0	0	0	0	0	0	0	0	0.948139	0.582468	0.582468	0.582468	0	0	0	1.21531	0.582468	0.582468	0.948139	0.948139	1.42595	0	0	0.582468	0	0	0.582468	0	0	0	0	0.948139	0
ATGTGTGTCTCAACTT-FCAImmP7536759	0	1.11826	0.707918	0	0	0	0	0	0	0	0	0	0	0	0.707918	0	0	0	0	0	0	0	0	1.40837	1.11826	0	0	0.707918	1.11826	0.707918	0	0	0.707918	1.11826	0	0.707918	0	0	0	0	1.11826	0	0.707918	0.707918	0	0.707918	0	0	0
ATTACTCAGAGTACAT-FCAImmP7536759	0	0	1.57666	0	0	1.07137	0	0	0	0	0	0	0	0	0	0	0	0	0	0	0	0	0	0	0	0	0	1.57666	1.07137	0	0	0	0	0	1.57666	0	0	0	0	0	0	0	0	0	0	0	0	0	0
ATTACTCCAATACGCT-FCAImmP7536759	0	0.698185	1.95453	0	0	0	0	0	0	0	0	0	0	0	0	0	0	0	0	1.39384	0	0	0.698185	0	0.698185	0	0	0.698185	0.698185	0	0.698185	0	0.698185	1.10532	1.10532	1.39384	0.698185	0	0	0	0.698185	0	0	0	0	0	0	0	0
ATTACTCCACAAGACG-FCAImmP7536759	0	1.25395	1.92324	0	0	0	0	0	0	0	0	0	0	0	0	0	0	0	0	0	0	0	0	0	1.25395	0	0	0	0	0.606894	0	0	0	0	0.606894	0.606894	0	0.606894	0	0.981872	0	0	0	0.606894	0	0	0	0	0
ATTACTCCAGTGGGAT-FCAImmP7536759	0	0	1.6177	0	0.853208	0	0	0	0.853208	0	0	0	0	0	0	0	0	0	0	0	0	0	0	0	0	0	0	0	0	0	0	0	0	0	0	1.3068	0	0	0	0.853208	0	0	0.853208	0	0	0	0	0	0
ATTACTCTCTAACTGG-FCAImmP7536759	0	0	1.0916	0	0	0	0	0	0	0	0	0.687889	0	0	0	0	0	0	0	0	0	0	0	0	0	0	0	0.687889	0	0.687889	0	0.687889	0	0	0.687889	0.687889	0	0	0	0	0	0	0	0	0	0.687889	0	0	0
ATTATCCAGAGTGAGA-FCAImmP7536759	0	0	0	0	0	0	1.80905	0	0	0	0	0	0	0	0	0	1.2676	0	0	0	0	0	0	0	0	0	0	0	0	0	0	0	0	0	0	0	0	0	0	0	0	0	0	0	0	0	0	0	0
ATTATCCAGTACGCCC-FCAImmP7536759	0	0.562665	1.56375	0	0	0	0	0	0	0	0	0	0	0	0	0	0	0	0	0	0	0	0	0	0.562665	0	0	0	0	0	0	0	0	0	0.562665	0.920557	0.562665	0	0	0	0	0	0	0	0	0	0	0	0
ATTCTACAGAACAATC-FCAImmP7536759	0	1.07261	2.1055	0.673705	0	0.392546	0	0.673705	0	0	0	0.392546	0	0	0	0.392546	0	0	0	0.392546	0	0	0	0	1.07261	0	0	0.673705	0	0	0	0.392546	0.392546	0.392546	0.392546	0.392546	0	0.392546	0	1.07261	0	0	0	0	0	0	0	0	0.392546
ATTGGACGTGCAGTAG-FCAImmP7536759	0	0	1.44859	0.501638	0	0	0	0.501638	0	0	0	0	0	0	0	0	0	0	0	0	0	0	0	0	0	0	0	0.501638	1.59098	0	0	0	0	0.501638	1.28251	0	0	0	0.501638	0.501638	0	0.501638	0	0.501638	0	0	0	0	0
ATTGGACTCAGGCAAG-FCAImmP7536759	0	0	0	1.78293	2.76265	0	0.438056	1.78293	2.76265	0	0.438056	0	0	0	0	0	0	0	0.438056	1.32135	0	0.438056	0	0	0	0	0	0.974211	0	0	0.438056	0	0	0.438056	0.741644	0	0	0	0	0	0	0	0	0	0	1.16277	0	0	0
ATTGGTGCACTGTTAG-FCAImmP7536759	0	0	1.00281	0	0	0	0	0	0	0	0	0	0	0	0	0	0	0	0	0	0	0	0	0.622167	0	0	0	1.00281	2.06733	0	0	0.622167	0	0	0	1.00281	0.622167	0	0	0.622167	0	0	0.622167	0	0	0	0	0.622167	0
ATTGGTGCATCCTTGC-FCAImmP7536759	0	0.838333	0	0	0	0	0	0	0	0	0	0	0	0.838333	0	0	0	0	0	0.838333	0	0	1.59686	0	0.838333	0	0	0	1.28786	0	0	0.838333	0	0	1.28786	0	0	0	0	0	0	0	0	0	0	0	0	0.838333	0
ATTGGTGTCCAGTATG-FCAImmP7536759	0	0	2.00018	0.648625	0	0.648625	0	0.648625	0	0	0	0	0	0	0	0	0	0	0	0	0	0	0	0.648625	0	0	0	0	1.0388	0	0	0	0	0	0	1.0388	0	0	0	1.0388	0	0	0	0	0	0	0	0	0
ATTTCTGAGTCTCAAC-FCAImmP7536759	0	1.54062	1.96185	0.79863	0	0.79863	0	0.79863	0	0	0	0	0	0	0	0	0.79863	0	0	0	0	0	1.23692	0	1.54062	0	0	0.79863	0	0	0	1.77325	0	0.79863	0	0.79863	0	0	0	0	0.79863	0	0	0.79863	0	0	0	0.79863	0
ATTTCTGTCCGGGTGT-FCAImmP7536759	0	0.758441	1.18476	0	0	0	0	0	0	0	0	0	0	0	0	0	0	0	0	0.758441	0	0	0	0	0.758441	0	0	0	1.89833	0	0	1.18476	0	0	0.758441	1.18476	0.758441	0	0	0	0	0	0.758441	0	0	0	0	0	0
ATTTCTGTCTACTCAT-FCAImmP7536759	0	1.09009	1.78109	1.5992	1.5992	0.686759	0.686759	1.5992	1.5992	0	0	0	0	0	0	0	0	0	0	0	0	0	0	0	1.09009	0	0	0	0	0	0	0	0	0.686759	0.686759	0.686759	0	0	0	1.09009	0	0	0	1.09009	0	0.686759	0	0	0
ATTTCTGTCTGTGCAA-FCAImmP7536759	0	0.911251	2.29502	0	0	0	0	0	0	0	0	0	0	0	0	0	0	0	0	0	0	0	0	0	0.911251	0	0	0	0	0	0.911251	0.556018	0	0.556018	1.17284	0.556018	0	0	0	1.17284	0	0	0	0.556018	0	0	0	0	0
CAACCAACAAGCCATT-FCAImmP7536759	0	0	0.517117	0	0	0	0	0	0	0	0	0.517117	0	0	0	0	0	0	0	0.517117	0	0	0	0	0	0.517117	0.517117	0	0.856274	0	0	0	0	0.517117	0	0	0	0	0	0.517117	0.517117	0	0	0	0	0	0	0	0
CAACCAAGTTGGTGGA-FCAImmP7536759	0	1.10465	0	0	1.10465	0	0	0	1.10465	0	0	0	0	0	0	0	0	0	0	0	0	0	0	0	1.10465	0	0	0	0	1.10465	0	0	0	0	1.10465	0	0	0	0	0	0	0	0	0	0	1.10465	0	0	0
CAACCTCGTCGGCTCA-FCAImmP7536759	0	0.998781	0.998781	0.998781	0	1.48839	0	0.998781	0	0	0	0	0	0	0	0	0	0	0	0.998781	0	0	0.998781	0	0.998781	0	0	0	0	0	0	0	0	1.48839	0.998781	0	0	0	0	0.998781	0	0	0	0	0	0	0	0	0
CAACCTCTCCTGCCAT-FCAImmP7536759	0	0	0.745377	0.440586	0	0.440586	0	0.440586	0	0	0	0	0	0	0	0	0.440586	0	0	1.16766	0	0	0.440586	0	0	0.440586	0.440586	0	0.440586	0	0	0	0.440586	0.745377	0	0.440586	0	0	0	0.745377	0	0	0	0	0	0	0	0	0
CAACTAGCAGCTATTG-FCAImmP7536759	0	0	1.60733	1.33306	0	0	0	1.33306	0	0	0	0.95389	0	0.33572	0	0.33572	0.586616	0	0	0.586616	0	0	0	0.78702	0	0.95389	0.33572	1.82234	1.33306	0	0	1.09686	0.33572	0.95389	0.33572	0.586616	0.586616	0	0.33572	0.33572	0.33572	0	0.33572	0	0.33572	0.33572	0.33572	0.95389	0
CAACTAGGTTCTGGTA-FCAImmP7536759	0	0	0	0	0	0	0	0	0	0	0	0	0	0	0	0	0	0	0	0.60421	0	0	0	0	0	0	0	0	1.24974	0	0	0	0	0	0.60421	0	0	0	0	0	0.60421	0	0	0	0	0.978181	0	0	0
CAAGAAAGTCTTGCGG-FCAImmP7536759	0	0.946255	1.42361	0	0	0.946255	0	0	0	0	0	0	0	0	0	0	0	0	0	1.42361	0	0	0	0	0.946255	0	0	0.946255	0	0	0	0	0	0	0	0	0	0	0	1.42361	0	0	0	0	0	0	0	0	0.946255
CAAGATCAGTAATCCC-FCAImmP7536759	0	0	1.64176	0.605871	0	0	0	0.605871	0	0	0	0	0	0	0	0	0.605871	0	0	0.980465	0	0	0	0	0	0	0	0	0	0	0	0	0	0	0.605871	0.980465	0.605871	0	0	1.46589	0	0	0	0	0	0	0	0.980465	0
CAAGATCCACGGTAAG-FCAImmP7536759	0	0.940269	1.20627	0	0	0	0	0	0	0	0	0	0	0	0	0	0.576802	0	0	0	0	0	0	0	0.940269	0	0.576802	0.576802	0.576802	0	0.576802	0	0	0.576802	0	0	0	0	0	0.940269	0	0	0.576802	0.576802	0	0	0	0	0
CAAGATCCACGTGAGA-FCAImmP7536759	0	1.00489	1.19659	0.455651	0	0.767513	0	0.455651	0	0	0	0	0	0.455651	0	0	0	0	0	0	0	0	0.767513	0	1.00489	0	0.455651	1.19659	1.19659	0	0	0	0	0.455651	1.19659	0.767513	0	0.455651	0	0.455651	0	0	0.455651	0.455651	0	0.455651	0	0	0
CAAGATCCATTAGGCT-FCAImmP7536759	0	0	2.41257	0	0	0	0	0	0	0	0	0	0	0	0	0	0	0	0	0	0	0	0.755736	0	0	0	0	1.47877	1.47877	0	0	0	0.755736	0	0	0	0	0	0	0	0	0	0	0	0	0	0	0.755736	0
CAAGGCCGTGAAGGCT-FCAImmP7536759	0	1.02262	1.02262	0.636701	0	0	0	0.636701	0	0	0	0	0	0	0	0	0	0	0	0.636701	0	0	0	0	1.02262	0	0	0	0	0	0	0	0	1.02262	1.02262	0.636701	0	0	0	1.02262	0	0	0	1.02262	0	0	0	0	0
CAAGGCCTCAGCATGT-FCAImmP7536759	0	0	2.72361	1.54556	2.126	0	0	1.54556	2.126	0	0	0	0	0	0	0.423457	0	0	0	0.720015	0	0.423457	0	0	0	0	0	0.720015	0	0	0	1.29093	0	0	1.29093	1.13428	0	0	0	0.720015	0	0	0	0.423457	0	0.423457	0	0	0.423457
CAAGGCCTCATGTCTT-FCAImmP7536759	0	0	1.14971	0	0	0	0	0	0	0	0	0.73171	0	0	0	0	0	0	0	0.73171	0	0	0	0.431338	0	0	0	0	0.962391	0	0	0	0	0	0.962391	0.73171	0.431338	0.431338	0	0.431338	0	0	0.73171	0	0	0	0	0.73171	0
CAAGTTGCAGACAAGC-FCAImmP7536759	0.505496	0.839676	1.28957	0.505496	0	0.505496	0	0.505496	0	0	0	0.505496	0	0	0	0	0.505496	0	0	0.839676	0	0	0	0.505496	0.839676	0	0	0	1.08971	0	0	0	0.839676	0	0.505496	0	0	0	0	0	0.505496	0	0	0	0	0	0	0	0
CAAGTTGTCATATCGG-FCAImmP7536759	0	0.747565	1.69514	0	0	0	0	0	0	0	0	0	0	0	0	0	0	0	0	1.69514	0	0	0	0	0.747565	0	0	1.69514	0.747565	0	0	0	0	0	0	1.46685	0.747565	0	0	0.747565	0	0	0	0	0	0	0	0	0
CAAGTTGTCTTCATGT-FCAImmP7536759	0	0	0	0	1.45743	0	0	0	1.45743	0	0	0	0	0	0	0	0	0	0	0	0	0	0	0	0	0	0	0	0	0	0	0	0	1.45743	0	0	0	0	0	0	0	0	0	0	0	0	0	0	0
CACAAACAGTGGTAGC-FCAImmP7536759	0	0	1.66145	0.995758	0	0	0	0.995758	0	0	0	0	0	0	0	0	0	0	0	0.617015	0	0	0.617015	0.995758	0	0.995758	0	0	0.617015	0	0.617015	0.617015	0	0.617015	1.48468	0.617015	0	0	0	0	0	0	0.617015	0	0	0	0	0.995758	0
CACAAACAGTTATCGC-FCAImmP7536759	0	1.16681	0.552301	0	0	0	0	0	0	0	0	0	0	0	0	0	0	0	0	0	0	0	0	0	1.16681	0	0	1.16681	0.552301	0	0	1.16681	0	0.552301	0	1.37346	0	1.16681	0.552301	0.552301	0	0	0	0	0	0	0	0.552301	0
CACAAACCAAGTTCTG-FCAImmP7536759	0	1.59067	0	0	0	0	0	0	0	0	0	0	0	0	0	0	0	0	0	1.08299	0	0	0	0	1.59067	0	0	0	1.59067	0	0	0	0	0	1.08299	0	0	0	0	0	0	0	1.08299	1.08299	1.08299	0	0	0	0
CACAAACCATATGGTC-FCAImmP7536759	0	0	2.09433	0.782376	0	0	0	0.782376	0	0	0	1.2159	0	1.2159	0	0	0	0	0	0.782376	0	0	0	0	0	0	0	0	1.51732	0	0	0.782376	0	0.782376	0.782376	0.782376	0	0	0.782376	0.782376	0	0	0	0	0	0	0	0	0
CACAAACCATGTTCCC-FCAImmP7536759	0	0	1.59238	0	0	0	0	0	0	0	0	0	0	0	0	0	0	0	0	1.08442	0	0	1.08442	0	0	0	0	1.92762	0	0	0	1.08442	0	1.08442	0	1.59238	0	0	0	0	0	0	0	0	0	0	0	0	0
CACAAACTCAGGATCT-FCAImmP7536759	0	0.912899	2.13507	0	0	0.557195	0	0	0	0	0	0	0	0	0	0	0	0	0	0.557195	0	0	0	0.557195	0.912899	0	0	0	0.557195	0	0	0	0	0.912899	1.17474	0.912899	0	0	0	1.38205	0	0	0	0.557195	0	0.557195	0	0	0
CACACAAGTTGGAGGT-FCAImmP7536759	0	0	0	1.25611	3.49089	0.608265	0	1.25611	3.49089	0	0	0	0	0	0	0	0	0	0	0.608265	0	0.608265	0	0	0	0	0	0.608265	0	0.608265	0	0	0	0.608265	0	0	0	0	0	0.983755	0	0	0	0	0	0.608265	0	0	0
CACACAATCCGCAGTG-FCAImmP7536759	0	0.354329	2.20599	0	0	0	0	0	0	0	0	0	0	0	0	0.354329	0	0	0	0	0	0	0	0.354329	0.354329	0.354329	0	0.993584	0.615428	0.354329	0	0.993584	0	0	0.354329	0.822276	0.354329	0.822276	0	0.822276	0.354329	0	0	0.354329	0	0	0	0	0.354329
CACACCTAGAAGGTTT-FCAImmP7536759	0	0	1.59875	0	0	0	0	0	0	0	0	0	0	0	0	0	0	0	0	0	0	0	0	0	0	0	0	0	1.28957	0	0	0	0.839676	0	0	1.28957	0	0	0	0	0	0	0	0	0	0	0	0	0
CACACCTGTAAGGGCT-FCAImmP7536759	0	0.818009	1.56819	1.56819	1.56819	0	0	1.56819	1.56819	0	0	0	0	0	0	1.26185	0	0	0	0	0	0	1.56819	0	0.818009	0	0	0.818009	0	0	0	0	0.818009	0	0	0	0	0	0	0.818009	0	0	0	0.818009	0	0	0	0	0
CACACTCTCACATAGC-FCAImmP7536759	0	1.13963	0.72407	0	0	0	0	0	0	0	0	0	0	0	0.72407	0	0	0	0	0	0	0	0	0	1.13963	0	0	0.72407	0.72407	0	0	0.72407	0	0.72407	0.72407	0.72407	0	0	0	0.72407	0	0	0	0	0	0	0	0.72407	0
CACACTCTCTTGTCAT-FCAImmP7536759	0	0	1.81893	0.829129	0	0	0	0.829129	0	0	0	0	0	0	0	0	0	0	0	0.829129	0	0	0	0.829129	0	0	0	0.829129	0	0.829129	0	0.829129	0	0.829129	0	1.58391	0	0	0	0	0	0	0	0	0	0	0	0	0
CACAGTACATATACGC-FCAImmP7536759	0	0	1.9442	0	0	0	0	0	0	0	0	0	0	0.618118	0	0	0.618118	0	0	0.618118	0	0	0.997267	0	0	0.618118	0	0.618118	0.997267	0	0	0.618118	0	0.618118	0	0	0	0	0	0.997267	0.618118	0	0	0.618118	0	0	0	0	0
CACATAGGTCAACTGT-FCAImmP7536759	0	1.01989	2.45422	0	0	0	0	0	0	0	0	0	0	0	0	0	0	0	0	0.634695	0	0	0	0	1.01989	0	0	0	1.01989	0	0	1.01989	0	0	0.634695	1.01989	0.634695	0	0	0	0	0	0	0	0	0	0	0.634695	0
CACATAGGTCATGCAT-FCAImmP7536759	0	1.50534	1.50534	1.01264	0	0	0	1.01264	0	0	0	0	0	0	0	0	0	0	0	0	0	0	1.01264	0	1.50534	0	0	1.50534	1.50534	0	0	0	1.01264	0	0	1.01264	0	0	0	0	0	0	0	0	0	0	0	0	0
CACATAGTCTGCTGTC-FCAImmP7536759	0	0	0.614122	0.991793	0.991793	0	0	0.991793	0.991793	0	0	0	0	0	0	0.614122	0	0	0	0	0	0	0	0	0	0	0	0	0	0.614122	0	0	0	0	0.614122	0	0	0.614122	0	0	0	0	0	0.991793	0	0.991793	0	0	0
CACATTTAGATATGGT-FCAImmP7536759	0	0.630886	1.68573	0	0	0	0	0	0	0	0	0	0	0	0	0	0	0	0	0	0	0	0	0	0.630886	0	0	1.50787	0	0	0	0	0.630886	0	1.29139	0.630886	0	0	0	0	0	0	0	0	0	0	0	0	0
CACATTTAGCCGTCGT-FCAImmP7536759	0	0	0	0	0	0	0	0	0	0	0	0	0	0	0	0	0	0	0	0	0	0	0	0	0	0	0	0	0	1.44417	0	0	0	0	1.44417	0	0	0	0	0	0	0	0	0	0	0	0	0	0
CACATTTCACCTATCC-FCAImmP7536759	0	0.501715	2.17686	0.834257	1.08338	0	0	0.834257	1.08338	0	0	1.28266	0	0	0	0.501715	0	0	0	0.501715	0	0.501715	0	0	0.501715	0	0	1.44874	0.501715	0	0.501715	0	0	0	0	1.08338	0.501715	0.501715	0	0	0	0	0	0	0	0.501715	0	0	0.501715
CACATTTCATACTACG-FCAImmP7536759	0	0	2.20068	0	0	0	0	0	0	0	0	0	0	0	0	0	0	0	0	0	0	0	0	0.804491	0	0	0	1.24448	0.804491	0	0	1.40828	0	0	0.481055	0.481055	0	0	0	1.24448	0	0	0.804491	0	0	0	0	0	0
CACATTTGTATTACCG-FCAImmP7536759	0	0.924346	1.9574	0	0	0	0	0	0	0	0	1.9574	0	0	0	0	0	0	0	0	0	0	0	0	0.924346	0	0	0	0	0	0	0	0	0	0	1.39635	0	0	0	0	0	0	0	0	0	0	0	0	0
CACATTTGTCTCAACA-FCAImmP7536759	0	0	1.19856	1.19856	2.07268	0	0	1.19856	2.07268	0	0	0	0	0	0	1.19856	0	0	0	1.19856	0	0	0	0	0	0	0	0	1.19856	0	0	1.19856	0	0	1.72823	0	0	1.72823	0	1.72823	0	0	1.19856	2.07268	0	1.19856	0	0	0
CACCACTAGCTAAGAT-FCAImmP7536759	0	0.927013	1.71934	0	0	0	0	0	0	0	0	0	0	0	0	0	0	0	0	1.96119	0	0	0	0	0.927013	0	0	0	1.71934	0	0	0	0	0	0.927013	0	0	0	0	0	0	0	0	0	0	0	0	0	0
CACCACTAGGCACATG-FCAImmP7536759	0	0.85028	1.85022	0.85028	0	0	0	0.85028	0	0	0	0	0	0	0	0	0	0	0	0.85028	0	0	0	0	0.85028	0	0	0	0	0	0	1.61361	0	0	0	0.85028	0	0	0.85028	0	0	0	0	0	0	0	0	1.30308	0
CACCACTCACCCTATC-FCAImmP7536759	0	0.874804	0	0	0	0	0	0	0	0	0	0	0	0	0	0	0	0	0	1.33416	0	0	1.33416	0	0.874804	0	0	2.07844	0.874804	0	0	0	0	0.874804	0	0	0	0	0	0	0	0	0	0	0	0	0	0	0
CACCAGGGTCGTCTTC-FCAImmP7536759	0	0.863149	1.63156	0	0	0	0	0	0	0	0	0	0	0	0	0	0	0	0	0.863149	0	0	1.31941	0	0.863149	0	0	1.31941	2.0609	0	0	0	0	0	1.63156	0	0	0	0	1.63156	0	0	0	0.863149	0	0	0	1.31941	0
CACCTTGCACGACTCG-FCAImmP7536759	0	0	1.81408	1.27193	0	0	0	1.27193	0	0	0	0	0	0	0	0	0	0	0	0.825868	0	0	0.825868	0	0	0	0	0	0.825868	0.825868	0.825868	0.825868	0	0.825868	0.825868	0	0	0.825868	0	0	0	0	0	1.27193	0	0	0	0.825868	0
CACTCCAAGTGTCTCA-FCAImmP7536759	0	0	0	2.01804	3.58981	1.0842	0.502204	2.01804	3.58981	0	0	0	0	0	0	0.502204	0	0	0	1.0842	0	0.502204	0	0	0	0	0	0.502204	0.502204	0	0	0	0.502204	0	0.834958	0.502204	0.502204	0.502204	0	0.502204	0	0	0	0.502204	0	0	0	0	0
CACTCCACACGTCTCT-FCAImmP7536759	0.749561	1.17315	1.46977	0	0	0	0	0	0	0	0	0	0	0	0	0	0	0	0	0	0	0	0	0	1.17315	0	0	1.69823	0.749561	0	0.749561	0.749561	0	0.749561	1.17315	0	0	0	0	0	0	0	0	0.749561	0	0	0	0	0
CACTCCAGTCCGACGT-FCAImmP7536759	0	0	1.90814	0	0	0	0	0	0	0	0	0	0	0	0	0	0	0	0	0	0	0	0.890001	0	0	0	0	1.35332	0	0	0	0	0	0.890001	0	0	0	0	0	0	0	0	0	0	0	0	0	0.890001	0
CACTCCATCAACGGCC-FCAImmP7536759	0.502642	0.502642	1.08494	0	0	0	0	0	0	0	0	0	0	0	0	0	0.502642	0	0	1.08494	0	0	0	0	0.502642	0.502642	0	1.08494	0.502642	0	0	0.502642	0.835586	0.835586	0.502642	0	0	0	0	0.502642	0	0	0	0	0	0	0	0	0.502642
CAGAATCGTAGGCTGA-FCAImmP7536759	0	1.07049	1.90961	0	0	0	0	0	0	0	0	0	0	0	0	0	0	0	0	0	0	0	0	0	1.07049	0	0	0	0	0	0.67213	0	0	0	1.07049	0	0	0	0	1.5756	0	0	0	0	0	0	0	0.67213	0
CAGAATCTCTGTCAAG-FCAImmP7536759	0	0.849552	1.30215	0	0	0.512404	0	0	0	0	0	0	0	0.512404	0	0.512404	0	0	0	0	0	0	0	0	0.849552	0	0	0.512404	1.30215	0	0.512404	0	0	0	1.61259	1.10124	0	0.512404	0	1.30215	0	0.849552	0.512404	0	0	0	0	0	0
CAGAGAGCAGTTTACG-FCAImmP7536759	0	1.15185	1.67299	0	0	0	0	0	0	0	0	0	0	0	0	0	0	0	0	0	0	0	0	0	1.15185	0	0	2.63793	1.67299	0	0	0	0	1.15185	0	1.15185	1.15185	0	0	0	0	0	0	0	0	0	0	1.15185	0
CAGAGAGGTATATGAG-FCAImmP7536759	0	0	0.534482	1.51134	3.40017	0.534482	1.13773	1.51134	3.40017	0	0	0	0	0	0	0	0	0	0	0.880924	0	0.534482	0	0	0	0	0	1.6562	1.51134	0	0	0	0	0	0	0	0	0	0	0	0	0	0	0.534482	0	0	0.534482	0	0
CAGATCACATAAGACA-FCAImmP7536759	0	0	1.1568	1.1568	0	0	0	1.1568	0	0	0	0.546146	0	0	0	0	0	0	0	0.897382	0	0	1.1568	0	0	0.897382	0	1.80601	0	0	0.546146	0.546146	0	0.546146	0	0.546146	0.546146	0	0	0.546146	0	0	1.3626	1.1568	0	0	0	0	0.546146
CAGATCAGTCTGGAGA-FCAImmP7536759	0.740839	0	0.740839	1.45701	0	0.740839	0	1.45701	0	0	0	0	0	0	0	0	0	0	0	0	0	0	0	0	0	0	0	0	0	0	0	0	0	0	0.740839	0.740839	1.68469	0.740839	0	0.740839	0	0	0	0	0	0	0	0	0
CAGATCAGTCTGGTCG-FCAImmP7536759	0	0	1.69399	0	0	1.37644	0.908414	0	0	0	0	0	0	0	0	0	0	0	0	0	0	0	0.908414	0	0	0	0	1.69399	0	0	0	0	0	1.37644	0	1.37644	0	0	0	0	0	0	0	0	0	0.908414	0	0	0
CAGATCATCCTTGCCA-FCAImmP7536759	0	0	1.99863	0	0	0	0	0	0	0	0	0	0	0	0	0	0	0	0	0	0	0	0	0	0	0	0	1.65872	1.65872	0	0	0	0	1.13985	1.65872	1.99863	0	0	0	0	0	0	0	0	0	0	0	0	0
CAGATCATCTCCCTGA-FCAImmP7536759	0	0	1.57045	0.668957	2.03672	0	0	0.668957	2.03672	0	0	0	0	0	0	0	0.668957	0	0	0	0	0	0	0	0	0	0	0	0	0.668957	0	1.06623	0	0	0.668957	0	0	0.668957	0	0	0	0	0	0	0	0	0	0.668957	0.668957
CAGCAGCCAGGGTTAG-FCAImmP7536759	0	0.608838	1.25701	0	0	0	0	0	0	0	0	0	0	0	0	0	0	0	0	0	0	0	0	0	0.608838	0	0	0.984542	1.25701	0.608838	0	0	0	0	0.608838	0.608838	0	0	0	0	0	0	0	0	0	0	0	0.608838	0
CAGCAGCTCGCACTCT-FCAImmP7536759	0	0.706545	1.75657	0.706545	0	0	0	0.706545	0	0	0	0	0	0.294403	0	0	0	0	0	0.706545	0	0	0	0	0.706545	0	0	0	0.294403	0	0	0	0	0	0.997548	0.706545	0.521558	0.706545	0	0.997548	0	0	0	0.294403	0	0.294403	0	0.294403	0
CAGCATAAGCTACCGC-FCAImmP7536759	0	0.457603	1.73028	0	0	0.770369	0	0	0	0	0	0	0	0	0	0	0	0	0	0	0	0	0	0	0.457603	0.457603	0	0.457603	0	0.457603	0.457603	0.457603	0	0.457603	1.2003	0.457603	0	0.770369	0	0.770369	0.770369	0.457603	0	1.00827	0	0.457603	0	0.457603	0
CAGCATAAGTAAGTAC-FCAImmP7536759	0	0	0.575097	1.41323	2.75803	0.575097	0	1.41323	2.75803	0	0	0	0	0	0	0	0	0	0	1.20355	0	0.575097	0	0	0	0	0	1.20355	0	0	0	0	0	0.575097	0.575097	0.575097	0	0	0	0.937898	0	0	0	0	0	0.575097	0	0.575097	0
CAGCATACACAGGAGT-FCAImmP7536759	0	0.799977	1.77528	0	0	0	0.799977	0	0	0	0	0	0	0	0	0	0	0	0	0	0	0	0	0	0.799977	0	0	0.799977	1.23866	0	0	0	0	0	0	1.23866	0	0	0	0	0	0	0	0	0	0	0	0	0
CAGCATACATACAGCT-FCAImmP7536759	0	0.725112	1.14101	0	0	0	0	0	0	0	0	0	0	0	0	0	0	0	0	0	0	0	0	0	0.725112	0	0	0.725112	1.43387	0	0.725112	0	0.725112	0	1.14101	0.725112	0	0	0	0.725112	0	0	0.725112	0	0	0	0	1.14101	0
CAGCATATCGTCGTTC-FCAImmP7536759	0	0	0	0.59612	3.77007	0	0	0.59612	3.77007	0	0	0	0	0	0	0	0	0	0	1.77332	0	0	0	0	0	0	0	0	0	0	0	0	0.59612	0.59612	0	0	0	0	0	0	0	0	0	0	0	0	0	0	0
CAGCATATCTGCCCTA-FCAImmP7536759	0	0.780257	2.22724	0	0	0	0	0	0	0	0	0.780257	0	0	0	0	0	0	0	0	0	0	0	0	0.780257	0	0	0	0	0	0	0.780257	0	0	0.780257	0	0	0	0	0	0	0	0	0.780257	0	0	0	0	0
CAGCCGAAGAACAACT-FCAImmP7536759	0.660613	0.660613	1.73693	0	0	0	0	0	0	0	0	0.660613	0	0	0	0	1.05499	0	0	0.660613	0	0	1.33709	0.660613	0.660613	0	0	0	0	0	0	0.660613	0	0	0.660613	0	0	0	0	0.660613	0	0	0	0	0	0	0	0.660613	0
CAGCCGACAGAAGCAC-FCAImmP7536759	0	1.16382	1.87263	0.742451	0	0	0	0.742451	0	0	0	0	0	0	0	0	0	0	0	0	0	0	0	0	1.16382	0	0	1.45937	0	0	0	0.742451	1.16382	0	0	1.45937	0	0	0	1.16382	0	0	0	0	0	0	0	0	0
CAGCCGATCAACACAC-FCAImmP7536759	0	1.09795	0.692647	0	0	0	0	0	0	0	0	0	0.692647	0	0	0	0	0	0	0	0	0	0	0	1.09795	0	0	0	0.692647	0.692647	0	0	0	0.692647	0.692647	0.692647	0	1.09795	0	0.692647	0	0	0	0.692647	0.692647	0	0	1.09795	0
CAGCGACGTCCTCTTG-FCAImmP7536759	0	0	0	0.929976	3.11273	0.56941	1.19443	0.929976	3.11273	0	0	0	0	0	0	0.56941	0	0	0	0.929976	0	0.929976	0	0	0	0	0	0	0.56941	0.56941	0	0	0	0	0	0	0	0	0	0	0	0	0	0	0	0	0.56941	0	0.56941
CAGCTAAAGCTGCCCA-FCAImmP7536759	0	0	0	1.3935	1.71261	0	0	1.3935	1.71261	0	0	0	0	0	0	0.922059	0	0	0	0	0	0	0	0	0	0	0	1.3935	2.31123	0	0.922059	0	0	0	0	0	0	0	0	0	0.922059	0	0	1.71261	0	0	0	0	0
CAGCTAACACGGTGTC-FCAImmP7536759	0	2.03353	1.60635	0	0	0	0	0	0	0	0	0	0	0	0	0	0	0	0	0	0	0	0	0	2.03353	0	0	0	0	0	0	0	0	0	0.845094	0.845094	0.845094	0	0	0.845094	0	0	0	0	0	0	0	0	0
CAGCTAAGTGTTTGGT-FCAImmP7536759	0	0	0	2.0004	2.32561	0.536626	0.883955	2.0004	2.32561	0	0	0	0	0	0	0	0	0	0	0	0	0.536626	0	0	0	0	0	1.14125	0.536626	0	0	0.536626	0.883955	0	0	0	0	0	0	0.536626	0	0	0	0	0	0.536626	0	0	0
CAGCTAATCAAGATCC-FCAImmP7536759	0	0	0.92729	0.92729	0	0	0	0.92729	0	0	0	0	0	0	0	0	0	0	0	0	0	0	0	0	0	0	0	0	0.92729	0	0.92729	0.92729	0	0	1.40002	1.40002	0	0	0	0	0.92729	0	0	0	0	0	0	0.92729	0
CAGCTAATCACCAGGC-FCAImmP7536759	0	0	0.898977	0	0	0.898977	0	0	0	0	0	0	0	0	0	0	0.898977	0	0	0.898977	0	0	0	0	0	0	0	0	0	0	0	0.898977	0	0	0	1.68106	0	0	0	0	0.898977	0	0	0	0	0	0	0	0
CAGCTAATCTGCCCTA-FCAImmP7536759	0	0	1.82681	0.714325	0	0	0	0.714325	0	0	0	0	0	0	0	0	0	0	0	0.419633	0	0	0.714325	0	0	0.419633	0	0	0.941651	0	0	0.419633	0	0.941651	0	0.714325	0	0	0	0.714325	0	0	0.419633	0.419633	0	0.419633	0.419633	0	0
CAGCTGGAGCACCGTC-FCAImmP7536759	0	0	2.25592	0	1.4856	0	0	0	1.4856	0	0	0	0	0	0	0	0.996512	0	0	0	0	0	0	0	0	0	0	0	1.4856	0	0	0	0	0	0	0	0	0	0	0.996512	0	0	0	0	0	0	0	0	0
CAGCTGGCAAGTCATC-FCAImmP7536759	0	1.04485	2.48972	1.04485	0	0	0	1.04485	0	0	0	0	0	1.04485	0	0	0	0	0	0	0	0	0	0	1.04485	0	0	1.54457	0	0	0	0	0	0	1.54457	1.04485	0	0	0	0	0	0	0	0	0	1.04485	0	0	0
CAGCTGGTCGCTTGTC-FCAImmP7536759	0.492137	0.820492	1.57171	0.492137	0	0	0.492137	0.492137	0	0	0	0	0	0	0	0	0	0	0.492137	0.492137	0	0	0.492137	0	0.820492	0	0	1.06727	1.06727	0	0.492137	0	0.492137	1.06727	0.820492	1.06727	0	0	0	0	0	0	0	0	0	0	0	0	0
CAGCTGGTCGTGGGAA-FCAImmP7536759	0	0	2.1527	0	0	0.924896	0	0	0	0	0	0	0	0	0	0	0	0	0	0	0	0	0	0	0	0	0	0.924896	1.39704	0	0	0	0	0.924896	0.924896	0.924896	0	0	1.39704	0	0	0	0	0	0	0	0.924896	0	0
CAGGTGCCACGGATAG-FCAImmP7536759	0	0.643055	1.70682	0	0	0.643055	0	0	0	0	0	0	0	0.643055	0	0	0.643055	0	0	0.643055	0	0	0.643055	0	0.643055	0	0	0	1.52804	0	0	0	0	0	1.31018	0.643055	0	0	0	0	0	0	1.03125	0	0	0	0	0	0
CAGGTGCGTGGGTATG-FCAImmP7536759	0	0	1.13346	0	0	0	0	0	0	0	0	0	0	0	0	0	0	0	0	0	0	0	0	0	0	0	0	0	1.99049	0	0	1.42541	0	0.719393	0.719393	0	0	0	0	0.719393	0	0	0	0	0	0	0	0	0
CAGGTGCTCCGTAGGC-FCAImmP7536759	0	0.915003	0.915003	0	0	0	0	0	0	0	0	0	0	0	0	0	0.915003	0	0	0	0	0	0	0	0.915003	0	0	2.13817	0.915003	0	0	1.70299	0	0	0	1.70299	0	0	0	0	0	0	0	0	0	1.38468	0	0.915003	0
CAGTAACAGTGGACGT-FCAImmP7536759	0	0.838855	2.64881	0	0	0	0	0	0	0	0	0	0	0	0	0	0	0	0	0	0	0	0	0	0.838855	0	0	0	0	0	1.28852	0	0	0	0	1.28852	0	0	0	1.28852	0	0	0	0	0	0	0	0	0
CAGTAACCAAAGGAAG-FCAImmP7536759	0	1.9518	2.44862	0	0	0	0	0	0	0	0	0	0	0	0	0	0	0	0	0.92042	0	0	0	0.92042	1.9518	0	0	0.92042	2.44862	0	0	0	0	0	0	0	0	0	0	0	0	0	0	0	0	0	0	0	0
CAGTCCTAGATGCCTT-FCAImmP7536759	0	0	2.09364	1.34697	0	0.884957	0	1.34697	0	0	0	0	0	0	0	0.884957	0	0	0	0.884957	0	0	0	0	0	0	0	1.66177	0.884957	0	0	0	1.34697	0	0.884957	0	0.884957	0.884957	0.884957	0.884957	0	0	0.884957	0	0	0	0	0	0
CAGTCCTCAAGGTTCT-FCAImmP7536759	0	0	2.09761	0	0	0	0	0	0	0	0	0	0	0	0	0	0	0	0	0	0	0	0	0	0	0	0	1.52024	1.02485	0	0	0	1.02485	1.02485	1.85003	1.02485	0	0	0	0	0	0	0	1.02485	0	0	0	1.02485	0
CAGTCCTGTTGGTTTG-FCAImmP7536759	0	1.02818	1.3067	0	0	0	0	0	0	0	0	0	0	0	0	0	0	0	0	0	0	0	0	0	1.02818	0	0	1.02818	1.02818	0.640795	0	0	0	0	0	0.640795	0	0	0	0	0	0	0	0	0	0	0	0	0
CAGTCCTTCCTACAGA-FCAImmP7536759	0	0.799034	1.5412	0	0	0	0	0	0	0	0	0	0	0	0	0	0	0	0	0	0	0	0	0	0.799034	0	0	0	0	0.799034	0	0.799034	0	0	0.799034	1.5412	0	0	0	1.23744	0.799034	0.799034	0	0	0	0	0	0	0
CAGTCCTTCTGTTGAG-FCAImmP7536759	0	0.917613	1.70655	0	0.917613	0	0	0	0.917613	0	0	0	0	0	0	0	0	0	0	0.917613	0	0	0	0	0.917613	0	0	1.38795	1.9478	0	0	0	0	1.70655	0	0.917613	0	0	0	0	0	0	0	0	0	0	0	0	0
CATATGGAGGGATCTG-FCAImmP7536759	0	1.1911	1.48976	0	0	0	0	0	0	0	0	0	0	0	0	0	0	0	0	0	0	0	0	0	1.1911	0	0	0.7633	1.1911	0	0	0.7633	0	0.7633	1.48976	0	0	0	0	0	0	0	0	0	0	0	0	1.1911	0
CATATGGAGTCAAGGC-FCAImmP7536759	0	0.802618	1.96807	1.54631	0	0	0	1.54631	0	0	0	0	0	0	0	0	0	0	0	0	0	0	0	0	0.802618	0	0	0	0	0	0	0	0	0	0	0	0	0	0	0	0	0	0	0.802618	0	0	0	0	0
CATATTCAGAACTCGG-FCAImmP7536759	0	0.95907	0	0.590358	0	0	0	0.590358	0	0	0	0	0	0.590358	0	0	0	0	0	0.590358	0	0	0	0.590358	0.95907	0.590358	0	0.590358	0	0	0	0.95907	0.590358	0	0.590358	0.590358	0.590358	0	0	0	0	0	0	0	0	0.590358	0	0	0
CATATTCAGCTTATCG-FCAImmP7536759	0	0.648886	1.03915	0	0	0.648886	0	0	0	0	0	0	0	0	0	0	0	0	0	0.648886	0	0	0	0	0.648886	0.648886	0	0	0	0	0	0	0.648886	0	0	1.31915	0	0	0	0	0	0	0	0	0	0	0	0	0
CATATTCGTATGAAAC-FCAImmP7536759	0	0	0	0.480183	2.49277	0.80323	1.87906	0.480183	2.49277	0	0	0	0	0.480183	0	0	0	0	0	0.80323	0	0.80323	0	0	0	0	0	0	0.80323	0	0	0	0	0	0.80323	0	0	0.480183	0	0	0.480183	0	0	0	0	0	0	0.480183	1.04701
CATATTCTCCAAATGC-FCAImmP7536759	0	0	0	1.60161	2.99638	1.42763	1.21687	1.60161	2.99638	0	0	0	0	0	0	0.583446	0	0	0	0	0	1.42763	0	0.583446	0	0	0	0	0	0	0	0	0	0	0.583446	0	0	0.583446	0	0	0	0	0	0.583446	0	0	0	0	0
CATATTCTCCTTTACA-FCAImmP7536759	0	1.17484	1.94119	0.557258	0	0	0	0.557258	0	0	0	0.557258	0	0	0	0	0	0	0	0	0	0	0	0	1.17484	0	0	0	0.557258	0	0	0.557258	0	0	0.557258	0.557258	0	0.557258	0	0	0	0.557258	0	0.557258	0	0	0	0.912988	0
CATCAAGCACGAAATA-FCAImmP7536759	0	0	1.08325	0	0	0	0	0	0	0	0	0	0	1.08325	0	0	0	0	0	1.369	0	0	0.681649	0	0	0	0	0.681649	0	0	0	0	0	0	0.681649	0.681649	0	1.08325	0	0.681649	0	0	0	0	0	0	0	0	0
CATCAAGCAGCTGCTG-FCAImmP7536759	0	0.712035	1.12372	1.12372	0	0.29717	0	1.12372	0	0	0	0	0	0	0	0	0	0	0	0	0	0	0	0.712035	0.712035	0	0	1.00438	0.29717	0.29717	0	0.868855	0	0.29717	0.525964	0.712035	0	0.29717	0.29717	1.23032	1.00438	0.29717	0.29717	0.868855	0	0	0	0.29717	0
CATCAAGTCATGCATG-FCAImmP7536759	0	0	0.776308	0	0	0	0	0	0	0	0	0	0	0	0	0	0.776308	0	0	0	0	0	0	0	0	0	0.776308	1.73937	1.20802	0	0	0	0	0.776308	0	0.776308	0	0	0	0	0	0	0	0	0	0.776308	0	0.776308	0.776308
CATCAAGTCGAGAACG-FCAImmP7536759	0	0	0.97927	0.97927	0	0	0	0.97927	0	0	0	0	0	0	0	0	0.97927	0	0	0.97927	0	0	0	0	0	0	0	0	0	0	0	0	0	0	0	0.97927	0	0	0	0	0.97927	0	0	1.46442	0	0	0	0	0
CATCAGACAAGCGTAG-FCAImmP7536759	0	1.49816	2.07278	0	0	0	0	0	0	0	0	0	0	0	0	0	0	0	0	1.49816	0	0	0	0	1.49816	0	0	0	0	0	0	0	0	0	0	1.49816	0	0	0	0	0	0	0	0	0	0	0	1.49816	0
CATCAGACAGCTTAAC-FCAImmP7536759	0	0.727537	1.14421	0	0	0	0	0	0	0	0	0	0	0	0	0	0	0	0	0.727537	0	0	0	0	0.727537	0	0	0	0.727537	0	0	0.727537	0	0	0	0	0.727537	0	0	0.727537	0	0	0	0	0	0	0	0	0
CATCAGAGTATAGTAG-FCAImmP7536759	0	0	0	1.31084	1.99084	0	0	1.31084	1.99084	0	0	0	0	0	0	0	0	0	0	0.643483	0	0	0	0	0	0	0	0	0.643483	0.643483	0	0	0	0.643483	1.70756	0	0	0	0	0.643483	0	0	0	0.643483	0	0	0	0.643483	0
CATCCACAGGCCCTCA-FCAImmP7536759	0	0.626232	2.35859	1.00836	0	0	0	1.00836	0	0	0	0	0	0	0	0	0	0	0	0	0	0	0	0	0.626232	0	0.626232	0.626232	0	0	0	0	0.626232	0	0	1.28416	0.626232	0	0	0.626232	0	0	0.626232	0	0	0	0	0	0
CATCCACAGGCTAGGT-FCAImmP7536759	0	0	2.75818	0	0	0.907091	0	0	0	0	0	0	0	0	0	0	0	0	0	0.907091	0	0	0	0	0	0	0	0	0	0	0	0	0	0	1.69218	0.907091	0	0	0	0.907091	0	0	0	0	0	0	0	0	0
CATCCACGTCCTAGCG-FCAImmP7536759	0	0	1.28786	0	0	0	0	0	0	0	0	0	0	0	0	0	0	0	0	0	0	0	0	0	0	0	0	1.59686	0.838333	0.838333	0	0.838333	0	0	0.838333	0	0	0	0	0	0	0	0	0	0	0	0	0.838333	0
CATCCACGTCCTCTTG-FCAImmP7536759	0	0	1.67469	0	0	0	0	0	0	0	0	0	0	0	0	0	0.894337	0	0	0	0	0	0	0	0	0	0	0	0.894337	0	0	0	0	0.894337	0.894337	0.894337	0	0	0.894337	0.894337	0.894337	0	0	0.894337	0	0	0	0	0
CATCCACTCCGCATAA-FCAImmP7536759	0	0	2.10181	0	0	0	0	0	0	0	0	0	0	0	0	0	0	0	0	0	0	0	0	0	0	0	0	0	0	0.70599	0.70599	0	0	0.70599	0	1.1157	0	0.70599	0	1.1157	0	0	0	0	0	0	0	0	0
CATCGAACATTTGCCC-FCAImmP7536759	0	1.15052	1.15052	0	0	0.732326	0	0	0	0	0	0	0	0.732326	0	0	0	0	0	0	0	0	1.15052	0	1.15052	0	0	1.15052	0.732326	0	0	0.732326	0	1.15052	1.15052	0	0.732326	0.732326	0	0.732326	0	0	0	0.732326	0	0	0	0.732326	0
CATCGAATCATAAAGG-FCAImmP7536759	0	0	2.55212	0	0	0	0	0	0	0	0	0	0	0	0	0	0	0	0	0	0	0	0	0	0	0	0	0.989771	0	0	0	0	0	0	0	1.47733	0	0	0	0	0	0	0	0	0	0	0	0	0
CATCGGGAGTGGAGAA-FCAImmP7536759	0	0	1.9472	0	0	0	0	0	0	0	0	0	0	0	0	0	0	0	0	0	0	0	0	0	0	0	0	1.79301	1.09961	0	0	1.09961	0	0	1.79301	0.693898	0	0	0	1.09961	0	0	0	0	0	0	0	0	0
CATGACATCAGCTGGC-FCAImmP7536759	0.528467	1.49999	1.33113	0	0	0	0	0	0	0	0	0	0	0	0.528467	0	0	0	0	0	0	0	0.528467	0	1.49999	0	0	1.49999	1.33113	0.528467	0	1.12784	0	0	0	0	0	0	0	0.528467	0	0.528467	0	0	0	0.528467	0	0	0
CATGCCTAGAGCAATT-FCAImmP7536759	0	0	0.796284	0	0	0	0	0	0	0	0	0	0	0	0	0	0	0	0	0.796284	0	0	0.796284	0	0	0	0	1.23389	1.23389	0	0	0	0.796284	0	0.796284	0.796284	0	0	0	1.23389	0	0	0	0.796284	0	0	0	0	0
CATGCCTAGCCGGTAA-FCAImmP7536759	0	0.904106	0.904106	0	0	0.904106	0	0	0	0	0	0	0	0	0	0	0	0	0	0	0	0	0	0	0.904106	0	0	0	0	0	0	0	0.904106	0	0	1.37104	0	0	0	0.904106	0	0.904106	0	0	0	0	0	0	0
CATGCCTCACGGCGTT-FCAImmP7536759	0	1.09735	1.38487	0	0	0	0	0	0	0	0	0	0	0	0	0	0	0	0	0	0	0	0	0	1.09735	0	0	0.692199	0.692199	0	1.09735	0.692199	0	1.09735	1.09735	0	0.692199	0	0.692199	0.692199	0.692199	0	0	0.692199	0	0	0	0.692199	0
CATGCCTGTTTCCACC-FCAImmP7536759	0	0.602709	0.602709	1.24737	0	0	0	1.24737	0	0	0	0	0	0	0	0	0	0	0	0	0	0	0	0.976114	0.602709	0	0.602709	0.976114	1.91537	0	0	0	0	0.602709	0	0	0	0	0	0.602709	0	0	0.976114	0	0	0	0	0	0
CATGCCTTCAATCACG-FCAImmP7536759	0	0.733112	2.01347	0	0	0.733112	0	0	0	0	0	0.733112	0	0	0	0	0	0	0	0.733112	0	0	0	1.15155	0.733112	0	0	0	0.733112	0	0	1.15155	0	0	0.733112	0	0	1.15155	0	0.733112	0	0	0	0	0	0	0	0	0
CATGGCGAGCCCAATT-FCAImmP7536759	0	0	1.15586	0	0.545566	0	0.545566	0	0.545566	0	0	0	0	0	0	0	0	0	0	0.545566	0	0	0	0.545566	0	0	0.545566	1.36158	1.91761	0	0	0.545566	0.545566	0	0	0	0	0.545566	0	1.15586	0	0	0.545566	0	0	0	0	0	0
CATGGCGAGTGGGATC-FCAImmP7536759	0	0	0	2.25763	3.5209	1.90314	0	2.25763	3.5209	0	0	0	0	0	0	0.886548	0	0	0	1.66397	0	0	0	0	0	0	0	0	0.886548	0	0	0	0	0	0	0	0	0	0	0	0	0	0	0.886548	0	0	0.886548	0	0
CATTATCTCTACTTAC-FCAImmP7536759	0	0	3.25551	2.52633	0	0	0	2.52633	0	0	0	0	0	1.07087	0	0	0	0	0	0	0	0	0	0	0	0	0	1.57605	1.9101	1.07087	0	0	0	0	1.07087	1.07087	0	0	0	0	0	0	0	0	0	0	0	0	0
CATTCGCCAGATTGCT-FCAImmP7536759	0	0	1.54472	0.653189	0	0	0	0.653189	0	0	0	0	0	0	0	0	0	0	0	0	0	0	0	0	0	0	0	0	0	0	0	0.653189	0	0	1.04497	0	0	0	0.653189	0	0	0	0	0	0	0	0	0	0
CATTCGCTCACTTACT-FCAImmP7536759	0	0	1.1602	1.36629	0	0	0	1.36629	0	0	0	0	0	0	0	0	0.548233	0	0	1.36629	0	0	1.53708	0.548233	0	0	0	0	0	0	0	0	0	0	0	0.548233	0	0.548233	0	0	0	0.548233	0.900319	0	0	0	0	0	0
CCAATCCAGGAGCGTT-FCAImmP7536759	0	0	2.1938	0.845094	0	0.845094	0	0.845094	0	0	0	0	0	0	0	0	0	0	0	1.29648	0	0	0	0	0	0	0	0	0.845094	1.29648	0	0	0	0.845094	0.845094	0	0	0	0	0.845094	0.845094	0	0	0	0	0	0	0	0
CCAATCCCACATGTGT-FCAImmP7536759	0	0.632288	1.68817	0	0	0	0	0	0	0	0	0	0	0	0	0	0	0	0	0	0	0	0	0	0.632288	0	0	1.01662	1.01662	0	0	1.01662	0	0.632288	0	1.68817	0	0	0	0.632288	1.01662	0	0	0	0	0	0	0	0
CCAATCCCACCCAGTG-FCAImmP7536759	0	0	0	0	3.42532	0	2.38975	0	3.42532	0	0	0	0	0	0	0	0	0	0	0	0	0	0	0	0	0	0	0	0	0	0	0	0	0	0	0	0	0	0	0	0	0	0	0	0	0	0	0	0
CCAATCCGTCATGCAT-FCAImmP7536759	0	1.06019	0.814453	0.487948	0	0	0	0.487948	0	0	0	0.487948	0	0	0	0	0	0	0	0	0	0	0	0	1.06019	0	0	0.814453	0.814453	0.814453	0.487948	0	0.487948	0	0	0	0.487948	0	0	0.814453	0	0	0	0.814453	0	0	0	0	0
CCACCTAAGAAGCCCA-FCAImmP7536759	0	0	1.11736	0.863387	0	0.522115	0	0.863387	0	0	0	0	0	0	0	0	0	0	0	1.31972	0	0	0	0	0	0	0.863387	1.11736	0.522115	0	0	0	0	0.522115	1.11736	0.863387	0.863387	0.522115	0	1.11736	0	0	0	0	0	0	0	0.522115	0
CCACCTAGTTTACTCT-FCAImmP7536759	0	1.28218	2.0164	0.833888	0	0	0	0.833888	0	0	0	0	0	0	0	0	0	0	0	0.833888	0	0	0	0	1.28218	0	0	1.826	0.833888	0	0	0	0	0	0	0	0	0	0	1.28218	0	0	0	0	0	0.833888	0	0	0
CCACCTATCACATACG-FCAImmP7536759	0	0.691302	1.60648	0.691302	0	0	0	0.691302	0	0	0	0	0	0	0	0	0	0	0	0	0	0	0	0	0.691302	0	0	0	0	0	0	0	0	0	1.09615	1.38353	0	0	0	1.09615	0	0	0	0.691302	0	0	0	0	0
CCACGGAAGTGCCAGA-FCAImmP7536759	0	1.07926	3.01676	0	0	0	0	0	0	0	0	0	0	0	0	0	0	0	0	0	0	0	0	0	1.07926	0	0	0	0	1.07926	0	1.07926	0	0	0	0	0	0	0	1.07926	0	0	0	0	0	0	0	0	0
CCACGGACATATGCTG-FCAImmP7536759	0	0	2.05923	0	0	0.862041	0	0	0	0	0	0	0	0	0	0	0	0	0	0	0	0	0	0	0	0	0	0	0.862041	0	0.862041	1.31801	0	0	1.63002	1.31801	0	0	0	0	0	0	0	0	0	0	0	0	0
CCACGGAGTGCAACGA-FCAImmP7536759	0	0.728091	1.84934	0.728091	0	0	0	0.728091	0	0	0	0	0	0	0	0	0	0	0	1.43826	0	0	0	0	0.728091	0	0	0	0	0	0.728091	0	0	0	0	0.728091	0	0	0	0	0	0	0	0.728091	0	0	0	0	0
CCACTACAGACAGGCT-FCAImmP7536759	0	1.11008	1.39918	0	0	0	0	0	0	0	0	0	0	0	0	0	0	0	0	0.701757	0	0	0	0	1.11008	0	0	0.701757	0.701757	0	0	0	0	0	0.701757	1.62318	0.701757	0	0	0.701757	0	0	0	0	0	0	0	1.11008	0
CCACTACCACCAGGCT-FCAImmP7536759	0	1.11591	1.63016	0.706146	0	0	0	0.706146	0	0	0	0	0	0	0	0	0	0	0	0.706146	0	0	0.706146	0	1.11591	0	0	1.11591	0.706146	0	0	1.11591	0	0	0.706146	0	0	0	0	1.11591	0	0	0	0.706146	0	0	0	0	0.706146
CCACTACCACGCTTTC-FCAImmP7536759	0	0	1.14399	1.66365	0.727371	0.727371	0	1.66365	0.727371	0	0	0	0	0	0	0	0	0	0	0	0	0	0	0	0	0	0	0.727371	0	0	0	1.4372	0	0	0.727371	0.727371	0	0	0	1.4372	0	0	0	0.727371	0.727371	0	0	0	0
CCACTACTCCCAGGTG-FCAImmP7536759	0	0.695002	2.08269	0.695002	0	0	0	0.695002	0	0	0	0	0	0	0	0	0	0	0	0.695002	0	0	0	0.695002	0.695002	0	0	0.695002	1.10109	0.695002	0	0	0	0	0	1.10109	0	0.695002	0	1.10109	0	0	0.695002	0.695002	0	0.695002	0	0	0
CCAGCGACAGATCCAT-FCAImmP7536759	0	1.06095	2.5862	0	0	0	0	0	0	0	0	0	0	0	0	0	0	0	0	0.665033	0	0	0	0	1.06095	0	0	1.56407	0	0	0	0.665033	0.665033	0.665033	2.51241	0.665033	0	0	0	0	0	0	0	0	0	0	0	0	0
CCAGCGAGTATATCCG-FCAImmP7536759	0	0.620295	2.42602	0	0	0	0	0	0	0	0	0	0	0	0	0	0	0	0	0	0	0	0	1.00025	0.620295	0	0	0	0	0	0	0.620295	0.620295	0	0	0	0	0.620295	0	0.620295	0	0	0	0	0	0	0	0	0
CCATGTCTCACAGTAC-FCAImmP7536759	0	0	0	1.84207	3.33974	1.09564	0	1.84207	3.33974	0	0	0	0	0	0	0	0	0	0	0	0	0	0	0	0	0	0	1.09564	0.509045	0	0	0	0.509045	0	0.509045	0	0	0.509045	0	0	0	0	0	0	0	0	0	0	0
CCATGTCTCAGATAAG-FCAImmP7536759	0	0	1.45793	0.974006	0	0	0	0.974006	0	0	0	0	0	0	0	0	0	0	0	0.974006	0	0	0.974006	0	0	0	0	2.65241	0	0	0	0	0	0	0	0	0	0	0	0.974006	0	0	0	0	0	0	0	0	0
CCATGTCTCCTGTACC-FCAImmP7536759	0	0.863625	1.63222	0	0	0	0	0	0	0	0	0	0	0	0	0	0	0	0	0	0	0.863625	0	0	0.863625	0	0	0.863625	0.863625	0	0	0	0	0	0.863625	0	0.863625	0	0	1.32002	0	0	0	0	0	0	0	0	0
CCATTCGTCCTTGCCA-FCAImmP7536759	0	1.28165	1.49741	0	0	0	0	0	0	0	0	0	0	0	0	0.624616	0	0	0	0	0	0	0	0	1.28165	0	0	0	0.624616	0	0	1.00615	0	0	1.00615	0.624616	0	0.624616	0	0.624616	0	0	0	0	0	0	0	1.00615	0
CCCAATCGTGTAAGTA-FCAImmP7536759	0	0.724344	1.14	0	0	0	0	0	0	0	0	0	0	0	0	0	0	0	0	0	0	0	0	0	0.724344	0	0	1.14	0.724344	0	0	0	0	0	0	0.724344	0	0	0.724344	0	0	0	0	0	0	0	0	0	0
CCCAGTTAGCTTCGCG-FCAImmP7536759	0	0.50156	1.71543	0	0	0.50156	0	0	0	0	0	0.834036	0	0	0	0.50156	0	0	0	0	0	0	0	0.50156	0.50156	0	0	0	0.50156	0.50156	0	0.50156	0	0.50156	0	0.50156	0	0	0.834036	1.28237	0	0	0.834036	0	0	0	0	0	0
CCCAGTTGTACTCGCG-FCAImmP7536759	0	0	0	2.13173	2.3893	0	0	2.13173	2.3893	0	0	0	0	0	0	0	0	0	0	1.24602	0	0	0	0	0	0	0	0	0	1.24602	1.24602	1.24602	0	0	0	1.78389	0	0	0	0	0	0	0	0	0	0	0	0	0
CCCAGTTGTCAGTGGA-FCAImmP7536759	0	0	2.35962	0.587183	0	0.587183	0	0.587183	0	0	0	0	0	0	0	0	0	0	0	0.587183	0	0	0	0	0	0	0	0	0.587183	0	0	0.954675	0	0	1.22282	0.954675	0	0.587183	0.587183	0	0	0	0.587183	0	0	0	0	0	0
CCCAGTTTCACCAGGC-FCAImmP7536759	0	0	0	1.45977	2.81532	1.63534	0.60226	1.45977	2.81532	0	0	0	0	0	0	0	0	0	0	1.78464	0	0.60226	0	0	0	0	0	0.975496	0.60226	0	0	0.60226	0	0.975496	0	0	0	0	0	0	0	0	0	0	0	1.24667	0	0	0
CCCAGTTTCGCGCCAA-FCAImmP7536759	0	0	1.27359	0.356937	0	0	0	0.356937	0	0	0	0.827169	0	0	0	0.356937	0	0	0	0.619442	0	0	0	0	0	0	0	0.99908	1.27359	0	0	0.356937	0.356937	0.356937	0	0.827169	0.619442	0	0	1.14573	0.356937	0	0	0.356937	0	0.356937	0	0.619442	0
CCCATACAGACAATAC-FCAImmP7536759	0	0	1.64891	0.986015	0	0	0.60991	0.986015	0	0	0	0	0	0	0	0	0	0	0	0.60991	0	0	0	0	0	0	0.60991	1.47272	0.986015	0	0	0	0	0	1.92889	0	0	0	0	0	1.47272	0	0	1.25869	0	0	0	0	0.60991
CCCATACGTACCCAAT-FCAImmP7536759	0	0.918788	1.70815	0	0	0	0	0	0	0	0	0.918788	0	0	0	0	0	0	0	0	0	0	0	0	0.918788	0	0	1.70815	2.14374	0.918788	0	0	0	0	0	0	0	0.918788	0	0.918788	0	0	0	0	0	0	0	0	0
CCCATACGTCGCGAAA-FCAImmP7536759	0	1.48455	2.41938	0	0	0	0	0	0	0	0	0	0	0	0	0	0	0	0	1.48455	0	0	0	0	1.48455	0	0	0.995651	0.995651	0	0	0	0	0.995651	0.995651	0	0	0.995651	0.995651	0	0	0	0	0	0	0	0	0	0
CCCATACGTGTGTGCC-FCAImmP7536759	0	1.26258	0	0	0	0	0	0	0	0	0	0	0	0.818575	0	0	0	0	0	0.818575	0	0	0	0	1.26258	0	0	0	0	0	0	0	0.818575	0	0	0	0	0	0	0.818575	0	0	0.818575	0	0	1.26258	0	0	0
CCCATACGTTCCGTCT-FCAImmP7536759	0	0	0	0	0	0	0	0	0	0	0	0	0	0	0	0	0	0	0	1.31561	0	0	0	0	0	0	0	0	1.86471	0	0	0	1.86471	1.31561	0	0	0	0	0	0	0	0	0	0	0	0	0	0	0
CCCATACTCGCTTAGA-FCAImmP7536759	0	0	0	1.50666	2.92091	0.77498	0.77498	1.50666	2.92091	0	0	0	0	0.77498	0	0	0	0	0	0.77498	0	0.77498	0	0	0	0	0	0.77498	1.2063	0.77498	0	0	0	0	0	0	0	0	0	0	0	0	0	0.77498	0	1.2063	0	0	0
CCCTCCTCAGCGAACA-FCAImmP7536759	0	0	1.83594	0	0	1.01415	0	0	0	0	0	0	0	0	0	0	0	0	0	0.630475	0	0	0	0	0	0	0	0	0.630475	0	0	0.630475	0	0.630475	1.50719	0.630475	0	0	0	1.01415	0	0	0	0.630475	0	0	0	0	0
CCCTCCTGTCGGATCC-FCAImmP7536759	0	0	0	1.20164	2.8495	1.41118	0.57391	1.20164	2.8495	0	0	0	0	0	0	0	0	0	0	0.936245	0	0	0	0	0	0	0	0	0	0	0	0	0	0	0	0	0	0.57391	0	0	0	0	0	0.936245	0	0.936245	0	0	0
CCCTCCTTCTCGGACG-FCAImmP7536759	0	0.507435	0.842451	0.842451	0	0.507435	0	0.842451	0	0	0	0	0	0	0	0	0	0	0	0.842451	0	0	0	0	0.507435	0.507435	0	0.507435	0.507435	0	0	0.507435	0	0	0	0.507435	0.507435	0.507435	0	0.842451	0	0	0	0	0	0	0	0.507435	0
CCGGGATAGAGTAATC-FCAImmP7536759	0	0	1.95237	1.95237	0	0	0	1.95237	0	0	0	0	0	0	0	0	0	0	0	0	0	0	0	0	0	0	0	0	0	0	0	1.10364	0	0.696918	1.10364	0.696918	0	0	0	0.696918	0	0	0	0	0	0	0	0	0
CCGGGATCAAGCCATT-FCAImmP7536759	0	0	1.85869	0	0	0	0.733843	0	0	0	0	0	0	0	0	0	0	0	0	0	0	0	0.733843	0	0	0	0	0	0.733843	0	0	0	0	1.15251	1.15251	0	0	0	0	0.733843	0	0	0.733843	0	0	0	0	1.15251	0
CCGGGATCATCAGTAC-FCAImmP7536759	0	0	1.75403	0.952665	0	0	0	0.952665	0	0	0	0	0	0	0	0	0	0	0	0.952665	0	0	0	0	0	0	0	2.19311	0	0	0	0	0	0	0.952665	0	0	0	0	0	0	0	0	0	0	0	0	0	0
CCGGGATCATCTATGG-FCAImmP7536759	0	0	0.791965	0	0	0	0	0	0	0	0	0	0	0	0	0	0	0	0	0.791965	0	0	0	0	0	0	0	1.22831	0	0	1.22831	0.791965	0	0	1.22831	0	0	0	0	1.22831	0	0	0	1.53108	0	0	0	0.791965	0
CCGGTAGGTACATCCA-FCAImmP7536759	0	0	1.62525	0.518763	0	0	0	0.518763	0	0	0	0	0	0	0	0	0	0	0	0	0	0	0	0	0	0	0	0	0	0	0	1.62525	0	0	1.62525	0.858618	0.518763	0	0	1.11181	0	0	0	0.518763	0	0.518763	0.518763	0.518763	0
CCGGTAGTCACAATGC-FCAImmP7536759	0	0	1.97985	0	0	0	0.637456	0	0	0	0	0	0	0	0	0	0	0	0	0.637456	0	0	0	0	0	0	0	0.637456	1.69714	0	0	0	0.637456	0.637456	0	1.02365	0	0	1.30155	0	0	0	0	0	0	0	0	0	0
CCGTACTGTAAGTGTA-FCAImmP7536759	0	0	1.29426	0.843355	1.84001	0	0	0.843355	1.84001	0	0	0	0	0.508068	0	0	0.843355	0	0	1.09401	0	0	0	0	0	0	0	1.09401	0.508068	0	0	0	0.508068	0	0	0.508068	0.508068	0	0	0	0	0	0	0.508068	0	0.508068	0	0.508068	0
CCGTACTTCGATAGAA-FCAImmP7536759	0	0	0	1.88377	3.44587	0.482308	1.05062	1.88377	3.44587	0	0	0	0	0	0	0	0	0	0	1.55157	0	0.482308	0	0	0	0	0	0	0	0	0	0	0.482308	0	0	0	0	0	0	0	0	0	0	0	0	0	0	0	0
CCGTGGAGTAGCGTGA-FCAImmP7536759	0	0.854059	2.84433	0	0	0	0	0	0	0	0	0	0	0	0	0	0	0	0	1.30788	0	0	0	0	0.854059	0	0	0.854059	0	0	0.854059	1.30788	0	0	0	0.854059	0	0	0.854059	1.30788	0	0	0	0	0	0	0	0.854059	0
CCGTTCAAGCGTCAAG-FCAImmP7536759	0	0.557832	1.55486	0.913793	0	0	0	0.913793	0	0	0	0.913793	0	0	0	0	0	0	0	0.557832	0	0	0	0	0.557832	0	0.557832	0.557832	0	0	0	0.913793	0	0.557832	1.17577	1.17577	0.557832	0.557832	0	1.55486	0	0	0.913793	0	0	0	0	0.557832	0
CCGTTCAAGGGTGTGT-FCAImmP7536759	0	0.810652	0	1.55775	2.50507	0	0	1.55775	2.50507	0	0	0	0	0	0	0	0	0	0	1.55775	0	0	0	0	0.810652	0	0	0.810652	0	0	0	1.55775	0	0	0	0	0	0.810652	0	0.810652	0	0	1.25241	0	0	0	0	0	0
CCGTTCAAGTGAATTG-FCAImmP7536759	0	0.617055	2.05767	0	0	0.617055	0	0	0	0	0	0	0	0.617055	0	0	0	0	0	0.995812	0	0	0	0	0.617055	0	0	0.995812	0	0	0	0	0	0	0	0.617055	0	0.617055	0	0.617055	0	0	0	0	0	0	0	0	0
CCGTTCAGTGCCTGGT-FCAImmP7536759	0	0	0.778628	0.463256	0.463256	0	0.778628	0.463256	0.463256	0	0	0	0	0	0.463256	0.463256	1.01802	0	0	1.01802	0	0	0.778628	0	0	0.463256	0	0.778628	0.463256	0	0	0	1.21104	0	0.463256	0.463256	0	0	0	1.21104	0	0	0	0	0	0	0	0	0
CCGTTCATCTGTACGA-FCAImmP7536759	0	0.712123	1.82319	0.712123	0	0	0	0.712123	0	0	0	0	0	0.712123	0	0	0	0	0	1.12383	0	0	0	0	0.712123	0	0	0	0.712123	0	0.712123	0	0	1.12383	0	1.63963	0.712123	0	0	1.12383	0	0	0	0	0	0	0	0	0
CCTACACAGGTGACCA-FCAImmP7536759	0	0.956793	0.956793	1.6111	1.75958	0	0	1.6111	1.75958	0	0	0	0	0	0	0	0.588713	0	0	1.22525	0	0	0	0.588713	0.956793	0	0	1.43667	2.10596	0	0	1.22525	0	0	1.43667	0.588713	0	0	0	0	0	0	0	0	0	0	0	0.588713	0
CCTACCACACAAGACG-FCAImmP7536759	0	0.817514	0	0.817514	0	0	0	0.817514	0	0	0	0	0	0	0	0	0	0	0	0.817514	0	0	0.49007	0	0.817514	0	0	1.42603	0	0.817514	0	0.49007	0	0	0	1.26122	0	0.49007	0	0.49007	0	0	0.49007	0	0	0	0.49007	0.49007	0
CCTACCATCGAGCCCA-FCAImmP7536759	0	0.846233	1.60795	0	0.846233	0	0	0	0.846233	0	0	0	0	0	0	0.846233	0.846233	0	0	0	0	0.846233	0	0	0.846233	0	0	0.846233	0	0	0	0	0	0	0	0	0.846233	0	0	0	0	0	0	0.846233	0	0.846233	0	0	0
CCTACCATCGGCTTGG-FCAImmP7536759	0	0	1.80166	0	0	0	0	0	0	0	0	0	0	0	0	0	0	0	0	0	0	0	0	0	0	0	0	0.6991	0	0	0	0	0	0.6991	0	1.10654	0	0	0	0	0	0	0	0	0	0	0	0	0
CCTAGCTTCTGCTGTC-FCAImmP7536759	0	0	2.84469	0.768659	0	0	0	0.768659	0	0	0	0	0	0	0	0	0.768659	0	0	1.19808	0	0.768659	0.768659	0.768659	0	0	0	0.768659	0	0	0	0.768659	0.768659	1.49753	0	0	0	0	0	0	0	0	0	0	0	0	0	0	0
CCTATTAGTAAGTAGT-FCAImmP7536759	0	0.704228	1.62711	0	0	0	0	0	0	0	0	0	0	0	0.704228	0	0	0	0	0	0	0	0	0	0.704228	0	0	0	0.704228	0.704228	0.704228	0	0	0	1.11336	0	0	0	0	0.704228	0	0	0	0	0.704228	0	0	0	0
CCTATTAGTCTGATCA-FCAImmP7536759	0.590215	1.22763	2.20207	0	0	0	0	0	0	0	0	0	0	0	0	0	0	0	0	0	0	0	0	0.958872	1.22763	0	0.590215	0.590215	0	0	0	0.958872	0	0.958872	0	1.22763	1.22763	0.958872	0	1.22763	0	0	0	0.590215	0	0	0	0	0
CCTATTATCTCCCTGA-FCAImmP7536759	0	1.26013	1.80035	0	0	0	0	0	0	0	0	0	0	0	0	0	0	0	0	0	0	0	0.816667	0.816667	1.26013	0	0	0.816667	0	0	0	0.816667	0	0.816667	0	0.816667	0	0.816667	0	0	0	0	0	0	0	0	0	0	0
CCTCAGTTCCACGTTC-FCAImmP7536759	0	1.22516	1.52759	0.789528	0	0	0	0.789528	0	0	0	0	0	0	0	0.789528	0	0	0	0	0	0	0	0	1.22516	0	0	0	0.789528	0	0	0.789528	0	0	0.789528	1.22516	0	0	0	0.789528	0	0	0	0.789528	0	0	0	0	0
CCTCAGTTCGCTTAGA-FCAImmP7536759	0	1.15765	2.0212	1.15765	0	0	0	1.15765	0	0	0	0	0	0	0	0	0.737751	0	0	0	0	0	0	0	1.15765	0	0	0.737751	0.737751	0	0	1.15765	0	0	0	0	1.15765	0	0	1.15765	0	0	0.737751	0.737751	0	0.737751	0	0	0
CCTCAGTTCTCAAACG-FCAImmP7536759	0	0	1.35982	0.675573	0	0.675573	0	0.675573	0	0	0	0	0	0	0	0	0	0	0	0.675573	0	0	0	0	0	0.675573	0	1.35982	0.675573	0.675573	0	0.675573	0	0	0	0.675573	1.07511	0	0	1.35982	0	0	1.07511	0	0	0	0	0.675573	0
CCTTACGAGCAGGCTA-FCAImmP7536759	0	0.472917	1.95256	0	0	0	0.472917	0	0	0	0	0.792692	0	0	0	0	0	0	0	0	0	0	0	0	0.472917	1.03461	0	0	0.792692	0.472917	0	0.792692	0.472917	0	0.472917	0.472917	0	0	0	1.39211	0	0	0.472917	0	0	0	0	0.792692	0
CCTTACGCAGTATAAG-FCAImmP7536759	0	0.820279	2.70688	0	0	0	0	0	0	0	0	0	0	0	0	0	0	0	0	0.820279	0	0	0	0	0.820279	0	0	1.26477	0	0	0	0.820279	0.820279	0	1.99547	0	0	0	0	1.5714	0	0	0	0	0	0	0.820279	0	0
CCTTACGTCATCGCTC-FCAImmP7536759	0	1.06008	0	0	0	0	0	0	0	0	0	0	0	0	0	0	0.664391	0	0	0	0	0	0	0	1.06008	0	0	0.664391	1.06008	0	0	0	0	0	1.06008	0	0	0.664391	1.06008	1.06008	0	0	0	0	0	0	0	1.06008	0
CCTTCCCCACAGCGTC-FCAImmP7536759	0	0	1.80253	0	0	0.612028	0	0	0	0	0	0	0	0	0	0	0	0	0	0.612028	0	0	0.612028	0	0	0	0	0	0.612028	0	0.612028	0	0.612028	0	0	0.612028	0	0	0	0	0	0	0	0	0	0	0	0	0
CCTTCCCGTACCATCA-FCAImmP7536759	0	0	2.45869	0	0	0	0	0	0	0	0	0	0	0	0	0	0	0	0	1.61115	0	0	0	0.848519	0	0	0	0.848519	0	1.30084	0	0.848519	0	0	0	0	0	0	0	1.30084	0	0	0.848519	0	0	0	0	1.61115	0
CCTTCCCGTGTCCTCT-FCAImmP7536759	0	0	1.25389	1.25389	0	0	0	1.25389	0	0	0	0	0	0	0	0.606856	0	0	0	0.98182	0	0	0	0.606856	0	0	0	2.03826	2.77407	0	0.606856	0	0	0	0	0	0.606856	0.606856	0	0	0	0	0	0	0	0.606856	0	0	0
CCTTCCCTCTGCTGTC-FCAImmP7536759	0	0.571785	0	2.24978	2.93081	0.933287	0.571785	2.24978	2.93081	0	0	0	0	0.571785	0	0.933287	0	0	0	1.40749	0	0.571785	0	0	0.571785	0	0	0.933287	0	0	0	0	0	0	0.571785	0.933287	0	0	0	0.933287	0	0	0	0	0	0.571785	0	0	0
CCTTCGAAGACAAAGG-FCAImmP7536759	0	0	1.0656	1.0656	0	0	0	1.0656	0	0	0	0	0	0	0	0	0	0	0	0	0	0	1.0656	0	0	0	0	0	0	0	0	0	0	1.56969	0	0	0	0	0	0	0	0	0	0	0	0	0	0	0
CCTTCGAGTCCGAACC-FCAImmP7536759	0	0	0	2.06282	1.71897	1.1907	1.1907	2.06282	1.71897	0	0	0	0	0	0	0	0	0	0	2.06282	0	0	0	0	0	0	0	0	0	0	0	0	0	0	0	0	0	1.1907	0	0	0	0	0	0	0	1.1907	0	0	0
CCTTCGAGTGATGCCC-FCAImmP7536759	0	0.350576	0.985646	0.609641	0	0.350576	0	0.609641	0	0	0	1.25827	0	0	0	0	0	0	0	0	0	0	0	0	0.350576	0	0	0	0.815213	0.350576	0	0.609641	0	0.815213	0.350576	0.815213	0.985646	0	0.350576	1.64844	1.13122	0.815213	0	0	0	0	0	0.350576	0
CCTTTCTAGCCACGCT-FCAImmP7536759	0	0	0	0	0	0	0	0	0	0	0	0	0	0	0	0	0	0	0	0	0	0	0	0	0	0	0.88865	0	0.88865	0	0.88865	0	0	0	0	1.35162	0	0	0	0.88865	0	0	0	0	0	0	0	1.35162	0
CCTTTCTAGTGATCGG-FCAImmP7536759	0	0	1.70419	0	0	0	0	0	0	0	0	0	0	0	0	0	0	0	0	0	0	0	0.753408	0	0	0	0	1.17818	0.753408	0	0.753408	0	0	0	0	0.753408	0	0	0	0.753408	0.753408	0	0	0	0	0	0	0.753408	0.753408
CCTTTCTGTGTGTGCC-FCAImmP7536759	0	0	0	0.948672	3.14208	0	0.948672	0.948672	3.14208	0	0	0	0	0	0	0.948672	0	0	0	0.948672	0	0.948672	0	0	0	0	0	1.21593	0.582852	0.582852	0.582852	0	0	0.582852	0.582852	0	0	0	0	0.582852	0	0	0	0	0	0	0.582852	0	0
CGAACATAGCTCCCAG-FCAImmP7536759	0	0	2.50727	1.17997	0	0	0	1.17997	0	0	0	0	0	0	0	0	0	0	0	0	0	0	0	0	0	0	0	0	1.7063	0	0	0	0	0	0	0	0	0	0	1.17997	0	0	0	0	0	0	0	0	0
CGAACATCATGACGGA-FCAImmP7536759	0	0.969717	0.969717	0.969717	0	0	0	0.969717	0	0	0	0	0	0	0	0	0	0	0	0	0	0	0	0	0.969717	0	0	2.02139	0.969717	0	0.969717	0	0	0.969717	1.45264	0.969717	0	0	0	0	0	0	0	0.969717	0	0	0	0	0
CGAACATGTAGAAGGA-FCAImmP7536759	0	0	1.58401	0.829202	0	0	0	0.829202	0	0	0	0	0	0	0	0	0	0	0	0	0	0.829202	0	0	0	0	0	0.829202	1.58401	0	0	0	0	1.27619	0.829202	0.829202	0	0	0	0	0.829202	0	0	0.829202	0	0	0	0	0
CGAATGTCAGGTCCAC-FCAImmP7536759	0	0	2.21695	0	0	0	0	0	0	0	0	0	0	0	0	0	0.969209	0	0	1.77624	0	0	0	0	0	0	0	1.77624	0	0	0	0	0	0	0	1.45202	0	0	0	1.45202	0	0	0	0	0	0	0	0	0
CGAATGTGTTCGCGAC-FCAImmP7536759	0.671007	0	2.26237	0	0	0	0.671007	0	0	0	0	0	0	0	0	0	0	0	0	0	0	0	0	1.06898	0	0	0	0	0	0	0	0	0	0	0	0.671007	0.671007	1.06898	0	0.671007	0	0	0.671007	0	0	0	0	0	0
CGAATGTTCTAGCACA-FCAImmP7536759	0	0	1.73898	0	0.776055	0	0	0	0.776055	0	0	0	0	0	0	0	0	0	0	0	0	0	0	0	0	0	0	0	0.776055	0	0	0.776055	0.776055	0	1.2077	1.73898	0	0	0	0	0	0	0	0	0	0	0	0.776055	0
CGACCTTCATTGGCGC-FCAImmP7536759	0	1.08132	1.92362	0	0	1.08132	0	0	0	0	0	0	0	0	0	0	0	0	0	0	0	0	0	0	1.08132	0	0	0	0	0	0	0	0	0	1.08132	0	0	0	0	1.92362	0	0	0	0	0	0	0	1.08132	0
CGACCTTGTGCTGTAT-FCAImmP7536759	0	1.45928	1.45928	0	0	0	0	0	0	0	0	0	0	0	0	0	0	0	0	0	0	0.742393	0	0	1.45928	0	0	1.45928	0	0	0	0	0.742393	0.742393	0	0.742393	0	0	0	1.16375	0	0	0.742393	0	0	0	0	0	0
CGACCTTGTTGCCTCT-FCAImmP7536759	0	0.647581	1.03738	1.03738	1.71462	0	0	1.03738	1.71462	0	0	0	0	0	0.647581	0	0.647581	0	0	1.31714	0	1.31714	0	0	0.647581	0	0	0	0	0	0	1.03738	0	0.647581	0	0	0	0	0.647581	0	0	0	0	0	0	0	0	0	0
CGACTTCTCCAAAGTC-FCAImmP7536759	0	0	1.64616	0	0	0	0	0	0	0	0	0	0	0	0	0	0	0	0	0	0	0	0	0.873664	0	0	0	0	0.873664	0	0	0	0	0	1.33272	0.873664	0	0	0	1.33272	0	0	0	0	0	0	0	0	0
CGAGAAGCATTTCACT-FCAImmP7536759	0	0	0.586085	1.99817	3.3908	0.586085	0	1.99817	3.3908	0	0	0	0	0	0	0	0	0	0	1.43217	0	0.586085	0	0.586085	0	0	0	0.953155	0.953155	0	0	0	0	0	0	0	0	0	0	0	0	0	0	0	0	0	0.586085	0	0
CGAGAAGTCGCGATCG-FCAImmP7536759	0	0.791206	1.86055	0	0	0	0	0	0	0	0	0.791206	0	0.471894	0	0	0	0	0	0.791206	0	0	0.471894	0	0.791206	0	0	0.471894	1.03286	0.471894	0	0.471894	0	0.471894	0	1.03286	0	0	0	0.791206	0	0	0	0.471894	0	0	0	0	0
CGAGAAGTCTGCGACG-FCAImmP7536759	0	0	2.78239	0	0	0.698388	0	0	0	0	0	0	0	0	0	0	0	0	0	0	0	0	0	0	0	0	0	1.10559	0.698388	0.698388	0	0.698388	0	0.698388	2.0886	0.698388	0	0	0	1.10559	0	0	0.698388	0	0	0	0	0	0
CGAGCACAGCAAATCA-FCAImmP7536759	0	0.356358	1.57961	1.3855	1.81441	0.618552	0	1.3855	1.81441	0	0	0.618552	0	0.356358	0	0.356358	0	0	0	1.14441	0	0	0	0	0.356358	0	0.618552	0.356358	1.27221	0	0	0	0.356358	0	0.356358	0.356358	0.356358	0.356358	0	0.618552	0	0.356358	0	0	0	0	0.356358	0.356358	0
CGAGCACAGTACACCT-FCAImmP7536759	0	0	1.10946	0	0	0	0.701296	0	0	0	0	0	0	0	0	0	0	0	0	1.39849	0	0	0	0	0	0	0	0.701296	1.10946	0	0	0	0	0	0	0.701296	0	0.701296	0.701296	1.10946	0	0	0	0	0	0	0	0	0
CGAGCACCATTTCACT-FCAImmP7536759	0	0.455799	1.35768	1.61781	0	0.455799	0.455799	1.61781	0	0	0	0	0	0	0	0	0	0	0	0.767729	0	0	0	0	0.455799	0	0	0	0.455799	0.455799	0	0	0	0.767729	0.767729	0.455799	0.455799	0.455799	0.455799	0.455799	0	0	0	0.455799	0	0	0	0	0
CGAGCACGTGGCGAAT-FCAImmP7536759	0	0	1.90133	0	0	0	0	0	0	0	0	0	0	0	0	0	0	0	0	0	0	0	0	0	0	0	0	0	0	0	0	0	0	0	1.06411	0	0	0	0	1.06411	0	0	0	0	0	0	0	0	0
CGAGCCAAGCTGCAAG-FCAImmP7536759	0	0	2.38377	0	0	0	0	0	0	0	0	0	0	0	0	0	0	0	0	1.4544	0	0	0	0	0	0	0	0	0	0	0	1.15938	0	0	0	0	0	0	0	1.15938	0	0	0	0.739063	0	0	0	0	0
CGAGCCACAACTTGAC-FCAImmP7536759	0	1.07696	2.16825	1.07696	0	0	0	1.07696	0	0	0	0	0	0	0	0	0	0	0	1.07696	0	0	0	0	1.07696	0	0	2.53484	2.36825	0	0	1.07696	0	0	1.07696	0	0	1.07696	0	0	0	0	0	1.5834	0	0	0	1.07696	0
CGAGCCACACGGTGTC-FCAImmP7536759	0	0	1.26358	0.819355	0	0	0	0.819355	0	0	0	0	0	0	0	0	0	0	0	0	0	0	0	0	0	0	0	1.80437	1.26358	0	0	0.819355	0	0	0.819355	0.819355	0	0	1.26358	1.26358	0	0	0	0	0	0	0	0	0
CGAGCCACATGTCTCC-FCAImmP7536759	0	0.525653	1.63888	1.1232	1.63888	0	0	1.1232	1.63888	0	0	0	0	0	0	0	0	0	0	0	0	0.868413	0	0	0.525653	0	0	0	0.525653	0	0	0.868413	0.868413	0	0.525653	1.1232	0	0	0	0.525653	0	0	0	0	0	0.525653	0	0	0
CGAGCCATCCACGAAT-FCAImmP7536759	0.715525	0	1.98397	0	0	0	0	0	0	0	0	0	0	0	0	0	0	0	0	0	0	0	0	0	0	0	0	0	0	0.715525	0	0	0	0	0	1.41968	0	0	0	0	0	0	0	0	0	0	0	0	0
CGAGCCATCCCATTAT-FCAImmP7536759	0	0	2.322	1.83336	0	0	0	1.83336	0	0	0	0	0	0	0	0	0	0	0	0.838855	0	0	0	0.838855	0	0	0	1.28852	0.838855	0	0.838855	0.838855	0	0.838855	0	0	0	0.838855	0	0	0	0	0	0.838855	0.838855	0	0	0	0
CGATCGGAGGATTCGG-FCAImmP7536759	0	0.559819	1.70514	0	0.559819	0	0	0	0.559819	0	0	0	0	0	0	0	0.559819	0	0	1.38665	0	0	0	0.559819	0.559819	0.559819	0	0.916576	1.17898	0	0	0.559819	0	0	0.559819	0	0.559819	0.559819	0	0.559819	0.916576	0	0	0	0	0	0	0	0
CGATCGGCACGTCTCT-FCAImmP7536759	0	0	2.34053	1.41801	0	0	0	1.41801	0	0	0	0	0	0	0	0	1.12686	0	0	0.714405	0	0	0	0	0	0	0	1.82694	1.12686	0	0	0	0.714405	0.714405	0	0	0	0	0	0	0	0	0	0.714405	0	0	0	0.714405	0
CGATGGCCAATGAATG-FCAImmP7536759	0	0	1.40681	0	0	0.706874	0	0	0	0	0	0	0	0	0.706874	0	0	0	0	0.706874	0	0	1.11687	0	0	0	0	1.81453	1.81453	0.706874	0	0	0	0	0	0	0	0.706874	0	0	0	0	0	0	0	0	0	0	0
CGATGTAAGCGTCAAG-FCAImmP7536759	0	0	1.91997	0	0	0	0	0	0	0	0	0	0	1.36363	0	0	0	0	0	0	0	0	0	0	0	0	0	0	0	0	0	0	0	0	0	0	0	0	0	1.91997	0	0	0	0	0	0	0	0	0
CGATGTACAGGAATGC-FCAImmP7536759	0	0	2.06034	0	0	0	0	0	0	0	0	0	0	0	0	0	0	0	0	0	0	0	0	0	0	0	0	0.682277	0	0	0.682277	0	0.682277	0	0	0	0	0	0	0	0	0	0	0	0	0	0	0	0
CGATGTATCAACTCTT-FCAImmP7536759	0	0	1.61561	0	0	0	0	0	0	0	0	0	0	0	0	0	0	0	0	0	0	0	0.591221	0	0	0	0	0.960263	0	0	0	0.591221	0	0	0.960263	0.591221	0	0	0	0.591221	0	0.591221	0	0	0	0.591221	0	0.591221	0
CGATTGACAAGGTTTC-FCAImmP7536759	0	0	0	1.41565	2.80915	0	0	1.41565	2.80915	0	0	0	0	0	0	0	0	0	0	1.41565	0	0	0	0	0	0	0	0	0	0	0	0	0	0	1.41565	0	0	1.41565	0	0	0	0	0	0	0	0	0	0	0
CGCCAAGAGAGCTATA-FCAImmP7536759	0	0	2.31913	0	0	0	0	0	0	0	0	0	0	0	0	0	0	0	0	0.702373	0	0	0	0	0	0.702373	0	1.4001	0	0	1.11089	0	0	0	0	1.4001	0.702373	0	0	1.11089	0	0	0	0.702373	0	0	0	0	0
CGCCAAGCATAACCTG-FCAImmP7536759	0	0.720692	1.42733	0	0	0	0	0	0	0	0	0	0	0	0	0	0	0	0	0.720692	0	0	0	0	0.720692	0	0	0	0.720692	0	0	1.13517	0	0.720692	1.42733	0.720692	0	0	0	1.42733	0	0	0	0.720692	0	0	0	0.720692	0.720692
CGCCAAGGTGTTCGAT-FCAImmP7536759	0	0	2.29676	0	0	0	0	0	0	0	0	1.0943	0	0	0	0	0	0	0	0	0	0	0	0	0	0	0	0	2.39201	0.689913	0	0.689913	1.0943	0.689913	0	0.689913	1.0943	0	0	0.689913	0	0	0	0	0	0	0	0	0
CGCGTTTCACGTCAGC-FCAImmP7536759	0	0	0	1.18499	0.758622	0	0	1.18499	0.758622	0	0	0	0	0	0	0	0	0	0	0	0	0	0	0	0	0	0	2.05566	1.18499	0	0.758622	0	0	0.758622	0.758622	0	0	0	0	0.758622	0	0	0	1.18499	0	1.18499	0	0	0
CGCGTTTTCCAAAGTC-FCAImmP7536759	0	0	1.21182	0.779234	0	0	0	0.779234	0	0	0	1.21182	0	0	0	0	0	0	0	0	0	0	0	0	0	1.5128	0	0	0.779234	0.779234	0	0.779234	0	0	2.08924	0	0	0	0	0	0	0.779234	0	0	0	0	0	0	0
CGCTATCCAAGAAAGG-FCAImmP7536759	0	0.50649	1.45798	0.50649	0	0	0	0.50649	0	0	0	1.83668	0	0	0	0	0	0	0	0	0	0	0	0	0.50649	0	0	0	0	0.50649	0	0	0	0	0	0.50649	0.50649	0	0	0	0	0	0	0	0	1.29139	0	0.50649	0
CGCTATCGTTTGACTG-FCAImmP7536759	0	0	1.88065	0.584429	0	0	0	0.584429	0	0	0	0	0	0	0	0	0	0	0	0	0	0	0	0	0	0	0	0.584429	0	0	0	1.99494	0	0.950859	2.09749	0.950859	0.584429	0.584429	0.584429	1.21844	0	0	0	0	0	0	0	0.950859	0
CGCTATCTCACTGGGC-FCAImmP7536759	0	0	1.48165	0	0	0	0	0	0	0	0	0	0	0	0	0	0	0	0	0.757718	0	0	0	0	0	0	0	0	0	0	0.757718	0	0	0	0	0.757718	0	0.757718	0	0.757718	0	0	0.757718	0	0	0	0	0	0
CGCTATCTCGACGGAA-FCAImmP7536759	0	0	0.85028	0	0	0	0	0	0	0	0	0	0	0	0	0	0	0	0	0	0	0	0	0	0	0	0	0	0	0	0	0	0	0	0	1.30308	0	0	0	0.85028	0	0.85028	0	0	0	0	0	0	0
CGCTATCTCGCAAGCC-FCAImmP7536759	0	0.579517	2.86155	0	0	0	0	0	0	0	0.579517	0	0	0	0	0	0	0	0	0	0	0	0	0	0.579517	0	0	0.579517	0	0	0	1.5945	0	0.579517	2.08773	0	0	0	0.579517	1.21061	0	0	0	0.579517	0	0	0	0	0
CGCTGGAAGACAGAGA-FCAImmP7536759	0	0	0	0	0	0	0	0	0	0	0	0	0	0	0	0	0	0	0	0.667381	0	0	0	0	0	0	0	0	0.667381	0	0	0.667381	0	0	0	1.06411	0	0.667381	0	0.667381	0	0	0	1.06411	0	0	0	0.667381	0
CGCTTCAAGCTAGGCA-FCAImmP7536759	0	0.521725	0.521725	0.521725	0	0	0	0.521725	0	0	0	0.521725	0	0	0	0	0	0	0	0.521725	0	0	0	0.521725	0.521725	0	0	0.521725	0.862832	0	0	1.31901	0	0	0.862832	0.521725	0.862832	0.521725	0	0.521725	0	0	0	0	0	0	0	0	0
CGCTTCAAGGGCACTA-FCAImmP7536759	0.371301	0.371301	0.371301	1.78269	3.26495	0.641454	0	1.78269	3.26495	0	0	0	0	0.641454	0	0	0	0	0	1.61871	0	0.371301	0	0.371301	0.371301	0	0	0	0	0.371301	0.371301	0	0	0.85393	0	0.371301	0.371301	0	0	0.371301	0	0	0	0	0	0	0	0	0
CGCTTCACAGGGCATA-FCAImmP7536759	0.745581	1.16793	1.87768	0	0	0	0	0	0	0	0	0	0	0	0	0	0	0	0	0	0	0	0	0	1.16793	0	0	0.745581	0.745581	0	0	0	0	0.745581	0	0	0	0	0	0	0	0	0	0.745581	0	0	0	0	0
CGCTTCACATGCCCGA-FCAImmP7536759	0	0	0	0.601849	3.03552	0.601849	0.601849	0.601849	3.03552	0	0	0	0	0	0	0	0	0	0	1.24602	0	0.601849	0	0	0	0	0	0.601849	0	0	0	0	0.601849	0.601849	0.601849	0	0	0	0	0	0	0	0	0	0	0	0	0.601849	0
CGCTTCAGTGCAGTAG-FCAImmP7536759	0	0	1.50904	0.776625	1.92725	0	0.776625	0.776625	1.92725	0	0	0	0	0.776625	0	0	0	0	0	1.20844	0	0	0	0	0	0	0	0	0	0	0	0	0.776625	0.776625	0	0.776625	0	0	0	0	0	0	0	0.776625	0	0	0	0	0
CGGACACCAAGAGTCG-FCAImmP7536759	0	0	1.68034	0.809959	2.13852	0.484836	0	0.809959	2.13852	0	0	0	0	0	0	0.809959	0	0	0	0.809959	0	0	0	0.484836	0	0.809959	0	0.484836	0.484836	0.484836	0	0.484836	0.484836	0	0	0.484836	0	0.484836	0	0.484836	0	0	0.809959	0.484836	0	0	0	0	0
CGGACGTAGATAGCAT-FCAImmP7536759	0	0.46798	2.64822	0.46798	0	0	0	0.46798	0	0	0	0	0	0.46798	0	0	0	0	0	0.46798	0	0	0	0	0.46798	0	0.46798	0.785513	0.46798	0	0	0	0.46798	0	0.785513	1.38224	0.785513	0	0	0.785513	0	0.46798	0.46798	0.46798	0	0	0	0	0
CGGACGTAGCGTAATA-FCAImmP7536759	0	0	1.83752	1.42757	0	0	0	1.42757	0	0	0	0	0	0.720854	0	0.720854	0	0	0	0	0	0	0	0	0	0	0	0	0	0	0	0	0	0.720854	0	1.42757	0	0.720854	0.720854	0	0.720854	0	0	0	0	0	0	0	0
CGGACGTTCGGCTACG-FCAImmP7536759	0	0.62353	2.75452	1.67288	0	0.62353	0	1.67288	0	0	0	0	0	0	0	0	0	0	0	0.62353	0	0	0	0	0.62353	0.62353	0.62353	0	0.62353	0	0	1.27996	0	0	1.00467	0.62353	0	0	0	0	0	0	0.62353	0.62353	0	0	0	0	0
CGGACTGAGTAACCCT-FCAImmP7536759	0	0	0	1.22169	2.78224	0.953694	1.43283	1.22169	2.78224	0	0	0	0	0	0	0	0	0	0	1.60707	0	0.953694	0	0	0	0	0	0.586474	0.586474	0.586474	0	0	0.586474	0	0	0	0.586474	0	0	0.586474	0	0	0	0	0	0.586474	0	0	0
CGGACTGAGTGACTCT-FCAImmP7536759	0	0	2.28408	0	0	0	0	0	0	0	0	0.682907	0	0.682907	0	0	0.682907	0	0	0.682907	0	0	0	0	0	0	0	0	1.08494	0	0	1.593	0	0	1.593	0.682907	0	0	0	1.08494	0	0	0	0	0	0	0	0.682907	0
CGGACTGGTTGAACTC-FCAImmP7536759	0	0	0	1.77804	2.67588	1.04533	0	1.77804	2.67588	0	0	0.479198	0	0	0	0.801804	0	0	0.479198	0.801804	0	0.801804	0	0	0	0	0	0	0.479198	0	0	0	0	0	0.801804	0	0.479198	0	0.479198	1.04533	0	0	0.479198	0	0	0	0	0	0.479198
CGGACTGTCGGCGGTT-FCAImmP7536759	0	0	2.0427	0.851126	0	0	0	0.851126	0	0	0	0	0	0	0	0	0	0	0	0	0	0	0	0	0	0	0	0	0	0	0	0	0.851126	0	0.851126	0	0.851126	0	0	0.851126	0	0	0	0	0	0	0	0	0
CGGAGCTAGCGTAATA-FCAImmP7536759	0	0.576973	1.86632	0.576973	0	0	0	0.576973	0	0	0	0	0	0.576973	0	0	0	0	0	0	0	0	0.576973	0	0.576973	0	0	0	1.41647	0	0	0.576973	0	0	0.576973	0	0	0	0	0.940507	0	0	0	0	0	0	0	0	0
CGGAGCTCACAGATTC-FCAImmP7536759	0	0.580798	1.7448	0	0	0	0.580798	0	0	0	0	0.945821	0	0.580798	0	0	0	0	0	0.945821	0	0	0.580798	0.580798	0.580798	0	0	0	0	0.945821	0	0.945821	0.580798	0.580798	0.580798	1.59682	0	0	0	0.580798	0	0	0	0.580798	0	0	0	0	0
CGGAGCTTCGCGATCG-FCAImmP7536759	0	0.612337	1.8031	0.612337	0	0	0	0.612337	0	0	0	0	0	0	0	0	0	0	0	0.989346	0	0	0	0	0.612337	0	0	2.04871	2.04871	0	0	1.26249	0	0.612337	0	1.26249	0	0.612337	0	0.989346	0	0	0.612337	0.612337	0	0	0	0	0
CGGCTAGCATATGCTG-FCAImmP7536759	0	0	2.45443	0.655029	0	0	0	0.655029	0	0	0	0.655029	0	0	0	0	0	0	0	0.655029	0	0	0	0	0	0	0	0.870371	0.655029	0	0	0.380215	0.380215	0.380215	0.380215	0.655029	0.655029	0	0	1.32856	0	0	0	0	0	0	0	0	0
CGGCTAGGTCCAGTTA-FCAImmP7536759	0	0	0	0	0	0	0	0	0	0	0	0	0	0	0	0	0	0	0	0	0	0	0	0	0	0	0	0	2.01291	0	0	0	0	0	0	2.63692	0	0	0	2.01291	0	0	0	0	0	0	0	0	0
CGGGTCAGTAGCGTAG-FCAImmP7536759	0	0.434767	1.94457	0	0	0	0	0	0	0	0	0	0	0	0	0	0	0	0	0	0	0	0	0	0.434767	0	0	2.27353	1.57116	0	0	0.736784	0	0.434767	1.45106	1.15638	0.434767	0	0.434767	0	0	0	0	0	0	0	0	0	0
CGGGTCAGTGCACGAA-FCAImmP7536759	0	0	1.89275	1.18021	0	0.754958	0	1.18021	0	0	0	0.754958	0	0	0	0	0	0	0	0	0	0	0	0	0	0	0	2.18523	1.47763	0	1.18021	1.70658	0	0.754958	1.70658	1.18021	0.754958	0.754958	0	0.754958	0.754958	0	0	0.754958	0	0	0	0	0
CGGGTCAGTTCCACAA-FCAImmP7536759	0	1.04187	2.06426	0.650899	1.19185	0	0	0.650899	1.19185	0	0	0	0	0	0	0.865374	0.377499	0	0	0	0	0	0	0	1.04187	0.377499	0	1.19185	1.43756	0	0	0.377499	0	0.865374	0	0.377499	0	0	0	0.650899	0	0	0	0	0	0	0	0	0
CGGGTCATCGTTACAG-FCAImmP7536759	0	0.925172	2.1531	0	0	0	0	0	0	0	0	0	0	0	0	0	0	0	0	0	0	0	0	0	0.925172	0	0	0.925172	0	0	0	0.925172	0	0	0.925172	0.925172	0	0	0	1.39738	0	0	0	0	0	0.925172	0	0	0
CGGTTAACAGTTTACG-FCAImmP7536759	0	0	2.86883	0	0	0	0	0	0	0	0	0	0	0	0	0	0	0	0	0	0	0	0	0	0	0	0	0	1.39157	0.920511	0	0	0	0	0	1.39157	0	0.920511	0	0	0	0	0	0.920511	0	0	0	0	0
CGGTTAATCAAACCGT-FCAImmP7536759	0	0.423529	2.06121	1.13442	0	0	0	1.13442	0	0	0	0	0	0.423529	0	0	0	0	0	0	0	0	0	0.720123	0.423529	0	0	0.423529	0	0	0	0.423529	0	0.948575	0.423529	0.948575	0.423529	0.423529	0	0.948575	0	0	0	0	0	0.423529	0	0	0
CGTAGCGCAACTGGCC-FCAImmP7536759	0	0	1.079	0	0	0	0	0	0	0	0	0	0	0	0	0	0.678477	0	0	0	0	0	0.678477	0	0	0	0	0	0	0	0	0	0.678477	1.079	0.678477	0	0	0	0	0	0	0	0.678477	0.678477	0	0	0	0	0
CGTAGCGCACGTAAGG-FCAImmP7536759	0	0.70625	2.10226	0.70625	0	0	0	0.70625	0	0	0	0	0	0	0	0	0	0	0	0	0	0	0	0	0.70625	0	0	0	0	0.70625	0	0	0	0	1.40588	0.70625	0	0	0	1.63032	1.11604	0	0	1.11604	0	0	0	0	0
CGTAGCGTCTGAGGGA-FCAImmP7536759	0	0	0	1.76398	3.01271	0	0	1.76398	3.01271	0	0	0	0	0	0	0	0	0	0	1.58278	0	1.07645	0	0	0	0	0	1.07645	0	0	0.67657	0	0	0	0.67657	0	0	0	0	0	0	0	0	0.67657	0	0	0	0	0
CGTCACTAGGAATTAC-FCAImmP7536759	0	0.525144	0.867691	0	0	0	0	0	0	0	0	0	0	0	0	0	1.12236	0	0	0.525144	0	0	1.32517	0.525144	0.525144	0	0	0	0	0	0	0.525144	0.867691	0.525144	0	0	0	0	0	1.49369	0	0	0.867691	0	0	0	0	0	0
CGTCACTCAACCGCCA-FCAImmP7536759	0	0	1.06181	0.665676	0	0.665676	0	0.665676	0	0	0	0	0	0	0	0	0	0	0	0.665676	0	0	1.3448	0.665676	0	0	0	2.03086	1.56511	0.665676	0	0	0	0.665676	0	1.3448	0	0.665676	0	0	0	0	0.665676	0.665676	0	0	0	0	0
CGTCACTCAGTTAACC-FCAImmP7536759	0	0	0	1.61426	1.8509	0	0.850741	1.61426	1.8509	0	0	0	0	0	0	0	0	0	0	0.850741	0	0	0	0	0	0	0	0	0	0	0	0	0	0	0	0	0	0	0	0.850741	0.850741	0	0	0	0	0	0	0	0
CGTCAGGGTACGCACC-FCAImmP7536759	0	0	0.877996	0.877996	0	0	0	0.877996	0	0	0	0	0	0	0	0	0	0	0	0	0	0.877996	0.877996	0	0	0.877996	1.33819	0	0	0	0	0	0	0.877996	0	1.33819	0.877996	0	0	0.877996	0	0	1.33819	0.877996	0	0	0	0	0
CGTCAGGGTTTGCATG-FCAImmP7536759	0	0	1.67434	0	0	0	0	0	0	0	0	0	0	0	0	0	0.894081	0	0	0	0	0	0.894081	0	0	0	0	2.98498	2.73767	0	0	0.894081	0	0	0	0	0	0	0	0	0	0	0	0.894081	0	0	0	0	0
CGTCCATAGAGTAATC-FCAImmP7536759	0	0	0.744912	0.978094	0.978094	0	0	0.978094	0.978094	0	0	0.744912	0	0	0	0.440271	0	0	0	0.744912	0	0.440271	0	0.440271	0	0	0	0	0.744912	0.440271	0	0	0	0.440271	1.16705	1.32592	0.744912	0	0	1.16705	0	0	0	0.744912	0	0	0	0.440271	0
CGTCCATCAGGATCGA-FCAImmP7536759	0	0.721506	0	0	0	0	0.721506	0	0	0	0	0	0	0	0	0	0	0	0	0	0	0	0	0	0.721506	0	0	1.83859	1.13625	0	0	0	0	0	0.721506	0	0	0	0	0	0	0	0.721506	0	0	0	0	0	0
CGTCTACTCTGCTGTC-FCAImmP7536759	0	0	1.50849	1.20794	0	1.20794	0	1.20794	0	0	0	0	0	0	0	0	0	0	0	0	0	0	0.776245	0	0	0	0	1.50849	0	0	0	1.20794	0	0	1.20794	1.20794	0	0	0	0	0	0	0	1.50849	0	0	0	0.776245	0
CGTGAGCGTCGCTTTC-FCAImmP7536759	0.686612	0	1.08989	1.37648	2.7603	0.686612	0	1.37648	2.7603	0	0	0	0	0	0	0	0	0	0	0.686612	0	0	0	0.686612	0	0	0	0.686612	0	0	0	0	0	0.686612	0	0	0	0.686612	0	1.08989	0	0	0	0	0	0.686612	0	0	0
CGTGTAAAGCGAAGGG-FCAImmP7536759	0	0	2.79793	0.932585	0	0	0	0.932585	0	0	0	0	0	0	0	0	0	0	0	0	0	0	0	0	0	0.932585	0	1.40662	0.932585	0	0	0.932585	0	0	0	1.40662	0	0	0	1.7269	0.932585	0	0	0	0	0.932585	0	0	0
CGTGTAAAGGCTCTTA-FCAImmP7536759	0	0.776498	2.22104	0.776498	0	0	0	0.776498	0	0	0	0	0	0	0	0	0	0	0.776498	1.50885	0	0	0	0	0.776498	0	0	0.776498	0	0	0	0.776498	0	0	0.776498	1.20827	0	0	0	0.776498	0.776498	0	0	0.776498	0	0	0	0	0
CGTGTAAAGTCACGCC-FCAImmP7536759	0	0	2.35796	0	0	0.724289	0	0	0	0	0	0	0	0	0	0	0	0	0	0	0	0	0	0	0	0	0	0	0	0	0	0	0	0.724289	0	0.724289	0	0	0	1.13992	0	0	0	0	0	0	0	0	0
CGTGTAACAAGTTGTC-FCAImmP7536759	0	0.59517	0	1.23548	0	0	0	1.23548	0	0	0	0	0	0	0	0	0	0	0	0.59517	0	0	0	0	0.59517	0	0	0.96572	0	0.59517	0	0.59517	0.59517	0	0	0	0	0.59517	0	0.59517	0	0	0.96572	0.59517	0	0	0	0	0.59517
CGTGTAACACATTAGC-FCAImmP7536759	0	1.03189	1.85927	0	0	0	0	0	0	0	0	1.03189	0	0	0	0	0	0	0	1.31091	0	0	0	0	1.03189	0	0	1.52882	1.31091	0.643526	0	0.643526	0.643526	0	0.643526	0	1.31091	0	0	1.03189	0	0	0	0	0	0	0	0	0
CGTGTAACATGTCCTC-FCAImmP7536759	0	0	1.87808	0	0	0	0	0	0	0	0	0	0	0	0	0	0	0	0	0.869297	0	0	0	0	0	0	0	1.6401	0.869297	0	0	0.869297	0.869297	0.869297	0	0	0	0	0	1.3272	0	0	0	1.3272	0	0	0	0	0
CGTGTAAGTGCTCTTC-FCAImmP7536759	0	0	2.12482	0.905947	0	0.905947	0	0.905947	0	0	0	0	0	0	0	0	0	0	0	0	0	0	0	0	0	0	0	0.905947	0.905947	0	0	0.905947	0	0	1.9311	0	0	0	0	0	0	0	0	0	0	0	0	0	0
CGTGTAATCGCATGGC-FCAImmP7536759	0	0	2.41319	0	0	0	0	0	0	0	0	0	0	0	0	0	0	0	0	0	0	0	0	0	0	0	0	0	1.47929	0	0	0	0	0.991367	0	0	0	0	0	2.05151	0.991367	0	0	0	0	0	0	0	0
CGTGTCTGTAGGAGTC-FCAImmP7536759	0	0	2.43412	0	0	0	0	0	0	0	0	0	0	0	0	0	0	0	0	1.69738	0	0	0	0	0	0	0	0	0.910895	0	0	0	0	0	0	0.910895	0.910895	0	0	0.910895	0	0	0	0.910895	0	0	0	0	0
CGTTAGACACATAACC-FCAImmP7536759	0	0.726157	1.66174	0	0	0	0	0	0	0	0	0	0	0	0	0	0	0	0	0	0	0	0.726157	0	0.726157	0	0	0.726157	0	0	0	0.726157	0	0	1.43541	1.43541	0.726157	0	0	0.726157	0	0	0	0	0	0	0	0	0
CGTTCTGCAAAGCGGT-FCAImmP7536759	0	0.768597	2.43455	0	0	0	0	0	0	0	0	0	0	0	0	0	1.198	0	0	0.768597	0	0	0	0	0.768597	0	0	1.91452	1.198	0	0	0.768597	0	0	0	0.768597	0	0	0	1.198	0	0	0	0	0	0	0	0	0
CGTTCTGCACATTAGC-FCAImmP7536759	0	0.753706	2.30247	0	0	0	0	0	0	0	0	0	0	0	0	0	0	0	0	0	0	0	0	0	0.753706	0	0	2.59327	0	0	0.753706	0	0	1.47581	0.753706	1.17857	0	0	0	0	1.47581	0	0	0	0	0	0	0	0
CGTTCTGGTAAGTGTA-FCAImmP7536759	0	0	1.77295	0	0	0	0	0	0	0	0	0	0	0	0	0	0	0	0	0.476869	0	0	0	0.476869	0	0	0	0	0	0	0.476869	1.54033	0.476869	0	1.04136	1.04136	0	0	0	1.39998	0	0	0.476869	0.476869	0	0	0	0	0
CGTTCTGGTGTAACGG-FCAImmP7536759	0	0	1.10384	0	1.10384	1.10384	0	0	1.10384	0	0	0	0	0	0	0	0	0	0	1.10384	0	0	1.10384	0	0	0	0	0	0	0	0	0	1.10384	0	0	0	0	0	0	1.10384	0	0	1.61571	1.10384	0	0	0	0	0
CGTTGGGAGATGCCAG-FCAImmP7536759	0	0	0	2.25208	3.59032	0.795416	0	2.25208	3.59032	0	0	0	0	0	0	0	0	0	0	0	0	1.23277	0	0	0	0	0	0	0.795416	0	0	0	0	0	0	0	0.795416	0.795416	0	0.795416	0	0	0	0	0	0	0.795416	0	0.795416
CGTTGGGAGGTTACCT-FCAImmP7536759	0	1.05378	2.50232	0	0	0	0	0	0	0	0	0.659709	0	0	0	0	0	0	0	0	0	0	0	0	1.05378	0	0	1.33571	0.659709	0	0	0	0	0	1.33571	0	0	0	0	0.659709	0	0.659709	0	0	0	0	0	0.659709	0
CGTTGGGGTCTCTTAT-FCAImmP7536759	0	0	0	0	0	0	0	0	0	0	0	0	0	0.835327	0	0	0	0	0	0	0	0	0	0.502461	0	0	0	0	1.08463	0	0	1.28402	0	0	0.502461	0.502461	0.502461	0	0.502461	1.08463	0	0	0	0	0	0	0	1.45019	0
CTAACTTAGGAGCGTT-FCAImmP7536759	0	0	1.19197	0	0	0	0	0	0	0	0	0	0	0	0	0	0	0	0	0	0	0	0	0	0	0	0	0	0	0	0	0	0	0	0	1.19197	0	0	0	1.19197	1.19197	0	0	0	0	0	0	0	0
CTAACTTCATGTAGTC-FCAImmP7536759	0	0	1.16148	0.740667	1.16148	0	0	0.740667	1.16148	0	0	0	0	0	0	0	0	0	0	1.16148	0	0	0	0	0	0	0	0	0.740667	0	0	0	0	0	0	1.45675	0	0.740667	0	0	0	0	0	0.740667	0	0	0	0	0
CTAACTTGTCTCCACT-FCAImmP7536759	0	1.59253	2.75275	0	0	0	0	0	0	0	0	0	0	0	0	0	0	0	0	1.08455	0	0	1.08455	1.37046	1.59253	0	0	0	0	0	0	0.682616	0.682616	1.37046	0.682616	0.682616	0	0	0	1.08455	0	0	0	0.682616	0	0	0	0	0.682616
CTAAGACAGTCACGCC-FCAImmP7536759	0	1.26834	1.8099	0	0	0	0	0	0	0	0	0	0	0	0	0	0	0	0	0	0	0	0	0	1.26834	0	1.26834	1.26834	2.15927	0	0	1.26834	0	0	1.8099	2.15927	0	0	0	0	0	0	0	0	0	0	0	0	0
CTAAGACCAGATTGCT-FCAImmP7536759	0	0	1.00643	1.49775	0	0	0	1.49775	0	0	0	0	0	0	0	0	1.00643	0	0	0	0	0	0	0	0	0	0	0	1.00643	0	0	0	0	1.82575	0	1.00643	0	0	0	0	0	0	0	0	0	0	0	0	0
CTACACCTCCCTGACT-FCAImmP7536759	0	0.81519	1.25824	1.25824	0	0	0	1.25824	0	0	0	0	0	0	0	0	0	0	0	0.81519	0	0	0	0	0.81519	0	0	1.25824	0	0	0	0.81519	0	0	0	1.56419	0.81519	0	0	0.81519	0	0	0	0	0	1.25824	0	0	0
CTACATTCAACTGCTA-FCAImmP7536759	0	0.71207	2.59961	0	0	0.71207	0	0	0	0	0	0	0	0	0	0	0	0	0	0	0	0	0	0	0.71207	0	0	1.12376	0.71207	0	0	1.63955	0	0.71207	1.97813	1.97813	0	0.71207	0	0.71207	0	0	0	0.71207	0	0	0	0.71207	0
CTACATTGTATGGTTC-FCAImmP7536759	0	0	1.23779	1.40118	2.3788	0	0	1.40118	2.3788	0	0	0.477473	0	0	0	0	0	0	0	0.477473	0	0	0	0.477473	0	0	0	0.477473	0	0	0.477473	0	0	0	0	0	0	0	0	0.477473	0	0	0	1.04239	0	0	0	0	0
CTACATTGTCCCTTGT-FCAImmP7536759	0	0	0.815471	0.815471	0	0	0	0.815471	0	0	0	0	0	0	0	0	0	0	0	0	0	0	0	0	0	0	0	0	0	0	0	0	0	0	0.815471	0.815471	0	0	0	0.815471	0	0	0	0	0	0	0	0.815471	0
CTACATTGTTACTGAC-FCAImmP7536759	0	0.675905	2.85755	0.675905	0	0	0	0.675905	0	0	0	0	0	0	0	0	0	0	0	0.675905	0	0	0	0	0.675905	0	0	0	1.36032	0	0.675905	1.36032	0.675905	0	1.58171	1.07556	0.675905	0.675905	0	1.36032	0	0	0.675905	0	0	1.07556	0	0.675905	0
CTACATTGTTGATTCG-FCAImmP7536759	0	0	0.535185	0	2.84947	0.535185	0.535185	0	2.84947	0	0	0	0	0.535185	0	0.535185	0	0	0	0.881918	0	0.535185	0	0	0	0	0	1.13889	0	0	0	0	0	1.13889	0	0.535185	0	0	0	0	0	0	0	0	0	0.535185	0	0	0
CTACCCACAGACAAAT-FCAImmP7536759	0	0	0.719501	0.719501	0	0.719501	0	0.719501	0	0	0	0	0	0	0	0	0	0	0	0	0	0	0.719501	0.719501	0	0	0	0	0	0	0.719501	0.719501	0	1.1336	0	1.42557	0	0.719501	0	0	0	0.719501	0	0	0	1.1336	0	1.1336	0
CTACCCAGTTCGCGAC-FCAImmP7536759	0	2.03979	0	0	0	0	0	0	0	0	0	0	0	0	0	0	0	0	0	0	0	0	0	0	2.03979	0	1.17238	1.17238	0	0	0	0	0	0	0	1.69732	0	0	0	1.17238	1.17238	0	0	0	0	0	0	0	0
CTACGTCAGGACACCA-FCAImmP7536759	0	0.477566	1.87323	1.04255	0	0	0	1.04255	0	0	0	0.477566	0	0	0	0	0.477566	0	0	0.477566	0	0	0	0	0.477566	0	0	0.799438	1.23796	0.477566	0	0.477566	0	0	0	1.23796	0.477566	0.477566	0	0.799438	0	0	0	0	0	0.477566	0	0.799438	0
CTACGTCGTTGAACTC-FCAImmP7536759	0	0.863149	1.31941	1.31941	0	0.863149	0	1.31941	0	0	0	0	0	0	0	0	0	0	0	0.863149	0	0	0	0	0.863149	0	0	0.863149	0.863149	0	0.863149	0.863149	0.863149	0	0	0	0	0	0	0	0	0	0	0.863149	0	0	0	0	0
CTAGAGTAGCGTCAAG-FCAImmP7536759	0	0	2.33174	0.573605	0	0	0	0.573605	0	0	0	0.935821	0	0	0	0	0	0	0	1.85982	0	0	1.20116	0	0	0.573605	0	1.73129	0	0	0	1.20116	0.573605	0.935821	0	0.935821	0	0	0	0	1.20116	0	0	0	0	0	0	0	0
CTAGCCTCAAACTGTC-FCAImmP7536759	0	0.650241	1.32122	0	0	0.650241	0	0	0	0	0	0	0	0	0	0	0.650241	0	0	0	0	0	1.04099	0	0.650241	0	0	1.32122	0	0.650241	1.04099	0.650241	1.04099	0	0.650241	1.04099	0	0	0	0	0.650241	0	0	0	0	0	0	0.650241	0
CTAGCCTGTGACGGTA-FCAImmP7536759	0	0	2.01505	0	0	0	0	0	0	0	0	0	0	0	0	0	0	0	0	0	0	0	0	0	0	0	0	0	0.833005	0	0	0	0	0	0	0	0.833005	0	0	0.833005	0	0	0	0	0	0	0	0	0
CTAGCCTTCACCGTAA-FCAImmP7536759	0	0.595279	1.77176	0	0.965871	0	0	0	0.965871	0	0	0	0	0	0	0.595279	0	0	0	0.965871	0	0.595279	0	0	0.595279	0	0	0	0	0	0	0.595279	0	0	0	0.965871	0.595279	0	0	1.44789	0	0	0	0	0	0	0	0	0
CTAGCCTTCCTCAACC-FCAImmP7536759	0	0.8982	1.15775	0	0	0.546728	0	0	0	0	0	0	0	0	0	0	0	0	0	0	0	0	0	0	0.8982	0	0	1.36363	0.8982	0	0	1.36363	0	0	0	1.15775	0	0	0	0.546728	0	0	0	0	0	0	0	0.546728	0
CTAGCCTTCGTTACGA-FCAImmP7536759	0	0	2.37282	1.7688	0	0.795683	0	1.7688	0	0	0	0	0	0	0	0	0	0	0	0	0	0	0	0	0	0	0	0	0	0	0	0	0	0	0	0.795683	0	0	0	0.795683	0	0	1.23312	0	0	0.795683	0	0	0
CTAGCCTTCTGATTCT-FCAImmP7536759	0	0	1.8072	0.614589	0	0	0	0.614589	0	0	0	0	0	0.614589	0	0	0	0	0	0.992434	0	0	0	0	0	0	0	0.614589	0	0	0	0.614589	0	0.614589	0.614589	0	0	0	0	0.614589	0	0	0	0.614589	0	0	0	0	0
CTAGTGAAGAGTCGGT-FCAImmP7536759	0	1.60513	0	0	0	0	0	0	0	0	0	0	0	0	0	0	1.09503	0	0	1.60513	0	0	0	0	1.60513	0	0	1.09503	0	0	0	0	0	0	0	0	0	0	0	0	0	0	0	0	0	1.09503	0	0	0
CTAGTGACAGGCTCAC-FCAImmP7536759	0	0	1.68846	0	2.28465	0	0	0	2.28465	0	0	0	0	0	0	0	0	0	0	1.68846	0	0	0	0	0	0	0	0	1.68846	0	0	0	0	0	0	0	0	0	0	0	0	0	0	0	0	0	0	0	0
CTAGTGAGTGAGTATA-FCAImmP7536759	0	0.753944	1.17888	1.17888	0	0.753944	0	1.17888	0	0	0	0	0	0.753944	0	0	0.753944	0	0	0.753944	0	0	0	0	0.753944	0	0	1.70501	1.17888	0	0	1.47616	0	0.753944	1.17888	0	0	0	0.753944	0.753944	0	0	0	0	0	0	0	0	0
CTCACACAGATACACA-FCAImmP7536759	0	1.28634	2.31928	0	0	0	0	0	0	0	0	0	0	0	0	0	0	0	0	0.837143	0	0	0	0	1.28634	0	0.837143	0.837143	1.83082	0	0	1.28634	0	0	1.59519	0	0	0.837143	0	0	0	0	0	0.837143	0	0	0	0	0
CTCAGAATCGGCGCAT-FCAImmP7536759	0	0	0.990408	0	1.80451	0	0	0	1.80451	0	0	0	0	0	0	0	0	0	0	0.990408	0	0	0	0	0	0	0	0	1.47811	0	0	0	0	0	0	0	0	0	0	0	0	0	0	0	0	0	0	0	0
CTCGAAAAGTACACCT-FCAImmP7536759	0	0	1.3434	0.664758	0	0	0	0.664758	0	0	0	0	0	0	0	0	0	0	0	0.664758	0	0	0	0.664758	0	0	0	0	0	0	0.664758	1.3434	0	0	1.89674	0	0	0	0.664758	1.06058	0	0	0	0	0.664758	0	0	0	0
CTCGAAACATTCTCAT-FCAImmP7536759	0	0.737523	1.15735	0	0	0	0	0	0	0	0	0	0	0	0	0	0	0	0	0.737523	0	0	0	0	0.737523	0	0	0	1.15735	0	0	0.737523	0.737523	0	1.15735	0.737523	0	0	0	0.737523	0	0	0	0	0	0	0	0	0
CTCGAAAGTCTCAACA-FCAImmP7536759	0.641135	1.02864	1.52487	0	0	0	0	0	0	0	0	0	0	0	0	0	0.641135	0	0	0	0	0	0.641135	0	1.02864	0	0	1.70351	1.30722	0.641135	0	0	0	0.641135	0.641135	0	0	0	0	0	0	0	0	0	0	0	0.641135	0	0
CTCGAAATCCCTTGCA-FCAImmP7536759	0	0.75015	2.58705	0.75015	0	0	0	0.75015	0	0	0	0	0	0	0	0	0	0	0	0.75015	0	0	0	0	0.75015	0	0	0	1.17392	0	0	0.75015	0	0	0.75015	0.75015	0	0	0.75015	0	0	0	0	0	0	0.75015	0	0.75015	0
CTCGAGGAGGTCGGAT-FCAImmP7536759	0	0.62514	1.95721	0	0	0	0	0	0	0	0	0	0	0	0	0	0	0	0	1.49829	0	0	0	0	0.62514	0.62514	0	0.62514	0	0.62514	0	0.62514	0	0	1.28247	1.49829	0	0.62514	0	0	0	0	0	0.62514	0	0	0	0	0
CTCGAGGAGTGACATA-FCAImmP7536759	0.824283	1.2699	1.57707	0.824283	0	0.824283	0	0.824283	0	0	0	0	0	0	0	0	0	0	0	0	0	0	1.2699	0	1.2699	0	0	0	0	0.824283	0	0.824283	0	0	0.824283	0	0	0	0	0	0	0	0	0	0	0	0	0	0
[truncated: 10,377 more rows]
[truncated: 3 more columns]

## Sheet: panel_b
index	leiden_R_celltype	adj_stage	FA1	FA2
AACACGTGTCAGAAGC-5386STDY7537944	PAX3+MyoProg	Pcw5.1	-29448.4	21494.8
AACCGCGGTCTTTCAT-5386STDY7537944	PAX3+MyoProg	Pcw5.1	-25259.2	16910.5
AACGTTGGTTCGTTGA-5386STDY7537944	MyoB1	Pcw5.1	-10556.9	10317.1
AACTGGTCATCCGCGA-5386STDY7537944	PAX3+PAX7+MyoProg	Pcw5.1	-19341.3	7430.66
AAGGCAGGTATTACCG-5386STDY7537944	PAX3+PAX7+MyoProg	Pcw5.1	-14760.1	9219.64
AAGGTTCAGGCAGGTT-5386STDY7537944	MyoB1	Pcw5.1	-9325.11	21253.1
AAGGTTCGTCCGTTAA-5386STDY7537944	PAX3+MyoProg	Pcw5.1	-20728	10357.4
AAGTCTGGTCTCTTTA-5386STDY7537944	PAX3+MyoProg	Pcw5.1	-24202.8	14036.3
AATCCAGCAAGGTGTG-5386STDY7537944	PAX3+PAX7+MyoProg	Pcw5.1	-16173.7	4371.83
AATCCAGGTATGCTTG-5386STDY7537944	PAX3+MyoProg	Pcw5.1	-21693.3	10853.7
ACATCAGAGCTGATAA-5386STDY7537944	PAX3+MyoProg	Pcw5.1	-23256	12418.7
ACATCAGAGGTAAACT-5386STDY7537944	PAX3+PAX7+MyoProg	Pcw5.1	-19467.7	8178.29
ACATGGTAGAAGGTTT-5386STDY7537944	PAX3+PAX7+MyoProg	Pcw5.1	-13291.6	3528.74
ACGAGGAGTCTACCTC-5386STDY7537944	MyoB1	Pcw5.1	-3948.39	25463.8
ACGGGCTAGCCAACAG-5386STDY7537944	PAX3+PAX7+MyoProg	Pcw5.1	-15839.4	2855.77
ACGTCAATCATGTCTT-5386STDY7537944	PAX3+PAX7+MyoProg	Pcw5.1	-18199.6	6326.61
ACTGAACTCAGAAATG-5386STDY7537944	PAX3+MyoProg	Pcw5.1	-26165.4	16513.3
ACTGTCCCACAACGCC-5386STDY7537944	PAX3+MyoProg	Pcw5.1	-26459.2	16961.7
AGACGTTTCACGACTA-5386STDY7537944	PAX3+PAX7+MyoProg	Pcw5.1	-16414.8	1806.65
AGAGCGATCACCGTAA-5386STDY7537944	PAX3+MyoProg	Pcw5.1	-21884	11578.9
AGATTGCAGCGTTGCC-5386STDY7537944	PAX3+MyoProg	Pcw5.1	-25929.9	17729.2
AGATTGCCAAGTTGTC-5386STDY7537944	MyoB1	Pcw5.1	2453.14	29893.6
AGATTGCCAGGCTCAC-5386STDY7537944	PAX3+MyoProg	Pcw5.1	-21066.6	10634.9
AGCAGCCTCGCCTGTT-5386STDY7537944	PAX3+MyoProg	Pcw5.1	-23061.6	12183.4
AGCCTAATCCCAAGTA-5386STDY7537944	PAX3+PAX7+MyoProg	Pcw5.1	-16808.9	4910.71
AGCCTAATCGCTAGCG-5386STDY7537944	PAX3+MyoProg	Pcw5.1	-26062	16357.9
AGGGAGTGTCGCTTCT-5386STDY7537944	PAX3+PAX7+MyoProg	Pcw5.1	-8206.94	6961.58
AGGGATGGTACTTGAC-5386STDY7537944	PAX3+MyoProg	Pcw5.1	-29163.9	22400.4
AGTCTTTTCACTCCTG-5386STDY7537944	PAX3+MyoProg	Pcw5.1	-29132.9	21051.8
AGTCTTTTCATACGGT-5386STDY7537944	PAX3+MyoProg	Pcw5.1	-29335.4	21209.1
AGTGGGAGTAGAGGAA-5386STDY7537944	PAX3+MyoProg	Pcw5.1	-27990.2	19504.4
AGTGGGATCTACTATC-5386STDY7537944	PAX3+MyoProg	Pcw5.1	-26140.9	18168.1
AGTTGGTAGAGCTGGT-5386STDY7537944	PAX3+MyoProg	Pcw5.1	-19635.8	10516.1
AGTTGGTCATGTCGAT-5386STDY7537944	PAX3+MyoProg	Pcw5.1	-20708.9	10276.2
ATAGACCTCGATCCCT-5386STDY7537944	PAX3+PAX7+MyoProg	Pcw5.1	-19597.5	7899.21
ATCATCTAGATCCCGC-5386STDY7537944	MyoB1	Pcw5.1	-4276.91	27425.1
ATCATGGCAGGAACGT-5386STDY7537944	PAX3+MyoProg	Pcw5.1	-22892.5	13181.6
ATCCGAACACGGCCAT-5386STDY7537944	PAX3+PAX7+MyoProg	Pcw5.1	-14270.7	3489.09
ATTCTACAGACACTAA-5386STDY7537944	MyoB1	Pcw5.1	-9208.7	20544.5
CAAGAAATCAGCTTAG-5386STDY7537944	PAX3+MyoProg	Pcw5.1	-27343.1	18523.9
CACAAACCAGGTCCAC-5386STDY7537944	PAX3+MyoProg	Pcw5.1	-28269.6	19668.1
CACACTCTCTCGATGA-5386STDY7537944	PAX3+MyoProg	Pcw5.1	-25258.1	15339.6
CACAGGCAGGAATGGA-5386STDY7537944	PAX3+MyoProg	Pcw5.1	-24135.7	15727.6
CACAGTAAGGGCATGT-5386STDY7537944	PAX3+PAX7+MyoProg	Pcw5.1	-18069	5932.75
CACATAGCACCTGGTG-5386STDY7537944	MyoB1	Pcw5.1	-11101.1	12180.9
CAGCATAAGGATGGTC-5386STDY7537944	PAX3+PAX7+MyoProg	Pcw5.1	-16470.3	1163.31
CAGCATACACCAACCG-5386STDY7537944	PAX3+MyoProg	Pcw5.1	-23721.6	14946.9
CAGCCGAGTTAAAGTG-5386STDY7537944	PAX3+MyoProg	Pcw5.1	-22788.2	11702.5
CAGCTAAGTCTCCATC-5386STDY7537944	PAX3+MyoProg	Pcw5.1	-27818.7	21011.1
CAGCTGGAGTGCGATG-5386STDY7537944	PAX3+MyoProg	Pcw5.1	-22732.8	12256.5
CAGCTGGCAAGTACCT-5386STDY7537944	PAX3+PAX7+MyoProg	Pcw5.1	-15038	1583.74
CAGGTGCTCTCCCTGA-5386STDY7537944	PAX3+MyoProg	Pcw5.1	-22478.5	12203.7
CATATGGCACAACGTT-5386STDY7537944	PAX3+PAX7+MyoProg	Pcw5.1	-18831.3	6893.26
CATCAGAAGGGAGTAA-5386STDY7537944	PAX3+PAX7+MyoProg	Pcw5.1	-14068.4	1830.39
CATCAGAAGTCTCGGC-5386STDY7537944	PAX3+MyoProg	Pcw5.1	-23362	12681.7
CATCAGACAGCTGCTG-5386STDY7537944	PAX3+MyoProg	Pcw5.1	-20133.6	8734.92
[truncated: 12,320 more rows]

[truncated: 6 more sheets: panel_c, panel_d, panel_e, panel_f, panel_g, panel_h]
