# Supplementary material for: A human embryonic limb cell atlas resolved in space and time
Source: Nature. 2023 Dec 6;635(8039):668–78. doi: 10.1038/s41586-023-06806-x (PMC7616500; doi:10.1038/s41586-023-06806-x)
Supplement: Supplementary file 24 — Source Data Extended Data Fig. 9 [file 41586_2023_6806_MOESM24_ESM.xlsx]

## Sheet: panel_a
	n_genes	batch
AAACCCAAGAAGGATG-1-WSSS_THYst9807808-He	3729	WSSS_THYst9807808
AAACCCAAGACTCGAG-1-WSSS_THYst9807808-He	4626	WSSS_THYst9807808
AAACCCACACTCTGCT-1-WSSS_THYst9807808-He	3974	WSSS_THYst9807808
AAACCCAGTATCAGCT-1-WSSS_THYst9807808-He	3442	WSSS_THYst9807808
AAACCCAGTTTCCCAC-1-WSSS_THYst9807808-He	5028	WSSS_THYst9807808
AAACCCATCCCGAAAT-1-WSSS_THYst9807808-He	4481	WSSS_THYst9807808
AAACCCATCGTAGTCA-1-WSSS_THYst9807808-He	3520	WSSS_THYst9807808
AAACGAAAGTATGAAC-1-WSSS_THYst9807808-He	3522	WSSS_THYst9807808
AAACGAACAAACGTGG-1-WSSS_THYst9807808-He	6672	WSSS_THYst9807808
AAACGAAGTAAGGCCA-1-WSSS_THYst9807808-He	4438	WSSS_THYst9807808
AAACGAAGTATATGGA-1-WSSS_THYst9807808-He	3367	WSSS_THYst9807808
AAACGAAGTATCAGGG-1-WSSS_THYst9807808-He	5909	WSSS_THYst9807808
AAACGAATCACGATAC-1-WSSS_THYst9807808-He	3974	WSSS_THYst9807808
AAACGAATCTGCGAGC-1-WSSS_THYst9807808-He	5296	WSSS_THYst9807808
AAACGCTAGACCGTTT-1-WSSS_THYst9807808-He	6203	WSSS_THYst9807808
AAACGCTCAAAGAACT-1-WSSS_THYst9807808-He	3244	WSSS_THYst9807808
AAACGCTCAATCCTAG-1-WSSS_THYst9807808-He	5482	WSSS_THYst9807808
AAACGCTCAGTAACGG-1-WSSS_THYst9807808-He	3563	WSSS_THYst9807808
AAACGCTGTTACACTG-1-WSSS_THYst9807808-He	4122	WSSS_THYst9807808
AAACGCTTCTCGGTCT-1-WSSS_THYst9807808-He	4385	WSSS_THYst9807808
AAAGAACAGCGTTACT-1-WSSS_THYst9807808-He	3737	WSSS_THYst9807808
AAAGAACCAACGTAAA-1-WSSS_THYst9807808-He	4528	WSSS_THYst9807808
AAAGAACCAACTGCTA-1-WSSS_THYst9807808-He	5146	WSSS_THYst9807808
AAAGAACCACACAGAG-1-WSSS_THYst9807808-He	2378	WSSS_THYst9807808
AAAGAACGTAGACAAT-1-WSSS_THYst9807808-He	3955	WSSS_THYst9807808
AAAGGATAGCAACAAT-1-WSSS_THYst9807808-He	3741	WSSS_THYst9807808
AAAGGATAGGCCATAG-1-WSSS_THYst9807808-He	2637	WSSS_THYst9807808
AAAGGATAGTCACGAG-1-WSSS_THYst9807808-He	4970	WSSS_THYst9807808
AAAGGATCAGCAGTGA-1-WSSS_THYst9807808-He	5078	WSSS_THYst9807808
AAAGGATGTCAGACTT-1-WSSS_THYst9807808-He	6298	WSSS_THYst9807808
AAAGGATGTGGTATGG-1-WSSS_THYst9807808-He	6067	WSSS_THYst9807808
AAAGGATTCTATACTC-1-WSSS_THYst9807808-He	3667	WSSS_THYst9807808
AAAGGATTCTCGACGG-1-WSSS_THYst9807808-He	3390	WSSS_THYst9807808
AAAGGGCAGGATGCGT-1-WSSS_THYst9807808-He	4144	WSSS_THYst9807808
AAAGGGCCATCGTGGC-1-WSSS_THYst9807808-He	4957	WSSS_THYst9807808
AAAGGGCTCACTCTTA-1-WSSS_THYst9807808-He	4932	WSSS_THYst9807808
AAAGGTAAGCCGTTAT-1-WSSS_THYst9807808-He	3627	WSSS_THYst9807808
AAAGGTACAAATGAAC-1-WSSS_THYst9807808-He	4893	WSSS_THYst9807808
AAAGGTACAGACGGAT-1-WSSS_THYst9807808-He	4306	WSSS_THYst9807808
AAAGGTAGTAACACGG-1-WSSS_THYst9807808-He	4554	WSSS_THYst9807808
AAAGGTAGTCTTCGAA-1-WSSS_THYst9807808-He	4108	WSSS_THYst9807808
AAAGGTATCAAGTCTG-1-WSSS_THYst9807808-He	4175	WSSS_THYst9807808
AAAGTCCAGTAAAGCT-1-WSSS_THYst9807808-He	3993	WSSS_THYst9807808
AAAGTCCAGTAGCTCT-1-WSSS_THYst9807808-He	4143	WSSS_THYst9807808
AAAGTCCCAACATCGT-1-WSSS_THYst9807808-He	4582	WSSS_THYst9807808
AAAGTCCCATCGCTAA-1-WSSS_THYst9807808-He	3601	WSSS_THYst9807808
AAAGTCCGTTAAGCAA-1-WSSS_THYst9807808-He	4526	WSSS_THYst9807808
AAAGTCCTCCAGCTCT-1-WSSS_THYst9807808-He	4899	WSSS_THYst9807808
AAAGTGAAGCCAGAGT-1-WSSS_THYst9807808-He	4295	WSSS_THYst9807808
AAAGTGAAGCTCAGAG-1-WSSS_THYst9807808-He	3443	WSSS_THYst9807808
AAAGTGACAAAGGCGT-1-WSSS_THYst9807808-He	4435	WSSS_THYst9807808
AAAGTGAGTCGCTTGG-1-WSSS_THYst9807808-He	4403	WSSS_THYst9807808
AAAGTGAGTGACACGA-1-WSSS_THYst9807808-He	4576	WSSS_THYst9807808
AAAGTGATCAGTCCGG-1-WSSS_THYst9807808-He	4783	WSSS_THYst9807808
AAAGTGATCGCTGATA-1-WSSS_THYst9807808-He	3963	WSSS_THYst9807808
AAATGGATCCCGAGTG-1-WSSS_THYst9807808-He	3931	WSSS_THYst9807808
AAATGGATCTTTCCGG-1-WSSS_THYst9807808-He	4078	WSSS_THYst9807808
AACAAAGCAAGACGGT-1-WSSS_THYst9807808-He	2929	WSSS_THYst9807808
AACAAAGCAGTAGAGC-1-WSSS_THYst9807808-He	3346	WSSS_THYst9807808
AACAAAGCAGTCTCTC-1-WSSS_THYst9807808-He	4586	WSSS_THYst9807808
AACAAAGCATCCTTGC-1-WSSS_THYst9807808-He	4184	WSSS_THYst9807808
AACAAAGGTAAGTCAA-1-WSSS_THYst9807808-He	8287	WSSS_THYst9807808
AACAAAGGTCAACGCC-1-WSSS_THYst9807808-He	5200	WSSS_THYst9807808
AACAAAGTCAGCGCGT-1-WSSS_THYst9807808-He	3120	WSSS_THYst9807808
AACAACCAGCTGTTAC-1-WSSS_THYst9807808-He	474	WSSS_THYst9807808
AACAACCCACACCTAA-1-WSSS_THYst9807808-He	3561	WSSS_THYst9807808
AACAACCCAGGCAATG-1-WSSS_THYst9807808-He	4167	WSSS_THYst9807808
AACAACCTCCGATGTA-1-WSSS_THYst9807808-He	8632	WSSS_THYst9807808
AACAAGAAGCGCCTAC-1-WSSS_THYst9807808-He	3211	WSSS_THYst9807808
AACAAGACAGTCAACT-1-WSSS_THYst9807808-He	3180	WSSS_THYst9807808
AACAAGACATCGCTCT-1-WSSS_THYst9807808-He	4503	WSSS_THYst9807808
AACAAGACATGACTTG-1-WSSS_THYst9807808-He	3408	WSSS_THYst9807808
AACAAGAGTAGCCAGA-1-WSSS_THYst9807808-He	4347	WSSS_THYst9807808
AACAAGATCGCCTCTA-1-WSSS_THYst9807808-He	2885	WSSS_THYst9807808
AACAAGATCGGTGTAT-1-WSSS_THYst9807808-He	9142	WSSS_THYst9807808
AACAAGATCTTACCAT-1-WSSS_THYst9807808-He	4029	WSSS_THYst9807808
AACAAGATCTTACCGC-1-WSSS_THYst9807808-He	4187	WSSS_THYst9807808
AACACACAGTAGGATT-1-WSSS_THYst9807808-He	4302	WSSS_THYst9807808
AACACACCAAGACCTT-1-WSSS_THYst9807808-He	4216	WSSS_THYst9807808
AACACACCAATGAACA-1-WSSS_THYst9807808-He	4484	WSSS_THYst9807808
AACACACGTGGACCAA-1-WSSS_THYst9807808-He	4634	WSSS_THYst9807808
AACACACTCAATCCGA-1-WSSS_THYst9807808-He	6454	WSSS_THYst9807808
AACACACTCACTCACC-1-WSSS_THYst9807808-He	4108	WSSS_THYst9807808
AACACACTCCTACACC-1-WSSS_THYst9807808-He	3703	WSSS_THYst9807808
AACACACTCTTCGCTG-1-WSSS_THYst9807808-He	3944	WSSS_THYst9807808
AACAGGGAGAAGGATG-1-WSSS_THYst9807808-He	5169	WSSS_THYst9807808
AACAGGGAGGCCACTC-1-WSSS_THYst9807808-He	4787	WSSS_THYst9807808
AACAGGGCAAAGGCTG-1-WSSS_THYst9807808-He	4028	WSSS_THYst9807808
AACAGGGCACCTTCGT-1-WSSS_THYst9807808-He	3201	WSSS_THYst9807808
AACAGGGCATCGGAAG-1-WSSS_THYst9807808-He	3608	WSSS_THYst9807808
AACAGGGCATGACGTT-1-WSSS_THYst9807808-He	5729	WSSS_THYst9807808
AACAGGGTCGTTGTGA-1-WSSS_THYst9807808-He	3352	WSSS_THYst9807808
AACCAACAGGTGTGAC-1-WSSS_THYst9807808-He	3697	WSSS_THYst9807808
AACCAACAGGTTCCGC-1-WSSS_THYst9807808-He	3719	WSSS_THYst9807808
AACCAACAGTGCACTT-1-WSSS_THYst9807808-He	4808	WSSS_THYst9807808
AACCAACCAAACTGCT-1-WSSS_THYst9807808-He	4478	WSSS_THYst9807808
AACCAACCAGGGAATC-1-WSSS_THYst9807808-He	7000	WSSS_THYst9807808
AACCAACGTGACACAG-1-WSSS_THYst9807808-He	3578	WSSS_THYst9807808
AACCAACGTTAGGACG-1-WSSS_THYst9807808-He	3820	WSSS_THYst9807808
AACCAACTCGTAACTG-1-WSSS_THYst9807808-He	4577	WSSS_THYst9807808
AACCAACTCTCTCAAT-1-WSSS_THYst9807808-He	4775	WSSS_THYst9807808
AACCAACTCTGGGCGT-1-WSSS_THYst9807808-He	4158	WSSS_THYst9807808
AACCACAAGGTTGACG-1-WSSS_THYst9807808-He	4075	WSSS_THYst9807808
AACCACAGTGTTTCTT-1-WSSS_THYst9807808-He	4197	WSSS_THYst9807808
AACCACAGTTGGCCTG-1-WSSS_THYst9807808-He	3794	WSSS_THYst9807808
AACCACATCAATCAGC-1-WSSS_THYst9807808-He	4004	WSSS_THYst9807808
AACCATGCAATCAAGA-1-WSSS_THYst9807808-He	3679	WSSS_THYst9807808
AACCATGCACGAGGTA-1-WSSS_THYst9807808-He	4795	WSSS_THYst9807808
AACCATGGTACGATCT-1-WSSS_THYst9807808-He	5920	WSSS_THYst9807808
AACCATGGTAGGGTAC-1-WSSS_THYst9807808-He	3461	WSSS_THYst9807808
AACCATGGTCTGTCAA-1-WSSS_THYst9807808-He	4783	WSSS_THYst9807808
AACCCAAAGCACCCAC-1-WSSS_THYst9807808-He	6128	WSSS_THYst9807808
AACCCAAAGCGTTAGG-1-WSSS_THYst9807808-He	3381	WSSS_THYst9807808
AACCCAAAGGAATTAC-1-WSSS_THYst9807808-He	5127	WSSS_THYst9807808
AACCCAAAGTTTGTCG-1-WSSS_THYst9807808-He	4446	WSSS_THYst9807808
AACCCAACACGCGTGT-1-WSSS_THYst9807808-He	3720	WSSS_THYst9807808
AACCCAAGTCGTTATG-1-WSSS_THYst9807808-He	5660	WSSS_THYst9807808
AACCCAAGTTTACACG-1-WSSS_THYst9807808-He	4466	WSSS_THYst9807808
AACCCAATCCCGAGGT-1-WSSS_THYst9807808-He	3988	WSSS_THYst9807808
AACCCAATCGAACGGA-1-WSSS_THYst9807808-He	3043	WSSS_THYst9807808
AACCTGAAGACGCAGT-1-WSSS_THYst9807808-He	3832	WSSS_THYst9807808
AACCTGACACCTGTCT-1-WSSS_THYst9807808-He	5219	WSSS_THYst9807808
AACCTGACATTCATCT-1-WSSS_THYst9807808-He	4249	WSSS_THYst9807808
AACCTGAGTCTTCATT-1-WSSS_THYst9807808-He	3599	WSSS_THYst9807808
AACCTGATCTTCTCAA-1-WSSS_THYst9807808-He	1639	WSSS_THYst9807808
AACCTGATCTTTACAC-1-WSSS_THYst9807808-He	4701	WSSS_THYst9807808
AACCTTTAGCCAAGGT-1-WSSS_THYst9807808-He	4720	WSSS_THYst9807808
AACCTTTAGTTGGCTT-1-WSSS_THYst9807808-He	4388	WSSS_THYst9807808
AACCTTTCAGAGAAAG-1-WSSS_THYst9807808-He	4226	WSSS_THYst9807808
AACCTTTCAGAGACTG-1-WSSS_THYst9807808-He	3749	WSSS_THYst9807808
AACCTTTGTACCTAAC-1-WSSS_THYst9807808-He	5817	WSSS_THYst9807808
AACGAAAAGTAACGTA-1-WSSS_THYst9807808-He	5950	WSSS_THYst9807808
AACGAAACAAGTTCCA-1-WSSS_THYst9807808-He	4940	WSSS_THYst9807808
AACGAAACACAAACGG-1-WSSS_THYst9807808-He	4119	WSSS_THYst9807808
AACGAAACACCAAATC-1-WSSS_THYst9807808-He	4785	WSSS_THYst9807808
AACGAAACAGACAAAT-1-WSSS_THYst9807808-He	5544	WSSS_THYst9807808
AACGAAACATCACCAA-1-WSSS_THYst9807808-He	2459	WSSS_THYst9807808
AACGAAAGTCACTCGG-1-WSSS_THYst9807808-He	4288	WSSS_THYst9807808
AACGAAAGTGGCTTGC-1-WSSS_THYst9807808-He	4631	WSSS_THYst9807808
AACGAAAGTTGGCTAT-1-WSSS_THYst9807808-He	4142	WSSS_THYst9807808
AACGGGAAGAGGTCAC-1-WSSS_THYst9807808-He	5515	WSSS_THYst9807808
AACGGGACAGAGTAAT-1-WSSS_THYst9807808-He	5825	WSSS_THYst9807808
AACGGGAGTGGAGAAA-1-WSSS_THYst9807808-He	3055	WSSS_THYst9807808
AACGGGATCGTAGAGG-1-WSSS_THYst9807808-He	3264	WSSS_THYst9807808
AACGGGATCTCTCCGA-1-WSSS_THYst9807808-He	2723	WSSS_THYst9807808
AACGTCACATCCAATG-1-WSSS_THYst9807808-He	4120	WSSS_THYst9807808
AACGTCAGTCTAACGT-1-WSSS_THYst9807808-He	4569	WSSS_THYst9807808
AACGTCAGTCTCGGGT-1-WSSS_THYst9807808-He	5350	WSSS_THYst9807808
AACGTCAGTGAGGATC-1-WSSS_THYst9807808-He	5110	WSSS_THYst9807808
AACGTCAGTGGAACAC-1-WSSS_THYst9807808-He	3472	WSSS_THYst9807808
AACGTCAGTTCAGTAC-1-WSSS_THYst9807808-He	5684	WSSS_THYst9807808
AACGTCAGTTTACTGG-1-WSSS_THYst9807808-He	4000	WSSS_THYst9807808
AACGTCATCAAGATAG-1-WSSS_THYst9807808-He	4120	WSSS_THYst9807808
AACGTCATCCCTAGGG-1-WSSS_THYst9807808-He	3156	WSSS_THYst9807808
AACTTCTAGAAACTCA-1-WSSS_THYst9807808-He	6795	WSSS_THYst9807808
AACTTCTAGCTTGTGT-1-WSSS_THYst9807808-He	2778	WSSS_THYst9807808
AACTTCTCAAGTATAG-1-WSSS_THYst9807808-He	4180	WSSS_THYst9807808
AACTTCTCATAACGGG-1-WSSS_THYst9807808-He	3222	WSSS_THYst9807808
AACTTCTGTGTTATCG-1-WSSS_THYst9807808-He	870	WSSS_THYst9807808
AACTTCTTCAAAGGAT-1-WSSS_THYst9807808-He	6383	WSSS_THYst9807808
AACTTCTTCAGCTCTC-1-WSSS_THYst9807808-He	5616	WSSS_THYst9807808
AACTTCTTCGTTACCC-1-WSSS_THYst9807808-He	4428	WSSS_THYst9807808
AACTTCTTCTGTCGCT-1-WSSS_THYst9807808-He	4604	WSSS_THYst9807808
AAGAACAAGAGGGTCT-1-WSSS_THYst9807808-He	3970	WSSS_THYst9807808
AAGAACAAGAGGTGCT-1-WSSS_THYst9807808-He	3834	WSSS_THYst9807808
AAGAACAAGCCTCGTG-1-WSSS_THYst9807808-He	3448	WSSS_THYst9807808
AAGAACACAGTAGAGC-1-WSSS_THYst9807808-He	4456	WSSS_THYst9807808
AAGAACAGTAGGTTTC-1-WSSS_THYst9807808-He	4238	WSSS_THYst9807808
AAGAACAGTTAGCGGA-1-WSSS_THYst9807808-He	4837	WSSS_THYst9807808
AAGAACAGTTATCTGG-1-WSSS_THYst9807808-He	3798	WSSS_THYst9807808
AAGAACAGTTTCGACA-1-WSSS_THYst9807808-He	3918	WSSS_THYst9807808
AAGAACATCACGACTA-1-WSSS_THYst9807808-He	4431	WSSS_THYst9807808
AAGAACATCTTCGGTC-1-WSSS_THYst9807808-He	7846	WSSS_THYst9807808
AAGACAAAGACTCAAA-1-WSSS_THYst9807808-He	4228	WSSS_THYst9807808
AAGACAAAGATGCGAC-1-WSSS_THYst9807808-He	5281	WSSS_THYst9807808
AAGACAACAAACTAAG-1-WSSS_THYst9807808-He	4181	WSSS_THYst9807808
AAGACAACACATACGT-1-WSSS_THYst9807808-He	3431	WSSS_THYst9807808
AAGACAAGTTGGGTAG-1-WSSS_THYst9807808-He	2537	WSSS_THYst9807808
AAGACAATCATATGGC-1-WSSS_THYst9807808-He	3726	WSSS_THYst9807808
AAGACTCAGTACGAGC-1-WSSS_THYst9807808-He	4103	WSSS_THYst9807808
AAGACTCCACAGTACT-1-WSSS_THYst9807808-He	4086	WSSS_THYst9807808
AAGACTCGTCCGAAAG-1-WSSS_THYst9807808-He	4970	WSSS_THYst9807808
AAGACTCGTTACCCTC-1-WSSS_THYst9807808-He	3550	WSSS_THYst9807808
AAGACTCTCAAAGGTA-1-WSSS_THYst9807808-He	6433	WSSS_THYst9807808
AAGACTCTCGACTCCT-1-WSSS_THYst9807808-He	6026	WSSS_THYst9807808
AAGATAGCACTGTGAT-1-WSSS_THYst9807808-He	5919	WSSS_THYst9807808
AAGATAGGTAACTAAG-1-WSSS_THYst9807808-He	4840	WSSS_THYst9807808
AAGATAGTCCCAGCGA-1-WSSS_THYst9807808-He	4150	WSSS_THYst9807808
AAGCATCAGGGCCTCT-1-WSSS_THYst9807808-He	4225	WSSS_THYst9807808
AAGCATCAGTCTACCA-1-WSSS_THYst9807808-He	4502	WSSS_THYst9807808
AAGCATCCACAGCATT-1-WSSS_THYst9807808-He	3962	WSSS_THYst9807808
AAGCATCGTAATGCGG-1-WSSS_THYst9807808-He	3360	WSSS_THYst9807808
AAGCATCGTACGTGAG-1-WSSS_THYst9807808-He	5338	WSSS_THYst9807808
AAGCATCGTGCACGCT-1-WSSS_THYst9807808-He	4513	WSSS_THYst9807808
AAGCATCGTTGCGTAT-1-WSSS_THYst9807808-He	3290	WSSS_THYst9807808
AAGCCATAGGAAGTAG-1-WSSS_THYst9807808-He	3638	WSSS_THYst9807808
AAGCCATAGGACGGAG-1-WSSS_THYst9807808-He	3402	WSSS_THYst9807808
AAGCCATAGTACGTCT-1-WSSS_THYst9807808-He	5205	WSSS_THYst9807808
AAGCCATCACAAGTTC-1-WSSS_THYst9807808-He	7556	WSSS_THYst9807808
AAGCCATCATCGCTGG-1-WSSS_THYst9807808-He	4553	WSSS_THYst9807808
AAGCCATCATGGAATA-1-WSSS_THYst9807808-He	5682	WSSS_THYst9807808
AAGCCATGTAAGGAGA-1-WSSS_THYst9807808-He	4016	WSSS_THYst9807808
AAGCCATGTACCAGAG-1-WSSS_THYst9807808-He	4560	WSSS_THYst9807808
AAGCCATGTCCGTTTC-1-WSSS_THYst9807808-He	5928	WSSS_THYst9807808
AAGCCATTCATGCGGC-1-WSSS_THYst9807808-He	4621	WSSS_THYst9807808
AAGCCATTCCGTGTCT-1-WSSS_THYst9807808-He	3705	WSSS_THYst9807808
AAGCGAGAGAGCGACT-1-WSSS_THYst9807808-He	4629	WSSS_THYst9807808
AAGCGAGAGCACACCC-1-WSSS_THYst9807808-He	5166	WSSS_THYst9807808
AAGCGAGAGCTACTAC-1-WSSS_THYst9807808-He	5299	WSSS_THYst9807808
AAGCGAGAGGAAGTAG-1-WSSS_THYst9807808-He	989	WSSS_THYst9807808
AAGCGAGCACTAGGCC-1-WSSS_THYst9807808-He	3153	WSSS_THYst9807808
AAGCGAGCAGTGGTGA-1-WSSS_THYst9807808-He	5390	WSSS_THYst9807808
AAGCGAGTCCGGACGT-1-WSSS_THYst9807808-He	664	WSSS_THYst9807808
AAGCGAGTCTAGCCAA-1-WSSS_THYst9807808-He	3493	WSSS_THYst9807808
AAGCGTTAGAAACACT-1-WSSS_THYst9807808-He	5372	WSSS_THYst9807808
AAGCGTTCACAGCATT-1-WSSS_THYst9807808-He	7174	WSSS_THYst9807808
AAGCGTTCACTTGTGA-1-WSSS_THYst9807808-He	4170	WSSS_THYst9807808
AAGCGTTCATCAGCAT-1-WSSS_THYst9807808-He	4004	WSSS_THYst9807808
AAGCGTTGTACCATAC-1-WSSS_THYst9807808-He	4975	WSSS_THYst9807808
AAGCGTTGTGTCCCTT-1-WSSS_THYst9807808-He	4410	WSSS_THYst9807808
AAGCGTTTCCATTCAT-1-WSSS_THYst9807808-He	3850	WSSS_THYst9807808
AAGCGTTTCGGAGCAA-1-WSSS_THYst9807808-He	3369	WSSS_THYst9807808
AAGCGTTTCTCCATAT-1-WSSS_THYst9807808-He	5356	WSSS_THYst9807808
AAGGAATAGAAAGTCT-1-WSSS_THYst9807808-He	5226	WSSS_THYst9807808
AAGGAATAGAGACAAG-1-WSSS_THYst9807808-He	4037	WSSS_THYst9807808
AAGGAATAGCCTAACT-1-WSSS_THYst9807808-He	2907	WSSS_THYst9807808
AAGGAATAGTAAATGC-1-WSSS_THYst9807808-He	3742	WSSS_THYst9807808
AAGGAATAGTGGTCAG-1-WSSS_THYst9807808-He	3570	WSSS_THYst9807808
AAGGAATCAACCGATT-1-WSSS_THYst9807808-He	3983	WSSS_THYst9807808
AAGGAATCATCTCCCA-1-WSSS_THYst9807808-He	5056	WSSS_THYst9807808
AAGGAATGTGGGCTTC-1-WSSS_THYst9807808-He	3747	WSSS_THYst9807808
AAGGTAAAGTGACCTT-1-WSSS_THYst9807808-He	4390	WSSS_THYst9807808
AAGGTAACACCGAATT-1-WSSS_THYst9807808-He	2748	WSSS_THYst9807808
AAGGTAACACCGTGGT-1-WSSS_THYst9807808-He	6108	WSSS_THYst9807808
AAGGTAACACGTACTA-1-WSSS_THYst9807808-He	5077	WSSS_THYst9807808
AAGGTAAGTGCGACAA-1-WSSS_THYst9807808-He	5671	WSSS_THYst9807808
AAGGTAAGTTTCGGCG-1-WSSS_THYst9807808-He	4506	WSSS_THYst9807808
AAGTACCCAAAGACGC-1-WSSS_THYst9807808-He	4484	WSSS_THYst9807808
AAGTACCCAATTCACG-1-WSSS_THYst9807808-He	4118	WSSS_THYst9807808
AAGTACCCAGACACAG-1-WSSS_THYst9807808-He	5059	WSSS_THYst9807808
AAGTACCCAGAGACTG-1-WSSS_THYst9807808-He	5665	WSSS_THYst9807808
AAGTACCCATTGGATC-1-WSSS_THYst9807808-He	3587	WSSS_THYst9807808
AAGTACCGTAGCGTCC-1-WSSS_THYst9807808-He	5470	WSSS_THYst9807808
AAGTCGTAGAGTCGAC-1-WSSS_THYst9807808-He	3768	WSSS_THYst9807808
AAGTCGTAGGCTAAAT-1-WSSS_THYst9807808-He	4901	WSSS_THYst9807808
AAGTCGTAGTCGCCCA-1-WSSS_THYst9807808-He	4214	WSSS_THYst9807808
AAGTCGTCAAGAGGTC-1-WSSS_THYst9807808-He	3523	WSSS_THYst9807808
AAGTCGTCAAGTGGCA-1-WSSS_THYst9807808-He	3639	WSSS_THYst9807808
AAGTCGTTCGCGAAGA-1-WSSS_THYst9807808-He	3263	WSSS_THYst9807808
AAGTGAAAGCCTCTGG-1-WSSS_THYst9807808-He	3249	WSSS_THYst9807808
AAGTGAATCTGCGGCA-1-WSSS_THYst9807808-He	3135	WSSS_THYst9807808
AAGTTCGAGTCGAAGC-1-WSSS_THYst9807808-He	4456	WSSS_THYst9807808
AAGTTCGAGTCTCTGA-1-WSSS_THYst9807808-He	4809	WSSS_THYst9807808
AAGTTCGGTAGCGTTT-1-WSSS_THYst9807808-He	4194	WSSS_THYst9807808
AATAGAGAGAGAAGGT-1-WSSS_THYst9807808-He	5456	WSSS_THYst9807808
AATAGAGCAATTGAGA-1-WSSS_THYst9807808-He	3198	WSSS_THYst9807808
AATAGAGGTAGTGTGG-1-WSSS_THYst9807808-He	1364	WSSS_THYst9807808
AATAGAGGTATCGCGC-1-WSSS_THYst9807808-He	2671	WSSS_THYst9807808
AATAGAGGTTGCCATA-1-WSSS_THYst9807808-He	4164	WSSS_THYst9807808
AATCACGAGCAATAGT-1-WSSS_THYst9807808-He	3796	WSSS_THYst9807808
AATCACGAGCCTATTG-1-WSSS_THYst9807808-He	3923	WSSS_THYst9807808
AATCACGCATCCGATA-1-WSSS_THYst9807808-He	6916	WSSS_THYst9807808
AATCACGCATGACGGA-1-WSSS_THYst9807808-He	3899	WSSS_THYst9807808
AATCACGGTACATACC-1-WSSS_THYst9807808-He	4993	WSSS_THYst9807808
AATCACGTCGCAGTGC-1-WSSS_THYst9807808-He	4608	WSSS_THYst9807808
AATCGACAGTCCGCCA-1-WSSS_THYst9807808-He	3756	WSSS_THYst9807808
AATCGACGTCCTACAA-1-WSSS_THYst9807808-He	3979	WSSS_THYst9807808
AATCGACGTGGTTTAC-1-WSSS_THYst9807808-He	3871	WSSS_THYst9807808
AATCGACGTTACTCAG-1-WSSS_THYst9807808-He	3052	WSSS_THYst9807808
AATCGACTCGCCTTGT-1-WSSS_THYst9807808-He	3518	WSSS_THYst9807808
AATCGACTCTACGCGG-1-WSSS_THYst9807808-He	4040	WSSS_THYst9807808
AATCGTGAGTACAGCG-1-WSSS_THYst9807808-He	3414	WSSS_THYst9807808
AATCGTGTCATCTGTT-1-WSSS_THYst9807808-He	3369	WSSS_THYst9807808
AATCGTGTCTATCCAT-1-WSSS_THYst9807808-He	4228	WSSS_THYst9807808
AATGAAGAGCACCGAA-1-WSSS_THYst9807808-He	2883	WSSS_THYst9807808
AATGAAGAGCGCAATG-1-WSSS_THYst9807808-He	5649	WSSS_THYst9807808
AATGAAGAGTTTAGGA-1-WSSS_THYst9807808-He	4830	WSSS_THYst9807808
AATGAAGGTTTGGAAA-1-WSSS_THYst9807808-He	3573	WSSS_THYst9807808
AATGAAGTCCAGTGCG-1-WSSS_THYst9807808-He	4906	WSSS_THYst9807808
AATGAAGTCCGTCAAA-1-WSSS_THYst9807808-He	4865	WSSS_THYst9807808
AATGAAGTCCTTCACG-1-WSSS_THYst9807808-He	4291	WSSS_THYst9807808
AATGAAGTCGAACCTA-1-WSSS_THYst9807808-He	7822	WSSS_THYst9807808
AATGAAGTCGGAGATG-1-WSSS_THYst9807808-He	3536	WSSS_THYst9807808
AATGACCAGCAAGCCA-1-WSSS_THYst9807808-He	4556	WSSS_THYst9807808
AATGACCAGTACAGAT-1-WSSS_THYst9807808-He	3530	WSSS_THYst9807808
AATGACCAGTGATAAC-1-WSSS_THYst9807808-He	4883	WSSS_THYst9807808
AATGACCTCCTGCCAT-1-WSSS_THYst9807808-He	7399	WSSS_THYst9807808
AATGCCAAGATTCGAA-1-WSSS_THYst9807808-He	3944	WSSS_THYst9807808
AATGCCACATCTAACG-1-WSSS_THYst9807808-He	3600	WSSS_THYst9807808
AATGCCAGTATTGACC-1-WSSS_THYst9807808-He	3910	WSSS_THYst9807808
AATGGAAAGGTCACTT-1-WSSS_THYst9807808-He	3902	WSSS_THYst9807808
AATGGAACAAAGTGTA-1-WSSS_THYst9807808-He	3758	WSSS_THYst9807808
AATGGAAGTCAACGCC-1-WSSS_THYst9807808-He	3491	WSSS_THYst9807808
AATGGAAGTTGGGAAC-1-WSSS_THYst9807808-He	4817	WSSS_THYst9807808
AATGGAATCGCCTTGT-1-WSSS_THYst9807808-He	3481	WSSS_THYst9807808
AATGGCTCAGCAGATG-1-WSSS_THYst9807808-He	6512	WSSS_THYst9807808
AATGGCTGTACACTCA-1-WSSS_THYst9807808-He	4488	WSSS_THYst9807808
AATGGCTTCATGAGTC-1-WSSS_THYst9807808-He	503	WSSS_THYst9807808
AATGGCTTCTCTTAAC-1-WSSS_THYst9807808-He	3257	WSSS_THYst9807808
AATGGCTTCTTCCACG-1-WSSS_THYst9807808-He	3988	WSSS_THYst9807808
AATTCCTAGGTTGGTG-1-WSSS_THYst9807808-He	4537	WSSS_THYst9807808
AATTCCTCATCATGAC-1-WSSS_THYst9807808-He	6630	WSSS_THYst9807808
AATTCCTCATGCTGCG-1-WSSS_THYst9807808-He	4657	WSSS_THYst9807808
AATTCCTGTAATTGGA-1-WSSS_THYst9807808-He	3441	WSSS_THYst9807808
AATTCCTGTCAAAGAT-1-WSSS_THYst9807808-He	4286	WSSS_THYst9807808
AATTCCTGTGTGGTCC-1-WSSS_THYst9807808-He	3606	WSSS_THYst9807808
AATTCCTTCCGAGATT-1-WSSS_THYst9807808-He	3959	WSSS_THYst9807808
AATTTCCCACGCCACA-1-WSSS_THYst9807808-He	5377	WSSS_THYst9807808
AATTTCCCATGGCTGC-1-WSSS_THYst9807808-He	3691	WSSS_THYst9807808
AATTTCCGTAACGGTG-1-WSSS_THYst9807808-He	4101	WSSS_THYst9807808
AATTTCCGTACCGGAA-1-WSSS_THYst9807808-He	5238	WSSS_THYst9807808
AATTTCCGTCCAACGC-1-WSSS_THYst9807808-He	6519	WSSS_THYst9807808
AATTTCCTCTGCGGAC-1-WSSS_THYst9807808-He	5749	WSSS_THYst9807808
ACAAAGACACCTCTGT-1-WSSS_THYst9807808-He	4217	WSSS_THYst9807808
ACAAAGAGTCACCACG-1-WSSS_THYst9807808-He	5510	WSSS_THYst9807808
ACAAAGATCAGCTGTA-1-WSSS_THYst9807808-He	4217	WSSS_THYst9807808
ACAACCAGTGATACTC-1-WSSS_THYst9807808-He	8269	WSSS_THYst9807808
ACAAGCTAGGCATCTT-1-WSSS_THYst9807808-He	3988	WSSS_THYst9807808
ACAAGCTCAGAAATCA-1-WSSS_THYst9807808-He	6013	WSSS_THYst9807808
ACAAGCTGTCGAGTTT-1-WSSS_THYst9807808-He	2800	WSSS_THYst9807808
ACAAGCTGTGCATACT-1-WSSS_THYst9807808-He	4222	WSSS_THYst9807808
ACACAGTAGAATTTGG-1-WSSS_THYst9807808-He	3433	WSSS_THYst9807808
ACACAGTCAGAGACTG-1-WSSS_THYst9807808-He	4904	WSSS_THYst9807808
ACACAGTCAGCATGCC-1-WSSS_THYst9807808-He	4343	WSSS_THYst9807808
ACACAGTGTCGTAATC-1-WSSS_THYst9807808-He	591	WSSS_THYst9807808
ACACAGTTCGCCAACG-1-WSSS_THYst9807808-He	5438	WSSS_THYst9807808
ACACAGTTCTCGCTCA-1-WSSS_THYst9807808-He	3994	WSSS_THYst9807808
ACACCAAAGGCGAACT-1-WSSS_THYst9807808-He	4755	WSSS_THYst9807808
ACACCAAGTCCCACGA-1-WSSS_THYst9807808-He	3759	WSSS_THYst9807808
ACACCAAGTTAAACCC-1-WSSS_THYst9807808-He	4509	WSSS_THYst9807808
ACACCAATCGTGAGAG-1-WSSS_THYst9807808-He	483	WSSS_THYst9807808
ACACGCGAGTAGTCCT-1-WSSS_THYst9807808-He	849	WSSS_THYst9807808
ACACGCGCAGCGACAA-1-WSSS_THYst9807808-He	4238	WSSS_THYst9807808
ACACGCGGTAATGCTC-1-WSSS_THYst9807808-He	4256	WSSS_THYst9807808
ACACGCGGTTAAAGTG-1-WSSS_THYst9807808-He	4061	WSSS_THYst9807808
ACACGCGTCCATTCAT-1-WSSS_THYst9807808-He	5152	WSSS_THYst9807808
ACACTGAAGGGAGTTC-1-WSSS_THYst9807808-He	3334	WSSS_THYst9807808
ACACTGACAAGTTCGT-1-WSSS_THYst9807808-He	4997	WSSS_THYst9807808
ACACTGACACCAAATC-1-WSSS_THYst9807808-He	4633	WSSS_THYst9807808
ACACTGACACGCTATA-1-WSSS_THYst9807808-He	4099	WSSS_THYst9807808
ACACTGACACGTCGTG-1-WSSS_THYst9807808-He	2909	WSSS_THYst9807808
ACACTGACAGCTACCG-1-WSSS_THYst9807808-He	2853	WSSS_THYst9807808
ACACTGAGTACAACGG-1-WSSS_THYst9807808-He	5553	WSSS_THYst9807808
ACACTGAGTACGGTTT-1-WSSS_THYst9807808-He	3816	WSSS_THYst9807808
ACACTGAGTGATGAAT-1-WSSS_THYst9807808-He	4290	WSSS_THYst9807808
ACAGAAAAGAGAGTGA-1-WSSS_THYst9807808-He	5476	WSSS_THYst9807808
ACAGAAACAACCGGAA-1-WSSS_THYst9807808-He	3912	WSSS_THYst9807808
ACAGAAACAATGAACA-1-WSSS_THYst9807808-He	3442	WSSS_THYst9807808
ACAGAAAGTAGAATAC-1-WSSS_THYst9807808-He	4013	WSSS_THYst9807808
ACAGAAATCAGGCGAA-1-WSSS_THYst9807808-He	4207	WSSS_THYst9807808
ACAGAAATCGCAATTG-1-WSSS_THYst9807808-He	3163	WSSS_THYst9807808
ACAGCCGAGAAACTCA-1-WSSS_THYst9807808-He	4402	WSSS_THYst9807808
ACAGCCGAGCACACCC-1-WSSS_THYst9807808-He	4881	WSSS_THYst9807808
ACAGCCGCACAGCCAC-1-WSSS_THYst9807808-He	4816	WSSS_THYst9807808
ACAGCCGCATCATGAC-1-WSSS_THYst9807808-He	3699	WSSS_THYst9807808
ACAGGGACAATTCTCT-1-WSSS_THYst9807808-He	2501	WSSS_THYst9807808
ACAGGGACATACGCAT-1-WSSS_THYst9807808-He	3432	WSSS_THYst9807808
ACAGGGAGTATCGCGC-1-WSSS_THYst9807808-He	3495	WSSS_THYst9807808
ACAGGGATCGAGTTGT-1-WSSS_THYst9807808-He	2550	WSSS_THYst9807808
ACAGGGATCTAGGAAA-1-WSSS_THYst9807808-He	2843	WSSS_THYst9807808
ACATCCCAGATGCTAA-1-WSSS_THYst9807808-He	6160	WSSS_THYst9807808
ACATCCCAGCTCACTA-1-WSSS_THYst9807808-He	3856	WSSS_THYst9807808
ACATCCCGTGAACCGA-1-WSSS_THYst9807808-He	6377	WSSS_THYst9807808
ACATCCCGTGTGCTTA-1-WSSS_THYst9807808-He	3950	WSSS_THYst9807808
ACATCCCGTTGACTAC-1-WSSS_THYst9807808-He	2095	WSSS_THYst9807808
ACATCCCTCCACCTGT-1-WSSS_THYst9807808-He	5147	WSSS_THYst9807808
ACATCGAAGTTATGGA-1-WSSS_THYst9807808-He	5549	WSSS_THYst9807808
ACATCGACAAAGTGTA-1-WSSS_THYst9807808-He	3578	WSSS_THYst9807808
ACATCGACATGGCTAT-1-WSSS_THYst9807808-He	3995	WSSS_THYst9807808
ACATCGACATGTCTAG-1-WSSS_THYst9807808-He	4512	WSSS_THYst9807808
ACATCGATCAGTGCGC-1-WSSS_THYst9807808-He	4003	WSSS_THYst9807808
ACATCGATCGGAGATG-1-WSSS_THYst9807808-He	3236	WSSS_THYst9807808
ACATGCAAGATTGAGT-1-WSSS_THYst9807808-He	3926	WSSS_THYst9807808
ACATGCAAGCCATTGT-1-WSSS_THYst9807808-He	4058	WSSS_THYst9807808
ACATGCAAGCTACTAC-1-WSSS_THYst9807808-He	5520	WSSS_THYst9807808
ACATGCAAGCTGTTAC-1-WSSS_THYst9807808-He	3646	WSSS_THYst9807808
ACATGCAAGCTTCATG-1-WSSS_THYst9807808-He	4341	WSSS_THYst9807808
ACATGCAAGTGCTACT-1-WSSS_THYst9807808-He	5140	WSSS_THYst9807808
ACATGCACACAAACGG-1-WSSS_THYst9807808-He	4139	WSSS_THYst9807808
ACATGCACACGTTCGG-1-WSSS_THYst9807808-He	3782	WSSS_THYst9807808
ACATGCAGTCATAACC-1-WSSS_THYst9807808-He	6056	WSSS_THYst9807808
ACATGCAGTTAAAGTG-1-WSSS_THYst9807808-He	4042	WSSS_THYst9807808
ACATGCATCGAGCCTG-1-WSSS_THYst9807808-He	3918	WSSS_THYst9807808
ACATGCATCGGTCTGG-1-WSSS_THYst9807808-He	3786	WSSS_THYst9807808
ACATGCATCTGAGAGG-1-WSSS_THYst9807808-He	5289	WSSS_THYst9807808
ACATTTCAGACCCTTA-1-WSSS_THYst9807808-He	4476	WSSS_THYst9807808
ACATTTCAGCATTGAA-1-WSSS_THYst9807808-He	5503	WSSS_THYst9807808
ACATTTCAGCTCCGAC-1-WSSS_THYst9807808-He	5607	WSSS_THYst9807808
ACATTTCCAAGCGAGT-1-WSSS_THYst9807808-He	3828	WSSS_THYst9807808
ACATTTCCACGCTGAC-1-WSSS_THYst9807808-He	6842	WSSS_THYst9807808
ACATTTCGTAGACACG-1-WSSS_THYst9807808-He	3326	WSSS_THYst9807808
ACATTTCGTCCACACG-1-WSSS_THYst9807808-He	4225	WSSS_THYst9807808
ACATTTCTCAGTGTCA-1-WSSS_THYst9807808-He	5587	WSSS_THYst9807808
ACATTTCTCGTTCATT-1-WSSS_THYst9807808-He	3707	WSSS_THYst9807808
ACATTTCTCTCGAGTA-1-WSSS_THYst9807808-He	5590	WSSS_THYst9807808
ACATTTCTCTGATTCT-1-WSSS_THYst9807808-He	3993	WSSS_THYst9807808
ACCAAACAGGCTCCCA-1-WSSS_THYst9807808-He	4067	WSSS_THYst9807808
ACCAAACAGGCTTAGG-1-WSSS_THYst9807808-He	4405	WSSS_THYst9807808
ACCAAACCACTCCACT-1-WSSS_THYst9807808-He	4688	WSSS_THYst9807808
ACCAAACCAGACCGCT-1-WSSS_THYst9807808-He	5555	WSSS_THYst9807808
ACCAAACCATAAGCAA-1-WSSS_THYst9807808-He	4348	WSSS_THYst9807808
ACCAAACCATGACGGA-1-WSSS_THYst9807808-He	6596	WSSS_THYst9807808
ACCAAACCATGGGTCC-1-WSSS_THYst9807808-He	5055	WSSS_THYst9807808
ACCAAACGTACAAAGT-1-WSSS_THYst9807808-He	3565	WSSS_THYst9807808
ACCAAACGTCAGTCTA-1-WSSS_THYst9807808-He	3595	WSSS_THYst9807808
ACCAACAAGGCCCGTT-1-WSSS_THYst9807808-He	3869	WSSS_THYst9807808
ACCAACAAGTGCTAGG-1-WSSS_THYst9807808-He	3048	WSSS_THYst9807808
ACCAACACAGCAATTC-1-WSSS_THYst9807808-He	4643	WSSS_THYst9807808
ACCAACAGTCGAATGG-1-WSSS_THYst9807808-He	6180	WSSS_THYst9807808
ACCAACAGTCGAGCAA-1-WSSS_THYst9807808-He	4079	WSSS_THYst9807808
ACCAACAGTCGGTACC-1-WSSS_THYst9807808-He	4680	WSSS_THYst9807808
ACCAACAGTTACCCTC-1-WSSS_THYst9807808-He	5535	WSSS_THYst9807808
ACCAACATCGACACTA-1-WSSS_THYst9807808-He	4549	WSSS_THYst9807808
ACCAACATCGCGCTGA-1-WSSS_THYst9807808-He	3808	WSSS_THYst9807808
ACCAACATCTATACGG-1-WSSS_THYst9807808-He	4298	WSSS_THYst9807808
ACCAACATCTTCCCGA-1-WSSS_THYst9807808-He	4957	WSSS_THYst9807808
ACCACAACAGTCCGTG-1-WSSS_THYst9807808-He	1736	WSSS_THYst9807808
ACCACAAGTACTGCGC-1-WSSS_THYst9807808-He	4906	WSSS_THYst9807808
ACCACAAGTAGATGTA-1-WSSS_THYst9807808-He	3168	WSSS_THYst9807808
ACCACAATCCGTTTCG-1-WSSS_THYst9807808-He	3869	WSSS_THYst9807808
ACCACAATCGTGTCAA-1-WSSS_THYst9807808-He	5248	WSSS_THYst9807808
ACCATTTAGCTCATAC-1-WSSS_THYst9807808-He	3761	WSSS_THYst9807808
ACCATTTCATCGATGT-1-WSSS_THYst9807808-He	5061	WSSS_THYst9807808
ACCATTTGTACGGATG-1-WSSS_THYst9807808-He	3967	WSSS_THYst9807808
ACCATTTGTAGGATAT-1-WSSS_THYst9807808-He	4011	WSSS_THYst9807808
ACCATTTTCATTCGGA-1-WSSS_THYst9807808-He	2932	WSSS_THYst9807808
ACCATTTTCTAGGCCG-1-WSSS_THYst9807808-He	4251	WSSS_THYst9807808
ACCCAAAAGTGGTTCT-1-WSSS_THYst9807808-He	3946	WSSS_THYst9807808
ACCCAAACAGCACGAA-1-WSSS_THYst9807808-He	4765	WSSS_THYst9807808
ACCCAAACAGGCTATT-1-WSSS_THYst9807808-He	5334	WSSS_THYst9807808
ACCCAAACATAGGAGC-1-WSSS_THYst9807808-He	3775	WSSS_THYst9807808
ACCCAAAGTGAGTAAT-1-WSSS_THYst9807808-He	5031	WSSS_THYst9807808
ACCCAAAGTTATCCAG-1-WSSS_THYst9807808-He	3833	WSSS_THYst9807808
ACCCAAATCCACACCT-1-WSSS_THYst9807808-He	4480	WSSS_THYst9807808
ACCCAAATCCCATAGA-1-WSSS_THYst9807808-He	4217	WSSS_THYst9807808
ACCCTCAAGAGTCAGC-1-WSSS_THYst9807808-He	4327	WSSS_THYst9807808
ACCCTCAAGCCTATTG-1-WSSS_THYst9807808-He	7328	WSSS_THYst9807808
ACCCTCAAGGTTCAGG-1-WSSS_THYst9807808-He	4045	WSSS_THYst9807808
ACCCTCACAAGGAGTC-1-WSSS_THYst9807808-He	3198	WSSS_THYst9807808
ACCCTCAGTAACCCTA-1-WSSS_THYst9807808-He	4709	WSSS_THYst9807808
ACCCTCAGTAGGCTGA-1-WSSS_THYst9807808-He	5124	WSSS_THYst9807808
ACCCTCAGTCGGAAAC-1-WSSS_THYst9807808-He	5078	WSSS_THYst9807808
ACCCTTGAGCCTTTCC-1-WSSS_THYst9807808-He	4953	WSSS_THYst9807808
ACCCTTGAGCTCGCAC-1-WSSS_THYst9807808-He	3925	WSSS_THYst9807808
ACCCTTGAGGTGGTTG-1-WSSS_THYst9807808-He	4303	WSSS_THYst9807808
ACCCTTGCAGACGCTC-1-WSSS_THYst9807808-He	3826	WSSS_THYst9807808
ACCCTTGGTGTTGATC-1-WSSS_THYst9807808-He	4449	WSSS_THYst9807808
ACCCTTGTCACAGTGT-1-WSSS_THYst9807808-He	4531	WSSS_THYst9807808
ACCGTTCAGCCATCCG-1-WSSS_THYst9807808-He	3774	WSSS_THYst9807808
ACCGTTCAGCCTAGGA-1-WSSS_THYst9807808-He	4135	WSSS_THYst9807808
ACCGTTCAGTTGTCGT-1-WSSS_THYst9807808-He	4836	WSSS_THYst9807808
ACCGTTCCACTATCCC-1-WSSS_THYst9807808-He	4248	WSSS_THYst9807808
ACCGTTCGTCGAAGCA-1-WSSS_THYst9807808-He	4550	WSSS_THYst9807808
ACCGTTCTCCTATGGA-1-WSSS_THYst9807808-He	3919	WSSS_THYst9807808
ACCGTTCTCGTGCTCT-1-WSSS_THYst9807808-He	4354	WSSS_THYst9807808
ACCGTTCTCTAGATCG-1-WSSS_THYst9807808-He	4000	WSSS_THYst9807808
ACCTACCAGGTAAAGG-1-WSSS_THYst9807808-He	3433	WSSS_THYst9807808
ACCTACCAGTTACGTC-1-WSSS_THYst9807808-He	4172	WSSS_THYst9807808
ACCTACCCATGGCACC-1-WSSS_THYst9807808-He	3964	WSSS_THYst9807808
ACCTACCGTCTAGTGT-1-WSSS_THYst9807808-He	3950	WSSS_THYst9807808
ACCTACCGTTTGCCGG-1-WSSS_THYst9807808-He	2994	WSSS_THYst9807808
ACCTACCTCCAGCAAT-1-WSSS_THYst9807808-He	3944	WSSS_THYst9807808
ACCTGAACACTTCTCG-1-WSSS_THYst9807808-He	4217	WSSS_THYst9807808
ACCTGAACAGCAGAAC-1-WSSS_THYst9807808-He	4299	WSSS_THYst9807808
ACCTGTCAGCTCGACC-1-WSSS_THYst9807808-He	5322	WSSS_THYst9807808
ACCTGTCGTGTCATTG-1-WSSS_THYst9807808-He	3553	WSSS_THYst9807808
ACGATCACATACCGTA-1-WSSS_THYst9807808-He	6212	WSSS_THYst9807808
ACGATCACATGTGTCA-1-WSSS_THYst9807808-He	3267	WSSS_THYst9807808
ACGATCAGTACAGGTG-1-WSSS_THYst9807808-He	4949	WSSS_THYst9807808
ACGATCAGTACCGGCT-1-WSSS_THYst9807808-He	3337	WSSS_THYst9807808
ACGATCATCACGGGCT-1-WSSS_THYst9807808-He	3611	WSSS_THYst9807808
ACGATCATCCGTAATG-1-WSSS_THYst9807808-He	3239	WSSS_THYst9807808
ACGATGTAGTAGATCA-1-WSSS_THYst9807808-He	4199	WSSS_THYst9807808
ACGATGTCAGGTATGG-1-WSSS_THYst9807808-He	7805	WSSS_THYst9807808
ACGATGTGTCCTACGG-1-WSSS_THYst9807808-He	4772	WSSS_THYst9807808
ACGATGTGTCTTCGAA-1-WSSS_THYst9807808-He	3567	WSSS_THYst9807808
ACGATGTGTGTAACGG-1-WSSS_THYst9807808-He	5815	WSSS_THYst9807808
ACGATGTTCCCATAGA-1-WSSS_THYst9807808-He	4598	WSSS_THYst9807808
ACGCACGAGAACAGGA-1-WSSS_THYst9807808-He	3455	WSSS_THYst9807808
ACGCACGAGTAGAGTT-1-WSSS_THYst9807808-He	3934	WSSS_THYst9807808
ACGCACGCACTACCGG-1-WSSS_THYst9807808-He	4028	WSSS_THYst9807808
ACGCACGCAGCTGCCA-1-WSSS_THYst9807808-He	5128	WSSS_THYst9807808
ACGCACGCATAGTCAC-1-WSSS_THYst9807808-He	3937	WSSS_THYst9807808
ACGCACGCATGACAAA-1-WSSS_THYst9807808-He	4215	WSSS_THYst9807808
ACGCACGTCGTGGAAG-1-WSSS_THYst9807808-He	3546	WSSS_THYst9807808
ACGGAAGAGGCATCTT-1-WSSS_THYst9807808-He	3169	WSSS_THYst9807808
ACGGAAGAGGGACCAT-1-WSSS_THYst9807808-He	2376	WSSS_THYst9807808
ACGGAAGAGTTCCGGC-1-WSSS_THYst9807808-He	3121	WSSS_THYst9807808
ACGGAAGCAAAGAGTT-1-WSSS_THYst9807808-He	367	WSSS_THYst9807808
ACGGAAGGTCAGGAGT-1-WSSS_THYst9807808-He	3918	WSSS_THYst9807808
ACGGAAGGTGGCTGAA-1-WSSS_THYst9807808-He	2917	WSSS_THYst9807808
ACGGAAGGTGTCGCTG-1-WSSS_THYst9807808-He	4317	WSSS_THYst9807808
ACGGAAGTCCTGATAG-1-WSSS_THYst9807808-He	4539	WSSS_THYst9807808
ACGGAAGTCTCCGAGG-1-WSSS_THYst9807808-He	3094	WSSS_THYst9807808
ACGGGTCAGATGATTG-1-WSSS_THYst9807808-He	5022	WSSS_THYst9807808
ACGGGTCAGCCAGAGT-1-WSSS_THYst9807808-He	3416	WSSS_THYst9807808
ACGGGTCAGCGACTTT-1-WSSS_THYst9807808-He	3441	WSSS_THYst9807808
ACGGGTCAGGGCCTCT-1-WSSS_THYst9807808-He	3886	WSSS_THYst9807808
ACGGGTCGTAACACCT-1-WSSS_THYst9807808-He	4318	WSSS_THYst9807808
ACGGGTCGTAGACAGC-1-WSSS_THYst9807808-He	2745	WSSS_THYst9807808
ACGGGTCGTCACCGCA-1-WSSS_THYst9807808-He	4765	WSSS_THYst9807808
ACGGGTCGTGAATGTA-1-WSSS_THYst9807808-He	3160	WSSS_THYst9807808
ACGGGTCGTGGCTGAA-1-WSSS_THYst9807808-He	2757	WSSS_THYst9807808
ACGGGTCTCCGCAACG-1-WSSS_THYst9807808-He	3890	WSSS_THYst9807808
ACGGGTCTCGTGCGAC-1-WSSS_THYst9807808-He	4208	WSSS_THYst9807808
ACGGTCGCATAATCCG-1-WSSS_THYst9807808-He	6015	WSSS_THYst9807808
ACGGTCGGTGAGCAGT-1-WSSS_THYst9807808-He	3762	WSSS_THYst9807808
ACGGTTACACGACCTG-1-WSSS_THYst9807808-He	4173	WSSS_THYst9807808
ACGGTTACATACCGTA-1-WSSS_THYst9807808-He	3841	WSSS_THYst9807808
ACGGTTACATGCGTGC-1-WSSS_THYst9807808-He	3711	WSSS_THYst9807808
ACGGTTAGTCACGCTG-1-WSSS_THYst9807808-He	4270	WSSS_THYst9807808
ACGGTTATCAATCCAG-1-WSSS_THYst9807808-He	4938	WSSS_THYst9807808
ACGGTTATCACCGGGT-1-WSSS_THYst9807808-He	3360	WSSS_THYst9807808
ACGGTTATCATCTATC-1-WSSS_THYst9807808-He	4894	WSSS_THYst9807808
ACGGTTATCGCTCTCA-1-WSSS_THYst9807808-He	5875	WSSS_THYst9807808
ACGGTTATCTCCGAAA-1-WSSS_THYst9807808-He	3719	WSSS_THYst9807808
ACGTAACAGCTACAAA-1-WSSS_THYst9807808-He	4861	WSSS_THYst9807808
ACGTAACAGGTATAGT-1-WSSS_THYst9807808-He	5694	WSSS_THYst9807808
ACGTAACAGTTACGTC-1-WSSS_THYst9807808-He	4061	WSSS_THYst9807808
ACGTAACCATGGTGGA-1-WSSS_THYst9807808-He	3553	WSSS_THYst9807808
ACGTAACGTAAGCGGT-1-WSSS_THYst9807808-He	3855	WSSS_THYst9807808
ACGTAACTCTGTAAGC-1-WSSS_THYst9807808-He	5050	WSSS_THYst9807808
ACGTACAAGGGTTAGC-1-WSSS_THYst9807808-He	5759	WSSS_THYst9807808
ACGTACACAGCAGTAG-1-WSSS_THYst9807808-He	3897	WSSS_THYst9807808
ACGTACACAGCCTATA-1-WSSS_THYst9807808-He	3903	WSSS_THYst9807808
ACGTACACAGTGTGGA-1-WSSS_THYst9807808-He	4600	WSSS_THYst9807808
ACGTACAGTATTCCTT-1-WSSS_THYst9807808-He	3532	WSSS_THYst9807808
ACGTACATCAGTGCGC-1-WSSS_THYst9807808-He	4721	WSSS_THYst9807808
ACGTACATCGCTAAAC-1-WSSS_THYst9807808-He	2616	WSSS_THYst9807808
ACGTAGTAGAAAGTCT-1-WSSS_THYst9807808-He	4659	WSSS_THYst9807808
ACGTAGTAGGGAGGAC-1-WSSS_THYst9807808-He	4241	WSSS_THYst9807808
ACGTAGTCACTTGTCC-1-WSSS_THYst9807808-He	5416	WSSS_THYst9807808
ACGTAGTCAGGCGAAT-1-WSSS_THYst9807808-He	3770	WSSS_THYst9807808
ACGTAGTCATCTCATT-1-WSSS_THYst9807808-He	6014	WSSS_THYst9807808
ACGTAGTGTGAGTTTC-1-WSSS_THYst9807808-He	5067	WSSS_THYst9807808
ACGTAGTTCAGTCATG-1-WSSS_THYst9807808-He	2915	WSSS_THYst9807808
ACGTAGTTCATTCCTA-1-WSSS_THYst9807808-He	4318	WSSS_THYst9807808
ACGTAGTTCTGATTCT-1-WSSS_THYst9807808-He	4143	WSSS_THYst9807808
ACGTCCTAGAATCCCT-1-WSSS_THYst9807808-He	4124	WSSS_THYst9807808
ACGTCCTAGGCATTTC-1-WSSS_THYst9807808-He	6048	WSSS_THYst9807808
ACGTCCTCATAGTCGT-1-WSSS_THYst9807808-He	5110	WSSS_THYst9807808
ACGTCCTTCATTCACT-1-WSSS_THYst9807808-He	4559	WSSS_THYst9807808
ACGTCCTTCTCGGTCT-1-WSSS_THYst9807808-He	2905	WSSS_THYst9807808
ACGTCCTTCTGGTGGC-1-WSSS_THYst9807808-He	4135	WSSS_THYst9807808
ACGTTCCCACTAGGCC-1-WSSS_THYst9807808-He	4330	WSSS_THYst9807808
ACGTTCCGTCAGATTC-1-WSSS_THYst9807808-He	4342	WSSS_THYst9807808
ACGTTCCTCATCAGTG-1-WSSS_THYst9807808-He	5274	WSSS_THYst9807808
ACTACGAAGCCTGAGA-1-WSSS_THYst9807808-He	3814	WSSS_THYst9807808
ACTACGAAGGGTTTCT-1-WSSS_THYst9807808-He	3815	WSSS_THYst9807808
ACTACGAAGGTTCTAC-1-WSSS_THYst9807808-He	5998	WSSS_THYst9807808
ACTACGAAGTATGTAG-1-WSSS_THYst9807808-He	3012	WSSS_THYst9807808
ACTACGACACTTGTCC-1-WSSS_THYst9807808-He	4598	WSSS_THYst9807808
ACTACGACAGTATTCG-1-WSSS_THYst9807808-He	6112	WSSS_THYst9807808
ACTACGAGTGAAAGTT-1-WSSS_THYst9807808-He	3621	WSSS_THYst9807808
ACTACGATCTGATGGT-1-WSSS_THYst9807808-He	3310	WSSS_THYst9807808
ACTATCTCAAATCAGA-1-WSSS_THYst9807808-He	4568	WSSS_THYst9807808
ACTATCTCAACTACGT-1-WSSS_THYst9807808-He	5480	WSSS_THYst9807808
ACTATCTGTAGAGTTA-1-WSSS_THYst9807808-He	2396	WSSS_THYst9807808
ACTATGGAGTCTTCCC-1-WSSS_THYst9807808-He	3698	WSSS_THYst9807808
ACTATGGGTGGTGATG-1-WSSS_THYst9807808-He	3792	WSSS_THYst9807808
ACTATGGTCGCTAAAC-1-WSSS_THYst9807808-He	4918	WSSS_THYst9807808
ACTATGGTCTTTCTAG-1-WSSS_THYst9807808-He	6048	WSSS_THYst9807808
ACTATTCAGGAACGAA-1-WSSS_THYst9807808-He	5282	WSSS_THYst9807808
ACTATTCCAAGGGCAT-1-WSSS_THYst9807808-He	4505	WSSS_THYst9807808
ACTATTCCACATTACG-1-WSSS_THYst9807808-He	4118	WSSS_THYst9807808
ACTATTCCAGAGGCTA-1-WSSS_THYst9807808-He	5460	WSSS_THYst9807808
ACTATTCCAGTATGAA-1-WSSS_THYst9807808-He	3869	WSSS_THYst9807808
ACTATTCCATCTCAAG-1-WSSS_THYst9807808-He	5271	WSSS_THYst9807808
ACTATTCGTAGGACTG-1-WSSS_THYst9807808-He	4440	WSSS_THYst9807808
ACTATTCGTCCAAATC-1-WSSS_THYst9807808-He	4578	WSSS_THYst9807808
ACTATTCGTCGTCTCT-1-WSSS_THYst9807808-He	4126	WSSS_THYst9807808
ACTATTCTCAGACTGT-1-WSSS_THYst9807808-He	3282	WSSS_THYst9807808
ACTCCCAAGCTGGTGA-1-WSSS_THYst9807808-He	6574	WSSS_THYst9807808
ACTCCCAAGGTAGCCA-1-WSSS_THYst9807808-He	3894	WSSS_THYst9807808
ACTCCCAAGTACTGTC-1-WSSS_THYst9807808-He	3846	WSSS_THYst9807808
ACTCTCGCAGGCGATA-1-WSSS_THYst9807808-He	4871	WSSS_THYst9807808
ACTCTCGGTATTGAGA-1-WSSS_THYst9807808-He	5126	WSSS_THYst9807808
ACTCTCGGTGCAAGAC-1-WSSS_THYst9807808-He	4764	WSSS_THYst9807808
ACTCTCGTCCGATCTC-1-WSSS_THYst9807808-He	4567	WSSS_THYst9807808
ACTCTCGTCGCAGAGA-1-WSSS_THYst9807808-He	5920	WSSS_THYst9807808
ACTGATGAGCAGGTCA-1-WSSS_THYst9807808-He	4990	WSSS_THYst9807808
ACTGATGAGCTGAGCA-1-WSSS_THYst9807808-He	4541	WSSS_THYst9807808
ACTGATGCAAGTGGTG-1-WSSS_THYst9807808-He	5642	WSSS_THYst9807808
ACTGATGCACAACCGC-1-WSSS_THYst9807808-He	5103	WSSS_THYst9807808
ACTGATGGTCACCGCA-1-WSSS_THYst9807808-He	3923	WSSS_THYst9807808
ACTGATGGTTTCGGCG-1-WSSS_THYst9807808-He	3482	WSSS_THYst9807808
ACTGATGTCCACGTCT-1-WSSS_THYst9807808-He	3681	WSSS_THYst9807808
ACTGATGTCGTGGTAT-1-WSSS_THYst9807808-He	4666	WSSS_THYst9807808
ACTGATGTCTAGGAAA-1-WSSS_THYst9807808-He	4243	WSSS_THYst9807808
ACTGATGTCTTCCCAG-1-WSSS_THYst9807808-He	4166	WSSS_THYst9807808
ACTGCAAAGATTGACA-1-WSSS_THYst9807808-He	3125	WSSS_THYst9807808
ACTGCAAAGCGATGGT-1-WSSS_THYst9807808-He	3328	WSSS_THYst9807808
ACTGCAAGTGTACGCC-1-WSSS_THYst9807808-He	5330	WSSS_THYst9807808
ACTGCAAGTTTCTTAC-1-WSSS_THYst9807808-He	4609	WSSS_THYst9807808
ACTGCAATCGAGTACT-1-WSSS_THYst9807808-He	5449	WSSS_THYst9807808
ACTGCAATCTAAGCCA-1-WSSS_THYst9807808-He	3752	WSSS_THYst9807808
ACTGTCCAGTCGAAAT-1-WSSS_THYst9807808-He	3883	WSSS_THYst9807808
ACTGTCCAGTTGTACC-1-WSSS_THYst9807808-He	3870	WSSS_THYst9807808
ACTGTCCCACGATTCA-1-WSSS_THYst9807808-He	3574	WSSS_THYst9807808
ACTGTCCCATCGATCA-1-WSSS_THYst9807808-He	3651	WSSS_THYst9807808
ACTGTCCGTAGGGAGG-1-WSSS_THYst9807808-He	5686	WSSS_THYst9807808
ACTGTCCTCTCATGGA-1-WSSS_THYst9807808-He	4594	WSSS_THYst9807808
ACTGTGAAGATAGCTA-1-WSSS_THYst9807808-He	6971	WSSS_THYst9807808
ACTGTGAAGGGCAGAG-1-WSSS_THYst9807808-He	4221	WSSS_THYst9807808
ACTGTGACATAGAAAC-1-WSSS_THYst9807808-He	4245	WSSS_THYst9807808
ACTGTGAGTACCATAC-1-WSSS_THYst9807808-He	3823	WSSS_THYst9807808
ACTGTGAGTCATCCCT-1-WSSS_THYst9807808-He	3644	WSSS_THYst9807808
ACTGTGAGTTTACACG-1-WSSS_THYst9807808-He	5313	WSSS_THYst9807808
ACTTAGGAGCGGATCA-1-WSSS_THYst9807808-He	4827	WSSS_THYst9807808
ACTTAGGCAAGCGCTC-1-WSSS_THYst9807808-He	3600	WSSS_THYst9807808
ACTTAGGCAAGGTCTT-1-WSSS_THYst9807808-He	5451	WSSS_THYst9807808
ACTTAGGCACAAATAG-1-WSSS_THYst9807808-He	6270	WSSS_THYst9807808
ACTTAGGCAGAGCGTA-1-WSSS_THYst9807808-He	3271	WSSS_THYst9807808
ACTTAGGTCCCTCGTA-1-WSSS_THYst9807808-He	5246	WSSS_THYst9807808
ACTTAGGTCCCTTGGT-1-WSSS_THYst9807808-He	3455	WSSS_THYst9807808
ACTTAGGTCTCCGAAA-1-WSSS_THYst9807808-He	7194	WSSS_THYst9807808
ACTTATCAGACTAAGT-1-WSSS_THYst9807808-He	3382	WSSS_THYst9807808
ACTTATCAGGTAGACC-1-WSSS_THYst9807808-He	4928	WSSS_THYst9807808
ACTTATCCAGCAGATG-1-WSSS_THYst9807808-He	3420	WSSS_THYst9807808
ACTTATCCAGTCAGTT-1-WSSS_THYst9807808-He	3247	WSSS_THYst9807808
ACTTATCCATAACCCA-1-WSSS_THYst9807808-He	4857	WSSS_THYst9807808
ACTTATCGTACGACAG-1-WSSS_THYst9807808-He	3345	WSSS_THYst9807808
ACTTATCGTACGATTC-1-WSSS_THYst9807808-He	3840	WSSS_THYst9807808
ACTTATCGTAGGTTTC-1-WSSS_THYst9807808-He	4571	WSSS_THYst9807808
ACTTATCGTGATACTC-1-WSSS_THYst9807808-He	3715	WSSS_THYst9807808
ACTTATCGTTGCTAGT-1-WSSS_THYst9807808-He	4345	WSSS_THYst9807808
ACTTATCTCGTTGTGA-1-WSSS_THYst9807808-He	6340	WSSS_THYst9807808
ACTTATCTCTCAATCT-1-WSSS_THYst9807808-He	3568	WSSS_THYst9807808
ACTTCCGAGAGTATAC-1-WSSS_THYst9807808-He	5908	WSSS_THYst9807808
ACTTCCGGTCGTACAT-1-WSSS_THYst9807808-He	4226	WSSS_THYst9807808
ACTTCCGGTGGTCCGT-1-WSSS_THYst9807808-He	4908	WSSS_THYst9807808
ACTTCCGTCCAAGAGG-1-WSSS_THYst9807808-He	5377	WSSS_THYst9807808
ACTTCGCAGACCCGCT-1-WSSS_THYst9807808-He	5013	WSSS_THYst9807808
ACTTCGCAGGGACCAT-1-WSSS_THYst9807808-He	3310	WSSS_THYst9807808
ACTTCGCCAATGCAGG-1-WSSS_THYst9807808-He	6233	WSSS_THYst9807808
ACTTCGCCACATTGTG-1-WSSS_THYst9807808-He	7569	WSSS_THYst9807808
ACTTCGCCAGATAAAC-1-WSSS_THYst9807808-He	4253	WSSS_THYst9807808
ACTTCGCGTCAAGCCC-1-WSSS_THYst9807808-He	4183	WSSS_THYst9807808
ACTTCGCTCGCTTGAA-1-WSSS_THYst9807808-He	3897	WSSS_THYst9807808
ACTTCGCTCTACCTTA-1-WSSS_THYst9807808-He	5302	WSSS_THYst9807808
ACTTTCAAGAGCAGAA-1-WSSS_THYst9807808-He	2644	WSSS_THYst9807808
ACTTTCAAGAGGGTGG-1-WSSS_THYst9807808-He	3678	WSSS_THYst9807808
ACTTTCAAGATACTGA-1-WSSS_THYst9807808-He	4495	WSSS_THYst9807808
ACTTTCAAGGCTTTCA-1-WSSS_THYst9807808-He	5247	WSSS_THYst9807808
ACTTTCACAAGCAATA-1-WSSS_THYst9807808-He	4183	WSSS_THYst9807808
ACTTTCAGTCTCAGGC-1-WSSS_THYst9807808-He	5468	WSSS_THYst9807808
ACTTTCAGTGCGGTAA-1-WSSS_THYst9807808-He	5490	WSSS_THYst9807808
ACTTTCATCGTCTAAG-1-WSSS_THYst9807808-He	7203	WSSS_THYst9807808
ACTTTCATCTCTCCGA-1-WSSS_THYst9807808-He	4111	WSSS_THYst9807808
ACTTTGTAGCTCCCTT-1-WSSS_THYst9807808-He	4305	WSSS_THYst9807808
ACTTTGTCAAGCGAAC-1-WSSS_THYst9807808-He	4630	WSSS_THYst9807808
ACTTTGTCACAATGTC-1-WSSS_THYst9807808-He	4035	WSSS_THYst9807808
ACTTTGTCACCTGAAT-1-WSSS_THYst9807808-He	5507	WSSS_THYst9807808
ACTTTGTCAGCTCTGG-1-WSSS_THYst9807808-He	4048	WSSS_THYst9807808
ACTTTGTGTACTAAGA-1-WSSS_THYst9807808-He	4121	WSSS_THYst9807808
ACTTTGTTCCTGTAAG-1-WSSS_THYst9807808-He	4293	WSSS_THYst9807808
AGAAATGAGCTGCGAA-1-WSSS_THYst9807808-He	4320	WSSS_THYst9807808
AGAAATGAGTATGAAC-1-WSSS_THYst9807808-He	5200	WSSS_THYst9807808
AGAAATGCAAGACCTT-1-WSSS_THYst9807808-He	3829	WSSS_THYst9807808
AGAAATGCACAGTGTT-1-WSSS_THYst9807808-He	4374	WSSS_THYst9807808
AGAAATGCAGAGTCAG-1-WSSS_THYst9807808-He	2850	WSSS_THYst9807808
AGAAATGCATGCAGCC-1-WSSS_THYst9807808-He	5429	WSSS_THYst9807808
AGAAATGCATGCTGCG-1-WSSS_THYst9807808-He	4561	WSSS_THYst9807808
AGAAATGGTGCTGCAC-1-WSSS_THYst9807808-He	3385	WSSS_THYst9807808
AGAAATGTCAAACCTG-1-WSSS_THYst9807808-He	4332	WSSS_THYst9807808
AGAAATGTCTGCATGA-1-WSSS_THYst9807808-He	4612	WSSS_THYst9807808
AGAACAAAGTGCCAGA-1-WSSS_THYst9807808-He	3947	WSSS_THYst9807808
AGAACAACAATGCAGG-1-WSSS_THYst9807808-He	5236	WSSS_THYst9807808
AGAACAACAGGTCAGA-1-WSSS_THYst9807808-He	4266	WSSS_THYst9807808
AGAACAAGTTGGGTTT-1-WSSS_THYst9807808-He	3837	WSSS_THYst9807808
AGAACAAGTTGGTGTT-1-WSSS_THYst9807808-He	3696	WSSS_THYst9807808
AGAACAATCCGGTAGC-1-WSSS_THYst9807808-He	8335	WSSS_THYst9807808
AGAACAATCGCTTGCT-1-WSSS_THYst9807808-He	5405	WSSS_THYst9807808
AGAACCTAGAGGCGTT-1-WSSS_THYst9807808-He	4943	WSSS_THYst9807808
AGAACCTAGATCACTC-1-WSSS_THYst9807808-He	3673	WSSS_THYst9807808
AGAACCTAGTTGTAAG-1-WSSS_THYst9807808-He	3259	WSSS_THYst9807808
AGAACCTGTGTCATTG-1-WSSS_THYst9807808-He	4874	WSSS_THYst9807808
AGAACCTTCTCTATAC-1-WSSS_THYst9807808-He	3888	WSSS_THYst9807808
AGAAGCGAGGATGAGA-1-WSSS_THYst9807808-He	5950	WSSS_THYst9807808
AGAAGCGCACAGTCCG-1-WSSS_THYst9807808-He	4774	WSSS_THYst9807808
AGAAGCGCACCCAATA-1-WSSS_THYst9807808-He	3504	WSSS_THYst9807808
AGAAGCGCAGGATTCT-1-WSSS_THYst9807808-He	3212	WSSS_THYst9807808
AGAAGCGGTGATTGGG-1-WSSS_THYst9807808-He	2556	WSSS_THYst9807808
AGAAGCGTCTGTTGGA-1-WSSS_THYst9807808-He	4770	WSSS_THYst9807808
AGAAGTAAGTAACGAT-1-WSSS_THYst9807808-He	2989	WSSS_THYst9807808
AGAAGTAAGTGGCAGT-1-WSSS_THYst9807808-He	5337	WSSS_THYst9807808
AGAAGTAAGTTCATCG-1-WSSS_THYst9807808-He	4411	WSSS_THYst9807808
AGAAGTACAGCTGAAG-1-WSSS_THYst9807808-He	5191	WSSS_THYst9807808
AGAAGTATCATCCTAT-1-WSSS_THYst9807808-He	3208	WSSS_THYst9807808
AGACAAAAGCATACTC-1-WSSS_THYst9807808-He	3852	WSSS_THYst9807808
AGACAAACACACCTAA-1-WSSS_THYst9807808-He	4210	WSSS_THYst9807808
AGACAAACACCATAAC-1-WSSS_THYst9807808-He	4501	WSSS_THYst9807808
AGACAAACACTTCATT-1-WSSS_THYst9807808-He	5088	WSSS_THYst9807808
AGACAAAGTTACGCCG-1-WSSS_THYst9807808-He	4870	WSSS_THYst9807808
AGACACTAGGTAGGCT-1-WSSS_THYst9807808-He	6204	WSSS_THYst9807808
AGACACTCAAGCGCAA-1-WSSS_THYst9807808-He	5733	WSSS_THYst9807808
AGACACTCACTTGAGT-1-WSSS_THYst9807808-He	4137	WSSS_THYst9807808
AGACACTCATGCCATA-1-WSSS_THYst9807808-He	5210	WSSS_THYst9807808
AGACACTGTCTCCTGT-1-WSSS_THYst9807808-He	4341	WSSS_THYst9807808
AGACACTTCACCTCTG-1-WSSS_THYst9807808-He	4340	WSSS_THYst9807808
AGACAGGAGATGACCG-1-WSSS_THYst9807808-He	4722	WSSS_THYst9807808
AGACAGGCAACTCCAA-1-WSSS_THYst9807808-He	4580	WSSS_THYst9807808
AGACAGGCACTTGGGC-1-WSSS_THYst9807808-He	6398	WSSS_THYst9807808
AGACAGGGTACGCTAT-1-WSSS_THYst9807808-He	5084	WSSS_THYst9807808
AGACAGGGTGAGTGAC-1-WSSS_THYst9807808-He	4366	WSSS_THYst9807808
AGACAGGTCGAACGCC-1-WSSS_THYst9807808-He	3264	WSSS_THYst9807808
AGACAGGTCTACACAG-1-WSSS_THYst9807808-He	4683	WSSS_THYst9807808
AGACAGGTCTGCGGCA-1-WSSS_THYst9807808-He	471	WSSS_THYst9807808
AGACCATCACCCAACG-1-WSSS_THYst9807808-He	4335	WSSS_THYst9807808
AGACCATCATGTAACC-1-WSSS_THYst9807808-He	5596	WSSS_THYst9807808
AGACCATCATGTTCGA-1-WSSS_THYst9807808-He	3561	WSSS_THYst9807808
AGACCATGTCTGTGCG-1-WSSS_THYst9807808-He	4894	WSSS_THYst9807808
AGACCATGTGAGAACC-1-WSSS_THYst9807808-He	5384	WSSS_THYst9807808
AGACCATTCGGACGTC-1-WSSS_THYst9807808-He	3928	WSSS_THYst9807808
AGACCCGAGAATTCAG-1-WSSS_THYst9807808-He	4620	WSSS_THYst9807808
AGACCCGAGGCAGTCA-1-WSSS_THYst9807808-He	6724	WSSS_THYst9807808
AGACCCGCAACACACT-1-WSSS_THYst9807808-He	4673	WSSS_THYst9807808
AGACCCGGTAATGCGG-1-WSSS_THYst9807808-He	645	WSSS_THYst9807808
AGACCCGGTGGTTCTA-1-WSSS_THYst9807808-He	4155	WSSS_THYst9807808
AGACTCAAGAGCAGAA-1-WSSS_THYst9807808-He	992	WSSS_THYst9807808
AGACTCAAGGGCAGAG-1-WSSS_THYst9807808-He	4306	WSSS_THYst9807808
AGACTCAAGTAGAGTT-1-WSSS_THYst9807808-He	4734	WSSS_THYst9807808
AGACTCACAAAGGCAC-1-WSSS_THYst9807808-He	3829	WSSS_THYst9807808
AGACTCACAAGGTCAG-1-WSSS_THYst9807808-He	4496	WSSS_THYst9807808
AGACTCACAGCCATTA-1-WSSS_THYst9807808-He	4128	WSSS_THYst9807808
AGACTCAGTACTCAAC-1-WSSS_THYst9807808-He	8758	WSSS_THYst9807808
AGACTCAGTATCGATC-1-WSSS_THYst9807808-He	5372	WSSS_THYst9807808
AGACTCAGTTCTAAGC-1-WSSS_THYst9807808-He	3711	WSSS_THYst9807808
AGACTCATCAAAGACA-1-WSSS_THYst9807808-He	3423	WSSS_THYst9807808
AGACTCATCCCAGCGA-1-WSSS_THYst9807808-He	3796	WSSS_THYst9807808
AGACTCATCTCGCTCA-1-WSSS_THYst9807808-He	3732	WSSS_THYst9807808
AGACTCATCTCGGTAA-1-WSSS_THYst9807808-He	4609	WSSS_THYst9807808
AGAGAATTCTTGGCTC-1-WSSS_THYst9807808-He	5425	WSSS_THYst9807808
AGAGAGCAGGATACGC-1-WSSS_THYst9807808-He	3006	WSSS_THYst9807808
AGAGAGCAGGTATAGT-1-WSSS_THYst9807808-He	4375	WSSS_THYst9807808
AGAGAGCAGTGGACGT-1-WSSS_THYst9807808-He	3671	WSSS_THYst9807808
AGAGAGCCAACGAGGT-1-WSSS_THYst9807808-He	4940	WSSS_THYst9807808
AGAGAGCGTAAGCAAT-1-WSSS_THYst9807808-He	3162	WSSS_THYst9807808
AGAGAGCGTAGAGCTG-1-WSSS_THYst9807808-He	5225	WSSS_THYst9807808
AGAGAGCGTTTGACAC-1-WSSS_THYst9807808-He	3538	WSSS_THYst9807808
AGAGAGCTCTCAAAGC-1-WSSS_THYst9807808-He	4951	WSSS_THYst9807808
AGAGCAGAGATGCTGG-1-WSSS_THYst9807808-He	2861	WSSS_THYst9807808
AGAGCAGAGTGGTGGT-1-WSSS_THYst9807808-He	3894	WSSS_THYst9807808
AGAGCAGCAGACTGCC-1-WSSS_THYst9807808-He	4179	WSSS_THYst9807808
AGAGCAGGTTAGAAGT-1-WSSS_THYst9807808-He	2887	WSSS_THYst9807808
AGAGCCCAGATCCCAT-1-WSSS_THYst9807808-He	4725	WSSS_THYst9807808
AGAGCCCCATGCTGCG-1-WSSS_THYst9807808-He	3788	WSSS_THYst9807808
AGAGCCCGTGTAAATG-1-WSSS_THYst9807808-He	3107	WSSS_THYst9807808
AGATAGAAGTGCAAAT-1-WSSS_THYst9807808-He	4546	WSSS_THYst9807808
AGATAGACAGACCATT-1-WSSS_THYst9807808-He	4502	WSSS_THYst9807808
AGATAGAGTAGGCAAC-1-WSSS_THYst9807808-He	5914	WSSS_THYst9807808
AGATAGAGTTAAGGAT-1-WSSS_THYst9807808-He	5015	WSSS_THYst9807808
AGATAGAGTTGAGAGC-1-WSSS_THYst9807808-He	3570	WSSS_THYst9807808
AGATAGAGTTGCTAGT-1-WSSS_THYst9807808-He	3847	WSSS_THYst9807808
AGATAGATCCTGCTAC-1-WSSS_THYst9807808-He	3521	WSSS_THYst9807808
AGATCCAAGAAGATCT-1-WSSS_THYst9807808-He	5012	WSSS_THYst9807808
AGATCCAAGAGCATCG-1-WSSS_THYst9807808-He	4737	WSSS_THYst9807808
AGATCCAAGGCACTCC-1-WSSS_THYst9807808-He	3649	WSSS_THYst9807808
AGATCCACACGCAGTC-1-WSSS_THYst9807808-He	7200	WSSS_THYst9807808
AGATCCACATAGGAGC-1-WSSS_THYst9807808-He	7693	WSSS_THYst9807808
AGATCCAGTGATGTAA-1-WSSS_THYst9807808-He	4825	WSSS_THYst9807808
AGATCCATCAGCGTCG-1-WSSS_THYst9807808-He	2979	WSSS_THYst9807808
AGATCCATCATCGCTC-1-WSSS_THYst9807808-He	4482	WSSS_THYst9807808
AGATCCATCCACACCT-1-WSSS_THYst9807808-He	3934	WSSS_THYst9807808
AGATCCATCGTCAGAT-1-WSSS_THYst9807808-He	4223	WSSS_THYst9807808
AGATCCATCTTCGGTC-1-WSSS_THYst9807808-He	4221	WSSS_THYst9807808
AGATCGTAGATGCAGC-1-WSSS_THYst9807808-He	4319	WSSS_THYst9807808
AGATCGTAGTTGGACG-1-WSSS_THYst9807808-He	4391	WSSS_THYst9807808
AGATCGTCAGACCCGT-1-WSSS_THYst9807808-He	3419	WSSS_THYst9807808
AGATCGTCATAGGTAA-1-WSSS_THYst9807808-He	3770	WSSS_THYst9807808
AGATCGTCATGCGGTC-1-WSSS_THYst9807808-He	4639	WSSS_THYst9807808
AGATCGTGTCTGGTTA-1-WSSS_THYst9807808-He	5012	WSSS_THYst9807808
AGATCGTGTTCAAAGA-1-WSSS_THYst9807808-He	3126	WSSS_THYst9807808
AGATGAACAGCAGTTT-1-WSSS_THYst9807808-He	4156	WSSS_THYst9807808
AGATGAACAGGCGTTC-1-WSSS_THYst9807808-He	3816	WSSS_THYst9807808
AGATGAATCACCTGTC-1-WSSS_THYst9807808-He	3731	WSSS_THYst9807808
AGATGAATCGGAGTGA-1-WSSS_THYst9807808-He	3479	WSSS_THYst9807808
AGATGAATCGGCTATA-1-WSSS_THYst9807808-He	3445	WSSS_THYst9807808
AGATGCTCAACACGAG-1-WSSS_THYst9807808-He	7417	WSSS_THYst9807808
AGATGCTCAGAGAGGG-1-WSSS_THYst9807808-He	3021	WSSS_THYst9807808
AGATGCTCATACAGAA-1-WSSS_THYst9807808-He	5721	WSSS_THYst9807808
AGATGCTGTCTTTATC-1-WSSS_THYst9807808-He	3796	WSSS_THYst9807808
AGATGCTGTGGATGAC-1-WSSS_THYst9807808-He	4840	WSSS_THYst9807808
AGATGCTGTGTAAATG-1-WSSS_THYst9807808-He	4186	WSSS_THYst9807808
AGCATCACAACCGATT-1-WSSS_THYst9807808-He	6366	WSSS_THYst9807808
AGCATCAGTAGTTACC-1-WSSS_THYst9807808-He	3658	WSSS_THYst9807808
AGCCAATAGGTTTGAA-1-WSSS_THYst9807808-He	4442	WSSS_THYst9807808
AGCCAATCAACGCATT-1-WSSS_THYst9807808-He	4697	WSSS_THYst9807808
AGCCAATCAGCCCAGT-1-WSSS_THYst9807808-He	4057	WSSS_THYst9807808
AGCCAATGTAATTAGG-1-WSSS_THYst9807808-He	4857	WSSS_THYst9807808
AGCCAATTCAACCTTT-1-WSSS_THYst9807808-He	3057	WSSS_THYst9807808
AGCCAATTCTTGTTAC-1-WSSS_THYst9807808-He	4638	WSSS_THYst9807808
AGCCACGAGACTCCGC-1-WSSS_THYst9807808-He	5043	WSSS_THYst9807808
AGCCACGCACCTGTCT-1-WSSS_THYst9807808-He	5198	WSSS_THYst9807808
AGCCACGCAGCGTGCT-1-WSSS_THYst9807808-He	3990	WSSS_THYst9807808
AGCCACGCAGTCGCAC-1-WSSS_THYst9807808-He	4217	WSSS_THYst9807808
AGCCACGGTTGCTAGT-1-WSSS_THYst9807808-He	3179	WSSS_THYst9807808
AGCCACGTCACGTAGT-1-WSSS_THYst9807808-He	3269	WSSS_THYst9807808
AGCCACGTCATTGTGG-1-WSSS_THYst9807808-He	3755	WSSS_THYst9807808
AGCCAGCAGACAACAT-1-WSSS_THYst9807808-He	3820	WSSS_THYst9807808
AGCCAGCAGCTGTGCC-1-WSSS_THYst9807808-He	5545	WSSS_THYst9807808
AGCCAGCCAGTCGCTG-1-WSSS_THYst9807808-He	1244	WSSS_THYst9807808
AGCGATTAGCCAGACA-1-WSSS_THYst9807808-He	3256	WSSS_THYst9807808
AGCGATTAGCGATGCA-1-WSSS_THYst9807808-He	3955	WSSS_THYst9807808
AGCGATTAGTGCTACT-1-WSSS_THYst9807808-He	4747	WSSS_THYst9807808
AGCGATTGTGTTATCG-1-WSSS_THYst9807808-He	4241	WSSS_THYst9807808
AGCGATTTCAGACCGC-1-WSSS_THYst9807808-He	4427	WSSS_THYst9807808
AGCGCCAAGCACTCAT-1-WSSS_THYst9807808-He	4897	WSSS_THYst9807808
AGCGCCAAGCGATCGA-1-WSSS_THYst9807808-He	4220	WSSS_THYst9807808
AGCGCCAAGGTAAAGG-1-WSSS_THYst9807808-He	3403	WSSS_THYst9807808
AGCGCCAAGTGATTCC-1-WSSS_THYst9807808-He	5371	WSSS_THYst9807808
AGCGCCACAACCTATG-1-WSSS_THYst9807808-He	4540	WSSS_THYst9807808
AGCGCCAGTTCTAACG-1-WSSS_THYst9807808-He	5300	WSSS_THYst9807808
AGCGCTGAGGGAGAAT-1-WSSS_THYst9807808-He	5421	WSSS_THYst9807808
AGCGCTGCATGAGATA-1-WSSS_THYst9807808-He	5505	WSSS_THYst9807808
AGCGCTGGTATCCTTT-1-WSSS_THYst9807808-He	3986	WSSS_THYst9807808
AGCGCTGGTGCATACT-1-WSSS_THYst9807808-He	5282	WSSS_THYst9807808
AGCGTATAGGTTTGAA-1-WSSS_THYst9807808-He	3005	WSSS_THYst9807808
AGCGTATCAAGAGCTG-1-WSSS_THYst9807808-He	2942	WSSS_THYst9807808
AGCGTCGAGACGCTCC-1-WSSS_THYst9807808-He	4185	WSSS_THYst9807808
AGCGTCGCAATCAAGA-1-WSSS_THYst9807808-He	2628	WSSS_THYst9807808
AGCGTCGCATCGTCCT-1-WSSS_THYst9807808-He	3636	WSSS_THYst9807808
AGCTACAAGGATGAGA-1-WSSS_THYst9807808-He	4602	WSSS_THYst9807808
AGCTCAAAGATTTGCC-1-WSSS_THYst9807808-He	4257	WSSS_THYst9807808
AGCTCAACAGTAGTGG-1-WSSS_THYst9807808-He	3548	WSSS_THYst9807808
AGCTCAAGTCTGTGCG-1-WSSS_THYst9807808-He	4030	WSSS_THYst9807808
AGCTCAAGTGAAGCGT-1-WSSS_THYst9807808-He	3790	WSSS_THYst9807808
AGCTCAATCAACGAGG-1-WSSS_THYst9807808-He	4188	WSSS_THYst9807808
AGCTCAATCAGTGCGC-1-WSSS_THYst9807808-He	5756	WSSS_THYst9807808
AGCTCAATCGATGGAG-1-WSSS_THYst9807808-He	7820	WSSS_THYst9807808
AGCTCAATCTCGTCGT-1-WSSS_THYst9807808-He	3036	WSSS_THYst9807808
AGCTCAATCTTCGTGC-1-WSSS_THYst9807808-He	3049	WSSS_THYst9807808
AGCTCAATCTTTCAGT-1-WSSS_THYst9807808-He	6585	WSSS_THYst9807808
AGCTTCCCAACAAGTA-1-WSSS_THYst9807808-He	3952	WSSS_THYst9807808
AGCTTCCCAATTCTTC-1-WSSS_THYst9807808-He	4184	WSSS_THYst9807808
AGCTTCCCAGATAAAC-1-WSSS_THYst9807808-He	5187	WSSS_THYst9807808
AGCTTCCCAGCAATTC-1-WSSS_THYst9807808-He	4188	WSSS_THYst9807808
AGCTTCCGTCAACCTA-1-WSSS_THYst9807808-He	3810	WSSS_THYst9807808
AGCTTCCGTGGCCTCA-1-WSSS_THYst9807808-He	3670	WSSS_THYst9807808
AGCTTCCGTTAGTTCG-1-WSSS_THYst9807808-He	3828	WSSS_THYst9807808
AGCTTCCTCACCTTAT-1-WSSS_THYst9807808-He	4587	WSSS_THYst9807808
AGCTTCCTCATAGCAC-1-WSSS_THYst9807808-He	5250	WSSS_THYst9807808
AGGAAATAGCCTCCAG-1-WSSS_THYst9807808-He	3561	WSSS_THYst9807808
AGGAAATAGCGCTTCG-1-WSSS_THYst9807808-He	4699	WSSS_THYst9807808
AGGAAATAGTATGTAG-1-WSSS_THYst9807808-He	2913	WSSS_THYst9807808
AGGAAATCAACGCATT-1-WSSS_THYst9807808-He	3571	WSSS_THYst9807808
AGGAAATCATTGGGAG-1-WSSS_THYst9807808-He	3090	WSSS_THYst9807808
AGGAAATTCCCTAGGG-1-WSSS_THYst9807808-He	4058	WSSS_THYst9807808
AGGAATAAGACCTTTG-1-WSSS_THYst9807808-He	3177	WSSS_THYst9807808
AGGAATACATGATCTG-1-WSSS_THYst9807808-He	5017	WSSS_THYst9807808
AGGAATAGTCCACAGC-1-WSSS_THYst9807808-He	4457	WSSS_THYst9807808
AGGAATAGTGTCCGTG-1-WSSS_THYst9807808-He	3374	WSSS_THYst9807808
AGGAATATCCCAACTC-1-WSSS_THYst9807808-He	4247	WSSS_THYst9807808
AGGAATATCGGACTTA-1-WSSS_THYst9807808-He	6863	WSSS_THYst9807808
AGGACGAAGGACAACC-1-WSSS_THYst9807808-He	3505	WSSS_THYst9807808
AGGACGAAGGTGCCAA-1-WSSS_THYst9807808-He	3854	WSSS_THYst9807808
AGGACGAAGTAACGTA-1-WSSS_THYst9807808-He	1216	WSSS_THYst9807808
AGGACGACAACTCGTA-1-WSSS_THYst9807808-He	3033	WSSS_THYst9807808
AGGACGACATCCGAGC-1-WSSS_THYst9807808-He	5404	WSSS_THYst9807808
AGGACGAGTCTGATAC-1-WSSS_THYst9807808-He	3676	WSSS_THYst9807808
AGGACGATCACCCATC-1-WSSS_THYst9807808-He	3813	WSSS_THYst9807808
AGGACTTCATTGGGAG-1-WSSS_THYst9807808-He	3510	WSSS_THYst9807808
AGGACTTGTGCAAGAC-1-WSSS_THYst9807808-He	5512	WSSS_THYst9807808
AGGACTTTCGAGTCCG-1-WSSS_THYst9807808-He	3765	WSSS_THYst9807808
AGGACTTTCGTTGTAG-1-WSSS_THYst9807808-He	3713	WSSS_THYst9807808
AGGAGGTAGAGAGCGG-1-WSSS_THYst9807808-He	4739	WSSS_THYst9807808
AGGAGGTAGGCGCTTC-1-WSSS_THYst9807808-He	3766	WSSS_THYst9807808
AGGAGGTCAAGTTGGG-1-WSSS_THYst9807808-He	4084	WSSS_THYst9807808
AGGAGGTCAGCGTATT-1-WSSS_THYst9807808-He	3686	WSSS_THYst9807808
AGGAGGTGTATCGTAC-1-WSSS_THYst9807808-He	4935	WSSS_THYst9807808
AGGATAAAGTAGTGCG-1-WSSS_THYst9807808-He	3478	WSSS_THYst9807808
AGGATAAAGTCGGCAA-1-WSSS_THYst9807808-He	5685	WSSS_THYst9807808
AGGATAACAATGTCTG-1-WSSS_THYst9807808-He	4629	WSSS_THYst9807808
AGGATAACAGCTGTGC-1-WSSS_THYst9807808-He	7190	WSSS_THYst9807808
AGGATAACATCGTTCC-1-WSSS_THYst9807808-He	3609	WSSS_THYst9807808
AGGATAAGTGACAGCA-1-WSSS_THYst9807808-He	3508	WSSS_THYst9807808
AGGATAAGTGAGCTCC-1-WSSS_THYst9807808-He	5915	WSSS_THYst9807808
AGGATAAGTGTTGACT-1-WSSS_THYst9807808-He	4216	WSSS_THYst9807808
AGGATAATCGGCATCG-1-WSSS_THYst9807808-He	4992	WSSS_THYst9807808
AGGATAATCTTAGCTT-1-WSSS_THYst9807808-He	5695	WSSS_THYst9807808
AGGATCTAGGACATCG-1-WSSS_THYst9807808-He	3447	WSSS_THYst9807808
AGGATCTCACCGTGAC-1-WSSS_THYst9807808-He	3146	WSSS_THYst9807808
AGGATCTCATAGATCC-1-WSSS_THYst9807808-He	5927	WSSS_THYst9807808
AGGATCTGTCAGTCCG-1-WSSS_THYst9807808-He	4105	WSSS_THYst9807808
AGGATCTGTTGGGATG-1-WSSS_THYst9807808-He	3504	WSSS_THYst9807808
AGGATCTTCAGGAACG-1-WSSS_THYst9807808-He	3333	WSSS_THYst9807808
AGGCATTAGTCCTGCG-1-WSSS_THYst9807808-He	5351	WSSS_THYst9807808
AGGCATTCATTGAGGG-1-WSSS_THYst9807808-He	4306	WSSS_THYst9807808
AGGCATTGTCGTCTCT-1-WSSS_THYst9807808-He	2891	WSSS_THYst9807808
AGGCCACAGATTGACA-1-WSSS_THYst9807808-He	3250	WSSS_THYst9807808
AGGCCACAGGGTGAGG-1-WSSS_THYst9807808-He	3714	WSSS_THYst9807808
AGGCCACAGGTGCAGT-1-WSSS_THYst9807808-He	4580	WSSS_THYst9807808
AGGCCACCACCTGATA-1-WSSS_THYst9807808-He	3587	WSSS_THYst9807808
AGGCCACCAGGTTCCG-1-WSSS_THYst9807808-He	3445	WSSS_THYst9807808
AGGCCACCATCTGTTT-1-WSSS_THYst9807808-He	4066	WSSS_THYst9807808
AGGCCACTCATTTGCT-1-WSSS_THYst9807808-He	3396	WSSS_THYst9807808
AGGCCACTCCTTCAGC-1-WSSS_THYst9807808-He	4909	WSSS_THYst9807808
AGGCTGCAGGCCCAAA-1-WSSS_THYst9807808-He	7443	WSSS_THYst9807808
AGGCTGCAGGCTCACC-1-WSSS_THYst9807808-He	3402	WSSS_THYst9807808
AGGCTGCGTACCTAGT-1-WSSS_THYst9807808-He	4579	WSSS_THYst9807808
AGGCTGCGTGCTTCAA-1-WSSS_THYst9807808-He	4552	WSSS_THYst9807808
AGGCTGCGTGGCCTCA-1-WSSS_THYst9807808-He	5827	WSSS_THYst9807808
AGGCTGCGTTGTAGCT-1-WSSS_THYst9807808-He	3822	WSSS_THYst9807808
AGGCTGCTCAAATGAG-1-WSSS_THYst9807808-He	3887	WSSS_THYst9807808
AGGCTGCTCCACTGGG-1-WSSS_THYst9807808-He	7079	WSSS_THYst9807808
AGGGAGTAGGGACAGG-1-WSSS_THYst9807808-He	3720	WSSS_THYst9807808
AGGGAGTAGGGTGGGA-1-WSSS_THYst9807808-He	3746	WSSS_THYst9807808
AGGGAGTGTACAAGCG-1-WSSS_THYst9807808-He	2763	WSSS_THYst9807808
AGGGAGTGTATCTTCT-1-WSSS_THYst9807808-He	6773	WSSS_THYst9807808
AGGGCCTAGGGATGTC-1-WSSS_THYst9807808-He	5024	WSSS_THYst9807808
AGGGCCTAGTCAATCC-1-WSSS_THYst9807808-He	3585	WSSS_THYst9807808
AGGGCCTCATCACGGC-1-WSSS_THYst9807808-He	4389	WSSS_THYst9807808
AGGGCCTGTAACGGTG-1-WSSS_THYst9807808-He	4967	WSSS_THYst9807808
AGGGCCTTCAACTGAC-1-WSSS_THYst9807808-He	4458	WSSS_THYst9807808
AGGGCCTTCTTTCAGT-1-WSSS_THYst9807808-He	4601	WSSS_THYst9807808
AGGGCCTTCTTTCTAG-1-WSSS_THYst9807808-He	5140	WSSS_THYst9807808
AGGGCTCAGACCAGAC-1-WSSS_THYst9807808-He	4780	WSSS_THYst9807808
AGGGCTCAGATCACTC-1-WSSS_THYst9807808-He	4110	WSSS_THYst9807808
AGGGCTCAGGCGAAGG-1-WSSS_THYst9807808-He	3444	WSSS_THYst9807808
AGGGCTCAGGTTCCAT-1-WSSS_THYst9807808-He	6625	WSSS_THYst9807808
AGGGCTCCACAAATCC-1-WSSS_THYst9807808-He	5290	WSSS_THYst9807808
AGGGCTCCACCTGCTT-1-WSSS_THYst9807808-He	4376	WSSS_THYst9807808
AGGGCTCGTAATTGGA-1-WSSS_THYst9807808-He	4790	WSSS_THYst9807808
AGGGCTCGTGGTCTGC-1-WSSS_THYst9807808-He	3282	WSSS_THYst9807808
AGGGCTCGTTGCCGAC-1-WSSS_THYst9807808-He	2935	WSSS_THYst9807808
AGGGCTCTCCTTCTGG-1-WSSS_THYst9807808-He	3924	WSSS_THYst9807808
AGGGCTCTCTCAGTCC-1-WSSS_THYst9807808-He	7254	WSSS_THYst9807808
AGGGTCCAGCTAATGA-1-WSSS_THYst9807808-He	3276	WSSS_THYst9807808
AGGGTCCAGGGCCTCT-1-WSSS_THYst9807808-He	3274	WSSS_THYst9807808
AGGGTCCCAACAGCCC-1-WSSS_THYst9807808-He	3722	WSSS_THYst9807808
AGGGTCCGTAACGGTG-1-WSSS_THYst9807808-He	4056	WSSS_THYst9807808
AGGGTCCGTCCGATCG-1-WSSS_THYst9807808-He	2344	WSSS_THYst9807808
AGGGTCCTCATTCACT-1-WSSS_THYst9807808-He	3308	WSSS_THYst9807808
AGGGTCCTCTTACGGA-1-WSSS_THYst9807808-He	4538	WSSS_THYst9807808
AGGGTGAAGATCCTAC-1-WSSS_THYst9807808-He	4058	WSSS_THYst9807808
AGGGTGACAAATGGAT-1-WSSS_THYst9807808-He	3416	WSSS_THYst9807808
AGGGTTTAGGACCCAA-1-WSSS_THYst9807808-He	4883	WSSS_THYst9807808
AGGGTTTCAATACCTG-1-WSSS_THYst9807808-He	5132	WSSS_THYst9807808
AGGGTTTCATCCAATG-1-WSSS_THYst9807808-He	4242	WSSS_THYst9807808
AGGGTTTCATGTGGCC-1-WSSS_THYst9807808-He	4837	WSSS_THYst9807808
AGGGTTTGTATCACCA-1-WSSS_THYst9807808-He	5412	WSSS_THYst9807808
AGGGTTTTCACCTTGC-1-WSSS_THYst9807808-He	3650	WSSS_THYst9807808
AGGGTTTTCCGGACTG-1-WSSS_THYst9807808-He	3511	WSSS_THYst9807808
AGGGTTTTCCTGTAGA-1-WSSS_THYst9807808-He	4009	WSSS_THYst9807808
AGGGTTTTCGAAGTGG-1-WSSS_THYst9807808-He	4994	WSSS_THYst9807808
AGGTAGGAGTGAGTTA-1-WSSS_THYst9807808-He	3908	WSSS_THYst9807808
AGGTAGGTCATGCTAG-1-WSSS_THYst9807808-He	3830	WSSS_THYst9807808
AGGTAGGTCGGTAAGG-1-WSSS_THYst9807808-He	3670	WSSS_THYst9807808
AGGTCATAGAATCCCT-1-WSSS_THYst9807808-He	3854	WSSS_THYst9807808
AGGTCATAGCATTTGC-1-WSSS_THYst9807808-He	3986	WSSS_THYst9807808
AGGTCATAGCCAAGGT-1-WSSS_THYst9807808-He	3594	WSSS_THYst9807808
AGGTCATCAACAAGTA-1-WSSS_THYst9807808-He	5927	WSSS_THYst9807808
AGGTCATGTGAACTAA-1-WSSS_THYst9807808-He	2685	WSSS_THYst9807808
AGGTCATTCAATCAGC-1-WSSS_THYst9807808-He	4245	WSSS_THYst9807808
AGGTCATTCCCGAGTG-1-WSSS_THYst9807808-He	5462	WSSS_THYst9807808
AGGTCATTCGGTAACT-1-WSSS_THYst9807808-He	4546	WSSS_THYst9807808
AGGTCTAGTCTCCTGT-1-WSSS_THYst9807808-He	6548	WSSS_THYst9807808
AGGTCTAGTGAGTCAG-1-WSSS_THYst9807808-He	3524	WSSS_THYst9807808
AGGTCTATCATTCACT-1-WSSS_THYst9807808-He	4631	WSSS_THYst9807808
AGGTCTATCCAGTTCC-1-WSSS_THYst9807808-He	3880	WSSS_THYst9807808
AGGTCTATCGCTACGG-1-WSSS_THYst9807808-He	5680	WSSS_THYst9807808
AGGTCTATCGTCCTTG-1-WSSS_THYst9807808-He	4131	WSSS_THYst9807808
AGGTGTTAGAAACACT-1-WSSS_THYst9807808-He	4271	WSSS_THYst9807808
AGGTGTTAGGCCACCT-1-WSSS_THYst9807808-He	4916	WSSS_THYst9807808
AGGTGTTCAAGAAACT-1-WSSS_THYst9807808-He	4500	WSSS_THYst9807808
AGGTGTTCACCAACAT-1-WSSS_THYst9807808-He	3924	WSSS_THYst9807808
AGGTGTTCATGGCCCA-1-WSSS_THYst9807808-He	4570	WSSS_THYst9807808
AGGTGTTCATTGCAAC-1-WSSS_THYst9807808-He	4636	WSSS_THYst9807808
AGGTGTTTCATCCTAT-1-WSSS_THYst9807808-He	3331	WSSS_THYst9807808
AGGTGTTTCTGGGCGT-1-WSSS_THYst9807808-He	4757	WSSS_THYst9807808
AGGTTACCAAAGGATT-1-WSSS_THYst9807808-He	3668	WSSS_THYst9807808
AGGTTACCACACCTGG-1-WSSS_THYst9807808-He	4233	WSSS_THYst9807808
AGGTTACCATCTAGAC-1-WSSS_THYst9807808-He	4175	WSSS_THYst9807808
AGGTTACGTTGAGGAC-1-WSSS_THYst9807808-He	1135	WSSS_THYst9807808
AGGTTACTCATCAGTG-1-WSSS_THYst9807808-He	4378	WSSS_THYst9807808
AGGTTACTCTGGGAGA-1-WSSS_THYst9807808-He	3315	WSSS_THYst9807808
AGGTTGTAGACATGCG-1-WSSS_THYst9807808-He	4557	WSSS_THYst9807808
AGGTTGTAGCACTAAA-1-WSSS_THYst9807808-He	3275	WSSS_THYst9807808
AGGTTGTCAAGGTACG-1-WSSS_THYst9807808-He	6471	WSSS_THYst9807808
AGGTTGTCACGCAAAG-1-WSSS_THYst9807808-He	3674	WSSS_THYst9807808
AGGTTGTCATCCGAGC-1-WSSS_THYst9807808-He	3780	WSSS_THYst9807808
AGGTTGTTCAGCTTCC-1-WSSS_THYst9807808-He	4309	WSSS_THYst9807808
AGGTTGTTCGTCGATA-1-WSSS_THYst9807808-He	4161	WSSS_THYst9807808
AGGTTGTTCTTGGCTC-1-WSSS_THYst9807808-He	4519	WSSS_THYst9807808
AGTAACCAGGGACTGT-1-WSSS_THYst9807808-He	5459	WSSS_THYst9807808
AGTAACCCAAATTGGA-1-WSSS_THYst9807808-He	4265	WSSS_THYst9807808
AGTAACCGTCGCCTAG-1-WSSS_THYst9807808-He	3502	WSSS_THYst9807808
AGTAACCGTGCTGCAC-1-WSSS_THYst9807808-He	1114	WSSS_THYst9807808
AGTAACCGTTGTGTAC-1-WSSS_THYst9807808-He	2967	WSSS_THYst9807808
AGTAACCTCCAACCAA-1-WSSS_THYst9807808-He	3690	WSSS_THYst9807808
AGTAACCTCGTGGTAT-1-WSSS_THYst9807808-He	4232	WSSS_THYst9807808
AGTACCAAGGCTCTAT-1-WSSS_THYst9807808-He	4010	WSSS_THYst9807808
AGTACCAAGGTTCTAC-1-WSSS_THYst9807808-He	4051	WSSS_THYst9807808
AGTACCACAATTAGGA-1-WSSS_THYst9807808-He	6425	WSSS_THYst9807808
AGTACCAGTAGTGATA-1-WSSS_THYst9807808-He	4400	WSSS_THYst9807808
AGTACCATCCTACGAA-1-WSSS_THYst9807808-He	4682	WSSS_THYst9807808
AGTACCATCTCCTGTG-1-WSSS_THYst9807808-He	3681	WSSS_THYst9807808
AGTACTGAGTGGCAGT-1-WSSS_THYst9807808-He	4298	WSSS_THYst9807808
AGTACTGCACTGGCCA-1-WSSS_THYst9807808-He	4339	WSSS_THYst9807808
AGTACTGCATCGCTCT-1-WSSS_THYst9807808-He	4622	WSSS_THYst9807808
AGTACTGGTAACCAGG-1-WSSS_THYst9807808-He	5943	WSSS_THYst9807808
AGTACTGGTAGTCTTG-1-WSSS_THYst9807808-He	3726	WSSS_THYst9807808
AGTACTGGTTATCTTC-1-WSSS_THYst9807808-He	5655	WSSS_THYst9807808
AGTACTGTCAAACCTG-1-WSSS_THYst9807808-He	4286	WSSS_THYst9807808
AGTACTGTCTGGAAGG-1-WSSS_THYst9807808-He	3423	WSSS_THYst9807808
AGTAGCTAGTGGTTAA-1-WSSS_THYst9807808-He	5054	WSSS_THYst9807808
AGTAGCTCAATCGTCA-1-WSSS_THYst9807808-He	4144	WSSS_THYst9807808
AGTAGCTCAGGTTACT-1-WSSS_THYst9807808-He	5253	WSSS_THYst9807808
AGTAGCTCATAGGTTC-1-WSSS_THYst9807808-He	4586	WSSS_THYst9807808
AGTAGCTCATCGATGT-1-WSSS_THYst9807808-He	4129	WSSS_THYst9807808
AGTAGCTCATGTGACT-1-WSSS_THYst9807808-He	3529	WSSS_THYst9807808
AGTAGCTGTGACTATC-1-WSSS_THYst9807808-He	5104	WSSS_THYst9807808
AGTAGCTGTGCAGATG-1-WSSS_THYst9807808-He	4934	WSSS_THYst9807808
AGTAGCTTCGAACGCC-1-WSSS_THYst9807808-He	7028	WSSS_THYst9807808
AGTAGCTTCGCCGAAC-1-WSSS_THYst9807808-He	1323	WSSS_THYst9807808
AGTAGCTTCTAACGGT-1-WSSS_THYst9807808-He	6302	WSSS_THYst9807808
AGTAGTCAGAAGAACG-1-WSSS_THYst9807808-He	6340	WSSS_THYst9807808
AGTAGTCAGACGCATG-1-WSSS_THYst9807808-He	3527	WSSS_THYst9807808
AGTAGTCAGAGGCGTT-1-WSSS_THYst9807808-He	3555	WSSS_THYst9807808
AGTAGTCAGCGCCCAT-1-WSSS_THYst9807808-He	4715	WSSS_THYst9807808
AGTAGTCAGGATATAC-1-WSSS_THYst9807808-He	4850	WSSS_THYst9807808
AGTAGTCCAAGTGGAC-1-WSSS_THYst9807808-He	4204	WSSS_THYst9807808
AGTAGTCCATAATGCC-1-WSSS_THYst9807808-He	2841	WSSS_THYst9807808
AGTAGTCCATTGAGCT-1-WSSS_THYst9807808-He	3059	WSSS_THYst9807808
AGTAGTCCATTGTAGC-1-WSSS_THYst9807808-He	3567	WSSS_THYst9807808
AGTAGTCGTAAGGAGA-1-WSSS_THYst9807808-He	3820	WSSS_THYst9807808
AGTAGTCGTCCTGTCT-1-WSSS_THYst9807808-He	3959	WSSS_THYst9807808
AGTAGTCTCGCCAGAC-1-WSSS_THYst9807808-He	4529	WSSS_THYst9807808
AGTCAACAGATTCGCT-1-WSSS_THYst9807808-He	1862	WSSS_THYst9807808
AGTCAACAGGAACGCT-1-WSSS_THYst9807808-He	5095	WSSS_THYst9807808
AGTCAACAGTCGGCAA-1-WSSS_THYst9807808-He	4554	WSSS_THYst9807808
AGTCAACAGTTGCTGT-1-WSSS_THYst9807808-He	5134	WSSS_THYst9807808
AGTCAACCAACGACAG-1-WSSS_THYst9807808-He	3416	WSSS_THYst9807808
AGTCAACCACGACTAT-1-WSSS_THYst9807808-He	3427	WSSS_THYst9807808
AGTCAACCATCCTCAC-1-WSSS_THYst9807808-He	4674	WSSS_THYst9807808
AGTCAACGTACCGCGT-1-WSSS_THYst9807808-He	3688	WSSS_THYst9807808
AGTCAACGTCTGCGCA-1-WSSS_THYst9807808-He	5015	WSSS_THYst9807808
AGTCAACTCATCAGTG-1-WSSS_THYst9807808-He	4298	WSSS_THYst9807808
AGTCACAAGAGGTTAT-1-WSSS_THYst9807808-He	3811	WSSS_THYst9807808
AGTCACAAGCACTGGA-1-WSSS_THYst9807808-He	3474	WSSS_THYst9807808
AGTCACAAGGGCCCTT-1-WSSS_THYst9807808-He	4730	WSSS_THYst9807808
AGTCACAAGTGATGGC-1-WSSS_THYst9807808-He	3583	WSSS_THYst9807808
AGTCACAGTCAAAGTA-1-WSSS_THYst9807808-He	4027	WSSS_THYst9807808
AGTCACAGTTAGAAAC-1-WSSS_THYst9807808-He	3653	WSSS_THYst9807808
AGTCACATCCACGTAA-1-WSSS_THYst9807808-He	3234	WSSS_THYst9807808
AGTCACATCTATACGG-1-WSSS_THYst9807808-He	4671	WSSS_THYst9807808
AGTCATGAGCGTATGG-1-WSSS_THYst9807808-He	4924	WSSS_THYst9807808
AGTCATGGTCACTCTC-1-WSSS_THYst9807808-He	4117	WSSS_THYst9807808
AGTCATGGTTTGATCG-1-WSSS_THYst9807808-He	5209	WSSS_THYst9807808
AGTCATGTCAGGAGAC-1-WSSS_THYst9807808-He	4227	WSSS_THYst9807808
AGTCATGTCCACGTAA-1-WSSS_THYst9807808-He	3031	WSSS_THYst9807808
AGTCATGTCGACCTAA-1-WSSS_THYst9807808-He	3636	WSSS_THYst9807808
AGTCTCCAGCTGAAGC-1-WSSS_THYst9807808-He	3515	WSSS_THYst9807808
AGTCTCCCACATAGCT-1-WSSS_THYst9807808-He	3138	WSSS_THYst9807808
AGTCTCCGTAGTTAGA-1-WSSS_THYst9807808-He	4121	WSSS_THYst9807808
AGTCTCCGTCTACAAC-1-WSSS_THYst9807808-He	4147	WSSS_THYst9807808
AGTCTCCGTTGCTTGA-1-WSSS_THYst9807808-He	4032	WSSS_THYst9807808
AGTCTCCTCGACGCGT-1-WSSS_THYst9807808-He	5459	WSSS_THYst9807808
AGTCTCCTCTATCGTT-1-WSSS_THYst9807808-He	4003	WSSS_THYst9807808
AGTCTCCTCTCATAGG-1-WSSS_THYst9807808-He	3605	WSSS_THYst9807808
AGTGACTAGCACGTCC-1-WSSS_THYst9807808-He	3505	WSSS_THYst9807808
AGTGACTAGCCTATTG-1-WSSS_THYst9807808-He	5848	WSSS_THYst9807808
AGTGACTAGGCTTCCG-1-WSSS_THYst9807808-He	4887	WSSS_THYst9807808
AGTGACTAGTATGAGT-1-WSSS_THYst9807808-He	4116	WSSS_THYst9807808
AGTGACTGTCAGCGTC-1-WSSS_THYst9807808-He	3536	WSSS_THYst9807808
AGTGACTGTCATCGGC-1-WSSS_THYst9807808-He	4490	WSSS_THYst9807808
AGTGACTGTCGCTGCA-1-WSSS_THYst9807808-He	3519	WSSS_THYst9807808
AGTGACTGTGCTTATG-1-WSSS_THYst9807808-He	4011	WSSS_THYst9807808
AGTGACTTCAAGGACG-1-WSSS_THYst9807808-He	4227	WSSS_THYst9807808
AGTGACTTCAGAACCT-1-WSSS_THYst9807808-He	5659	WSSS_THYst9807808
AGTGACTTCTATACGG-1-WSSS_THYst9807808-He	3990	WSSS_THYst9807808
AGTGATCAGGTAGACC-1-WSSS_THYst9807808-He	3255	WSSS_THYst9807808
AGTGATCCAATTGAAG-1-WSSS_THYst9807808-He	4294	WSSS_THYst9807808
AGTGATCCATACCACA-1-WSSS_THYst9807808-He	3512	WSSS_THYst9807808
AGTGATCCATGACAGG-1-WSSS_THYst9807808-He	5949	WSSS_THYst9807808
AGTGATCGTCACCCTT-1-WSSS_THYst9807808-He	3696	WSSS_THYst9807808
AGTGATCGTCTTCAAG-1-WSSS_THYst9807808-He	4401	WSSS_THYst9807808
AGTGATCGTTCTCGTC-1-WSSS_THYst9807808-He	4876	WSSS_THYst9807808
AGTGATCTCCGCCTAT-1-WSSS_THYst9807808-He	3720	WSSS_THYst9807808
AGTGCCGAGCACGATG-1-WSSS_THYst9807808-He	3741	WSSS_THYst9807808
AGTGCCGAGCTAGTTC-1-WSSS_THYst9807808-He	3042	WSSS_THYst9807808
AGTGCCGTCTGTCCCA-1-WSSS_THYst9807808-He	3547	WSSS_THYst9807808
AGTGTTGAGCTCTTCC-1-WSSS_THYst9807808-He	5232	WSSS_THYst9807808
AGTGTTGAGGGTTTCT-1-WSSS_THYst9807808-He	2301	WSSS_THYst9807808
AGTGTTGAGTGAGCCA-1-WSSS_THYst9807808-He	3789	WSSS_THYst9807808
AGTGTTGCAACCACAT-1-WSSS_THYst9807808-He	5521	WSSS_THYst9807808
AGTGTTGGTCGCACAC-1-WSSS_THYst9807808-He	5139	WSSS_THYst9807808
AGTGTTGTCGATTGGT-1-WSSS_THYst9807808-He	4185	WSSS_THYst9807808
AGTTAGCAGAGGCCAT-1-WSSS_THYst9807808-He	6348	WSSS_THYst9807808
AGTTAGCCAAGTGATA-1-WSSS_THYst9807808-He	4834	WSSS_THYst9807808
AGTTAGCCACCCTGTT-1-WSSS_THYst9807808-He	4354	WSSS_THYst9807808
AGTTAGCGTACCGTCG-1-WSSS_THYst9807808-He	2720	WSSS_THYst9807808
AGTTAGCTCAACCTCC-1-WSSS_THYst9807808-He	4289	WSSS_THYst9807808
AGTTCCCAGGAACATT-1-WSSS_THYst9807808-He	4267	WSSS_THYst9807808
AGTTCCCCAATAGTAG-1-WSSS_THYst9807808-He	4760	WSSS_THYst9807808
AGTTCCCCACTGTGTA-1-WSSS_THYst9807808-He	6457	WSSS_THYst9807808
AGTTCCCGTAGCGAGT-1-WSSS_THYst9807808-He	4459	WSSS_THYst9807808
AGTTCCCGTCGTCTCT-1-WSSS_THYst9807808-He	5860	WSSS_THYst9807808
AGTTCGACAATAGGAT-1-WSSS_THYst9807808-He	3719	WSSS_THYst9807808
AGTTCGAGTAGAGATT-1-WSSS_THYst9807808-He	4338	WSSS_THYst9807808
ATACCGAAGAAGAACG-1-WSSS_THYst9807808-He	2993	WSSS_THYst9807808
ATACCGAAGAGCTGCA-1-WSSS_THYst9807808-He	3716	WSSS_THYst9807808
ATACCGACAATGTGGG-1-WSSS_THYst9807808-He	4434	WSSS_THYst9807808
ATACCGACACCCTAAA-1-WSSS_THYst9807808-He	5093	WSSS_THYst9807808
ATACCGAGTGATTGGG-1-WSSS_THYst9807808-He	4880	WSSS_THYst9807808
ATACCGATCCTGTAGA-1-WSSS_THYst9807808-He	4515	WSSS_THYst9807808
ATACCTTAGGGCAATC-1-WSSS_THYst9807808-He	3710	WSSS_THYst9807808
ATACCTTCAGACCTGC-1-WSSS_THYst9807808-He	4400	WSSS_THYst9807808
ATACCTTCATTGCTTT-1-WSSS_THYst9807808-He	6235	WSSS_THYst9807808
ATACCTTGTTTCGTAG-1-WSSS_THYst9807808-He	3238	WSSS_THYst9807808
ATACCTTTCATGCCGG-1-WSSS_THYst9807808-He	4676	WSSS_THYst9807808
ATACCTTTCCACGGAC-1-WSSS_THYst9807808-He	6828	WSSS_THYst9807808
ATACTTCAGAGCATCG-1-WSSS_THYst9807808-He	4002	WSSS_THYst9807808
ATACTTCAGCACTCGC-1-WSSS_THYst9807808-He	3457	WSSS_THYst9807808
ATACTTCGTCTTGGTA-1-WSSS_THYst9807808-He	6300	WSSS_THYst9807808
ATACTTCTCAATGTCG-1-WSSS_THYst9807808-He	3023	WSSS_THYst9807808
ATACTTCTCGAGAGAC-1-WSSS_THYst9807808-He	4058	WSSS_THYst9807808
ATAGACCAGTGCAGCA-1-WSSS_THYst9807808-He	5421	WSSS_THYst9807808
ATAGACCCACGACTAT-1-WSSS_THYst9807808-He	1144	WSSS_THYst9807808
ATAGACCGTGGCTTAT-1-WSSS_THYst9807808-He	3707	WSSS_THYst9807808
ATAGACCTCACTGTTT-1-WSSS_THYst9807808-He	6795	WSSS_THYst9807808
ATAGACCTCAGGACGA-1-WSSS_THYst9807808-He	4959	WSSS_THYst9807808
ATAGAGAAGCGTCAAG-1-WSSS_THYst9807808-He	4715	WSSS_THYst9807808
ATAGAGACACCGTGGT-1-WSSS_THYst9807808-He	3761	WSSS_THYst9807808
ATAGAGACACGGCACT-1-WSSS_THYst9807808-He	3277	WSSS_THYst9807808
ATAGAGACAGCCGGTT-1-WSSS_THYst9807808-He	6150	WSSS_THYst9807808
ATAGAGAGTGCGGATA-1-WSSS_THYst9807808-He	2885	WSSS_THYst9807808
ATAGGCTAGGACCCAA-1-WSSS_THYst9807808-He	3220	WSSS_THYst9807808
ATAGGCTAGTCCTGCG-1-WSSS_THYst9807808-He	4855	WSSS_THYst9807808
ATAGGCTGTAGACGGT-1-WSSS_THYst9807808-He	4089	WSSS_THYst9807808
ATAGGCTGTGCTATTG-1-WSSS_THYst9807808-He	5120	WSSS_THYst9807808
ATAGGCTGTGTAGTGG-1-WSSS_THYst9807808-He	4760	WSSS_THYst9807808
ATATCCTAGGAAAGTG-1-WSSS_THYst9807808-He	3669	WSSS_THYst9807808
ATATCCTAGGTCTTTG-1-WSSS_THYst9807808-He	5427	WSSS_THYst9807808
ATATCCTCAAATTAGG-1-WSSS_THYst9807808-He	3352	WSSS_THYst9807808
ATATCCTCACAATCTG-1-WSSS_THYst9807808-He	3857	WSSS_THYst9807808
ATATCCTCAGCTGTTA-1-WSSS_THYst9807808-He	3185	WSSS_THYst9807808
ATATCCTGTGAACTAA-1-WSSS_THYst9807808-He	4262	WSSS_THYst9807808
ATATCCTGTGGGTCAA-1-WSSS_THYst9807808-He	3719	WSSS_THYst9807808
ATATCCTGTTCATCGA-1-WSSS_THYst9807808-He	5072	WSSS_THYst9807808
ATATCCTGTTGCTCGG-1-WSSS_THYst9807808-He	3725	WSSS_THYst9807808
ATATCCTTCTGGGATT-1-WSSS_THYst9807808-He	5728	WSSS_THYst9807808
ATCACAGAGGAGTACC-1-WSSS_THYst9807808-He	3273	WSSS_THYst9807808
ATCACAGCACTTCAGA-1-WSSS_THYst9807808-He	4591	WSSS_THYst9807808
ATCACAGGTGAGATTA-1-WSSS_THYst9807808-He	5150	WSSS_THYst9807808
ATCACAGGTTACGATC-1-WSSS_THYst9807808-He	3415	WSSS_THYst9807808
ATCACAGGTTTGGAGG-1-WSSS_THYst9807808-He	3743	WSSS_THYst9807808
ATCACAGTCATACGGT-1-WSSS_THYst9807808-He	4784	WSSS_THYst9807808
ATCACAGTCCATGAGT-1-WSSS_THYst9807808-He	3731	WSSS_THYst9807808
ATCACAGTCTCTATAC-1-WSSS_THYst9807808-He	4667	WSSS_THYst9807808
ATCACGAAGGCAGCTA-1-WSSS_THYst9807808-He	4040	WSSS_THYst9807808
ATCACGACATGCGTGC-1-WSSS_THYst9807808-He	3147	WSSS_THYst9807808
ATCACGAGTCCATAGT-1-WSSS_THYst9807808-He	4563	WSSS_THYst9807808
ATCACGATCAACGTGT-1-WSSS_THYst9807808-He	3576	WSSS_THYst9807808
ATCACGATCATGAGAA-1-WSSS_THYst9807808-He	4145	WSSS_THYst9807808
ATCACGATCTGAATGC-1-WSSS_THYst9807808-He	4302	WSSS_THYst9807808
ATCACTTAGAGAGCGG-1-WSSS_THYst9807808-He	5331	WSSS_THYst9807808
ATCACTTAGCGATGAC-1-WSSS_THYst9807808-He	5876	WSSS_THYst9807808
ATCACTTAGGGAGGTG-1-WSSS_THYst9807808-He	2757	WSSS_THYst9807808
ATCACTTAGGTAAAGG-1-WSSS_THYst9807808-He	3031	WSSS_THYst9807808
ATCACTTCACTAGGCC-1-WSSS_THYst9807808-He	4670	WSSS_THYst9807808
ATCACTTCATGCCGAC-1-WSSS_THYst9807808-He	4416	WSSS_THYst9807808
ATCACTTCATGGAACG-1-WSSS_THYst9807808-He	6241	WSSS_THYst9807808
ATCACTTCATTGCAAC-1-WSSS_THYst9807808-He	5323	WSSS_THYst9807808
ATCACTTGTAAGACCG-1-WSSS_THYst9807808-He	3254	WSSS_THYst9807808
ATCACTTGTATCTCTT-1-WSSS_THYst9807808-He	5452	WSSS_THYst9807808
ATCAGGTAGAGTTGTA-1-WSSS_THYst9807808-He	3269	WSSS_THYst9807808
ATCAGGTAGATAGTCA-1-WSSS_THYst9807808-He	3514	WSSS_THYst9807808
ATCAGGTAGATGAATC-1-WSSS_THYst9807808-He	4077	WSSS_THYst9807808
ATCAGGTCAATACAGA-1-WSSS_THYst9807808-He	5192	WSSS_THYst9807808
ATCAGGTCATTGAAAG-1-WSSS_THYst9807808-He	4947	WSSS_THYst9807808
ATCAGGTCATTGCTGA-1-WSSS_THYst9807808-He	3699	WSSS_THYst9807808
ATCAGGTGTAGTATAG-1-WSSS_THYst9807808-He	4392	WSSS_THYst9807808
ATCAGGTGTCAACCAT-1-WSSS_THYst9807808-He	3376	WSSS_THYst9807808
ATCAGGTTCCGTATGA-1-WSSS_THYst9807808-He	4220	WSSS_THYst9807808
ATCAGGTTCCTCGCAT-1-WSSS_THYst9807808-He	4871	WSSS_THYst9807808
ATCATTCAGACAACTA-1-WSSS_THYst9807808-He	4231	WSSS_THYst9807808
ATCATTCAGGATTTCC-1-WSSS_THYst9807808-He	4022	WSSS_THYst9807808
ATCATTCAGGTCACTT-1-WSSS_THYst9807808-He	6913	WSSS_THYst9807808
ATCATTCGTCCTTTGC-1-WSSS_THYst9807808-He	4490	WSSS_THYst9807808
ATCATTCGTCGATGCC-1-WSSS_THYst9807808-He	6418	WSSS_THYst9807808
ATCATTCTCATAGCAC-1-WSSS_THYst9807808-He	4136	WSSS_THYst9807808
ATCCACCAGCTAAGTA-1-WSSS_THYst9807808-He	6245	WSSS_THYst9807808
ATCCACCCATCAGTCA-1-WSSS_THYst9807808-He	4269	WSSS_THYst9807808
ATCCACCGTTGATCGT-1-WSSS_THYst9807808-He	3576	WSSS_THYst9807808
ATCCATTAGGTAATCA-1-WSSS_THYst9807808-He	4118	WSSS_THYst9807808
ATCCATTCATGCACTA-1-WSSS_THYst9807808-He	3861	WSSS_THYst9807808
ATCCATTGTAACATCC-1-WSSS_THYst9807808-He	5993	WSSS_THYst9807808
ATCCATTGTAGTCCTA-1-WSSS_THYst9807808-He	3950	WSSS_THYst9807808
ATCCATTGTATGCGTT-1-WSSS_THYst9807808-He	4052	WSSS_THYst9807808
ATCCATTTCCACTGGG-1-WSSS_THYst9807808-He	3908	WSSS_THYst9807808
ATCCCTGAGGTCATCT-1-WSSS_THYst9807808-He	4826	WSSS_THYst9807808
ATCCCTGCAACCAACT-1-WSSS_THYst9807808-He	1373	WSSS_THYst9807808
ATCCCTGGTTCGGTAT-1-WSSS_THYst9807808-He	3083	WSSS_THYst9807808
ATCCCTGTCAGACATC-1-WSSS_THYst9807808-He	3376	WSSS_THYst9807808
ATCCGTCAGGGATCAC-1-WSSS_THYst9807808-He	5848	WSSS_THYst9807808
ATCCGTCCACAGACGA-1-WSSS_THYst9807808-He	4131	WSSS_THYst9807808
ATCCGTCCATGAAGGC-1-WSSS_THYst9807808-He	5935	WSSS_THYst9807808
ATCCGTCCATGGGAAC-1-WSSS_THYst9807808-He	4427	WSSS_THYst9807808
ATCCGTCGTATTGAGA-1-WSSS_THYst9807808-He	4694	WSSS_THYst9807808
ATCCGTCTCAGAATAG-1-WSSS_THYst9807808-He	4239	WSSS_THYst9807808
ATCCTATAGCCTGAAG-1-WSSS_THYst9807808-He	9367	WSSS_THYst9807808
ATCCTATAGGGCAGTT-1-WSSS_THYst9807808-He	4237	WSSS_THYst9807808
ATCCTATCATTCACAG-1-WSSS_THYst9807808-He	5378	WSSS_THYst9807808
ATCCTATGTTGTGCCG-1-WSSS_THYst9807808-He	6027	WSSS_THYst9807808
ATCGATGAGCTGTGCC-1-WSSS_THYst9807808-He	5536	WSSS_THYst9807808
ATCGATGAGGTTATAG-1-WSSS_THYst9807808-He	3766	WSSS_THYst9807808
ATCGATGAGTAACGAT-1-WSSS_THYst9807808-He	3317	WSSS_THYst9807808
ATCGATGCACGCAAAG-1-WSSS_THYst9807808-He	4209	WSSS_THYst9807808
ATCGATGGTAAGATTG-1-WSSS_THYst9807808-He	3906	WSSS_THYst9807808
ATCGATGGTCCTATAG-1-WSSS_THYst9807808-He	4241	WSSS_THYst9807808
ATCGATGTCCATCGTC-1-WSSS_THYst9807808-He	4155	WSSS_THYst9807808
ATCGATGTCCGGCAGT-1-WSSS_THYst9807808-He	5059	WSSS_THYst9807808
ATCGATGTCGAAGAAT-1-WSSS_THYst9807808-He	3502	WSSS_THYst9807808
ATCGCCTCAGCGAACA-1-WSSS_THYst9807808-He	3199	WSSS_THYst9807808
ATCGGATAGACAACTA-1-WSSS_THYst9807808-He	3069	WSSS_THYst9807808
ATCGGATAGCCACAAG-1-WSSS_THYst9807808-He	3919	WSSS_THYst9807808
ATCGGATAGGTGCGAT-1-WSSS_THYst9807808-He	3306	WSSS_THYst9807808
ATCGGATCAACCACAT-1-WSSS_THYst9807808-He	3401	WSSS_THYst9807808
ATCGGATCAGAGCTAG-1-WSSS_THYst9807808-He	5097	WSSS_THYst9807808
ATCGGATGTGCAGATG-1-WSSS_THYst9807808-He	3461	WSSS_THYst9807808
ATCGGATGTTCGATTG-1-WSSS_THYst9807808-He	5187	WSSS_THYst9807808
ATCGGATGTTGCATTG-1-WSSS_THYst9807808-He	3916	WSSS_THYst9807808
ATCGGCGAGAATCGTA-1-WSSS_THYst9807808-He	5365	WSSS_THYst9807808
ATCGGCGCAAGAATAC-1-WSSS_THYst9807808-He	3482	WSSS_THYst9807808
ATCGGCGGTAAGCGGT-1-WSSS_THYst9807808-He	3603	WSSS_THYst9807808
ATCGGCGGTTAGAAGT-1-WSSS_THYst9807808-He	5463	WSSS_THYst9807808
ATCGGCGTCAGCTGTA-1-WSSS_THYst9807808-He	3088	WSSS_THYst9807808
ATCGTAGAGTATAGGT-1-WSSS_THYst9807808-He	4547	WSSS_THYst9807808
ATCGTAGCACATGACT-1-WSSS_THYst9807808-He	4922	WSSS_THYst9807808
ATCGTAGCATCACAGT-1-WSSS_THYst9807808-He	5669	WSSS_THYst9807808
ATCGTAGCATGGAATA-1-WSSS_THYst9807808-He	3530	WSSS_THYst9807808
ATCGTAGGTAGACAGC-1-WSSS_THYst9807808-He	4620	WSSS_THYst9807808
ATCGTAGTCCTCACGT-1-WSSS_THYst9807808-He	3646	WSSS_THYst9807808
ATCGTCCAGTTATGGA-1-WSSS_THYst9807808-He	4118	WSSS_THYst9807808
ATCGTCCCACGCTGTG-1-WSSS_THYst9807808-He	3544	WSSS_THYst9807808
ATCGTCCCAGAGGTTG-1-WSSS_THYst9807808-He	3167	WSSS_THYst9807808
ATCGTCCGTGATTCTG-1-WSSS_THYst9807808-He	6129	WSSS_THYst9807808
ATCGTCCTCCATCTAT-1-WSSS_THYst9807808-He	5734	WSSS_THYst9807808
ATCGTCCTCTTAGTTC-1-WSSS_THYst9807808-He	4356	WSSS_THYst9807808
ATCGTGAAGGCTCACC-1-WSSS_THYst9807808-He	3269	WSSS_THYst9807808
ATCGTGATCGTTCAGA-1-WSSS_THYst9807808-He	3549	WSSS_THYst9807808
ATCGTGATCTTCCCAG-1-WSSS_THYst9807808-He	4424	WSSS_THYst9807808
ATCTCTAAGGGCGAAG-1-WSSS_THYst9807808-He	4265	WSSS_THYst9807808
ATCTCTAAGGTGCTAG-1-WSSS_THYst9807808-He	4786	WSSS_THYst9807808
ATCTCTACAACTCGTA-1-WSSS_THYst9807808-He	5066	WSSS_THYst9807808
ATCTCTACAACTGTGT-1-WSSS_THYst9807808-He	4431	WSSS_THYst9807808
ATCTCTACATTGAAAG-1-WSSS_THYst9807808-He	4139	WSSS_THYst9807808
ATCTCTATCAGTGGGA-1-WSSS_THYst9807808-He	3847	WSSS_THYst9807808
ATCTTCAAGCGACATG-1-WSSS_THYst9807808-He	3139	WSSS_THYst9807808
ATCTTCAAGTGATAGT-1-WSSS_THYst9807808-He	3689	WSSS_THYst9807808
ATCTTCACATCTCGTC-1-WSSS_THYst9807808-He	5265	WSSS_THYst9807808
ATCTTCAGTCATGGCC-1-WSSS_THYst9807808-He	4362	WSSS_THYst9807808
ATCTTCATCCATTTCA-1-WSSS_THYst9807808-He	4779	WSSS_THYst9807808
ATCTTCATCGACCACG-1-WSSS_THYst9807808-He	7143	WSSS_THYst9807808
ATGAAAGAGAAGTGTT-1-WSSS_THYst9807808-He	4241	WSSS_THYst9807808
ATGAAAGCACCACATA-1-WSSS_THYst9807808-He	3388	WSSS_THYst9807808
ATGAAAGGTCTGTGCG-1-WSSS_THYst9807808-He	3067	WSSS_THYst9807808
ATGAAAGGTGGCCCAT-1-WSSS_THYst9807808-He	4342	WSSS_THYst9807808
ATGACCAAGCAGAAAG-1-WSSS_THYst9807808-He	4046	WSSS_THYst9807808
ATGACCAAGCCGTAAG-1-WSSS_THYst9807808-He	4100	WSSS_THYst9807808
ATGACCAAGTCGGCAA-1-WSSS_THYst9807808-He	6397	WSSS_THYst9807808
ATGACCACAACGATTC-1-WSSS_THYst9807808-He	5348	WSSS_THYst9807808
ATGACCACAAGACCTT-1-WSSS_THYst9807808-He	4966	WSSS_THYst9807808
ATGACCAGTCGTGGTC-1-WSSS_THYst9807808-He	529	WSSS_THYst9807808
ATGACCAGTGGCCACT-1-WSSS_THYst9807808-He	3694	WSSS_THYst9807808
ATGACCATCTTGGTCC-1-WSSS_THYst9807808-He	4131	WSSS_THYst9807808
ATGAGGGAGAAGGGAT-1-WSSS_THYst9807808-He	4759	WSSS_THYst9807808
ATGAGGGAGACGCAGT-1-WSSS_THYst9807808-He	4048	WSSS_THYst9807808
ATGAGGGAGGGAGATA-1-WSSS_THYst9807808-He	2930	WSSS_THYst9807808
ATGAGGGCAGAATCGG-1-WSSS_THYst9807808-He	5026	WSSS_THYst9807808
ATGAGGGCATAATGCC-1-WSSS_THYst9807808-He	5282	WSSS_THYst9807808
ATGAGGGCATTGAGGG-1-WSSS_THYst9807808-He	1881	WSSS_THYst9807808
ATGAGGGGTAGACAGC-1-WSSS_THYst9807808-He	4309	WSSS_THYst9807808
ATGAGGGGTAGTCACT-1-WSSS_THYst9807808-He	3222	WSSS_THYst9807808
ATGAGGGGTGTTTGCA-1-WSSS_THYst9807808-He	3259	WSSS_THYst9807808
ATGAGTCAGACTGTTC-1-WSSS_THYst9807808-He	3437	WSSS_THYst9807808
ATGAGTCCAATGTCTG-1-WSSS_THYst9807808-He	3077	WSSS_THYst9807808
ATGAGTCTCACCATGA-1-WSSS_THYst9807808-He	3882	WSSS_THYst9807808
ATGAGTCTCATTTGCT-1-WSSS_THYst9807808-He	4001	WSSS_THYst9807808
ATGAGTCTCTCATAGG-1-WSSS_THYst9807808-He	5611	WSSS_THYst9807808
ATGAGTCTCTCGCTTG-1-WSSS_THYst9807808-He	4843	WSSS_THYst9807808
ATGATCGCACGACAGA-1-WSSS_THYst9807808-He	5559	WSSS_THYst9807808
ATGATCGGTCCCTAAA-1-WSSS_THYst9807808-He	4700	WSSS_THYst9807808
ATGATCGGTCTTGCGG-1-WSSS_THYst9807808-He	3435	WSSS_THYst9807808
ATGATCGGTGATACCT-1-WSSS_THYst9807808-He	3049	WSSS_THYst9807808
ATGATCGGTTCGGCTG-1-WSSS_THYst9807808-He	2641	WSSS_THYst9807808
ATGCATGCAATTCTCT-1-WSSS_THYst9807808-He	3680	WSSS_THYst9807808
ATGCATGCAGGAGGAG-1-WSSS_THYst9807808-He	3678	WSSS_THYst9807808
ATGCATGCATCTAACG-1-WSSS_THYst9807808-He	4363	WSSS_THYst9807808
ATGCATGCATGCCGGT-1-WSSS_THYst9807808-He	5217	WSSS_THYst9807808
ATGCATGGTATCACGT-1-WSSS_THYst9807808-He	5332	WSSS_THYst9807808
ATGCCTCAGCACTCTA-1-WSSS_THYst9807808-He	6049	WSSS_THYst9807808
ATGCCTCAGGATATAC-1-WSSS_THYst9807808-He	4077	WSSS_THYst9807808
ATGCCTCCACGACGTC-1-WSSS_THYst9807808-He	3713	WSSS_THYst9807808
ATGCCTCCAGAAATTG-1-WSSS_THYst9807808-He	5507	WSSS_THYst9807808
ATGCCTCCATCTAGAC-1-WSSS_THYst9807808-He	3240	WSSS_THYst9807808
ATGCCTCTCAGAACCT-1-WSSS_THYst9807808-He	3726	WSSS_THYst9807808
ATGCGATCAGGCGTTC-1-WSSS_THYst9807808-He	3780	WSSS_THYst9807808
ATGCGATGTACCTGTA-1-WSSS_THYst9807808-He	3370	WSSS_THYst9807808
ATGCGATGTAGGATAT-1-WSSS_THYst9807808-He	3101	WSSS_THYst9807808
ATGCGATTCCTACAAG-1-WSSS_THYst9807808-He	3736	WSSS_THYst9807808
ATGCGATTCTGCTTAT-1-WSSS_THYst9807808-He	5004	WSSS_THYst9807808
ATGGAGGCAAGAGTGC-1-WSSS_THYst9807808-He	4285	WSSS_THYst9807808
ATGGAGGCAGCACAGA-1-WSSS_THYst9807808-He	4531	WSSS_THYst9807808
ATGGAGGGTCGAACAG-1-WSSS_THYst9807808-He	3450	WSSS_THYst9807808
ATGGAGGGTCGTTTCC-1-WSSS_THYst9807808-He	6723	WSSS_THYst9807808
ATGGAGGGTCTAGGCC-1-WSSS_THYst9807808-He	3638	WSSS_THYst9807808
ATGGAGGTCATTTCGT-1-WSSS_THYst9807808-He	5018	WSSS_THYst9807808
ATGGATCAGCCTTTCC-1-WSSS_THYst9807808-He	3076	WSSS_THYst9807808
ATGGATCAGTGAATAC-1-WSSS_THYst9807808-He	4075	WSSS_THYst9807808
ATGGATCCACAGCTGC-1-WSSS_THYst9807808-He	4139	WSSS_THYst9807808
ATGGATCCACCGTGGT-1-WSSS_THYst9807808-He	4226	WSSS_THYst9807808
ATGGATCCAGAGTCTT-1-WSSS_THYst9807808-He	6545	WSSS_THYst9807808
ATGGATCCAGGAAGTC-1-WSSS_THYst9807808-He	4339	WSSS_THYst9807808
ATGGATCCAGGCGTTC-1-WSSS_THYst9807808-He	3906	WSSS_THYst9807808
ATGGATCGTAACCCGC-1-WSSS_THYst9807808-He	4677	WSSS_THYst9807808
ATGGATCGTAGAGTTA-1-WSSS_THYst9807808-He	4964	WSSS_THYst9807808
ATGGATCGTCTAACGT-1-WSSS_THYst9807808-He	3691	WSSS_THYst9807808
ATGGGAGAGAGGCGGA-1-WSSS_THYst9807808-He	3902	WSSS_THYst9807808
ATGGGAGCAGTGGCTC-1-WSSS_THYst9807808-He	3683	WSSS_THYst9807808
ATGGGAGCATGATAGA-1-WSSS_THYst9807808-He	5343	WSSS_THYst9807808
ATGGGAGGTATACGGG-1-WSSS_THYst9807808-He	3641	WSSS_THYst9807808
ATGGGAGGTTGGCCGT-1-WSSS_THYst9807808-He	4069	WSSS_THYst9807808
ATGGGAGTCAGAACCT-1-WSSS_THYst9807808-He	3995	WSSS_THYst9807808
ATGGGAGTCCCAACTC-1-WSSS_THYst9807808-He	925	WSSS_THYst9807808
ATGGGAGTCCCTATTA-1-WSSS_THYst9807808-He	4049	WSSS_THYst9807808
ATGGGTTAGGTGCTTT-1-WSSS_THYst9807808-He	4048	WSSS_THYst9807808
ATGGGTTCAATGCAAA-1-WSSS_THYst9807808-He	4609	WSSS_THYst9807808
ATGGGTTCACGCGCTA-1-WSSS_THYst9807808-He	6454	WSSS_THYst9807808
ATGGGTTCAGGTGACA-1-WSSS_THYst9807808-He	4740	WSSS_THYst9807808
ATGGGTTCATCGCTAA-1-WSSS_THYst9807808-He	3936	WSSS_THYst9807808
ATGGGTTGTGCTGATT-1-WSSS_THYst9807808-He	3342	WSSS_THYst9807808
ATGGGTTGTGGCGCTT-1-WSSS_THYst9807808-He	4063	WSSS_THYst9807808
ATGGTTGAGCGAGTCA-1-WSSS_THYst9807808-He	3537	WSSS_THYst9807808
ATGGTTGCAAGAGCTG-1-WSSS_THYst9807808-He	3945	WSSS_THYst9807808
ATGGTTGCACAAGCCC-1-WSSS_THYst9807808-He	4090	WSSS_THYst9807808
ATGGTTGCACCTGCTT-1-WSSS_THYst9807808-He	4721	WSSS_THYst9807808
ATGGTTGCAGGACATG-1-WSSS_THYst9807808-He	4075	WSSS_THYst9807808
ATGGTTGGTCACTCGG-1-WSSS_THYst9807808-He	4808	WSSS_THYst9807808
ATGGTTGGTCCTACGG-1-WSSS_THYst9807808-He	4358	WSSS_THYst9807808
ATGGTTGGTTAAACCC-1-WSSS_THYst9807808-He	4157	WSSS_THYst9807808
ATGGTTGTCTTGCAGA-1-WSSS_THYst9807808-He	3656	WSSS_THYst9807808
ATGTCCCAGATGCTTC-1-WSSS_THYst9807808-He	6033	WSSS_THYst9807808
ATGTCCCAGGCTTCCG-1-WSSS_THYst9807808-He	5529	WSSS_THYst9807808
ATGTCCCCACGACGTC-1-WSSS_THYst9807808-He	4916	WSSS_THYst9807808
ATGTCCCCACTTCAAG-1-WSSS_THYst9807808-He	2976	WSSS_THYst9807808
ATGTCCCCAGAGCGTA-1-WSSS_THYst9807808-He	5472	WSSS_THYst9807808
ATGTCCCCAGTAGTGG-1-WSSS_THYst9807808-He	3864	WSSS_THYst9807808
ATGTCCCCATCTGTTT-1-WSSS_THYst9807808-He	4790	WSSS_THYst9807808
ATGTCCCGTACCTTCC-1-WSSS_THYst9807808-He	4290	WSSS_THYst9807808
ATGTCCCGTCAGACGA-1-WSSS_THYst9807808-He	4096	WSSS_THYst9807808
ATGTCCCGTGATACTC-1-WSSS_THYst9807808-He	3926	WSSS_THYst9807808
ATGTCCCGTTTCCAAG-1-WSSS_THYst9807808-He	3755	WSSS_THYst9807808
ATGTCCCTCCATCTGC-1-WSSS_THYst9807808-He	6187	WSSS_THYst9807808
ATGTCCCTCCTATTGT-1-WSSS_THYst9807808-He	2902	WSSS_THYst9807808
ATGTCTTAGACCAAGC-1-WSSS_THYst9807808-He	3840	WSSS_THYst9807808
ATGTCTTAGTCACTCA-1-WSSS_THYst9807808-He	1089	WSSS_THYst9807808
ATGTCTTAGTGGACTG-1-WSSS_THYst9807808-He	4046	WSSS_THYst9807808
ATGTCTTCACTGTGTA-1-WSSS_THYst9807808-He	4123	WSSS_THYst9807808
ATGTCTTGTGCGGCTT-1-WSSS_THYst9807808-He	3639	WSSS_THYst9807808
ATGTCTTTCTCGCGTT-1-WSSS_THYst9807808-He	954	WSSS_THYst9807808
ATGTCTTTCTGAGGCC-1-WSSS_THYst9807808-He	3481	WSSS_THYst9807808
ATTACCTAGAAGTCCG-1-WSSS_THYst9807808-He	3843	WSSS_THYst9807808
ATTACCTCACCTGCAG-1-WSSS_THYst9807808-He	808	WSSS_THYst9807808
ATTACCTGTATGCGGA-1-WSSS_THYst9807808-He	5211	WSSS_THYst9807808
ATTACTCCAAACTCGT-1-WSSS_THYst9807808-He	3638	WSSS_THYst9807808
ATTACTCCAATTTCCT-1-WSSS_THYst9807808-He	1816	WSSS_THYst9807808
ATTACTCCATCTGGGC-1-WSSS_THYst9807808-He	3906	WSSS_THYst9807808
ATTACTCGTGGATTTC-1-WSSS_THYst9807808-He	4994	WSSS_THYst9807808
ATTACTCGTTGCTCAA-1-WSSS_THYst9807808-He	3798	WSSS_THYst9807808
ATTATCCAGACATATG-1-WSSS_THYst9807808-He	3418	WSSS_THYst9807808
ATTATCCCACACCGCA-1-WSSS_THYst9807808-He	2797	WSSS_THYst9807808
ATTATCCCACGTGAGA-1-WSSS_THYst9807808-He	5787	WSSS_THYst9807808
ATTATCCGTACTGCCG-1-WSSS_THYst9807808-He	3990	WSSS_THYst9807808
ATTATCCGTGCATACT-1-WSSS_THYst9807808-He	4855	WSSS_THYst9807808
ATTATCCTCAGGCGAA-1-WSSS_THYst9807808-He	3186	WSSS_THYst9807808
ATTCACTAGACTCAAA-1-WSSS_THYst9807808-He	5733	WSSS_THYst9807808
ATTCACTAGCGACTTT-1-WSSS_THYst9807808-He	3802	WSSS_THYst9807808
ATTCACTCATCACAGT-1-WSSS_THYst9807808-He	4978	WSSS_THYst9807808
ATTCACTGTATTCCTT-1-WSSS_THYst9807808-He	7921	WSSS_THYst9807808
ATTCACTGTCACAGAG-1-WSSS_THYst9807808-He	5153	WSSS_THYst9807808
ATTCACTGTGTCCTAA-1-WSSS_THYst9807808-He	3063	WSSS_THYst9807808
ATTCACTGTTGTAAAG-1-WSSS_THYst9807808-He	3347	WSSS_THYst9807808
ATTCACTTCTTGGGCG-1-WSSS_THYst9807808-He	4715	WSSS_THYst9807808
ATTCAGGAGATTAGAC-1-WSSS_THYst9807808-He	4148	WSSS_THYst9807808
ATTCAGGAGGCTAGCA-1-WSSS_THYst9807808-He	3507	WSSS_THYst9807808
ATTCAGGCACGCTATA-1-WSSS_THYst9807808-He	4146	WSSS_THYst9807808
ATTCAGGCACTGATTG-1-WSSS_THYst9807808-He	3412	WSSS_THYst9807808
ATTCAGGCAGAGGACT-1-WSSS_THYst9807808-He	6336	WSSS_THYst9807808
ATTCAGGGTTTCGGCG-1-WSSS_THYst9807808-He	3693	WSSS_THYst9807808
ATTCAGGTCAAGCCCG-1-WSSS_THYst9807808-He	4220	WSSS_THYst9807808
ATTCAGGTCCATTGGA-1-WSSS_THYst9807808-He	2937	WSSS_THYst9807808
ATTCAGGTCGGAGTAG-1-WSSS_THYst9807808-He	3304	WSSS_THYst9807808
ATTCATCAGAGGATCC-1-WSSS_THYst9807808-He	4298	WSSS_THYst9807808
ATTCATCAGGTGATCG-1-WSSS_THYst9807808-He	2973	WSSS_THYst9807808
ATTCATCCACACCGCA-1-WSSS_THYst9807808-He	3887	WSSS_THYst9807808
ATTCATCCACTGGAAG-1-WSSS_THYst9807808-He	3543	WSSS_THYst9807808
ATTCATCCAGCGTACC-1-WSSS_THYst9807808-He	6315	WSSS_THYst9807808
ATTCATCCATGATCTG-1-WSSS_THYst9807808-He	4361	WSSS_THYst9807808
ATTCATCCATTACGGT-1-WSSS_THYst9807808-He	2911	WSSS_THYst9807808
ATTCATCGTCGCCACA-1-WSSS_THYst9807808-He	4163	WSSS_THYst9807808
ATTCATCGTTCTTGTT-1-WSSS_THYst9807808-He	3584	WSSS_THYst9807808
ATTCATCTCAGATGCT-1-WSSS_THYst9807808-He	3870	WSSS_THYst9807808
ATTCATCTCTACTTCA-1-WSSS_THYst9807808-He	4403	WSSS_THYst9807808
ATTCATCTCTATACTC-1-WSSS_THYst9807808-He	3873	WSSS_THYst9807808
ATTCCATAGAAGGTAG-1-WSSS_THYst9807808-He	2836	WSSS_THYst9807808
ATTCCATAGACATCAA-1-WSSS_THYst9807808-He	5208	WSSS_THYst9807808
ATTCCATAGGATGGCT-1-WSSS_THYst9807808-He	4331	WSSS_THYst9807808
ATTCCATGTCCACAGC-1-WSSS_THYst9807808-He	5285	WSSS_THYst9807808
ATTCCATGTGAACCGA-1-WSSS_THYst9807808-He	3520	WSSS_THYst9807808
ATTCCCGAGAGAGGGC-1-WSSS_THYst9807808-He	4848	WSSS_THYst9807808
ATTCCCGAGAGTGTTA-1-WSSS_THYst9807808-He	3242	WSSS_THYst9807808
ATTCCCGCATATTCGG-1-WSSS_THYst9807808-He	5941	WSSS_THYst9807808
ATTCCCGGTGTACATC-1-WSSS_THYst9807808-He	3486	WSSS_THYst9807808
ATTCCCGGTTTCAGAC-1-WSSS_THYst9807808-He	4604	WSSS_THYst9807808
ATTCCCGTCTCCTACG-1-WSSS_THYst9807808-He	4457	WSSS_THYst9807808
ATTCCTAAGACCATGG-1-WSSS_THYst9807808-He	5613	WSSS_THYst9807808
ATTCCTAAGGATACCG-1-WSSS_THYst9807808-He	3000	WSSS_THYst9807808
ATTCCTAGTATCCTCC-1-WSSS_THYst9807808-He	4206	WSSS_THYst9807808
ATTCCTAGTCAGACTT-1-WSSS_THYst9807808-He	3828	WSSS_THYst9807808
ATTCCTATCAAGAGTA-1-WSSS_THYst9807808-He	4654	WSSS_THYst9807808
ATTCCTATCATGTCTT-1-WSSS_THYst9807808-He	6982	WSSS_THYst9807808
ATTCCTATCCTGGTCT-1-WSSS_THYst9807808-He	4353	WSSS_THYst9807808
ATTCGTTAGTGACCTT-1-WSSS_THYst9807808-He	2547	WSSS_THYst9807808
ATTCGTTCACGACCTG-1-WSSS_THYst9807808-He	6794	WSSS_THYst9807808
ATTCGTTGTATCGTGT-1-WSSS_THYst9807808-He	3002	WSSS_THYst9807808
ATTCGTTGTGGCTAGA-1-WSSS_THYst9807808-He	7231	WSSS_THYst9807808
ATTCGTTTCCCTAGGG-1-WSSS_THYst9807808-He	3825	WSSS_THYst9807808
ATTCGTTTCTGGTTGA-1-WSSS_THYst9807808-He	3437	WSSS_THYst9807808
ATTCTACTCAGCTCTC-1-WSSS_THYst9807808-He	5511	WSSS_THYst9807808
ATTCTTGAGCACTCGC-1-WSSS_THYst9807808-He	411	WSSS_THYst9807808
ATTCTTGAGGTATCTC-1-WSSS_THYst9807808-He	3991	WSSS_THYst9807808
ATTCTTGCAAATCGGG-1-WSSS_THYst9807808-He	5036	WSSS_THYst9807808
ATTCTTGGTCATGGCC-1-WSSS_THYst9807808-He	4573	WSSS_THYst9807808
ATTCTTGGTCTACAAC-1-WSSS_THYst9807808-He	4775	WSSS_THYst9807808
ATTCTTGGTGACACAG-1-WSSS_THYst9807808-He	3909	WSSS_THYst9807808
ATTCTTGGTGCGGTAA-1-WSSS_THYst9807808-He	4067	WSSS_THYst9807808
ATTCTTGGTGGCCTCA-1-WSSS_THYst9807808-He	6450	WSSS_THYst9807808
ATTGGGTCAAAGGAGA-1-WSSS_THYst9807808-He	3879	WSSS_THYst9807808
ATTGGGTCACCCTAGG-1-WSSS_THYst9807808-He	4365	WSSS_THYst9807808
ATTGGGTCAGCGGTTC-1-WSSS_THYst9807808-He	3488	WSSS_THYst9807808
ATTGGGTTCCAAATGC-1-WSSS_THYst9807808-He	4432	WSSS_THYst9807808
ATTGTTCCAACGATCT-1-WSSS_THYst9807808-He	7299	WSSS_THYst9807808
ATTGTTCCAAGCGGAT-1-WSSS_THYst9807808-He	2793	WSSS_THYst9807808
ATTGTTCCAGAAGCGT-1-WSSS_THYst9807808-He	6814	WSSS_THYst9807808
ATTGTTCTCACTACTT-1-WSSS_THYst9807808-He	8787	WSSS_THYst9807808
ATTGTTCTCATGACAC-1-WSSS_THYst9807808-He	3664	WSSS_THYst9807808
ATTGTTCTCCTTGACC-1-WSSS_THYst9807808-He	5410	WSSS_THYst9807808
ATTGTTCTCGCGCCAA-1-WSSS_THYst9807808-He	1385	WSSS_THYst9807808
ATTGTTCTCGCTAGCG-1-WSSS_THYst9807808-He	4218	WSSS_THYst9807808
ATTTACCAGGAAGAAC-1-WSSS_THYst9807808-He	3648	WSSS_THYst9807808
ATTTACCCAAGCCTGC-1-WSSS_THYst9807808-He	5059	WSSS_THYst9807808
ATTTACCCAGAGTCTT-1-WSSS_THYst9807808-He	3719	WSSS_THYst9807808
ATTTACCCATCTCAAG-1-WSSS_THYst9807808-He	6402	WSSS_THYst9807808
ATTTACCGTGCACGCT-1-WSSS_THYst9807808-He	4467	WSSS_THYst9807808
ATTTACCTCCAAATGC-1-WSSS_THYst9807808-He	4009	WSSS_THYst9807808
ATTTCACAGTATTAGG-1-WSSS_THYst9807808-He	2832	WSSS_THYst9807808
ATTTCACCAAATGCGG-1-WSSS_THYst9807808-He	3440	WSSS_THYst9807808
ATTTCACCACGTACAT-1-WSSS_THYst9807808-He	4440	WSSS_THYst9807808
ATTTCACCAGCTAACT-1-WSSS_THYst9807808-He	4866	WSSS_THYst9807808
ATTTCACGTTTACGTG-1-WSSS_THYst9807808-He	3389	WSSS_THYst9807808
ATTTCTGAGAGCTGAC-1-WSSS_THYst9807808-He	3738	WSSS_THYst9807808
ATTTCTGAGCCGGATA-1-WSSS_THYst9807808-He	3872	WSSS_THYst9807808
ATTTCTGAGTCTTCCC-1-WSSS_THYst9807808-He	4863	WSSS_THYst9807808
ATTTCTGCACCATATG-1-WSSS_THYst9807808-He	4578	WSSS_THYst9807808
ATTTCTGGTTTCCAAG-1-WSSS_THYst9807808-He	4356	WSSS_THYst9807808
ATTTCTGTCCAGCAAT-1-WSSS_THYst9807808-He	4630	WSSS_THYst9807808
CAAAGAAGTCACCCTT-1-WSSS_THYst9807808-He	3136	WSSS_THYst9807808
CAAAGAAGTTACGATC-1-WSSS_THYst9807808-He	2856	WSSS_THYst9807808
CAACAACCACGACAAG-1-WSSS_THYst9807808-He	6191	WSSS_THYst9807808
CAACAACCATACCACA-1-WSSS_THYst9807808-He	4262	WSSS_THYst9807808
CAACAACGTACGAGCA-1-WSSS_THYst9807808-He	4604	WSSS_THYst9807808
CAACAACGTCAGCTTA-1-WSSS_THYst9807808-He	3582	WSSS_THYst9807808
CAACAACGTTAGAAAC-1-WSSS_THYst9807808-He	4275	WSSS_THYst9807808
CAACAACTCGTCCTCA-1-WSSS_THYst9807808-He	3803	WSSS_THYst9807808
CAACAGTAGGTCGTAG-1-WSSS_THYst9807808-He	5902	WSSS_THYst9807808
CAACAGTAGTAGGATT-1-WSSS_THYst9807808-He	4103	WSSS_THYst9807808
CAACAGTAGTTGAAGT-1-WSSS_THYst9807808-He	4413	WSSS_THYst9807808
CAACAGTCATGTCGTA-1-WSSS_THYst9807808-He	4290	WSSS_THYst9807808
CAACAGTGTATACAGA-1-WSSS_THYst9807808-He	5470	WSSS_THYst9807808
CAACAGTGTGAGACCA-1-WSSS_THYst9807808-He	3083	WSSS_THYst9807808
CAACAGTTCTGGCCTT-1-WSSS_THYst9807808-He	4451	WSSS_THYst9807808
CAACAGTTCTGTAACG-1-WSSS_THYst9807808-He	5046	WSSS_THYst9807808
CAACCAAAGCTAATGA-1-WSSS_THYst9807808-He	5124	WSSS_THYst9807808
CAACCAACAGCAGTCC-1-WSSS_THYst9807808-He	2438	WSSS_THYst9807808
CAACCAACAGCGAGTA-1-WSSS_THYst9807808-He	3115	WSSS_THYst9807808
CAACCAACAGCGGTTC-1-WSSS_THYst9807808-He	4638	WSSS_THYst9807808
CAACCAATCACTGGTA-1-WSSS_THYst9807808-He	3754	WSSS_THYst9807808
CAACCTCGTACTAAGA-1-WSSS_THYst9807808-He	4277	WSSS_THYst9807808
CAACCTCGTAGATGTA-1-WSSS_THYst9807808-He	4229	WSSS_THYst9807808
CAACCTCTCAAGCTGT-1-WSSS_THYst9807808-He	3043	WSSS_THYst9807808
CAACCTCTCCGCAACG-1-WSSS_THYst9807808-He	5949	WSSS_THYst9807808
CAACCTCTCGATGGAG-1-WSSS_THYst9807808-He	6957	WSSS_THYst9807808
CAACCTCTCGGCTGTG-1-WSSS_THYst9807808-He	3535	WSSS_THYst9807808
CAACGATAGATTTGCC-1-WSSS_THYst9807808-He	4144	WSSS_THYst9807808
CAACGATCAACGTAAA-1-WSSS_THYst9807808-He	2864	WSSS_THYst9807808
CAACGATCATTCAGCA-1-WSSS_THYst9807808-He	4593	WSSS_THYst9807808
CAACGATGTTTCAGAC-1-WSSS_THYst9807808-He	6248	WSSS_THYst9807808
CAACGGCAGCATCGAG-1-WSSS_THYst9807808-He	4213	WSSS_THYst9807808
CAACGGCAGTAGCCAG-1-WSSS_THYst9807808-He	3942	WSSS_THYst9807808
CAACGGCCAACGGCTC-1-WSSS_THYst9807808-He	4039	WSSS_THYst9807808
CAACGGCGTCGAATGG-1-WSSS_THYst9807808-He	2801	WSSS_THYst9807808
CAACGGCGTGGCGTAA-1-WSSS_THYst9807808-He	3754	WSSS_THYst9807808
CAACGGCTCGCCAGAC-1-WSSS_THYst9807808-He	4841	WSSS_THYst9807808
CAACGGCTCGTTCAGA-1-WSSS_THYst9807808-He	4568	WSSS_THYst9807808
CAACGGCTCTCAACGA-1-WSSS_THYst9807808-He	5096	WSSS_THYst9807808
CAAGACTAGGGTAATT-1-WSSS_THYst9807808-He	662	WSSS_THYst9807808
CAAGACTCAGGCCCTA-1-WSSS_THYst9807808-He	6967	WSSS_THYst9807808
CAAGACTGTAGACAAT-1-WSSS_THYst9807808-He	4230	WSSS_THYst9807808
CAAGACTGTCCTTAAG-1-WSSS_THYst9807808-He	4464	WSSS_THYst9807808
CAAGACTGTGCATTTG-1-WSSS_THYst9807808-He	4562	WSSS_THYst9807808
CAAGACTGTTTCTATC-1-WSSS_THYst9807808-He	5323	WSSS_THYst9807808
CAAGACTTCTCCAATT-1-WSSS_THYst9807808-He	3916	WSSS_THYst9807808
CAAGACTTCTTCCCAG-1-WSSS_THYst9807808-He	8123	WSSS_THYst9807808
CAAGAGGAGGATATAC-1-WSSS_THYst9807808-He	3901	WSSS_THYst9807808
CAAGAGGAGTTTGTCG-1-WSSS_THYst9807808-He	4723	WSSS_THYst9807808
CAAGAGGGTAACGCGA-1-WSSS_THYst9807808-He	3711	WSSS_THYst9807808
CAAGAGGGTAGGAAAG-1-WSSS_THYst9807808-He	6482	WSSS_THYst9807808
CAAGAGGGTCGATTAC-1-WSSS_THYst9807808-He	3233	WSSS_THYst9807808
CAAGAGGGTCTAACGT-1-WSSS_THYst9807808-He	4788	WSSS_THYst9807808
CAAGAGGGTGTACAGG-1-WSSS_THYst9807808-He	3439	WSSS_THYst9807808
CAAGCTAAGCCTTTGA-1-WSSS_THYst9807808-He	4691	WSSS_THYst9807808
CAAGCTAAGGTACAAT-1-WSSS_THYst9807808-He	5063	WSSS_THYst9807808
CAAGCTACACTACCGG-1-WSSS_THYst9807808-He	3851	WSSS_THYst9807808
CAAGCTACAGCAGGAT-1-WSSS_THYst9807808-He	3907	WSSS_THYst9807808
CAAGCTAGTAGCGCCT-1-WSSS_THYst9807808-He	3575	WSSS_THYst9807808
CAAGCTATCTGTCTCG-1-WSSS_THYst9807808-He	5001	WSSS_THYst9807808
CAAGGGAAGACTAAGT-1-WSSS_THYst9807808-He	3566	WSSS_THYst9807808
CAAGGGAAGACTTCGT-1-WSSS_THYst9807808-He	5770	WSSS_THYst9807808
CAAGGGACAACCAACT-1-WSSS_THYst9807808-He	4163	WSSS_THYst9807808
CAAGGGACAGTAGATA-1-WSSS_THYst9807808-He	3827	WSSS_THYst9807808
CAAGGGAGTCCCGTGA-1-WSSS_THYst9807808-He	7548	WSSS_THYst9807808
CAAGGGAGTTATGTGC-1-WSSS_THYst9807808-He	4804	WSSS_THYst9807808
CAAGGGATCAAGAATG-1-WSSS_THYst9807808-He	3681	WSSS_THYst9807808
CAAGGGATCCCACAGG-1-WSSS_THYst9807808-He	5686	WSSS_THYst9807808
CAAGGGATCGTGGACC-1-WSSS_THYst9807808-He	5103	WSSS_THYst9807808
CAATACGAGATTAGAC-1-WSSS_THYst9807808-He	4758	WSSS_THYst9807808
CAATACGAGCTATCTG-1-WSSS_THYst9807808-He	3761	WSSS_THYst9807808
CAATACGAGTGGATAT-1-WSSS_THYst9807808-He	3427	WSSS_THYst9807808
CAATACGTCATGTCAG-1-WSSS_THYst9807808-He	3348	WSSS_THYst9807808
CAATCGAAGTCGCCAC-1-WSSS_THYst9807808-He	3108	WSSS_THYst9807808
CAATCGAAGTCTGCGC-1-WSSS_THYst9807808-He	3286	WSSS_THYst9807808
CAATCGACAATCTCGA-1-WSSS_THYst9807808-He	4540	WSSS_THYst9807808
CAATCGACACTTCAAG-1-WSSS_THYst9807808-He	6902	WSSS_THYst9807808
CAATCGAGTAAGTTAG-1-WSSS_THYst9807808-He	3661	WSSS_THYst9807808
CAATCGAGTCGGAAAC-1-WSSS_THYst9807808-He	5583	WSSS_THYst9807808
CAATCGAGTTCTCACC-1-WSSS_THYst9807808-He	5067	WSSS_THYst9807808
CAATCGATCTCCATAT-1-WSSS_THYst9807808-He	4500	WSSS_THYst9807808
CAATGACAGACGGATC-1-WSSS_THYst9807808-He	3864	WSSS_THYst9807808
CAATGACAGAGTCGAC-1-WSSS_THYst9807808-He	3327	WSSS_THYst9807808
CAATGACAGGGATCAC-1-WSSS_THYst9807808-He	4354	WSSS_THYst9807808
CAATGACAGGTTCAGG-1-WSSS_THYst9807808-He	4680	WSSS_THYst9807808
CAATGACCAAGTTGGG-1-WSSS_THYst9807808-He	4231	WSSS_THYst9807808
CAATGACGTATCCTCC-1-WSSS_THYst9807808-He	4820	WSSS_THYst9807808
CAATGACGTCGTACAT-1-WSSS_THYst9807808-He	4280	WSSS_THYst9807808
CAATGACGTGATCGTT-1-WSSS_THYst9807808-He	3412	WSSS_THYst9807808
CAATGACTCGTCGGGT-1-WSSS_THYst9807808-He	4112	WSSS_THYst9807808
CAATTTCAGTTGTAGA-1-WSSS_THYst9807808-He	3788	WSSS_THYst9807808
CAATTTCCACATATGC-1-WSSS_THYst9807808-He	4193	WSSS_THYst9807808
CAATTTCGTAACAAGT-1-WSSS_THYst9807808-He	4175	WSSS_THYst9807808
CAATTTCTCTCCACTG-1-WSSS_THYst9807808-He	5287	WSSS_THYst9807808
CACAACAAGGCCATAG-1-WSSS_THYst9807808-He	4442	WSSS_THYst9807808
CACAACAAGGCGAAGG-1-WSSS_THYst9807808-He	3497	WSSS_THYst9807808
CACAACAGTCGCACAC-1-WSSS_THYst9807808-He	5227	WSSS_THYst9807808
CACAACATCACGGGAA-1-WSSS_THYst9807808-He	4634	WSSS_THYst9807808
CACAACATCCCTCTAG-1-WSSS_THYst9807808-He	4475	WSSS_THYst9807808
CACAACATCGCGTGAC-1-WSSS_THYst9807808-He	2906	WSSS_THYst9807808
CACACAAAGAGTTCGG-1-WSSS_THYst9807808-He	3553	WSSS_THYst9807808
CACACAAAGGCTGAAC-1-WSSS_THYst9807808-He	3444	WSSS_THYst9807808
CACACAAGTAACAGTA-1-WSSS_THYst9807808-He	4525	WSSS_THYst9807808
CACACAAGTTGAGAGC-1-WSSS_THYst9807808-He	1537	WSSS_THYst9807808
CACACAATCAAATGAG-1-WSSS_THYst9807808-He	3835	WSSS_THYst9807808
CACACAATCGGACTGC-1-WSSS_THYst9807808-He	4080	WSSS_THYst9807808
CACAGATAGATGGCGT-1-WSSS_THYst9807808-He	3025	WSSS_THYst9807808
CACAGATAGGATCACG-1-WSSS_THYst9807808-He	5487	WSSS_THYst9807808
CACAGATCAGATTAAG-1-WSSS_THYst9807808-He	4550	WSSS_THYst9807808
CACAGATCAGTCTCTC-1-WSSS_THYst9807808-He	6116	WSSS_THYst9807808
CACAGATGTCGGTGAA-1-WSSS_THYst9807808-He	4613	WSSS_THYst9807808
CACAGATTCACCTTAT-1-WSSS_THYst9807808-He	3110	WSSS_THYst9807808
CACAGGCAGAATCGTA-1-WSSS_THYst9807808-He	3942	WSSS_THYst9807808
CACAGGCAGCACACCC-1-WSSS_THYst9807808-He	4796	WSSS_THYst9807808
CACAGGCAGGAACTCG-1-WSSS_THYst9807808-He	4274	WSSS_THYst9807808
CACAGGCCAATACGAA-1-WSSS_THYst9807808-He	3692	WSSS_THYst9807808
CACAGGCCACGCGGTT-1-WSSS_THYst9807808-He	4966	WSSS_THYst9807808
CACAGGCTCATAAGGA-1-WSSS_THYst9807808-He	5760	WSSS_THYst9807808
CACAGGCTCCTGGCTT-1-WSSS_THYst9807808-He	3125	WSSS_THYst9807808
CACATGAAGTCTGCGC-1-WSSS_THYst9807808-He	4064	WSSS_THYst9807808
CACATGAGTAGTTACC-1-WSSS_THYst9807808-He	4492	WSSS_THYst9807808
CACCAAAAGCGCACAA-1-WSSS_THYst9807808-He	3992	WSSS_THYst9807808
CACCAAAAGGGCGAGA-1-WSSS_THYst9807808-He	2067	WSSS_THYst9807808
CACCAAATCCCATTCG-1-WSSS_THYst9807808-He	4180	WSSS_THYst9807808
CACCGTTCAAGGCCTC-1-WSSS_THYst9807808-He	4218	WSSS_THYst9807808
CACCGTTCAGTTAAAG-1-WSSS_THYst9807808-He	4200	WSSS_THYst9807808
CACCGTTGTACTGGGA-1-WSSS_THYst9807808-He	3753	WSSS_THYst9807808
CACCGTTGTATGAGAT-1-WSSS_THYst9807808-He	3513	WSSS_THYst9807808
CACCGTTGTTAGAAGT-1-WSSS_THYst9807808-He	4565	WSSS_THYst9807808
CACCGTTGTTTGCAGT-1-WSSS_THYst9807808-He	4166	WSSS_THYst9807808
CACGAATAGACGCAGT-1-WSSS_THYst9807808-He	6639	WSSS_THYst9807808
CACGAATAGCGACTTT-1-WSSS_THYst9807808-He	5632	WSSS_THYst9807808
CACGAATAGTCCCGGT-1-WSSS_THYst9807808-He	4153	WSSS_THYst9807808
CACGAATCAATAACGA-1-WSSS_THYst9807808-He	6895	WSSS_THYst9807808
CACGAATGTATCGCGC-1-WSSS_THYst9807808-He	3877	WSSS_THYst9807808
CACGAATGTCGTGTTA-1-WSSS_THYst9807808-He	4268	WSSS_THYst9807808
CACGAATGTGGAGGTT-1-WSSS_THYst9807808-He	3242	WSSS_THYst9807808
CACGGGTAGCCTTCTC-1-WSSS_THYst9807808-He	4403	WSSS_THYst9807808
CACGGGTAGGGATCGT-1-WSSS_THYst9807808-He	5483	WSSS_THYst9807808
CACGGGTCAACGATCT-1-WSSS_THYst9807808-He	3790	WSSS_THYst9807808
CACGGGTCACGAAGAC-1-WSSS_THYst9807808-He	4082	WSSS_THYst9807808
CACGGGTGTCCGAAGA-1-WSSS_THYst9807808-He	3765	WSSS_THYst9807808
CACGGGTGTTAAGCAA-1-WSSS_THYst9807808-He	3507	WSSS_THYst9807808
CACGGGTTCCAACCAA-1-WSSS_THYst9807808-He	6117	WSSS_THYst9807808
CACGGGTTCCGAGTGC-1-WSSS_THYst9807808-He	3358	WSSS_THYst9807808
CACGGGTTCCTACTGC-1-WSSS_THYst9807808-He	5440	WSSS_THYst9807808
CACGTGGAGACGAAGA-1-WSSS_THYst9807808-He	5113	WSSS_THYst9807808
CACGTGGAGCACCAGA-1-WSSS_THYst9807808-He	5116	WSSS_THYst9807808
CACGTGGCAGAGTGAC-1-WSSS_THYst9807808-He	427	WSSS_THYst9807808
CACGTGGGTTAAGGGC-1-WSSS_THYst9807808-He	5031	WSSS_THYst9807808
CACGTGGGTTCGGACC-1-WSSS_THYst9807808-He	2985	WSSS_THYst9807808
CACGTGGTCCGACATA-1-WSSS_THYst9807808-He	4575	WSSS_THYst9807808
CACGTGGTCGCTAATG-1-WSSS_THYst9807808-He	7271	WSSS_THYst9807808
CACGTGGTCGTGACTA-1-WSSS_THYst9807808-He	5667	WSSS_THYst9807808
CACGTTCAGCCTCTGG-1-WSSS_THYst9807808-He	4609	WSSS_THYst9807808
CACGTTCAGGTCTTTG-1-WSSS_THYst9807808-He	3570	WSSS_THYst9807808
CACGTTCCACGCTTAA-1-WSSS_THYst9807808-He	4773	WSSS_THYst9807808
CACGTTCCAGAGGTAC-1-WSSS_THYst9807808-He	3438	WSSS_THYst9807808
CACGTTCGTACGCGTC-1-WSSS_THYst9807808-He	3701	WSSS_THYst9807808
CACGTTCGTCGTACAT-1-WSSS_THYst9807808-He	5193	WSSS_THYst9807808
CACTAAGAGTCAGCCC-1-WSSS_THYst9807808-He	3513	WSSS_THYst9807808
CACTAAGCAATTCTTC-1-WSSS_THYst9807808-He	5106	WSSS_THYst9807808
CACTAAGCAGGTCAGA-1-WSSS_THYst9807808-He	5599	WSSS_THYst9807808
CACTAAGCATAGTCGT-1-WSSS_THYst9807808-He	4388	WSSS_THYst9807808
CACTAAGCATCGCTCT-1-WSSS_THYst9807808-He	3563	WSSS_THYst9807808
CACTAAGGTCAGGTGA-1-WSSS_THYst9807808-He	3547	WSSS_THYst9807808
CACTAAGGTCGGCTAC-1-WSSS_THYst9807808-He	4381	WSSS_THYst9807808
CACTAAGGTGGATCGA-1-WSSS_THYst9807808-He	4705	WSSS_THYst9807808
CACTAAGTCAAGTTGC-1-WSSS_THYst9807808-He	4341	WSSS_THYst9807808
CACTAAGTCCCAACTC-1-WSSS_THYst9807808-He	4248	WSSS_THYst9807808
CACTGAAAGAGCTTTC-1-WSSS_THYst9807808-He	4981	WSSS_THYst9807808
CACTGAAAGATCGGTG-1-WSSS_THYst9807808-He	3695	WSSS_THYst9807808
CACTGAAAGATGCTGG-1-WSSS_THYst9807808-He	5165	WSSS_THYst9807808
CACTGAAAGCTTACGT-1-WSSS_THYst9807808-He	6318	WSSS_THYst9807808
CACTGAAGTGATTGGG-1-WSSS_THYst9807808-He	3578	WSSS_THYst9807808
CACTGAAGTTGCATCA-1-WSSS_THYst9807808-He	5634	WSSS_THYst9807808
CACTGAATCAGACCGC-1-WSSS_THYst9807808-He	4538	WSSS_THYst9807808
CACTGAATCATCGCCT-1-WSSS_THYst9807808-He	2253	WSSS_THYst9807808
CACTGAATCGAGTCCG-1-WSSS_THYst9807808-He	3719	WSSS_THYst9807808
CACTGGGCAAGTGCTT-1-WSSS_THYst9807808-He	3485	WSSS_THYst9807808
CACTGGGCACAAATAG-1-WSSS_THYst9807808-He	858	WSSS_THYst9807808
CACTGGGCAGTGAGCA-1-WSSS_THYst9807808-He	4465	WSSS_THYst9807808
CACTGGGCATAGCACT-1-WSSS_THYst9807808-He	3808	WSSS_THYst9807808
CACTGGGGTGCTGATT-1-WSSS_THYst9807808-He	3936	WSSS_THYst9807808
CACTGGGGTGTTATCG-1-WSSS_THYst9807808-He	4319	WSSS_THYst9807808
CACTGGGGTTGGTAGG-1-WSSS_THYst9807808-He	4792	WSSS_THYst9807808
CACTGGGGTTGTAGCT-1-WSSS_THYst9807808-He	3416	WSSS_THYst9807808
CACTGTCAGTTCTCTT-1-WSSS_THYst9807808-He	2895	WSSS_THYst9807808
CACTGTCCAAGCGAGT-1-WSSS_THYst9807808-He	3766	WSSS_THYst9807808
CACTGTCCACACAGAG-1-WSSS_THYst9807808-He	4677	WSSS_THYst9807808
CACTGTCCATGCAGCC-1-WSSS_THYst9807808-He	3792	WSSS_THYst9807808
CACTGTCTCAGACCGC-1-WSSS_THYst9807808-He	5686	WSSS_THYst9807808
CACTGTCTCATGCTAG-1-WSSS_THYst9807808-He	3239	WSSS_THYst9807808
CACTTCGAGACTCTAC-1-WSSS_THYst9807808-He	4279	WSSS_THYst9807808
CACTTCGCATGTGGCC-1-WSSS_THYst9807808-He	7744	WSSS_THYst9807808
CACTTCGTCAGGACAG-1-WSSS_THYst9807808-He	3363	WSSS_THYst9807808
CACTTCGTCCACCTCA-1-WSSS_THYst9807808-He	3785	WSSS_THYst9807808
CACTTCGTCCAGCCTT-1-WSSS_THYst9807808-He	3401	WSSS_THYst9807808
CACTTCGTCTACACAG-1-WSSS_THYst9807808-He	5997	WSSS_THYst9807808
CAGAGCCAGCTGAGCA-1-WSSS_THYst9807808-He	3283	WSSS_THYst9807808
CAGAGCCAGTTGCCTA-1-WSSS_THYst9807808-He	3731	WSSS_THYst9807808
CAGAGCCCACAGCCTG-1-WSSS_THYst9807808-He	4604	WSSS_THYst9807808
CAGAGCCCAGGCTATT-1-WSSS_THYst9807808-He	3687	WSSS_THYst9807808
CAGAGCCCAGGTGTGA-1-WSSS_THYst9807808-He	2757	WSSS_THYst9807808
CAGAGCCGTGCGTTTA-1-WSSS_THYst9807808-He	3551	WSSS_THYst9807808
CAGAGCCTCGGTTGTA-1-WSSS_THYst9807808-He	3345	WSSS_THYst9807808
CAGATACCAATCGCGC-1-WSSS_THYst9807808-He	3565	WSSS_THYst9807808
CAGATACCAGCATTGT-1-WSSS_THYst9807808-He	3723	WSSS_THYst9807808
CAGATACTCAGAGCAG-1-WSSS_THYst9807808-He	1119	WSSS_THYst9807808
CAGATCAAGAGAGTGA-1-WSSS_THYst9807808-He	5790	WSSS_THYst9807808
CAGATCACAATTGCCA-1-WSSS_THYst9807808-He	3123	WSSS_THYst9807808
CAGATCACACAACGTT-1-WSSS_THYst9807808-He	5994	WSSS_THYst9807808
CAGATCACACCAGTAT-1-WSSS_THYst9807808-He	1131	WSSS_THYst9807808
CAGATCACAGCTGGTC-1-WSSS_THYst9807808-He	2621	WSSS_THYst9807808
CAGATCACAGGATTCT-1-WSSS_THYst9807808-He	3816	WSSS_THYst9807808
CAGATCATCGAGCCTG-1-WSSS_THYst9807808-He	3327	WSSS_THYst9807808
CAGATCATCTACACTT-1-WSSS_THYst9807808-He	3596	WSSS_THYst9807808
CAGATTGAGCAGCAGT-1-WSSS_THYst9807808-He	605	WSSS_THYst9807808
CAGATTGAGGTGGGTT-1-WSSS_THYst9807808-He	4617	WSSS_THYst9807808
CAGATTGCAGAGATGC-1-WSSS_THYst9807808-He	6990	WSSS_THYst9807808
CAGATTGGTATCTTCT-1-WSSS_THYst9807808-He	4272	WSSS_THYst9807808
CAGATTGGTCCACGCA-1-WSSS_THYst9807808-He	4871	WSSS_THYst9807808
CAGATTGTCTAACGGT-1-WSSS_THYst9807808-He	4976	WSSS_THYst9807808
CAGATTGTCTGGCTGG-1-WSSS_THYst9807808-He	3148	WSSS_THYst9807808
CAGCAATAGTATTCCG-1-WSSS_THYst9807808-He	3303	WSSS_THYst9807808
CAGCAATCAAAGACTA-1-WSSS_THYst9807808-He	3875	WSSS_THYst9807808
CAGCAATCAAAGCTAA-1-WSSS_THYst9807808-He	3268	WSSS_THYst9807808
CAGCAATCACCTTCGT-1-WSSS_THYst9807808-He	7125	WSSS_THYst9807808
CAGCAATCACTAACGT-1-WSSS_THYst9807808-He	4323	WSSS_THYst9807808
CAGCAATCATCCGAAT-1-WSSS_THYst9807808-He	4644	WSSS_THYst9807808
CAGCAATCATGTACGT-1-WSSS_THYst9807808-He	4298	WSSS_THYst9807808
CAGCAATTCAGGTGTT-1-WSSS_THYst9807808-He	3222	WSSS_THYst9807808
CAGCAATTCGCATTGA-1-WSSS_THYst9807808-He	3445	WSSS_THYst9807808
CAGCACGAGAAACTAC-1-WSSS_THYst9807808-He	4510	WSSS_THYst9807808
CAGCACGAGATTGAGT-1-WSSS_THYst9807808-He	4012	WSSS_THYst9807808
CAGCACGAGCCGATCC-1-WSSS_THYst9807808-He	4097	WSSS_THYst9807808
CAGCACGGTATGAAGT-1-WSSS_THYst9807808-He	5163	WSSS_THYst9807808
CAGCACGTCCAAAGGG-1-WSSS_THYst9807808-He	3777	WSSS_THYst9807808
CAGCACGTCCTACACC-1-WSSS_THYst9807808-He	6350	WSSS_THYst9807808
CAGCAGCAGATAGTGT-1-WSSS_THYst9807808-He	5489	WSSS_THYst9807808
CAGCAGCAGCTACGTT-1-WSSS_THYst9807808-He	4851	WSSS_THYst9807808
CAGCAGCAGGATATAC-1-WSSS_THYst9807808-He	3804	WSSS_THYst9807808
CAGCAGCCAACATCGT-1-WSSS_THYst9807808-He	5719	WSSS_THYst9807808
CAGCAGCCAGGGATAC-1-WSSS_THYst9807808-He	4059	WSSS_THYst9807808
CAGCAGCGTAGTGATA-1-WSSS_THYst9807808-He	2949	WSSS_THYst9807808
CAGCAGCGTCCGATCG-1-WSSS_THYst9807808-He	3746	WSSS_THYst9807808
CAGCAGCTCGGACAAG-1-WSSS_THYst9807808-He	3579	WSSS_THYst9807808
CAGCCAGAGGAACGTC-1-WSSS_THYst9807808-He	3170	WSSS_THYst9807808
CAGCCAGAGGTGGCTA-1-WSSS_THYst9807808-He	4063	WSSS_THYst9807808
CAGCCAGCAGATAAAC-1-WSSS_THYst9807808-He	439	WSSS_THYst9807808
CAGCCAGCAGCACCCA-1-WSSS_THYst9807808-He	4629	WSSS_THYst9807808
CAGCCAGGTCCGGATC-1-WSSS_THYst9807808-He	6675	WSSS_THYst9807808
CAGCCAGGTCGAAACG-1-WSSS_THYst9807808-He	4789	WSSS_THYst9807808
CAGCCAGGTGATGGCA-1-WSSS_THYst9807808-He	3680	WSSS_THYst9807808
CAGCCAGGTGTCCAAT-1-WSSS_THYst9807808-He	3574	WSSS_THYst9807808
CAGCCAGTCATCACTT-1-WSSS_THYst9807808-He	3122	WSSS_THYst9807808
CAGCGTGAGATACCAA-1-WSSS_THYst9807808-He	2720	WSSS_THYst9807808
CAGCGTGAGCGTTGTT-1-WSSS_THYst9807808-He	1364	WSSS_THYst9807808
CAGCGTGCACAGCCTG-1-WSSS_THYst9807808-He	4194	WSSS_THYst9807808
CAGCGTGCATAACAGA-1-WSSS_THYst9807808-He	4285	WSSS_THYst9807808
CAGCGTGCATCCGTGG-1-WSSS_THYst9807808-He	4562	WSSS_THYst9807808
CAGCGTGCATCCTGTC-1-WSSS_THYst9807808-He	5090	WSSS_THYst9807808
CAGCGTGCATTCTCCG-1-WSSS_THYst9807808-He	4639	WSSS_THYst9807808
CAGCGTGTCGAGTGGA-1-WSSS_THYst9807808-He	4890	WSSS_THYst9807808
CAGGCCAAGAACCGCA-1-WSSS_THYst9807808-He	4691	WSSS_THYst9807808
CAGGCCAAGACATACA-1-WSSS_THYst9807808-He	4696	WSSS_THYst9807808
CAGGCCAAGTATGAGT-1-WSSS_THYst9807808-He	4283	WSSS_THYst9807808
CAGGCCATCAATCCGA-1-WSSS_THYst9807808-He	4779	WSSS_THYst9807808
CAGGCCATCCTAGCGG-1-WSSS_THYst9807808-He	4604	WSSS_THYst9807808
CAGGGCTAGACATAGT-1-WSSS_THYst9807808-He	3887	WSSS_THYst9807808
CAGGGCTAGCGTGAAC-1-WSSS_THYst9807808-He	3252	WSSS_THYst9807808
CAGGGCTAGTATTCCG-1-WSSS_THYst9807808-He	3425	WSSS_THYst9807808
CAGGGCTCAGGAAGTC-1-WSSS_THYst9807808-He	3710	WSSS_THYst9807808
CAGGGCTGTAACGATA-1-WSSS_THYst9807808-He	4209	WSSS_THYst9807808
CAGGGCTGTAAGGAGA-1-WSSS_THYst9807808-He	7375	WSSS_THYst9807808
CAGGGCTGTAGCGTCC-1-WSSS_THYst9807808-He	2771	WSSS_THYst9807808
CAGGGCTGTCGCGTTG-1-WSSS_THYst9807808-He	4872	WSSS_THYst9807808
CAGGGCTGTCTGGTTA-1-WSSS_THYst9807808-He	3420	WSSS_THYst9807808
CAGGTATAGAGGGTCT-1-WSSS_THYst9807808-He	4802	WSSS_THYst9807808
CAGGTATAGTTGTCAC-1-WSSS_THYst9807808-He	5484	WSSS_THYst9807808
CAGGTATCAGACCATT-1-WSSS_THYst9807808-He	3990	WSSS_THYst9807808
CAGGTATGTACATTGC-1-WSSS_THYst9807808-He	3199	WSSS_THYst9807808
CAGGTATGTATGGAGC-1-WSSS_THYst9807808-He	5540	WSSS_THYst9807808
CAGGTATTCTAGCAAC-1-WSSS_THYst9807808-He	5564	WSSS_THYst9807808
CAGTGCGAGGTTCACT-1-WSSS_THYst9807808-He	4973	WSSS_THYst9807808
CAGTGCGAGTAGAGTT-1-WSSS_THYst9807808-He	3988	WSSS_THYst9807808
CAGTGCGAGTGGTTGG-1-WSSS_THYst9807808-He	3553	WSSS_THYst9807808
CAGTGCGCAATTCGTG-1-WSSS_THYst9807808-He	5754	WSSS_THYst9807808
CAGTGCGCACTGGACC-1-WSSS_THYst9807808-He	4538	WSSS_THYst9807808
CAGTGCGCATTCTTCA-1-WSSS_THYst9807808-He	4877	WSSS_THYst9807808
CAGTGCGTCAACCTCC-1-WSSS_THYst9807808-He	3447	WSSS_THYst9807808
CAGTGCGTCAGCTAGT-1-WSSS_THYst9807808-He	7465	WSSS_THYst9807808
CAGTTAGAGCTCGACC-1-WSSS_THYst9807808-He	2930	WSSS_THYst9807808
CAGTTAGTCAGCGCAC-1-WSSS_THYst9807808-He	1264	WSSS_THYst9807808
CAGTTAGTCCCTCAAC-1-WSSS_THYst9807808-He	3719	WSSS_THYst9807808
CAGTTAGTCCGGCAAC-1-WSSS_THYst9807808-He	4318	WSSS_THYst9807808
CAGTTCCAGACGACTG-1-WSSS_THYst9807808-He	3999	WSSS_THYst9807808
CAGTTCCCAATGGCAG-1-WSSS_THYst9807808-He	4641	WSSS_THYst9807808
CAGTTCCCACCTAAAC-1-WSSS_THYst9807808-He	4180	WSSS_THYst9807808
CAGTTCCGTTCGTAAC-1-WSSS_THYst9807808-He	4271	WSSS_THYst9807808
CAGTTCCTCATCCTGC-1-WSSS_THYst9807808-He	4548	WSSS_THYst9807808
CAGTTCCTCCTAGCCT-1-WSSS_THYst9807808-He	6392	WSSS_THYst9807808
CAGTTCCTCGGTAGAG-1-WSSS_THYst9807808-He	3108	WSSS_THYst9807808
CAGTTCCTCTTGCGCT-1-WSSS_THYst9807808-He	4502	WSSS_THYst9807808
CATAAGCAGCTATCCA-1-WSSS_THYst9807808-He	4746	WSSS_THYst9807808
CATAAGCAGGATAATC-1-WSSS_THYst9807808-He	4592	WSSS_THYst9807808
CATAAGCGTATCGCTA-1-WSSS_THYst9807808-He	4492	WSSS_THYst9807808
CATAAGCGTTCCACGG-1-WSSS_THYst9807808-He	6531	WSSS_THYst9807808
CATAAGCTCATGAAAG-1-WSSS_THYst9807808-He	4928	WSSS_THYst9807808
CATACAGAGCAGCACA-1-WSSS_THYst9807808-He	7468	WSSS_THYst9807808
CATACAGCAATTTCTC-1-WSSS_THYst9807808-He	6308	WSSS_THYst9807808
CATACAGCATACCAGT-1-WSSS_THYst9807808-He	4213	WSSS_THYst9807808
CATACAGGTCGCTGCA-1-WSSS_THYst9807808-He	2614	WSSS_THYst9807808
CATACAGGTCTTTCAT-1-WSSS_THYst9807808-He	3874	WSSS_THYst9807808
CATACAGGTGCCGTTG-1-WSSS_THYst9807808-He	4281	WSSS_THYst9807808
CATACAGTCCATCTCG-1-WSSS_THYst9807808-He	3588	WSSS_THYst9807808
CATACAGTCGACATTG-1-WSSS_THYst9807808-He	3716	WSSS_THYst9807808
CATACAGTCGCTCCTA-1-WSSS_THYst9807808-He	4936	WSSS_THYst9807808
CATACCCCAAATCCCA-1-WSSS_THYst9807808-He	3816	WSSS_THYst9807808
CATACCCCACGTACAT-1-WSSS_THYst9807808-He	3578	WSSS_THYst9807808
CATACCCGTCCAGAAG-1-WSSS_THYst9807808-He	3818	WSSS_THYst9807808
CATACCCGTTCTTGCC-1-WSSS_THYst9807808-He	3594	WSSS_THYst9807808
CATACCCTCGATGCTA-1-WSSS_THYst9807808-He	5319	WSSS_THYst9807808
CATACTTAGATGGCGT-1-WSSS_THYst9807808-He	3509	WSSS_THYst9807808
CATACTTAGCGGACAT-1-WSSS_THYst9807808-He	4825	WSSS_THYst9807808
CATACTTAGCTGGAGT-1-WSSS_THYst9807808-He	3924	WSSS_THYst9807808
CATACTTCACTGGACC-1-WSSS_THYst9807808-He	3607	WSSS_THYst9807808
CATACTTCAGAAATCA-1-WSSS_THYst9807808-He	5044	WSSS_THYst9807808
CATACTTCATAATCGC-1-WSSS_THYst9807808-He	3349	WSSS_THYst9807808
CATACTTGTACCCAGC-1-WSSS_THYst9807808-He	5768	WSSS_THYst9807808
CATACTTGTTAACCTG-1-WSSS_THYst9807808-He	3422	WSSS_THYst9807808
CATAGACAGCTCGAAG-1-WSSS_THYst9807808-He	3431	WSSS_THYst9807808
CATAGACAGGACTGGT-1-WSSS_THYst9807808-He	4601	WSSS_THYst9807808
CATAGACAGTATGAAC-1-WSSS_THYst9807808-He	4830	WSSS_THYst9807808
CATAGACCATCGCTGG-1-WSSS_THYst9807808-He	3187	WSSS_THYst9807808
CATAGACGTCCTGTCT-1-WSSS_THYst9807808-He	3454	WSSS_THYst9807808
CATAGACTCTATTTCG-1-WSSS_THYst9807808-He	3641	WSSS_THYst9807808
CATCAAGCACCTGAAT-1-WSSS_THYst9807808-He	5420	WSSS_THYst9807808
CATCAAGCAGGATGAC-1-WSSS_THYst9807808-He	6623	WSSS_THYst9807808
CATCAAGCATCCGAAT-1-WSSS_THYst9807808-He	3518	WSSS_THYst9807808
CATCAAGTCATTATCC-1-WSSS_THYst9807808-He	4936	WSSS_THYst9807808
CATCAAGTCCCAGTGG-1-WSSS_THYst9807808-He	3527	WSSS_THYst9807808
CATCAAGTCGAACCTA-1-WSSS_THYst9807808-He	3717	WSSS_THYst9807808
CATCAAGTCGGTAGGA-1-WSSS_THYst9807808-He	3229	WSSS_THYst9807808
CATCCACAGAATAACC-1-WSSS_THYst9807808-He	5296	WSSS_THYst9807808
CATCCACAGCATCGAG-1-WSSS_THYst9807808-He	5020	WSSS_THYst9807808
CATCCACAGCGCACAA-1-WSSS_THYst9807808-He	4850	WSSS_THYst9807808
CATCCACGTGATAGTA-1-WSSS_THYst9807808-He	4495	WSSS_THYst9807808
CATCCACGTTGGACCC-1-WSSS_THYst9807808-He	4392	WSSS_THYst9807808
CATCCACTCCGATGTA-1-WSSS_THYst9807808-He	4667	WSSS_THYst9807808
CATCCCAAGAGACAAG-1-WSSS_THYst9807808-He	5203	WSSS_THYst9807808
CATCCCACACCAGTAT-1-WSSS_THYst9807808-He	3954	WSSS_THYst9807808
CATCCCACAGCTGTTA-1-WSSS_THYst9807808-He	4156	WSSS_THYst9807808
CATCCCAGTAGACAAT-1-WSSS_THYst9807808-He	4870	WSSS_THYst9807808
CATCCCATCGTGCAGC-1-WSSS_THYst9807808-He	5303	WSSS_THYst9807808
CATCCCATCTCTATGT-1-WSSS_THYst9807808-He	5484	WSSS_THYst9807808
CATCCGTAGTGTAGTA-1-WSSS_THYst9807808-He	4879	WSSS_THYst9807808
CATCCGTCACACCAGC-1-WSSS_THYst9807808-He	4052	WSSS_THYst9807808
CATCCGTCAGCTATAC-1-WSSS_THYst9807808-He	4705	WSSS_THYst9807808
CATCCGTTCCCGAATA-1-WSSS_THYst9807808-He	4522	WSSS_THYst9807808
CATCCGTTCCGTATGA-1-WSSS_THYst9807808-He	4485	WSSS_THYst9807808
CATCCGTTCTGGGTCG-1-WSSS_THYst9807808-He	7785	WSSS_THYst9807808
CATCGCTAGAAGTCTA-1-WSSS_THYst9807808-He	3510	WSSS_THYst9807808
CATCGCTAGACGTCGA-1-WSSS_THYst9807808-He	4011	WSSS_THYst9807808
CATCGCTAGCGCCTCA-1-WSSS_THYst9807808-He	3871	WSSS_THYst9807808
CATCGCTAGCTACTGT-1-WSSS_THYst9807808-He	3258	WSSS_THYst9807808
CATCGCTAGGCCCGTT-1-WSSS_THYst9807808-He	4991	WSSS_THYst9807808
CATCGCTCAAGAATAC-1-WSSS_THYst9807808-He	4884	WSSS_THYst9807808
CATCGCTCACACGCCA-1-WSSS_THYst9807808-He	4135	WSSS_THYst9807808
CATCGCTCAGCTACTA-1-WSSS_THYst9807808-He	5123	WSSS_THYst9807808
CATCGCTCATGCACTA-1-WSSS_THYst9807808-He	6462	WSSS_THYst9807808
CATCGCTGTTATAGCC-1-WSSS_THYst9807808-He	3313	WSSS_THYst9807808
CATCGCTTCCTTACCG-1-WSSS_THYst9807808-He	3413	WSSS_THYst9807808
CATCGCTTCGTTGCCT-1-WSSS_THYst9807808-He	3791	WSSS_THYst9807808
CATCGGGAGACATCCT-1-WSSS_THYst9807808-He	3396	WSSS_THYst9807808
CATCGGGCACGAGGTA-1-WSSS_THYst9807808-He	4208	WSSS_THYst9807808
CATCGGGGTACGCTTA-1-WSSS_THYst9807808-He	3667	WSSS_THYst9807808
CATCGGGTCTAGAGCT-1-WSSS_THYst9807808-He	5404	WSSS_THYst9807808
CATCGGGTCTCATTGT-1-WSSS_THYst9807808-He	3927	WSSS_THYst9807808
CATCGTCCACACGGAA-1-WSSS_THYst9807808-He	4170	WSSS_THYst9807808
CATCGTCCACTACCGG-1-WSSS_THYst9807808-He	4605	WSSS_THYst9807808
CATCGTCCAGAACTCT-1-WSSS_THYst9807808-He	6055	WSSS_THYst9807808
CATCGTCGTATCAGGG-1-WSSS_THYst9807808-He	5392	WSSS_THYst9807808
CATCGTCGTTCACCGG-1-WSSS_THYst9807808-He	3229	WSSS_THYst9807808
CATCGTCTCGTAGTGT-1-WSSS_THYst9807808-He	4138	WSSS_THYst9807808
CATGAGTAGGCTCTAT-1-WSSS_THYst9807808-He	4245	WSSS_THYst9807808
CATGAGTAGGGCTGAT-1-WSSS_THYst9807808-He	3502	WSSS_THYst9807808
CATGAGTCAACCTATG-1-WSSS_THYst9807808-He	5057	WSSS_THYst9807808
CATGAGTCAATGTCTG-1-WSSS_THYst9807808-He	6582	WSSS_THYst9807808
CATGAGTCACAGAGCA-1-WSSS_THYst9807808-He	3661	WSSS_THYst9807808
CATGAGTCAGCTGTGC-1-WSSS_THYst9807808-He	3655	WSSS_THYst9807808
CATGAGTCAGGTGTTT-1-WSSS_THYst9807808-He	3869	WSSS_THYst9807808
CATGAGTCATGTAACC-1-WSSS_THYst9807808-He	3150	WSSS_THYst9807808
CATGAGTGTTACGCCG-1-WSSS_THYst9807808-He	3579	WSSS_THYst9807808
CATGAGTTCCATAGGT-1-WSSS_THYst9807808-He	5152	WSSS_THYst9807808
CATGAGTTCGCCTTGT-1-WSSS_THYst9807808-He	3261	WSSS_THYst9807808
CATGAGTTCGGAGCAA-1-WSSS_THYst9807808-He	6757	WSSS_THYst9807808
CATGAGTTCGTTCCCA-1-WSSS_THYst9807808-He	3450	WSSS_THYst9807808
CATGCAACAACTCCCT-1-WSSS_THYst9807808-He	5750	WSSS_THYst9807808
CATGCAACATCGATCA-1-WSSS_THYst9807808-He	4567	WSSS_THYst9807808
CATGCCTAGCCTGGAA-1-WSSS_THYst9807808-He	4574	WSSS_THYst9807808
CATGCCTAGTGCTACT-1-WSSS_THYst9807808-He	3883	WSSS_THYst9807808
CATGCCTAGTTACGAA-1-WSSS_THYst9807808-He	4327	WSSS_THYst9807808
CATGCCTCAATAGTCC-1-WSSS_THYst9807808-He	4433	WSSS_THYst9807808
CATGCCTGTTGAGAGC-1-WSSS_THYst9807808-He	3322	WSSS_THYst9807808
CATGCGGAGCGTCAAG-1-WSSS_THYst9807808-He	3489	WSSS_THYst9807808
CATGCGGTCGAGTACT-1-WSSS_THYst9807808-He	4049	WSSS_THYst9807808
CATGCGGTCTGCGGGT-1-WSSS_THYst9807808-He	3953	WSSS_THYst9807808
CATGCTCAGAGGTGCT-1-WSSS_THYst9807808-He	3897	WSSS_THYst9807808
CATGCTCAGATGGTCG-1-WSSS_THYst9807808-He	4672	WSSS_THYst9807808
CATGCTCAGCGTATAA-1-WSSS_THYst9807808-He	4795	WSSS_THYst9807808
CATGCTCAGTAGACCG-1-WSSS_THYst9807808-He	3820	WSSS_THYst9807808
CATGCTCAGTTAGTGA-1-WSSS_THYst9807808-He	3867	WSSS_THYst9807808
CATGCTCCAGCAAGAC-1-WSSS_THYst9807808-He	4222	WSSS_THYst9807808
CATGCTCCATCCGAGC-1-WSSS_THYst9807808-He	3847	WSSS_THYst9807808
CATGCTCCATTCACAG-1-WSSS_THYst9807808-He	4813	WSSS_THYst9807808
CATGCTCGTCTTACTT-1-WSSS_THYst9807808-He	3631	WSSS_THYst9807808
CATGCTCTCATTCCTA-1-WSSS_THYst9807808-He	5515	WSSS_THYst9807808
CATGGATAGGTGCCAA-1-WSSS_THYst9807808-He	4966	WSSS_THYst9807808
CATGGATCAAGCCTGC-1-WSSS_THYst9807808-He	5350	WSSS_THYst9807808
CATGGATCAGCAGTGA-1-WSSS_THYst9807808-He	4157	WSSS_THYst9807808
CATGGATGTAACCCGC-1-WSSS_THYst9807808-He	5699	WSSS_THYst9807808
CATGGATGTACCCGAC-1-WSSS_THYst9807808-He	3848	WSSS_THYst9807808
CATGGATGTCTACGTA-1-WSSS_THYst9807808-He	8570	WSSS_THYst9807808
CATGGATGTTAAACCC-1-WSSS_THYst9807808-He	3951	WSSS_THYst9807808
CATGGATGTTAGAGTA-1-WSSS_THYst9807808-He	5761	WSSS_THYst9807808
CATGGATGTTAGGCCC-1-WSSS_THYst9807808-He	3481	WSSS_THYst9807808
CATGGATTCAGCTGTA-1-WSSS_THYst9807808-He	4687	WSSS_THYst9807808
CATGGATTCTAGCCTC-1-WSSS_THYst9807808-He	10302	WSSS_THYst9807808
CATGGTAAGTTAACGA-1-WSSS_THYst9807808-He	3873	WSSS_THYst9807808
CATGGTACAAATAGCA-1-WSSS_THYst9807808-He	3707	WSSS_THYst9807808
CATGGTACAACGACTT-1-WSSS_THYst9807808-He	4892	WSSS_THYst9807808
CATGGTAGTGCACGCT-1-WSSS_THYst9807808-He	2998	WSSS_THYst9807808
CATGGTATCTCGTCGT-1-WSSS_THYst9807808-He	3673	WSSS_THYst9807808
CATTCATGTAACACGG-1-WSSS_THYst9807808-He	4279	WSSS_THYst9807808
CATTCATGTAGATCCT-1-WSSS_THYst9807808-He	4779	WSSS_THYst9807808
CATTCATGTAGTCGTT-1-WSSS_THYst9807808-He	5001	WSSS_THYst9807808
CATTCATGTATGAGGC-1-WSSS_THYst9807808-He	3942	WSSS_THYst9807808
CATTCATGTGACACAG-1-WSSS_THYst9807808-He	2766	WSSS_THYst9807808
CATTCATGTTGATGTC-1-WSSS_THYst9807808-He	4466	WSSS_THYst9807808
CATTCATTCGGTCATA-1-WSSS_THYst9807808-He	4650	WSSS_THYst9807808
CATTCCGAGGTGCTTT-1-WSSS_THYst9807808-He	3484	WSSS_THYst9807808
CATTCCGAGTCGCTAT-1-WSSS_THYst9807808-He	6578	WSSS_THYst9807808
CATTCCGAGTCGTTAC-1-WSSS_THYst9807808-He	4141	WSSS_THYst9807808
CATTCCGCACCAATTG-1-WSSS_THYst9807808-He	2918	WSSS_THYst9807808
CATTCCGGTAAGTTAG-1-WSSS_THYst9807808-He	5231	WSSS_THYst9807808
CATTCCGGTCATCTAG-1-WSSS_THYst9807808-He	5122	WSSS_THYst9807808
CATTCCGGTTTGCCGG-1-WSSS_THYst9807808-He	4607	WSSS_THYst9807808
CATTCCGTCACGACTA-1-WSSS_THYst9807808-He	3554	WSSS_THYst9807808
CATTCCGTCCATAAGC-1-WSSS_THYst9807808-He	7267	WSSS_THYst9807808
CATTCCGTCCATCTAT-1-WSSS_THYst9807808-He	4899	WSSS_THYst9807808
CATTCCGTCCGAGCTG-1-WSSS_THYst9807808-He	3891	WSSS_THYst9807808
CATTCTACAACGACAG-1-WSSS_THYst9807808-He	5087	WSSS_THYst9807808
CATTCTAGTGACAGGT-1-WSSS_THYst9807808-He	3981	WSSS_THYst9807808
CATTCTAGTTTCGATG-1-WSSS_THYst9807808-He	6696	WSSS_THYst9807808
CATTCTATCGCAGAGA-1-WSSS_THYst9807808-He	4362	WSSS_THYst9807808
CATTGAGAGGTCATCT-1-WSSS_THYst9807808-He	3530	WSSS_THYst9807808
CATTGAGAGTTACTCG-1-WSSS_THYst9807808-He	3710	WSSS_THYst9807808
CATTGAGCAGGTCAAG-1-WSSS_THYst9807808-He	3605	WSSS_THYst9807808
CATTGAGCATCCCACT-1-WSSS_THYst9807808-He	4951	WSSS_THYst9807808
CATTGAGCATTAGGAA-1-WSSS_THYst9807808-He	4963	WSSS_THYst9807808
CATTGAGGTCCTCCAT-1-WSSS_THYst9807808-He	2811	WSSS_THYst9807808
CATTGCCAGCCAGAGT-1-WSSS_THYst9807808-He	4899	WSSS_THYst9807808
CATTGCCAGGGAGAAT-1-WSSS_THYst9807808-He	3651	WSSS_THYst9807808
CATTGCCGTTGACTGT-1-WSSS_THYst9807808-He	6335	WSSS_THYst9807808
CATTGTTAGCGTGTCC-1-WSSS_THYst9807808-He	2908	WSSS_THYst9807808
CATTGTTAGTTTGGCT-1-WSSS_THYst9807808-He	4750	WSSS_THYst9807808
CATTGTTCAGTGCGCT-1-WSSS_THYst9807808-He	4758	WSSS_THYst9807808
CATTGTTTCTGCATAG-1-WSSS_THYst9807808-He	3522	WSSS_THYst9807808
CATTTCACAATTGCAC-1-WSSS_THYst9807808-He	5150	WSSS_THYst9807808
CATTTCACATTAGGCT-1-WSSS_THYst9807808-He	4134	WSSS_THYst9807808
CATTTCAGTTGCTCGG-1-WSSS_THYst9807808-He	3017	WSSS_THYst9807808
CATTTCATCATTTGGG-1-WSSS_THYst9807808-He	5050	WSSS_THYst9807808
CCAAGCGAGCACTCTA-1-WSSS_THYst9807808-He	3975	WSSS_THYst9807808
CCAAGCGCAACGAGGT-1-WSSS_THYst9807808-He	3507	WSSS_THYst9807808
CCAAGCGCACGGCCAT-1-WSSS_THYst9807808-He	5179	WSSS_THYst9807808
CCAAGCGTCCGATGCG-1-WSSS_THYst9807808-He	5096	WSSS_THYst9807808
CCAAGCGTCCTCGCAT-1-WSSS_THYst9807808-He	3147	WSSS_THYst9807808
CCAATGAAGCCATATC-1-WSSS_THYst9807808-He	6232	WSSS_THYst9807808
CCAATGAAGGCATGCA-1-WSSS_THYst9807808-He	6533	WSSS_THYst9807808
CCAATGAAGGTTAGTA-1-WSSS_THYst9807808-He	5621	WSSS_THYst9807808
CCAATGACAACATCGT-1-WSSS_THYst9807808-He	3575	WSSS_THYst9807808
CCAATGAGTAGGTGCA-1-WSSS_THYst9807808-He	5474	WSSS_THYst9807808
CCAATGAGTGCGTTTA-1-WSSS_THYst9807808-He	3565	WSSS_THYst9807808
CCAATGATCAGTCAGT-1-WSSS_THYst9807808-He	3113	WSSS_THYst9807808
CCAATTTAGAGTACCG-1-WSSS_THYst9807808-He	5093	WSSS_THYst9807808
CCAATTTAGTCATAGA-1-WSSS_THYst9807808-He	4009	WSSS_THYst9807808
CCAATTTCAGCTGGTC-1-WSSS_THYst9807808-He	4196	WSSS_THYst9807808
CCAATTTCAGTATGAA-1-WSSS_THYst9807808-He	4257	WSSS_THYst9807808
CCAATTTCATCTGGGC-1-WSSS_THYst9807808-He	3945	WSSS_THYst9807808
CCAATTTGTAGGGTAC-1-WSSS_THYst9807808-He	3604	WSSS_THYst9807808
CCAATTTTCAATCTTC-1-WSSS_THYst9807808-He	3631	WSSS_THYst9807808
CCACAAAAGACTTGTC-1-WSSS_THYst9807808-He	4585	WSSS_THYst9807808
CCACAAAAGATCCAAA-1-WSSS_THYst9807808-He	5246	WSSS_THYst9807808
CCACAAAAGGGAACAA-1-WSSS_THYst9807808-He	3570	WSSS_THYst9807808
CCACAAAAGTTGTAGA-1-WSSS_THYst9807808-He	4488	WSSS_THYst9807808
CCACAAACAAGTCATC-1-WSSS_THYst9807808-He	5698	WSSS_THYst9807808
CCACAAACACCTGCAG-1-WSSS_THYst9807808-He	3654	WSSS_THYst9807808
CCACAAAGTCCCTAAA-1-WSSS_THYst9807808-He	4492	WSSS_THYst9807808
CCACACTAGGGAGAAT-1-WSSS_THYst9807808-He	4448	WSSS_THYst9807808
CCACACTAGTTGCCCG-1-WSSS_THYst9807808-He	3352	WSSS_THYst9807808
CCACACTGTCCGTACG-1-WSSS_THYst9807808-He	3798	WSSS_THYst9807808
CCACACTGTGCTAGCC-1-WSSS_THYst9807808-He	4203	WSSS_THYst9807808
CCACACTGTTGTACGT-1-WSSS_THYst9807808-He	3709	WSSS_THYst9807808
CCACCATAGCCTAGGA-1-WSSS_THYst9807808-He	3495	WSSS_THYst9807808
CCACCATAGTCACGAG-1-WSSS_THYst9807808-He	4730	WSSS_THYst9807808
CCACCATAGTTCCATG-1-WSSS_THYst9807808-He	4661	WSSS_THYst9807808
CCACCATGTAAGGAGA-1-WSSS_THYst9807808-He	4457	WSSS_THYst9807808
CCACCATGTCTTGCTC-1-WSSS_THYst9807808-He	5744	WSSS_THYst9807808
CCACCATTCATTGCCC-1-WSSS_THYst9807808-He	3535	WSSS_THYst9807808
CCACCATTCCCGATCT-1-WSSS_THYst9807808-He	5755	WSSS_THYst9807808
CCACGAGAGGCCTAGA-1-WSSS_THYst9807808-He	3190	WSSS_THYst9807808
CCACGAGAGTCGTTAC-1-WSSS_THYst9807808-He	3096	WSSS_THYst9807808
CCACGAGCACCAACAT-1-WSSS_THYst9807808-He	3480	WSSS_THYst9807808
CCACGAGCACGCAGTC-1-WSSS_THYst9807808-He	4106	WSSS_THYst9807808
CCACGAGTCGCAATTG-1-WSSS_THYst9807808-He	5692	WSSS_THYst9807808
CCACGAGTCGGAACTT-1-WSSS_THYst9807808-He	5309	WSSS_THYst9807808
CCACGAGTCTGAGATC-1-WSSS_THYst9807808-He	3789	WSSS_THYst9807808
CCACGAGTCTTCACAT-1-WSSS_THYst9807808-He	3885	WSSS_THYst9807808
CCACGTTAGAATTGTG-1-WSSS_THYst9807808-He	3427	WSSS_THYst9807808
CCACGTTAGTTCCGTA-1-WSSS_THYst9807808-He	4822	WSSS_THYst9807808
CCACGTTGTATCACGT-1-WSSS_THYst9807808-He	4674	WSSS_THYst9807808
CCACGTTGTCATAACC-1-WSSS_THYst9807808-He	3875	WSSS_THYst9807808
CCACGTTGTGACCGAA-1-WSSS_THYst9807808-He	4155	WSSS_THYst9807808
CCACGTTTCTTCTCAA-1-WSSS_THYst9807808-He	4343	WSSS_THYst9807808
CCACTTGAGTCGAATA-1-WSSS_THYst9807808-He	4855	WSSS_THYst9807808
CCACTTGAGTGATAAC-1-WSSS_THYst9807808-He	3545	WSSS_THYst9807808
CCACTTGCAAGGGCAT-1-WSSS_THYst9807808-He	3800	WSSS_THYst9807808
CCACTTGCACGGGCTT-1-WSSS_THYst9807808-He	4874	WSSS_THYst9807808
CCACTTGGTACAGAGC-1-WSSS_THYst9807808-He	3186	WSSS_THYst9807808
CCACTTGGTTGCATAC-1-WSSS_THYst9807808-He	4925	WSSS_THYst9807808
[truncated: 213,068+ more rows]

## Sheet: panel_b
index	celltype	UMAP1	UMAP2	sequencing_center	stage
AAACCCAAGAAGGATG-1-WSSS_THYst9807808-He	ProxMes	5.72382	3.52682	Sanger	12.5
AAACCCAAGACTCGAG-1-WSSS_THYst9807808-He	DermFibro	9.95287	7.1635	Sanger	12.5
AAACCCACACTCTGCT-1-WSSS_THYst9807808-He	ProxMes	4.47402	4.62874	Sanger	12.5
AAACCCAGTATCAGCT-1-WSSS_THYst9807808-He	ProxMes	3.82594	3.98988	Sanger	12.5
AAACCCAGTTTCCCAC-1-WSSS_THYst9807808-He	MyoB	-5.69834	9.5554	Sanger	12.5
AAACCCATCCCGAAAT-1-WSSS_THYst9807808-He	Hoxc5+DermFibroProg	8.3053	6.14398	Sanger	12.5
AAACCCATCGTAGTCA-1-WSSS_THYst9807808-He	EarlyDistalMes	8.41909	1.40359	Sanger	12.5
AAACGAAAGTATGAAC-1-WSSS_THYst9807808-He	MyoC1	-6.89127	7.72952	Sanger	12.5
AAACGAACAAACGTGG-1-WSSS_THYst9807808-He	RestingChon	10.3495	2.55924	Sanger	12.5
AAACGAAGTAAGGCCA-1-WSSS_THYst9807808-He	SMProg	4.0178	5.73419	Sanger	12.5
AAACGAAGTATATGGA-1-WSSS_THYst9807808-He	ProxMes	3.39566	3.9332	Sanger	12.5
AAACGAAGTATCAGGG-1-WSSS_THYst9807808-He	Hoxc5+DermFibroProg	7.43588	6.10565	Sanger	12.5
AAACGAATCACGATAC-1-WSSS_THYst9807808-He	ProxMes	4.23585	4.23348	Sanger	12.5
AAACGAATCTGCGAGC-1-WSSS_THYst9807808-He	ProxMes	4.92778	5.78908	Sanger	12.5
AAACGCTAGACCGTTT-1-WSSS_THYst9807808-He	Pax7+MyoProg	-3.37544	10.7794	Sanger	12.5
AAACGCTCAAAGAACT-1-WSSS_THYst9807808-He	ProxMes	5.47683	2.50726	Sanger	12.5
AAACGCTCAATCCTAG-1-WSSS_THYst9807808-He	ProlifChon	12.5046	2.27266	Sanger	12.5
AAACGCTCAGTAACGG-1-WSSS_THYst9807808-He	Hoxc5+DermFibroProg	6.44602	6.40983	Sanger	12.5
AAACGCTGTTACACTG-1-WSSS_THYst9807808-He	Pax7+MyoProg	-3.63821	10.3853	Sanger	12.5
AAACGCTTCTCGGTCT-1-WSSS_THYst9807808-He	ProxMes	7.20841	3.6847	Sanger	12.5
AAAGAACAGCGTTACT-1-WSSS_THYst9807808-He	Hoxc5+DermFibroProg	8.26629	6.22461	Sanger	12.5
AAAGAACCAACGTAAA-1-WSSS_THYst9807808-He	Hoxc5+DermFibroProg	8.43804	6.68392	Sanger	12.5
AAAGAACCAACTGCTA-1-WSSS_THYst9807808-He	ProxMes	4.85918	5.2393	Sanger	12.5
AAAGAACCACACAGAG-1-WSSS_THYst9807808-He	ProxMes	4.80832	3.17308	Sanger	12.5
AAAGAACGTAGACAAT-1-WSSS_THYst9807808-He	Hoxc5+DermFibroProg	9.52842	6.2773	Sanger	12.5
AAAGGATAGCAACAAT-1-WSSS_THYst9807808-He	ProxMes	4.37673	4.20894	Sanger	12.5
AAAGGATAGGCCATAG-1-WSSS_THYst9807808-He	Hoxc5+DermFibroProg	9.11572	6.31195	Sanger	12.5
AAAGGATAGTCACGAG-1-WSSS_THYst9807808-He	Hoxc5+DermFibroProg	8.55692	6.89611	Sanger	12.5
AAAGGATCAGCAGTGA-1-WSSS_THYst9807808-He	VenousEndo	13.704	16.2193	Sanger	12.5
AAAGGATGTCAGACTT-1-WSSS_THYst9807808-He	MesCond	9.05716	3.42313	Sanger	12.5
AAAGGATGTGGTATGG-1-WSSS_THYst9807808-He	ProxMes	4.37865	4.35989	Sanger	12.5
AAAGGATTCTATACTC-1-WSSS_THYst9807808-He	NK	5.3533	14.3918	Sanger	12.5
AAAGGATTCTCGACGG-1-WSSS_THYst9807808-He	RestingChon	9.17977	2.89704	Sanger	12.5
AAAGGGCAGGATGCGT-1-WSSS_THYst9807808-He	MesCond	8.57661	3.5923	Sanger	12.5
AAAGGGCCATCGTGGC-1-WSSS_THYst9807808-He	MesCond	5.3053	4.52981	Sanger	12.5
AAAGGGCTCACTCTTA-1-WSSS_THYst9807808-He	ProxMes	5.95445	3.82378	Sanger	12.5
AAAGGTAAGCCGTTAT-1-WSSS_THYst9807808-He	RestingChon	8.44167	2.67133	Sanger	12.5
AAAGGTACAAATGAAC-1-WSSS_THYst9807808-He	Pax7+MyoProg	-4.04887	10.5999	Sanger	12.5
AAAGGTACAGACGGAT-1-WSSS_THYst9807808-He	RestingChon	10.7984	2.21268	Sanger	12.5
AAAGGTAGTAACACGG-1-WSSS_THYst9807808-He	ProxMes	6.47588	3.84546	Sanger	12.5
AAAGGTAGTCTTCGAA-1-WSSS_THYst9807808-He	ProxMes	4.0312	3.47816	Sanger	12.5
AAAGGTATCAAGTCTG-1-WSSS_THYst9807808-He	ProxMes	5.321	4.54429	Sanger	12.5
AAAGTCCAGTAAAGCT-1-WSSS_THYst9807808-He	ProxMes	5.06354	4.1362	Sanger	12.5
AAAGTCCAGTAGCTCT-1-WSSS_THYst9807808-He	RestingChon	10.6754	2.19338	Sanger	12.5
AAAGTCCCAACATCGT-1-WSSS_THYst9807808-He	RestingChon	12.2339	2.30517	Sanger	12.5
AAAGTCCCATCGCTAA-1-WSSS_THYst9807808-He	ProxMes	5.78702	3.44257	Sanger	12.5
AAAGTCCGTTAAGCAA-1-WSSS_THYst9807808-He	ProxMes	3.7272	4.24089	Sanger	12.5
AAAGTCCTCCAGCTCT-1-WSSS_THYst9807808-He	Pax7+MyoProg	-3.9471	11.4886	Sanger	12.5
AAAGTGAAGCCAGAGT-1-WSSS_THYst9807808-He	VenousEndo	15.2239	15.6267	Sanger	12.5
AAAGTGAAGCTCAGAG-1-WSSS_THYst9807808-He	Pax7+MyoProg	-4.30029	10.136	Sanger	12.5
AAAGTGACAAAGGCGT-1-WSSS_THYst9807808-He	RestingChon	9.0672	2.42408	Sanger	12.5
AAAGTGAGTCGCTTGG-1-WSSS_THYst9807808-He	Myh3+MyoC	-6.51355	6.18264	Sanger	12.5
AAAGTGAGTGACACGA-1-WSSS_THYst9807808-He	ProxMes	6.13433	5.03317	Sanger	12.5
AAAGTGATCAGTCCGG-1-WSSS_THYst9807808-He	Hoxc5+DermFibroProg	8.14336	5.50723	Sanger	12.5
AAAGTGATCGCTGATA-1-WSSS_THYst9807808-He	ProxMes	6.02187	3.70176	Sanger	12.5
AAATGGATCCCGAGTG-1-WSSS_THYst9807808-He	ProxMes	4.31879	4.20933	Sanger	12.5
AAATGGATCTTTCCGG-1-WSSS_THYst9807808-He	Pax7+MyoProg	-3.92273	10.7785	Sanger	12.5
AACAAAGCAAGACGGT-1-WSSS_THYst9807808-He	ProxMes	4.73797	3.36936	Sanger	12.5
AACAAAGCAGTAGAGC-1-WSSS_THYst9807808-He	Myh3+MyoC	-5.44123	4.48321	Sanger	12.5
AACAAAGCAGTCTCTC-1-WSSS_THYst9807808-He	Pax7+MyoProg	-3.8645	11.9027	Sanger	12.5
AACAAAGCATCCTTGC-1-WSSS_THYst9807808-He	ProxMes	5.48669	3.90178	Sanger	12.5
AACAAAGGTAAGTCAA-1-WSSS_THYst9807808-He	Meox2+Mes	5.65515	3.04523	Sanger	12.5
AACAAAGGTCAACGCC-1-WSSS_THYst9807808-He	Pax7+MyoProg	-4.10428	12.1033	Sanger	12.5
AACAAAGTCAGCGCGT-1-WSSS_THYst9807808-He	ProxMes	6.93789	3.36543	Sanger	12.5
AACAACCAGCTGTTAC-1-WSSS_THYst9807808-He	PrimErythro	19.597	-2.36578	Sanger	12.5
AACAACCCACACCTAA-1-WSSS_THYst9807808-He	ProxMes	4.59653	3.92628	Sanger	12.5
AACAACCCAGGCAATG-1-WSSS_THYst9807808-He	ProxMes	5.16593	4.94735	Sanger	12.5
AACAACCTCCGATGTA-1-WSSS_THYst9807808-He	SchwannProg	19.2292	6.01096	Sanger	12.5
AACAAGAAGCGCCTAC-1-WSSS_THYst9807808-He	Hoxc5+DermFibroProg	8.90553	5.88289	Sanger	12.5
AACAAGACAGTCAACT-1-WSSS_THYst9807808-He	ProxMes	4.55762	3.81714	Sanger	12.5
AACAAGACATCGCTCT-1-WSSS_THYst9807808-He	Pax7+MyoProg	-3.5392	10.8379	Sanger	12.5
AACAAGACATGACTTG-1-WSSS_THYst9807808-He	Pax7+MyoProg	-4.16467	10.8962	Sanger	12.5
AACAAGAGTAGCCAGA-1-WSSS_THYst9807808-He	Hoxc5+DermFibroProg	8.29806	5.73031	Sanger	12.5
AACAAGATCGCCTCTA-1-WSSS_THYst9807808-He	ProxMes	4.63273	3.46546	Sanger	12.5
AACAAGATCGGTGTAT-1-WSSS_THYst9807808-He	Meox2+Mes	5.35023	2.3274	Sanger	12.5
AACAAGATCTTACCAT-1-WSSS_THYst9807808-He	ProxMes	5.50761	4.37954	Sanger	12.5
AACAAGATCTTACCGC-1-WSSS_THYst9807808-He	ProxMes	4.37881	3.40744	Sanger	12.5
AACACACAGTAGGATT-1-WSSS_THYst9807808-He	Myh3+MyoC	-6.24926	5.24633	Sanger	12.5
AACACACCAAGACCTT-1-WSSS_THYst9807808-He	ProxMes	5.97384	3.8752	Sanger	12.5
AACACACCAATGAACA-1-WSSS_THYst9807808-He	ProxMes	5.90255	3.74694	Sanger	12.5
AACACACGTGGACCAA-1-WSSS_THYst9807808-He	Pax7+MyoProg	-4.72575	12.2755	Sanger	12.5
AACACACTCAATCCGA-1-WSSS_THYst9807808-He	Perichon	6.33767	3.76548	Sanger	12.5
AACACACTCACTCACC-1-WSSS_THYst9807808-He	Perichon	9.62986	3.79106	Sanger	12.5
AACACACTCCTACACC-1-WSSS_THYst9807808-He	ProxMes	5.32145	3.75926	Sanger	12.5
AACACACTCTTCGCTG-1-WSSS_THYst9807808-He	Dpt+Fibro	6.54355	6.92203	Sanger	12.5
AACAGGGAGAAGGATG-1-WSSS_THYst9807808-He	RestingChon	10.6166	2.56078	Sanger	12.5
AACAGGGAGGCCACTC-1-WSSS_THYst9807808-He	ProxMes	4.83976	4.87185	Sanger	12.5
AACAGGGCAAAGGCTG-1-WSSS_THYst9807808-He	Pax7+MyoProg	-3.51403	11.5307	Sanger	12.5
AACAGGGCACCTTCGT-1-WSSS_THYst9807808-He	ProxMes	4.86133	3.92151	Sanger	12.5
AACAGGGCATCGGAAG-1-WSSS_THYst9807808-He	ProxMes	6.00677	4.60695	Sanger	12.5
AACAGGGCATGACGTT-1-WSSS_THYst9807808-He	Pax7+MyoProg	-4.17258	10.0865	Sanger	12.5
AACAGGGTCGTTGTGA-1-WSSS_THYst9807808-He	Hoxc5+DermFibroProg	7.4006	5.2094	Sanger	12.5
AACCAACAGGTGTGAC-1-WSSS_THYst9807808-He	Hoxc5+DermFibroProg	7.01938	6.11674	Sanger	12.5
AACCAACAGGTTCCGC-1-WSSS_THYst9807808-He	ProxMes	6.62026	3.39688	Sanger	12.5
AACCAACAGTGCACTT-1-WSSS_THYst9807808-He	ProxMes	4.90003	4.9055	Sanger	12.5
AACCAACCAAACTGCT-1-WSSS_THYst9807808-He	ProxMes	5.61086	3.94748	Sanger	12.5
AACCAACCAGGGAATC-1-WSSS_THYst9807808-He	LymphEndo	17.3134	13.8734	Sanger	12.5
AACCAACGTGACACAG-1-WSSS_THYst9807808-He	ProxMes	4.85136	4.01916	Sanger	12.5
AACCAACGTTAGGACG-1-WSSS_THYst9807808-He	ProxMes	5.79781	3.19101	Sanger	12.5
AACCAACTCGTAACTG-1-WSSS_THYst9807808-He	ProxMes	4.88516	4.21343	Sanger	12.5
AACCAACTCTCTCAAT-1-WSSS_THYst9807808-He	Hoxc5+DermFibroProg	7.83007	6.68468	Sanger	12.5
AACCAACTCTGGGCGT-1-WSSS_THYst9807808-He	ProxMes	5.05888	4.14766	Sanger	12.5
AACCACAAGGTTGACG-1-WSSS_THYst9807808-He	ProxMes	4.52437	4.2302	Sanger	12.5
AACCACAGTGTTTCTT-1-WSSS_THYst9807808-He	Perichon	9.42202	3.68597	Sanger	12.5
AACCACAGTTGGCCTG-1-WSSS_THYst9807808-He	ProxMes	4.82958	4.55848	Sanger	12.5
AACCACATCAATCAGC-1-WSSS_THYst9807808-He	ProxMes	5.07734	3.10535	Sanger	12.5
AACCATGCAATCAAGA-1-WSSS_THYst9807808-He	VenousEndo	14.5011	15.9421	Sanger	12.5
AACCATGCACGAGGTA-1-WSSS_THYst9807808-He	MesCond	6.11106	4.8811	Sanger	12.5
AACCATGGTACGATCT-1-WSSS_THYst9807808-He	Pax7+MyoProg	-4.16394	11.3667	Sanger	12.5
AACCATGGTAGGGTAC-1-WSSS_THYst9807808-He	ProxMes	3.66071	3.80025	Sanger	12.5
AACCATGGTCTGTCAA-1-WSSS_THYst9807808-He	Hoxc5+DermFibroProg	9.83364	6.51174	Sanger	12.5
AACCCAAAGCACCCAC-1-WSSS_THYst9807808-He	DC2	6.99301	14.6707	Sanger	12.5
AACCCAAAGCGTTAGG-1-WSSS_THYst9807808-He	ProxMes	5.10046	4.54835	Sanger	12.5
AACCCAAAGGAATTAC-1-WSSS_THYst9807808-He	MyoB	-5.04274	10.5243	Sanger	12.5
AACCCAAAGTTTGTCG-1-WSSS_THYst9807808-He	Perichon	9.3055	3.65543	Sanger	12.5
AACCCAACACGCGTGT-1-WSSS_THYst9807808-He	MesCond	9.11071	2.7799	Sanger	12.5
AACCCAAGTCGTTATG-1-WSSS_THYst9807808-He	Pax7+MyoProg	-3.32491	10.7296	Sanger	12.5
AACCCAAGTTTACACG-1-WSSS_THYst9807808-He	DermFibro	10.0039	7.95732	Sanger	12.5
AACCCAATCCCGAGGT-1-WSSS_THYst9807808-He	ProxMes	4.94204	3.74166	Sanger	12.5
AACCCAATCGAACGGA-1-WSSS_THYst9807808-He	ProxMes	5.37979	4.43691	Sanger	12.5
AACCTGAAGACGCAGT-1-WSSS_THYst9807808-He	MyoB	-6.12712	9.22327	Sanger	12.5
AACCTGACACCTGTCT-1-WSSS_THYst9807808-He	Pax7+MyoProg	-4.17522	10.8437	Sanger	12.5
AACCTGACATTCATCT-1-WSSS_THYst9807808-He	ProxMes	5.34635	3.71008	Sanger	12.5
AACCTGAGTCTTCATT-1-WSSS_THYst9807808-He	PrehyperChon	12.877	1.55618	Sanger	12.5
AACCTGATCTTCTCAA-1-WSSS_THYst9807808-He	Pax7+MyoProg	-4.39688	10.5924	Sanger	12.5
AACCTGATCTTTACAC-1-WSSS_THYst9807808-He	DermFibro	9.7797	7.29457	Sanger	12.5
AACCTTTAGCCAAGGT-1-WSSS_THYst9807808-He	MesCond	7.75236	3.5583	Sanger	12.5
AACCTTTAGTTGGCTT-1-WSSS_THYst9807808-He	ProxMes	4.02207	3.74492	Sanger	12.5
AACCTTTCAGAGAAAG-1-WSSS_THYst9807808-He	ProxMes	5.23478	4.11969	Sanger	12.5
AACCTTTCAGAGACTG-1-WSSS_THYst9807808-He	ProxMes	4.92658	3.92531	Sanger	12.5
AACCTTTGTACCTAAC-1-WSSS_THYst9807808-He	Hoxc5+DermFibroProg	8.74898	6.06045	Sanger	12.5
AACGAAAAGTAACGTA-1-WSSS_THYst9807808-He	Pax7+MyoProg	-3.02728	10.6183	Sanger	12.5
AACGAAACAAGTTCCA-1-WSSS_THYst9807808-He	ProxMes	6.72902	4.31219	Sanger	12.5
AACGAAACACAAACGG-1-WSSS_THYst9807808-He	ProxMes	5.47685	5.70404	Sanger	12.5
AACGAAACACCAAATC-1-WSSS_THYst9807808-He	Hoxc5+DermFibroProg	8.09812	6.60049	Sanger	12.5
AACGAAACAGACAAAT-1-WSSS_THYst9807808-He	ProxMes	4.1317	4.05807	Sanger	12.5
AACGAAACATCACCAA-1-WSSS_THYst9807808-He	VenousEndo	15.4625	15.2669	Sanger	12.5
AACGAAAGTCACTCGG-1-WSSS_THYst9807808-He	Pax7+MyoProg	-5.05317	9.80613	Sanger	12.5
AACGAAAGTGGCTTGC-1-WSSS_THYst9807808-He	Hoxc5+DermFibroProg	8.72207	6.47884	Sanger	12.5
AACGAAAGTTGGCTAT-1-WSSS_THYst9807808-He	RestingChon	11.0067	1.75802	Sanger	12.5
AACGGGAAGAGGTCAC-1-WSSS_THYst9807808-He	MesCond	7.44387	4.09453	Sanger	12.5
AACGGGACAGAGTAAT-1-WSSS_THYst9807808-He	RestingChon	11.4969	1.73856	Sanger	12.5
AACGGGAGTGGAGAAA-1-WSSS_THYst9807808-He	RestingChon	12.4926	2.33439	Sanger	12.5
AACGGGATCGTAGAGG-1-WSSS_THYst9807808-He	ProxMes	4.72072	4.0749	Sanger	12.5
AACGGGATCTCTCCGA-1-WSSS_THYst9807808-He	RestingChon	9.12938	2.53473	Sanger	12.5
AACGTCACATCCAATG-1-WSSS_THYst9807808-He	Hoxc5+DermFibroProg	8.41137	6.11361	Sanger	12.5
AACGTCAGTCTAACGT-1-WSSS_THYst9807808-He	Hoxc5+DermFibroProg	5.87933	5.55957	Sanger	12.5
AACGTCAGTCTCGGGT-1-WSSS_THYst9807808-He	ProxMes	5.36804	3.77034	Sanger	12.5
AACGTCAGTGAGGATC-1-WSSS_THYst9807808-He	ProxMes	4.77963	4.62831	Sanger	12.5
AACGTCAGTGGAACAC-1-WSSS_THYst9807808-He	ProxMes	4.92389	3.97638	Sanger	12.5
AACGTCAGTTCAGTAC-1-WSSS_THYst9807808-He	ProxMes	4.15216	4.4891	Sanger	12.5
AACGTCAGTTTACTGG-1-WSSS_THYst9807808-He	Hoxc5+DermFibroProg	8.12161	6.06957	Sanger	12.5
AACGTCATCAAGATAG-1-WSSS_THYst9807808-He	Hoxc5+DermFibroProg	6.52852	5.09674	Sanger	12.5
AACGTCATCCCTAGGG-1-WSSS_THYst9807808-He	ProxMes	5.14624	3.98389	Sanger	12.5
AACTTCTAGAAACTCA-1-WSSS_THYst9807808-He	RestingChon	10.3696	2.86055	Sanger	12.5
AACTTCTAGCTTGTGT-1-WSSS_THYst9807808-He	ProxMes	4.36	3.49515	Sanger	12.5
AACTTCTCAAGTATAG-1-WSSS_THYst9807808-He	MesCond	5.60929	5.31849	Sanger	12.5
AACTTCTCATAACGGG-1-WSSS_THYst9807808-He	ProxMes	4.80326	4.20754	Sanger	12.5
AACTTCTGTGTTATCG-1-WSSS_THYst9807808-He	LymphEndo	16.8132	13.4951	Sanger	12.5
AACTTCTTCAAAGGAT-1-WSSS_THYst9807808-He	SchwannProg	19.0542	5.54879	Sanger	12.5
AACTTCTTCAGCTCTC-1-WSSS_THYst9807808-He	Pax7+MyoProg	-4.01211	10.3493	Sanger	12.5
AACTTCTTCGTTACCC-1-WSSS_THYst9807808-He	RestingChon	12.0951	1.9442	Sanger	12.5
AACTTCTTCTGTCGCT-1-WSSS_THYst9807808-He	RestingChon	11.5264	2.44597	Sanger	12.5
AAGAACAAGAGGGTCT-1-WSSS_THYst9807808-He	Perichon	9.20421	3.58657	Sanger	12.5
AAGAACAAGAGGTGCT-1-WSSS_THYst9807808-He	RestingChon	9.63374	2.55726	Sanger	12.5
AAGAACAAGCCTCGTG-1-WSSS_THYst9807808-He	Hoxc5+DermFibroProg	8.45433	6.07448	Sanger	12.5
AAGAACACAGTAGAGC-1-WSSS_THYst9807808-He	PrehyperChon	13.111	1.47124	Sanger	12.5
AAGAACAGTAGGTTTC-1-WSSS_THYst9807808-He	Mfap5+Fibro	4.80968	6.10505	Sanger	12.5
AAGAACAGTTAGCGGA-1-WSSS_THYst9807808-He	MesCond	5.39174	4.65229	Sanger	12.5
AAGAACAGTTATCTGG-1-WSSS_THYst9807808-He	ProxMes	4.45479	3.20148	Sanger	12.5
AAGAACAGTTTCGACA-1-WSSS_THYst9807808-He	ProxMes	4.92547	4.56658	Sanger	12.5
AAGAACATCACGACTA-1-WSSS_THYst9807808-He	ProxMes	5.31607	5.05882	Sanger	12.5
AAGAACATCTTCGGTC-1-WSSS_THYst9807808-He	MesCond	8.59941	2.60868	Sanger	12.5
AAGACAAAGACTCAAA-1-WSSS_THYst9807808-He	RestingChon	11.6116	1.98465	Sanger	12.5
AAGACAAAGATGCGAC-1-WSSS_THYst9807808-He	Pax7+MyoProg	-4.09685	10.1119	Sanger	12.5
AAGACAACAAACTAAG-1-WSSS_THYst9807808-He	ProxMes	5.96252	5.29947	Sanger	12.5
AAGACAACACATACGT-1-WSSS_THYst9807808-He	ProxMes	4.60558	3.71992	Sanger	12.5
AAGACAAGTTGGGTAG-1-WSSS_THYst9807808-He	ProxMes	4.47244	3.35505	Sanger	12.5
AAGACAATCATATGGC-1-WSSS_THYst9807808-He	RestingChon	9.97782	2.20571	Sanger	12.5
AAGACTCAGTACGAGC-1-WSSS_THYst9807808-He	Perichon	9.76298	4.07674	Sanger	12.5
AAGACTCCACAGTACT-1-WSSS_THYst9807808-He	ProxMes	6.65317	3.09192	Sanger	12.5
AAGACTCGTCCGAAAG-1-WSSS_THYst9807808-He	Pax7+MyoProg	-3.78393	10.7826	Sanger	12.5
AAGACTCGTTACCCTC-1-WSSS_THYst9807808-He	ProxMes	5.83187	2.53737	Sanger	12.5
AAGACTCTCAAAGGTA-1-WSSS_THYst9807808-He	MesCond	5.46462	5.0651	Sanger	12.5
AAGACTCTCGACTCCT-1-WSSS_THYst9807808-He	Hoxc5+DermFibroProg	8.42306	5.74558	Sanger	12.5
AAGATAGCACTGTGAT-1-WSSS_THYst9807808-He	RestingChon	11.358	2.71051	Sanger	12.5
AAGATAGGTAACTAAG-1-WSSS_THYst9807808-He	Hoxc5+DermFibroProg	7.46671	6.8844	Sanger	12.5
AAGATAGTCCCAGCGA-1-WSSS_THYst9807808-He	Pax7+MyoProg	-4.73179	10.7372	Sanger	12.5
AAGCATCAGGGCCTCT-1-WSSS_THYst9807808-He	Hoxc5+DermFibroProg	6.78496	6.32971	Sanger	12.5
AAGCATCAGTCTACCA-1-WSSS_THYst9807808-He	ProxMes	4.7471	4.62591	Sanger	12.5
AAGCATCCACAGCATT-1-WSSS_THYst9807808-He	RestingChon	11.9692	1.63872	Sanger	12.5
AAGCATCGTAATGCGG-1-WSSS_THYst9807808-He	RestingChon	7.92116	2.38446	Sanger	12.5
AAGCATCGTACGTGAG-1-WSSS_THYst9807808-He	ProxMes	5.09366	4.9732	Sanger	12.5
AAGCATCGTGCACGCT-1-WSSS_THYst9807808-He	MesCond	8.61103	2.98297	Sanger	12.5
AAGCATCGTTGCGTAT-1-WSSS_THYst9807808-He	ProxMes	3.5397	3.98481	Sanger	12.5
AAGCCATAGGAAGTAG-1-WSSS_THYst9807808-He	ProxMes	4.80828	3.14575	Sanger	12.5
AAGCCATAGGACGGAG-1-WSSS_THYst9807808-He	ProxMes	3.35221	3.85609	Sanger	12.5
AAGCCATAGTACGTCT-1-WSSS_THYst9807808-He	Hoxc5+DermFibroProg	7.12366	6.5817	Sanger	12.5
AAGCCATCACAAGTTC-1-WSSS_THYst9807808-He	ProxMes	5.19835	3.96633	Sanger	12.5
AAGCCATCATCGCTGG-1-WSSS_THYst9807808-He	ProxMes	4.45641	3.68004	Sanger	12.5
AAGCCATCATGGAATA-1-WSSS_THYst9807808-He	Pax7+MyoProg	-2.92903	10.6221	Sanger	12.5
AAGCCATGTAAGGAGA-1-WSSS_THYst9807808-He	ProxMes	3.98397	2.5785	Sanger	12.5
AAGCCATGTACCAGAG-1-WSSS_THYst9807808-He	RestingChon	10.7772	3.3296	Sanger	12.5
AAGCCATGTCCGTTTC-1-WSSS_THYst9807808-He	MesCond	5.59863	4.65767	Sanger	12.5
AAGCCATTCATGCGGC-1-WSSS_THYst9807808-He	ArterialEndo	13.0738	15.9392	Sanger	12.5
AAGCCATTCCGTGTCT-1-WSSS_THYst9807808-He	ProxMes	4.65304	3.67316	Sanger	12.5
AAGCGAGAGAGCGACT-1-WSSS_THYst9807808-He	Pax7+MyoProg	-3.94587	10.4143	Sanger	12.5
AAGCGAGAGCACACCC-1-WSSS_THYst9807808-He	Hoxc5+DermFibroProg	7.74973	6.23552	Sanger	12.5
AAGCGAGAGCTACTAC-1-WSSS_THYst9807808-He	RestingChon	11.4261	2.33235	Sanger	12.5
AAGCGAGAGGAAGTAG-1-WSSS_THYst9807808-He	Myl3+MyoC	-5.23776	5.64066	Sanger	12.5
AAGCGAGCACTAGGCC-1-WSSS_THYst9807808-He	ProxMes	6.17419	2.89897	Sanger	12.5
AAGCGAGCAGTGGTGA-1-WSSS_THYst9807808-He	Pax7+MyoProg	-3.72163	11.095	Sanger	12.5
AAGCGAGTCCGGACGT-1-WSSS_THYst9807808-He	PrimErythro	20.5436	-1.65363	Sanger	12.5
AAGCGAGTCTAGCCAA-1-WSSS_THYst9807808-He	MyoC1	-6.74103	7.88646	Sanger	12.5
AAGCGTTAGAAACACT-1-WSSS_THYst9807808-He	MesCond	6.2446	5.03481	Sanger	12.5
AAGCGTTCACAGCATT-1-WSSS_THYst9807808-He	ProxMes	5.71161	5.04912	Sanger	12.5
AAGCGTTCACTTGTGA-1-WSSS_THYst9807808-He	Perichon	8.85303	4.03261	Sanger	12.5
AAGCGTTCATCAGCAT-1-WSSS_THYst9807808-He	ProxMes	4.76418	3.60888	Sanger	12.5
AAGCGTTGTACCATAC-1-WSSS_THYst9807808-He	MesCond	5.87948	5.579	Sanger	12.5
AAGCGTTGTGTCCCTT-1-WSSS_THYst9807808-He	Pax7+MyoProg	-4.6164	10.3299	Sanger	12.5
AAGCGTTTCCATTCAT-1-WSSS_THYst9807808-He	ProxMes	5.33227	3.39888	Sanger	12.5
AAGCGTTTCGGAGCAA-1-WSSS_THYst9807808-He	ProxMes	4.54329	3.21387	Sanger	12.5
AAGCGTTTCTCCATAT-1-WSSS_THYst9807808-He	MesCond	5.47268	4.98147	Sanger	12.5
AAGGAATAGAAAGTCT-1-WSSS_THYst9807808-He	ProxMes	5.16633	3.30671	Sanger	12.5
AAGGAATAGAGACAAG-1-WSSS_THYst9807808-He	ProxMes	5.12566	4.4284	Sanger	12.5
AAGGAATAGCCTAACT-1-WSSS_THYst9807808-He	ProxMes	3.76814	3.96656	Sanger	12.5
AAGGAATAGTAAATGC-1-WSSS_THYst9807808-He	ProxMes	5.79081	4.91638	Sanger	12.5
AAGGAATAGTGGTCAG-1-WSSS_THYst9807808-He	ProxMes	6.8673	3.58529	Sanger	12.5
AAGGAATCAACCGATT-1-WSSS_THYst9807808-He	RestingChon	9.44703	3.31393	Sanger	12.5
AAGGAATCATCTCCCA-1-WSSS_THYst9807808-He	MesCond	9.65675	2.96428	Sanger	12.5
AAGGAATGTGGGCTTC-1-WSSS_THYst9807808-He	RestingChon	11.717	1.67669	Sanger	12.5
AAGGTAAAGTGACCTT-1-WSSS_THYst9807808-He	MesCond	7.13471	4.43936	Sanger	12.5
AAGGTAACACCGAATT-1-WSSS_THYst9807808-He	ProxMes	3.62945	3.88739	Sanger	12.5
AAGGTAACACCGTGGT-1-WSSS_THYst9807808-He	SchwannProg	20.1047	5.36812	Sanger	12.5
AAGGTAACACGTACTA-1-WSSS_THYst9807808-He	MesCond	8.68255	2.64473	Sanger	12.5
AAGGTAAGTGCGACAA-1-WSSS_THYst9807808-He	SchwannProg	18.9962	5.48211	Sanger	12.5
AAGGTAAGTTTCGGCG-1-WSSS_THYst9807808-He	Hoxc5+DermFibroProg	9.53868	7.06728	Sanger	12.5
AAGTACCCAAAGACGC-1-WSSS_THYst9807808-He	ProxMes	6.26022	4.13628	Sanger	12.5
AAGTACCCAATTCACG-1-WSSS_THYst9807808-He	ProxMes	4.43333	3.59472	Sanger	12.5
AAGTACCCAGACACAG-1-WSSS_THYst9807808-He	MyoB	-6.39366	9.15225	Sanger	12.5
AAGTACCCAGAGACTG-1-WSSS_THYst9807808-He	ProxMes	6.97916	3.3131	Sanger	12.5
AAGTACCCATTGGATC-1-WSSS_THYst9807808-He	ProxMes	7.93943	2.81827	Sanger	12.5
AAGTACCGTAGCGTCC-1-WSSS_THYst9807808-He	Pax7+MyoProg	-4.25621	10.2745	Sanger	12.5
AAGTCGTAGAGTCGAC-1-WSSS_THYst9807808-He	ProxMes	5.37905	2.8876	Sanger	12.5
AAGTCGTAGGCTAAAT-1-WSSS_THYst9807808-He	MesCond	10.0875	2.30209	Sanger	12.5
AAGTCGTAGTCGCCCA-1-WSSS_THYst9807808-He	ProlifChon	12.5204	1.68321	Sanger	12.5
AAGTCGTCAAGAGGTC-1-WSSS_THYst9807808-He	Pax7+MyoProg	-4.05863	11.0361	Sanger	12.5
AAGTCGTCAAGTGGCA-1-WSSS_THYst9807808-He	ProxMes	5.01138	4.19594	Sanger	12.5
AAGTCGTTCGCGAAGA-1-WSSS_THYst9807808-He	PrehyperChon	12.2521	2.19271	Sanger	12.5
AAGTGAAAGCCTCTGG-1-WSSS_THYst9807808-He	ProxMes	4.55512	3.70639	Sanger	12.5
AAGTGAATCTGCGGCA-1-WSSS_THYst9807808-He	ProxMes	5.07346	3.73804	Sanger	12.5
AAGTTCGAGTCGAAGC-1-WSSS_THYst9807808-He	ProxMes	3.94131	3.90985	Sanger	12.5
AAGTTCGAGTCTCTGA-1-WSSS_THYst9807808-He	ProxMes	5.42073	4.28884	Sanger	12.5
AAGTTCGGTAGCGTTT-1-WSSS_THYst9807808-He	ProxMes	5.19593	2.96084	Sanger	12.5
AATAGAGAGAGAAGGT-1-WSSS_THYst9807808-He	Pax7+MyoProg	-2.79351	11.0167	Sanger	12.5
AATAGAGCAATTGAGA-1-WSSS_THYst9807808-He	ProxMes	4.61933	2.3255	Sanger	12.5
AATAGAGGTAGTGTGG-1-WSSS_THYst9807808-He	PrimErythro	20.3733	-2.22145	Sanger	12.5
AATAGAGGTATCGCGC-1-WSSS_THYst9807808-He	VenousEndo	15.1837	15.6138	Sanger	12.5
AATAGAGGTTGCCATA-1-WSSS_THYst9807808-He	MesCond	6.03089	4.42134	Sanger	12.5
AATCACGAGCAATAGT-1-WSSS_THYst9807808-He	MyoB	-5.68994	9.42404	Sanger	12.5
AATCACGAGCCTATTG-1-WSSS_THYst9807808-He	ProxMes	5.23882	3.73805	Sanger	12.5
AATCACGCATCCGATA-1-WSSS_THYst9807808-He	ProxMes	4.59579	3.87544	Sanger	12.5
AATCACGCATGACGGA-1-WSSS_THYst9807808-He	RestingChon	8.93261	2.164	Sanger	12.5
AATCACGGTACATACC-1-WSSS_THYst9807808-He	ProlifChon	12.9918	1.57194	Sanger	12.5
AATCACGTCGCAGTGC-1-WSSS_THYst9807808-He	Pax7+MyoProg	-4.42767	10.4209	Sanger	12.5
AATCGACAGTCCGCCA-1-WSSS_THYst9807808-He	RestingChon	8.08289	2.78527	Sanger	12.5
AATCGACGTCCTACAA-1-WSSS_THYst9807808-He	RestingChon	10.3962	2.74456	Sanger	12.5
AATCGACGTGGTTTAC-1-WSSS_THYst9807808-He	MesCond	6.41069	4.37449	Sanger	12.5
AATCGACGTTACTCAG-1-WSSS_THYst9807808-He	DermFibro	10.2972	6.99251	Sanger	12.5
AATCGACTCGCCTTGT-1-WSSS_THYst9807808-He	ProxMes	7.58251	3.1908	Sanger	12.5
AATCGACTCTACGCGG-1-WSSS_THYst9807808-He	ProxMes	5.21331	3.42979	Sanger	12.5
AATCGTGAGTACAGCG-1-WSSS_THYst9807808-He	RestingChon	9.29219	2.5151	Sanger	12.5
AATCGTGTCATCTGTT-1-WSSS_THYst9807808-He	InterZone	9.14152	1.65519	Sanger	12.5
AATCGTGTCTATCCAT-1-WSSS_THYst9807808-He	EarlyProxMes	4.34577	2.74094	Sanger	12.5
AATGAAGAGCACCGAA-1-WSSS_THYst9807808-He	ProxMes	3.85706	4.18643	Sanger	12.5
AATGAAGAGCGCAATG-1-WSSS_THYst9807808-He	VenousEndo	13.8406	15.7887	Sanger	12.5
AATGAAGAGTTTAGGA-1-WSSS_THYst9807808-He	MyoB	-6.27595	9.1529	Sanger	12.5
AATGAAGGTTTGGAAA-1-WSSS_THYst9807808-He	ProxMes	4.1534	4.37057	Sanger	12.5
AATGAAGTCCAGTGCG-1-WSSS_THYst9807808-He	Pax7+MyoProg	-3.24431	11.0181	Sanger	12.5
AATGAAGTCCGTCAAA-1-WSSS_THYst9807808-He	Pax7+MyoProg	-3.77251	11.3391	Sanger	12.5
AATGAAGTCCTTCACG-1-WSSS_THYst9807808-He	Pax7+MyoProg	-4.11152	11.3182	Sanger	12.5
AATGAAGTCGAACCTA-1-WSSS_THYst9807808-He	Hoxc5+DermFibroProg	7.99551	5.19592	Sanger	12.5
AATGAAGTCGGAGATG-1-WSSS_THYst9807808-He	Hoxc5+DermFibroProg	7.9651	6.27961	Sanger	12.5
AATGACCAGCAAGCCA-1-WSSS_THYst9807808-He	MesCond	6.25639	5.35189	Sanger	12.5
AATGACCAGTACAGAT-1-WSSS_THYst9807808-He	Hoxc5+DermFibroProg	7.66828	6.81103	Sanger	12.5
AATGACCAGTGATAAC-1-WSSS_THYst9807808-He	Hoxc5+DermFibroProg	7.54302	6.46403	Sanger	12.5
AATGACCTCCTGCCAT-1-WSSS_THYst9807808-He	CMP/GMP	6.1558	14.1494	Sanger	12.5
AATGCCAAGATTCGAA-1-WSSS_THYst9807808-He	EarlyProxMes	3.98068	1.94885	Sanger	12.5
AATGCCACATCTAACG-1-WSSS_THYst9807808-He	ProxMes	5.47686	4.38917	Sanger	12.5
AATGCCAGTATTGACC-1-WSSS_THYst9807808-He	Hoxc5+DermFibroProg	7.24778	5.85736	Sanger	12.5
AATGGAAAGGTCACTT-1-WSSS_THYst9807808-He	Myh3+MyoC	-6.53547	5.90812	Sanger	12.5
AATGGAACAAAGTGTA-1-WSSS_THYst9807808-He	ProxMes	4.37356	3.5198	Sanger	12.5
AATGGAAGTCAACGCC-1-WSSS_THYst9807808-He	Perichon	10.4254	3.71042	Sanger	12.5
AATGGAAGTTGGGAAC-1-WSSS_THYst9807808-He	Perichon	8.67585	3.55381	Sanger	12.5
AATGGAATCGCCTTGT-1-WSSS_THYst9807808-He	ProxMes	3.94689	3.64054	Sanger	12.5
AATGGCTCAGCAGATG-1-WSSS_THYst9807808-He	Pax7+MyoProg	-2.75958	10.6838	Sanger	12.5
AATGGCTGTACACTCA-1-WSSS_THYst9807808-He	Myh3+MyoC	-5.83191	4.5788	Sanger	12.5
AATGGCTTCATGAGTC-1-WSSS_THYst9807808-He	Myl3+MyoC	-4.63499	5.74163	Sanger	12.5
AATGGCTTCTCTTAAC-1-WSSS_THYst9807808-He	InterZone	9.64158	1.76408	Sanger	12.5
AATGGCTTCTTCCACG-1-WSSS_THYst9807808-He	ProxMes	5.86235	4.47978	Sanger	12.5
AATTCCTAGGTTGGTG-1-WSSS_THYst9807808-He	Dpt+Fibro	6.80918	7.6854	Sanger	12.5
AATTCCTCATCATGAC-1-WSSS_THYst9807808-He	Hoxc5+DermFibroProg	7.21393	5.68419	Sanger	12.5
AATTCCTCATGCTGCG-1-WSSS_THYst9807808-He	Pax7+MyoProg	-3.83121	10.2605	Sanger	12.5
AATTCCTGTAATTGGA-1-WSSS_THYst9807808-He	Hoxc5+DermFibroProg	7.79624	6.50152	Sanger	12.5
AATTCCTGTCAAAGAT-1-WSSS_THYst9807808-He	Myh3+MyoC	-6.35728	5.24966	Sanger	12.5
AATTCCTGTGTGGTCC-1-WSSS_THYst9807808-He	ProxMes	4.76994	4.47505	Sanger	12.5
AATTCCTTCCGAGATT-1-WSSS_THYst9807808-He	ProxMes	4.8093	4.07602	Sanger	12.5
AATTTCCCACGCCACA-1-WSSS_THYst9807808-He	Pax7+MyoProg	-3.76894	10.8539	Sanger	12.5
AATTTCCCATGGCTGC-1-WSSS_THYst9807808-He	ProxMes	4.59547	4.27643	Sanger	12.5
AATTTCCGTAACGGTG-1-WSSS_THYst9807808-He	ProxMes	4.22583	3.64723	Sanger	12.5
AATTTCCGTACCGGAA-1-WSSS_THYst9807808-He	ProxMes	4.35794	4.09828	Sanger	12.5
AATTTCCGTCCAACGC-1-WSSS_THYst9807808-He	MesCond	8.67613	3.90839	Sanger	12.5
AATTTCCTCTGCGGAC-1-WSSS_THYst9807808-He	NK	5.04416	14.6051	Sanger	12.5
ACAAAGACACCTCTGT-1-WSSS_THYst9807808-He	MyoC1	-6.57253	7.38764	Sanger	12.5
ACAAAGAGTCACCACG-1-WSSS_THYst9807808-He	Pax7+MyoProg	-4.31243	10.6382	Sanger	12.5
ACAAAGATCAGCTGTA-1-WSSS_THYst9807808-He	ProxMes	5.05402	4.98863	Sanger	12.5
ACAACCAGTGATACTC-1-WSSS_THYst9807808-He	SchwannProg	18.8915	5.5583	Sanger	12.5
ACAAGCTAGGCATCTT-1-WSSS_THYst9807808-He	Hoxc5+DermFibroProg	9.60749	6.88367	Sanger	12.5
ACAAGCTCAGAAATCA-1-WSSS_THYst9807808-He	Mfap5+Fibro	5.54687	6.41397	Sanger	12.5
ACAAGCTGTCGAGTTT-1-WSSS_THYst9807808-He	ProxMes	7.02958	2.80483	Sanger	12.5
ACAAGCTGTGCATACT-1-WSSS_THYst9807808-He	ProxMes	4.01979	2.58331	Sanger	12.5
ACACAGTAGAATTTGG-1-WSSS_THYst9807808-He	ProxMes	7.39344	3.89969	Sanger	12.5
ACACAGTCAGAGACTG-1-WSSS_THYst9807808-He	ProxMes	4.74082	4.79633	Sanger	12.5
ACACAGTCAGCATGCC-1-WSSS_THYst9807808-He	ProxMes	4.19647	3.92322	Sanger	12.5
ACACAGTGTCGTAATC-1-WSSS_THYst9807808-He	Basal	15.5408	8.09807	Sanger	12.5
ACACAGTTCGCCAACG-1-WSSS_THYst9807808-He	ProxMes	6.20694	3.64848	Sanger	12.5
ACACAGTTCTCGCTCA-1-WSSS_THYst9807808-He	ProxMes	4.68522	3.58335	Sanger	12.5
ACACCAAAGGCGAACT-1-WSSS_THYst9807808-He	Hoxc5+DermFibroProg	8.53447	6.73982	Sanger	12.5
ACACCAAGTCCCACGA-1-WSSS_THYst9807808-He	ProxMes	4.99136	3.72449	Sanger	12.5
ACACCAAGTTAAACCC-1-WSSS_THYst9807808-He	EarlyProxMes	2.77371	0.658273	Sanger	12.5
ACACCAATCGTGAGAG-1-WSSS_THYst9807808-He	Pax7+MyoProg	-4.05741	11.1986	Sanger	12.5
ACACGCGAGTAGTCCT-1-WSSS_THYst9807808-He	PrimErythro	20.4094	-1.70377	Sanger	12.5
ACACGCGCAGCGACAA-1-WSSS_THYst9807808-He	ProxMes	4.73207	4.70084	Sanger	12.5
ACACGCGGTAATGCTC-1-WSSS_THYst9807808-He	ProxMes	5.2288	4.86109	Sanger	12.5
ACACGCGGTTAAAGTG-1-WSSS_THYst9807808-He	Myh3+MyoC	-5.42737	4.09342	Sanger	12.5
ACACGCGTCCATTCAT-1-WSSS_THYst9807808-He	Pax7+MyoProg	-2.51785	11.1392	Sanger	12.5
ACACTGAAGGGAGTTC-1-WSSS_THYst9807808-He	Pax7+MyoProg	-4.64698	10.1719	Sanger	12.5
ACACTGACAAGTTCGT-1-WSSS_THYst9807808-He	RestingChon	9.8066	2.52618	Sanger	12.5
ACACTGACACCAAATC-1-WSSS_THYst9807808-He	Pax7+MyoProg	-3.92955	11.1207	Sanger	12.5
ACACTGACACGCTATA-1-WSSS_THYst9807808-He	Hoxc5+DermFibroProg	9.85303	6.84541	Sanger	12.5
ACACTGACACGTCGTG-1-WSSS_THYst9807808-He	ProxMes	3.37961	4.22471	Sanger	12.5
ACACTGACAGCTACCG-1-WSSS_THYst9807808-He	InterZone	9.93037	0.932485	Sanger	12.5
ACACTGAGTACAACGG-1-WSSS_THYst9807808-He	ProxMes	5.60307	4.05556	Sanger	12.5
ACACTGAGTACGGTTT-1-WSSS_THYst9807808-He	ProxMes	4.50699	2.8919	Sanger	12.5
ACACTGAGTGATGAAT-1-WSSS_THYst9807808-He	Hoxc5+DermFibroProg	6.62228	6.01722	Sanger	12.5
ACAGAAAAGAGAGTGA-1-WSSS_THYst9807808-He	Hoxc5+DermFibroProg	6.89275	5.21256	Sanger	12.5
ACAGAAACAACCGGAA-1-WSSS_THYst9807808-He	EarlyProxMes	5.09323	2.51535	Sanger	12.5
ACAGAAACAATGAACA-1-WSSS_THYst9807808-He	InterZone	10.4855	1.43953	Sanger	12.5
ACAGAAAGTAGAATAC-1-WSSS_THYst9807808-He	ProxMes	4.05247	4.12821	Sanger	12.5
ACAGAAATCAGGCGAA-1-WSSS_THYst9807808-He	SynapSchwann	20.407	5.22607	Sanger	12.5
ACAGAAATCGCAATTG-1-WSSS_THYst9807808-He	Pax7+MyoProg	-3.41033	11.958	Sanger	12.5
ACAGCCGAGAAACTCA-1-WSSS_THYst9807808-He	Perichon	9.57112	3.59644	Sanger	12.5
ACAGCCGAGCACACCC-1-WSSS_THYst9807808-He	Pax7+MyoProg	-3.54738	10.9598	Sanger	12.5
ACAGCCGCACAGCCAC-1-WSSS_THYst9807808-He	Dpt+Fibro	5.97485	7.0205	Sanger	12.5
ACAGCCGCATCATGAC-1-WSSS_THYst9807808-He	Perichon	9.84794	3.62578	Sanger	12.5
ACAGGGACAATTCTCT-1-WSSS_THYst9807808-He	ProxMes	4.54353	3.51109	Sanger	12.5
ACAGGGACATACGCAT-1-WSSS_THYst9807808-He	ProxMes	4.45434	4.40129	Sanger	12.5
ACAGGGAGTATCGCGC-1-WSSS_THYst9807808-He	ProxMes	3.58323	3.72615	Sanger	12.5
ACAGGGATCGAGTTGT-1-WSSS_THYst9807808-He	ProxMes	4.78489	3.81789	Sanger	12.5
ACAGGGATCTAGGAAA-1-WSSS_THYst9807808-He	ProxMes	6.21086	5.11673	Sanger	12.5
ACATCCCAGATGCTAA-1-WSSS_THYst9807808-He	MesCond	8.7533	2.75126	Sanger	12.5
ACATCCCAGCTCACTA-1-WSSS_THYst9807808-He	ProxMes	6.05374	3.7917	Sanger	12.5
ACATCCCGTGAACCGA-1-WSSS_THYst9807808-He	SynapSchwann	19.9717	4.94365	Sanger	12.5
ACATCCCGTGTGCTTA-1-WSSS_THYst9807808-He	ProxMes	4.35235	3.36115	Sanger	12.5
ACATCCCGTTGACTAC-1-WSSS_THYst9807808-He	ProxMes	4.7361	2.64376	Sanger	12.5
ACATCCCTCCACCTGT-1-WSSS_THYst9807808-He	Pax7+MyoProg	-4.60023	10.1811	Sanger	12.5
ACATCGAAGTTATGGA-1-WSSS_THYst9807808-He	Pax7+MyoProg	-4.46415	10.172	Sanger	12.5
ACATCGACAAAGTGTA-1-WSSS_THYst9807808-He	ProxMes	4.90295	3.6053	Sanger	12.5
ACATCGACATGGCTAT-1-WSSS_THYst9807808-He	ProxMes	4.96076	4.91138	Sanger	12.5
ACATCGACATGTCTAG-1-WSSS_THYst9807808-He	ProxMes	4.42768	3.92224	Sanger	12.5
ACATCGATCAGTGCGC-1-WSSS_THYst9807808-He	Hoxc5+DermFibroProg	9.37449	6.93293	Sanger	12.5
ACATCGATCGGAGATG-1-WSSS_THYst9807808-He	ProxMes	4.5116	4.52652	Sanger	12.5
ACATGCAAGATTGAGT-1-WSSS_THYst9807808-He	ProxMes	3.68935	4.08074	Sanger	12.5
ACATGCAAGCCATTGT-1-WSSS_THYst9807808-He	ProxMes	5.85786	3.96664	Sanger	12.5
ACATGCAAGCTACTAC-1-WSSS_THYst9807808-He	Pax7+MyoProg	-3.85612	11.6193	Sanger	12.5
ACATGCAAGCTGTTAC-1-WSSS_THYst9807808-He	Hoxc5+DermFibroProg	7.50413	6.17351	Sanger	12.5
ACATGCAAGCTTCATG-1-WSSS_THYst9807808-He	ProxMes	4.66548	4.52985	Sanger	12.5
ACATGCAAGTGCTACT-1-WSSS_THYst9807808-He	Hoxc5+DermFibroProg	8.2414	5.3187	Sanger	12.5
ACATGCACACAAACGG-1-WSSS_THYst9807808-He	RestingChon	8.82144	2.86138	Sanger	12.5
ACATGCACACGTTCGG-1-WSSS_THYst9807808-He	ProxMes	6.08749	3.50767	Sanger	12.5
ACATGCAGTCATAACC-1-WSSS_THYst9807808-He	Pax7+MyoProg	-4.15709	9.97997	Sanger	12.5
ACATGCAGTTAAAGTG-1-WSSS_THYst9807808-He	ProxMes	6.08886	3.79328	Sanger	12.5
ACATGCATCGAGCCTG-1-WSSS_THYst9807808-He	EarlyProxMes	3.70343	2.96988	Sanger	12.5
ACATGCATCGGTCTGG-1-WSSS_THYst9807808-He	ProxMes	5.16274	4.51952	Sanger	12.5
ACATGCATCTGAGAGG-1-WSSS_THYst9807808-He	Hoxc5+DermFibroProg	6.9797	5.62239	Sanger	12.5
ACATTTCAGACCCTTA-1-WSSS_THYst9807808-He	DermFibro	9.69764	7.30784	Sanger	12.5
ACATTTCAGCATTGAA-1-WSSS_THYst9807808-He	Hoxc5+DermFibroProg	7.56419	5.38151	Sanger	12.5
ACATTTCAGCTCCGAC-1-WSSS_THYst9807808-He	RestingChon	11.2092	2.53882	Sanger	12.5
ACATTTCCAAGCGAGT-1-WSSS_THYst9807808-He	Pax7+MyoProg	-2.98874	11.3618	Sanger	12.5
ACATTTCCACGCTGAC-1-WSSS_THYst9807808-He	Hoxc5+DermFibroProg	6.89087	6.04644	Sanger	12.5
ACATTTCGTAGACACG-1-WSSS_THYst9807808-He	ProxMes	5.39494	1.95246	Sanger	12.5
ACATTTCGTCCACACG-1-WSSS_THYst9807808-He	ProxMes	4.80506	4.60092	Sanger	12.5
ACATTTCTCAGTGTCA-1-WSSS_THYst9807808-He	Pax7+MyoProg	-4.24238	10.3664	Sanger	12.5
ACATTTCTCGTTCATT-1-WSSS_THYst9807808-He	Hoxc5+DermFibroProg	8.05174	5.40835	Sanger	12.5
ACATTTCTCTCGAGTA-1-WSSS_THYst9807808-He	Pax7+MyoProg	-3.88781	10.889	Sanger	12.5
ACATTTCTCTGATTCT-1-WSSS_THYst9807808-He	ProxMes	4.68592	4.03761	Sanger	12.5
ACCAAACAGGCTCCCA-1-WSSS_THYst9807808-He	RestingChon	10.5263	2.56628	Sanger	12.5
ACCAAACAGGCTTAGG-1-WSSS_THYst9807808-He	Pax7+MyoProg	-3.71484	11.2035	Sanger	12.5
ACCAAACCACTCCACT-1-WSSS_THYst9807808-He	MesCond	5.21452	5.48872	Sanger	12.5
ACCAAACCAGACCGCT-1-WSSS_THYst9807808-He	Pax7+MyoProg	-3.80984	11.5478	Sanger	12.5
ACCAAACCATAAGCAA-1-WSSS_THYst9807808-He	ProxMes	4.88092	5.0499	Sanger	12.5
ACCAAACCATGACGGA-1-WSSS_THYst9807808-He	Pax7+MyoProg	-4.44905	10.1212	Sanger	12.5
ACCAAACCATGGGTCC-1-WSSS_THYst9807808-He	SynapSchwann	19.7373	5.18179	Sanger	12.5
ACCAAACGTACAAAGT-1-WSSS_THYst9807808-He	InterZone	8.55857	1.40145	Sanger	12.5
ACCAAACGTCAGTCTA-1-WSSS_THYst9807808-He	Hoxc5+DermFibroProg	9.47385	6.24859	Sanger	12.5
ACCAACAAGGCCCGTT-1-WSSS_THYst9807808-He	Hoxc5+DermFibroProg	6.92259	5.64751	Sanger	12.5
ACCAACAAGTGCTAGG-1-WSSS_THYst9807808-He	RestingChon	9.94007	2.01761	Sanger	12.5
ACCAACACAGCAATTC-1-WSSS_THYst9807808-He	Hoxc5+DermFibroProg	7.38721	5.85294	Sanger	12.5
ACCAACAGTCGAATGG-1-WSSS_THYst9807808-He	MesCond	6.4209	4.44558	Sanger	12.5
ACCAACAGTCGAGCAA-1-WSSS_THYst9807808-He	ProxMes	4.98886	4.60847	Sanger	12.5
ACCAACAGTCGGTACC-1-WSSS_THYst9807808-He	ProxMes	4.82666	4.52686	Sanger	12.5
ACCAACAGTTACCCTC-1-WSSS_THYst9807808-He	MesCond	6.85825	4.58403	Sanger	12.5
ACCAACATCGACACTA-1-WSSS_THYst9807808-He	DermFibro	9.46774	7.12447	Sanger	12.5
ACCAACATCGCGCTGA-1-WSSS_THYst9807808-He	ProxMes	4.84429	4.36038	Sanger	12.5
ACCAACATCTATACGG-1-WSSS_THYst9807808-He	ProxMes	4.63168	4.81269	Sanger	12.5
ACCAACATCTTCCCGA-1-WSSS_THYst9807808-He	Hoxc5+DermFibroProg	8.75032	6.97642	Sanger	12.5
ACCACAACAGTCCGTG-1-WSSS_THYst9807808-He	PrimErythro	20.531	-1.86712	Sanger	12.5
ACCACAAGTACTGCGC-1-WSSS_THYst9807808-He	RestingChon	10.7745	2.42412	Sanger	12.5
ACCACAAGTAGATGTA-1-WSSS_THYst9807808-He	RestingChon	11.606	2.39809	Sanger	12.5
ACCACAATCCGTTTCG-1-WSSS_THYst9807808-He	ProxMes	3.6357	3.89278	Sanger	12.5
ACCACAATCGTGTCAA-1-WSSS_THYst9807808-He	Hoxc5+DermFibroProg	8.93108	6.92335	Sanger	12.5
ACCATTTAGCTCATAC-1-WSSS_THYst9807808-He	ProxMes	5.56515	2.54829	Sanger	12.5
ACCATTTCATCGATGT-1-WSSS_THYst9807808-He	ProxMes	4.86579	4.55723	Sanger	12.5
ACCATTTGTACGGATG-1-WSSS_THYst9807808-He	Perichon	10.2328	3.88736	Sanger	12.5
ACCATTTGTAGGATAT-1-WSSS_THYst9807808-He	Pax7+MyoProg	-4.92149	9.93824	Sanger	12.5
ACCATTTTCATTCGGA-1-WSSS_THYst9807808-He	VenousEndo	14.5927	15.8253	Sanger	12.5
ACCATTTTCTAGGCCG-1-WSSS_THYst9807808-He	Hoxc5+DermFibroProg	8.75331	6.25582	Sanger	12.5
ACCCAAAAGTGGTTCT-1-WSSS_THYst9807808-He	Hoxc5+DermFibroProg	7.96128	6.70247	Sanger	12.5
ACCCAAACAGCACGAA-1-WSSS_THYst9807808-He	Hoxc5+DermFibroProg	8.50903	6.96045	Sanger	12.5
ACCCAAACAGGCTATT-1-WSSS_THYst9807808-He	SchwannProg	20.1554	5.69157	Sanger	12.5
ACCCAAACATAGGAGC-1-WSSS_THYst9807808-He	Hoxc5+DermFibroProg	7.22769	6.8092	Sanger	12.5
ACCCAAAGTGAGTAAT-1-WSSS_THYst9807808-He	Pax7+MyoProg	-4.56168	10.7381	Sanger	12.5
ACCCAAAGTTATCCAG-1-WSSS_THYst9807808-He	ProxMes	4.61191	4.29365	Sanger	12.5
ACCCAAATCCACACCT-1-WSSS_THYst9807808-He	ProxMes	4.72424	2.65792	Sanger	12.5
ACCCAAATCCCATAGA-1-WSSS_THYst9807808-He	ProxMes	6.71934	3.47588	Sanger	12.5
ACCCTCAAGAGTCAGC-1-WSSS_THYst9807808-He	Hoxc5+DermFibroProg	9.20191	6.82102	Sanger	12.5
ACCCTCAAGCCTATTG-1-WSSS_THYst9807808-He	Myh3+MyoC	-5.47145	4.34835	Sanger	12.5
ACCCTCAAGGTTCAGG-1-WSSS_THYst9807808-He	MyoC1	-6.44988	7.79039	Sanger	12.5
ACCCTCACAAGGAGTC-1-WSSS_THYst9807808-He	ProxMes	4.43399	4.06879	Sanger	12.5
ACCCTCAGTAACCCTA-1-WSSS_THYst9807808-He	ProxMes	8.04687	2.11846	Sanger	12.5
ACCCTCAGTAGGCTGA-1-WSSS_THYst9807808-He	Hoxc5+DermFibroProg	9.07024	6.76612	Sanger	12.5
ACCCTCAGTCGGAAAC-1-WSSS_THYst9807808-He	Pax7+MyoProg	-3.47862	11.1079	Sanger	12.5
ACCCTTGAGCCTTTCC-1-WSSS_THYst9807808-He	MesCond	6.87456	4.44483	Sanger	12.5
ACCCTTGAGCTCGCAC-1-WSSS_THYst9807808-He	Hoxc5+DermFibroProg	9.34276	6.19268	Sanger	12.5
ACCCTTGAGGTGGTTG-1-WSSS_THYst9807808-He	ProxMes	6.57011	2.7474	Sanger	12.5
ACCCTTGCAGACGCTC-1-WSSS_THYst9807808-He	ProxMes	4.44882	3.30961	Sanger	12.5
ACCCTTGGTGTTGATC-1-WSSS_THYst9807808-He	RestingChon	12.6696	2.2907	Sanger	12.5
ACCCTTGTCACAGTGT-1-WSSS_THYst9807808-He	Hoxc5+DermFibroProg	9.14439	6.28605	Sanger	12.5
ACCGTTCAGCCATCCG-1-WSSS_THYst9807808-He	ProxMes	4.79641	3.96783	Sanger	12.5
ACCGTTCAGCCTAGGA-1-WSSS_THYst9807808-He	ProlifChon	14.0222	1.61886	Sanger	12.5
ACCGTTCAGTTGTCGT-1-WSSS_THYst9807808-He	ProxMes	4.85711	2.27174	Sanger	12.5
ACCGTTCCACTATCCC-1-WSSS_THYst9807808-He	ProxMes	5.27024	4.77466	Sanger	12.5
ACCGTTCGTCGAAGCA-1-WSSS_THYst9807808-He	Basal	15.5989	8.0921	Sanger	12.5
ACCGTTCTCCTATGGA-1-WSSS_THYst9807808-He	Hoxc5+DermFibroProg	7.62889	6.17615	Sanger	12.5
ACCGTTCTCGTGCTCT-1-WSSS_THYst9807808-He	Perichon	10.1218	3.54511	Sanger	12.5
ACCGTTCTCTAGATCG-1-WSSS_THYst9807808-He	Hoxc5+DermFibroProg	9.29695	6.61576	Sanger	12.5
ACCTACCAGGTAAAGG-1-WSSS_THYst9807808-He	ProxMes	4.33081	4.04248	Sanger	12.5
ACCTACCAGTTACGTC-1-WSSS_THYst9807808-He	Hoxc5+DermFibroProg	7.06362	6.63147	Sanger	12.5
ACCTACCCATGGCACC-1-WSSS_THYst9807808-He	EarlyDistalMes	4.61762	2.09716	Sanger	12.5
ACCTACCGTCTAGTGT-1-WSSS_THYst9807808-He	Pax7+MyoProg	-4.17219	11.6661	Sanger	12.5
ACCTACCGTTTGCCGG-1-WSSS_THYst9807808-He	ProxMes	5.01966	3.76997	Sanger	12.5
ACCTACCTCCAGCAAT-1-WSSS_THYst9807808-He	ProxMes	3.8755	4.11613	Sanger	12.5
ACCTGAACACTTCTCG-1-WSSS_THYst9807808-He	ProlifChon	13.5221	1.59006	Sanger	12.5
ACCTGAACAGCAGAAC-1-WSSS_THYst9807808-He	MyoC1	-6.99984	7.03919	Sanger	12.5
ACCTGTCAGCTCGACC-1-WSSS_THYst9807808-He	Perichon	10.2247	4.044	Sanger	12.5
ACCTGTCGTGTCATTG-1-WSSS_THYst9807808-He	RestingChon	9.67171	2.81666	Sanger	12.5
ACGATCACATACCGTA-1-WSSS_THYst9807808-He	SMC	2.28223	9.16463	Sanger	12.5
ACGATCACATGTGTCA-1-WSSS_THYst9807808-He	ProxMes	4.78739	4.31682	Sanger	12.5
ACGATCAGTACAGGTG-1-WSSS_THYst9807808-He	ProxMes	5.32526	3.78414	Sanger	12.5
ACGATCAGTACCGGCT-1-WSSS_THYst9807808-He	EarlyProxMes	2.90704	3.2491	Sanger	12.5
ACGATCATCACGGGCT-1-WSSS_THYst9807808-He	ProxMes	5.29844	4.15666	Sanger	12.5
ACGATCATCCGTAATG-1-WSSS_THYst9807808-He	Pax7+MyoProg	-4.47739	10.0436	Sanger	12.5
ACGATGTAGTAGATCA-1-WSSS_THYst9807808-He	Hoxc5+DermFibroProg	7.70298	6.41511	Sanger	12.5
ACGATGTCAGGTATGG-1-WSSS_THYst9807808-He	VenousEndo	15.7742	15.7613	Sanger	12.5
ACGATGTGTCCTACGG-1-WSSS_THYst9807808-He	Melano	18.8218	4.6428	Sanger	12.5
ACGATGTGTCTTCGAA-1-WSSS_THYst9807808-He	Hoxc5+DermFibroProg	6.67525	3.62982	Sanger	12.5
ACGATGTGTGTAACGG-1-WSSS_THYst9807808-He	Hoxc5+DermFibroProg	9.47042	7.13128	Sanger	12.5
ACGATGTTCCCATAGA-1-WSSS_THYst9807808-He	Pax7+MyoProg	-3.44445	11.0348	Sanger	12.5
ACGCACGAGAACAGGA-1-WSSS_THYst9807808-He	ProxMes	5.32483	3.6454	Sanger	12.5
ACGCACGAGTAGAGTT-1-WSSS_THYst9807808-He	Hoxc5+DermFibroProg	7.5573	5.45862	Sanger	12.5
ACGCACGCACTACCGG-1-WSSS_THYst9807808-He	ProxMes	5.40691	4.21892	Sanger	12.5
ACGCACGCAGCTGCCA-1-WSSS_THYst9807808-He	Pax7+MyoProg	-4.13837	10.4016	Sanger	12.5
ACGCACGCATAGTCAC-1-WSSS_THYst9807808-He	MesCond	9.44103	2.05641	Sanger	12.5
ACGCACGCATGACAAA-1-WSSS_THYst9807808-He	RestingChon	11.4115	1.94385	Sanger	12.5
ACGCACGTCGTGGAAG-1-WSSS_THYst9807808-He	Hoxc5+DermFibroProg	8.95913	6.17089	Sanger	12.5
ACGGAAGAGGCATCTT-1-WSSS_THYst9807808-He	ProlifChon	13.0184	1.62428	Sanger	12.5
ACGGAAGAGGGACCAT-1-WSSS_THYst9807808-He	VenousEndo	15.1981	15.6408	Sanger	12.5
ACGGAAGAGTTCCGGC-1-WSSS_THYst9807808-He	MyoC1	-6.66826	8.63114	Sanger	12.5
ACGGAAGCAAAGAGTT-1-WSSS_THYst9807808-He	PrimErythro	20.623	-2.56226	Sanger	12.5
ACGGAAGGTCAGGAGT-1-WSSS_THYst9807808-He	InterZone	10.2973	1.65762	Sanger	12.5
ACGGAAGGTGGCTGAA-1-WSSS_THYst9807808-He	Hoxc5+DermFibroProg	8.6791	6.37973	Sanger	12.5
ACGGAAGGTGTCGCTG-1-WSSS_THYst9807808-He	Hoxc5+DermFibroProg	9.5365	7.1364	Sanger	12.5
ACGGAAGTCCTGATAG-1-WSSS_THYst9807808-He	Hoxc5+DermFibroProg	8.52276	6.52773	Sanger	12.5
ACGGAAGTCTCCGAGG-1-WSSS_THYst9807808-He	ProxMes	4.20665	4.34332	Sanger	12.5
ACGGGTCAGATGATTG-1-WSSS_THYst9807808-He	ProxMes	4.9509	3.71316	Sanger	12.5
ACGGGTCAGCCAGAGT-1-WSSS_THYst9807808-He	ProxMes	5.01053	3.83072	Sanger	12.5
ACGGGTCAGCGACTTT-1-WSSS_THYst9807808-He	ProxMes	4.21476	4.18609	Sanger	12.5
ACGGGTCAGGGCCTCT-1-WSSS_THYst9807808-He	ProxMes	4.49375	3.80713	Sanger	12.5
ACGGGTCGTAACACCT-1-WSSS_THYst9807808-He	ProlifChon	13.6952	1.5676	Sanger	12.5
ACGGGTCGTAGACAGC-1-WSSS_THYst9807808-He	ProxMes	4.6033	3.29747	Sanger	12.5
ACGGGTCGTCACCGCA-1-WSSS_THYst9807808-He	Myh3+MyoC	-5.70345	4.31032	Sanger	12.5
ACGGGTCGTGAATGTA-1-WSSS_THYst9807808-He	VenousEndo	14.1573	16.1331	Sanger	12.5
ACGGGTCGTGGCTGAA-1-WSSS_THYst9807808-He	RestingChon	9.61294	2.33099	Sanger	12.5
ACGGGTCTCCGCAACG-1-WSSS_THYst9807808-He	ProxMes	5.07277	4.73177	Sanger	12.5
ACGGGTCTCGTGCGAC-1-WSSS_THYst9807808-He	ProxMes	5.11392	3.45151	Sanger	12.5
ACGGTCGCATAATCCG-1-WSSS_THYst9807808-He	Hoxc5+DermFibroProg	8.0299	6.42321	Sanger	12.5
ACGGTCGGTGAGCAGT-1-WSSS_THYst9807808-He	Hoxc5+DermFibroProg	6.89016	5.80695	Sanger	12.5
ACGGTTACACGACCTG-1-WSSS_THYst9807808-He	ProxMes	5.14011	3.95638	Sanger	12.5
ACGGTTACATACCGTA-1-WSSS_THYst9807808-He	ProxMes	4.20135	4.42994	Sanger	12.5
ACGGTTACATGCGTGC-1-WSSS_THYst9807808-He	MesCond	9.31416	3.23232	Sanger	12.5
ACGGTTAGTCACGCTG-1-WSSS_THYst9807808-He	Hoxc5+DermFibroProg	7.97149	6.55814	Sanger	12.5
ACGGTTATCAATCCAG-1-WSSS_THYst9807808-He	Hoxc5+DermFibroProg	7.41893	7.36011	Sanger	12.5
ACGGTTATCACCGGGT-1-WSSS_THYst9807808-He	ProxMes	5.49634	5.22346	Sanger	12.5
ACGGTTATCATCTATC-1-WSSS_THYst9807808-He	Perichon	8.92958	3.61291	Sanger	12.5
ACGGTTATCGCTCTCA-1-WSSS_THYst9807808-He	Pax7+MyoProg	-3.21138	10.5784	Sanger	12.5
ACGGTTATCTCCGAAA-1-WSSS_THYst9807808-He	ProxMes	5.57708	2.60483	Sanger	12.5
ACGTAACAGCTACAAA-1-WSSS_THYst9807808-He	Macro	7.77935	17.0603	Sanger	12.5
ACGTAACAGGTATAGT-1-WSSS_THYst9807808-He	Hoxc5+DermFibroProg	8.54302	6.23409	Sanger	12.5
ACGTAACAGTTACGTC-1-WSSS_THYst9807808-He	ProxMes	4.41629	3.39588	Sanger	12.5
ACGTAACCATGGTGGA-1-WSSS_THYst9807808-He	ProxMes	7.51687	3.36045	Sanger	12.5
ACGTAACGTAAGCGGT-1-WSSS_THYst9807808-He	RestingChon	10.6056	2.24763	Sanger	12.5
ACGTAACTCTGTAAGC-1-WSSS_THYst9807808-He	Pax7+MyoProg	-3.81461	11.4196	Sanger	12.5
ACGTACAAGGGTTAGC-1-WSSS_THYst9807808-He	ProxMes	6.06756	4.24307	Sanger	12.5
ACGTACACAGCAGTAG-1-WSSS_THYst9807808-He	ProxMes	5.15535	3.47257	Sanger	12.5
ACGTACACAGCCTATA-1-WSSS_THYst9807808-He	ProxMes	5.27528	3.03602	Sanger	12.5
ACGTACACAGTGTGGA-1-WSSS_THYst9807808-He	ProlifChon	12.7315	2.40694	Sanger	12.5
ACGTACAGTATTCCTT-1-WSSS_THYst9807808-He	Hoxc5+DermFibroProg	6.5334	5.14342	Sanger	12.5
ACGTACATCAGTGCGC-1-WSSS_THYst9807808-He	MesCond	5.58626	5.55217	Sanger	12.5
ACGTACATCGCTAAAC-1-WSSS_THYst9807808-He	ProxMes	5.76561	2.5278	Sanger	12.5
ACGTAGTAGAAAGTCT-1-WSSS_THYst9807808-He	MyoC1	-6.60776	7.33014	Sanger	12.5
ACGTAGTAGGGAGGAC-1-WSSS_THYst9807808-He	MesCond	8.81523	3.36616	Sanger	12.5
ACGTAGTCACTTGTCC-1-WSSS_THYst9807808-He	Pax7+MyoProg	-3.05633	10.8611	Sanger	12.5
ACGTAGTCAGGCGAAT-1-WSSS_THYst9807808-He	PrehyperChon	12.5249	2.22034	Sanger	12.5
ACGTAGTCATCTCATT-1-WSSS_THYst9807808-He	MyoB	-4.78804	9.89332	Sanger	12.5
ACGTAGTGTGAGTTTC-1-WSSS_THYst9807808-He	InterZone	9.98397	2.04344	Sanger	12.5
ACGTAGTTCAGTCATG-1-WSSS_THYst9807808-He	Basophil	5.38913	15.1038	Sanger	12.5
ACGTAGTTCATTCCTA-1-WSSS_THYst9807808-He	ProxMes	5.31387	5.89368	Sanger	12.5
ACGTAGTTCTGATTCT-1-WSSS_THYst9807808-He	ProxMes	5.53373	3.30575	Sanger	12.5
ACGTCCTAGAATCCCT-1-WSSS_THYst9807808-He	Myh3+MyoC	-6.46761	5.56607	Sanger	12.5
ACGTCCTAGGCATTTC-1-WSSS_THYst9807808-He	MesCond	6.43486	3.94113	Sanger	12.5
ACGTCCTCATAGTCGT-1-WSSS_THYst9807808-He	ProxMes	6.04069	4.14222	Sanger	12.5
ACGTCCTTCATTCACT-1-WSSS_THYst9807808-He	ProxMes	4.17721	4.36367	Sanger	12.5
ACGTCCTTCTCGGTCT-1-WSSS_THYst9807808-He	ProxMes	4.96195	2.9722	Sanger	12.5
ACGTCCTTCTGGTGGC-1-WSSS_THYst9807808-He	ProxMes	4.65258	2.39537	Sanger	12.5
ACGTTCCCACTAGGCC-1-WSSS_THYst9807808-He	Hoxc5+DermFibroProg	8.31812	6.2129	Sanger	12.5
ACGTTCCGTCAGATTC-1-WSSS_THYst9807808-He	MesCond	5.60112	5.75655	Sanger	12.5
ACGTTCCTCATCAGTG-1-WSSS_THYst9807808-He	MesCond	6.63404	4.89599	Sanger	12.5
ACTACGAAGCCTGAGA-1-WSSS_THYst9807808-He	Perichon	10.0767	3.70504	Sanger	12.5
ACTACGAAGGGTTTCT-1-WSSS_THYst9807808-He	MyoC1	-6.69107	8.39403	Sanger	12.5
ACTACGAAGGTTCTAC-1-WSSS_THYst9807808-He	ProxMes	5.26388	3.65182	Sanger	12.5
ACTACGAAGTATGTAG-1-WSSS_THYst9807808-He	RestingChon	9.012	2.63104	Sanger	12.5
ACTACGACACTTGTCC-1-WSSS_THYst9807808-He	MyoC1	-6.92707	6.96954	Sanger	12.5
ACTACGACAGTATTCG-1-WSSS_THYst9807808-He	Mfap5+Fibro	4.47818	6.30766	Sanger	12.5
ACTACGAGTGAAAGTT-1-WSSS_THYst9807808-He	ProxMes	5.92539	4.19514	Sanger	12.5
ACTACGATCTGATGGT-1-WSSS_THYst9807808-He	RestingChon	11.5111	2.29732	Sanger	12.5
ACTATCTCAAATCAGA-1-WSSS_THYst9807808-He	MesCond	6.13211	4.92535	Sanger	12.5
ACTATCTCAACTACGT-1-WSSS_THYst9807808-He	Hoxc5+DermFibroProg	8.23975	6.31337	Sanger	12.5
ACTATCTGTAGAGTTA-1-WSSS_THYst9807808-He	Meox2+Mes	6.62428	4.09596	Sanger	12.5
ACTATGGAGTCTTCCC-1-WSSS_THYst9807808-He	ProxMes	4.90192	3.00858	Sanger	12.5
ACTATGGGTGGTGATG-1-WSSS_THYst9807808-He	ProxMes	5.35543	3.76249	Sanger	12.5
ACTATGGTCGCTAAAC-1-WSSS_THYst9807808-He	ProxMes	4.63636	2.06357	Sanger	12.5
ACTATGGTCTTTCTAG-1-WSSS_THYst9807808-He	Pax7+MyoProg	-3.36923	10.7046	Sanger	12.5
ACTATTCAGGAACGAA-1-WSSS_THYst9807808-He	MesCond	5.96672	5.30367	Sanger	12.5
ACTATTCCAAGGGCAT-1-WSSS_THYst9807808-He	ProxMes	7.05165	4.99834	Sanger	12.5
ACTATTCCACATTACG-1-WSSS_THYst9807808-He	Myh3+MyoC	-6.7213	6.16897	Sanger	12.5
ACTATTCCAGAGGCTA-1-WSSS_THYst9807808-He	Hoxc5+DermFibroProg	9.47805	7.26113	Sanger	12.5
ACTATTCCAGTATGAA-1-WSSS_THYst9807808-He	Hoxc5+DermFibroProg	8.3386	6.50087	Sanger	12.5
ACTATTCCATCTCAAG-1-WSSS_THYst9807808-He	Hoxc5+DermFibroProg	8.63451	6.03626	Sanger	12.5
ACTATTCGTAGGACTG-1-WSSS_THYst9807808-He	MesCond	8.70178	3.81214	Sanger	12.5
ACTATTCGTCCAAATC-1-WSSS_THYst9807808-He	Pax7+MyoProg	-4.50908	10.413	Sanger	12.5
ACTATTCGTCGTCTCT-1-WSSS_THYst9807808-He	ProxMes	6.71271	3.23483	Sanger	12.5
ACTATTCTCAGACTGT-1-WSSS_THYst9807808-He	RestingChon	10.206	2.92057	Sanger	12.5
ACTCCCAAGCTGGTGA-1-WSSS_THYst9807808-He	Hoxc5+DermFibroProg	7.68204	6.83242	Sanger	12.5
ACTCCCAAGGTAGCCA-1-WSSS_THYst9807808-He	ProxMes	4.39057	3.49268	Sanger	12.5
ACTCCCAAGTACTGTC-1-WSSS_THYst9807808-He	ProxMes	5.35578	4.94045	Sanger	12.5
ACTCTCGCAGGCGATA-1-WSSS_THYst9807808-He	RestingChon	11.1307	2.571	Sanger	12.5
ACTCTCGGTATTGAGA-1-WSSS_THYst9807808-He	Hoxc5+DermFibroProg	8.90964	6.2493	Sanger	12.5
ACTCTCGGTGCAAGAC-1-WSSS_THYst9807808-He	MesCond	7.50403	4.43334	Sanger	12.5
ACTCTCGTCCGATCTC-1-WSSS_THYst9807808-He	Hoxc5+DermFibroProg	6.59896	5.79267	Sanger	12.5
ACTCTCGTCGCAGAGA-1-WSSS_THYst9807808-He	SchwannProg	20.1897	5.76289	Sanger	12.5
ACTGATGAGCAGGTCA-1-WSSS_THYst9807808-He	Macro	8.22195	16.1703	Sanger	12.5
ACTGATGAGCTGAGCA-1-WSSS_THYst9807808-He	MesCond	9.52151	2.61474	Sanger	12.5
ACTGATGCAAGTGGTG-1-WSSS_THYst9807808-He	RestingChon	9.74015	2.67715	Sanger	12.5
ACTGATGCACAACCGC-1-WSSS_THYst9807808-He	MesCond	5.90583	4.72784	Sanger	12.5
ACTGATGGTCACCGCA-1-WSSS_THYst9807808-He	ProxMes	5.14351	3.89612	Sanger	12.5
ACTGATGGTTTCGGCG-1-WSSS_THYst9807808-He	ProxMes	4.4551	3.89091	Sanger	12.5
ACTGATGTCCACGTCT-1-WSSS_THYst9807808-He	Hoxc5+DermFibroProg	6.91571	6.01813	Sanger	12.5
ACTGATGTCGTGGTAT-1-WSSS_THYst9807808-He	Pax7+MyoProg	-3.71641	10.6362	Sanger	12.5
ACTGATGTCTAGGAAA-1-WSSS_THYst9807808-He	Pax7+MyoProg	-3.85175	10.922	Sanger	12.5
ACTGATGTCTTCCCAG-1-WSSS_THYst9807808-He	RestingChon	8.56238	2.49895	Sanger	12.5
ACTGCAAAGATTGACA-1-WSSS_THYst9807808-He	RestingChon	8.95908	2.63754	Sanger	12.5
ACTGCAAAGCGATGGT-1-WSSS_THYst9807808-He	ProxMes	7.63973	3.56214	Sanger	12.5
ACTGCAAGTGTACGCC-1-WSSS_THYst9807808-He	Hoxc5+DermFibroProg	8.12043	6.88161	Sanger	12.5
ACTGCAAGTTTCTTAC-1-WSSS_THYst9807808-He	Hoxc5+DermFibroProg	7.14687	6.8263	Sanger	12.5
ACTGCAATCGAGTACT-1-WSSS_THYst9807808-He	CMP/GMP	5.88098	14.5442	Sanger	12.5
ACTGCAATCTAAGCCA-1-WSSS_THYst9807808-He	MyoB	-5.1235	9.88912	Sanger	12.5
ACTGTCCAGTCGAAAT-1-WSSS_THYst9807808-He	Hoxc5+DermFibroProg	8.42766	5.79531	Sanger	12.5
ACTGTCCAGTTGTACC-1-WSSS_THYst9807808-He	RestingChon	9.96708	2.76918	Sanger	12.5
ACTGTCCCACGATTCA-1-WSSS_THYst9807808-He	InterZone	11.666	1.21781	Sanger	12.5
ACTGTCCCATCGATCA-1-WSSS_THYst9807808-He	RestingChon	9.89614	1.85588	Sanger	12.5
ACTGTCCGTAGGGAGG-1-WSSS_THYst9807808-He	NK	5.15035	14.4193	Sanger	12.5
ACTGTCCTCTCATGGA-1-WSSS_THYst9807808-He	Myh3+MyoC	-6.81097	6.30895	Sanger	12.5
ACTGTGAAGATAGCTA-1-WSSS_THYst9807808-He	SchwannProg	19.2657	5.36637	Sanger	12.5
ACTGTGAAGGGCAGAG-1-WSSS_THYst9807808-He	OsteoB	11.8934	3.89859	Sanger	12.5
ACTGTGACATAGAAAC-1-WSSS_THYst9807808-He	OsteoB	11.5265	3.91555	Sanger	12.5
ACTGTGAGTACCATAC-1-WSSS_THYst9807808-He	Hoxc5+DermFibroProg	8.76644	6.66057	Sanger	12.5
ACTGTGAGTCATCCCT-1-WSSS_THYst9807808-He	ProxMes	4.50851	3.64573	Sanger	12.5
ACTGTGAGTTTACACG-1-WSSS_THYst9807808-He	ProxMes	5.90106	5.53654	Sanger	12.5
ACTTAGGAGCGGATCA-1-WSSS_THYst9807808-He	ProxMes	6.64879	4.14347	Sanger	12.5
ACTTAGGCAAGCGCTC-1-WSSS_THYst9807808-He	ProxMes	6.57425	3.50703	Sanger	12.5
ACTTAGGCAAGGTCTT-1-WSSS_THYst9807808-He	Pax7+MyoProg	-3.83178	11.4748	Sanger	12.5
ACTTAGGCACAAATAG-1-WSSS_THYst9807808-He	Pax7+MyoProg	-2.971	10.5845	Sanger	12.5
ACTTAGGCAGAGCGTA-1-WSSS_THYst9807808-He	ProxMes	5.01699	4.33284	Sanger	12.5
ACTTAGGTCCCTCGTA-1-WSSS_THYst9807808-He	Pax7+MyoProg	-4.27651	11.5838	Sanger	12.5
ACTTAGGTCCCTTGGT-1-WSSS_THYst9807808-He	ProxMes	4.36748	3.74634	Sanger	12.5
ACTTAGGTCTCCGAAA-1-WSSS_THYst9807808-He	Hoxc5+DermFibroProg	7.36154	6.56075	Sanger	12.5
ACTTATCAGACTAAGT-1-WSSS_THYst9807808-He	ProxMes	4.56019	2.84857	Sanger	12.5
ACTTATCAGGTAGACC-1-WSSS_THYst9807808-He	Pax7+MyoProg	-4.47479	11.883	Sanger	12.5
ACTTATCCAGCAGATG-1-WSSS_THYst9807808-He	Hoxc5+DermFibroProg	9.68175	6.40739	Sanger	12.5
ACTTATCCAGTCAGTT-1-WSSS_THYst9807808-He	ProxMes	3.43632	4.03545	Sanger	12.5
ACTTATCCATAACCCA-1-WSSS_THYst9807808-He	MesCond	6.93233	4.7166	Sanger	12.5
ACTTATCGTACGACAG-1-WSSS_THYst9807808-He	RestingChon	11.6605	2.17439	Sanger	12.5
ACTTATCGTACGATTC-1-WSSS_THYst9807808-He	EarlyProxMes	2.37466	2.07654	Sanger	12.5
ACTTATCGTAGGTTTC-1-WSSS_THYst9807808-He	Hoxc5+DermFibroProg	7.1538	6.48397	Sanger	12.5
ACTTATCGTGATACTC-1-WSSS_THYst9807808-He	EarlyDistalMes	5.22125	0.864502	Sanger	12.5
ACTTATCGTTGCTAGT-1-WSSS_THYst9807808-He	MyoC1	-6.80823	7.8488	Sanger	12.5
ACTTATCTCGTTGTGA-1-WSSS_THYst9807808-He	SchwannProg	19.3963	6.03518	Sanger	12.5
ACTTATCTCTCAATCT-1-WSSS_THYst9807808-He	ProxMes	4.9322	3.06835	Sanger	12.5
ACTTCCGAGAGTATAC-1-WSSS_THYst9807808-He	MyoB	-4.82621	9.73636	Sanger	12.5
ACTTCCGGTCGTACAT-1-WSSS_THYst9807808-He	Pax7+MyoProg	-4.66664	10.1238	Sanger	12.5
ACTTCCGGTGGTCCGT-1-WSSS_THYst9807808-He	MesCond	5.78989	4.64403	Sanger	12.5
ACTTCCGTCCAAGAGG-1-WSSS_THYst9807808-He	MesCond	8.99477	1.94511	Sanger	12.5
ACTTCGCAGACCCGCT-1-WSSS_THYst9807808-He	ProxMes	5.89995	6.4792	Sanger	12.5
ACTTCGCAGGGACCAT-1-WSSS_THYst9807808-He	RestingChon	8.35545	3.3388	Sanger	12.5
ACTTCGCCAATGCAGG-1-WSSS_THYst9807808-He	Macro	7.47161	16.514	Sanger	12.5
ACTTCGCCACATTGTG-1-WSSS_THYst9807808-He	MyoC1	-5.77102	8.232	Sanger	12.5
ACTTCGCCAGATAAAC-1-WSSS_THYst9807808-He	ProxMes	4.52613	4.16602	Sanger	12.5
ACTTCGCGTCAAGCCC-1-WSSS_THYst9807808-He	ProxMes	4.70481	3.65225	Sanger	12.5
ACTTCGCTCGCTTGAA-1-WSSS_THYst9807808-He	ProxMes	4.57101	3.72548	Sanger	12.5
ACTTCGCTCTACCTTA-1-WSSS_THYst9807808-He	Pax7+MyoProg	-3.51264	11.1024	Sanger	12.5
ACTTTCAAGAGCAGAA-1-WSSS_THYst9807808-He	ProxMes	7.00001	3.39769	Sanger	12.5
ACTTTCAAGAGGGTGG-1-WSSS_THYst9807808-He	ProxMes	6.20178	5.35738	Sanger	12.5
ACTTTCAAGATACTGA-1-WSSS_THYst9807808-He	Hoxc5+DermFibroProg	7.55301	5.87503	Sanger	12.5
ACTTTCAAGGCTTTCA-1-WSSS_THYst9807808-He	Pax7+MyoProg	-4.01793	11.0485	Sanger	12.5
ACTTTCACAAGCAATA-1-WSSS_THYst9807808-He	ProxMes	5.17839	3.6266	Sanger	12.5
ACTTTCAGTCTCAGGC-1-WSSS_THYst9807808-He	Pax7+MyoProg	-3.78768	10.7775	Sanger	12.5
ACTTTCAGTGCGGTAA-1-WSSS_THYst9807808-He	Pax7+MyoProg	-4.21391	10.0877	Sanger	12.5
ACTTTCATCGTCTAAG-1-WSSS_THYst9807808-He	Myh3+MyoC	-5.26578	4.06606	Sanger	12.5
ACTTTCATCTCTCCGA-1-WSSS_THYst9807808-He	ProxMes	5.85936	4.04456	Sanger	12.5
ACTTTGTAGCTCCCTT-1-WSSS_THYst9807808-He	Hoxc5+DermFibroProg	8.65825	6.2409	Sanger	12.5
ACTTTGTCAAGCGAAC-1-WSSS_THYst9807808-He	Pax7+MyoProg	-4.29152	10.6796	Sanger	12.5
ACTTTGTCACAATGTC-1-WSSS_THYst9807808-He	ProxMes	3.99939	4.91325	Sanger	12.5
ACTTTGTCACCTGAAT-1-WSSS_THYst9807808-He	Mfap5+Fibro	4.4452	6.77181	Sanger	12.5
ACTTTGTCAGCTCTGG-1-WSSS_THYst9807808-He	RestingChon	10.207	2.79876	Sanger	12.5
ACTTTGTGTACTAAGA-1-WSSS_THYst9807808-He	ProxMes	4.27616	4.53665	Sanger	12.5
ACTTTGTTCCTGTAAG-1-WSSS_THYst9807808-He	MesCond	7.55677	3.01914	Sanger	12.5
AGAAATGAGCTGCGAA-1-WSSS_THYst9807808-He	RestingChon	11.9237	1.85374	Sanger	12.5
AGAAATGAGTATGAAC-1-WSSS_THYst9807808-He	Macro	7.75772	16.3564	Sanger	12.5
AGAAATGCAAGACCTT-1-WSSS_THYst9807808-He	InterZone	8.0517	1.85422	Sanger	12.5
AGAAATGCACAGTGTT-1-WSSS_THYst9807808-He	SchwannProg	20.1602	5.7022	Sanger	12.5
AGAAATGCAGAGTCAG-1-WSSS_THYst9807808-He	Hoxc5+DermFibroProg	6.0212	5.99101	Sanger	12.5
AGAAATGCATGCAGCC-1-WSSS_THYst9807808-He	Pax7+MyoProg	-3.42009	11.0311	Sanger	12.5
AGAAATGCATGCTGCG-1-WSSS_THYst9807808-He	PrehyperChon	13.4996	0.912663	Sanger	12.5
AGAAATGGTGCTGCAC-1-WSSS_THYst9807808-He	ProxMes	4.45023	3.11911	Sanger	12.5
AGAAATGTCAAACCTG-1-WSSS_THYst9807808-He	ProxMes	4.76833	4.04942	Sanger	12.5
AGAAATGTCTGCATGA-1-WSSS_THYst9807808-He	ProlifChon	13.5487	1.88646	Sanger	12.5
AGAACAAAGTGCCAGA-1-WSSS_THYst9807808-He	ProxMes	4.18227	3.66787	Sanger	12.5
AGAACAACAATGCAGG-1-WSSS_THYst9807808-He	MesCond	9.21421	2.68181	Sanger	12.5
AGAACAACAGGTCAGA-1-WSSS_THYst9807808-He	MesCond	8.09133	4.03114	Sanger	12.5
AGAACAAGTTGGGTTT-1-WSSS_THYst9807808-He	EarlyDistalMes	4.48795	2.1602	Sanger	12.5
AGAACAAGTTGGTGTT-1-WSSS_THYst9807808-He	ProxMes	6.78466	4.64936	Sanger	12.5
AGAACAATCCGGTAGC-1-WSSS_THYst9807808-He	Meox2+Mes	5.44036	2.32561	Sanger	12.5
AGAACAATCGCTTGCT-1-WSSS_THYst9807808-He	MesCond	6.17323	5.26818	Sanger	12.5
AGAACCTAGAGGCGTT-1-WSSS_THYst9807808-He	ProxMes	6.96878	3.31241	Sanger	12.5
AGAACCTAGATCACTC-1-WSSS_THYst9807808-He	ProxMes	5.62439	2.87349	Sanger	12.5
AGAACCTAGTTGTAAG-1-WSSS_THYst9807808-He	RestingChon	9.65113	2.71658	Sanger	12.5
AGAACCTGTGTCATTG-1-WSSS_THYst9807808-He	Pax7+MyoProg	-4.19855	10.6601	Sanger	12.5
AGAACCTTCTCTATAC-1-WSSS_THYst9807808-He	Myh3+MyoC	-6.5029	5.57567	Sanger	12.5
AGAAGCGAGGATGAGA-1-WSSS_THYst9807808-He	Pax7+MyoProg	-4.35593	9.96591	Sanger	12.5
AGAAGCGCACAGTCCG-1-WSSS_THYst9807808-He	Perichon	8.87975	4.34361	Sanger	12.5
AGAAGCGCACCCAATA-1-WSSS_THYst9807808-He	ProxMes	5.95578	4.67689	Sanger	12.5
AGAAGCGCAGGATTCT-1-WSSS_THYst9807808-He	InterZone	9.26468	1.6175	Sanger	12.5
AGAAGCGGTGATTGGG-1-WSSS_THYst9807808-He	RestingChon	9.3576	2.28118	Sanger	12.5
AGAAGCGTCTGTTGGA-1-WSSS_THYst9807808-He	Pax7+MyoProg	-4.08739	10.4365	Sanger	12.5
AGAAGTAAGTAACGAT-1-WSSS_THYst9807808-He	InterZone	9.91826	1.32698	Sanger	12.5
AGAAGTAAGTGGCAGT-1-WSSS_THYst9807808-He	RestingChon	10.9476	2.32723	Sanger	12.5
AGAAGTAAGTTCATCG-1-WSSS_THYst9807808-He	PrehyperChon	13.3984	1.11796	Sanger	12.5
AGAAGTACAGCTGAAG-1-WSSS_THYst9807808-He	MesCond	8.85712	3.84842	Sanger	12.5
AGAAGTATCATCCTAT-1-WSSS_THYst9807808-He	InterZone	10.3179	1.40131	Sanger	12.5
AGACAAAAGCATACTC-1-WSSS_THYst9807808-He	ProxMes	5.73555	3.46858	Sanger	12.5
AGACAAACACACCTAA-1-WSSS_THYst9807808-He	Schwann	20.3516	6.38482	Sanger	12.5
AGACAAACACCATAAC-1-WSSS_THYst9807808-He	Myh3+MyoC	-6.72308	6.13217	Sanger	12.5
AGACAAACACTTCATT-1-WSSS_THYst9807808-He	MesCond	7.60755	3.61988	Sanger	12.5
AGACAAAGTTACGCCG-1-WSSS_THYst9807808-He	MesCond	9.44491	3.15233	Sanger	12.5
AGACACTAGGTAGGCT-1-WSSS_THYst9807808-He	SchwannProg	19.8263	6.24064	Sanger	12.5
AGACACTCAAGCGCAA-1-WSSS_THYst9807808-He	MesCond	7.09368	6.23728	Sanger	12.5
AGACACTCACTTGAGT-1-WSSS_THYst9807808-He	PrehyperChon	12.8566	1.44634	Sanger	12.5
AGACACTCATGCCATA-1-WSSS_THYst9807808-He	ProxMes	4.6998	4.98518	Sanger	12.5
AGACACTGTCTCCTGT-1-WSSS_THYst9807808-He	SynapSchwann	19.9868	4.92629	Sanger	12.5
AGACACTTCACCTCTG-1-WSSS_THYst9807808-He	MyoC1	-6.80659	7.89937	Sanger	12.5
AGACAGGAGATGACCG-1-WSSS_THYst9807808-He	MesCond	8.90363	3.48497	Sanger	12.5
AGACAGGCAACTCCAA-1-WSSS_THYst9807808-He	MesCond	7.0512	4.63982	Sanger	12.5
AGACAGGCACTTGGGC-1-WSSS_THYst9807808-He	RestingChon	10.0288	2.3942	Sanger	12.5
AGACAGGGTACGCTAT-1-WSSS_THYst9807808-He	Pax7+MyoProg	-4.38588	12.1113	Sanger	12.5
AGACAGGGTGAGTGAC-1-WSSS_THYst9807808-He	RestingChon	11.8194	2.64262	Sanger	12.5
AGACAGGTCGAACGCC-1-WSSS_THYst9807808-He	Meox2+Mes	6.58314	1.26869	Sanger	12.5
AGACAGGTCTACACAG-1-WSSS_THYst9807808-He	RestingChon	10.5781	2.84161	Sanger	12.5
AGACAGGTCTGCGGCA-1-WSSS_THYst9807808-He	ArterialEndo	12.9813	15.8731	Sanger	12.5
AGACCATCACCCAACG-1-WSSS_THYst9807808-He	RestingChon	10.3476	2.18934	Sanger	12.5
AGACCATCATGTAACC-1-WSSS_THYst9807808-He	Myh3+MyoC	-5.16163	3.94023	Sanger	12.5
AGACCATCATGTTCGA-1-WSSS_THYst9807808-He	Hoxc5+DermFibroProg	9.58365	6.53541	Sanger	12.5
AGACCATGTCTGTGCG-1-WSSS_THYst9807808-He	MesCond	8.64201	3.02399	Sanger	12.5
AGACCATGTGAGAACC-1-WSSS_THYst9807808-He	RestingChon	11.2473	2.47449	Sanger	12.5
AGACCATTCGGACGTC-1-WSSS_THYst9807808-He	EarlyProxMes	3.89323	2.79102	Sanger	12.5
AGACCCGAGAATTCAG-1-WSSS_THYst9807808-He	RestingChon	9.02699	2.80161	Sanger	12.5
AGACCCGAGGCAGTCA-1-WSSS_THYst9807808-He	ProxMes	4.69739	4.38556	Sanger	12.5
AGACCCGCAACACACT-1-WSSS_THYst9807808-He	Basal	16.1734	7.58118	Sanger	12.5
AGACCCGGTAATGCGG-1-WSSS_THYst9807808-He	Myl3+MyoC	-4.79237	5.5358	Sanger	12.5
AGACCCGGTGGTTCTA-1-WSSS_THYst9807808-He	MesCond	5.64806	5.01846	Sanger	12.5
AGACTCAAGAGCAGAA-1-WSSS_THYst9807808-He	PrimErythro	20.0389	-2.1893	Sanger	12.5
AGACTCAAGGGCAGAG-1-WSSS_THYst9807808-He	MesCond	6.23428	5.09857	Sanger	12.5
AGACTCAAGTAGAGTT-1-WSSS_THYst9807808-He	ProxMes	4.57262	4.67897	Sanger	12.5
AGACTCACAAAGGCAC-1-WSSS_THYst9807808-He	ProxMes	4.42093	2.47261	Sanger	12.5
AGACTCACAAGGTCAG-1-WSSS_THYst9807808-He	Hoxc5+DermFibroProg	6.65549	5.71139	Sanger	12.5
AGACTCACAGCCATTA-1-WSSS_THYst9807808-He	Pax7+MyoProg	-4.15616	10.5658	Sanger	12.5
AGACTCAGTACTCAAC-1-WSSS_THYst9807808-He	VenousEndo	15.4885	16.1638	Sanger	12.5
AGACTCAGTATCGATC-1-WSSS_THYst9807808-He	Pax7+MyoProg	-3.59148	10.9345	Sanger	12.5
AGACTCAGTTCTAAGC-1-WSSS_THYst9807808-He	ProxMes	4.10705	3.45134	Sanger	12.5
AGACTCATCAAAGACA-1-WSSS_THYst9807808-He	RestingChon	8.46725	2.2878	Sanger	12.5
AGACTCATCCCAGCGA-1-WSSS_THYst9807808-He	Pax7+MyoProg	-4.20013	12.0386	Sanger	12.5
AGACTCATCTCGCTCA-1-WSSS_THYst9807808-He	InterZone	9.96728	1.56045	Sanger	12.5
AGACTCATCTCGGTAA-1-WSSS_THYst9807808-He	RestingChon	10.6898	2.18771	Sanger	12.5
AGAGAATTCTTGGCTC-1-WSSS_THYst9807808-He	Pax7+MyoProg	-5.10495	10.6789	Sanger	12.5
AGAGAGCAGGATACGC-1-WSSS_THYst9807808-He	ProxMes	5.38715	4.10578	Sanger	12.5
AGAGAGCAGGTATAGT-1-WSSS_THYst9807808-He	ProxMes	4.47731	4.63445	Sanger	12.5
AGAGAGCAGTGGACGT-1-WSSS_THYst9807808-He	ProxMes	5.40422	4.79401	Sanger	12.5
AGAGAGCCAACGAGGT-1-WSSS_THYst9807808-He	InterZone	9.30664	1.45086	Sanger	12.5
AGAGAGCGTAAGCAAT-1-WSSS_THYst9807808-He	Basal	15.5212	8.13154	Sanger	12.5
AGAGAGCGTAGAGCTG-1-WSSS_THYst9807808-He	ProxMes	5.97923	3.86315	Sanger	12.5
AGAGAGCGTTTGACAC-1-WSSS_THYst9807808-He	RestingChon	12.3472	1.80652	Sanger	12.5
AGAGAGCTCTCAAAGC-1-WSSS_THYst9807808-He	Hoxc5+DermFibroProg	9.15491	6.87384	Sanger	12.5
AGAGCAGAGATGCTGG-1-WSSS_THYst9807808-He	ProxMes	5.1624	3.76626	Sanger	12.5
AGAGCAGAGTGGTGGT-1-WSSS_THYst9807808-He	RestingChon	8.68118	1.9706	Sanger	12.5
AGAGCAGCAGACTGCC-1-WSSS_THYst9807808-He	ProxMes	4.03259	4.08822	Sanger	12.5
AGAGCAGGTTAGAAGT-1-WSSS_THYst9807808-He	ProxMes	6.40834	2.09604	Sanger	12.5
AGAGCCCAGATCCCAT-1-WSSS_THYst9807808-He	RestingChon	11.5595	2.43687	Sanger	12.5
AGAGCCCCATGCTGCG-1-WSSS_THYst9807808-He	RestingChon	11.0231	2.06886	Sanger	12.5
AGAGCCCGTGTAAATG-1-WSSS_THYst9807808-He	ProxMes	6.68347	2.79867	Sanger	12.5
AGATAGAAGTGCAAAT-1-WSSS_THYst9807808-He	ProxMes	4.51042	4.1198	Sanger	12.5
AGATAGACAGACCATT-1-WSSS_THYst9807808-He	ProxMes	5.83797	6.2061	Sanger	12.5
AGATAGAGTAGGCAAC-1-WSSS_THYst9807808-He	Pax7+MyoProg	-3.16787	10.8068	Sanger	12.5
AGATAGAGTTAAGGAT-1-WSSS_THYst9807808-He	ProxMes	6.36469	3.05269	Sanger	12.5
AGATAGAGTTGAGAGC-1-WSSS_THYst9807808-He	Hoxc5+DermFibroProg	7.58555	7.32546	Sanger	12.5
AGATAGAGTTGCTAGT-1-WSSS_THYst9807808-He	ProxMes	4.26459	3.63907	Sanger	12.5
AGATAGATCCTGCTAC-1-WSSS_THYst9807808-He	ProxMes	6.0402	5.29783	Sanger	12.5
AGATCCAAGAAGATCT-1-WSSS_THYst9807808-He	ProxMes	5.21706	2.97198	Sanger	12.5
AGATCCAAGAGCATCG-1-WSSS_THYst9807808-He	Hoxc5+DermFibroProg	8.95829	6.76751	Sanger	12.5
AGATCCAAGGCACTCC-1-WSSS_THYst9807808-He	ProxMes	4.71426	3.50322	Sanger	12.5
AGATCCACACGCAGTC-1-WSSS_THYst9807808-He	Pax7+MyoProg	-4.48895	9.92578	Sanger	12.5
AGATCCACATAGGAGC-1-WSSS_THYst9807808-He	Hoxc5+DermFibroProg	6.99099	6.20578	Sanger	12.5
AGATCCAGTGATGTAA-1-WSSS_THYst9807808-He	MesCond	6.4472	4.96	Sanger	12.5
AGATCCATCAGCGTCG-1-WSSS_THYst9807808-He	ProxMes	3.89845	4.42449	Sanger	12.5
AGATCCATCATCGCTC-1-WSSS_THYst9807808-He	ProxMes	4.44895	3.94192	Sanger	12.5
AGATCCATCCACACCT-1-WSSS_THYst9807808-He	ProxMes	4.72041	3.26269	Sanger	12.5
AGATCCATCGTCAGAT-1-WSSS_THYst9807808-He	ProxMes	6.94341	3.72036	Sanger	12.5
AGATCCATCTTCGGTC-1-WSSS_THYst9807808-He	MyoC1	-6.72541	8.67851	Sanger	12.5
AGATCGTAGATGCAGC-1-WSSS_THYst9807808-He	ProlifChon	12.5602	1.88478	Sanger	12.5
AGATCGTAGTTGGACG-1-WSSS_THYst9807808-He	Pax7+MyoProg	-4.1647	11.8332	Sanger	12.5
AGATCGTCAGACCCGT-1-WSSS_THYst9807808-He	ProlifChon	13.0649	2.37516	Sanger	12.5
AGATCGTCATAGGTAA-1-WSSS_THYst9807808-He	ProxMes	4.95071	3.94267	Sanger	12.5
AGATCGTCATGCGGTC-1-WSSS_THYst9807808-He	Pax7+MyoProg	-3.46477	11.4018	Sanger	12.5
AGATCGTGTCTGGTTA-1-WSSS_THYst9807808-He	ProxMes	5.58176	3.1425	Sanger	12.5
AGATCGTGTTCAAAGA-1-WSSS_THYst9807808-He	ProxMes	7.34891	2.87013	Sanger	12.5
AGATGAACAGCAGTTT-1-WSSS_THYst9807808-He	ProxMes	5.543	4.25731	Sanger	12.5
AGATGAACAGGCGTTC-1-WSSS_THYst9807808-He	ProxMes	3.75476	3.93281	Sanger	12.5
AGATGAATCACCTGTC-1-WSSS_THYst9807808-He	Hoxc5+DermFibroProg	9.40913	6.46042	Sanger	12.5
AGATGAATCGGAGTGA-1-WSSS_THYst9807808-He	Basal	15.8488	7.66326	Sanger	12.5
AGATGAATCGGCTATA-1-WSSS_THYst9807808-He	VenousEndo	14.7317	15.0995	Sanger	12.5
AGATGCTCAACACGAG-1-WSSS_THYst9807808-He	Meox2+Mes	5.59708	2.26981	Sanger	12.5
AGATGCTCAGAGAGGG-1-WSSS_THYst9807808-He	Perichon	7.91809	3.15274	Sanger	12.5
AGATGCTCATACAGAA-1-WSSS_THYst9807808-He	MesCond	8.285	3.52601	Sanger	12.5
AGATGCTGTCTTTATC-1-WSSS_THYst9807808-He	InterZone	9.43276	2.49675	Sanger	12.5
AGATGCTGTGGATGAC-1-WSSS_THYst9807808-He	Pax7+MyoProg	-3.49285	11.3693	Sanger	12.5
AGATGCTGTGTAAATG-1-WSSS_THYst9807808-He	Hoxc5+DermFibroProg	7.54326	5.82494	Sanger	12.5
AGCATCACAACCGATT-1-WSSS_THYst9807808-He	MesCond	6.74906	4.14667	Sanger	12.5
AGCATCAGTAGTTACC-1-WSSS_THYst9807808-He	ProxMes	4.86214	3.85355	Sanger	12.5
AGCCAATAGGTTTGAA-1-WSSS_THYst9807808-He	ProxMes	4.47797	5.12097	Sanger	12.5
AGCCAATCAACGCATT-1-WSSS_THYst9807808-He	Pax7+MyoProg	-3.47916	10.8041	Sanger	12.5
AGCCAATCAGCCCAGT-1-WSSS_THYst9807808-He	ProxMes	4.71481	4.69292	Sanger	12.5
AGCCAATGTAATTAGG-1-WSSS_THYst9807808-He	Hoxc5+DermFibroProg	7.18505	6.15896	Sanger	12.5
AGCCAATTCAACCTTT-1-WSSS_THYst9807808-He	ProxMes	5.5605	4.3545	Sanger	12.5
AGCCAATTCTTGTTAC-1-WSSS_THYst9807808-He	MesCond	6.86686	4.1526	Sanger	12.5
AGCCACGAGACTCCGC-1-WSSS_THYst9807808-He	MesCond	6.12796	5.41976	Sanger	12.5
AGCCACGCACCTGTCT-1-WSSS_THYst9807808-He	MesCond	5.44577	5.13844	Sanger	12.5
AGCCACGCAGCGTGCT-1-WSSS_THYst9807808-He	ProxMes	5.01312	4.04247	Sanger	12.5
AGCCACGCAGTCGCAC-1-WSSS_THYst9807808-He	ProxMes	5.43015	2.4779	Sanger	12.5
AGCCACGGTTGCTAGT-1-WSSS_THYst9807808-He	ProxMes	5.55965	1.4651	Sanger	12.5
AGCCACGTCACGTAGT-1-WSSS_THYst9807808-He	ProxMes	4.59474	3.73389	Sanger	12.5
AGCCACGTCATTGTGG-1-WSSS_THYst9807808-He	ProxMes	5.39728	2.54717	Sanger	12.5
AGCCAGCAGACAACAT-1-WSSS_THYst9807808-He	MesCond	7.35675	5.83336	Sanger	12.5
AGCCAGCAGCTGTGCC-1-WSSS_THYst9807808-He	ProxMes	5.45849	4.2511	Sanger	12.5
AGCCAGCCAGTCGCTG-1-WSSS_THYst9807808-He	VenousEndo	14.7511	15.5041	Sanger	12.5
AGCGATTAGCCAGACA-1-WSSS_THYst9807808-He	ProxMes	5.10437	2.90888	Sanger	12.5
AGCGATTAGCGATGCA-1-WSSS_THYst9807808-He	ProxMes	5.4585	2.76633	Sanger	12.5
AGCGATTAGTGCTACT-1-WSSS_THYst9807808-He	ProxMes	5.68705	4.85931	Sanger	12.5
AGCGATTGTGTTATCG-1-WSSS_THYst9807808-He	PrehyperChon	13.1946	1.20015	Sanger	12.5
AGCGATTTCAGACCGC-1-WSSS_THYst9807808-He	ProxMes	7.06467	4.90612	Sanger	12.5
AGCGCCAAGCACTCAT-1-WSSS_THYst9807808-He	Hoxc5+DermFibroProg	8.0971	6.49951	Sanger	12.5
AGCGCCAAGCGATCGA-1-WSSS_THYst9807808-He	Hoxc5+DermFibroProg	7.56956	5.78518	Sanger	12.5
AGCGCCAAGGTAAAGG-1-WSSS_THYst9807808-He	RestingChon	9.39376	2.98405	Sanger	12.5
AGCGCCAAGTGATTCC-1-WSSS_THYst9807808-He	Perichon	9.72196	3.49813	Sanger	12.5
AGCGCCACAACCTATG-1-WSSS_THYst9807808-He	VenousEndo	15.0625	15.1475	Sanger	12.5
AGCGCCAGTTCTAACG-1-WSSS_THYst9807808-He	MyoB	-5.20847	9.69296	Sanger	12.5
AGCGCTGAGGGAGAAT-1-WSSS_THYst9807808-He	Hoxc5+DermFibroProg	8.61034	7.11766	Sanger	12.5
AGCGCTGCATGAGATA-1-WSSS_THYst9807808-He	CMP/GMP	6.23222	14.352	Sanger	12.5
AGCGCTGGTATCCTTT-1-WSSS_THYst9807808-He	RestingChon	8.83485	2.42727	Sanger	12.5
AGCGCTGGTGCATACT-1-WSSS_THYst9807808-He	MesCond	8.33506	2.46286	Sanger	12.5
AGCGTATAGGTTTGAA-1-WSSS_THYst9807808-He	ProxMes	3.77575	2.80908	Sanger	12.5
AGCGTATCAAGAGCTG-1-WSSS_THYst9807808-He	RestingChon	10.8144	2.28445	Sanger	12.5
AGCGTCGAGACGCTCC-1-WSSS_THYst9807808-He	SchwannProg	19.6863	5.3146	Sanger	12.5
AGCGTCGCAATCAAGA-1-WSSS_THYst9807808-He	MyoC1	-6.76534	7.41007	Sanger	12.5
AGCGTCGCATCGTCCT-1-WSSS_THYst9807808-He	ProxMes	4.5827	4.06824	Sanger	12.5
AGCTACAAGGATGAGA-1-WSSS_THYst9807808-He	MesCond	9.45872	3.2079	Sanger	12.5
AGCTCAAAGATTTGCC-1-WSSS_THYst9807808-He	ProxMes	4.26498	4.05737	Sanger	12.5
AGCTCAACAGTAGTGG-1-WSSS_THYst9807808-He	ProxMes	5.72295	5.23577	Sanger	12.5
AGCTCAAGTCTGTGCG-1-WSSS_THYst9807808-He	Perichon	9.6079	3.6359	Sanger	12.5
AGCTCAAGTGAAGCGT-1-WSSS_THYst9807808-He	RestingChon	11.1865	2.12401	Sanger	12.5
AGCTCAATCAACGAGG-1-WSSS_THYst9807808-He	Hoxc5+DermFibroProg	8.54686	6.46189	Sanger	12.5
AGCTCAATCAGTGCGC-1-WSSS_THYst9807808-He	InterZone	9.47339	2.53317	Sanger	12.5
AGCTCAATCGATGGAG-1-WSSS_THYst9807808-He	Meox2+Mes	6.43423	3.19469	Sanger	12.5
AGCTCAATCTCGTCGT-1-WSSS_THYst9807808-He	ProxMes	5.76039	4.37654	Sanger	12.5
AGCTCAATCTTCGTGC-1-WSSS_THYst9807808-He	Hoxc5+DermFibroProg	9.91591	6.63593	Sanger	12.5
AGCTCAATCTTTCAGT-1-WSSS_THYst9807808-He	Pax7+MyoProg	-4.00013	10.2994	Sanger	12.5
AGCTTCCCAACAAGTA-1-WSSS_THYst9807808-He	ProxMes	4.77153	3.35806	Sanger	12.5
AGCTTCCCAATTCTTC-1-WSSS_THYst9807808-He	ProxMes	5.24115	3.88936	Sanger	12.5
AGCTTCCCAGATAAAC-1-WSSS_THYst9807808-He	Perichon	9.28729	3.94751	Sanger	12.5
AGCTTCCCAGCAATTC-1-WSSS_THYst9807808-He	ProxMes	4.52124	3.69732	Sanger	12.5
AGCTTCCGTCAACCTA-1-WSSS_THYst9807808-He	ProxMes	4.25521	5.26218	Sanger	12.5
AGCTTCCGTGGCCTCA-1-WSSS_THYst9807808-He	RestingChon	11.1356	2.77886	Sanger	12.5
AGCTTCCGTTAGTTCG-1-WSSS_THYst9807808-He	ProxMes	4.03058	4.45275	Sanger	12.5
AGCTTCCTCACCTTAT-1-WSSS_THYst9807808-He	RestingChon	10.2425	2.94645	Sanger	12.5
AGCTTCCTCATAGCAC-1-WSSS_THYst9807808-He	ProxMes	5.17989	3.47786	Sanger	12.5
AGGAAATAGCCTCCAG-1-WSSS_THYst9807808-He	Hoxc5+DermFibroProg	6.74012	5.2071	Sanger	12.5
AGGAAATAGCGCTTCG-1-WSSS_THYst9807808-He	ProxMes	4.13201	5.1158	Sanger	12.5
AGGAAATAGTATGTAG-1-WSSS_THYst9807808-He	EarlyProxMes	2.90031	1.69854	Sanger	12.5
AGGAAATCAACGCATT-1-WSSS_THYst9807808-He	InterZone	10.9303	1.08404	Sanger	12.5
AGGAAATCATTGGGAG-1-WSSS_THYst9807808-He	ProxMes	5.70633	4.87798	Sanger	12.5
AGGAAATTCCCTAGGG-1-WSSS_THYst9807808-He	MyoC1	-6.86181	6.62265	Sanger	12.5
AGGAATAAGACCTTTG-1-WSSS_THYst9807808-He	ProxMes	5.55821	4.81116	Sanger	12.5
AGGAATACATGATCTG-1-WSSS_THYst9807808-He	Pax7+MyoProg	-3.4387	10.8693	Sanger	12.5
AGGAATAGTCCACAGC-1-WSSS_THYst9807808-He	MesCond	10.3003	2.38924	Sanger	12.5
AGGAATAGTGTCCGTG-1-WSSS_THYst9807808-He	Perichon	10.3543	4.01236	Sanger	12.5
AGGAATATCCCAACTC-1-WSSS_THYst9807808-He	RestingChon	8.45356	2.51421	Sanger	12.5
AGGAATATCGGACTTA-1-WSSS_THYst9807808-He	SchwannProg	19.051	5.34591	Sanger	12.5
AGGACGAAGGACAACC-1-WSSS_THYst9807808-He	RestingChon	9.24192	2.52655	Sanger	12.5
AGGACGAAGGTGCCAA-1-WSSS_THYst9807808-He	Pax7+MyoProg	-3.73574	11.7428	Sanger	12.5
AGGACGAAGTAACGTA-1-WSSS_THYst9807808-He	PrimErythro	19.7467	-2.73161	Sanger	12.5
AGGACGACAACTCGTA-1-WSSS_THYst9807808-He	ProxMes	4.28234	3.6434	Sanger	12.5
AGGACGACATCCGAGC-1-WSSS_THYst9807808-He	Hoxc5+DermFibroProg	7.67092	7.32761	Sanger	12.5
AGGACGAGTCTGATAC-1-WSSS_THYst9807808-He	ProxMes	4.97934	3.87483	Sanger	12.5
AGGACGATCACCCATC-1-WSSS_THYst9807808-He	ProxMes	4.59516	4.28128	Sanger	12.5
AGGACTTCATTGGGAG-1-WSSS_THYst9807808-He	MyoC1	-6.80657	7.00332	Sanger	12.5
AGGACTTGTGCAAGAC-1-WSSS_THYst9807808-He	Hoxc5+DermFibroProg	6.82058	6.33085	Sanger	12.5
AGGACTTTCGAGTCCG-1-WSSS_THYst9807808-He	MyoC1	-6.80881	6.7393	Sanger	12.5
AGGACTTTCGTTGTAG-1-WSSS_THYst9807808-He	ProxMes	4.01711	4.1068	Sanger	12.5
AGGAGGTAGAGAGCGG-1-WSSS_THYst9807808-He	ProxMes	5.84775	5.04801	Sanger	12.5
AGGAGGTAGGCGCTTC-1-WSSS_THYst9807808-He	RestingChon	8.4447	1.54513	Sanger	12.5
AGGAGGTCAAGTTGGG-1-WSSS_THYst9807808-He	ProxMes	4.76133	4.62495	Sanger	12.5
AGGAGGTCAGCGTATT-1-WSSS_THYst9807808-He	MyoC1	-6.73082	6.87787	Sanger	12.5
AGGAGGTGTATCGTAC-1-WSSS_THYst9807808-He	MesCond	7.05481	4.09454	Sanger	12.5
AGGATAAAGTAGTGCG-1-WSSS_THYst9807808-He	ProlifChon	12.9228	1.80586	Sanger	12.5
AGGATAAAGTCGGCAA-1-WSSS_THYst9807808-He	Pax7+MyoProg	-3.91055	11.0226	Sanger	12.5
AGGATAACAATGTCTG-1-WSSS_THYst9807808-He	Hoxc5+DermFibroProg	7.30599	7.60116	Sanger	12.5
AGGATAACAGCTGTGC-1-WSSS_THYst9807808-He	Macro	6.75931	16.5743	Sanger	12.5
AGGATAACATCGTTCC-1-WSSS_THYst9807808-He	ProxMes	5.10022	4.46958	Sanger	12.5
AGGATAAGTGACAGCA-1-WSSS_THYst9807808-He	ProlifChon	12.3655	2.33918	Sanger	12.5
AGGATAAGTGAGCTCC-1-WSSS_THYst9807808-He	ProxMes	4.1458	3.26047	Sanger	12.5
AGGATAAGTGTTGACT-1-WSSS_THYst9807808-He	ProxMes	5.18558	4.54292	Sanger	12.5
AGGATAATCGGCATCG-1-WSSS_THYst9807808-He	MesCond	5.95024	7.29601	Sanger	12.5
AGGATAATCTTAGCTT-1-WSSS_THYst9807808-He	ProxMes	6.53284	4.32908	Sanger	12.5
AGGATCTAGGACATCG-1-WSSS_THYst9807808-He	Hoxc5+DermFibroProg	8.78942	5.81658	Sanger	12.5
AGGATCTCACCGTGAC-1-WSSS_THYst9807808-He	RestingChon	10.2408	2.53358	Sanger	12.5
AGGATCTCATAGATCC-1-WSSS_THYst9807808-He	Pax7+MyoProg	-3.47942	10.581	Sanger	12.5
AGGATCTGTCAGTCCG-1-WSSS_THYst9807808-He	ProxMes	6.43681	5.05369	Sanger	12.5
AGGATCTGTTGGGATG-1-WSSS_THYst9807808-He	ProxMes	5.0598	3.29055	Sanger	12.5
AGGATCTTCAGGAACG-1-WSSS_THYst9807808-He	Hoxc5+DermFibroProg	7.40599	6.60065	Sanger	12.5
AGGCATTAGTCCTGCG-1-WSSS_THYst9807808-He	Hoxc5+DermFibroProg	7.9519	6.32746	Sanger	12.5
AGGCATTCATTGAGGG-1-WSSS_THYst9807808-He	Hoxc5+DermFibroProg	7.75794	6.70955	Sanger	12.5
AGGCATTGTCGTCTCT-1-WSSS_THYst9807808-He	RestingChon	8.19928	2.84738	Sanger	12.5
AGGCCACAGATTGACA-1-WSSS_THYst9807808-He	ProxMes	4.35685	2.72813	Sanger	12.5
AGGCCACAGGGTGAGG-1-WSSS_THYst9807808-He	Hoxc5+DermFibroProg	9.09737	6.37393	Sanger	12.5
AGGCCACAGGTGCAGT-1-WSSS_THYst9807808-He	Pax7+MyoProg	-4.3443	10.3759	Sanger	12.5
AGGCCACCACCTGATA-1-WSSS_THYst9807808-He	ProxMes	4.81812	3.61663	Sanger	12.5
AGGCCACCAGGTTCCG-1-WSSS_THYst9807808-He	RestingChon	8.58869	2.91016	Sanger	12.5
AGGCCACCATCTGTTT-1-WSSS_THYst9807808-He	ProxMes	4.93976	2.58451	Sanger	12.5
AGGCCACTCATTTGCT-1-WSSS_THYst9807808-He	ProxMes	6.01469	4.06476	Sanger	12.5
AGGCCACTCCTTCAGC-1-WSSS_THYst9807808-He	RestingChon	11.1119	1.7111	Sanger	12.5
AGGCTGCAGGCCCAAA-1-WSSS_THYst9807808-He	ArterialEndo	12.8277	15.6988	Sanger	12.5
AGGCTGCAGGCTCACC-1-WSSS_THYst9807808-He	ProxMes	4.26421	3.59186	Sanger	12.5
AGGCTGCGTACCTAGT-1-WSSS_THYst9807808-He	ProxMes	4.56396	4.36729	Sanger	12.5
AGGCTGCGTGCTTCAA-1-WSSS_THYst9807808-He	MesCond	8.95081	3.71606	Sanger	12.5
AGGCTGCGTGGCCTCA-1-WSSS_THYst9807808-He	Pax7+MyoProg	-3.64546	10.9083	Sanger	12.5
AGGCTGCGTTGTAGCT-1-WSSS_THYst9807808-He	ProxMes	5.42855	4.64622	Sanger	12.5
AGGCTGCTCAAATGAG-1-WSSS_THYst9807808-He	MyoC1	-6.45645	9.00678	Sanger	12.5
AGGCTGCTCCACTGGG-1-WSSS_THYst9807808-He	Pax7+MyoProg	-2.9836	10.9974	Sanger	12.5
AGGGAGTAGGGACAGG-1-WSSS_THYst9807808-He	ProxMes	4.15165	4.02217	Sanger	12.5
AGGGAGTAGGGTGGGA-1-WSSS_THYst9807808-He	ProxMes	5.69566	2.24014	Sanger	12.5
AGGGAGTGTACAAGCG-1-WSSS_THYst9807808-He	EarlyProxMes	2.70226	1.83229	Sanger	12.5
AGGGAGTGTATCTTCT-1-WSSS_THYst9807808-He	Hoxc5+DermFibroProg	7.63897	5.50208	Sanger	12.5
AGGGCCTAGGGATGTC-1-WSSS_THYst9807808-He	PrehyperChon	13.3002	1.16418	Sanger	12.5
AGGGCCTAGTCAATCC-1-WSSS_THYst9807808-He	RestingChon	11.7281	2.29886	Sanger	12.5
AGGGCCTCATCACGGC-1-WSSS_THYst9807808-He	ProxMes	4.95986	4.81209	Sanger	12.5
AGGGCCTGTAACGGTG-1-WSSS_THYst9807808-He	Hoxc5+DermFibroProg	8.16371	6.74219	Sanger	12.5
AGGGCCTTCAACTGAC-1-WSSS_THYst9807808-He	DermFibro	9.89412	7.12284	Sanger	12.5
AGGGCCTTCTTTCAGT-1-WSSS_THYst9807808-He	MyoC1	-6.56215	8.55012	Sanger	12.5
AGGGCCTTCTTTCTAG-1-WSSS_THYst9807808-He	ProlifChon	13.1664	2.12543	Sanger	12.5
AGGGCTCAGACCAGAC-1-WSSS_THYst9807808-He	MesCond	8.61018	3.62217	Sanger	12.5
AGGGCTCAGATCACTC-1-WSSS_THYst9807808-He	ProxMes	6.87132	3.19006	Sanger	12.5
AGGGCTCAGGCGAAGG-1-WSSS_THYst9807808-He	RestingChon	8.12365	2.78054	Sanger	12.5
AGGGCTCAGGTTCCAT-1-WSSS_THYst9807808-He	Pax7+MyoProg	-3.45202	10.6605	Sanger	12.5
AGGGCTCCACAAATCC-1-WSSS_THYst9807808-He	MesCond	5.00371	4.88593	Sanger	12.5
AGGGCTCCACCTGCTT-1-WSSS_THYst9807808-He	Pax7+MyoProg	-4.60448	10.1301	Sanger	12.5
AGGGCTCGTAATTGGA-1-WSSS_THYst9807808-He	MyoC1	-6.69384	8.47137	Sanger	12.5
AGGGCTCGTGGTCTGC-1-WSSS_THYst9807808-He	EarlyDistalMes	4.57343	2.02348	Sanger	12.5
AGGGCTCGTTGCCGAC-1-WSSS_THYst9807808-He	RestingChon	9.79236	1.66988	Sanger	12.5
AGGGCTCTCCTTCTGG-1-WSSS_THYst9807808-He	Hoxc5+DermFibroProg	8.14196	6.30271	Sanger	12.5
AGGGCTCTCTCAGTCC-1-WSSS_THYst9807808-He	Mfap5+Fibro	4.37624	4.53448	Sanger	12.5
AGGGTCCAGCTAATGA-1-WSSS_THYst9807808-He	InterZone	9.34718	1.26353	Sanger	12.5
AGGGTCCAGGGCCTCT-1-WSSS_THYst9807808-He	ProxMes	4.93795	2.99637	Sanger	12.5
AGGGTCCCAACAGCCC-1-WSSS_THYst9807808-He	ProxMes	4.61526	4.47004	Sanger	12.5
AGGGTCCGTAACGGTG-1-WSSS_THYst9807808-He	Perichon	8.94235	3.72072	Sanger	12.5
AGGGTCCGTCCGATCG-1-WSSS_THYst9807808-He	Adh+Fibro	4.1506	4.51463	Sanger	12.5
AGGGTCCTCATTCACT-1-WSSS_THYst9807808-He	ProxMes	4.78559	4.11365	Sanger	12.5
AGGGTCCTCTTACGGA-1-WSSS_THYst9807808-He	ProxMes	5.06881	2.95605	Sanger	12.5
AGGGTGAAGATCCTAC-1-WSSS_THYst9807808-He	Hoxc5+DermFibroProg	8.55323	6.46181	Sanger	12.5
AGGGTGACAAATGGAT-1-WSSS_THYst9807808-He	RestingChon	10.2263	2.44651	Sanger	12.5
AGGGTTTAGGACCCAA-1-WSSS_THYst9807808-He	MesCond	8.6041	2.86046	Sanger	12.5
AGGGTTTCAATACCTG-1-WSSS_THYst9807808-He	ProxMes	4.44204	4.17281	Sanger	12.5
AGGGTTTCATCCAATG-1-WSSS_THYst9807808-He	Hoxc5+DermFibroProg	7.98936	6.56851	Sanger	12.5
AGGGTTTCATGTGGCC-1-WSSS_THYst9807808-He	Hoxc5+DermFibroProg	7.9015	7.1646	Sanger	12.5
AGGGTTTGTATCACCA-1-WSSS_THYst9807808-He	MesCond	5.80515	4.40137	Sanger	12.5
AGGGTTTTCACCTTGC-1-WSSS_THYst9807808-He	VenousEndo	15.8342	15.4399	Sanger	12.5
AGGGTTTTCCGGACTG-1-WSSS_THYst9807808-He	ProxMes	5.83284	4.54555	Sanger	12.5
AGGGTTTTCCTGTAGA-1-WSSS_THYst9807808-He	Hoxc5+DermFibroProg	7.19158	5.77087	Sanger	12.5
AGGGTTTTCGAAGTGG-1-WSSS_THYst9807808-He	Pax7+MyoProg	-4.63701	9.96612	Sanger	12.5
AGGTAGGAGTGAGTTA-1-WSSS_THYst9807808-He	Pax7+MyoProg	-3.59047	10.9854	Sanger	12.5
AGGTAGGTCATGCTAG-1-WSSS_THYst9807808-He	PrehyperChon	13.0071	1.51775	Sanger	12.5
AGGTAGGTCGGTAAGG-1-WSSS_THYst9807808-He	PrehyperChon	13.4691	1.10134	Sanger	12.5
AGGTCATAGAATCCCT-1-WSSS_THYst9807808-He	ProxMes	5.10481	3.68781	Sanger	12.5
AGGTCATAGCATTTGC-1-WSSS_THYst9807808-He	ProxMes	4.55593	4.39989	Sanger	12.5
AGGTCATAGCCAAGGT-1-WSSS_THYst9807808-He	ProxMes	6.22641	5.34149	Sanger	12.5
AGGTCATCAACAAGTA-1-WSSS_THYst9807808-He	MyoB	-5.01177	9.648	Sanger	12.5
AGGTCATGTGAACTAA-1-WSSS_THYst9807808-He	Hoxc5+DermFibroProg	8.57358	5.92794	Sanger	12.5
AGGTCATTCAATCAGC-1-WSSS_THYst9807808-He	ProxMes	4.70755	2.64745	Sanger	12.5
AGGTCATTCCCGAGTG-1-WSSS_THYst9807808-He	MesCond	7.25569	3.51399	Sanger	12.5
AGGTCATTCGGTAACT-1-WSSS_THYst9807808-He	Myh3+MyoC	-6.02	4.8097	Sanger	12.5
AGGTCTAGTCTCCTGT-1-WSSS_THYst9807808-He	VenousEndo	14.2794	15.869	Sanger	12.5
AGGTCTAGTGAGTCAG-1-WSSS_THYst9807808-He	InterZone	9.13092	1.72242	Sanger	12.5
AGGTCTATCATTCACT-1-WSSS_THYst9807808-He	PrehyperChon	13.2177	1.11908	Sanger	12.5
AGGTCTATCCAGTTCC-1-WSSS_THYst9807808-He	EarlyProxMes	2.98316	3.0219	Sanger	12.5
AGGTCTATCGCTACGG-1-WSSS_THYst9807808-He	Periderm	15.3781	5.96711	Sanger	12.5
AGGTCTATCGTCCTTG-1-WSSS_THYst9807808-He	Myh3+MyoC	-5.56293	4.05554	Sanger	12.5
AGGTGTTAGAAACACT-1-WSSS_THYst9807808-He	Perichon	9.52308	3.97894	Sanger	12.5
AGGTGTTAGGCCACCT-1-WSSS_THYst9807808-He	RestingChon	12.4762	1.99344	Sanger	12.5
AGGTGTTCAAGAAACT-1-WSSS_THYst9807808-He	Pax7+MyoProg	-4.03244	10.822	Sanger	12.5
AGGTGTTCACCAACAT-1-WSSS_THYst9807808-He	SchwannProg	20.0362	6.50897	Sanger	12.5
AGGTGTTCATGGCCCA-1-WSSS_THYst9807808-He	ProxMes	5.58781	3.75305	Sanger	12.5
AGGTGTTCATTGCAAC-1-WSSS_THYst9807808-He	Pax7+MyoProg	-4.24008	11.6343	Sanger	12.5
AGGTGTTTCATCCTAT-1-WSSS_THYst9807808-He	ProxMes	5.60494	2.99647	Sanger	12.5
AGGTGTTTCTGGGCGT-1-WSSS_THYst9807808-He	Hoxc5+DermFibroProg	8.66903	6.70542	Sanger	12.5
AGGTTACCAAAGGATT-1-WSSS_THYst9807808-He	ProxMes	5.78915	3.32588	Sanger	12.5
AGGTTACCACACCTGG-1-WSSS_THYst9807808-He	MesCond	6.25054	4.52245	Sanger	12.5
AGGTTACCATCTAGAC-1-WSSS_THYst9807808-He	ProxMes	4.43884	4.18977	Sanger	12.5
AGGTTACGTTGAGGAC-1-WSSS_THYst9807808-He	LymphEndo	16.9047	13.5778	Sanger	12.5
AGGTTACTCATCAGTG-1-WSSS_THYst9807808-He	SchwannProg	20.5516	6.1028	Sanger	12.5
AGGTTACTCTGGGAGA-1-WSSS_THYst9807808-He	ProxMes	7.82773	2.37172	Sanger	12.5
AGGTTGTAGACATGCG-1-WSSS_THYst9807808-He	MesCond	7.88325	3.86803	Sanger	12.5
AGGTTGTAGCACTAAA-1-WSSS_THYst9807808-He	MyoC1	-6.61743	8.01137	Sanger	12.5
AGGTTGTCAAGGTACG-1-WSSS_THYst9807808-He	Hoxc5+DermFibroProg	7.74326	5.48516	Sanger	12.5
AGGTTGTCACGCAAAG-1-WSSS_THYst9807808-He	ProxMes	6.57546	2.73138	Sanger	12.5
AGGTTGTCATCCGAGC-1-WSSS_THYst9807808-He	RestingChon	10.6613	2.78928	Sanger	12.5
AGGTTGTTCAGCTTCC-1-WSSS_THYst9807808-He	ProxMes	5.79602	3.02813	Sanger	12.5
AGGTTGTTCGTCGATA-1-WSSS_THYst9807808-He	Perichon	8.01193	3.66326	Sanger	12.5
AGGTTGTTCTTGGCTC-1-WSSS_THYst9807808-He	Pax7+MyoProg	-3.6778	11.4756	Sanger	12.5
AGTAACCAGGGACTGT-1-WSSS_THYst9807808-He	MesCond	5.92823	4.77076	Sanger	12.5
AGTAACCCAAATTGGA-1-WSSS_THYst9807808-He	Hoxc5+DermFibroProg	9.32105	6.5733	Sanger	12.5
AGTAACCGTCGCCTAG-1-WSSS_THYst9807808-He	EarlyDistalMes	4.08325	1.53562	Sanger	12.5
AGTAACCGTGCTGCAC-1-WSSS_THYst9807808-He	Megakaryo	1.83106	18.1654	Sanger	12.5
AGTAACCGTTGTGTAC-1-WSSS_THYst9807808-He	ProxMes	4.15511	4.0642	Sanger	12.5
AGTAACCTCCAACCAA-1-WSSS_THYst9807808-He	InterZone	9.3849	1.82238	Sanger	12.5
AGTAACCTCGTGGTAT-1-WSSS_THYst9807808-He	ProxMes	5.75988	5.10435	Sanger	12.5
AGTACCAAGGCTCTAT-1-WSSS_THYst9807808-He	ProxMes	5.74065	4.43345	Sanger	12.5
AGTACCAAGGTTCTAC-1-WSSS_THYst9807808-He	ProxMes	4.36398	3.53131	Sanger	12.5
AGTACCACAATTAGGA-1-WSSS_THYst9807808-He	Hoxc5+DermFibroProg	6.38851	6.15631	Sanger	12.5
AGTACCAGTAGTGATA-1-WSSS_THYst9807808-He	Hoxc5+DermFibroProg	9.06366	6.77527	Sanger	12.5
AGTACCATCCTACGAA-1-WSSS_THYst9807808-He	Myh3+MyoC	-5.09464	3.95188	Sanger	12.5
AGTACCATCTCCTGTG-1-WSSS_THYst9807808-He	ProxMes	5.95514	4.01757	Sanger	12.5
AGTACTGAGTGGCAGT-1-WSSS_THYst9807808-He	Hoxc5+DermFibroProg	8.78004	7.23388	Sanger	12.5
AGTACTGCACTGGCCA-1-WSSS_THYst9807808-He	Perichon	9.92573	4.14688	Sanger	12.5
AGTACTGCATCGCTCT-1-WSSS_THYst9807808-He	Myh3+MyoC	-6.497	5.92939	Sanger	12.5
AGTACTGGTAACCAGG-1-WSSS_THYst9807808-He	ProxMes	4.40776	5.72129	Sanger	12.5
AGTACTGGTAGTCTTG-1-WSSS_THYst9807808-He	MyoC1	-6.81782	7.95392	Sanger	12.5
AGTACTGGTTATCTTC-1-WSSS_THYst9807808-He	Pax7+MyoProg	-3.41269	11.1168	Sanger	12.5
AGTACTGTCAAACCTG-1-WSSS_THYst9807808-He	Hoxc5+DermFibroProg	7.20718	6.63176	Sanger	12.5
AGTACTGTCTGGAAGG-1-WSSS_THYst9807808-He	ProxMes	7.39191	3.36574	Sanger	12.5
AGTAGCTAGTGGTTAA-1-WSSS_THYst9807808-He	MesCond	5.25107	4.84255	Sanger	12.5
AGTAGCTCAATCGTCA-1-WSSS_THYst9807808-He	Hoxc5+DermFibroProg	8.70162	5.77065	Sanger	12.5
AGTAGCTCAGGTTACT-1-WSSS_THYst9807808-He	NK	5.10146	14.6145	Sanger	12.5
AGTAGCTCATAGGTTC-1-WSSS_THYst9807808-He	ProxMes	4.39664	5.10298	Sanger	12.5
AGTAGCTCATCGATGT-1-WSSS_THYst9807808-He	ProxMes	4.54925	4.46403	Sanger	12.5
AGTAGCTCATGTGACT-1-WSSS_THYst9807808-He	EarlyProxMes	4.16527	2.94639	Sanger	12.5
AGTAGCTGTGACTATC-1-WSSS_THYst9807808-He	Pax7+MyoProg	-3.94428	10.6797	Sanger	12.5
AGTAGCTGTGCAGATG-1-WSSS_THYst9807808-He	ProxMes	4.62733	4.49304	Sanger	12.5
AGTAGCTTCGAACGCC-1-WSSS_THYst9807808-He	Pax7+MyoProg	-2.9845	10.5809	Sanger	12.5
AGTAGCTTCGCCGAAC-1-WSSS_THYst9807808-He	Hoxc5+DermFibroProg	8.47928	6.21588	Sanger	12.5
AGTAGCTTCTAACGGT-1-WSSS_THYst9807808-He	Macro	7.08303	16.332	Sanger	12.5
AGTAGTCAGAAGAACG-1-WSSS_THYst9807808-He	Pax7+MyoProg	-2.76046	10.5754	Sanger	12.5
AGTAGTCAGACGCATG-1-WSSS_THYst9807808-He	ProxMes	4.6401	4.77374	Sanger	12.5
AGTAGTCAGAGGCGTT-1-WSSS_THYst9807808-He	ProxMes	5.79482	2.54667	Sanger	12.5
AGTAGTCAGCGCCCAT-1-WSSS_THYst9807808-He	ProxMes	4.74283	3.67205	Sanger	12.5
AGTAGTCAGGATATAC-1-WSSS_THYst9807808-He	ProxMes	4.51889	3.9221	Sanger	12.5
AGTAGTCCAAGTGGAC-1-WSSS_THYst9807808-He	ProxMes	4.23037	4.12696	Sanger	12.5
AGTAGTCCATAATGCC-1-WSSS_THYst9807808-He	ProxMes	4.11147	4.16378	Sanger	12.5
AGTAGTCCATTGAGCT-1-WSSS_THYst9807808-He	ProxMes	5.17566	3.69825	Sanger	12.5
AGTAGTCCATTGTAGC-1-WSSS_THYst9807808-He	Pax7+MyoProg	-3.99167	11.8208	Sanger	12.5
AGTAGTCGTAAGGAGA-1-WSSS_THYst9807808-He	ProxMes	7.5223	1.54088	Sanger	12.5
AGTAGTCGTCCTGTCT-1-WSSS_THYst9807808-He	SMC	2.44324	8.46674	Sanger	12.5
AGTAGTCTCGCCAGAC-1-WSSS_THYst9807808-He	Pax7+MyoProg	-4.24167	10.947	Sanger	12.5
AGTCAACAGATTCGCT-1-WSSS_THYst9807808-He	Myh3+MyoC	-5.65174	6.22893	Sanger	12.5
AGTCAACAGGAACGCT-1-WSSS_THYst9807808-He	MesCond	8.33132	3.61726	Sanger	12.5
AGTCAACAGTCGGCAA-1-WSSS_THYst9807808-He	RestingChon	10.8147	2.3773	Sanger	12.5
AGTCAACAGTTGCTGT-1-WSSS_THYst9807808-He	RestingChon	10.7031	2.68804	Sanger	12.5
AGTCAACCAACGACAG-1-WSSS_THYst9807808-He	ProxMes	5.03665	4.32052	Sanger	12.5
AGTCAACCACGACTAT-1-WSSS_THYst9807808-He	RestingChon	11.9635	1.83644	Sanger	12.5
AGTCAACCATCCTCAC-1-WSSS_THYst9807808-He	Pax7+MyoProg	-3.79112	11.8264	Sanger	12.5
AGTCAACGTACCGCGT-1-WSSS_THYst9807808-He	ProxMes	5.99953	2.5392	Sanger	12.5
AGTCAACGTCTGCGCA-1-WSSS_THYst9807808-He	Hoxc5+DermFibroProg	8.4951	6.81468	Sanger	12.5
AGTCAACTCATCAGTG-1-WSSS_THYst9807808-He	ProxMes	6.1676	5.44745	Sanger	12.5
AGTCACAAGAGGTTAT-1-WSSS_THYst9807808-He	MyoC1	-6.73838	6.86696	Sanger	12.5
AGTCACAAGCACTGGA-1-WSSS_THYst9807808-He	ProxMes	6.89725	3.00598	Sanger	12.5
AGTCACAAGGGCCCTT-1-WSSS_THYst9807808-He	Dpt+Fibro	6.56534	6.51155	Sanger	12.5
AGTCACAAGTGATGGC-1-WSSS_THYst9807808-He	ProxMes	4.29222	4.48214	Sanger	12.5
AGTCACAGTCAAAGTA-1-WSSS_THYst9807808-He	ProxMes	4.90167	3.20679	Sanger	12.5
AGTCACAGTTAGAAAC-1-WSSS_THYst9807808-He	ProxMes	4.45121	3.47358	Sanger	12.5
AGTCACATCCACGTAA-1-WSSS_THYst9807808-He	RestingChon	10.1907	2.50551	Sanger	12.5
AGTCACATCTATACGG-1-WSSS_THYst9807808-He	PrehyperChon	13.3884	1.42988	Sanger	12.5
AGTCATGAGCGTATGG-1-WSSS_THYst9807808-He	RestingChon	8.15615	4.31096	Sanger	12.5
AGTCATGGTCACTCTC-1-WSSS_THYst9807808-He	ProxMes	5.85059	4.00435	Sanger	12.5
AGTCATGGTTTGATCG-1-WSSS_THYst9807808-He	ProxMes	8.28437	2.32037	Sanger	12.5
AGTCATGTCAGGAGAC-1-WSSS_THYst9807808-He	Hoxc5+DermFibroProg	8.15772	6.11185	Sanger	12.5
AGTCATGTCCACGTAA-1-WSSS_THYst9807808-He	ProxMes	4.80751	2.3724	Sanger	12.5
AGTCATGTCGACCTAA-1-WSSS_THYst9807808-He	MesCond	8.80816	2.43981	Sanger	12.5
AGTCTCCAGCTGAAGC-1-WSSS_THYst9807808-He	ProxMes	4.52888	4.15694	Sanger	12.5
AGTCTCCCACATAGCT-1-WSSS_THYst9807808-He	ProxMes	3.97497	3.30826	Sanger	12.5
AGTCTCCGTAGTTAGA-1-WSSS_THYst9807808-He	ProxMes	4.00019	3.72982	Sanger	12.5
AGTCTCCGTCTACAAC-1-WSSS_THYst9807808-He	MesCond	8.26118	2.82497	Sanger	12.5
AGTCTCCGTTGCTTGA-1-WSSS_THYst9807808-He	RestingChon	10.189	2.19531	Sanger	12.5
AGTCTCCTCGACGCGT-1-WSSS_THYst9807808-He	Pax7+MyoProg	-3.84777	10.7563	Sanger	12.5
AGTCTCCTCTATCGTT-1-WSSS_THYst9807808-He	InterZone	9.37225	1.76874	Sanger	12.5
AGTCTCCTCTCATAGG-1-WSSS_THYst9807808-He	MesCond	10.461	2.12888	Sanger	12.5
AGTGACTAGCACGTCC-1-WSSS_THYst9807808-He	ProxMes	4.06972	6.06246	Sanger	12.5
AGTGACTAGCCTATTG-1-WSSS_THYst9807808-He	LymphEndo	17.1919	13.7872	Sanger	12.5
AGTGACTAGGCTTCCG-1-WSSS_THYst9807808-He	Pax7+MyoProg	-3.99536	11.6873	Sanger	12.5
AGTGACTAGTATGAGT-1-WSSS_THYst9807808-He	ProxMes	3.68195	2.8137	Sanger	12.5
AGTGACTGTCAGCGTC-1-WSSS_THYst9807808-He	MyoB	-5.09653	9.94843	Sanger	12.5
AGTGACTGTCATCGGC-1-WSSS_THYst9807808-He	ProxMes	6.91232	2.65427	Sanger	12.5
AGTGACTGTCGCTGCA-1-WSSS_THYst9807808-He	ProxMes	4.92606	2.84998	Sanger	12.5
AGTGACTGTGCTTATG-1-WSSS_THYst9807808-He	ProxMes	4.66763	3.33007	Sanger	12.5
AGTGACTTCAAGGACG-1-WSSS_THYst9807808-He	ProxMes	7.34153	2.90627	Sanger	12.5
AGTGACTTCAGAACCT-1-WSSS_THYst9807808-He	ProxMes	5.56852	4.98053	Sanger	12.5
AGTGACTTCTATACGG-1-WSSS_THYst9807808-He	RestingChon	9.64232	2.75965	Sanger	12.5
AGTGATCAGGTAGACC-1-WSSS_THYst9807808-He	ProxMes	6.80128	3.08665	Sanger	12.5
AGTGATCCAATTGAAG-1-WSSS_THYst9807808-He	MesCond	5.36303	4.82049	Sanger	12.5
AGTGATCCATACCACA-1-WSSS_THYst9807808-He	ProxMes	4.6348	3.90129	Sanger	12.5
AGTGATCCATGACAGG-1-WSSS_THYst9807808-He	SchwannProg	19.6093	6.03304	Sanger	12.5
AGTGATCGTCACCCTT-1-WSSS_THYst9807808-He	ProxMes	5.34677	2.46442	Sanger	12.5
AGTGATCGTCTTCAAG-1-WSSS_THYst9807808-He	ProxMes	5.19504	4.44758	Sanger	12.5
AGTGATCGTTCTCGTC-1-WSSS_THYst9807808-He	SynapSchwann	19.7611	4.9138	Sanger	12.5
AGTGATCTCCGCCTAT-1-WSSS_THYst9807808-He	ProxMes	5.1365	3.41108	Sanger	12.5
AGTGCCGAGCACGATG-1-WSSS_THYst9807808-He	EarlyProxMes	3.32319	3.29253	Sanger	12.5
AGTGCCGAGCTAGTTC-1-WSSS_THYst9807808-He	RestingChon	10.2219	2.50592	Sanger	12.5
AGTGCCGTCTGTCCCA-1-WSSS_THYst9807808-He	Hoxc5+DermFibroProg	6.02611	5.42093	Sanger	12.5
AGTGTTGAGCTCTTCC-1-WSSS_THYst9807808-He	Pax7+MyoProg	-4.22923	11.5005	Sanger	12.5
AGTGTTGAGGGTTTCT-1-WSSS_THYst9807808-He	Pax7+MyoProg	-3.37548	11.1245	Sanger	12.5
AGTGTTGAGTGAGCCA-1-WSSS_THYst9807808-He	ProxMes	5.46668	4.61339	Sanger	12.5
AGTGTTGCAACCACAT-1-WSSS_THYst9807808-He	InterZone	8.50764	2.19388	Sanger	12.5
AGTGTTGGTCGCACAC-1-WSSS_THYst9807808-He	Hoxc5+DermFibroProg	8.75225	6.53179	Sanger	12.5
AGTGTTGTCGATTGGT-1-WSSS_THYst9807808-He	ProxMes	5.17772	3.08999	Sanger	12.5
AGTTAGCAGAGGCCAT-1-WSSS_THYst9807808-He	ProxMes	6.62918	3.84024	Sanger	12.5
AGTTAGCCAAGTGATA-1-WSSS_THYst9807808-He	ProxMes	4.43519	4.48784	Sanger	12.5
AGTTAGCCACCCTGTT-1-WSSS_THYst9807808-He	ProxMes	5.10953	4.07916	Sanger	12.5
AGTTAGCGTACCGTCG-1-WSSS_THYst9807808-He	ProxMes	4.64949	4.52815	Sanger	12.5
AGTTAGCTCAACCTCC-1-WSSS_THYst9807808-He	ProxMes	4.43404	3.02556	Sanger	12.5
AGTTCCCAGGAACATT-1-WSSS_THYst9807808-He	ProxMes	7.27264	3.51346	Sanger	12.5
AGTTCCCCAATAGTAG-1-WSSS_THYst9807808-He	Pax7+MyoProg	-4.97918	10.2766	Sanger	12.5
AGTTCCCCACTGTGTA-1-WSSS_THYst9807808-He	Pax7+MyoProg	-3.49214	10.1383	Sanger	12.5
AGTTCCCGTAGCGAGT-1-WSSS_THYst9807808-He	Perichon	8.83981	3.78783	Sanger	12.5
AGTTCCCGTCGTCTCT-1-WSSS_THYst9807808-He	Perichon	8.89848	3.35665	Sanger	12.5
AGTTCGACAATAGGAT-1-WSSS_THYst9807808-He	ProxMes	5.56702	3.39065	Sanger	12.5
AGTTCGAGTAGAGATT-1-WSSS_THYst9807808-He	RestingChon	12.1741	1.77909	Sanger	12.5
ATACCGAAGAAGAACG-1-WSSS_THYst9807808-He	ProxMes	4.26753	3.21796	Sanger	12.5
ATACCGAAGAGCTGCA-1-WSSS_THYst9807808-He	Pax7+MyoProg	-3.84952	10.8853	Sanger	12.5
ATACCGACAATGTGGG-1-WSSS_THYst9807808-He	Pax7+MyoProg	-5.06652	12.2396	Sanger	12.5
ATACCGACACCCTAAA-1-WSSS_THYst9807808-He	ProxMes	4.98166	5.32688	Sanger	12.5
ATACCGAGTGATTGGG-1-WSSS_THYst9807808-He	Hoxc5+DermFibroProg	8.62566	6.74894	Sanger	12.5
ATACCGATCCTGTAGA-1-WSSS_THYst9807808-He	RestingChon	10.9994	2.70717	Sanger	12.5
ATACCTTAGGGCAATC-1-WSSS_THYst9807808-He	ProxMes	4.89427	3.41053	Sanger	12.5
ATACCTTCAGACCTGC-1-WSSS_THYst9807808-He	ProxMes	4.998	4.4798	Sanger	12.5
ATACCTTCATTGCTTT-1-WSSS_THYst9807808-He	Pax7+MyoProg	-3.77722	10.4725	Sanger	12.5
ATACCTTGTTTCGTAG-1-WSSS_THYst9807808-He	ProxMes	4.58353	3.5064	Sanger	12.5
ATACCTTTCATGCCGG-1-WSSS_THYst9807808-He	ProxMes	6.58894	5.32448	Sanger	12.5
ATACCTTTCCACGGAC-1-WSSS_THYst9807808-He	MyoB	-4.82719	9.74994	Sanger	12.5
ATACTTCAGAGCATCG-1-WSSS_THYst9807808-He	Pax7+MyoProg	-2.68445	11.1688	Sanger	12.5
ATACTTCAGCACTCGC-1-WSSS_THYst9807808-He	ProxMes	6.13359	4.47246	Sanger	12.5
ATACTTCGTCTTGGTA-1-WSSS_THYst9807808-He	Macro	7.67326	17.1267	Sanger	12.5
ATACTTCTCAATGTCG-1-WSSS_THYst9807808-He	RestingChon	11.7213	2.15491	Sanger	12.5
ATACTTCTCGAGAGAC-1-WSSS_THYst9807808-He	ProxMes	4.61279	4.29759	Sanger	12.5
ATAGACCAGTGCAGCA-1-WSSS_THYst9807808-He	Pax7+MyoProg	-4.33388	10.3564	Sanger	12.5
ATAGACCCACGACTAT-1-WSSS_THYst9807808-He	Periderm	15.4918	6.84608	Sanger	12.5
ATAGACCGTGGCTTAT-1-WSSS_THYst9807808-He	ProxMes	4.66888	4.117	Sanger	12.5
ATAGACCTCACTGTTT-1-WSSS_THYst9807808-He	Pax7+MyoProg	-2.9972	10.8505	Sanger	12.5
ATAGACCTCAGGACGA-1-WSSS_THYst9807808-He	Pax7+MyoProg	-3.96497	10.9745	Sanger	12.5
ATAGAGAAGCGTCAAG-1-WSSS_THYst9807808-He	MesCond	7.31347	4.64372	Sanger	12.5
ATAGAGACACCGTGGT-1-WSSS_THYst9807808-He	RestingChon	10.5166	2.18505	Sanger	12.5
ATAGAGACACGGCACT-1-WSSS_THYst9807808-He	Hoxc5+DermFibroProg	7.64545	6.67405	Sanger	12.5
ATAGAGACAGCCGGTT-1-WSSS_THYst9807808-He	ProxMes	5.59863	5.14146	Sanger	12.5
ATAGAGAGTGCGGATA-1-WSSS_THYst9807808-He	ProxMes	6.77683	4.10262	Sanger	12.5
ATAGGCTAGGACCCAA-1-WSSS_THYst9807808-He	ProxMes	3.71185	4.0049	Sanger	12.5
ATAGGCTAGTCCTGCG-1-WSSS_THYst9807808-He	Hoxc5+DermFibroProg	7.71682	6.88077	Sanger	12.5
ATAGGCTGTAGACGGT-1-WSSS_THYst9807808-He	ProxMes	4.22504	3.81061	Sanger	12.5
ATAGGCTGTGCTATTG-1-WSSS_THYst9807808-He	ProxMes	4.14655	4.20894	Sanger	12.5
ATAGGCTGTGTAGTGG-1-WSSS_THYst9807808-He	Pax7+MyoProg	-3.16814	11.0143	Sanger	12.5
ATATCCTAGGAAAGTG-1-WSSS_THYst9807808-He	ProxMes	4.99675	3.49841	Sanger	12.5
ATATCCTAGGTCTTTG-1-WSSS_THYst9807808-He	MyoC1	-6.6003	8.54678	Sanger	12.5
ATATCCTCAAATTAGG-1-WSSS_THYst9807808-He	RestingChon	10.6019	1.88963	Sanger	12.5
ATATCCTCACAATCTG-1-WSSS_THYst9807808-He	ProxMes	5.22123	4.96127	Sanger	12.5
ATATCCTCAGCTGTTA-1-WSSS_THYst9807808-He	Hoxc5+DermFibroProg	8.00385	5.42215	Sanger	12.5
ATATCCTGTGAACTAA-1-WSSS_THYst9807808-He	InterZone	6.3787	1.60273	Sanger	12.5
ATATCCTGTGGGTCAA-1-WSSS_THYst9807808-He	ProxMes	4.64593	3.71316	Sanger	12.5
ATATCCTGTTCATCGA-1-WSSS_THYst9807808-He	MesCond	5.54137	5.11714	Sanger	12.5
ATATCCTGTTGCTCGG-1-WSSS_THYst9807808-He	Hoxc5+DermFibroProg	9.39811	6.69316	Sanger	12.5
ATATCCTTCTGGGATT-1-WSSS_THYst9807808-He	Hoxc5+DermFibroProg	9.74218	6.85086	Sanger	12.5
ATCACAGAGGAGTACC-1-WSSS_THYst9807808-He	RestingChon	8.60901	2.28171	Sanger	12.5
ATCACAGCACTTCAGA-1-WSSS_THYst9807808-He	VenousEndo	14.6912	15.8879	Sanger	12.5
ATCACAGGTGAGATTA-1-WSSS_THYst9807808-He	MesCond	7.77849	4.08293	Sanger	12.5
ATCACAGGTTACGATC-1-WSSS_THYst9807808-He	ProxMes	5.08046	2.92175	Sanger	12.5
ATCACAGGTTTGGAGG-1-WSSS_THYst9807808-He	ProxMes	5.73728	4.03694	Sanger	12.5
ATCACAGTCATACGGT-1-WSSS_THYst9807808-He	VenousEndo	14.5488	16.028	Sanger	12.5
ATCACAGTCCATGAGT-1-WSSS_THYst9807808-He	ProxMes	3.70584	2.87442	Sanger	12.5
ATCACAGTCTCTATAC-1-WSSS_THYst9807808-He	Dpt+Fibro	6.21621	7.24271	Sanger	12.5
ATCACGAAGGCAGCTA-1-WSSS_THYst9807808-He	ProxMes	4.87353	4.48719	Sanger	12.5
ATCACGACATGCGTGC-1-WSSS_THYst9807808-He	ProxMes	5.44936	4.6491	Sanger	12.5
ATCACGAGTCCATAGT-1-WSSS_THYst9807808-He	Pax7+MyoProg	-3.88659	11.348	Sanger	12.5
ATCACGATCAACGTGT-1-WSSS_THYst9807808-He	ProxMes	5.00936	4.80598	Sanger	12.5
ATCACGATCATGAGAA-1-WSSS_THYst9807808-He	MyoB	-5.5873	9.58203	Sanger	12.5
ATCACGATCTGAATGC-1-WSSS_THYst9807808-He	ProxMes	4.989	4.4715	Sanger	12.5
ATCACTTAGAGAGCGG-1-WSSS_THYst9807808-He	Pax7+MyoProg	-4.45494	10.0776	Sanger	12.5
ATCACTTAGCGATGAC-1-WSSS_THYst9807808-He	Pax7+MyoProg	-3.77026	10.7441	Sanger	12.5
ATCACTTAGGGAGGTG-1-WSSS_THYst9807808-He	EarlyProxMes	2.89044	3.26268	Sanger	12.5
ATCACTTAGGTAAAGG-1-WSSS_THYst9807808-He	ProxMes	4.17281	5.88997	Sanger	12.5
ATCACTTCACTAGGCC-1-WSSS_THYst9807808-He	MesCond	5.70338	5.10542	Sanger	12.5
ATCACTTCATGCCGAC-1-WSSS_THYst9807808-He	InterZone	10.0989	1.85165	Sanger	12.5
ATCACTTCATGGAACG-1-WSSS_THYst9807808-He	Hoxc5+DermFibroProg	7.04569	5.88751	Sanger	12.5
ATCACTTCATTGCAAC-1-WSSS_THYst9807808-He	SchwannProg	19.7496	5.36468	Sanger	12.5
ATCACTTGTAAGACCG-1-WSSS_THYst9807808-He	ProxMes	7.32884	3.7396	Sanger	12.5
ATCACTTGTATCTCTT-1-WSSS_THYst9807808-He	Hoxc5+DermFibroProg	6.98598	6.55799	Sanger	12.5
ATCAGGTAGAGTTGTA-1-WSSS_THYst9807808-He	ProxMes	3.93233	3.6148	Sanger	12.5
ATCAGGTAGATAGTCA-1-WSSS_THYst9807808-He	ProxMes	6.3937	4.08399	Sanger	12.5
ATCAGGTAGATGAATC-1-WSSS_THYst9807808-He	ProxMes	4.54612	5.11796	Sanger	12.5
ATCAGGTCAATACAGA-1-WSSS_THYst9807808-He	PrehyperChon	13.402	1.63025	Sanger	12.5
ATCAGGTCATTGAAAG-1-WSSS_THYst9807808-He	ProxMes	5.5938	5.05239	Sanger	12.5
ATCAGGTCATTGCTGA-1-WSSS_THYst9807808-He	MyoB	-6.02984	9.28845	Sanger	12.5
ATCAGGTGTAGTATAG-1-WSSS_THYst9807808-He	MesCond	7.3974	4.14265	Sanger	12.5
ATCAGGTGTCAACCAT-1-WSSS_THYst9807808-He	ProxMes	4.43857	3.53134	Sanger	12.5
ATCAGGTTCCGTATGA-1-WSSS_THYst9807808-He	ProxMes	5.87523	2.53267	Sanger	12.5
ATCAGGTTCCTCGCAT-1-WSSS_THYst9807808-He	Pax7+MyoProg	-4.33078	11.9829	Sanger	12.5
ATCATTCAGACAACTA-1-WSSS_THYst9807808-He	ProxMes	6.30818	4.34484	Sanger	12.5
ATCATTCAGGATTTCC-1-WSSS_THYst9807808-He	ProxMes	8.12896	2.49209	Sanger	12.5
ATCATTCAGGTCACTT-1-WSSS_THYst9807808-He	Hoxc5+DermFibroProg	9.09961	6.46381	Sanger	12.5
ATCATTCGTCCTTTGC-1-WSSS_THYst9807808-He	ProxMes	4.84253	3.70408	Sanger	12.5
ATCATTCGTCGATGCC-1-WSSS_THYst9807808-He	MesCond	6.00436	3.91913	Sanger	12.5
ATCATTCTCATAGCAC-1-WSSS_THYst9807808-He	ProxMes	4.55418	2.54068	Sanger	12.5
ATCCACCAGCTAAGTA-1-WSSS_THYst9807808-He	ProxMes	5.33955	4.08129	Sanger	12.5
ATCCACCCATCAGTCA-1-WSSS_THYst9807808-He	ProxMes	5.35213	3.39229	Sanger	12.5
ATCCACCGTTGATCGT-1-WSSS_THYst9807808-He	ProxMes	4.8535	4.18666	Sanger	12.5
ATCCATTAGGTAATCA-1-WSSS_THYst9807808-He	ProxMes	5.00786	4.43331	Sanger	12.5
ATCCATTCATGCACTA-1-WSSS_THYst9807808-He	RestingChon	9.0201	2.84423	Sanger	12.5
ATCCATTGTAACATCC-1-WSSS_THYst9807808-He	RestingChon	11.4357	1.88064	Sanger	12.5
ATCCATTGTAGTCCTA-1-WSSS_THYst9807808-He	ProxMes	5.13289	4.16603	Sanger	12.5
ATCCATTGTATGCGTT-1-WSSS_THYst9807808-He	ProxMes	5.82324	3.97751	Sanger	12.5
ATCCATTTCCACTGGG-1-WSSS_THYst9807808-He	RestingChon	11.1703	1.84982	Sanger	12.5
ATCCCTGAGGTCATCT-1-WSSS_THYst9807808-He	Perichon	7.55385	3.7363	Sanger	12.5
ATCCCTGCAACCAACT-1-WSSS_THYst9807808-He	LymphEndo	16.8393	13.5175	Sanger	12.5
ATCCCTGGTTCGGTAT-1-WSSS_THYst9807808-He	ProxMes	4.45579	3.70931	Sanger	12.5
ATCCCTGTCAGACATC-1-WSSS_THYst9807808-He	PrimErythro	20.3462	-2.90179	Sanger	12.5
ATCCGTCAGGGATCAC-1-WSSS_THYst9807808-He	ProxMes	6.55034	5.29722	Sanger	12.5
ATCCGTCCACAGACGA-1-WSSS_THYst9807808-He	ProxMes	5.20394	3.90774	Sanger	12.5
ATCCGTCCATGAAGGC-1-WSSS_THYst9807808-He	Hoxc5+DermFibroProg	9.10477	6.04365	Sanger	12.5
ATCCGTCCATGGGAAC-1-WSSS_THYst9807808-He	SchwannProg	20.3373	5.62308	Sanger	12.5
ATCCGTCGTATTGAGA-1-WSSS_THYst9807808-He	MesCond	8.24533	3.48497	Sanger	12.5
ATCCGTCTCAGAATAG-1-WSSS_THYst9807808-He	DermFibro	10.1315	7.09143	Sanger	12.5
ATCCTATAGCCTGAAG-1-WSSS_THYst9807808-He	Meox2+Mes	5.59096	2.22156	Sanger	12.5
ATCCTATAGGGCAGTT-1-WSSS_THYst9807808-He	Hoxc5+DermFibroProg	9.74964	6.47209	Sanger	12.5
ATCCTATCATTCACAG-1-WSSS_THYst9807808-He	MesCond	8.51131	3.83203	Sanger	12.5
ATCCTATGTTGTGCCG-1-WSSS_THYst9807808-He	Pax7+MyoProg	-3.81282	10.6668	Sanger	12.5
ATCGATGAGCTGTGCC-1-WSSS_THYst9807808-He	Pax7+MyoProg	-3.26292	10.7464	Sanger	12.5
ATCGATGAGGTTATAG-1-WSSS_THYst9807808-He	ProxMes	6.40835	2.65014	Sanger	12.5
ATCGATGAGTAACGAT-1-WSSS_THYst9807808-He	Pax7+MyoProg	-3.79381	11.3037	Sanger	12.5
ATCGATGCACGCAAAG-1-WSSS_THYst9807808-He	Hoxc5+DermFibroProg	8.55559	7.00113	Sanger	12.5
ATCGATGGTAAGATTG-1-WSSS_THYst9807808-He	ProxMes	4.43909	3.91804	Sanger	12.5
ATCGATGGTCCTATAG-1-WSSS_THYst9807808-He	ProxMes	4.83115	4.19294	Sanger	12.5
ATCGATGTCCATCGTC-1-WSSS_THYst9807808-He	MesCond	9.92372	2.73935	Sanger	12.5
ATCGATGTCCGGCAGT-1-WSSS_THYst9807808-He	Myh3+MyoC	-6.42862	5.31964	Sanger	12.5
ATCGATGTCGAAGAAT-1-WSSS_THYst9807808-He	ProxMes	4.36068	3.94454	Sanger	12.5
ATCGCCTCAGCGAACA-1-WSSS_THYst9807808-He	Hoxc5+DermFibroProg	7.82423	6.06676	Sanger	12.5
ATCGGATAGACAACTA-1-WSSS_THYst9807808-He	ProxMes	6.87572	3.09123	Sanger	12.5
ATCGGATAGCCACAAG-1-WSSS_THYst9807808-He	ProxMes	3.82574	3.72515	Sanger	12.5
ATCGGATAGGTGCGAT-1-WSSS_THYst9807808-He	ProxMes	4.57325	4.73003	Sanger	12.5
ATCGGATCAACCACAT-1-WSSS_THYst9807808-He	ProxMes	5.34933	3.45509	Sanger	12.5
ATCGGATCAGAGCTAG-1-WSSS_THYst9807808-He	RestingChon	11.0071	2.21481	Sanger	12.5
ATCGGATGTGCAGATG-1-WSSS_THYst9807808-He	RestingChon	9.9732	2.61898	Sanger	12.5
ATCGGATGTTCGATTG-1-WSSS_THYst9807808-He	ProxMes	3.6633	5.0917	Sanger	12.5
ATCGGATGTTGCATTG-1-WSSS_THYst9807808-He	Hoxc5+DermFibroProg	8.77091	5.72872	Sanger	12.5
ATCGGCGAGAATCGTA-1-WSSS_THYst9807808-He	RestingChon	12.322	1.93639	Sanger	12.5
ATCGGCGCAAGAATAC-1-WSSS_THYst9807808-He	ProxMes	4.4017	3.72973	Sanger	12.5
ATCGGCGGTAAGCGGT-1-WSSS_THYst9807808-He	ProxMes	4.78496	4.4941	Sanger	12.5
ATCGGCGGTTAGAAGT-1-WSSS_THYst9807808-He	Hoxc5+DermFibroProg	8.45469	6.64984	Sanger	12.5
ATCGGCGTCAGCTGTA-1-WSSS_THYst9807808-He	EarlyDistalMes	4.93438	1.42283	Sanger	12.5
ATCGTAGAGTATAGGT-1-WSSS_THYst9807808-He	RestingChon	8.74867	3.29528	Sanger	12.5
ATCGTAGCACATGACT-1-WSSS_THYst9807808-He	MyoB	-5.21896	9.5548	Sanger	12.5
ATCGTAGCATCACAGT-1-WSSS_THYst9807808-He	Pax7+MyoProg	-4.28887	10.2732	Sanger	12.5
ATCGTAGCATGGAATA-1-WSSS_THYst9807808-He	RestingChon	12.535	2.09383	Sanger	12.5
ATCGTAGGTAGACAGC-1-WSSS_THYst9807808-He	ProxMes	4.02135	3.43016	Sanger	12.5
ATCGTAGTCCTCACGT-1-WSSS_THYst9807808-He	RestingChon	11.5256	2.62904	Sanger	12.5
ATCGTCCAGTTATGGA-1-WSSS_THYst9807808-He	MesCond	6.52976	5.1253	Sanger	12.5
ATCGTCCCACGCTGTG-1-WSSS_THYst9807808-He	Pax7+MyoProg	-3.71231	10.6909	Sanger	12.5
ATCGTCCCAGAGGTTG-1-WSSS_THYst9807808-He	ProxMes	4.55626	3.95492	Sanger	12.5
ATCGTCCGTGATTCTG-1-WSSS_THYst9807808-He	ProxMes	6.29211	4.89923	Sanger	12.5
ATCGTCCTCCATCTAT-1-WSSS_THYst9807808-He	Hoxc5+DermFibroProg	8.71645	6.83159	Sanger	12.5
ATCGTCCTCTTAGTTC-1-WSSS_THYst9807808-He	ProxMes	4.90618	3.97886	Sanger	12.5
ATCGTGAAGGCTCACC-1-WSSS_THYst9807808-He	MesCond	10.3897	2.43752	Sanger	12.5
ATCGTGATCGTTCAGA-1-WSSS_THYst9807808-He	ProxMes	4.43662	3.10318	Sanger	12.5
ATCGTGATCTTCCCAG-1-WSSS_THYst9807808-He	ProxMes	5.0991	4.04737	Sanger	12.5
ATCTCTAAGGGCGAAG-1-WSSS_THYst9807808-He	ProxMes	4.03385	3.78845	Sanger	12.5
ATCTCTAAGGTGCTAG-1-WSSS_THYst9807808-He	Hoxc5+DermFibroProg	6.16917	6.29188	Sanger	12.5
ATCTCTACAACTCGTA-1-WSSS_THYst9807808-He	ProxMes	4.91469	5.89444	Sanger	12.5
ATCTCTACAACTGTGT-1-WSSS_THYst9807808-He	Pax7+MyoProg	-3.75502	11.175	Sanger	12.5
ATCTCTACATTGAAAG-1-WSSS_THYst9807808-He	ProxMes	6.5365	4.01303	Sanger	12.5
ATCTCTATCAGTGGGA-1-WSSS_THYst9807808-He	Myh3+MyoC	-6.53213	5.73071	Sanger	12.5
ATCTTCAAGCGACATG-1-WSSS_THYst9807808-He	ProxMes	5.25554	3.47065	Sanger	12.5
ATCTTCAAGTGATAGT-1-WSSS_THYst9807808-He	MyoC1	-6.67076	8.66094	Sanger	12.5
ATCTTCACATCTCGTC-1-WSSS_THYst9807808-He	PrehyperChon	13.3837	1.12916	Sanger	12.5
ATCTTCAGTCATGGCC-1-WSSS_THYst9807808-He	ILC	5.91383	13.7077	Sanger	12.5
ATCTTCATCCATTTCA-1-WSSS_THYst9807808-He	ProxMes	4.79057	5.12036	Sanger	12.5
ATCTTCATCGACCACG-1-WSSS_THYst9807808-He	Hoxc5+DermFibroProg	6.48815	5.87602	Sanger	12.5
ATGAAAGAGAAGTGTT-1-WSSS_THYst9807808-He	Pax7+MyoProg	-3.8778	10.7412	Sanger	12.5
ATGAAAGCACCACATA-1-WSSS_THYst9807808-He	RestingChon	12.0283	1.75157	Sanger	12.5
ATGAAAGGTCTGTGCG-1-WSSS_THYst9807808-He	InterZone	10.3048	1.59426	Sanger	12.5
ATGAAAGGTGGCCCAT-1-WSSS_THYst9807808-He	Mfap5+Fibro	5.86722	4.9762	Sanger	12.5
ATGACCAAGCAGAAAG-1-WSSS_THYst9807808-He	ProxMes	4.86435	4.32143	Sanger	12.5
ATGACCAAGCCGTAAG-1-WSSS_THYst9807808-He	RestingChon	11.8639	1.72711	Sanger	12.5
ATGACCAAGTCGGCAA-1-WSSS_THYst9807808-He	Basal	16.4352	7.94083	Sanger	12.5
ATGACCACAACGATTC-1-WSSS_THYst9807808-He	MyoB	-5.81298	9.33018	Sanger	12.5
ATGACCACAAGACCTT-1-WSSS_THYst9807808-He	Perichon	9.32598	3.63227	Sanger	12.5
ATGACCAGTCGTGGTC-1-WSSS_THYst9807808-He	LymphEndo	17.0049	13.6314	Sanger	12.5
ATGACCAGTGGCCACT-1-WSSS_THYst9807808-He	ProxMes	5.40927	3.66846	Sanger	12.5
ATGACCATCTTGGTCC-1-WSSS_THYst9807808-He	Hoxc5+DermFibroProg	9.12478	6.75125	Sanger	12.5
ATGAGGGAGAAGGGAT-1-WSSS_THYst9807808-He	Pax7+MyoProg	-4.32137	10.3243	Sanger	12.5
ATGAGGGAGACGCAGT-1-WSSS_THYst9807808-He	RestingChon	11.126	1.5513	Sanger	12.5
ATGAGGGAGGGAGATA-1-WSSS_THYst9807808-He	RestingChon	7.8503	2.30348	Sanger	12.5
ATGAGGGCAGAATCGG-1-WSSS_THYst9807808-He	MesCond	6.52992	3.93215	Sanger	12.5
ATGAGGGCATAATGCC-1-WSSS_THYst9807808-He	Pax7+MyoProg	-3.73687	10.738	Sanger	12.5
ATGAGGGCATTGAGGG-1-WSSS_THYst9807808-He	VenousEndo	14.3147	15.265	Sanger	12.5
ATGAGGGGTAGACAGC-1-WSSS_THYst9807808-He	MesCond	5.75345	4.7414	Sanger	12.5
ATGAGGGGTAGTCACT-1-WSSS_THYst9807808-He	InterZone	10.709	1.27902	Sanger	12.5
ATGAGGGGTGTTTGCA-1-WSSS_THYst9807808-He	Hoxc5+DermFibroProg	8.92674	5.71402	Sanger	12.5
ATGAGTCAGACTGTTC-1-WSSS_THYst9807808-He	Hoxc5+DermFibroProg	8.51124	6.13639	Sanger	12.5
ATGAGTCCAATGTCTG-1-WSSS_THYst9807808-He	Hoxc5+DermFibroProg	6.90638	5.59173	Sanger	12.5
ATGAGTCTCACCATGA-1-WSSS_THYst9807808-He	MesCond	8.32163	3.57254	Sanger	12.5
ATGAGTCTCATTTGCT-1-WSSS_THYst9807808-He	ProxMes	5.46311	2.82839	Sanger	12.5
ATGAGTCTCTCATAGG-1-WSSS_THYst9807808-He	Hoxc5+DermFibroProg	8.06216	6.45834	Sanger	12.5
ATGAGTCTCTCGCTTG-1-WSSS_THYst9807808-He	Myh3+MyoC	-6.48236	6.84647	Sanger	12.5
ATGATCGCACGACAGA-1-WSSS_THYst9807808-He	RestingChon	11.2026	2.12336	Sanger	12.5
ATGATCGGTCCCTAAA-1-WSSS_THYst9807808-He	ProxMes	4.90542	3.74376	Sanger	12.5
ATGATCGGTCTTGCGG-1-WSSS_THYst9807808-He	ProxMes	5.13777	4.57597	Sanger	12.5
ATGATCGGTGATACCT-1-WSSS_THYst9807808-He	ProxMes	5.18472	3.88663	Sanger	12.5
ATGATCGGTTCGGCTG-1-WSSS_THYst9807808-He	EarlyDistalMes	3.75373	2.34216	Sanger	12.5
ATGCATGCAATTCTCT-1-WSSS_THYst9807808-He	ProxMes	6.39729	3.77661	Sanger	12.5
ATGCATGCAGGAGGAG-1-WSSS_THYst9807808-He	ProxMes	4.7402	2.85005	Sanger	12.5
ATGCATGCATCTAACG-1-WSSS_THYst9807808-He	RestingChon	11.7617	2.4779	Sanger	12.5
ATGCATGCATGCCGGT-1-WSSS_THYst9807808-He	RestingChon	12.2253	2.25681	Sanger	12.5
ATGCATGGTATCACGT-1-WSSS_THYst9807808-He	ProxMes	6.16143	4.88981	Sanger	12.5
ATGCCTCAGCACTCTA-1-WSSS_THYst9807808-He	Pax7+MyoProg	-4.87471	10.0147	Sanger	12.5
ATGCCTCAGGATATAC-1-WSSS_THYst9807808-He	Perichon	8.75825	3.56566	Sanger	12.5
ATGCCTCCACGACGTC-1-WSSS_THYst9807808-He	ProxMes	4.04781	3.26768	Sanger	12.5
ATGCCTCCAGAAATTG-1-WSSS_THYst9807808-He	MyoB	-5.70238	9.24619	Sanger	12.5
ATGCCTCCATCTAGAC-1-WSSS_THYst9807808-He	ProxMes	4.67921	3.84287	Sanger	12.5
ATGCCTCTCAGAACCT-1-WSSS_THYst9807808-He	ProxMes	3.93912	3.19686	Sanger	12.5
ATGCGATCAGGCGTTC-1-WSSS_THYst9807808-He	ProxMes	4.69288	3.63376	Sanger	12.5
ATGCGATGTACCTGTA-1-WSSS_THYst9807808-He	ProxMes	5.30023	4.30256	Sanger	12.5
ATGCGATGTAGGATAT-1-WSSS_THYst9807808-He	InterZone	8.52983	1.70402	Sanger	12.5
ATGCGATTCCTACAAG-1-WSSS_THYst9807808-He	MesCond	10.7565	2.25003	Sanger	12.5
ATGCGATTCTGCTTAT-1-WSSS_THYst9807808-He	Perichon	7.74878	3.92691	Sanger	12.5
ATGGAGGCAAGAGTGC-1-WSSS_THYst9807808-He	Perichon	8.00521	3.35537	Sanger	12.5
ATGGAGGCAGCACAGA-1-WSSS_THYst9807808-He	Hoxc5+DermFibroProg	6.30292	6.05239	Sanger	12.5
ATGGAGGGTCGAACAG-1-WSSS_THYst9807808-He	RestingChon	11.6803	1.95322	Sanger	12.5
ATGGAGGGTCGTTTCC-1-WSSS_THYst9807808-He	Hoxc5+DermFibroProg	6.43846	5.10171	Sanger	12.5
ATGGAGGGTCTAGGCC-1-WSSS_THYst9807808-He	MyoC1	-6.84966	7.90922	Sanger	12.5
ATGGAGGTCATTTCGT-1-WSSS_THYst9807808-He	ProxMes	4.44122	3.70462	Sanger	12.5
ATGGATCAGCCTTTCC-1-WSSS_THYst9807808-He	ProxMes	4.76604	3.87326	Sanger	12.5
ATGGATCAGTGAATAC-1-WSSS_THYst9807808-He	Pax7+MyoProg	-4.72727	9.94776	Sanger	12.5
ATGGATCCACAGCTGC-1-WSSS_THYst9807808-He	Hoxc5+DermFibroProg	6.80478	5.80179	Sanger	12.5
ATGGATCCACCGTGGT-1-WSSS_THYst9807808-He	ProxMes	4.29805	3.49718	Sanger	12.5
ATGGATCCAGAGTCTT-1-WSSS_THYst9807808-He	MesCond	7.76811	3.13619	Sanger	12.5
ATGGATCCAGGAAGTC-1-WSSS_THYst9807808-He	MyoB	-5.52221	9.49305	Sanger	12.5
ATGGATCCAGGCGTTC-1-WSSS_THYst9807808-He	MesCond	8.21705	2.67055	Sanger	12.5
ATGGATCGTAACCCGC-1-WSSS_THYst9807808-He	RestingChon	11.1756	2.26113	Sanger	12.5
ATGGATCGTAGAGTTA-1-WSSS_THYst9807808-He	MesCond	8.23913	3.56451	Sanger	12.5
ATGGATCGTCTAACGT-1-WSSS_THYst9807808-He	ProxMes	6.25916	4.0991	Sanger	12.5
ATGGGAGAGAGGCGGA-1-WSSS_THYst9807808-He	Myh3+MyoC	-5.33579	3.92537	Sanger	12.5
ATGGGAGCAGTGGCTC-1-WSSS_THYst9807808-He	Hoxc5+DermFibroProg	9.61742	6.39737	Sanger	12.5
ATGGGAGCATGATAGA-1-WSSS_THYst9807808-He	MesCond	5.28627	6.12964	Sanger	12.5
ATGGGAGGTATACGGG-1-WSSS_THYst9807808-He	Hoxc5+DermFibroProg	9.42074	6.66489	Sanger	12.5
ATGGGAGGTTGGCCGT-1-WSSS_THYst9807808-He	ProxMes	4.05071	3.79682	Sanger	12.5
ATGGGAGTCAGAACCT-1-WSSS_THYst9807808-He	PrehyperChon	12.5341	1.53463	Sanger	12.5
ATGGGAGTCCCAACTC-1-WSSS_THYst9807808-He	PrimErythro	20.0827	-3.21373	Sanger	12.5
ATGGGAGTCCCTATTA-1-WSSS_THYst9807808-He	ProxMes	5.78609	4.3055	Sanger	12.5
ATGGGTTAGGTGCTTT-1-WSSS_THYst9807808-He	ProxMes	4.42342	4.37228	Sanger	12.5
ATGGGTTCAATGCAAA-1-WSSS_THYst9807808-He	ArterialEndo	13.2402	16.0442	Sanger	12.5
ATGGGTTCACGCGCTA-1-WSSS_THYst9807808-He	RestingChon	10.465	2.23433	Sanger	12.5
ATGGGTTCAGGTGACA-1-WSSS_THYst9807808-He	ProxMes	4.92547	4.73947	Sanger	12.5
ATGGGTTCATCGCTAA-1-WSSS_THYst9807808-He	Hoxc5+DermFibroProg	7.55691	6.27964	Sanger	12.5
ATGGGTTGTGCTGATT-1-WSSS_THYst9807808-He	ProxMes	4.80703	3.58635	Sanger	12.5
ATGGGTTGTGGCGCTT-1-WSSS_THYst9807808-He	MesCond	5.10358	4.83178	Sanger	12.5
ATGGTTGAGCGAGTCA-1-WSSS_THYst9807808-He	Hoxc5+DermFibroProg	7.82036	5.73003	Sanger	12.5
ATGGTTGCAAGAGCTG-1-WSSS_THYst9807808-He	Hoxc5+DermFibroProg	8.27475	6.18031	Sanger	12.5
ATGGTTGCACAAGCCC-1-WSSS_THYst9807808-He	ProxMes	4.61011	4.02998	Sanger	12.5
ATGGTTGCACCTGCTT-1-WSSS_THYst9807808-He	Hoxc5+DermFibroProg	8.46258	6.71627	Sanger	12.5
ATGGTTGCAGGACATG-1-WSSS_THYst9807808-He	ProxMes	4.07872	4.02289	Sanger	12.5
ATGGTTGGTCACTCGG-1-WSSS_THYst9807808-He	ProxMes	5.43124	2.80066	Sanger	12.5
ATGGTTGGTCCTACGG-1-WSSS_THYst9807808-He	ProxMes	4.96158	4.81973	Sanger	12.5
ATGGTTGGTTAAACCC-1-WSSS_THYst9807808-He	EarlyDistalMes	4.5216	2.53649	Sanger	12.5
ATGGTTGTCTTGCAGA-1-WSSS_THYst9807808-He	Hoxc5+DermFibroProg	8.47287	5.32608	Sanger	12.5
ATGTCCCAGATGCTTC-1-WSSS_THYst9807808-He	Pax7+MyoProg	-3.97844	10.3087	Sanger	12.5
ATGTCCCAGGCTTCCG-1-WSSS_THYst9807808-He	ProxMes	5.99185	4.05739	Sanger	12.5
ATGTCCCCACGACGTC-1-WSSS_THYst9807808-He	RestingChon	11.7202	2.49122	Sanger	12.5
ATGTCCCCACTTCAAG-1-WSSS_THYst9807808-He	EarlyDistalMes	4.07978	2.2356	Sanger	12.5
ATGTCCCCAGAGCGTA-1-WSSS_THYst9807808-He	Pax7+MyoProg	-2.5938	10.6922	Sanger	12.5
ATGTCCCCAGTAGTGG-1-WSSS_THYst9807808-He	MesCond	9.1447	2.88732	Sanger	12.5
ATGTCCCCATCTGTTT-1-WSSS_THYst9807808-He	RestingChon	8.83114	2.92022	Sanger	12.5
ATGTCCCGTACCTTCC-1-WSSS_THYst9807808-He	ProxMes	4.18918	3.83508	Sanger	12.5
ATGTCCCGTCAGACGA-1-WSSS_THYst9807808-He	ProxMes	5.43629	5.16167	Sanger	12.5
ATGTCCCGTGATACTC-1-WSSS_THYst9807808-He	ProxMes	5.06456	3.60784	Sanger	12.5
ATGTCCCGTTTCCAAG-1-WSSS_THYst9807808-He	ProxMes	6.52743	2.6518	Sanger	12.5
ATGTCCCTCCATCTGC-1-WSSS_THYst9807808-He	MesCond	9.2951	3.38185	Sanger	12.5
ATGTCCCTCCTATTGT-1-WSSS_THYst9807808-He	ProxMes	5.12728	3.73404	Sanger	12.5
ATGTCTTAGACCAAGC-1-WSSS_THYst9807808-He	ProxMes	6.10759	3.48688	Sanger	12.5
ATGTCTTAGTCACTCA-1-WSSS_THYst9807808-He	PrimErythro	20.241	-1.96372	Sanger	12.5
ATGTCTTAGTGGACTG-1-WSSS_THYst9807808-He	Hoxc5+DermFibroProg	6.52862	5.5809	Sanger	12.5
ATGTCTTCACTGTGTA-1-WSSS_THYst9807808-He	RestingChon	7.91105	2.6939	Sanger	12.5
ATGTCTTGTGCGGCTT-1-WSSS_THYst9807808-He	ProxMes	5.65896	3.03156	Sanger	12.5
ATGTCTTTCTCGCGTT-1-WSSS_THYst9807808-He	PrimErythro	20.3731	-2.03008	Sanger	12.5
ATGTCTTTCTGAGGCC-1-WSSS_THYst9807808-He	ProxMes	4.58367	4.68619	Sanger	12.5
ATTACCTAGAAGTCCG-1-WSSS_THYst9807808-He	ProxMes	5.20068	4.88359	Sanger	12.5
ATTACCTCACCTGCAG-1-WSSS_THYst9807808-He	PrimErythro	20.5681	-2.68363	Sanger	12.5
ATTACCTGTATGCGGA-1-WSSS_THYst9807808-He	ProxMes	5.45608	3.03395	Sanger	12.5
ATTACTCCAAACTCGT-1-WSSS_THYst9807808-He	ProxMes	5.19241	4.79394	Sanger	12.5
ATTACTCCAATTTCCT-1-WSSS_THYst9807808-He	VenousEndo	14.933	15.0324	Sanger	12.5
ATTACTCCATCTGGGC-1-WSSS_THYst9807808-He	ProxMes	4.04022	4.77222	Sanger	12.5
ATTACTCGTGGATTTC-1-WSSS_THYst9807808-He	ProxMes	5.19206	3.68139	Sanger	12.5
ATTACTCGTTGCTCAA-1-WSSS_THYst9807808-He	ProxMes	3.91506	3.75787	Sanger	12.5
ATTATCCAGACATATG-1-WSSS_THYst9807808-He	ProxMes	6.00852	3.91033	Sanger	12.5
ATTATCCCACACCGCA-1-WSSS_THYst9807808-He	Hoxc5+DermFibroProg	9.0891	6.07359	Sanger	12.5
ATTATCCCACGTGAGA-1-WSSS_THYst9807808-He	MyoB	-5.92317	8.89357	Sanger	12.5
ATTATCCGTACTGCCG-1-WSSS_THYst9807808-He	ProxMes	4.12968	6.09452	Sanger	12.5
ATTATCCGTGCATACT-1-WSSS_THYst9807808-He	VenousEndo	15.6491	15.4555	Sanger	12.5
ATTATCCTCAGGCGAA-1-WSSS_THYst9807808-He	ProxMes	5.12924	2.75021	Sanger	12.5
ATTCACTAGACTCAAA-1-WSSS_THYst9807808-He	RestingChon	11.0024	2.27238	Sanger	12.5
ATTCACTAGCGACTTT-1-WSSS_THYst9807808-He	ProxMes	3.56144	2.96749	Sanger	12.5
ATTCACTCATCACAGT-1-WSSS_THYst9807808-He	MesCond	9.90345	2.51447	Sanger	12.5
ATTCACTGTATTCCTT-1-WSSS_THYst9807808-He	RestingChon	10.9116	2.23661	Sanger	12.5
ATTCACTGTCACAGAG-1-WSSS_THYst9807808-He	RestingChon	11.8703	2.23282	Sanger	12.5
ATTCACTGTGTCCTAA-1-WSSS_THYst9807808-He	RestingChon	9.39269	2.40669	Sanger	12.5
ATTCACTGTTGTAAAG-1-WSSS_THYst9807808-He	ProxMes	4.41119	4.63253	Sanger	12.5
ATTCACTTCTTGGGCG-1-WSSS_THYst9807808-He	Hoxc5+DermFibroProg	7.18289	3.70669	Sanger	12.5
ATTCAGGAGATTAGAC-1-WSSS_THYst9807808-He	ProxMes	4.56934	5.46492	Sanger	12.5
ATTCAGGAGGCTAGCA-1-WSSS_THYst9807808-He	ProxMes	5.07504	4.37253	Sanger	12.5
ATTCAGGCACGCTATA-1-WSSS_THYst9807808-He	ProxMes	6.47902	3.43502	Sanger	12.5
ATTCAGGCACTGATTG-1-WSSS_THYst9807808-He	Hoxc5+DermFibroProg	8.0922	6.67091	Sanger	12.5
ATTCAGGCAGAGGACT-1-WSSS_THYst9807808-He	ProxMes	5.38276	4.81663	Sanger	12.5
ATTCAGGGTTTCGGCG-1-WSSS_THYst9807808-He	Dpt+Fibro	7.14047	7.37805	Sanger	12.5
ATTCAGGTCAAGCCCG-1-WSSS_THYst9807808-He	ProlifChon	12.5607	2.48604	Sanger	12.5
ATTCAGGTCCATTGGA-1-WSSS_THYst9807808-He	ProxMes	4.32203	2.92186	Sanger	12.5
ATTCAGGTCGGAGTAG-1-WSSS_THYst9807808-He	ProxMes	4.50868	4.62046	Sanger	12.5
ATTCATCAGAGGATCC-1-WSSS_THYst9807808-He	ProxMes	4.74597	3.00467	Sanger	12.5
ATTCATCAGGTGATCG-1-WSSS_THYst9807808-He	ProxMes	5.42415	1.05787	Sanger	12.5
ATTCATCCACACCGCA-1-WSSS_THYst9807808-He	ProxMes	8.00533	3.02353	Sanger	12.5
ATTCATCCACTGGAAG-1-WSSS_THYst9807808-He	ProxMes	4.14715	4.16302	Sanger	12.5
ATTCATCCAGCGTACC-1-WSSS_THYst9807808-He	Pax7+MyoProg	-3.28867	11.2744	Sanger	12.5
ATTCATCCATGATCTG-1-WSSS_THYst9807808-He	InterZone	9.80265	2.03494	Sanger	12.5
ATTCATCCATTACGGT-1-WSSS_THYst9807808-He	RestingChon	9.01451	2.93429	Sanger	12.5
ATTCATCGTCGCCACA-1-WSSS_THYst9807808-He	ProxMes	4.24891	3.90953	Sanger	12.5
ATTCATCGTTCTTGTT-1-WSSS_THYst9807808-He	ProxMes	5.05726	4.74976	Sanger	12.5
ATTCATCTCAGATGCT-1-WSSS_THYst9807808-He	MyoC1	-6.68442	7.76678	Sanger	12.5
ATTCATCTCTACTTCA-1-WSSS_THYst9807808-He	ProxMes	4.88435	3.4633	Sanger	12.5
ATTCATCTCTATACTC-1-WSSS_THYst9807808-He	InterZone	8.68078	2.20296	Sanger	12.5
ATTCCATAGAAGGTAG-1-WSSS_THYst9807808-He	MyoC1	-6.69754	8.66999	Sanger	12.5
ATTCCATAGACATCAA-1-WSSS_THYst9807808-He	Pax7+MyoProg	-3.93774	11.487	Sanger	12.5
ATTCCATAGGATGGCT-1-WSSS_THYst9807808-He	ProxMes	4.89216	4.64027	Sanger	12.5
ATTCCATGTCCACAGC-1-WSSS_THYst9807808-He	Mfap5+Fibro	5.24655	6.82123	Sanger	12.5
ATTCCATGTGAACCGA-1-WSSS_THYst9807808-He	ProxMes	4.57571	3.92036	Sanger	12.5
ATTCCCGAGAGAGGGC-1-WSSS_THYst9807808-He	Pax7+MyoProg	-3.59376	10.6328	Sanger	12.5
ATTCCCGAGAGTGTTA-1-WSSS_THYst9807808-He	Hoxc5+DermFibroProg	8.05236	6.42504	Sanger	12.5
ATTCCCGCATATTCGG-1-WSSS_THYst9807808-He	Pax7+MyoProg	-4.58598	9.6714	Sanger	12.5
ATTCCCGGTGTACATC-1-WSSS_THYst9807808-He	Hoxc5+DermFibroProg	6.58327	3.20664	Sanger	12.5
ATTCCCGGTTTCAGAC-1-WSSS_THYst9807808-He	Pax7+MyoProg	-3.78861	10.7375	Sanger	12.5
ATTCCCGTCTCCTACG-1-WSSS_THYst9807808-He	RestingChon	11.7963	1.86508	Sanger	12.5
ATTCCTAAGACCATGG-1-WSSS_THYst9807808-He	MesCond	8.11063	3.518	Sanger	12.5
ATTCCTAAGGATACCG-1-WSSS_THYst9807808-He	Hoxc5+DermFibroProg	8.06856	5.74835	Sanger	12.5
ATTCCTAGTATCCTCC-1-WSSS_THYst9807808-He	ProxMes	5.93322	5.26757	Sanger	12.5
ATTCCTAGTCAGACTT-1-WSSS_THYst9807808-He	Hoxc5+DermFibroProg	9.30136	6.58338	Sanger	12.5
ATTCCTATCAAGAGTA-1-WSSS_THYst9807808-He	Hoxc5+DermFibroProg	9.04015	6.77199	Sanger	12.5
ATTCCTATCATGTCTT-1-WSSS_THYst9807808-He	MesCond	6.01625	4.50653	Sanger	12.5
ATTCCTATCCTGGTCT-1-WSSS_THYst9807808-He	DermFibro	10.0292	6.86561	Sanger	12.5
ATTCGTTAGTGACCTT-1-WSSS_THYst9807808-He	ProxMes	5.8199	4.43223	Sanger	12.5
ATTCGTTCACGACCTG-1-WSSS_THYst9807808-He	ProxMes	5.82043	4.8442	Sanger	12.5
ATTCGTTGTATCGTGT-1-WSSS_THYst9807808-He	ProxMes	6.16849	1.94377	Sanger	12.5
ATTCGTTGTGGCTAGA-1-WSSS_THYst9807808-He	Hoxc5+DermFibroProg	6.55199	4.89993	Sanger	12.5
ATTCGTTTCCCTAGGG-1-WSSS_THYst9807808-He	Hoxc5+DermFibroProg	7.96845	6.72372	Sanger	12.5
ATTCGTTTCTGGTTGA-1-WSSS_THYst9807808-He	ProxMes	4.51666	4.25242	Sanger	12.5
ATTCTACTCAGCTCTC-1-WSSS_THYst9807808-He	MyoB	-5.54524	9.52967	Sanger	12.5
ATTCTTGAGCACTCGC-1-WSSS_THYst9807808-He	Periderm	15.6085	6.89389	Sanger	12.5
ATTCTTGAGGTATCTC-1-WSSS_THYst9807808-He	ProxMes	3.66814	4.45433	Sanger	12.5
ATTCTTGCAAATCGGG-1-WSSS_THYst9807808-He	Hoxc5+DermFibroProg	8.06637	6.78015	Sanger	12.5
ATTCTTGGTCATGGCC-1-WSSS_THYst9807808-He	ProxMes	7.67183	2.50576	Sanger	12.5
ATTCTTGGTCTACAAC-1-WSSS_THYst9807808-He	Hoxc5+DermFibroProg	8.87308	6.96958	Sanger	12.5
ATTCTTGGTGACACAG-1-WSSS_THYst9807808-He	ProxMes	4.85951	3.40079	Sanger	12.5
ATTCTTGGTGCGGTAA-1-WSSS_THYst9807808-He	ProxMes	5.06244	4.26344	Sanger	12.5
ATTCTTGGTGGCCTCA-1-WSSS_THYst9807808-He	ProxMes	5.54172	4.42399	Sanger	12.5
ATTGGGTCAAAGGAGA-1-WSSS_THYst9807808-He	Myh3+MyoC	-5.37628	3.94584	Sanger	12.5
ATTGGGTCACCCTAGG-1-WSSS_THYst9807808-He	ProxMes	4.79251	3.77718	Sanger	12.5
ATTGGGTCAGCGGTTC-1-WSSS_THYst9807808-He	RestingChon	9.61915	2.55433	Sanger	12.5
ATTGGGTTCCAAATGC-1-WSSS_THYst9807808-He	ProxMes	4.27184	4.19477	Sanger	12.5
ATTGTTCCAACGATCT-1-WSSS_THYst9807808-He	Pax7+MyoProg	-2.86965	10.3402	Sanger	12.5
ATTGTTCCAAGCGGAT-1-WSSS_THYst9807808-He	ProxMes	5.18549	3.33568	Sanger	12.5
ATTGTTCCAGAAGCGT-1-WSSS_THYst9807808-He	Hoxc5+DermFibroProg	9.11829	6.53721	Sanger	12.5
ATTGTTCTCACTACTT-1-WSSS_THYst9807808-He	VenousEndo	15.9421	15.2052	Sanger	12.5
ATTGTTCTCATGACAC-1-WSSS_THYst9807808-He	ProxMes	4.35834	4.12699	Sanger	12.5
ATTGTTCTCCTTGACC-1-WSSS_THYst9807808-He	Hoxc5+DermFibroProg	7.90272	7.13143	Sanger	12.5
ATTGTTCTCGCGCCAA-1-WSSS_THYst9807808-He	PrimErythro	20.7264	-2.2284	Sanger	12.5
ATTGTTCTCGCTAGCG-1-WSSS_THYst9807808-He	Perichon	9.9715	3.8858	Sanger	12.5
ATTTACCAGGAAGAAC-1-WSSS_THYst9807808-He	MesCond	10.967	2.25483	Sanger	12.5
ATTTACCCAAGCCTGC-1-WSSS_THYst9807808-He	Pax7+MyoProg	-3.93378	10.7396	Sanger	12.5
ATTTACCCAGAGTCTT-1-WSSS_THYst9807808-He	ProxMes	4.91133	3.95537	Sanger	12.5
ATTTACCCATCTCAAG-1-WSSS_THYst9807808-He	MesCond	6.09364	3.17209	Sanger	12.5
ATTTACCGTGCACGCT-1-WSSS_THYst9807808-He	RestingChon	9.63619	1.77164	Sanger	12.5
ATTTACCTCCAAATGC-1-WSSS_THYst9807808-He	ProxMes	4.04518	3.73741	Sanger	12.5
ATTTCACAGTATTAGG-1-WSSS_THYst9807808-He	InterZone	10.7788	1.7597	Sanger	12.5
ATTTCACCAAATGCGG-1-WSSS_THYst9807808-He	ProxMes	4.28209	3.99355	Sanger	12.5
ATTTCACCACGTACAT-1-WSSS_THYst9807808-He	MesCond	8.12032	3.54192	Sanger	12.5
ATTTCACCAGCTAACT-1-WSSS_THYst9807808-He	ProxMes	5.6085	4.94228	Sanger	12.5
ATTTCACGTTTACGTG-1-WSSS_THYst9807808-He	InterZone	10.1327	1.33788	Sanger	12.5
ATTTCTGAGAGCTGAC-1-WSSS_THYst9807808-He	RestingChon	10.6511	1.56214	Sanger	12.5
ATTTCTGAGCCGGATA-1-WSSS_THYst9807808-He	ProxMes	5.2107	2.38211	Sanger	12.5
ATTTCTGAGTCTTCCC-1-WSSS_THYst9807808-He	NK	5.0313	14.7061	Sanger	12.5
ATTTCTGCACCATATG-1-WSSS_THYst9807808-He	Pax7+MyoProg	-3.5726	10.6743	Sanger	12.5
ATTTCTGGTTTCCAAG-1-WSSS_THYst9807808-He	ProxMes	5.74897	5.06105	Sanger	12.5
ATTTCTGTCCAGCAAT-1-WSSS_THYst9807808-He	ProxMes	7.53337	3.7291	Sanger	12.5
CAAAGAAGTCACCCTT-1-WSSS_THYst9807808-He	RestingChon	9.43842	2.49256	Sanger	12.5
CAAAGAAGTTACGATC-1-WSSS_THYst9807808-He	Pax7+MyoProg	-4.27834	10.5213	Sanger	12.5
CAACAACCACGACAAG-1-WSSS_THYst9807808-He	ProxMes	5.01776	4.32697	Sanger	12.5
CAACAACCATACCACA-1-WSSS_THYst9807808-He	ProxMes	4.79512	4.08592	Sanger	12.5
CAACAACGTACGAGCA-1-WSSS_THYst9807808-He	Pax7+MyoProg	-4.81811	10.3326	Sanger	12.5
CAACAACGTCAGCTTA-1-WSSS_THYst9807808-He	Hoxc5+DermFibroProg	9.56321	6.68019	Sanger	12.5
CAACAACGTTAGAAAC-1-WSSS_THYst9807808-He	ProxMes	4.9946	4.17267	Sanger	12.5
CAACAACTCGTCCTCA-1-WSSS_THYst9807808-He	Hoxc5+DermFibroProg	9.45815	6.3413	Sanger	12.5
CAACAGTAGGTCGTAG-1-WSSS_THYst9807808-He	ProxMes	6.181	3.60568	Sanger	12.5
CAACAGTAGTAGGATT-1-WSSS_THYst9807808-He	ProlifChon	13.4736	1.65773	Sanger	12.5
CAACAGTAGTTGAAGT-1-WSSS_THYst9807808-He	ProxMes	5.23308	4.34744	Sanger	12.5
CAACAGTCATGTCGTA-1-WSSS_THYst9807808-He	ProxMes	4.51736	3.68925	Sanger	12.5
CAACAGTGTATACAGA-1-WSSS_THYst9807808-He	Perichon	9.7964	4.0406	Sanger	12.5
CAACAGTGTGAGACCA-1-WSSS_THYst9807808-He	ProxMes	4.37037	4.3	Sanger	12.5
CAACAGTTCTGGCCTT-1-WSSS_THYst9807808-He	RestingChon	9.70894	3.15547	Sanger	12.5
CAACAGTTCTGTAACG-1-WSSS_THYst9807808-He	ProxMes	4.63563	4.51129	Sanger	12.5
CAACCAAAGCTAATGA-1-WSSS_THYst9807808-He	MesCond	7.88726	3.75717	Sanger	12.5
CAACCAACAGCAGTCC-1-WSSS_THYst9807808-He	Hoxc5+DermFibroProg	7.45933	7.11233	Sanger	12.5
CAACCAACAGCGAGTA-1-WSSS_THYst9807808-He	InterZone	9.44444	1.25311	Sanger	12.5
CAACCAACAGCGGTTC-1-WSSS_THYst9807808-He	MesCond	6.31882	4.26682	Sanger	12.5
CAACCAATCACTGGTA-1-WSSS_THYst9807808-He	Perichon	9.20709	3.19483	Sanger	12.5
CAACCTCGTACTAAGA-1-WSSS_THYst9807808-He	MyoB	-5.00588	9.86353	Sanger	12.5
CAACCTCGTAGATGTA-1-WSSS_THYst9807808-He	Pax7+MyoProg	-4.86773	10.0319	Sanger	12.5
CAACCTCTCAAGCTGT-1-WSSS_THYst9807808-He	RestingChon	10.898	2.63695	Sanger	12.5
CAACCTCTCCGCAACG-1-WSSS_THYst9807808-He	MyoB	-5.02768	9.55322	Sanger	12.5
CAACCTCTCGATGGAG-1-WSSS_THYst9807808-He	ProlifChon	12.4994	1.88666	Sanger	12.5
CAACCTCTCGGCTGTG-1-WSSS_THYst9807808-He	ProxMes	5.83785	3.5466	Sanger	12.5
CAACGATAGATTTGCC-1-WSSS_THYst9807808-He	ProxMes	5.15217	3.45264	Sanger	12.5
CAACGATCAACGTAAA-1-WSSS_THYst9807808-He	ProxMes	5.27178	4.29342	Sanger	12.5
CAACGATCATTCAGCA-1-WSSS_THYst9807808-He	ProxMes	4.33489	6.06147	Sanger	12.5
CAACGATGTTTCAGAC-1-WSSS_THYst9807808-He	Schwann	20.5096	6.69599	Sanger	12.5
CAACGGCAGCATCGAG-1-WSSS_THYst9807808-He	ProxMes	4.69405	4.84392	Sanger	12.5
CAACGGCAGTAGCCAG-1-WSSS_THYst9807808-He	MyoC1	-6.93052	6.66775	Sanger	12.5
CAACGGCCAACGGCTC-1-WSSS_THYst9807808-He	ProxMes	4.65003	4.08325	Sanger	12.5
CAACGGCGTCGAATGG-1-WSSS_THYst9807808-He	ProxMes	3.54736	2.98275	Sanger	12.5
CAACGGCGTGGCGTAA-1-WSSS_THYst9807808-He	ProxMes	6.10931	4.34975	Sanger	12.5
CAACGGCTCGCCAGAC-1-WSSS_THYst9807808-He	ProxMes	5.01377	5.05194	Sanger	12.5
CAACGGCTCGTTCAGA-1-WSSS_THYst9807808-He	RestingChon	10.5045	3.0201	Sanger	12.5
CAACGGCTCTCAACGA-1-WSSS_THYst9807808-He	Perichon	9.78637	2.8089	Sanger	12.5
CAAGACTAGGGTAATT-1-WSSS_THYst9807808-He	Periderm	15.4223	6.56288	Sanger	12.5
CAAGACTCAGGCCCTA-1-WSSS_THYst9807808-He	ProxMes	6.22658	3.62438	Sanger	12.5
CAAGACTGTAGACAAT-1-WSSS_THYst9807808-He	MesCond	9.82258	2.41889	Sanger	12.5
CAAGACTGTCCTTAAG-1-WSSS_THYst9807808-He	MesCond	8.11226	3.63994	Sanger	12.5
CAAGACTGTGCATTTG-1-WSSS_THYst9807808-He	MyoC1	-6.49979	8.52921	Sanger	12.5
CAAGACTGTTTCTATC-1-WSSS_THYst9807808-He	MyoC1	-6.52779	7.42039	Sanger	12.5
CAAGACTTCTCCAATT-1-WSSS_THYst9807808-He	ProxMes	4.15249	4.18865	Sanger	12.5
CAAGACTTCTTCCCAG-1-WSSS_THYst9807808-He	Pax7+MyoProg	-2.59959	10.0314	Sanger	12.5
CAAGAGGAGGATATAC-1-WSSS_THYst9807808-He	MyoC1	-6.35647	6.87553	Sanger	12.5
CAAGAGGAGTTTGTCG-1-WSSS_THYst9807808-He	Pax7+MyoProg	-3.30415	11.2711	Sanger	12.5
CAAGAGGGTAACGCGA-1-WSSS_THYst9807808-He	ProxMes	3.81889	4.02103	Sanger	12.5
CAAGAGGGTAGGAAAG-1-WSSS_THYst9807808-He	Hoxc5+DermFibroProg	8.76878	6.27709	Sanger	12.5
CAAGAGGGTCGATTAC-1-WSSS_THYst9807808-He	Hoxc5+DermFibroProg	8.21029	6.28467	Sanger	12.5
CAAGAGGGTCTAACGT-1-WSSS_THYst9807808-He	ProxMes	4.65007	3.75048	Sanger	12.5
CAAGAGGGTGTACAGG-1-WSSS_THYst9807808-He	EarlyProxMes	2.19999	2.37127	Sanger	12.5
CAAGCTAAGCCTTTGA-1-WSSS_THYst9807808-He	ProlifChon	12.8613	2.52693	Sanger	12.5
CAAGCTAAGGTACAAT-1-WSSS_THYst9807808-He	ProxMes	5.63438	4.25982	Sanger	12.5
CAAGCTACACTACCGG-1-WSSS_THYst9807808-He	ProxMes	4.20767	3.94462	Sanger	12.5
CAAGCTACAGCAGGAT-1-WSSS_THYst9807808-He	ProxMes	4.88631	4.67223	Sanger	12.5
CAAGCTAGTAGCGCCT-1-WSSS_THYst9807808-He	ProxMes	5.62509	3.49997	Sanger	12.5
CAAGCTATCTGTCTCG-1-WSSS_THYst9807808-He	MesCond	9.186	3.32267	Sanger	12.5
CAAGGGAAGACTAAGT-1-WSSS_THYst9807808-He	ProxMes	5.26241	3.50473	Sanger	12.5
CAAGGGAAGACTTCGT-1-WSSS_THYst9807808-He	Pax7+MyoProg	-4.59531	10.0982	Sanger	12.5
CAAGGGACAACCAACT-1-WSSS_THYst9807808-He	Hoxc5+DermFibroProg	9.212	6.077	Sanger	12.5
CAAGGGACAGTAGATA-1-WSSS_THYst9807808-He	ProxMes	4.86232	4.751	Sanger	12.5
CAAGGGAGTCCCGTGA-1-WSSS_THYst9807808-He	Periderm	15.0333	5.86308	Sanger	12.5
CAAGGGAGTTATGTGC-1-WSSS_THYst9807808-He	Hoxc5+DermFibroProg	6.54596	5.67612	Sanger	12.5
CAAGGGATCAAGAATG-1-WSSS_THYst9807808-He	Myh3+MyoC	-5.49231	4.0137	Sanger	12.5
CAAGGGATCCCACAGG-1-WSSS_THYst9807808-He	Hoxc5+DermFibroProg	8.7627	6.91108	Sanger	12.5
CAAGGGATCGTGGACC-1-WSSS_THYst9807808-He	MesCond	5.55932	4.3241	Sanger	12.5
CAATACGAGATTAGAC-1-WSSS_THYst9807808-He	Pax7+MyoProg	-3.3976	10.6284	Sanger	12.5
CAATACGAGCTATCTG-1-WSSS_THYst9807808-He	Perichon	7.59903	3.57774	Sanger	12.5
CAATACGAGTGGATAT-1-WSSS_THYst9807808-He	ProxMes	6.4659	3.87906	Sanger	12.5
CAATACGTCATGTCAG-1-WSSS_THYst9807808-He	ProxMes	4.4841	3.68364	Sanger	12.5
CAATCGAAGTCGCCAC-1-WSSS_THYst9807808-He	ProxMes	4.77479	4.2513	Sanger	12.5
CAATCGAAGTCTGCGC-1-WSSS_THYst9807808-He	Hoxc5+DermFibroProg	6.77412	4.24226	Sanger	12.5
CAATCGACAATCTCGA-1-WSSS_THYst9807808-He	Macro	7.45907	16.6168	Sanger	12.5
CAATCGACACTTCAAG-1-WSSS_THYst9807808-He	SchwannProg	19.3492	5.46165	Sanger	12.5
CAATCGAGTAAGTTAG-1-WSSS_THYst9807808-He	ProxMes	4.85986	2.89414	Sanger	12.5
CAATCGAGTCGGAAAC-1-WSSS_THYst9807808-He	MesCond	6.41016	3.74184	Sanger	12.5
CAATCGAGTTCTCACC-1-WSSS_THYst9807808-He	MesCond	5.53076	5.26208	Sanger	12.5
CAATCGATCTCCATAT-1-WSSS_THYst9807808-He	MyoB	-4.85644	10.0061	Sanger	12.5
CAATGACAGACGGATC-1-WSSS_THYst9807808-He	ProxMes	5.43244	4.25114	Sanger	12.5
CAATGACAGAGTCGAC-1-WSSS_THYst9807808-He	RestingChon	8.81537	2.77775	Sanger	12.5
CAATGACAGGGATCAC-1-WSSS_THYst9807808-He	VenousEndo	15.7915	15.3353	Sanger	12.5
CAATGACAGGTTCAGG-1-WSSS_THYst9807808-He	Hoxc5+DermFibroProg	8.02578	7.05545	Sanger	12.5
CAATGACCAAGTTGGG-1-WSSS_THYst9807808-He	Pax7+MyoProg	-3.37997	10.6458	Sanger	12.5
CAATGACGTATCCTCC-1-WSSS_THYst9807808-He	Hoxc5+DermFibroProg	8.82655	6.92611	Sanger	12.5
CAATGACGTCGTACAT-1-WSSS_THYst9807808-He	Hoxc5+DermFibroProg	7.15561	6.55534	Sanger	12.5
CAATGACGTGATCGTT-1-WSSS_THYst9807808-He	ProxMes	4.86817	2.28893	Sanger	12.5
CAATGACTCGTCGGGT-1-WSSS_THYst9807808-He	Pax7+MyoProg	-5.05752	12.1999	Sanger	12.5
CAATTTCAGTTGTAGA-1-WSSS_THYst9807808-He	ProxMes	4.98559	4.40859	Sanger	12.5
CAATTTCCACATATGC-1-WSSS_THYst9807808-He	ProxMes	4.89102	4.74109	Sanger	12.5
CAATTTCGTAACAAGT-1-WSSS_THYst9807808-He	ProxMes	6.92483	3.77	Sanger	12.5
CAATTTCTCTCCACTG-1-WSSS_THYst9807808-He	RestingChon	9.4717	3.32761	Sanger	12.5
CACAACAAGGCCATAG-1-WSSS_THYst9807808-He	RestingChon	9.51838	3.03207	Sanger	12.5
CACAACAAGGCGAAGG-1-WSSS_THYst9807808-He	Pax7+MyoProg	-3.38195	10.8935	Sanger	12.5
CACAACAGTCGCACAC-1-WSSS_THYst9807808-He	RestingChon	10.0817	2.92724	Sanger	12.5
CACAACATCACGGGAA-1-WSSS_THYst9807808-He	Pax7+MyoProg	-3.73858	10.5373	Sanger	12.5
CACAACATCCCTCTAG-1-WSSS_THYst9807808-He	Perichon	8.30898	3.57268	Sanger	12.5
CACAACATCGCGTGAC-1-WSSS_THYst9807808-He	ProxMes	4.19367	4.16846	Sanger	12.5
CACACAAAGAGTTCGG-1-WSSS_THYst9807808-He	RestingChon	12.1351	1.76344	Sanger	12.5
CACACAAAGGCTGAAC-1-WSSS_THYst9807808-He	ProxMes	7.88015	3.63745	Sanger	12.5
CACACAAGTAACAGTA-1-WSSS_THYst9807808-He	Hoxc5+DermFibroProg	7.12457	6.63289	Sanger	12.5
CACACAAGTTGAGAGC-1-WSSS_THYst9807808-He	VenousEndo	15.736	15.6621	Sanger	12.5
CACACAATCAAATGAG-1-WSSS_THYst9807808-He	ProxMes	4.41449	3.24257	Sanger	12.5
CACACAATCGGACTGC-1-WSSS_THYst9807808-He	ProxMes	3.89653	3.25345	Sanger	12.5
CACAGATAGATGGCGT-1-WSSS_THYst9807808-He	Hoxc5+DermFibroProg	8.04147	5.72501	Sanger	12.5
CACAGATAGGATCACG-1-WSSS_THYst9807808-He	LymphEndo	17.3169	13.7525	Sanger	12.5
CACAGATCAGATTAAG-1-WSSS_THYst9807808-He	ProxMes	5.57965	4.14549	Sanger	12.5
CACAGATCAGTCTCTC-1-WSSS_THYst9807808-He	Pax7+MyoProg	-2.7637	11.0262	Sanger	12.5
CACAGATGTCGGTGAA-1-WSSS_THYst9807808-He	ProxMes	4.62068	4.00052	Sanger	12.5
CACAGATTCACCTTAT-1-WSSS_THYst9807808-He	Monocyte	7.33791	14.9431	Sanger	12.5
CACAGGCAGAATCGTA-1-WSSS_THYst9807808-He	ProxMes	4.36375	5.4721	Sanger	12.5
CACAGGCAGCACACCC-1-WSSS_THYst9807808-He	Pax7+MyoProg	-4.25494	10.2946	Sanger	12.5
CACAGGCAGGAACTCG-1-WSSS_THYst9807808-He	InterZone	8.83182	2.01614	Sanger	12.5
CACAGGCCAATACGAA-1-WSSS_THYst9807808-He	Myh3+MyoC	-6.51649	5.7299	Sanger	12.5
CACAGGCCACGCGGTT-1-WSSS_THYst9807808-He	Myh3+MyoC	-6.62033	5.87501	Sanger	12.5
CACAGGCTCATAAGGA-1-WSSS_THYst9807808-He	ProxMes	5.33387	4.67627	Sanger	12.5
CACAGGCTCCTGGCTT-1-WSSS_THYst9807808-He	Hoxc5+DermFibroProg	9.49427	6.34182	Sanger	12.5
CACATGAAGTCTGCGC-1-WSSS_THYst9807808-He	MesCond	9.23769	3.2628	Sanger	12.5
CACATGAGTAGTTACC-1-WSSS_THYst9807808-He	Myh3+MyoC	-6.59083	5.97842	Sanger	12.5
CACCAAAAGCGCACAA-1-WSSS_THYst9807808-He	ProxMes	4.58882	3.21594	Sanger	12.5
CACCAAAAGGGCGAGA-1-WSSS_THYst9807808-He	Adh+Fibro	4.8294	4.93657	Sanger	12.5
CACCAAATCCCATTCG-1-WSSS_THYst9807808-He	ProxMes	5.22431	5.04547	Sanger	12.5
CACCGTTCAAGGCCTC-1-WSSS_THYst9807808-He	RestingChon	11.097	3.12193	Sanger	12.5
CACCGTTCAGTTAAAG-1-WSSS_THYst9807808-He	Hoxc5+DermFibroProg	6.77444	5.90613	Sanger	12.5
CACCGTTGTACTGGGA-1-WSSS_THYst9807808-He	ProxMes	3.67285	3.9249	Sanger	12.5
CACCGTTGTATGAGAT-1-WSSS_THYst9807808-He	Myh3+MyoC	-6.71809	6.41855	Sanger	12.5
CACCGTTGTTAGAAGT-1-WSSS_THYst9807808-He	MesCond	7.71935	4.05492	Sanger	12.5
CACCGTTGTTTGCAGT-1-WSSS_THYst9807808-He	Perichon	8.68593	3.24505	Sanger	12.5
CACGAATAGACGCAGT-1-WSSS_THYst9807808-He	ProxMes	5.33606	3.19043	Sanger	12.5
CACGAATAGCGACTTT-1-WSSS_THYst9807808-He	VenousEndo	15.2577	15.9752	Sanger	12.5
CACGAATAGTCCCGGT-1-WSSS_THYst9807808-He	RestingChon	11.233	1.90564	Sanger	12.5
CACGAATCAATAACGA-1-WSSS_THYst9807808-He	Hoxc5+DermFibroProg	8.1822	5.95682	Sanger	12.5
CACGAATGTATCGCGC-1-WSSS_THYst9807808-He	MesCond	5.0607	5.09629	Sanger	12.5
CACGAATGTCGTGTTA-1-WSSS_THYst9807808-He	EarlyProxMes	2.45801	2.5763	Sanger	12.5
CACGAATGTGGAGGTT-1-WSSS_THYst9807808-He	Hoxc5+DermFibroProg	7.89522	6.48629	Sanger	12.5
CACGGGTAGCCTTCTC-1-WSSS_THYst9807808-He	ProxMes	4.7009	4.40847	Sanger	12.5
CACGGGTAGGGATCGT-1-WSSS_THYst9807808-He	Hoxc5+DermFibroProg	8.51144	6.24219	Sanger	12.5
CACGGGTCAACGATCT-1-WSSS_THYst9807808-He	ProxMes	4.33615	4.31206	Sanger	12.5
CACGGGTCACGAAGAC-1-WSSS_THYst9807808-He	ProxMes	5.35311	3.52599	Sanger	12.5
CACGGGTGTCCGAAGA-1-WSSS_THYst9807808-He	ProxMes	7.78787	3.22723	Sanger	12.5
CACGGGTGTTAAGCAA-1-WSSS_THYst9807808-He	ProxMes	3.82323	4.04839	Sanger	12.5
CACGGGTTCCAACCAA-1-WSSS_THYst9807808-He	Pax7+MyoProg	-4.76194	9.89569	Sanger	12.5
CACGGGTTCCGAGTGC-1-WSSS_THYst9807808-He	ProxMes	5.00718	4.68529	Sanger	12.5
CACGGGTTCCTACTGC-1-WSSS_THYst9807808-He	ProxMes	5.70707	3.99064	Sanger	12.5
CACGTGGAGACGAAGA-1-WSSS_THYst9807808-He	Pax7+MyoProg	-4.16943	10.461	Sanger	12.5
CACGTGGAGCACCAGA-1-WSSS_THYst9807808-He	Hoxc5+DermFibroProg	7.62989	4.91539	Sanger	12.5
CACGTGGCAGAGTGAC-1-WSSS_THYst9807808-He	Periderm	15.4007	6.78564	Sanger	12.5
CACGTGGGTTAAGGGC-1-WSSS_THYst9807808-He	MyoB	-5.49661	9.49363	Sanger	12.5
CACGTGGGTTCGGACC-1-WSSS_THYst9807808-He	Hoxc5+DermFibroProg	8.90412	6.08083	Sanger	12.5
CACGTGGTCCGACATA-1-WSSS_THYst9807808-He	MyoB	-4.89828	9.74137	Sanger	12.5
CACGTGGTCGCTAATG-1-WSSS_THYst9807808-He	VenousEndo	15.4704	15.7645	Sanger	12.5
CACGTGGTCGTGACTA-1-WSSS_THYst9807808-He	MesCond	9.16544	2.96354	Sanger	12.5
CACGTTCAGCCTCTGG-1-WSSS_THYst9807808-He	Hoxc5+DermFibroProg	6.91194	6.28068	Sanger	12.5
CACGTTCAGGTCTTTG-1-WSSS_THYst9807808-He	RestingChon	8.43419	3.07261	Sanger	12.5
CACGTTCCACGCTTAA-1-WSSS_THYst9807808-He	Pax7+MyoProg	-4.50533	12.0632	Sanger	12.5
CACGTTCCAGAGGTAC-1-WSSS_THYst9807808-He	RestingChon	10.9838	1.83885	Sanger	12.5
CACGTTCGTACGCGTC-1-WSSS_THYst9807808-He	Hoxc5+DermFibroProg	7.13551	6.12237	Sanger	12.5
CACGTTCGTCGTACAT-1-WSSS_THYst9807808-He	ProxMes	6.14929	2.89591	Sanger	12.5
CACTAAGAGTCAGCCC-1-WSSS_THYst9807808-He	ProxMes	8.35687	3.59669	Sanger	12.5
CACTAAGCAATTCTTC-1-WSSS_THYst9807808-He	Hoxc5+DermFibroProg	7.69091	6.13394	Sanger	12.5
CACTAAGCAGGTCAGA-1-WSSS_THYst9807808-He	Pax7+MyoProg	-3.91385	11.2118	Sanger	12.5
CACTAAGCATAGTCGT-1-WSSS_THYst9807808-He	Pax7+MyoProg	-4.03995	11.1061	Sanger	12.5
CACTAAGCATCGCTCT-1-WSSS_THYst9807808-He	ProxMes	7.2328	2.97477	Sanger	12.5
CACTAAGGTCAGGTGA-1-WSSS_THYst9807808-He	ProxMes	4.8349	4.51576	Sanger	12.5
CACTAAGGTCGGCTAC-1-WSSS_THYst9807808-He	Hoxc5+DermFibroProg	9.84617	6.65461	Sanger	12.5
CACTAAGGTGGATCGA-1-WSSS_THYst9807808-He	RestingChon	10.5277	2.81405	Sanger	12.5
CACTAAGTCAAGTTGC-1-WSSS_THYst9807808-He	Myh3+MyoC	-6.66771	6.52127	Sanger	12.5
CACTAAGTCCCAACTC-1-WSSS_THYst9807808-He	MyoC1	-6.94855	6.79206	Sanger	12.5
CACTGAAAGAGCTTTC-1-WSSS_THYst9807808-He	Hoxc5+DermFibroProg	9.47257	7.09638	Sanger	12.5
CACTGAAAGATCGGTG-1-WSSS_THYst9807808-He	RestingChon	10.567	1.93002	Sanger	12.5
CACTGAAAGATGCTGG-1-WSSS_THYst9807808-He	Teno	7.3793	4.66476	Sanger	12.5
CACTGAAAGCTTACGT-1-WSSS_THYst9807808-He	SchwannProg	19.2841	5.42432	Sanger	12.5
CACTGAAGTGATTGGG-1-WSSS_THYst9807808-He	MesCond	9.52866	3.04004	Sanger	12.5
CACTGAAGTTGCATCA-1-WSSS_THYst9807808-He	ProxMes	4.89315	3.21469	Sanger	12.5
CACTGAATCAGACCGC-1-WSSS_THYst9807808-He	RestingChon	9.27826	2.74158	Sanger	12.5
CACTGAATCATCGCCT-1-WSSS_THYst9807808-He	ProxMes	4.29259	3.21503	Sanger	12.5
CACTGAATCGAGTCCG-1-WSSS_THYst9807808-He	ProxMes	4.51587	3.57324	Sanger	12.5
CACTGGGCAAGTGCTT-1-WSSS_THYst9807808-He	MyoC1	-6.70222	6.69838	Sanger	12.5
CACTGGGCACAAATAG-1-WSSS_THYst9807808-He	Basal	15.4454	7.9177	Sanger	12.5
CACTGGGCAGTGAGCA-1-WSSS_THYst9807808-He	Hoxc5+DermFibroProg	9.5002	7.15826	Sanger	12.5
CACTGGGCATAGCACT-1-WSSS_THYst9807808-He	ProxMes	3.92906	4.13349	Sanger	12.5
CACTGGGGTGCTGATT-1-WSSS_THYst9807808-He	ProxMes	5.62773	3.35824	Sanger	12.5
CACTGGGGTGTTATCG-1-WSSS_THYst9807808-He	ProxMes	5.24779	2.331	Sanger	12.5
CACTGGGGTTGGTAGG-1-WSSS_THYst9807808-He	Pax7+MyoProg	-2.8669	10.7584	Sanger	12.5
CACTGGGGTTGTAGCT-1-WSSS_THYst9807808-He	RestingChon	9.34924	2.31938	Sanger	12.5
CACTGTCAGTTCTCTT-1-WSSS_THYst9807808-He	ProxMes	4.73113	4.17885	Sanger	12.5
CACTGTCCAAGCGAGT-1-WSSS_THYst9807808-He	ProxMes	3.68769	4.44547	Sanger	12.5
CACTGTCCACACAGAG-1-WSSS_THYst9807808-He	Pax7+MyoProg	-3.84618	10.2824	Sanger	12.5
CACTGTCCATGCAGCC-1-WSSS_THYst9807808-He	ProxMes	5.02072	3.98176	Sanger	12.5
CACTGTCTCAGACCGC-1-WSSS_THYst9807808-He	Pax7+MyoProg	-3.92634	11.9925	Sanger	12.5
CACTGTCTCATGCTAG-1-WSSS_THYst9807808-He	ProxMes	4.76602	3.65178	Sanger	12.5
CACTTCGAGACTCTAC-1-WSSS_THYst9807808-He	ProxMes	4.59182	4.22524	Sanger	12.5
CACTTCGCATGTGGCC-1-WSSS_THYst9807808-He	RestingChon	10.314	2.28845	Sanger	12.5
CACTTCGTCAGGACAG-1-WSSS_THYst9807808-He	ProxMes	4.6452	4.1661	Sanger	12.5
CACTTCGTCCACCTCA-1-WSSS_THYst9807808-He	Hoxc5+DermFibroProg	7.84213	6.07315	Sanger	12.5
CACTTCGTCCAGCCTT-1-WSSS_THYst9807808-He	InterZone	10.914	0.755988	Sanger	12.5
CACTTCGTCTACACAG-1-WSSS_THYst9807808-He	Pax7+MyoProg	-3.73069	10.2667	Sanger	12.5
CAGAGCCAGCTGAGCA-1-WSSS_THYst9807808-He	RestingChon	10.0534	3.24002	Sanger	12.5
CAGAGCCAGTTGCCTA-1-WSSS_THYst9807808-He	Pax7+MyoProg	-4.17286	10.2688	Sanger	12.5
CAGAGCCCACAGCCTG-1-WSSS_THYst9807808-He	MesCond	6.38628	5.07124	Sanger	12.5
CAGAGCCCAGGCTATT-1-WSSS_THYst9807808-He	MyoB	-5.02327	10.5414	Sanger	12.5
CAGAGCCCAGGTGTGA-1-WSSS_THYst9807808-He	ProxMes	5.61209	1.85039	Sanger	12.5
CAGAGCCGTGCGTTTA-1-WSSS_THYst9807808-He	Pax7+MyoProg	-4.16288	11.1745	Sanger	12.5
CAGAGCCTCGGTTGTA-1-WSSS_THYst9807808-He	Hoxc5+DermFibroProg	7.50054	4.86474	Sanger	12.5
CAGATACCAATCGCGC-1-WSSS_THYst9807808-He	Hoxc5+DermFibroProg	8.60782	5.72414	Sanger	12.5
CAGATACCAGCATTGT-1-WSSS_THYst9807808-He	ProxMes	4.56186	4.35407	Sanger	12.5
CAGATACTCAGAGCAG-1-WSSS_THYst9807808-He	PrimErythro	20.3531	-1.86456	Sanger	12.5
CAGATCAAGAGAGTGA-1-WSSS_THYst9807808-He	Pax7+MyoProg	-4.1446	11.3054	Sanger	12.5
CAGATCACAATTGCCA-1-WSSS_THYst9807808-He	ProxMes	3.98662	3.55516	Sanger	12.5
CAGATCACACAACGTT-1-WSSS_THYst9807808-He	Perichon	8.61035	3.27576	Sanger	12.5
CAGATCACACCAGTAT-1-WSSS_THYst9807808-He	PrimErythro	20.4915	-1.75674	Sanger	12.5
CAGATCACAGCTGGTC-1-WSSS_THYst9807808-He	ProxMes	5.77731	4.72589	Sanger	12.5
CAGATCACAGGATTCT-1-WSSS_THYst9807808-He	ProxMes	4.4901	4.04712	Sanger	12.5
CAGATCATCGAGCCTG-1-WSSS_THYst9807808-He	ProxMes	5.11442	3.94098	Sanger	12.5
CAGATCATCTACACTT-1-WSSS_THYst9807808-He	RestingChon	9.75122	2.79145	Sanger	12.5
CAGATTGAGCAGCAGT-1-WSSS_THYst9807808-He	Myl3+MyoC	-4.88822	5.41861	Sanger	12.5
CAGATTGAGGTGGGTT-1-WSSS_THYst9807808-He	Hoxc5+DermFibroProg	7.58697	7.16559	Sanger	12.5
CAGATTGCAGAGATGC-1-WSSS_THYst9807808-He	SMC	2.3055	9.32579	Sanger	12.5
CAGATTGGTATCTTCT-1-WSSS_THYst9807808-He	RestingChon	12.4777	2.08673	Sanger	12.5
CAGATTGGTCCACGCA-1-WSSS_THYst9807808-He	SynapSchwann	20.5089	4.95222	Sanger	12.5
CAGATTGTCTAACGGT-1-WSSS_THYst9807808-He	ProxMes	5.74801	4.62446	Sanger	12.5
CAGATTGTCTGGCTGG-1-WSSS_THYst9807808-He	Perichon	9.10657	3.47695	Sanger	12.5
CAGCAATAGTATTCCG-1-WSSS_THYst9807808-He	ProxMes	5.07676	3.45199	Sanger	12.5
CAGCAATCAAAGACTA-1-WSSS_THYst9807808-He	Hoxc5+DermFibroProg	7.97866	6.1583	Sanger	12.5
CAGCAATCAAAGCTAA-1-WSSS_THYst9807808-He	ProxMes	5.34444	3.91054	Sanger	12.5
CAGCAATCACCTTCGT-1-WSSS_THYst9807808-He	Pax7+MyoProg	-3.63091	10.1326	Sanger	12.5
CAGCAATCACTAACGT-1-WSSS_THYst9807808-He	ProxMes	4.65742	3.31139	Sanger	12.5
CAGCAATCATCCGAAT-1-WSSS_THYst9807808-He	Hoxc5+DermFibroProg	9.23267	6.42899	Sanger	12.5
CAGCAATCATGTACGT-1-WSSS_THYst9807808-He	ProxMes	8.10899	2.00132	Sanger	12.5
CAGCAATTCAGGTGTT-1-WSSS_THYst9807808-He	ProxMes	7.01904	2.39711	Sanger	12.5
CAGCAATTCGCATTGA-1-WSSS_THYst9807808-He	ProxMes	4.98825	4.70261	Sanger	12.5
CAGCACGAGAAACTAC-1-WSSS_THYst9807808-He	ProxMes	7.22038	2.40034	Sanger	12.5
CAGCACGAGATTGAGT-1-WSSS_THYst9807808-He	VenousEndo	15.36	15.1788	Sanger	12.5
CAGCACGAGCCGATCC-1-WSSS_THYst9807808-He	ProxMes	3.91413	6.37239	Sanger	12.5
CAGCACGGTATGAAGT-1-WSSS_THYst9807808-He	ProlifChon	12.4134	2.08957	Sanger	12.5
CAGCACGTCCAAAGGG-1-WSSS_THYst9807808-He	RestingChon	12.3928	1.74995	Sanger	12.5
CAGCACGTCCTACACC-1-WSSS_THYst9807808-He	Pax7+MyoProg	-3.66567	10.9302	Sanger	12.5
CAGCAGCAGATAGTGT-1-WSSS_THYst9807808-He	Hoxc5+DermFibroProg	8.70182	6.8535	Sanger	12.5
CAGCAGCAGCTACGTT-1-WSSS_THYst9807808-He	Hoxc5+DermFibroProg	8.61581	6.45323	Sanger	12.5
CAGCAGCAGGATATAC-1-WSSS_THYst9807808-He	Hoxc5+DermFibroProg	8.7174	6.68817	Sanger	12.5
CAGCAGCCAACATCGT-1-WSSS_THYst9807808-He	MesCond	7.06087	4.21844	Sanger	12.5
CAGCAGCCAGGGATAC-1-WSSS_THYst9807808-He	Mfap5+Fibro	4.78314	4.90242	Sanger	12.5
CAGCAGCGTAGTGATA-1-WSSS_THYst9807808-He	RestingChon	9.11168	2.93607	Sanger	12.5
CAGCAGCGTCCGATCG-1-WSSS_THYst9807808-He	Myh3+MyoC	-6.33157	5.46168	Sanger	12.5
CAGCAGCTCGGACAAG-1-WSSS_THYst9807808-He	Hoxc5+DermFibroProg	7.87302	6.48139	Sanger	12.5
CAGCCAGAGGAACGTC-1-WSSS_THYst9807808-He	ProxMes	4.02004	3.48773	Sanger	12.5
CAGCCAGAGGTGGCTA-1-WSSS_THYst9807808-He	MyoC1	-6.78604	8.39475	Sanger	12.5
CAGCCAGCAGATAAAC-1-WSSS_THYst9807808-He	Myl3+MyoC	-4.53063	5.55544	Sanger	12.5
CAGCCAGCAGCACCCA-1-WSSS_THYst9807808-He	ProxMes	4.75684	4.32432	Sanger	12.5
CAGCCAGGTCCGGATC-1-WSSS_THYst9807808-He	Pax7+MyoProg	-3.00729	10.7627	Sanger	12.5
CAGCCAGGTCGAAACG-1-WSSS_THYst9807808-He	Basal	16.222	7.69995	Sanger	12.5
CAGCCAGGTGATGGCA-1-WSSS_THYst9807808-He	RestingChon	11.7916	1.99977	Sanger	12.5
CAGCCAGGTGTCCAAT-1-WSSS_THYst9807808-He	ProxMes	4.26604	3.95948	Sanger	12.5
CAGCCAGTCATCACTT-1-WSSS_THYst9807808-He	ProxMes	4.38211	3.78731	Sanger	12.5
CAGCGTGAGATACCAA-1-WSSS_THYst9807808-He	ProxMes	4.20777	4.11038	Sanger	12.5
CAGCGTGAGCGTTGTT-1-WSSS_THYst9807808-He	PrimErythro	19.9705	-2.56837	Sanger	12.5
CAGCGTGCACAGCCTG-1-WSSS_THYst9807808-He	Pax7+MyoProg	-4.85834	9.93292	Sanger	12.5
CAGCGTGCATAACAGA-1-WSSS_THYst9807808-He	Perichon	8.15831	3.90095	Sanger	12.5
CAGCGTGCATCCGTGG-1-WSSS_THYst9807808-He	Hoxc5+DermFibroProg	7.89516	6.7031	Sanger	12.5
CAGCGTGCATCCTGTC-1-WSSS_THYst9807808-He	ProxMes	5.69654	3.31976	Sanger	12.5
CAGCGTGCATTCTCCG-1-WSSS_THYst9807808-He	ProxMes	4.75819	5.47618	Sanger	12.5
CAGCGTGTCGAGTGGA-1-WSSS_THYst9807808-He	MesCond	9.16036	2.53104	Sanger	12.5
CAGGCCAAGAACCGCA-1-WSSS_THYst9807808-He	Hoxc5+DermFibroProg	9.33094	6.19093	Sanger	12.5
CAGGCCAAGACATACA-1-WSSS_THYst9807808-He	Pax7+MyoProg	-4.05396	11.2533	Sanger	12.5
CAGGCCAAGTATGAGT-1-WSSS_THYst9807808-He	MesCond	9.26008	3.47548	Sanger	12.5
CAGGCCATCAATCCGA-1-WSSS_THYst9807808-He	Pax7+MyoProg	-4.25601	10.6511	Sanger	12.5
CAGGCCATCCTAGCGG-1-WSSS_THYst9807808-He	ProxMes	4.72036	4.06557	Sanger	12.5
CAGGGCTAGACATAGT-1-WSSS_THYst9807808-He	ProxMes	4.48397	3.62321	Sanger	12.5
CAGGGCTAGCGTGAAC-1-WSSS_THYst9807808-He	ProxMes	4.11097	2.77697	Sanger	12.5
CAGGGCTAGTATTCCG-1-WSSS_THYst9807808-He	InterZone	9.99214	1.40876	Sanger	12.5
CAGGGCTCAGGAAGTC-1-WSSS_THYst9807808-He	DermFibro	10.1439	6.921	Sanger	12.5
CAGGGCTGTAACGATA-1-WSSS_THYst9807808-He	Hoxc5+DermFibroProg	7.47127	6.74054	Sanger	12.5
CAGGGCTGTAAGGAGA-1-WSSS_THYst9807808-He	Pax7+MyoProg	-2.94382	10.6208	Sanger	12.5
CAGGGCTGTAGCGTCC-1-WSSS_THYst9807808-He	ProxMes	5.64429	4.2932	Sanger	12.5
CAGGGCTGTCGCGTTG-1-WSSS_THYst9807808-He	MesCond	6.28576	4.8053	Sanger	12.5
CAGGGCTGTCTGGTTA-1-WSSS_THYst9807808-He	ProxMes	4.15122	3.87812	Sanger	12.5
CAGGTATAGAGGGTCT-1-WSSS_THYst9807808-He	Pax7+MyoProg	-3.80756	11.4506	Sanger	12.5
CAGGTATAGTTGTCAC-1-WSSS_THYst9807808-He	Pax7+MyoProg	-3.88374	10.3928	Sanger	12.5
CAGGTATCAGACCATT-1-WSSS_THYst9807808-He	ProxMes	3.88713	3.8552	Sanger	12.5
CAGGTATGTACATTGC-1-WSSS_THYst9807808-He	Hoxc5+DermFibroProg	9.42557	6.19714	Sanger	12.5
CAGGTATGTATGGAGC-1-WSSS_THYst9807808-He	VenousEndo	14.5169	15.8871	Sanger	12.5
CAGGTATTCTAGCAAC-1-WSSS_THYst9807808-He	Pax7+MyoProg	-4.26399	10.286	Sanger	12.5
CAGTGCGAGGTTCACT-1-WSSS_THYst9807808-He	MesCond	6.29808	4.41002	Sanger	12.5
CAGTGCGAGTAGAGTT-1-WSSS_THYst9807808-He	Hoxc5+DermFibroProg	9.21486	6.76185	Sanger	12.5
CAGTGCGAGTGGTTGG-1-WSSS_THYst9807808-He	Hoxc5+DermFibroProg	8.66708	6.66516	Sanger	12.5
CAGTGCGCAATTCGTG-1-WSSS_THYst9807808-He	MesCond	5.8747	4.9697	Sanger	12.5
CAGTGCGCACTGGACC-1-WSSS_THYst9807808-He	Myh3+MyoC	-6.47541	5.54753	Sanger	12.5
CAGTGCGCATTCTTCA-1-WSSS_THYst9807808-He	MesCond	5.98805	4.76582	Sanger	12.5
CAGTGCGTCAACCTCC-1-WSSS_THYst9807808-He	Teno	7.62204	4.30557	Sanger	12.5
CAGTGCGTCAGCTAGT-1-WSSS_THYst9807808-He	SchwannProg	18.7972	5.58304	Sanger	12.5
CAGTTAGAGCTCGACC-1-WSSS_THYst9807808-He	Perichon	9.00727	3.30408	Sanger	12.5
CAGTTAGTCAGCGCAC-1-WSSS_THYst9807808-He	LymphEndo	17.1517	13.676	Sanger	12.5
CAGTTAGTCCCTCAAC-1-WSSS_THYst9807808-He	Hoxc5+DermFibroProg	8.49312	5.85477	Sanger	12.5
CAGTTAGTCCGGCAAC-1-WSSS_THYst9807808-He	ProxMes	5.5231	3.57076	Sanger	12.5
CAGTTCCAGACGACTG-1-WSSS_THYst9807808-He	MyoC1	-6.97613	7.96154	Sanger	12.5
CAGTTCCCAATGGCAG-1-WSSS_THYst9807808-He	Pax7+MyoProg	-3.30029	11.4555	Sanger	12.5
CAGTTCCCACCTAAAC-1-WSSS_THYst9807808-He	ProxMes	4.09486	4.06659	Sanger	12.5
CAGTTCCGTTCGTAAC-1-WSSS_THYst9807808-He	ProxMes	4.99825	4.9263	Sanger	12.5
CAGTTCCTCATCCTGC-1-WSSS_THYst9807808-He	ProlifChon	12.483	1.6029	Sanger	12.5
CAGTTCCTCCTAGCCT-1-WSSS_THYst9807808-He	ProxMes	6.8143	4.96455	Sanger	12.5
CAGTTCCTCGGTAGAG-1-WSSS_THYst9807808-He	Macro	8.14492	16.5944	Sanger	12.5
CAGTTCCTCTTGCGCT-1-WSSS_THYst9807808-He	ProxMes	4.97291	2.85084	Sanger	12.5
CATAAGCAGCTATCCA-1-WSSS_THYst9807808-He	RestingChon	10.9126	2.60359	Sanger	12.5
CATAAGCAGGATAATC-1-WSSS_THYst9807808-He	ProxMes	4.72466	4.67954	Sanger	12.5
CATAAGCGTATCGCTA-1-WSSS_THYst9807808-He	Pax7+MyoProg	-4.24784	10.427	Sanger	12.5
CATAAGCGTTCCACGG-1-WSSS_THYst9807808-He	ProxMes	6.36601	5.5398	Sanger	12.5
CATAAGCTCATGAAAG-1-WSSS_THYst9807808-He	MesCond	4.81127	4.87895	Sanger	12.5
CATACAGAGCAGCACA-1-WSSS_THYst9807808-He	VenousEndo	15.3155	15.8255	Sanger	12.5
CATACAGCAATTTCTC-1-WSSS_THYst9807808-He	Hoxc5+DermFibroProg	8.81654	6.45925	Sanger	12.5
CATACAGCATACCAGT-1-WSSS_THYst9807808-He	ProxMes	5.39349	4.30281	Sanger	12.5
CATACAGGTCGCTGCA-1-WSSS_THYst9807808-He	ProxMes	5.36699	3.88296	Sanger	12.5
CATACAGGTCTTTCAT-1-WSSS_THYst9807808-He	ProxMes	4.09364	3.61708	Sanger	12.5
CATACAGGTGCCGTTG-1-WSSS_THYst9807808-He	SMProg	2.57762	7.56431	Sanger	12.5
CATACAGTCCATCTCG-1-WSSS_THYst9807808-He	ProxMes	5.49162	2.58048	Sanger	12.5
CATACAGTCGACATTG-1-WSSS_THYst9807808-He	ProxMes	3.99936	3.94405	Sanger	12.5
CATACAGTCGCTCCTA-1-WSSS_THYst9807808-He	MyoB	-5.22274	10.1021	Sanger	12.5
CATACCCCAAATCCCA-1-WSSS_THYst9807808-He	MyoB	-5.9395	9.28723	Sanger	12.5
CATACCCCACGTACAT-1-WSSS_THYst9807808-He	ProxMes	5.14598	3.46668	Sanger	12.5
CATACCCGTCCAGAAG-1-WSSS_THYst9807808-He	Perichon	8.22373	3.29505	Sanger	12.5
CATACCCGTTCTTGCC-1-WSSS_THYst9807808-He	ProxMes	6.59728	4.2996	Sanger	12.5
CATACCCTCGATGCTA-1-WSSS_THYst9807808-He	ProlifChon	12.9313	2.05949	Sanger	12.5
CATACTTAGATGGCGT-1-WSSS_THYst9807808-He	RestingChon	10.6908	1.58259	Sanger	12.5
CATACTTAGCGGACAT-1-WSSS_THYst9807808-He	MesCond	5.07622	4.87512	Sanger	12.5
CATACTTAGCTGGAGT-1-WSSS_THYst9807808-He	PrehyperChon	12.9066	1.89712	Sanger	12.5
CATACTTCACTGGACC-1-WSSS_THYst9807808-He	ProxMes	5.63224	5.37441	Sanger	12.5
CATACTTCAGAAATCA-1-WSSS_THYst9807808-He	Pax7+MyoProg	-3.82766	11.1439	Sanger	12.5
CATACTTCATAATCGC-1-WSSS_THYst9807808-He	ProxMes	4.39554	3.43958	Sanger	12.5
CATACTTGTACCCAGC-1-WSSS_THYst9807808-He	RestingChon	10.0044	2.66892	Sanger	12.5
CATACTTGTTAACCTG-1-WSSS_THYst9807808-He	VenousEndo	15.4791	15.7376	Sanger	12.5
CATAGACAGCTCGAAG-1-WSSS_THYst9807808-He	Basal	16.2916	7.95014	Sanger	12.5
CATAGACAGGACTGGT-1-WSSS_THYst9807808-He	MesCond	6.60434	4.43928	Sanger	12.5
CATAGACAGTATGAAC-1-WSSS_THYst9807808-He	EarlyProxMes	2.51545	2.05072	Sanger	12.5
CATAGACCATCGCTGG-1-WSSS_THYst9807808-He	Hoxc5+DermFibroProg	6.94022	6.69183	Sanger	12.5
CATAGACGTCCTGTCT-1-WSSS_THYst9807808-He	ProxMes	4.37978	4.20883	Sanger	12.5
CATAGACTCTATTTCG-1-WSSS_THYst9807808-He	Hoxc5+DermFibroProg	7.58329	5.67269	Sanger	12.5
CATCAAGCACCTGAAT-1-WSSS_THYst9807808-He	SMC	2.24346	9.45539	Sanger	12.5
CATCAAGCAGGATGAC-1-WSSS_THYst9807808-He	RestingChon	9.13271	2.35503	Sanger	12.5
CATCAAGCATCCGAAT-1-WSSS_THYst9807808-He	ProxMes	6.27067	4.58635	Sanger	12.5
CATCAAGTCATTATCC-1-WSSS_THYst9807808-He	MesCond	8.61724	3.23474	Sanger	12.5
CATCAAGTCCCAGTGG-1-WSSS_THYst9807808-He	ProxMes	5.79826	3.39478	Sanger	12.5
CATCAAGTCGAACCTA-1-WSSS_THYst9807808-He	ProxMes	4.03765	4.80381	Sanger	12.5
CATCAAGTCGGTAGGA-1-WSSS_THYst9807808-He	ProxMes	4.56582	2.90639	Sanger	12.5
CATCCACAGAATAACC-1-WSSS_THYst9807808-He	ProxMes	4.93069	4.76422	Sanger	12.5
CATCCACAGCATCGAG-1-WSSS_THYst9807808-He	MesCond	8.93511	2.54137	Sanger	12.5
CATCCACAGCGCACAA-1-WSSS_THYst9807808-He	VenousEndo	15.403	15.3568	Sanger	12.5
CATCCACGTGATAGTA-1-WSSS_THYst9807808-He	Hoxc5+DermFibroProg	7.93972	6.6058	Sanger	12.5
CATCCACGTTGGACCC-1-WSSS_THYst9807808-He	ProxMes	4.96845	5.21452	Sanger	12.5
CATCCACTCCGATGTA-1-WSSS_THYst9807808-He	MesCond	6.60678	4.63476	Sanger	12.5
CATCCCAAGAGACAAG-1-WSSS_THYst9807808-He	MyoB	-5.87804	9.23767	Sanger	12.5
CATCCCACACCAGTAT-1-WSSS_THYst9807808-He	ProxMes	7.78584	2.79502	Sanger	12.5
CATCCCACAGCTGTTA-1-WSSS_THYst9807808-He	ProxMes	4.49507	3.97325	Sanger	12.5
CATCCCAGTAGACAAT-1-WSSS_THYst9807808-He	Hoxc5+DermFibroProg	8.72733	6.5756	Sanger	12.5
CATCCCATCGTGCAGC-1-WSSS_THYst9807808-He	ProxMes	8.32853	2.04038	Sanger	12.5
CATCCCATCTCTATGT-1-WSSS_THYst9807808-He	RestingChon	12.4956	2.30928	Sanger	12.5
CATCCGTAGTGTAGTA-1-WSSS_THYst9807808-He	MesCond	6.11327	5.3365	Sanger	12.5
CATCCGTCACACCAGC-1-WSSS_THYst9807808-He	InterZone	8.64347	2.32617	Sanger	12.5
CATCCGTCAGCTATAC-1-WSSS_THYst9807808-He	MesCond	6.57536	4.43082	Sanger	12.5
CATCCGTTCCCGAATA-1-WSSS_THYst9807808-He	Hoxc5+DermFibroProg	8.16536	6.31561	Sanger	12.5
CATCCGTTCCGTATGA-1-WSSS_THYst9807808-He	MesCond	9.40155	2.32858	Sanger	12.5
CATCCGTTCTGGGTCG-1-WSSS_THYst9807808-He	RestingChon	8.25225	2.77866	Sanger	12.5
CATCGCTAGAAGTCTA-1-WSSS_THYst9807808-He	ProxMes	4.72856	3.03593	Sanger	12.5
CATCGCTAGACGTCGA-1-WSSS_THYst9807808-He	DermFibro	9.95138	7.17384	Sanger	12.5
CATCGCTAGCGCCTCA-1-WSSS_THYst9807808-He	ProxMes	3.6378	4.01309	Sanger	12.5
CATCGCTAGCTACTGT-1-WSSS_THYst9807808-He	ProxMes	3.96678	3.96212	Sanger	12.5
CATCGCTAGGCCCGTT-1-WSSS_THYst9807808-He	ProxMes	5.54577	3.47306	Sanger	12.5
CATCGCTCAAGAATAC-1-WSSS_THYst9807808-He	Hoxc5+DermFibroProg	7.5322	7.28264	Sanger	12.5
CATCGCTCACACGCCA-1-WSSS_THYst9807808-He	ProxMes	4.75404	5.3407	Sanger	12.5
CATCGCTCAGCTACTA-1-WSSS_THYst9807808-He	Hoxc5+DermFibroProg	6.78799	6.49945	Sanger	12.5
CATCGCTCATGCACTA-1-WSSS_THYst9807808-He	ProxMes	7.8773	3.33074	Sanger	12.5
CATCGCTGTTATAGCC-1-WSSS_THYst9807808-He	ProxMes	3.87384	3.61819	Sanger	12.5
CATCGCTTCCTTACCG-1-WSSS_THYst9807808-He	ProxMes	5.12108	3.00981	Sanger	12.5
CATCGCTTCGTTGCCT-1-WSSS_THYst9807808-He	ProxMes	4.41062	4.09254	Sanger	12.5
CATCGGGAGACATCCT-1-WSSS_THYst9807808-He	RestingChon	9.74225	2.80522	Sanger	12.5
CATCGGGCACGAGGTA-1-WSSS_THYst9807808-He	Macro	7.30058	16.1891	Sanger	12.5
CATCGGGGTACGCTTA-1-WSSS_THYst9807808-He	Hoxc5+DermFibroProg	7.34153	6.7536	Sanger	12.5
CATCGGGTCTAGAGCT-1-WSSS_THYst9807808-He	Pax7+MyoProg	-3.03315	10.8148	Sanger	12.5
CATCGGGTCTCATTGT-1-WSSS_THYst9807808-He	ProxMes	6.32263	3.18841	Sanger	12.5
CATCGTCCACACGGAA-1-WSSS_THYst9807808-He	ProxMes	5.94411	4.65601	Sanger	12.5
CATCGTCCACTACCGG-1-WSSS_THYst9807808-He	ProxMes	4.29062	3.856	Sanger	12.5
CATCGTCCAGAACTCT-1-WSSS_THYst9807808-He	ProxMes	5.35479	5.50485	Sanger	12.5
CATCGTCGTATCAGGG-1-WSSS_THYst9807808-He	Pax7+MyoProg	-3.49658	10.6911	Sanger	12.5
CATCGTCGTTCACCGG-1-WSSS_THYst9807808-He	ProxMes	4.28492	3.84684	Sanger	12.5
CATCGTCTCGTAGTGT-1-WSSS_THYst9807808-He	RestingChon	11.5136	2.36167	Sanger	12.5
CATGAGTAGGCTCTAT-1-WSSS_THYst9807808-He	ProxMes	4.98228	4.71053	Sanger	12.5
CATGAGTAGGGCTGAT-1-WSSS_THYst9807808-He	ProxMes	4.55872	3.70124	Sanger	12.5
CATGAGTCAACCTATG-1-WSSS_THYst9807808-He	VenousEndo	14.2723	15.782	Sanger	12.5
CATGAGTCAATGTCTG-1-WSSS_THYst9807808-He	ProxMes	6.36855	4.19365	Sanger	12.5
CATGAGTCACAGAGCA-1-WSSS_THYst9807808-He	EarlyProxMes	3.4534	2.95176	Sanger	12.5
CATGAGTCAGCTGTGC-1-WSSS_THYst9807808-He	PrehyperChon	12.5239	1.57921	Sanger	12.5
CATGAGTCAGGTGTTT-1-WSSS_THYst9807808-He	ProxMes	4.86223	3.86235	Sanger	12.5
CATGAGTCATGTAACC-1-WSSS_THYst9807808-He	Basal	16.21	8.69916	Sanger	12.5
CATGAGTGTTACGCCG-1-WSSS_THYst9807808-He	ProxMes	4.71914	2.91045	Sanger	12.5
CATGAGTTCCATAGGT-1-WSSS_THYst9807808-He	Pax7+MyoProg	-4.4861	12.3882	Sanger	12.5
CATGAGTTCGCCTTGT-1-WSSS_THYst9807808-He	Perichon	9.77655	3.29306	Sanger	12.5
CATGAGTTCGGAGCAA-1-WSSS_THYst9807808-He	VenousEndo	15.0886	15.6121	Sanger	12.5
CATGAGTTCGTTCCCA-1-WSSS_THYst9807808-He	ProxMes	4.59004	2.61329	Sanger	12.5
CATGCAACAACTCCCT-1-WSSS_THYst9807808-He	Pax7+MyoProg	-4.13058	11.921	Sanger	12.5
CATGCAACATCGATCA-1-WSSS_THYst9807808-He	ProxMes	5.21866	4.85995	Sanger	12.5
CATGCCTAGCCTGGAA-1-WSSS_THYst9807808-He	ProxMes	5.21424	2.91847	Sanger	12.5
CATGCCTAGTGCTACT-1-WSSS_THYst9807808-He	ProxMes	5.89262	3.65145	Sanger	12.5
CATGCCTAGTTACGAA-1-WSSS_THYst9807808-He	ProxMes	5.29158	4.20482	Sanger	12.5
CATGCCTCAATAGTCC-1-WSSS_THYst9807808-He	MesCond	7.59516	3.97257	Sanger	12.5
CATGCCTGTTGAGAGC-1-WSSS_THYst9807808-He	Teno	6.85565	3.97551	Sanger	12.5
CATGCGGAGCGTCAAG-1-WSSS_THYst9807808-He	Perichon	8.44267	3.33106	Sanger	12.5
CATGCGGTCGAGTACT-1-WSSS_THYst9807808-He	RestingChon	12.2121	2.00666	Sanger	12.5
CATGCGGTCTGCGGGT-1-WSSS_THYst9807808-He	RestingChon	10.0003	2.1922	Sanger	12.5
CATGCTCAGAGGTGCT-1-WSSS_THYst9807808-He	Hoxc5+DermFibroProg	7.81242	5.76152	Sanger	12.5
CATGCTCAGATGGTCG-1-WSSS_THYst9807808-He	ProxMes	6.02897	3.59086	Sanger	12.5
CATGCTCAGCGTATAA-1-WSSS_THYst9807808-He	VenousEndo	14.6433	16.0934	Sanger	12.5
CATGCTCAGTAGACCG-1-WSSS_THYst9807808-He	ProxMes	6.2876	2.91888	Sanger	12.5
CATGCTCAGTTAGTGA-1-WSSS_THYst9807808-He	Hoxc5+DermFibroProg	9.94825	6.93519	Sanger	12.5
CATGCTCCAGCAAGAC-1-WSSS_THYst9807808-He	Macro	8.17914	16.7962	Sanger	12.5
CATGCTCCATCCGAGC-1-WSSS_THYst9807808-He	ProxMes	4.5657	4.09677	Sanger	12.5
CATGCTCCATTCACAG-1-WSSS_THYst9807808-He	Teno	7.6728	4.14593	Sanger	12.5
CATGCTCGTCTTACTT-1-WSSS_THYst9807808-He	ProxMes	4.3209	3.60468	Sanger	12.5
CATGCTCTCATTCCTA-1-WSSS_THYst9807808-He	MesCond	6.78657	4.43075	Sanger	12.5
CATGGATAGGTGCCAA-1-WSSS_THYst9807808-He	Pax7+MyoProg	-3.61436	11.1772	Sanger	12.5
CATGGATCAAGCCTGC-1-WSSS_THYst9807808-He	ProxMes	4.16472	4.3276	Sanger	12.5
CATGGATCAGCAGTGA-1-WSSS_THYst9807808-He	Pax7+MyoProg	-4.22602	11.4101	Sanger	12.5
CATGGATGTAACCCGC-1-WSSS_THYst9807808-He	Pax7+MyoProg	-3.1737	10.8899	Sanger	12.5
CATGGATGTACCCGAC-1-WSSS_THYst9807808-He	ProxMes	6.26641	3.5092	Sanger	12.5
CATGGATGTCTACGTA-1-WSSS_THYst9807808-He	Meox2+Mes	6.2476	2.52937	Sanger	12.5
CATGGATGTTAAACCC-1-WSSS_THYst9807808-He	ProxMes	4.12618	3.77202	Sanger	12.5
CATGGATGTTAGAGTA-1-WSSS_THYst9807808-He	Pax7+MyoProg	-3.98779	10.3453	Sanger	12.5
CATGGATGTTAGGCCC-1-WSSS_THYst9807808-He	ProxMes	5.04943	4.64671	Sanger	12.5
CATGGATTCAGCTGTA-1-WSSS_THYst9807808-He	Hoxc5+DermFibroProg	6.63831	6.03102	Sanger	12.5
CATGGATTCTAGCCTC-1-WSSS_THYst9807808-He	Meox2+Mes	5.41427	2.06659	Sanger	12.5
CATGGTAAGTTAACGA-1-WSSS_THYst9807808-He	VenousEndo	15.5025	15.6302	Sanger	12.5
CATGGTACAAATAGCA-1-WSSS_THYst9807808-He	ProxMes	7.72234	3.07042	Sanger	12.5
CATGGTACAACGACTT-1-WSSS_THYst9807808-He	OsteoB	12.163	3.88967	Sanger	12.5
CATGGTAGTGCACGCT-1-WSSS_THYst9807808-He	ProxMes	4.70063	3.66353	Sanger	12.5
CATGGTATCTCGTCGT-1-WSSS_THYst9807808-He	ProxMes	5.41105	2.56112	Sanger	12.5
CATTCATGTAACACGG-1-WSSS_THYst9807808-He	ProxMes	4.40376	4.06193	Sanger	12.5
CATTCATGTAGATCCT-1-WSSS_THYst9807808-He	ProxMes	5.1521	5.37114	Sanger	12.5
CATTCATGTAGTCGTT-1-WSSS_THYst9807808-He	MyoB	-5.24132	9.55751	Sanger	12.5
CATTCATGTATGAGGC-1-WSSS_THYst9807808-He	ProxMes	4.65305	3.84727	Sanger	12.5
CATTCATGTGACACAG-1-WSSS_THYst9807808-He	ProxMes	4.75227	3.55884	Sanger	12.5
CATTCATGTTGATGTC-1-WSSS_THYst9807808-He	Hoxc5+DermFibroProg	8.15333	6.19785	Sanger	12.5
CATTCATTCGGTCATA-1-WSSS_THYst9807808-He	ProxMes	4.874	4.04721	Sanger	12.5
CATTCCGAGGTGCTTT-1-WSSS_THYst9807808-He	ProxMes	4.52637	4.54204	Sanger	12.5
CATTCCGAGTCGCTAT-1-WSSS_THYst9807808-He	Pax7+MyoProg	-3.09797	10.6818	Sanger	12.5
CATTCCGAGTCGTTAC-1-WSSS_THYst9807808-He	ProxMes	4.72366	4.52098	Sanger	12.5
CATTCCGCACCAATTG-1-WSSS_THYst9807808-He	ProxMes	5.06004	4.91354	Sanger	12.5
CATTCCGGTAAGTTAG-1-WSSS_THYst9807808-He	PrehyperChon	13.1027	1.13187	Sanger	12.5
CATTCCGGTCATCTAG-1-WSSS_THYst9807808-He	Pax7+MyoProg	-4.22614	10.6054	Sanger	12.5
CATTCCGGTTTGCCGG-1-WSSS_THYst9807808-He	MesCond	5.56032	5.14292	Sanger	12.5
CATTCCGTCACGACTA-1-WSSS_THYst9807808-He	Hoxc5+DermFibroProg	6.7199	6.4733	Sanger	12.5
CATTCCGTCCATAAGC-1-WSSS_THYst9807808-He	MesCond	6.70974	3.9365	Sanger	12.5
CATTCCGTCCATCTAT-1-WSSS_THYst9807808-He	PrehyperChon	13.7138	1.29312	Sanger	12.5
CATTCCGTCCGAGCTG-1-WSSS_THYst9807808-He	RestingChon	10.5334	3.12131	Sanger	12.5
CATTCTACAACGACAG-1-WSSS_THYst9807808-He	MesCond	6.76598	5.91672	Sanger	12.5
CATTCTAGTGACAGGT-1-WSSS_THYst9807808-He	ProxMes	4.59091	4.31741	Sanger	12.5
CATTCTAGTTTCGATG-1-WSSS_THYst9807808-He	Hoxc5+DermFibroProg	6.71352	5.67228	Sanger	12.5
CATTCTATCGCAGAGA-1-WSSS_THYst9807808-He	Pax7+MyoProg	-4.01088	10.3103	Sanger	12.5
CATTGAGAGGTCATCT-1-WSSS_THYst9807808-He	Hoxc5+DermFibroProg	6.64327	6.34544	Sanger	12.5
CATTGAGAGTTACTCG-1-WSSS_THYst9807808-He	ProxMes	5.42131	3.18901	Sanger	12.5
CATTGAGCAGGTCAAG-1-WSSS_THYst9807808-He	ProxMes	5.45995	2.89613	Sanger	12.5
CATTGAGCATCCCACT-1-WSSS_THYst9807808-He	Pax7+MyoProg	-3.85333	10.5616	Sanger	12.5
CATTGAGCATTAGGAA-1-WSSS_THYst9807808-He	Hoxc5+DermFibroProg	8.42507	6.73049	Sanger	12.5
CATTGAGGTCCTCCAT-1-WSSS_THYst9807808-He	InterZone	9.61786	1.59302	Sanger	12.5
CATTGCCAGCCAGAGT-1-WSSS_THYst9807808-He	ProxMes	6.33253	4.56065	Sanger	12.5
CATTGCCAGGGAGAAT-1-WSSS_THYst9807808-He	RestingChon	8.79576	2.08713	Sanger	12.5
CATTGCCGTTGACTGT-1-WSSS_THYst9807808-He	MesCond	6.19742	4.6037	Sanger	12.5
CATTGTTAGCGTGTCC-1-WSSS_THYst9807808-He	Hoxc5+DermFibroProg	9.04667	6.196	Sanger	12.5
CATTGTTAGTTTGGCT-1-WSSS_THYst9807808-He	Myh3+MyoC	-6.01603	4.67754	Sanger	12.5
CATTGTTCAGTGCGCT-1-WSSS_THYst9807808-He	ProxMes	4.19926	4.68736	Sanger	12.5
CATTGTTTCTGCATAG-1-WSSS_THYst9807808-He	ProxMes	5.41471	2.702	Sanger	12.5
CATTTCACAATTGCAC-1-WSSS_THYst9807808-He	MesCond	8.26393	2.89887	Sanger	12.5
CATTTCACATTAGGCT-1-WSSS_THYst9807808-He	ProxMes	5.01319	3.10571	Sanger	12.5
CATTTCAGTTGCTCGG-1-WSSS_THYst9807808-He	ProxMes	6.03704	3.43885	Sanger	12.5
CATTTCATCATTTGGG-1-WSSS_THYst9807808-He	MesCond	7.07527	3.99462	Sanger	12.5
CCAAGCGAGCACTCTA-1-WSSS_THYst9807808-He	Macro	8.09866	16.9547	Sanger	12.5
CCAAGCGCAACGAGGT-1-WSSS_THYst9807808-He	ProxMes	5.82228	3.7753	Sanger	12.5
CCAAGCGCACGGCCAT-1-WSSS_THYst9807808-He	ProxMes	3.99742	3.97954	Sanger	12.5
CCAAGCGTCCGATGCG-1-WSSS_THYst9807808-He	Hoxc5+DermFibroProg	8.1438	7.07559	Sanger	12.5
CCAAGCGTCCTCGCAT-1-WSSS_THYst9807808-He	ProxMes	5.66589	5.17091	Sanger	12.5
CCAATGAAGCCATATC-1-WSSS_THYst9807808-He	Hoxc5+DermFibroProg	8.68578	6.78956	Sanger	12.5
CCAATGAAGGCATGCA-1-WSSS_THYst9807808-He	Pax7+MyoProg	-2.97984	10.3665	Sanger	12.5
CCAATGAAGGTTAGTA-1-WSSS_THYst9807808-He	Hoxc5+DermFibroProg	6.86013	6.53032	Sanger	12.5
CCAATGACAACATCGT-1-WSSS_THYst9807808-He	ProxMes	4.84726	3.40724	Sanger	12.5
CCAATGAGTAGGTGCA-1-WSSS_THYst9807808-He	MesCond	8.0328	3.46429	Sanger	12.5
CCAATGAGTGCGTTTA-1-WSSS_THYst9807808-He	ProxMes	4.2264	2.97125	Sanger	12.5
CCAATGATCAGTCAGT-1-WSSS_THYst9807808-He	ProxMes	6.17103	2.76144	Sanger	12.5
CCAATTTAGAGTACCG-1-WSSS_THYst9807808-He	Hoxc5+DermFibroProg	9.67799	7.0982	Sanger	12.5
CCAATTTAGTCATAGA-1-WSSS_THYst9807808-He	MesCond	7.06629	5.28356	Sanger	12.5
CCAATTTCAGCTGGTC-1-WSSS_THYst9807808-He	RestingChon	12.2252	1.71074	Sanger	12.5
CCAATTTCAGTATGAA-1-WSSS_THYst9807808-He	ProxMes	4.02526	4.38034	Sanger	12.5
CCAATTTCATCTGGGC-1-WSSS_THYst9807808-He	ProxMes	3.70938	4.09932	Sanger	12.5
CCAATTTGTAGGGTAC-1-WSSS_THYst9807808-He	ProxMes	4.85431	3.34446	Sanger	12.5
CCAATTTTCAATCTTC-1-WSSS_THYst9807808-He	VenousEndo	15.187	15.73	Sanger	12.5
CCACAAAAGACTTGTC-1-WSSS_THYst9807808-He	Pax7+MyoProg	-3.74738	10.827	Sanger	12.5
CCACAAAAGATCCAAA-1-WSSS_THYst9807808-He	PrehyperChon	13.0052	1.54512	Sanger	12.5
CCACAAAAGGGAACAA-1-WSSS_THYst9807808-He	ProxMes	4.21423	4.70361	Sanger	12.5
CCACAAAAGTTGTAGA-1-WSSS_THYst9807808-He	VenousEndo	15.1511	15.3307	Sanger	12.5
CCACAAACAAGTCATC-1-WSSS_THYst9807808-He	Pax7+MyoProg	-4.86822	9.91818	Sanger	12.5
CCACAAACACCTGCAG-1-WSSS_THYst9807808-He	ProxMes	4.37789	4.32197	Sanger	12.5
CCACAAAGTCCCTAAA-1-WSSS_THYst9807808-He	ProxMes	4.82102	4.90415	Sanger	12.5
CCACACTAGGGAGAAT-1-WSSS_THYst9807808-He	ProxMes	5.16712	5.343	Sanger	12.5
CCACACTAGTTGCCCG-1-WSSS_THYst9807808-He	ProxMes	6.31568	3.49228	Sanger	12.5
CCACACTGTCCGTACG-1-WSSS_THYst9807808-He	ProxMes	5.13874	4.53003	Sanger	12.5
CCACACTGTGCTAGCC-1-WSSS_THYst9807808-He	ProxMes	4.68783	4.21668	Sanger	12.5
CCACACTGTTGTACGT-1-WSSS_THYst9807808-He	ProxMes	3.89832	3.7332	Sanger	12.5
CCACCATAGCCTAGGA-1-WSSS_THYst9807808-He	RestingChon	9.44855	2.63542	Sanger	12.5
CCACCATAGTCACGAG-1-WSSS_THYst9807808-He	MesCond	5.64051	4.94822	Sanger	12.5
CCACCATAGTTCCATG-1-WSSS_THYst9807808-He	Hoxc5+DermFibroProg	9.81718	6.61621	Sanger	12.5
CCACCATGTAAGGAGA-1-WSSS_THYst9807808-He	ProxMes	4.74039	4.8051	Sanger	12.5
CCACCATGTCTTGCTC-1-WSSS_THYst9807808-He	ProxMes	5.96036	4.57559	Sanger	12.5
CCACCATTCATTGCCC-1-WSSS_THYst9807808-He	ProxMes	5.12196	3.82563	Sanger	12.5
CCACCATTCCCGATCT-1-WSSS_THYst9807808-He	InterZone	12.2881	1.47204	Sanger	12.5
CCACGAGAGGCCTAGA-1-WSSS_THYst9807808-He	ProxMes	7.25271	3.42727	Sanger	12.5
CCACGAGAGTCGTTAC-1-WSSS_THYst9807808-He	ProxMes	4.23589	4.60789	Sanger	12.5
CCACGAGCACCAACAT-1-WSSS_THYst9807808-He	RestingChon	9.9134	2.64752	Sanger	12.5
CCACGAGCACGCAGTC-1-WSSS_THYst9807808-He	EarlyProxMes	4.52232	2.31112	Sanger	12.5
CCACGAGTCGCAATTG-1-WSSS_THYst9807808-He	Hoxc5+DermFibroProg	6.21371	4.67682	Sanger	12.5
CCACGAGTCGGAACTT-1-WSSS_THYst9807808-He	Hoxc5+DermFibroProg	8.60704	6.13426	Sanger	12.5
CCACGAGTCTGAGATC-1-WSSS_THYst9807808-He	InterZone	10.6769	1.86224	Sanger	12.5
CCACGAGTCTTCACAT-1-WSSS_THYst9807808-He	ProxMes	4.68528	4.04483	Sanger	12.5
CCACGTTAGAATTGTG-1-WSSS_THYst9807808-He	InterZone	12.2058	1.39068	Sanger	12.5
CCACGTTAGTTCCGTA-1-WSSS_THYst9807808-He	Myh3+MyoC	-5.50315	3.92801	Sanger	12.5
CCACGTTGTATCACGT-1-WSSS_THYst9807808-He	Perichon	8.89346	3.60419	Sanger	12.5
CCACGTTGTCATAACC-1-WSSS_THYst9807808-He	Hoxc5+DermFibroProg	6.78489	6.10656	Sanger	12.5
CCACGTTGTGACCGAA-1-WSSS_THYst9807808-He	RestingChon	9.96059	2.96608	Sanger	12.5
CCACGTTTCTTCTCAA-1-WSSS_THYst9807808-He	ProxMes	4.85676	5.12841	Sanger	12.5
CCACTTGAGTCGAATA-1-WSSS_THYst9807808-He	Teno	7.53522	4.60058	Sanger	12.5
CCACTTGAGTGATAAC-1-WSSS_THYst9807808-He	Hoxc5+DermFibroProg	9.90752	6.76679	Sanger	12.5
CCACTTGCAAGGGCAT-1-WSSS_THYst9807808-He	Hoxc5+DermFibroProg	7.33783	5.25415	Sanger	12.5
CCACTTGCACGGGCTT-1-WSSS_THYst9807808-He	MesCond	7.53138	4.15271	Sanger	12.5
CCACTTGGTACAGAGC-1-WSSS_THYst9807808-He	ProxMes	4.85124	4.0925	Sanger	12.5
CCACTTGGTTGCATAC-1-WSSS_THYst9807808-He	MesCond	5.63591	5.06672	Sanger	12.5
[truncated: 213,068+ more rows]

## Sheet: panel_c
index	UMAP1	UMAP2	sequencing_center	stage
AAACCCAAGAAGGATG-1-WSSS_THYst9807808-He	5.72382	3.52682	Sanger	12.5
AAACCCAAGACTCGAG-1-WSSS_THYst9807808-He	9.95287	7.1635	Sanger	12.5
AAACCCACACTCTGCT-1-WSSS_THYst9807808-He	4.47402	4.62874	Sanger	12.5
AAACCCAGTATCAGCT-1-WSSS_THYst9807808-He	3.82594	3.98988	Sanger	12.5
AAACCCAGTTTCCCAC-1-WSSS_THYst9807808-He	-5.69834	9.5554	Sanger	12.5
AAACCCATCCCGAAAT-1-WSSS_THYst9807808-He	8.3053	6.14398	Sanger	12.5
AAACCCATCGTAGTCA-1-WSSS_THYst9807808-He	8.41909	1.40359	Sanger	12.5
AAACGAAAGTATGAAC-1-WSSS_THYst9807808-He	-6.89127	7.72952	Sanger	12.5
AAACGAACAAACGTGG-1-WSSS_THYst9807808-He	10.3495	2.55924	Sanger	12.5
AAACGAAGTAAGGCCA-1-WSSS_THYst9807808-He	4.0178	5.73419	Sanger	12.5
AAACGAAGTATATGGA-1-WSSS_THYst9807808-He	3.39566	3.9332	Sanger	12.5
AAACGAAGTATCAGGG-1-WSSS_THYst9807808-He	7.43588	6.10565	Sanger	12.5
AAACGAATCACGATAC-1-WSSS_THYst9807808-He	4.23585	4.23348	Sanger	12.5
AAACGAATCTGCGAGC-1-WSSS_THYst9807808-He	4.92778	5.78908	Sanger	12.5
AAACGCTAGACCGTTT-1-WSSS_THYst9807808-He	-3.37544	10.7794	Sanger	12.5
AAACGCTCAAAGAACT-1-WSSS_THYst9807808-He	5.47683	2.50726	Sanger	12.5
AAACGCTCAATCCTAG-1-WSSS_THYst9807808-He	12.5046	2.27266	Sanger	12.5
AAACGCTCAGTAACGG-1-WSSS_THYst9807808-He	6.44602	6.40983	Sanger	12.5
AAACGCTGTTACACTG-1-WSSS_THYst9807808-He	-3.63821	10.3853	Sanger	12.5
AAACGCTTCTCGGTCT-1-WSSS_THYst9807808-He	7.20841	3.6847	Sanger	12.5
AAAGAACAGCGTTACT-1-WSSS_THYst9807808-He	8.26629	6.22461	Sanger	12.5
AAAGAACCAACGTAAA-1-WSSS_THYst9807808-He	8.43804	6.68392	Sanger	12.5
AAAGAACCAACTGCTA-1-WSSS_THYst9807808-He	4.85918	5.2393	Sanger	12.5
AAAGAACCACACAGAG-1-WSSS_THYst9807808-He	4.80832	3.17308	Sanger	12.5
AAAGAACGTAGACAAT-1-WSSS_THYst9807808-He	9.52842	6.2773	Sanger	12.5
AAAGGATAGCAACAAT-1-WSSS_THYst9807808-He	4.37673	4.20894	Sanger	12.5
AAAGGATAGGCCATAG-1-WSSS_THYst9807808-He	9.11572	6.31195	Sanger	12.5
AAAGGATAGTCACGAG-1-WSSS_THYst9807808-He	8.55692	6.89611	Sanger	12.5
AAAGGATCAGCAGTGA-1-WSSS_THYst9807808-He	13.704	16.2193	Sanger	12.5
AAAGGATGTCAGACTT-1-WSSS_THYst9807808-He	9.05716	3.42313	Sanger	12.5
AAAGGATGTGGTATGG-1-WSSS_THYst9807808-He	4.37865	4.35989	Sanger	12.5
AAAGGATTCTATACTC-1-WSSS_THYst9807808-He	5.3533	14.3918	Sanger	12.5
AAAGGATTCTCGACGG-1-WSSS_THYst9807808-He	9.17977	2.89704	Sanger	12.5
AAAGGGCAGGATGCGT-1-WSSS_THYst9807808-He	8.57661	3.5923	Sanger	12.5
AAAGGGCCATCGTGGC-1-WSSS_THYst9807808-He	5.3053	4.52981	Sanger	12.5
AAAGGGCTCACTCTTA-1-WSSS_THYst9807808-He	5.95445	3.82378	Sanger	12.5
AAAGGTAAGCCGTTAT-1-WSSS_THYst9807808-He	8.44167	2.67133	Sanger	12.5
AAAGGTACAAATGAAC-1-WSSS_THYst9807808-He	-4.04887	10.5999	Sanger	12.5
AAAGGTACAGACGGAT-1-WSSS_THYst9807808-He	10.7984	2.21268	Sanger	12.5
AAAGGTAGTAACACGG-1-WSSS_THYst9807808-He	6.47588	3.84546	Sanger	12.5
AAAGGTAGTCTTCGAA-1-WSSS_THYst9807808-He	4.0312	3.47816	Sanger	12.5
AAAGGTATCAAGTCTG-1-WSSS_THYst9807808-He	5.321	4.54429	Sanger	12.5
AAAGTCCAGTAAAGCT-1-WSSS_THYst9807808-He	5.06354	4.1362	Sanger	12.5
AAAGTCCAGTAGCTCT-1-WSSS_THYst9807808-He	10.6754	2.19338	Sanger	12.5
AAAGTCCCAACATCGT-1-WSSS_THYst9807808-He	12.2339	2.30517	Sanger	12.5
AAAGTCCCATCGCTAA-1-WSSS_THYst9807808-He	5.78702	3.44257	Sanger	12.5
AAAGTCCGTTAAGCAA-1-WSSS_THYst9807808-He	3.7272	4.24089	Sanger	12.5
AAAGTCCTCCAGCTCT-1-WSSS_THYst9807808-He	-3.9471	11.4886	Sanger	12.5
AAAGTGAAGCCAGAGT-1-WSSS_THYst9807808-He	15.2239	15.6267	Sanger	12.5
AAAGTGAAGCTCAGAG-1-WSSS_THYst9807808-He	-4.30029	10.136	Sanger	12.5
AAAGTGACAAAGGCGT-1-WSSS_THYst9807808-He	9.0672	2.42408	Sanger	12.5
AAAGTGAGTCGCTTGG-1-WSSS_THYst9807808-He	-6.51355	6.18264	Sanger	12.5
AAAGTGAGTGACACGA-1-WSSS_THYst9807808-He	6.13433	5.03317	Sanger	12.5
AAAGTGATCAGTCCGG-1-WSSS_THYst9807808-He	8.14336	5.50723	Sanger	12.5
AAAGTGATCGCTGATA-1-WSSS_THYst9807808-He	6.02187	3.70176	Sanger	12.5
AAATGGATCCCGAGTG-1-WSSS_THYst9807808-He	4.31879	4.20933	Sanger	12.5
AAATGGATCTTTCCGG-1-WSSS_THYst9807808-He	-3.92273	10.7785	Sanger	12.5
AACAAAGCAAGACGGT-1-WSSS_THYst9807808-He	4.73797	3.36936	Sanger	12.5
AACAAAGCAGTAGAGC-1-WSSS_THYst9807808-He	-5.44123	4.48321	Sanger	12.5
AACAAAGCAGTCTCTC-1-WSSS_THYst9807808-He	-3.8645	11.9027	Sanger	12.5
AACAAAGCATCCTTGC-1-WSSS_THYst9807808-He	5.48669	3.90178	Sanger	12.5
AACAAAGGTAAGTCAA-1-WSSS_THYst9807808-He	5.65515	3.04523	Sanger	12.5
AACAAAGGTCAACGCC-1-WSSS_THYst9807808-He	-4.10428	12.1033	Sanger	12.5
AACAAAGTCAGCGCGT-1-WSSS_THYst9807808-He	6.93789	3.36543	Sanger	12.5
AACAACCAGCTGTTAC-1-WSSS_THYst9807808-He	19.597	-2.36578	Sanger	12.5
AACAACCCACACCTAA-1-WSSS_THYst9807808-He	4.59653	3.92628	Sanger	12.5
AACAACCCAGGCAATG-1-WSSS_THYst9807808-He	5.16593	4.94735	Sanger	12.5
AACAACCTCCGATGTA-1-WSSS_THYst9807808-He	19.2292	6.01096	Sanger	12.5
AACAAGAAGCGCCTAC-1-WSSS_THYst9807808-He	8.90553	5.88289	Sanger	12.5
AACAAGACAGTCAACT-1-WSSS_THYst9807808-He	4.55762	3.81714	Sanger	12.5
AACAAGACATCGCTCT-1-WSSS_THYst9807808-He	-3.5392	10.8379	Sanger	12.5
AACAAGACATGACTTG-1-WSSS_THYst9807808-He	-4.16467	10.8962	Sanger	12.5
AACAAGAGTAGCCAGA-1-WSSS_THYst9807808-He	8.29806	5.73031	Sanger	12.5
AACAAGATCGCCTCTA-1-WSSS_THYst9807808-He	4.63273	3.46546	Sanger	12.5
AACAAGATCGGTGTAT-1-WSSS_THYst9807808-He	5.35023	2.3274	Sanger	12.5
AACAAGATCTTACCAT-1-WSSS_THYst9807808-He	5.50761	4.37954	Sanger	12.5
AACAAGATCTTACCGC-1-WSSS_THYst9807808-He	4.37881	3.40744	Sanger	12.5
AACACACAGTAGGATT-1-WSSS_THYst9807808-He	-6.24926	5.24633	Sanger	12.5
AACACACCAAGACCTT-1-WSSS_THYst9807808-He	5.97384	3.8752	Sanger	12.5
AACACACCAATGAACA-1-WSSS_THYst9807808-He	5.90255	3.74694	Sanger	12.5
AACACACGTGGACCAA-1-WSSS_THYst9807808-He	-4.72575	12.2755	Sanger	12.5
AACACACTCAATCCGA-1-WSSS_THYst9807808-He	6.33767	3.76548	Sanger	12.5
AACACACTCACTCACC-1-WSSS_THYst9807808-He	9.62986	3.79106	Sanger	12.5
AACACACTCCTACACC-1-WSSS_THYst9807808-He	5.32145	3.75926	Sanger	12.5
AACACACTCTTCGCTG-1-WSSS_THYst9807808-He	6.54355	6.92203	Sanger	12.5
AACAGGGAGAAGGATG-1-WSSS_THYst9807808-He	10.6166	2.56078	Sanger	12.5
AACAGGGAGGCCACTC-1-WSSS_THYst9807808-He	4.83976	4.87185	Sanger	12.5
AACAGGGCAAAGGCTG-1-WSSS_THYst9807808-He	-3.51403	11.5307	Sanger	12.5
AACAGGGCACCTTCGT-1-WSSS_THYst9807808-He	4.86133	3.92151	Sanger	12.5
AACAGGGCATCGGAAG-1-WSSS_THYst9807808-He	6.00677	4.60695	Sanger	12.5
AACAGGGCATGACGTT-1-WSSS_THYst9807808-He	-4.17258	10.0865	Sanger	12.5
AACAGGGTCGTTGTGA-1-WSSS_THYst9807808-He	7.4006	5.2094	Sanger	12.5
AACCAACAGGTGTGAC-1-WSSS_THYst9807808-He	7.01938	6.11674	Sanger	12.5
AACCAACAGGTTCCGC-1-WSSS_THYst9807808-He	6.62026	3.39688	Sanger	12.5
AACCAACAGTGCACTT-1-WSSS_THYst9807808-He	4.90003	4.9055	Sanger	12.5
AACCAACCAAACTGCT-1-WSSS_THYst9807808-He	5.61086	3.94748	Sanger	12.5
AACCAACCAGGGAATC-1-WSSS_THYst9807808-He	17.3134	13.8734	Sanger	12.5
AACCAACGTGACACAG-1-WSSS_THYst9807808-He	4.85136	4.01916	Sanger	12.5
AACCAACGTTAGGACG-1-WSSS_THYst9807808-He	5.79781	3.19101	Sanger	12.5
AACCAACTCGTAACTG-1-WSSS_THYst9807808-He	4.88516	4.21343	Sanger	12.5
AACCAACTCTCTCAAT-1-WSSS_THYst9807808-He	7.83007	6.68468	Sanger	12.5
AACCAACTCTGGGCGT-1-WSSS_THYst9807808-He	5.05888	4.14766	Sanger	12.5
AACCACAAGGTTGACG-1-WSSS_THYst9807808-He	4.52437	4.2302	Sanger	12.5
AACCACAGTGTTTCTT-1-WSSS_THYst9807808-He	9.42202	3.68597	Sanger	12.5
AACCACAGTTGGCCTG-1-WSSS_THYst9807808-He	4.82958	4.55848	Sanger	12.5
AACCACATCAATCAGC-1-WSSS_THYst9807808-He	5.07734	3.10535	Sanger	12.5
AACCATGCAATCAAGA-1-WSSS_THYst9807808-He	14.5011	15.9421	Sanger	12.5
AACCATGCACGAGGTA-1-WSSS_THYst9807808-He	6.11106	4.8811	Sanger	12.5
AACCATGGTACGATCT-1-WSSS_THYst9807808-He	-4.16394	11.3667	Sanger	12.5
AACCATGGTAGGGTAC-1-WSSS_THYst9807808-He	3.66071	3.80025	Sanger	12.5
AACCATGGTCTGTCAA-1-WSSS_THYst9807808-He	9.83364	6.51174	Sanger	12.5
AACCCAAAGCACCCAC-1-WSSS_THYst9807808-He	6.99301	14.6707	Sanger	12.5
AACCCAAAGCGTTAGG-1-WSSS_THYst9807808-He	5.10046	4.54835	Sanger	12.5
AACCCAAAGGAATTAC-1-WSSS_THYst9807808-He	-5.04274	10.5243	Sanger	12.5
AACCCAAAGTTTGTCG-1-WSSS_THYst9807808-He	9.3055	3.65543	Sanger	12.5
AACCCAACACGCGTGT-1-WSSS_THYst9807808-He	9.11071	2.7799	Sanger	12.5
AACCCAAGTCGTTATG-1-WSSS_THYst9807808-He	-3.32491	10.7296	Sanger	12.5
AACCCAAGTTTACACG-1-WSSS_THYst9807808-He	10.0039	7.95732	Sanger	12.5
AACCCAATCCCGAGGT-1-WSSS_THYst9807808-He	4.94204	3.74166	Sanger	12.5
AACCCAATCGAACGGA-1-WSSS_THYst9807808-He	5.37979	4.43691	Sanger	12.5
AACCTGAAGACGCAGT-1-WSSS_THYst9807808-He	-6.12712	9.22327	Sanger	12.5
AACCTGACACCTGTCT-1-WSSS_THYst9807808-He	-4.17522	10.8437	Sanger	12.5
AACCTGACATTCATCT-1-WSSS_THYst9807808-He	5.34635	3.71008	Sanger	12.5
AACCTGAGTCTTCATT-1-WSSS_THYst9807808-He	12.877	1.55618	Sanger	12.5
AACCTGATCTTCTCAA-1-WSSS_THYst9807808-He	-4.39688	10.5924	Sanger	12.5
AACCTGATCTTTACAC-1-WSSS_THYst9807808-He	9.7797	7.29457	Sanger	12.5
AACCTTTAGCCAAGGT-1-WSSS_THYst9807808-He	7.75236	3.5583	Sanger	12.5
AACCTTTAGTTGGCTT-1-WSSS_THYst9807808-He	4.02207	3.74492	Sanger	12.5
AACCTTTCAGAGAAAG-1-WSSS_THYst9807808-He	5.23478	4.11969	Sanger	12.5
AACCTTTCAGAGACTG-1-WSSS_THYst9807808-He	4.92658	3.92531	Sanger	12.5
AACCTTTGTACCTAAC-1-WSSS_THYst9807808-He	8.74898	6.06045	Sanger	12.5
AACGAAAAGTAACGTA-1-WSSS_THYst9807808-He	-3.02728	10.6183	Sanger	12.5
AACGAAACAAGTTCCA-1-WSSS_THYst9807808-He	6.72902	4.31219	Sanger	12.5
AACGAAACACAAACGG-1-WSSS_THYst9807808-He	5.47685	5.70404	Sanger	12.5
AACGAAACACCAAATC-1-WSSS_THYst9807808-He	8.09812	6.60049	Sanger	12.5
AACGAAACAGACAAAT-1-WSSS_THYst9807808-He	4.1317	4.05807	Sanger	12.5
AACGAAACATCACCAA-1-WSSS_THYst9807808-He	15.4625	15.2669	Sanger	12.5
AACGAAAGTCACTCGG-1-WSSS_THYst9807808-He	-5.05317	9.80613	Sanger	12.5
AACGAAAGTGGCTTGC-1-WSSS_THYst9807808-He	8.72207	6.47884	Sanger	12.5
AACGAAAGTTGGCTAT-1-WSSS_THYst9807808-He	11.0067	1.75802	Sanger	12.5
AACGGGAAGAGGTCAC-1-WSSS_THYst9807808-He	7.44387	4.09453	Sanger	12.5
AACGGGACAGAGTAAT-1-WSSS_THYst9807808-He	11.4969	1.73856	Sanger	12.5
AACGGGAGTGGAGAAA-1-WSSS_THYst9807808-He	12.4926	2.33439	Sanger	12.5
AACGGGATCGTAGAGG-1-WSSS_THYst9807808-He	4.72072	4.0749	Sanger	12.5
AACGGGATCTCTCCGA-1-WSSS_THYst9807808-He	9.12938	2.53473	Sanger	12.5
AACGTCACATCCAATG-1-WSSS_THYst9807808-He	8.41137	6.11361	Sanger	12.5
AACGTCAGTCTAACGT-1-WSSS_THYst9807808-He	5.87933	5.55957	Sanger	12.5
AACGTCAGTCTCGGGT-1-WSSS_THYst9807808-He	5.36804	3.77034	Sanger	12.5
AACGTCAGTGAGGATC-1-WSSS_THYst9807808-He	4.77963	4.62831	Sanger	12.5
AACGTCAGTGGAACAC-1-WSSS_THYst9807808-He	4.92389	3.97638	Sanger	12.5
AACGTCAGTTCAGTAC-1-WSSS_THYst9807808-He	4.15216	4.4891	Sanger	12.5
AACGTCAGTTTACTGG-1-WSSS_THYst9807808-He	8.12161	6.06957	Sanger	12.5
AACGTCATCAAGATAG-1-WSSS_THYst9807808-He	6.52852	5.09674	Sanger	12.5
AACGTCATCCCTAGGG-1-WSSS_THYst9807808-He	5.14624	3.98389	Sanger	12.5
AACTTCTAGAAACTCA-1-WSSS_THYst9807808-He	10.3696	2.86055	Sanger	12.5
AACTTCTAGCTTGTGT-1-WSSS_THYst9807808-He	4.36	3.49515	Sanger	12.5
AACTTCTCAAGTATAG-1-WSSS_THYst9807808-He	5.60929	5.31849	Sanger	12.5
AACTTCTCATAACGGG-1-WSSS_THYst9807808-He	4.80326	4.20754	Sanger	12.5
AACTTCTGTGTTATCG-1-WSSS_THYst9807808-He	16.8132	13.4951	Sanger	12.5
AACTTCTTCAAAGGAT-1-WSSS_THYst9807808-He	19.0542	5.54879	Sanger	12.5
AACTTCTTCAGCTCTC-1-WSSS_THYst9807808-He	-4.01211	10.3493	Sanger	12.5
AACTTCTTCGTTACCC-1-WSSS_THYst9807808-He	12.0951	1.9442	Sanger	12.5
AACTTCTTCTGTCGCT-1-WSSS_THYst9807808-He	11.5264	2.44597	Sanger	12.5
AAGAACAAGAGGGTCT-1-WSSS_THYst9807808-He	9.20421	3.58657	Sanger	12.5
AAGAACAAGAGGTGCT-1-WSSS_THYst9807808-He	9.63374	2.55726	Sanger	12.5
AAGAACAAGCCTCGTG-1-WSSS_THYst9807808-He	8.45433	6.07448	Sanger	12.5
AAGAACACAGTAGAGC-1-WSSS_THYst9807808-He	13.111	1.47124	Sanger	12.5
AAGAACAGTAGGTTTC-1-WSSS_THYst9807808-He	4.80968	6.10505	Sanger	12.5
AAGAACAGTTAGCGGA-1-WSSS_THYst9807808-He	5.39174	4.65229	Sanger	12.5
AAGAACAGTTATCTGG-1-WSSS_THYst9807808-He	4.45479	3.20148	Sanger	12.5
AAGAACAGTTTCGACA-1-WSSS_THYst9807808-He	4.92547	4.56658	Sanger	12.5
AAGAACATCACGACTA-1-WSSS_THYst9807808-He	5.31607	5.05882	Sanger	12.5
AAGAACATCTTCGGTC-1-WSSS_THYst9807808-He	8.59941	2.60868	Sanger	12.5
AAGACAAAGACTCAAA-1-WSSS_THYst9807808-He	11.6116	1.98465	Sanger	12.5
AAGACAAAGATGCGAC-1-WSSS_THYst9807808-He	-4.09685	10.1119	Sanger	12.5
AAGACAACAAACTAAG-1-WSSS_THYst9807808-He	5.96252	5.29947	Sanger	12.5
AAGACAACACATACGT-1-WSSS_THYst9807808-He	4.60558	3.71992	Sanger	12.5
AAGACAAGTTGGGTAG-1-WSSS_THYst9807808-He	4.47244	3.35505	Sanger	12.5
AAGACAATCATATGGC-1-WSSS_THYst9807808-He	9.97782	2.20571	Sanger	12.5
AAGACTCAGTACGAGC-1-WSSS_THYst9807808-He	9.76298	4.07674	Sanger	12.5
AAGACTCCACAGTACT-1-WSSS_THYst9807808-He	6.65317	3.09192	Sanger	12.5
AAGACTCGTCCGAAAG-1-WSSS_THYst9807808-He	-3.78393	10.7826	Sanger	12.5
AAGACTCGTTACCCTC-1-WSSS_THYst9807808-He	5.83187	2.53737	Sanger	12.5
AAGACTCTCAAAGGTA-1-WSSS_THYst9807808-He	5.46462	5.0651	Sanger	12.5
AAGACTCTCGACTCCT-1-WSSS_THYst9807808-He	8.42306	5.74558	Sanger	12.5
AAGATAGCACTGTGAT-1-WSSS_THYst9807808-He	11.358	2.71051	Sanger	12.5
AAGATAGGTAACTAAG-1-WSSS_THYst9807808-He	7.46671	6.8844	Sanger	12.5
AAGATAGTCCCAGCGA-1-WSSS_THYst9807808-He	-4.73179	10.7372	Sanger	12.5
AAGCATCAGGGCCTCT-1-WSSS_THYst9807808-He	6.78496	6.32971	Sanger	12.5
AAGCATCAGTCTACCA-1-WSSS_THYst9807808-He	4.7471	4.62591	Sanger	12.5
AAGCATCCACAGCATT-1-WSSS_THYst9807808-He	11.9692	1.63872	Sanger	12.5
AAGCATCGTAATGCGG-1-WSSS_THYst9807808-He	7.92116	2.38446	Sanger	12.5
AAGCATCGTACGTGAG-1-WSSS_THYst9807808-He	5.09366	4.9732	Sanger	12.5
AAGCATCGTGCACGCT-1-WSSS_THYst9807808-He	8.61103	2.98297	Sanger	12.5
AAGCATCGTTGCGTAT-1-WSSS_THYst9807808-He	3.5397	3.98481	Sanger	12.5
AAGCCATAGGAAGTAG-1-WSSS_THYst9807808-He	4.80828	3.14575	Sanger	12.5
AAGCCATAGGACGGAG-1-WSSS_THYst9807808-He	3.35221	3.85609	Sanger	12.5
AAGCCATAGTACGTCT-1-WSSS_THYst9807808-He	7.12366	6.5817	Sanger	12.5
AAGCCATCACAAGTTC-1-WSSS_THYst9807808-He	5.19835	3.96633	Sanger	12.5
AAGCCATCATCGCTGG-1-WSSS_THYst9807808-He	4.45641	3.68004	Sanger	12.5
AAGCCATCATGGAATA-1-WSSS_THYst9807808-He	-2.92903	10.6221	Sanger	12.5
AAGCCATGTAAGGAGA-1-WSSS_THYst9807808-He	3.98397	2.5785	Sanger	12.5
AAGCCATGTACCAGAG-1-WSSS_THYst9807808-He	10.7772	3.3296	Sanger	12.5
AAGCCATGTCCGTTTC-1-WSSS_THYst9807808-He	5.59863	4.65767	Sanger	12.5
AAGCCATTCATGCGGC-1-WSSS_THYst9807808-He	13.0738	15.9392	Sanger	12.5
AAGCCATTCCGTGTCT-1-WSSS_THYst9807808-He	4.65304	3.67316	Sanger	12.5
AAGCGAGAGAGCGACT-1-WSSS_THYst9807808-He	-3.94587	10.4143	Sanger	12.5
AAGCGAGAGCACACCC-1-WSSS_THYst9807808-He	7.74973	6.23552	Sanger	12.5
AAGCGAGAGCTACTAC-1-WSSS_THYst9807808-He	11.4261	2.33235	Sanger	12.5
AAGCGAGAGGAAGTAG-1-WSSS_THYst9807808-He	-5.23776	5.64066	Sanger	12.5
AAGCGAGCACTAGGCC-1-WSSS_THYst9807808-He	6.17419	2.89897	Sanger	12.5
AAGCGAGCAGTGGTGA-1-WSSS_THYst9807808-He	-3.72163	11.095	Sanger	12.5
AAGCGAGTCCGGACGT-1-WSSS_THYst9807808-He	20.5436	-1.65363	Sanger	12.5
AAGCGAGTCTAGCCAA-1-WSSS_THYst9807808-He	-6.74103	7.88646	Sanger	12.5
AAGCGTTAGAAACACT-1-WSSS_THYst9807808-He	6.2446	5.03481	Sanger	12.5
AAGCGTTCACAGCATT-1-WSSS_THYst9807808-He	5.71161	5.04912	Sanger	12.5
AAGCGTTCACTTGTGA-1-WSSS_THYst9807808-He	8.85303	4.03261	Sanger	12.5
AAGCGTTCATCAGCAT-1-WSSS_THYst9807808-He	4.76418	3.60888	Sanger	12.5
AAGCGTTGTACCATAC-1-WSSS_THYst9807808-He	5.87948	5.579	Sanger	12.5
AAGCGTTGTGTCCCTT-1-WSSS_THYst9807808-He	-4.6164	10.3299	Sanger	12.5
AAGCGTTTCCATTCAT-1-WSSS_THYst9807808-He	5.33227	3.39888	Sanger	12.5
AAGCGTTTCGGAGCAA-1-WSSS_THYst9807808-He	4.54329	3.21387	Sanger	12.5
AAGCGTTTCTCCATAT-1-WSSS_THYst9807808-He	5.47268	4.98147	Sanger	12.5
AAGGAATAGAAAGTCT-1-WSSS_THYst9807808-He	5.16633	3.30671	Sanger	12.5
AAGGAATAGAGACAAG-1-WSSS_THYst9807808-He	5.12566	4.4284	Sanger	12.5
AAGGAATAGCCTAACT-1-WSSS_THYst9807808-He	3.76814	3.96656	Sanger	12.5
AAGGAATAGTAAATGC-1-WSSS_THYst9807808-He	5.79081	4.91638	Sanger	12.5
AAGGAATAGTGGTCAG-1-WSSS_THYst9807808-He	6.8673	3.58529	Sanger	12.5
AAGGAATCAACCGATT-1-WSSS_THYst9807808-He	9.44703	3.31393	Sanger	12.5
AAGGAATCATCTCCCA-1-WSSS_THYst9807808-He	9.65675	2.96428	Sanger	12.5
AAGGAATGTGGGCTTC-1-WSSS_THYst9807808-He	11.717	1.67669	Sanger	12.5
AAGGTAAAGTGACCTT-1-WSSS_THYst9807808-He	7.13471	4.43936	Sanger	12.5
AAGGTAACACCGAATT-1-WSSS_THYst9807808-He	3.62945	3.88739	Sanger	12.5
AAGGTAACACCGTGGT-1-WSSS_THYst9807808-He	20.1047	5.36812	Sanger	12.5
AAGGTAACACGTACTA-1-WSSS_THYst9807808-He	8.68255	2.64473	Sanger	12.5
AAGGTAAGTGCGACAA-1-WSSS_THYst9807808-He	18.9962	5.48211	Sanger	12.5
AAGGTAAGTTTCGGCG-1-WSSS_THYst9807808-He	9.53868	7.06728	Sanger	12.5
AAGTACCCAAAGACGC-1-WSSS_THYst9807808-He	6.26022	4.13628	Sanger	12.5
AAGTACCCAATTCACG-1-WSSS_THYst9807808-He	4.43333	3.59472	Sanger	12.5
AAGTACCCAGACACAG-1-WSSS_THYst9807808-He	-6.39366	9.15225	Sanger	12.5
AAGTACCCAGAGACTG-1-WSSS_THYst9807808-He	6.97916	3.3131	Sanger	12.5
AAGTACCCATTGGATC-1-WSSS_THYst9807808-He	7.93943	2.81827	Sanger	12.5
AAGTACCGTAGCGTCC-1-WSSS_THYst9807808-He	-4.25621	10.2745	Sanger	12.5
AAGTCGTAGAGTCGAC-1-WSSS_THYst9807808-He	5.37905	2.8876	Sanger	12.5
AAGTCGTAGGCTAAAT-1-WSSS_THYst9807808-He	10.0875	2.30209	Sanger	12.5
AAGTCGTAGTCGCCCA-1-WSSS_THYst9807808-He	12.5204	1.68321	Sanger	12.5
AAGTCGTCAAGAGGTC-1-WSSS_THYst9807808-He	-4.05863	11.0361	Sanger	12.5
AAGTCGTCAAGTGGCA-1-WSSS_THYst9807808-He	5.01138	4.19594	Sanger	12.5
AAGTCGTTCGCGAAGA-1-WSSS_THYst9807808-He	12.2521	2.19271	Sanger	12.5
AAGTGAAAGCCTCTGG-1-WSSS_THYst9807808-He	4.55512	3.70639	Sanger	12.5
AAGTGAATCTGCGGCA-1-WSSS_THYst9807808-He	5.07346	3.73804	Sanger	12.5
AAGTTCGAGTCGAAGC-1-WSSS_THYst9807808-He	3.94131	3.90985	Sanger	12.5
AAGTTCGAGTCTCTGA-1-WSSS_THYst9807808-He	5.42073	4.28884	Sanger	12.5
AAGTTCGGTAGCGTTT-1-WSSS_THYst9807808-He	5.19593	2.96084	Sanger	12.5
AATAGAGAGAGAAGGT-1-WSSS_THYst9807808-He	-2.79351	11.0167	Sanger	12.5
AATAGAGCAATTGAGA-1-WSSS_THYst9807808-He	4.61933	2.3255	Sanger	12.5
AATAGAGGTAGTGTGG-1-WSSS_THYst9807808-He	20.3733	-2.22145	Sanger	12.5
AATAGAGGTATCGCGC-1-WSSS_THYst9807808-He	15.1837	15.6138	Sanger	12.5
AATAGAGGTTGCCATA-1-WSSS_THYst9807808-He	6.03089	4.42134	Sanger	12.5
AATCACGAGCAATAGT-1-WSSS_THYst9807808-He	-5.68994	9.42404	Sanger	12.5
AATCACGAGCCTATTG-1-WSSS_THYst9807808-He	5.23882	3.73805	Sanger	12.5
AATCACGCATCCGATA-1-WSSS_THYst9807808-He	4.59579	3.87544	Sanger	12.5
AATCACGCATGACGGA-1-WSSS_THYst9807808-He	8.93261	2.164	Sanger	12.5
AATCACGGTACATACC-1-WSSS_THYst9807808-He	12.9918	1.57194	Sanger	12.5
AATCACGTCGCAGTGC-1-WSSS_THYst9807808-He	-4.42767	10.4209	Sanger	12.5
AATCGACAGTCCGCCA-1-WSSS_THYst9807808-He	8.08289	2.78527	Sanger	12.5
AATCGACGTCCTACAA-1-WSSS_THYst9807808-He	10.3962	2.74456	Sanger	12.5
AATCGACGTGGTTTAC-1-WSSS_THYst9807808-He	6.41069	4.37449	Sanger	12.5
AATCGACGTTACTCAG-1-WSSS_THYst9807808-He	10.2972	6.99251	Sanger	12.5
AATCGACTCGCCTTGT-1-WSSS_THYst9807808-He	7.58251	3.1908	Sanger	12.5
AATCGACTCTACGCGG-1-WSSS_THYst9807808-He	5.21331	3.42979	Sanger	12.5
AATCGTGAGTACAGCG-1-WSSS_THYst9807808-He	9.29219	2.5151	Sanger	12.5
AATCGTGTCATCTGTT-1-WSSS_THYst9807808-He	9.14152	1.65519	Sanger	12.5
AATCGTGTCTATCCAT-1-WSSS_THYst9807808-He	4.34577	2.74094	Sanger	12.5
AATGAAGAGCACCGAA-1-WSSS_THYst9807808-He	3.85706	4.18643	Sanger	12.5
AATGAAGAGCGCAATG-1-WSSS_THYst9807808-He	13.8406	15.7887	Sanger	12.5
AATGAAGAGTTTAGGA-1-WSSS_THYst9807808-He	-6.27595	9.1529	Sanger	12.5
AATGAAGGTTTGGAAA-1-WSSS_THYst9807808-He	4.1534	4.37057	Sanger	12.5
AATGAAGTCCAGTGCG-1-WSSS_THYst9807808-He	-3.24431	11.0181	Sanger	12.5
AATGAAGTCCGTCAAA-1-WSSS_THYst9807808-He	-3.77251	11.3391	Sanger	12.5
AATGAAGTCCTTCACG-1-WSSS_THYst9807808-He	-4.11152	11.3182	Sanger	12.5
AATGAAGTCGAACCTA-1-WSSS_THYst9807808-He	7.99551	5.19592	Sanger	12.5
AATGAAGTCGGAGATG-1-WSSS_THYst9807808-He	7.9651	6.27961	Sanger	12.5
AATGACCAGCAAGCCA-1-WSSS_THYst9807808-He	6.25639	5.35189	Sanger	12.5
AATGACCAGTACAGAT-1-WSSS_THYst9807808-He	7.66828	6.81103	Sanger	12.5
AATGACCAGTGATAAC-1-WSSS_THYst9807808-He	7.54302	6.46403	Sanger	12.5
AATGACCTCCTGCCAT-1-WSSS_THYst9807808-He	6.1558	14.1494	Sanger	12.5
AATGCCAAGATTCGAA-1-WSSS_THYst9807808-He	3.98068	1.94885	Sanger	12.5
AATGCCACATCTAACG-1-WSSS_THYst9807808-He	5.47686	4.38917	Sanger	12.5
AATGCCAGTATTGACC-1-WSSS_THYst9807808-He	7.24778	5.85736	Sanger	12.5
AATGGAAAGGTCACTT-1-WSSS_THYst9807808-He	-6.53547	5.90812	Sanger	12.5
AATGGAACAAAGTGTA-1-WSSS_THYst9807808-He	4.37356	3.5198	Sanger	12.5
AATGGAAGTCAACGCC-1-WSSS_THYst9807808-He	10.4254	3.71042	Sanger	12.5
AATGGAAGTTGGGAAC-1-WSSS_THYst9807808-He	8.67585	3.55381	Sanger	12.5
AATGGAATCGCCTTGT-1-WSSS_THYst9807808-He	3.94689	3.64054	Sanger	12.5
AATGGCTCAGCAGATG-1-WSSS_THYst9807808-He	-2.75958	10.6838	Sanger	12.5
AATGGCTGTACACTCA-1-WSSS_THYst9807808-He	-5.83191	4.5788	Sanger	12.5
AATGGCTTCATGAGTC-1-WSSS_THYst9807808-He	-4.63499	5.74163	Sanger	12.5
AATGGCTTCTCTTAAC-1-WSSS_THYst9807808-He	9.64158	1.76408	Sanger	12.5
AATGGCTTCTTCCACG-1-WSSS_THYst9807808-He	5.86235	4.47978	Sanger	12.5
AATTCCTAGGTTGGTG-1-WSSS_THYst9807808-He	6.80918	7.6854	Sanger	12.5
AATTCCTCATCATGAC-1-WSSS_THYst9807808-He	7.21393	5.68419	Sanger	12.5
AATTCCTCATGCTGCG-1-WSSS_THYst9807808-He	-3.83121	10.2605	Sanger	12.5
AATTCCTGTAATTGGA-1-WSSS_THYst9807808-He	7.79624	6.50152	Sanger	12.5
AATTCCTGTCAAAGAT-1-WSSS_THYst9807808-He	-6.35728	5.24966	Sanger	12.5
AATTCCTGTGTGGTCC-1-WSSS_THYst9807808-He	4.76994	4.47505	Sanger	12.5
AATTCCTTCCGAGATT-1-WSSS_THYst9807808-He	4.8093	4.07602	Sanger	12.5
AATTTCCCACGCCACA-1-WSSS_THYst9807808-He	-3.76894	10.8539	Sanger	12.5
AATTTCCCATGGCTGC-1-WSSS_THYst9807808-He	4.59547	4.27643	Sanger	12.5
AATTTCCGTAACGGTG-1-WSSS_THYst9807808-He	4.22583	3.64723	Sanger	12.5
AATTTCCGTACCGGAA-1-WSSS_THYst9807808-He	4.35794	4.09828	Sanger	12.5
AATTTCCGTCCAACGC-1-WSSS_THYst9807808-He	8.67613	3.90839	Sanger	12.5
AATTTCCTCTGCGGAC-1-WSSS_THYst9807808-He	5.04416	14.6051	Sanger	12.5
ACAAAGACACCTCTGT-1-WSSS_THYst9807808-He	-6.57253	7.38764	Sanger	12.5
ACAAAGAGTCACCACG-1-WSSS_THYst9807808-He	-4.31243	10.6382	Sanger	12.5
ACAAAGATCAGCTGTA-1-WSSS_THYst9807808-He	5.05402	4.98863	Sanger	12.5
ACAACCAGTGATACTC-1-WSSS_THYst9807808-He	18.8915	5.5583	Sanger	12.5
ACAAGCTAGGCATCTT-1-WSSS_THYst9807808-He	9.60749	6.88367	Sanger	12.5
ACAAGCTCAGAAATCA-1-WSSS_THYst9807808-He	5.54687	6.41397	Sanger	12.5
ACAAGCTGTCGAGTTT-1-WSSS_THYst9807808-He	7.02958	2.80483	Sanger	12.5
ACAAGCTGTGCATACT-1-WSSS_THYst9807808-He	4.01979	2.58331	Sanger	12.5
ACACAGTAGAATTTGG-1-WSSS_THYst9807808-He	7.39344	3.89969	Sanger	12.5
ACACAGTCAGAGACTG-1-WSSS_THYst9807808-He	4.74082	4.79633	Sanger	12.5
ACACAGTCAGCATGCC-1-WSSS_THYst9807808-He	4.19647	3.92322	Sanger	12.5
ACACAGTGTCGTAATC-1-WSSS_THYst9807808-He	15.5408	8.09807	Sanger	12.5
ACACAGTTCGCCAACG-1-WSSS_THYst9807808-He	6.20694	3.64848	Sanger	12.5
ACACAGTTCTCGCTCA-1-WSSS_THYst9807808-He	4.68522	3.58335	Sanger	12.5
ACACCAAAGGCGAACT-1-WSSS_THYst9807808-He	8.53447	6.73982	Sanger	12.5
ACACCAAGTCCCACGA-1-WSSS_THYst9807808-He	4.99136	3.72449	Sanger	12.5
ACACCAAGTTAAACCC-1-WSSS_THYst9807808-He	2.77371	0.658273	Sanger	12.5
ACACCAATCGTGAGAG-1-WSSS_THYst9807808-He	-4.05741	11.1986	Sanger	12.5
ACACGCGAGTAGTCCT-1-WSSS_THYst9807808-He	20.4094	-1.70377	Sanger	12.5
ACACGCGCAGCGACAA-1-WSSS_THYst9807808-He	4.73207	4.70084	Sanger	12.5
ACACGCGGTAATGCTC-1-WSSS_THYst9807808-He	5.2288	4.86109	Sanger	12.5
ACACGCGGTTAAAGTG-1-WSSS_THYst9807808-He	-5.42737	4.09342	Sanger	12.5
ACACGCGTCCATTCAT-1-WSSS_THYst9807808-He	-2.51785	11.1392	Sanger	12.5
ACACTGAAGGGAGTTC-1-WSSS_THYst9807808-He	-4.64698	10.1719	Sanger	12.5
ACACTGACAAGTTCGT-1-WSSS_THYst9807808-He	9.8066	2.52618	Sanger	12.5
ACACTGACACCAAATC-1-WSSS_THYst9807808-He	-3.92955	11.1207	Sanger	12.5
ACACTGACACGCTATA-1-WSSS_THYst9807808-He	9.85303	6.84541	Sanger	12.5
ACACTGACACGTCGTG-1-WSSS_THYst9807808-He	3.37961	4.22471	Sanger	12.5
ACACTGACAGCTACCG-1-WSSS_THYst9807808-He	9.93037	0.932485	Sanger	12.5
ACACTGAGTACAACGG-1-WSSS_THYst9807808-He	5.60307	4.05556	Sanger	12.5
ACACTGAGTACGGTTT-1-WSSS_THYst9807808-He	4.50699	2.8919	Sanger	12.5
ACACTGAGTGATGAAT-1-WSSS_THYst9807808-He	6.62228	6.01722	Sanger	12.5
ACAGAAAAGAGAGTGA-1-WSSS_THYst9807808-He	6.89275	5.21256	Sanger	12.5
ACAGAAACAACCGGAA-1-WSSS_THYst9807808-He	5.09323	2.51535	Sanger	12.5
ACAGAAACAATGAACA-1-WSSS_THYst9807808-He	10.4855	1.43953	Sanger	12.5
ACAGAAAGTAGAATAC-1-WSSS_THYst9807808-He	4.05247	4.12821	Sanger	12.5
ACAGAAATCAGGCGAA-1-WSSS_THYst9807808-He	20.407	5.22607	Sanger	12.5
ACAGAAATCGCAATTG-1-WSSS_THYst9807808-He	-3.41033	11.958	Sanger	12.5
ACAGCCGAGAAACTCA-1-WSSS_THYst9807808-He	9.57112	3.59644	Sanger	12.5
ACAGCCGAGCACACCC-1-WSSS_THYst9807808-He	-3.54738	10.9598	Sanger	12.5
ACAGCCGCACAGCCAC-1-WSSS_THYst9807808-He	5.97485	7.0205	Sanger	12.5
ACAGCCGCATCATGAC-1-WSSS_THYst9807808-He	9.84794	3.62578	Sanger	12.5
ACAGGGACAATTCTCT-1-WSSS_THYst9807808-He	4.54353	3.51109	Sanger	12.5
ACAGGGACATACGCAT-1-WSSS_THYst9807808-He	4.45434	4.40129	Sanger	12.5
ACAGGGAGTATCGCGC-1-WSSS_THYst9807808-He	3.58323	3.72615	Sanger	12.5
ACAGGGATCGAGTTGT-1-WSSS_THYst9807808-He	4.78489	3.81789	Sanger	12.5
ACAGGGATCTAGGAAA-1-WSSS_THYst9807808-He	6.21086	5.11673	Sanger	12.5
ACATCCCAGATGCTAA-1-WSSS_THYst9807808-He	8.7533	2.75126	Sanger	12.5
ACATCCCAGCTCACTA-1-WSSS_THYst9807808-He	6.05374	3.7917	Sanger	12.5
ACATCCCGTGAACCGA-1-WSSS_THYst9807808-He	19.9717	4.94365	Sanger	12.5
ACATCCCGTGTGCTTA-1-WSSS_THYst9807808-He	4.35235	3.36115	Sanger	12.5
ACATCCCGTTGACTAC-1-WSSS_THYst9807808-He	4.7361	2.64376	Sanger	12.5
ACATCCCTCCACCTGT-1-WSSS_THYst9807808-He	-4.60023	10.1811	Sanger	12.5
ACATCGAAGTTATGGA-1-WSSS_THYst9807808-He	-4.46415	10.172	Sanger	12.5
ACATCGACAAAGTGTA-1-WSSS_THYst9807808-He	4.90295	3.6053	Sanger	12.5
ACATCGACATGGCTAT-1-WSSS_THYst9807808-He	4.96076	4.91138	Sanger	12.5
ACATCGACATGTCTAG-1-WSSS_THYst9807808-He	4.42768	3.92224	Sanger	12.5
ACATCGATCAGTGCGC-1-WSSS_THYst9807808-He	9.37449	6.93293	Sanger	12.5
ACATCGATCGGAGATG-1-WSSS_THYst9807808-He	4.5116	4.52652	Sanger	12.5
ACATGCAAGATTGAGT-1-WSSS_THYst9807808-He	3.68935	4.08074	Sanger	12.5
ACATGCAAGCCATTGT-1-WSSS_THYst9807808-He	5.85786	3.96664	Sanger	12.5
ACATGCAAGCTACTAC-1-WSSS_THYst9807808-He	-3.85612	11.6193	Sanger	12.5
ACATGCAAGCTGTTAC-1-WSSS_THYst9807808-He	7.50413	6.17351	Sanger	12.5
ACATGCAAGCTTCATG-1-WSSS_THYst9807808-He	4.66548	4.52985	Sanger	12.5
ACATGCAAGTGCTACT-1-WSSS_THYst9807808-He	8.2414	5.3187	Sanger	12.5
ACATGCACACAAACGG-1-WSSS_THYst9807808-He	8.82144	2.86138	Sanger	12.5
ACATGCACACGTTCGG-1-WSSS_THYst9807808-He	6.08749	3.50767	Sanger	12.5
ACATGCAGTCATAACC-1-WSSS_THYst9807808-He	-4.15709	9.97997	Sanger	12.5
ACATGCAGTTAAAGTG-1-WSSS_THYst9807808-He	6.08886	3.79328	Sanger	12.5
ACATGCATCGAGCCTG-1-WSSS_THYst9807808-He	3.70343	2.96988	Sanger	12.5
ACATGCATCGGTCTGG-1-WSSS_THYst9807808-He	5.16274	4.51952	Sanger	12.5
ACATGCATCTGAGAGG-1-WSSS_THYst9807808-He	6.9797	5.62239	Sanger	12.5
ACATTTCAGACCCTTA-1-WSSS_THYst9807808-He	9.69764	7.30784	Sanger	12.5
ACATTTCAGCATTGAA-1-WSSS_THYst9807808-He	7.56419	5.38151	Sanger	12.5
ACATTTCAGCTCCGAC-1-WSSS_THYst9807808-He	11.2092	2.53882	Sanger	12.5
ACATTTCCAAGCGAGT-1-WSSS_THYst9807808-He	-2.98874	11.3618	Sanger	12.5
ACATTTCCACGCTGAC-1-WSSS_THYst9807808-He	6.89087	6.04644	Sanger	12.5
ACATTTCGTAGACACG-1-WSSS_THYst9807808-He	5.39494	1.95246	Sanger	12.5
ACATTTCGTCCACACG-1-WSSS_THYst9807808-He	4.80506	4.60092	Sanger	12.5
ACATTTCTCAGTGTCA-1-WSSS_THYst9807808-He	-4.24238	10.3664	Sanger	12.5
ACATTTCTCGTTCATT-1-WSSS_THYst9807808-He	8.05174	5.40835	Sanger	12.5
ACATTTCTCTCGAGTA-1-WSSS_THYst9807808-He	-3.88781	10.889	Sanger	12.5
ACATTTCTCTGATTCT-1-WSSS_THYst9807808-He	4.68592	4.03761	Sanger	12.5
ACCAAACAGGCTCCCA-1-WSSS_THYst9807808-He	10.5263	2.56628	Sanger	12.5
ACCAAACAGGCTTAGG-1-WSSS_THYst9807808-He	-3.71484	11.2035	Sanger	12.5
ACCAAACCACTCCACT-1-WSSS_THYst9807808-He	5.21452	5.48872	Sanger	12.5
ACCAAACCAGACCGCT-1-WSSS_THYst9807808-He	-3.80984	11.5478	Sanger	12.5
ACCAAACCATAAGCAA-1-WSSS_THYst9807808-He	4.88092	5.0499	Sanger	12.5
ACCAAACCATGACGGA-1-WSSS_THYst9807808-He	-4.44905	10.1212	Sanger	12.5
ACCAAACCATGGGTCC-1-WSSS_THYst9807808-He	19.7373	5.18179	Sanger	12.5
ACCAAACGTACAAAGT-1-WSSS_THYst9807808-He	8.55857	1.40145	Sanger	12.5
ACCAAACGTCAGTCTA-1-WSSS_THYst9807808-He	9.47385	6.24859	Sanger	12.5
ACCAACAAGGCCCGTT-1-WSSS_THYst9807808-He	6.92259	5.64751	Sanger	12.5
ACCAACAAGTGCTAGG-1-WSSS_THYst9807808-He	9.94007	2.01761	Sanger	12.5
ACCAACACAGCAATTC-1-WSSS_THYst9807808-He	7.38721	5.85294	Sanger	12.5
ACCAACAGTCGAATGG-1-WSSS_THYst9807808-He	6.4209	4.44558	Sanger	12.5
ACCAACAGTCGAGCAA-1-WSSS_THYst9807808-He	4.98886	4.60847	Sanger	12.5
ACCAACAGTCGGTACC-1-WSSS_THYst9807808-He	4.82666	4.52686	Sanger	12.5
ACCAACAGTTACCCTC-1-WSSS_THYst9807808-He	6.85825	4.58403	Sanger	12.5
ACCAACATCGACACTA-1-WSSS_THYst9807808-He	9.46774	7.12447	Sanger	12.5
ACCAACATCGCGCTGA-1-WSSS_THYst9807808-He	4.84429	4.36038	Sanger	12.5
ACCAACATCTATACGG-1-WSSS_THYst9807808-He	4.63168	4.81269	Sanger	12.5
ACCAACATCTTCCCGA-1-WSSS_THYst9807808-He	8.75032	6.97642	Sanger	12.5
ACCACAACAGTCCGTG-1-WSSS_THYst9807808-He	20.531	-1.86712	Sanger	12.5
ACCACAAGTACTGCGC-1-WSSS_THYst9807808-He	10.7745	2.42412	Sanger	12.5
ACCACAAGTAGATGTA-1-WSSS_THYst9807808-He	11.606	2.39809	Sanger	12.5
ACCACAATCCGTTTCG-1-WSSS_THYst9807808-He	3.6357	3.89278	Sanger	12.5
ACCACAATCGTGTCAA-1-WSSS_THYst9807808-He	8.93108	6.92335	Sanger	12.5
ACCATTTAGCTCATAC-1-WSSS_THYst9807808-He	5.56515	2.54829	Sanger	12.5
ACCATTTCATCGATGT-1-WSSS_THYst9807808-He	4.86579	4.55723	Sanger	12.5
ACCATTTGTACGGATG-1-WSSS_THYst9807808-He	10.2328	3.88736	Sanger	12.5
ACCATTTGTAGGATAT-1-WSSS_THYst9807808-He	-4.92149	9.93824	Sanger	12.5
ACCATTTTCATTCGGA-1-WSSS_THYst9807808-He	14.5927	15.8253	Sanger	12.5
ACCATTTTCTAGGCCG-1-WSSS_THYst9807808-He	8.75331	6.25582	Sanger	12.5
ACCCAAAAGTGGTTCT-1-WSSS_THYst9807808-He	7.96128	6.70247	Sanger	12.5
ACCCAAACAGCACGAA-1-WSSS_THYst9807808-He	8.50903	6.96045	Sanger	12.5
ACCCAAACAGGCTATT-1-WSSS_THYst9807808-He	20.1554	5.69157	Sanger	12.5
ACCCAAACATAGGAGC-1-WSSS_THYst9807808-He	7.22769	6.8092	Sanger	12.5
ACCCAAAGTGAGTAAT-1-WSSS_THYst9807808-He	-4.56168	10.7381	Sanger	12.5
ACCCAAAGTTATCCAG-1-WSSS_THYst9807808-He	4.61191	4.29365	Sanger	12.5
ACCCAAATCCACACCT-1-WSSS_THYst9807808-He	4.72424	2.65792	Sanger	12.5
ACCCAAATCCCATAGA-1-WSSS_THYst9807808-He	6.71934	3.47588	Sanger	12.5
ACCCTCAAGAGTCAGC-1-WSSS_THYst9807808-He	9.20191	6.82102	Sanger	12.5
ACCCTCAAGCCTATTG-1-WSSS_THYst9807808-He	-5.47145	4.34835	Sanger	12.5
ACCCTCAAGGTTCAGG-1-WSSS_THYst9807808-He	-6.44988	7.79039	Sanger	12.5
ACCCTCACAAGGAGTC-1-WSSS_THYst9807808-He	4.43399	4.06879	Sanger	12.5
ACCCTCAGTAACCCTA-1-WSSS_THYst9807808-He	8.04687	2.11846	Sanger	12.5
ACCCTCAGTAGGCTGA-1-WSSS_THYst9807808-He	9.07024	6.76612	Sanger	12.5
ACCCTCAGTCGGAAAC-1-WSSS_THYst9807808-He	-3.47862	11.1079	Sanger	12.5
ACCCTTGAGCCTTTCC-1-WSSS_THYst9807808-He	6.87456	4.44483	Sanger	12.5
ACCCTTGAGCTCGCAC-1-WSSS_THYst9807808-He	9.34276	6.19268	Sanger	12.5
ACCCTTGAGGTGGTTG-1-WSSS_THYst9807808-He	6.57011	2.7474	Sanger	12.5
ACCCTTGCAGACGCTC-1-WSSS_THYst9807808-He	4.44882	3.30961	Sanger	12.5
ACCCTTGGTGTTGATC-1-WSSS_THYst9807808-He	12.6696	2.2907	Sanger	12.5
ACCCTTGTCACAGTGT-1-WSSS_THYst9807808-He	9.14439	6.28605	Sanger	12.5
ACCGTTCAGCCATCCG-1-WSSS_THYst9807808-He	4.79641	3.96783	Sanger	12.5
ACCGTTCAGCCTAGGA-1-WSSS_THYst9807808-He	14.0222	1.61886	Sanger	12.5
ACCGTTCAGTTGTCGT-1-WSSS_THYst9807808-He	4.85711	2.27174	Sanger	12.5
ACCGTTCCACTATCCC-1-WSSS_THYst9807808-He	5.27024	4.77466	Sanger	12.5
ACCGTTCGTCGAAGCA-1-WSSS_THYst9807808-He	15.5989	8.0921	Sanger	12.5
ACCGTTCTCCTATGGA-1-WSSS_THYst9807808-He	7.62889	6.17615	Sanger	12.5
ACCGTTCTCGTGCTCT-1-WSSS_THYst9807808-He	10.1218	3.54511	Sanger	12.5
ACCGTTCTCTAGATCG-1-WSSS_THYst9807808-He	9.29695	6.61576	Sanger	12.5
ACCTACCAGGTAAAGG-1-WSSS_THYst9807808-He	4.33081	4.04248	Sanger	12.5
ACCTACCAGTTACGTC-1-WSSS_THYst9807808-He	7.06362	6.63147	Sanger	12.5
ACCTACCCATGGCACC-1-WSSS_THYst9807808-He	4.61762	2.09716	Sanger	12.5
ACCTACCGTCTAGTGT-1-WSSS_THYst9807808-He	-4.17219	11.6661	Sanger	12.5
ACCTACCGTTTGCCGG-1-WSSS_THYst9807808-He	5.01966	3.76997	Sanger	12.5
ACCTACCTCCAGCAAT-1-WSSS_THYst9807808-He	3.8755	4.11613	Sanger	12.5
ACCTGAACACTTCTCG-1-WSSS_THYst9807808-He	13.5221	1.59006	Sanger	12.5
ACCTGAACAGCAGAAC-1-WSSS_THYst9807808-He	-6.99984	7.03919	Sanger	12.5
ACCTGTCAGCTCGACC-1-WSSS_THYst9807808-He	10.2247	4.044	Sanger	12.5
ACCTGTCGTGTCATTG-1-WSSS_THYst9807808-He	9.67171	2.81666	Sanger	12.5
ACGATCACATACCGTA-1-WSSS_THYst9807808-He	2.28223	9.16463	Sanger	12.5
ACGATCACATGTGTCA-1-WSSS_THYst9807808-He	4.78739	4.31682	Sanger	12.5
ACGATCAGTACAGGTG-1-WSSS_THYst9807808-He	5.32526	3.78414	Sanger	12.5
ACGATCAGTACCGGCT-1-WSSS_THYst9807808-He	2.90704	3.2491	Sanger	12.5
ACGATCATCACGGGCT-1-WSSS_THYst9807808-He	5.29844	4.15666	Sanger	12.5
ACGATCATCCGTAATG-1-WSSS_THYst9807808-He	-4.47739	10.0436	Sanger	12.5
ACGATGTAGTAGATCA-1-WSSS_THYst9807808-He	7.70298	6.41511	Sanger	12.5
ACGATGTCAGGTATGG-1-WSSS_THYst9807808-He	15.7742	15.7613	Sanger	12.5
ACGATGTGTCCTACGG-1-WSSS_THYst9807808-He	18.8218	4.6428	Sanger	12.5
ACGATGTGTCTTCGAA-1-WSSS_THYst9807808-He	6.67525	3.62982	Sanger	12.5
ACGATGTGTGTAACGG-1-WSSS_THYst9807808-He	9.47042	7.13128	Sanger	12.5
ACGATGTTCCCATAGA-1-WSSS_THYst9807808-He	-3.44445	11.0348	Sanger	12.5
ACGCACGAGAACAGGA-1-WSSS_THYst9807808-He	5.32483	3.6454	Sanger	12.5
ACGCACGAGTAGAGTT-1-WSSS_THYst9807808-He	7.5573	5.45862	Sanger	12.5
ACGCACGCACTACCGG-1-WSSS_THYst9807808-He	5.40691	4.21892	Sanger	12.5
ACGCACGCAGCTGCCA-1-WSSS_THYst9807808-He	-4.13837	10.4016	Sanger	12.5
ACGCACGCATAGTCAC-1-WSSS_THYst9807808-He	9.44103	2.05641	Sanger	12.5
ACGCACGCATGACAAA-1-WSSS_THYst9807808-He	11.4115	1.94385	Sanger	12.5
ACGCACGTCGTGGAAG-1-WSSS_THYst9807808-He	8.95913	6.17089	Sanger	12.5
ACGGAAGAGGCATCTT-1-WSSS_THYst9807808-He	13.0184	1.62428	Sanger	12.5
ACGGAAGAGGGACCAT-1-WSSS_THYst9807808-He	15.1981	15.6408	Sanger	12.5
ACGGAAGAGTTCCGGC-1-WSSS_THYst9807808-He	-6.66826	8.63114	Sanger	12.5
ACGGAAGCAAAGAGTT-1-WSSS_THYst9807808-He	20.623	-2.56226	Sanger	12.5
ACGGAAGGTCAGGAGT-1-WSSS_THYst9807808-He	10.2973	1.65762	Sanger	12.5
ACGGAAGGTGGCTGAA-1-WSSS_THYst9807808-He	8.6791	6.37973	Sanger	12.5
ACGGAAGGTGTCGCTG-1-WSSS_THYst9807808-He	9.5365	7.1364	Sanger	12.5
ACGGAAGTCCTGATAG-1-WSSS_THYst9807808-He	8.52276	6.52773	Sanger	12.5
ACGGAAGTCTCCGAGG-1-WSSS_THYst9807808-He	4.20665	4.34332	Sanger	12.5
ACGGGTCAGATGATTG-1-WSSS_THYst9807808-He	4.9509	3.71316	Sanger	12.5
ACGGGTCAGCCAGAGT-1-WSSS_THYst9807808-He	5.01053	3.83072	Sanger	12.5
ACGGGTCAGCGACTTT-1-WSSS_THYst9807808-He	4.21476	4.18609	Sanger	12.5
ACGGGTCAGGGCCTCT-1-WSSS_THYst9807808-He	4.49375	3.80713	Sanger	12.5
ACGGGTCGTAACACCT-1-WSSS_THYst9807808-He	13.6952	1.5676	Sanger	12.5
ACGGGTCGTAGACAGC-1-WSSS_THYst9807808-He	4.6033	3.29747	Sanger	12.5
ACGGGTCGTCACCGCA-1-WSSS_THYst9807808-He	-5.70345	4.31032	Sanger	12.5
ACGGGTCGTGAATGTA-1-WSSS_THYst9807808-He	14.1573	16.1331	Sanger	12.5
ACGGGTCGTGGCTGAA-1-WSSS_THYst9807808-He	9.61294	2.33099	Sanger	12.5
ACGGGTCTCCGCAACG-1-WSSS_THYst9807808-He	5.07277	4.73177	Sanger	12.5
ACGGGTCTCGTGCGAC-1-WSSS_THYst9807808-He	5.11392	3.45151	Sanger	12.5
ACGGTCGCATAATCCG-1-WSSS_THYst9807808-He	8.0299	6.42321	Sanger	12.5
ACGGTCGGTGAGCAGT-1-WSSS_THYst9807808-He	6.89016	5.80695	Sanger	12.5
ACGGTTACACGACCTG-1-WSSS_THYst9807808-He	5.14011	3.95638	Sanger	12.5
ACGGTTACATACCGTA-1-WSSS_THYst9807808-He	4.20135	4.42994	Sanger	12.5
ACGGTTACATGCGTGC-1-WSSS_THYst9807808-He	9.31416	3.23232	Sanger	12.5
ACGGTTAGTCACGCTG-1-WSSS_THYst9807808-He	7.97149	6.55814	Sanger	12.5
ACGGTTATCAATCCAG-1-WSSS_THYst9807808-He	7.41893	7.36011	Sanger	12.5
ACGGTTATCACCGGGT-1-WSSS_THYst9807808-He	5.49634	5.22346	Sanger	12.5
ACGGTTATCATCTATC-1-WSSS_THYst9807808-He	8.92958	3.61291	Sanger	12.5
ACGGTTATCGCTCTCA-1-WSSS_THYst9807808-He	-3.21138	10.5784	Sanger	12.5
ACGGTTATCTCCGAAA-1-WSSS_THYst9807808-He	5.57708	2.60483	Sanger	12.5
ACGTAACAGCTACAAA-1-WSSS_THYst9807808-He	7.77935	17.0603	Sanger	12.5
ACGTAACAGGTATAGT-1-WSSS_THYst9807808-He	8.54302	6.23409	Sanger	12.5
ACGTAACAGTTACGTC-1-WSSS_THYst9807808-He	4.41629	3.39588	Sanger	12.5
ACGTAACCATGGTGGA-1-WSSS_THYst9807808-He	7.51687	3.36045	Sanger	12.5
ACGTAACGTAAGCGGT-1-WSSS_THYst9807808-He	10.6056	2.24763	Sanger	12.5
ACGTAACTCTGTAAGC-1-WSSS_THYst9807808-He	-3.81461	11.4196	Sanger	12.5
ACGTACAAGGGTTAGC-1-WSSS_THYst9807808-He	6.06756	4.24307	Sanger	12.5
ACGTACACAGCAGTAG-1-WSSS_THYst9807808-He	5.15535	3.47257	Sanger	12.5
ACGTACACAGCCTATA-1-WSSS_THYst9807808-He	5.27528	3.03602	Sanger	12.5
ACGTACACAGTGTGGA-1-WSSS_THYst9807808-He	12.7315	2.40694	Sanger	12.5
ACGTACAGTATTCCTT-1-WSSS_THYst9807808-He	6.5334	5.14342	Sanger	12.5
ACGTACATCAGTGCGC-1-WSSS_THYst9807808-He	5.58626	5.55217	Sanger	12.5
ACGTACATCGCTAAAC-1-WSSS_THYst9807808-He	5.76561	2.5278	Sanger	12.5
ACGTAGTAGAAAGTCT-1-WSSS_THYst9807808-He	-6.60776	7.33014	Sanger	12.5
ACGTAGTAGGGAGGAC-1-WSSS_THYst9807808-He	8.81523	3.36616	Sanger	12.5
ACGTAGTCACTTGTCC-1-WSSS_THYst9807808-He	-3.05633	10.8611	Sanger	12.5
ACGTAGTCAGGCGAAT-1-WSSS_THYst9807808-He	12.5249	2.22034	Sanger	12.5
ACGTAGTCATCTCATT-1-WSSS_THYst9807808-He	-4.78804	9.89332	Sanger	12.5
ACGTAGTGTGAGTTTC-1-WSSS_THYst9807808-He	9.98397	2.04344	Sanger	12.5
ACGTAGTTCAGTCATG-1-WSSS_THYst9807808-He	5.38913	15.1038	Sanger	12.5
ACGTAGTTCATTCCTA-1-WSSS_THYst9807808-He	5.31387	5.89368	Sanger	12.5
ACGTAGTTCTGATTCT-1-WSSS_THYst9807808-He	5.53373	3.30575	Sanger	12.5
ACGTCCTAGAATCCCT-1-WSSS_THYst9807808-He	-6.46761	5.56607	Sanger	12.5
ACGTCCTAGGCATTTC-1-WSSS_THYst9807808-He	6.43486	3.94113	Sanger	12.5
ACGTCCTCATAGTCGT-1-WSSS_THYst9807808-He	6.04069	4.14222	Sanger	12.5
ACGTCCTTCATTCACT-1-WSSS_THYst9807808-He	4.17721	4.36367	Sanger	12.5
ACGTCCTTCTCGGTCT-1-WSSS_THYst9807808-He	4.96195	2.9722	Sanger	12.5
ACGTCCTTCTGGTGGC-1-WSSS_THYst9807808-He	4.65258	2.39537	Sanger	12.5
ACGTTCCCACTAGGCC-1-WSSS_THYst9807808-He	8.31812	6.2129	Sanger	12.5
ACGTTCCGTCAGATTC-1-WSSS_THYst9807808-He	5.60112	5.75655	Sanger	12.5
ACGTTCCTCATCAGTG-1-WSSS_THYst9807808-He	6.63404	4.89599	Sanger	12.5
ACTACGAAGCCTGAGA-1-WSSS_THYst9807808-He	10.0767	3.70504	Sanger	12.5
ACTACGAAGGGTTTCT-1-WSSS_THYst9807808-He	-6.69107	8.39403	Sanger	12.5
ACTACGAAGGTTCTAC-1-WSSS_THYst9807808-He	5.26388	3.65182	Sanger	12.5
ACTACGAAGTATGTAG-1-WSSS_THYst9807808-He	9.012	2.63104	Sanger	12.5
ACTACGACACTTGTCC-1-WSSS_THYst9807808-He	-6.92707	6.96954	Sanger	12.5
ACTACGACAGTATTCG-1-WSSS_THYst9807808-He	4.47818	6.30766	Sanger	12.5
ACTACGAGTGAAAGTT-1-WSSS_THYst9807808-He	5.92539	4.19514	Sanger	12.5
ACTACGATCTGATGGT-1-WSSS_THYst9807808-He	11.5111	2.29732	Sanger	12.5
ACTATCTCAAATCAGA-1-WSSS_THYst9807808-He	6.13211	4.92535	Sanger	12.5
ACTATCTCAACTACGT-1-WSSS_THYst9807808-He	8.23975	6.31337	Sanger	12.5
ACTATCTGTAGAGTTA-1-WSSS_THYst9807808-He	6.62428	4.09596	Sanger	12.5
ACTATGGAGTCTTCCC-1-WSSS_THYst9807808-He	4.90192	3.00858	Sanger	12.5
ACTATGGGTGGTGATG-1-WSSS_THYst9807808-He	5.35543	3.76249	Sanger	12.5
ACTATGGTCGCTAAAC-1-WSSS_THYst9807808-He	4.63636	2.06357	Sanger	12.5
ACTATGGTCTTTCTAG-1-WSSS_THYst9807808-He	-3.36923	10.7046	Sanger	12.5
ACTATTCAGGAACGAA-1-WSSS_THYst9807808-He	5.96672	5.30367	Sanger	12.5
ACTATTCCAAGGGCAT-1-WSSS_THYst9807808-He	7.05165	4.99834	Sanger	12.5
ACTATTCCACATTACG-1-WSSS_THYst9807808-He	-6.7213	6.16897	Sanger	12.5
ACTATTCCAGAGGCTA-1-WSSS_THYst9807808-He	9.47805	7.26113	Sanger	12.5
ACTATTCCAGTATGAA-1-WSSS_THYst9807808-He	8.3386	6.50087	Sanger	12.5
ACTATTCCATCTCAAG-1-WSSS_THYst9807808-He	8.63451	6.03626	Sanger	12.5
ACTATTCGTAGGACTG-1-WSSS_THYst9807808-He	8.70178	3.81214	Sanger	12.5
ACTATTCGTCCAAATC-1-WSSS_THYst9807808-He	-4.50908	10.413	Sanger	12.5
ACTATTCGTCGTCTCT-1-WSSS_THYst9807808-He	6.71271	3.23483	Sanger	12.5
ACTATTCTCAGACTGT-1-WSSS_THYst9807808-He	10.206	2.92057	Sanger	12.5
ACTCCCAAGCTGGTGA-1-WSSS_THYst9807808-He	7.68204	6.83242	Sanger	12.5
ACTCCCAAGGTAGCCA-1-WSSS_THYst9807808-He	4.39057	3.49268	Sanger	12.5
ACTCCCAAGTACTGTC-1-WSSS_THYst9807808-He	5.35578	4.94045	Sanger	12.5
ACTCTCGCAGGCGATA-1-WSSS_THYst9807808-He	11.1307	2.571	Sanger	12.5
ACTCTCGGTATTGAGA-1-WSSS_THYst9807808-He	8.90964	6.2493	Sanger	12.5
ACTCTCGGTGCAAGAC-1-WSSS_THYst9807808-He	7.50403	4.43334	Sanger	12.5
ACTCTCGTCCGATCTC-1-WSSS_THYst9807808-He	6.59896	5.79267	Sanger	12.5
ACTCTCGTCGCAGAGA-1-WSSS_THYst9807808-He	20.1897	5.76289	Sanger	12.5
ACTGATGAGCAGGTCA-1-WSSS_THYst9807808-He	8.22195	16.1703	Sanger	12.5
ACTGATGAGCTGAGCA-1-WSSS_THYst9807808-He	9.52151	2.61474	Sanger	12.5
ACTGATGCAAGTGGTG-1-WSSS_THYst9807808-He	9.74015	2.67715	Sanger	12.5
ACTGATGCACAACCGC-1-WSSS_THYst9807808-He	5.90583	4.72784	Sanger	12.5
ACTGATGGTCACCGCA-1-WSSS_THYst9807808-He	5.14351	3.89612	Sanger	12.5
ACTGATGGTTTCGGCG-1-WSSS_THYst9807808-He	4.4551	3.89091	Sanger	12.5
ACTGATGTCCACGTCT-1-WSSS_THYst9807808-He	6.91571	6.01813	Sanger	12.5
ACTGATGTCGTGGTAT-1-WSSS_THYst9807808-He	-3.71641	10.6362	Sanger	12.5
ACTGATGTCTAGGAAA-1-WSSS_THYst9807808-He	-3.85175	10.922	Sanger	12.5
ACTGATGTCTTCCCAG-1-WSSS_THYst9807808-He	8.56238	2.49895	Sanger	12.5
ACTGCAAAGATTGACA-1-WSSS_THYst9807808-He	8.95908	2.63754	Sanger	12.5
ACTGCAAAGCGATGGT-1-WSSS_THYst9807808-He	7.63973	3.56214	Sanger	12.5
ACTGCAAGTGTACGCC-1-WSSS_THYst9807808-He	8.12043	6.88161	Sanger	12.5
ACTGCAAGTTTCTTAC-1-WSSS_THYst9807808-He	7.14687	6.8263	Sanger	12.5
ACTGCAATCGAGTACT-1-WSSS_THYst9807808-He	5.88098	14.5442	Sanger	12.5
ACTGCAATCTAAGCCA-1-WSSS_THYst9807808-He	-5.1235	9.88912	Sanger	12.5
ACTGTCCAGTCGAAAT-1-WSSS_THYst9807808-He	8.42766	5.79531	Sanger	12.5
ACTGTCCAGTTGTACC-1-WSSS_THYst9807808-He	9.96708	2.76918	Sanger	12.5
ACTGTCCCACGATTCA-1-WSSS_THYst9807808-He	11.666	1.21781	Sanger	12.5
ACTGTCCCATCGATCA-1-WSSS_THYst9807808-He	9.89614	1.85588	Sanger	12.5
ACTGTCCGTAGGGAGG-1-WSSS_THYst9807808-He	5.15035	14.4193	Sanger	12.5
ACTGTCCTCTCATGGA-1-WSSS_THYst9807808-He	-6.81097	6.30895	Sanger	12.5
ACTGTGAAGATAGCTA-1-WSSS_THYst9807808-He	19.2657	5.36637	Sanger	12.5
ACTGTGAAGGGCAGAG-1-WSSS_THYst9807808-He	11.8934	3.89859	Sanger	12.5
ACTGTGACATAGAAAC-1-WSSS_THYst9807808-He	11.5265	3.91555	Sanger	12.5
ACTGTGAGTACCATAC-1-WSSS_THYst9807808-He	8.76644	6.66057	Sanger	12.5
ACTGTGAGTCATCCCT-1-WSSS_THYst9807808-He	4.50851	3.64573	Sanger	12.5
ACTGTGAGTTTACACG-1-WSSS_THYst9807808-He	5.90106	5.53654	Sanger	12.5
ACTTAGGAGCGGATCA-1-WSSS_THYst9807808-He	6.64879	4.14347	Sanger	12.5
ACTTAGGCAAGCGCTC-1-WSSS_THYst9807808-He	6.57425	3.50703	Sanger	12.5
ACTTAGGCAAGGTCTT-1-WSSS_THYst9807808-He	-3.83178	11.4748	Sanger	12.5
ACTTAGGCACAAATAG-1-WSSS_THYst9807808-He	-2.971	10.5845	Sanger	12.5
ACTTAGGCAGAGCGTA-1-WSSS_THYst9807808-He	5.01699	4.33284	Sanger	12.5
ACTTAGGTCCCTCGTA-1-WSSS_THYst9807808-He	-4.27651	11.5838	Sanger	12.5
ACTTAGGTCCCTTGGT-1-WSSS_THYst9807808-He	4.36748	3.74634	Sanger	12.5
ACTTAGGTCTCCGAAA-1-WSSS_THYst9807808-He	7.36154	6.56075	Sanger	12.5
ACTTATCAGACTAAGT-1-WSSS_THYst9807808-He	4.56019	2.84857	Sanger	12.5
ACTTATCAGGTAGACC-1-WSSS_THYst9807808-He	-4.47479	11.883	Sanger	12.5
ACTTATCCAGCAGATG-1-WSSS_THYst9807808-He	9.68175	6.40739	Sanger	12.5
ACTTATCCAGTCAGTT-1-WSSS_THYst9807808-He	3.43632	4.03545	Sanger	12.5
ACTTATCCATAACCCA-1-WSSS_THYst9807808-He	6.93233	4.7166	Sanger	12.5
ACTTATCGTACGACAG-1-WSSS_THYst9807808-He	11.6605	2.17439	Sanger	12.5
ACTTATCGTACGATTC-1-WSSS_THYst9807808-He	2.37466	2.07654	Sanger	12.5
ACTTATCGTAGGTTTC-1-WSSS_THYst9807808-He	7.1538	6.48397	Sanger	12.5
ACTTATCGTGATACTC-1-WSSS_THYst9807808-He	5.22125	0.864502	Sanger	12.5
ACTTATCGTTGCTAGT-1-WSSS_THYst9807808-He	-6.80823	7.8488	Sanger	12.5
ACTTATCTCGTTGTGA-1-WSSS_THYst9807808-He	19.3963	6.03518	Sanger	12.5
ACTTATCTCTCAATCT-1-WSSS_THYst9807808-He	4.9322	3.06835	Sanger	12.5
ACTTCCGAGAGTATAC-1-WSSS_THYst9807808-He	-4.82621	9.73636	Sanger	12.5
ACTTCCGGTCGTACAT-1-WSSS_THYst9807808-He	-4.66664	10.1238	Sanger	12.5
ACTTCCGGTGGTCCGT-1-WSSS_THYst9807808-He	5.78989	4.64403	Sanger	12.5
ACTTCCGTCCAAGAGG-1-WSSS_THYst9807808-He	8.99477	1.94511	Sanger	12.5
ACTTCGCAGACCCGCT-1-WSSS_THYst9807808-He	5.89995	6.4792	Sanger	12.5
ACTTCGCAGGGACCAT-1-WSSS_THYst9807808-He	8.35545	3.3388	Sanger	12.5
ACTTCGCCAATGCAGG-1-WSSS_THYst9807808-He	7.47161	16.514	Sanger	12.5
ACTTCGCCACATTGTG-1-WSSS_THYst9807808-He	-5.77102	8.232	Sanger	12.5
ACTTCGCCAGATAAAC-1-WSSS_THYst9807808-He	4.52613	4.16602	Sanger	12.5
ACTTCGCGTCAAGCCC-1-WSSS_THYst9807808-He	4.70481	3.65225	Sanger	12.5
ACTTCGCTCGCTTGAA-1-WSSS_THYst9807808-He	4.57101	3.72548	Sanger	12.5
ACTTCGCTCTACCTTA-1-WSSS_THYst9807808-He	-3.51264	11.1024	Sanger	12.5
ACTTTCAAGAGCAGAA-1-WSSS_THYst9807808-He	7.00001	3.39769	Sanger	12.5
ACTTTCAAGAGGGTGG-1-WSSS_THYst9807808-He	6.20178	5.35738	Sanger	12.5
ACTTTCAAGATACTGA-1-WSSS_THYst9807808-He	7.55301	5.87503	Sanger	12.5
ACTTTCAAGGCTTTCA-1-WSSS_THYst9807808-He	-4.01793	11.0485	Sanger	12.5
ACTTTCACAAGCAATA-1-WSSS_THYst9807808-He	5.17839	3.6266	Sanger	12.5
ACTTTCAGTCTCAGGC-1-WSSS_THYst9807808-He	-3.78768	10.7775	Sanger	12.5
ACTTTCAGTGCGGTAA-1-WSSS_THYst9807808-He	-4.21391	10.0877	Sanger	12.5
ACTTTCATCGTCTAAG-1-WSSS_THYst9807808-He	-5.26578	4.06606	Sanger	12.5
ACTTTCATCTCTCCGA-1-WSSS_THYst9807808-He	5.85936	4.04456	Sanger	12.5
ACTTTGTAGCTCCCTT-1-WSSS_THYst9807808-He	8.65825	6.2409	Sanger	12.5
ACTTTGTCAAGCGAAC-1-WSSS_THYst9807808-He	-4.29152	10.6796	Sanger	12.5
ACTTTGTCACAATGTC-1-WSSS_THYst9807808-He	3.99939	4.91325	Sanger	12.5
ACTTTGTCACCTGAAT-1-WSSS_THYst9807808-He	4.4452	6.77181	Sanger	12.5
ACTTTGTCAGCTCTGG-1-WSSS_THYst9807808-He	10.207	2.79876	Sanger	12.5
ACTTTGTGTACTAAGA-1-WSSS_THYst9807808-He	4.27616	4.53665	Sanger	12.5
ACTTTGTTCCTGTAAG-1-WSSS_THYst9807808-He	7.55677	3.01914	Sanger	12.5
AGAAATGAGCTGCGAA-1-WSSS_THYst9807808-He	11.9237	1.85374	Sanger	12.5
AGAAATGAGTATGAAC-1-WSSS_THYst9807808-He	7.75772	16.3564	Sanger	12.5
AGAAATGCAAGACCTT-1-WSSS_THYst9807808-He	8.0517	1.85422	Sanger	12.5
AGAAATGCACAGTGTT-1-WSSS_THYst9807808-He	20.1602	5.7022	Sanger	12.5
AGAAATGCAGAGTCAG-1-WSSS_THYst9807808-He	6.0212	5.99101	Sanger	12.5
AGAAATGCATGCAGCC-1-WSSS_THYst9807808-He	-3.42009	11.0311	Sanger	12.5
AGAAATGCATGCTGCG-1-WSSS_THYst9807808-He	13.4996	0.912663	Sanger	12.5
AGAAATGGTGCTGCAC-1-WSSS_THYst9807808-He	4.45023	3.11911	Sanger	12.5
AGAAATGTCAAACCTG-1-WSSS_THYst9807808-He	4.76833	4.04942	Sanger	12.5
AGAAATGTCTGCATGA-1-WSSS_THYst9807808-He	13.5487	1.88646	Sanger	12.5
AGAACAAAGTGCCAGA-1-WSSS_THYst9807808-He	4.18227	3.66787	Sanger	12.5
AGAACAACAATGCAGG-1-WSSS_THYst9807808-He	9.21421	2.68181	Sanger	12.5
AGAACAACAGGTCAGA-1-WSSS_THYst9807808-He	8.09133	4.03114	Sanger	12.5
AGAACAAGTTGGGTTT-1-WSSS_THYst9807808-He	4.48795	2.1602	Sanger	12.5
AGAACAAGTTGGTGTT-1-WSSS_THYst9807808-He	6.78466	4.64936	Sanger	12.5
AGAACAATCCGGTAGC-1-WSSS_THYst9807808-He	5.44036	2.32561	Sanger	12.5
AGAACAATCGCTTGCT-1-WSSS_THYst9807808-He	6.17323	5.26818	Sanger	12.5
AGAACCTAGAGGCGTT-1-WSSS_THYst9807808-He	6.96878	3.31241	Sanger	12.5
AGAACCTAGATCACTC-1-WSSS_THYst9807808-He	5.62439	2.87349	Sanger	12.5
AGAACCTAGTTGTAAG-1-WSSS_THYst9807808-He	9.65113	2.71658	Sanger	12.5
AGAACCTGTGTCATTG-1-WSSS_THYst9807808-He	-4.19855	10.6601	Sanger	12.5
AGAACCTTCTCTATAC-1-WSSS_THYst9807808-He	-6.5029	5.57567	Sanger	12.5
AGAAGCGAGGATGAGA-1-WSSS_THYst9807808-He	-4.35593	9.96591	Sanger	12.5
AGAAGCGCACAGTCCG-1-WSSS_THYst9807808-He	8.87975	4.34361	Sanger	12.5
AGAAGCGCACCCAATA-1-WSSS_THYst9807808-He	5.95578	4.67689	Sanger	12.5
AGAAGCGCAGGATTCT-1-WSSS_THYst9807808-He	9.26468	1.6175	Sanger	12.5
AGAAGCGGTGATTGGG-1-WSSS_THYst9807808-He	9.3576	2.28118	Sanger	12.5
AGAAGCGTCTGTTGGA-1-WSSS_THYst9807808-He	-4.08739	10.4365	Sanger	12.5
AGAAGTAAGTAACGAT-1-WSSS_THYst9807808-He	9.91826	1.32698	Sanger	12.5
AGAAGTAAGTGGCAGT-1-WSSS_THYst9807808-He	10.9476	2.32723	Sanger	12.5
AGAAGTAAGTTCATCG-1-WSSS_THYst9807808-He	13.3984	1.11796	Sanger	12.5
AGAAGTACAGCTGAAG-1-WSSS_THYst9807808-He	8.85712	3.84842	Sanger	12.5
AGAAGTATCATCCTAT-1-WSSS_THYst9807808-He	10.3179	1.40131	Sanger	12.5
AGACAAAAGCATACTC-1-WSSS_THYst9807808-He	5.73555	3.46858	Sanger	12.5
AGACAAACACACCTAA-1-WSSS_THYst9807808-He	20.3516	6.38482	Sanger	12.5
AGACAAACACCATAAC-1-WSSS_THYst9807808-He	-6.72308	6.13217	Sanger	12.5
AGACAAACACTTCATT-1-WSSS_THYst9807808-He	7.60755	3.61988	Sanger	12.5
AGACAAAGTTACGCCG-1-WSSS_THYst9807808-He	9.44491	3.15233	Sanger	12.5
AGACACTAGGTAGGCT-1-WSSS_THYst9807808-He	19.8263	6.24064	Sanger	12.5
AGACACTCAAGCGCAA-1-WSSS_THYst9807808-He	7.09368	6.23728	Sanger	12.5
AGACACTCACTTGAGT-1-WSSS_THYst9807808-He	12.8566	1.44634	Sanger	12.5
AGACACTCATGCCATA-1-WSSS_THYst9807808-He	4.6998	4.98518	Sanger	12.5
AGACACTGTCTCCTGT-1-WSSS_THYst9807808-He	19.9868	4.92629	Sanger	12.5
AGACACTTCACCTCTG-1-WSSS_THYst9807808-He	-6.80659	7.89937	Sanger	12.5
AGACAGGAGATGACCG-1-WSSS_THYst9807808-He	8.90363	3.48497	Sanger	12.5
AGACAGGCAACTCCAA-1-WSSS_THYst9807808-He	7.0512	4.63982	Sanger	12.5
AGACAGGCACTTGGGC-1-WSSS_THYst9807808-He	10.0288	2.3942	Sanger	12.5
AGACAGGGTACGCTAT-1-WSSS_THYst9807808-He	-4.38588	12.1113	Sanger	12.5
AGACAGGGTGAGTGAC-1-WSSS_THYst9807808-He	11.8194	2.64262	Sanger	12.5
AGACAGGTCGAACGCC-1-WSSS_THYst9807808-He	6.58314	1.26869	Sanger	12.5
AGACAGGTCTACACAG-1-WSSS_THYst9807808-He	10.5781	2.84161	Sanger	12.5
AGACAGGTCTGCGGCA-1-WSSS_THYst9807808-He	12.9813	15.8731	Sanger	12.5
AGACCATCACCCAACG-1-WSSS_THYst9807808-He	10.3476	2.18934	Sanger	12.5
AGACCATCATGTAACC-1-WSSS_THYst9807808-He	-5.16163	3.94023	Sanger	12.5
AGACCATCATGTTCGA-1-WSSS_THYst9807808-He	9.58365	6.53541	Sanger	12.5
AGACCATGTCTGTGCG-1-WSSS_THYst9807808-He	8.64201	3.02399	Sanger	12.5
AGACCATGTGAGAACC-1-WSSS_THYst9807808-He	11.2473	2.47449	Sanger	12.5
AGACCATTCGGACGTC-1-WSSS_THYst9807808-He	3.89323	2.79102	Sanger	12.5
AGACCCGAGAATTCAG-1-WSSS_THYst9807808-He	9.02699	2.80161	Sanger	12.5
AGACCCGAGGCAGTCA-1-WSSS_THYst9807808-He	4.69739	4.38556	Sanger	12.5
AGACCCGCAACACACT-1-WSSS_THYst9807808-He	16.1734	7.58118	Sanger	12.5
AGACCCGGTAATGCGG-1-WSSS_THYst9807808-He	-4.79237	5.5358	Sanger	12.5
AGACCCGGTGGTTCTA-1-WSSS_THYst9807808-He	5.64806	5.01846	Sanger	12.5
AGACTCAAGAGCAGAA-1-WSSS_THYst9807808-He	20.0389	-2.1893	Sanger	12.5
AGACTCAAGGGCAGAG-1-WSSS_THYst9807808-He	6.23428	5.09857	Sanger	12.5
AGACTCAAGTAGAGTT-1-WSSS_THYst9807808-He	4.57262	4.67897	Sanger	12.5
AGACTCACAAAGGCAC-1-WSSS_THYst9807808-He	4.42093	2.47261	Sanger	12.5
AGACTCACAAGGTCAG-1-WSSS_THYst9807808-He	6.65549	5.71139	Sanger	12.5
AGACTCACAGCCATTA-1-WSSS_THYst9807808-He	-4.15616	10.5658	Sanger	12.5
AGACTCAGTACTCAAC-1-WSSS_THYst9807808-He	15.4885	16.1638	Sanger	12.5
AGACTCAGTATCGATC-1-WSSS_THYst9807808-He	-3.59148	10.9345	Sanger	12.5
AGACTCAGTTCTAAGC-1-WSSS_THYst9807808-He	4.10705	3.45134	Sanger	12.5
AGACTCATCAAAGACA-1-WSSS_THYst9807808-He	8.46725	2.2878	Sanger	12.5
AGACTCATCCCAGCGA-1-WSSS_THYst9807808-He	-4.20013	12.0386	Sanger	12.5
AGACTCATCTCGCTCA-1-WSSS_THYst9807808-He	9.96728	1.56045	Sanger	12.5
AGACTCATCTCGGTAA-1-WSSS_THYst9807808-He	10.6898	2.18771	Sanger	12.5
AGAGAATTCTTGGCTC-1-WSSS_THYst9807808-He	-5.10495	10.6789	Sanger	12.5
AGAGAGCAGGATACGC-1-WSSS_THYst9807808-He	5.38715	4.10578	Sanger	12.5
AGAGAGCAGGTATAGT-1-WSSS_THYst9807808-He	4.47731	4.63445	Sanger	12.5
AGAGAGCAGTGGACGT-1-WSSS_THYst9807808-He	5.40422	4.79401	Sanger	12.5
AGAGAGCCAACGAGGT-1-WSSS_THYst9807808-He	9.30664	1.45086	Sanger	12.5
AGAGAGCGTAAGCAAT-1-WSSS_THYst9807808-He	15.5212	8.13154	Sanger	12.5
AGAGAGCGTAGAGCTG-1-WSSS_THYst9807808-He	5.97923	3.86315	Sanger	12.5
AGAGAGCGTTTGACAC-1-WSSS_THYst9807808-He	12.3472	1.80652	Sanger	12.5
AGAGAGCTCTCAAAGC-1-WSSS_THYst9807808-He	9.15491	6.87384	Sanger	12.5
AGAGCAGAGATGCTGG-1-WSSS_THYst9807808-He	5.1624	3.76626	Sanger	12.5
AGAGCAGAGTGGTGGT-1-WSSS_THYst9807808-He	8.68118	1.9706	Sanger	12.5
AGAGCAGCAGACTGCC-1-WSSS_THYst9807808-He	4.03259	4.08822	Sanger	12.5
AGAGCAGGTTAGAAGT-1-WSSS_THYst9807808-He	6.40834	2.09604	Sanger	12.5
AGAGCCCAGATCCCAT-1-WSSS_THYst9807808-He	11.5595	2.43687	Sanger	12.5
AGAGCCCCATGCTGCG-1-WSSS_THYst9807808-He	11.0231	2.06886	Sanger	12.5
AGAGCCCGTGTAAATG-1-WSSS_THYst9807808-He	6.68347	2.79867	Sanger	12.5
AGATAGAAGTGCAAAT-1-WSSS_THYst9807808-He	4.51042	4.1198	Sanger	12.5
AGATAGACAGACCATT-1-WSSS_THYst9807808-He	5.83797	6.2061	Sanger	12.5
AGATAGAGTAGGCAAC-1-WSSS_THYst9807808-He	-3.16787	10.8068	Sanger	12.5
AGATAGAGTTAAGGAT-1-WSSS_THYst9807808-He	6.36469	3.05269	Sanger	12.5
AGATAGAGTTGAGAGC-1-WSSS_THYst9807808-He	7.58555	7.32546	Sanger	12.5
AGATAGAGTTGCTAGT-1-WSSS_THYst9807808-He	4.26459	3.63907	Sanger	12.5
AGATAGATCCTGCTAC-1-WSSS_THYst9807808-He	6.0402	5.29783	Sanger	12.5
AGATCCAAGAAGATCT-1-WSSS_THYst9807808-He	5.21706	2.97198	Sanger	12.5
AGATCCAAGAGCATCG-1-WSSS_THYst9807808-He	8.95829	6.76751	Sanger	12.5
AGATCCAAGGCACTCC-1-WSSS_THYst9807808-He	4.71426	3.50322	Sanger	12.5
AGATCCACACGCAGTC-1-WSSS_THYst9807808-He	-4.48895	9.92578	Sanger	12.5
AGATCCACATAGGAGC-1-WSSS_THYst9807808-He	6.99099	6.20578	Sanger	12.5
AGATCCAGTGATGTAA-1-WSSS_THYst9807808-He	6.4472	4.96	Sanger	12.5
AGATCCATCAGCGTCG-1-WSSS_THYst9807808-He	3.89845	4.42449	Sanger	12.5
AGATCCATCATCGCTC-1-WSSS_THYst9807808-He	4.44895	3.94192	Sanger	12.5
AGATCCATCCACACCT-1-WSSS_THYst9807808-He	4.72041	3.26269	Sanger	12.5
AGATCCATCGTCAGAT-1-WSSS_THYst9807808-He	6.94341	3.72036	Sanger	12.5
AGATCCATCTTCGGTC-1-WSSS_THYst9807808-He	-6.72541	8.67851	Sanger	12.5
AGATCGTAGATGCAGC-1-WSSS_THYst9807808-He	12.5602	1.88478	Sanger	12.5
AGATCGTAGTTGGACG-1-WSSS_THYst9807808-He	-4.1647	11.8332	Sanger	12.5
AGATCGTCAGACCCGT-1-WSSS_THYst9807808-He	13.0649	2.37516	Sanger	12.5
AGATCGTCATAGGTAA-1-WSSS_THYst9807808-He	4.95071	3.94267	Sanger	12.5
AGATCGTCATGCGGTC-1-WSSS_THYst9807808-He	-3.46477	11.4018	Sanger	12.5
AGATCGTGTCTGGTTA-1-WSSS_THYst9807808-He	5.58176	3.1425	Sanger	12.5
AGATCGTGTTCAAAGA-1-WSSS_THYst9807808-He	7.34891	2.87013	Sanger	12.5
AGATGAACAGCAGTTT-1-WSSS_THYst9807808-He	5.543	4.25731	Sanger	12.5
AGATGAACAGGCGTTC-1-WSSS_THYst9807808-He	3.75476	3.93281	Sanger	12.5
AGATGAATCACCTGTC-1-WSSS_THYst9807808-He	9.40913	6.46042	Sanger	12.5
AGATGAATCGGAGTGA-1-WSSS_THYst9807808-He	15.8488	7.66326	Sanger	12.5
AGATGAATCGGCTATA-1-WSSS_THYst9807808-He	14.7317	15.0995	Sanger	12.5
AGATGCTCAACACGAG-1-WSSS_THYst9807808-He	5.59708	2.26981	Sanger	12.5
AGATGCTCAGAGAGGG-1-WSSS_THYst9807808-He	7.91809	3.15274	Sanger	12.5
AGATGCTCATACAGAA-1-WSSS_THYst9807808-He	8.285	3.52601	Sanger	12.5
AGATGCTGTCTTTATC-1-WSSS_THYst9807808-He	9.43276	2.49675	Sanger	12.5
AGATGCTGTGGATGAC-1-WSSS_THYst9807808-He	-3.49285	11.3693	Sanger	12.5
AGATGCTGTGTAAATG-1-WSSS_THYst9807808-He	7.54326	5.82494	Sanger	12.5
AGCATCACAACCGATT-1-WSSS_THYst9807808-He	6.74906	4.14667	Sanger	12.5
AGCATCAGTAGTTACC-1-WSSS_THYst9807808-He	4.86214	3.85355	Sanger	12.5
AGCCAATAGGTTTGAA-1-WSSS_THYst9807808-He	4.47797	5.12097	Sanger	12.5
AGCCAATCAACGCATT-1-WSSS_THYst9807808-He	-3.47916	10.8041	Sanger	12.5
AGCCAATCAGCCCAGT-1-WSSS_THYst9807808-He	4.71481	4.69292	Sanger	12.5
AGCCAATGTAATTAGG-1-WSSS_THYst9807808-He	7.18505	6.15896	Sanger	12.5
AGCCAATTCAACCTTT-1-WSSS_THYst9807808-He	5.5605	4.3545	Sanger	12.5
AGCCAATTCTTGTTAC-1-WSSS_THYst9807808-He	6.86686	4.1526	Sanger	12.5
AGCCACGAGACTCCGC-1-WSSS_THYst9807808-He	6.12796	5.41976	Sanger	12.5
AGCCACGCACCTGTCT-1-WSSS_THYst9807808-He	5.44577	5.13844	Sanger	12.5
AGCCACGCAGCGTGCT-1-WSSS_THYst9807808-He	5.01312	4.04247	Sanger	12.5
AGCCACGCAGTCGCAC-1-WSSS_THYst9807808-He	5.43015	2.4779	Sanger	12.5
AGCCACGGTTGCTAGT-1-WSSS_THYst9807808-He	5.55965	1.4651	Sanger	12.5
AGCCACGTCACGTAGT-1-WSSS_THYst9807808-He	4.59474	3.73389	Sanger	12.5
AGCCACGTCATTGTGG-1-WSSS_THYst9807808-He	5.39728	2.54717	Sanger	12.5
AGCCAGCAGACAACAT-1-WSSS_THYst9807808-He	7.35675	5.83336	Sanger	12.5
AGCCAGCAGCTGTGCC-1-WSSS_THYst9807808-He	5.45849	4.2511	Sanger	12.5
AGCCAGCCAGTCGCTG-1-WSSS_THYst9807808-He	14.7511	15.5041	Sanger	12.5
AGCGATTAGCCAGACA-1-WSSS_THYst9807808-He	5.10437	2.90888	Sanger	12.5
AGCGATTAGCGATGCA-1-WSSS_THYst9807808-He	5.4585	2.76633	Sanger	12.5
AGCGATTAGTGCTACT-1-WSSS_THYst9807808-He	5.68705	4.85931	Sanger	12.5
AGCGATTGTGTTATCG-1-WSSS_THYst9807808-He	13.1946	1.20015	Sanger	12.5
AGCGATTTCAGACCGC-1-WSSS_THYst9807808-He	7.06467	4.90612	Sanger	12.5
AGCGCCAAGCACTCAT-1-WSSS_THYst9807808-He	8.0971	6.49951	Sanger	12.5
AGCGCCAAGCGATCGA-1-WSSS_THYst9807808-He	7.56956	5.78518	Sanger	12.5
AGCGCCAAGGTAAAGG-1-WSSS_THYst9807808-He	9.39376	2.98405	Sanger	12.5
AGCGCCAAGTGATTCC-1-WSSS_THYst9807808-He	9.72196	3.49813	Sanger	12.5
AGCGCCACAACCTATG-1-WSSS_THYst9807808-He	15.0625	15.1475	Sanger	12.5
AGCGCCAGTTCTAACG-1-WSSS_THYst9807808-He	-5.20847	9.69296	Sanger	12.5
AGCGCTGAGGGAGAAT-1-WSSS_THYst9807808-He	8.61034	7.11766	Sanger	12.5
AGCGCTGCATGAGATA-1-WSSS_THYst9807808-He	6.23222	14.352	Sanger	12.5
AGCGCTGGTATCCTTT-1-WSSS_THYst9807808-He	8.83485	2.42727	Sanger	12.5
AGCGCTGGTGCATACT-1-WSSS_THYst9807808-He	8.33506	2.46286	Sanger	12.5
AGCGTATAGGTTTGAA-1-WSSS_THYst9807808-He	3.77575	2.80908	Sanger	12.5
AGCGTATCAAGAGCTG-1-WSSS_THYst9807808-He	10.8144	2.28445	Sanger	12.5
AGCGTCGAGACGCTCC-1-WSSS_THYst9807808-He	19.6863	5.3146	Sanger	12.5
AGCGTCGCAATCAAGA-1-WSSS_THYst9807808-He	-6.76534	7.41007	Sanger	12.5
AGCGTCGCATCGTCCT-1-WSSS_THYst9807808-He	4.5827	4.06824	Sanger	12.5
AGCTACAAGGATGAGA-1-WSSS_THYst9807808-He	9.45872	3.2079	Sanger	12.5
AGCTCAAAGATTTGCC-1-WSSS_THYst9807808-He	4.26498	4.05737	Sanger	12.5
AGCTCAACAGTAGTGG-1-WSSS_THYst9807808-He	5.72295	5.23577	Sanger	12.5
AGCTCAAGTCTGTGCG-1-WSSS_THYst9807808-He	9.6079	3.6359	Sanger	12.5
AGCTCAAGTGAAGCGT-1-WSSS_THYst9807808-He	11.1865	2.12401	Sanger	12.5
AGCTCAATCAACGAGG-1-WSSS_THYst9807808-He	8.54686	6.46189	Sanger	12.5
AGCTCAATCAGTGCGC-1-WSSS_THYst9807808-He	9.47339	2.53317	Sanger	12.5
AGCTCAATCGATGGAG-1-WSSS_THYst9807808-He	6.43423	3.19469	Sanger	12.5
AGCTCAATCTCGTCGT-1-WSSS_THYst9807808-He	5.76039	4.37654	Sanger	12.5
AGCTCAATCTTCGTGC-1-WSSS_THYst9807808-He	9.91591	6.63593	Sanger	12.5
AGCTCAATCTTTCAGT-1-WSSS_THYst9807808-He	-4.00013	10.2994	Sanger	12.5
AGCTTCCCAACAAGTA-1-WSSS_THYst9807808-He	4.77153	3.35806	Sanger	12.5
AGCTTCCCAATTCTTC-1-WSSS_THYst9807808-He	5.24115	3.88936	Sanger	12.5
AGCTTCCCAGATAAAC-1-WSSS_THYst9807808-He	9.28729	3.94751	Sanger	12.5
AGCTTCCCAGCAATTC-1-WSSS_THYst9807808-He	4.52124	3.69732	Sanger	12.5
AGCTTCCGTCAACCTA-1-WSSS_THYst9807808-He	4.25521	5.26218	Sanger	12.5
AGCTTCCGTGGCCTCA-1-WSSS_THYst9807808-He	11.1356	2.77886	Sanger	12.5
AGCTTCCGTTAGTTCG-1-WSSS_THYst9807808-He	4.03058	4.45275	Sanger	12.5
AGCTTCCTCACCTTAT-1-WSSS_THYst9807808-He	10.2425	2.94645	Sanger	12.5
AGCTTCCTCATAGCAC-1-WSSS_THYst9807808-He	5.17989	3.47786	Sanger	12.5
AGGAAATAGCCTCCAG-1-WSSS_THYst9807808-He	6.74012	5.2071	Sanger	12.5
AGGAAATAGCGCTTCG-1-WSSS_THYst9807808-He	4.13201	5.1158	Sanger	12.5
AGGAAATAGTATGTAG-1-WSSS_THYst9807808-He	2.90031	1.69854	Sanger	12.5
AGGAAATCAACGCATT-1-WSSS_THYst9807808-He	10.9303	1.08404	Sanger	12.5
AGGAAATCATTGGGAG-1-WSSS_THYst9807808-He	5.70633	4.87798	Sanger	12.5
AGGAAATTCCCTAGGG-1-WSSS_THYst9807808-He	-6.86181	6.62265	Sanger	12.5
AGGAATAAGACCTTTG-1-WSSS_THYst9807808-He	5.55821	4.81116	Sanger	12.5
AGGAATACATGATCTG-1-WSSS_THYst9807808-He	-3.4387	10.8693	Sanger	12.5
AGGAATAGTCCACAGC-1-WSSS_THYst9807808-He	10.3003	2.38924	Sanger	12.5
AGGAATAGTGTCCGTG-1-WSSS_THYst9807808-He	10.3543	4.01236	Sanger	12.5
AGGAATATCCCAACTC-1-WSSS_THYst9807808-He	8.45356	2.51421	Sanger	12.5
AGGAATATCGGACTTA-1-WSSS_THYst9807808-He	19.051	5.34591	Sanger	12.5
AGGACGAAGGACAACC-1-WSSS_THYst9807808-He	9.24192	2.52655	Sanger	12.5
AGGACGAAGGTGCCAA-1-WSSS_THYst9807808-He	-3.73574	11.7428	Sanger	12.5
AGGACGAAGTAACGTA-1-WSSS_THYst9807808-He	19.7467	-2.73161	Sanger	12.5
AGGACGACAACTCGTA-1-WSSS_THYst9807808-He	4.28234	3.6434	Sanger	12.5
AGGACGACATCCGAGC-1-WSSS_THYst9807808-He	7.67092	7.32761	Sanger	12.5
AGGACGAGTCTGATAC-1-WSSS_THYst9807808-He	4.97934	3.87483	Sanger	12.5
AGGACGATCACCCATC-1-WSSS_THYst9807808-He	4.59516	4.28128	Sanger	12.5
AGGACTTCATTGGGAG-1-WSSS_THYst9807808-He	-6.80657	7.00332	Sanger	12.5
AGGACTTGTGCAAGAC-1-WSSS_THYst9807808-He	6.82058	6.33085	Sanger	12.5
AGGACTTTCGAGTCCG-1-WSSS_THYst9807808-He	-6.80881	6.7393	Sanger	12.5
AGGACTTTCGTTGTAG-1-WSSS_THYst9807808-He	4.01711	4.1068	Sanger	12.5
AGGAGGTAGAGAGCGG-1-WSSS_THYst9807808-He	5.84775	5.04801	Sanger	12.5
AGGAGGTAGGCGCTTC-1-WSSS_THYst9807808-He	8.4447	1.54513	Sanger	12.5
AGGAGGTCAAGTTGGG-1-WSSS_THYst9807808-He	4.76133	4.62495	Sanger	12.5
AGGAGGTCAGCGTATT-1-WSSS_THYst9807808-He	-6.73082	6.87787	Sanger	12.5
AGGAGGTGTATCGTAC-1-WSSS_THYst9807808-He	7.05481	4.09454	Sanger	12.5
AGGATAAAGTAGTGCG-1-WSSS_THYst9807808-He	12.9228	1.80586	Sanger	12.5
AGGATAAAGTCGGCAA-1-WSSS_THYst9807808-He	-3.91055	11.0226	Sanger	12.5
AGGATAACAATGTCTG-1-WSSS_THYst9807808-He	7.30599	7.60116	Sanger	12.5
AGGATAACAGCTGTGC-1-WSSS_THYst9807808-He	6.75931	16.5743	Sanger	12.5
AGGATAACATCGTTCC-1-WSSS_THYst9807808-He	5.10022	4.46958	Sanger	12.5
AGGATAAGTGACAGCA-1-WSSS_THYst9807808-He	12.3655	2.33918	Sanger	12.5
AGGATAAGTGAGCTCC-1-WSSS_THYst9807808-He	4.1458	3.26047	Sanger	12.5
AGGATAAGTGTTGACT-1-WSSS_THYst9807808-He	5.18558	4.54292	Sanger	12.5
AGGATAATCGGCATCG-1-WSSS_THYst9807808-He	5.95024	7.29601	Sanger	12.5
AGGATAATCTTAGCTT-1-WSSS_THYst9807808-He	6.53284	4.32908	Sanger	12.5
AGGATCTAGGACATCG-1-WSSS_THYst9807808-He	8.78942	5.81658	Sanger	12.5
AGGATCTCACCGTGAC-1-WSSS_THYst9807808-He	10.2408	2.53358	Sanger	12.5
AGGATCTCATAGATCC-1-WSSS_THYst9807808-He	-3.47942	10.581	Sanger	12.5
AGGATCTGTCAGTCCG-1-WSSS_THYst9807808-He	6.43681	5.05369	Sanger	12.5
AGGATCTGTTGGGATG-1-WSSS_THYst9807808-He	5.0598	3.29055	Sanger	12.5
AGGATCTTCAGGAACG-1-WSSS_THYst9807808-He	7.40599	6.60065	Sanger	12.5
AGGCATTAGTCCTGCG-1-WSSS_THYst9807808-He	7.9519	6.32746	Sanger	12.5
AGGCATTCATTGAGGG-1-WSSS_THYst9807808-He	7.75794	6.70955	Sanger	12.5
AGGCATTGTCGTCTCT-1-WSSS_THYst9807808-He	8.19928	2.84738	Sanger	12.5
AGGCCACAGATTGACA-1-WSSS_THYst9807808-He	4.35685	2.72813	Sanger	12.5
AGGCCACAGGGTGAGG-1-WSSS_THYst9807808-He	9.09737	6.37393	Sanger	12.5
AGGCCACAGGTGCAGT-1-WSSS_THYst9807808-He	-4.3443	10.3759	Sanger	12.5
AGGCCACCACCTGATA-1-WSSS_THYst9807808-He	4.81812	3.61663	Sanger	12.5
AGGCCACCAGGTTCCG-1-WSSS_THYst9807808-He	8.58869	2.91016	Sanger	12.5
AGGCCACCATCTGTTT-1-WSSS_THYst9807808-He	4.93976	2.58451	Sanger	12.5
AGGCCACTCATTTGCT-1-WSSS_THYst9807808-He	6.01469	4.06476	Sanger	12.5
AGGCCACTCCTTCAGC-1-WSSS_THYst9807808-He	11.1119	1.7111	Sanger	12.5
AGGCTGCAGGCCCAAA-1-WSSS_THYst9807808-He	12.8277	15.6988	Sanger	12.5
AGGCTGCAGGCTCACC-1-WSSS_THYst9807808-He	4.26421	3.59186	Sanger	12.5
AGGCTGCGTACCTAGT-1-WSSS_THYst9807808-He	4.56396	4.36729	Sanger	12.5
AGGCTGCGTGCTTCAA-1-WSSS_THYst9807808-He	8.95081	3.71606	Sanger	12.5
AGGCTGCGTGGCCTCA-1-WSSS_THYst9807808-He	-3.64546	10.9083	Sanger	12.5
AGGCTGCGTTGTAGCT-1-WSSS_THYst9807808-He	5.42855	4.64622	Sanger	12.5
AGGCTGCTCAAATGAG-1-WSSS_THYst9807808-He	-6.45645	9.00678	Sanger	12.5
AGGCTGCTCCACTGGG-1-WSSS_THYst9807808-He	-2.9836	10.9974	Sanger	12.5
AGGGAGTAGGGACAGG-1-WSSS_THYst9807808-He	4.15165	4.02217	Sanger	12.5
AGGGAGTAGGGTGGGA-1-WSSS_THYst9807808-He	5.69566	2.24014	Sanger	12.5
AGGGAGTGTACAAGCG-1-WSSS_THYst9807808-He	2.70226	1.83229	Sanger	12.5
AGGGAGTGTATCTTCT-1-WSSS_THYst9807808-He	7.63897	5.50208	Sanger	12.5
AGGGCCTAGGGATGTC-1-WSSS_THYst9807808-He	13.3002	1.16418	Sanger	12.5
AGGGCCTAGTCAATCC-1-WSSS_THYst9807808-He	11.7281	2.29886	Sanger	12.5
AGGGCCTCATCACGGC-1-WSSS_THYst9807808-He	4.95986	4.81209	Sanger	12.5
AGGGCCTGTAACGGTG-1-WSSS_THYst9807808-He	8.16371	6.74219	Sanger	12.5
AGGGCCTTCAACTGAC-1-WSSS_THYst9807808-He	9.89412	7.12284	Sanger	12.5
AGGGCCTTCTTTCAGT-1-WSSS_THYst9807808-He	-6.56215	8.55012	Sanger	12.5
AGGGCCTTCTTTCTAG-1-WSSS_THYst9807808-He	13.1664	2.12543	Sanger	12.5
AGGGCTCAGACCAGAC-1-WSSS_THYst9807808-He	8.61018	3.62217	Sanger	12.5
AGGGCTCAGATCACTC-1-WSSS_THYst9807808-He	6.87132	3.19006	Sanger	12.5
AGGGCTCAGGCGAAGG-1-WSSS_THYst9807808-He	8.12365	2.78054	Sanger	12.5
AGGGCTCAGGTTCCAT-1-WSSS_THYst9807808-He	-3.45202	10.6605	Sanger	12.5
AGGGCTCCACAAATCC-1-WSSS_THYst9807808-He	5.00371	4.88593	Sanger	12.5
AGGGCTCCACCTGCTT-1-WSSS_THYst9807808-He	-4.60448	10.1301	Sanger	12.5
AGGGCTCGTAATTGGA-1-WSSS_THYst9807808-He	-6.69384	8.47137	Sanger	12.5
AGGGCTCGTGGTCTGC-1-WSSS_THYst9807808-He	4.57343	2.02348	Sanger	12.5
AGGGCTCGTTGCCGAC-1-WSSS_THYst9807808-He	9.79236	1.66988	Sanger	12.5
AGGGCTCTCCTTCTGG-1-WSSS_THYst9807808-He	8.14196	6.30271	Sanger	12.5
AGGGCTCTCTCAGTCC-1-WSSS_THYst9807808-He	4.37624	4.53448	Sanger	12.5
AGGGTCCAGCTAATGA-1-WSSS_THYst9807808-He	9.34718	1.26353	Sanger	12.5
AGGGTCCAGGGCCTCT-1-WSSS_THYst9807808-He	4.93795	2.99637	Sanger	12.5
AGGGTCCCAACAGCCC-1-WSSS_THYst9807808-He	4.61526	4.47004	Sanger	12.5
AGGGTCCGTAACGGTG-1-WSSS_THYst9807808-He	8.94235	3.72072	Sanger	12.5
AGGGTCCGTCCGATCG-1-WSSS_THYst9807808-He	4.1506	4.51463	Sanger	12.5
AGGGTCCTCATTCACT-1-WSSS_THYst9807808-He	4.78559	4.11365	Sanger	12.5
AGGGTCCTCTTACGGA-1-WSSS_THYst9807808-He	5.06881	2.95605	Sanger	12.5
AGGGTGAAGATCCTAC-1-WSSS_THYst9807808-He	8.55323	6.46181	Sanger	12.5
AGGGTGACAAATGGAT-1-WSSS_THYst9807808-He	10.2263	2.44651	Sanger	12.5
AGGGTTTAGGACCCAA-1-WSSS_THYst9807808-He	8.6041	2.86046	Sanger	12.5
AGGGTTTCAATACCTG-1-WSSS_THYst9807808-He	4.44204	4.17281	Sanger	12.5
AGGGTTTCATCCAATG-1-WSSS_THYst9807808-He	7.98936	6.56851	Sanger	12.5
AGGGTTTCATGTGGCC-1-WSSS_THYst9807808-He	7.9015	7.1646	Sanger	12.5
AGGGTTTGTATCACCA-1-WSSS_THYst9807808-He	5.80515	4.40137	Sanger	12.5
AGGGTTTTCACCTTGC-1-WSSS_THYst9807808-He	15.8342	15.4399	Sanger	12.5
AGGGTTTTCCGGACTG-1-WSSS_THYst9807808-He	5.83284	4.54555	Sanger	12.5
AGGGTTTTCCTGTAGA-1-WSSS_THYst9807808-He	7.19158	5.77087	Sanger	12.5
AGGGTTTTCGAAGTGG-1-WSSS_THYst9807808-He	-4.63701	9.96612	Sanger	12.5
AGGTAGGAGTGAGTTA-1-WSSS_THYst9807808-He	-3.59047	10.9854	Sanger	12.5
AGGTAGGTCATGCTAG-1-WSSS_THYst9807808-He	13.0071	1.51775	Sanger	12.5
AGGTAGGTCGGTAAGG-1-WSSS_THYst9807808-He	13.4691	1.10134	Sanger	12.5
AGGTCATAGAATCCCT-1-WSSS_THYst9807808-He	5.10481	3.68781	Sanger	12.5
AGGTCATAGCATTTGC-1-WSSS_THYst9807808-He	4.55593	4.39989	Sanger	12.5
AGGTCATAGCCAAGGT-1-WSSS_THYst9807808-He	6.22641	5.34149	Sanger	12.5
AGGTCATCAACAAGTA-1-WSSS_THYst9807808-He	-5.01177	9.648	Sanger	12.5
AGGTCATGTGAACTAA-1-WSSS_THYst9807808-He	8.57358	5.92794	Sanger	12.5
AGGTCATTCAATCAGC-1-WSSS_THYst9807808-He	4.70755	2.64745	Sanger	12.5
AGGTCATTCCCGAGTG-1-WSSS_THYst9807808-He	7.25569	3.51399	Sanger	12.5
AGGTCATTCGGTAACT-1-WSSS_THYst9807808-He	-6.02	4.8097	Sanger	12.5
AGGTCTAGTCTCCTGT-1-WSSS_THYst9807808-He	14.2794	15.869	Sanger	12.5
AGGTCTAGTGAGTCAG-1-WSSS_THYst9807808-He	9.13092	1.72242	Sanger	12.5
AGGTCTATCATTCACT-1-WSSS_THYst9807808-He	13.2177	1.11908	Sanger	12.5
AGGTCTATCCAGTTCC-1-WSSS_THYst9807808-He	2.98316	3.0219	Sanger	12.5
AGGTCTATCGCTACGG-1-WSSS_THYst9807808-He	15.3781	5.96711	Sanger	12.5
AGGTCTATCGTCCTTG-1-WSSS_THYst9807808-He	-5.56293	4.05554	Sanger	12.5
AGGTGTTAGAAACACT-1-WSSS_THYst9807808-He	9.52308	3.97894	Sanger	12.5
AGGTGTTAGGCCACCT-1-WSSS_THYst9807808-He	12.4762	1.99344	Sanger	12.5
AGGTGTTCAAGAAACT-1-WSSS_THYst9807808-He	-4.03244	10.822	Sanger	12.5
AGGTGTTCACCAACAT-1-WSSS_THYst9807808-He	20.0362	6.50897	Sanger	12.5
AGGTGTTCATGGCCCA-1-WSSS_THYst9807808-He	5.58781	3.75305	Sanger	12.5
AGGTGTTCATTGCAAC-1-WSSS_THYst9807808-He	-4.24008	11.6343	Sanger	12.5
AGGTGTTTCATCCTAT-1-WSSS_THYst9807808-He	5.60494	2.99647	Sanger	12.5
AGGTGTTTCTGGGCGT-1-WSSS_THYst9807808-He	8.66903	6.70542	Sanger	12.5
AGGTTACCAAAGGATT-1-WSSS_THYst9807808-He	5.78915	3.32588	Sanger	12.5
AGGTTACCACACCTGG-1-WSSS_THYst9807808-He	6.25054	4.52245	Sanger	12.5
AGGTTACCATCTAGAC-1-WSSS_THYst9807808-He	4.43884	4.18977	Sanger	12.5
AGGTTACGTTGAGGAC-1-WSSS_THYst9807808-He	16.9047	13.5778	Sanger	12.5
AGGTTACTCATCAGTG-1-WSSS_THYst9807808-He	20.5516	6.1028	Sanger	12.5
AGGTTACTCTGGGAGA-1-WSSS_THYst9807808-He	7.82773	2.37172	Sanger	12.5
AGGTTGTAGACATGCG-1-WSSS_THYst9807808-He	7.88325	3.86803	Sanger	12.5
AGGTTGTAGCACTAAA-1-WSSS_THYst9807808-He	-6.61743	8.01137	Sanger	12.5
AGGTTGTCAAGGTACG-1-WSSS_THYst9807808-He	7.74326	5.48516	Sanger	12.5
AGGTTGTCACGCAAAG-1-WSSS_THYst9807808-He	6.57546	2.73138	Sanger	12.5
AGGTTGTCATCCGAGC-1-WSSS_THYst9807808-He	10.6613	2.78928	Sanger	12.5
AGGTTGTTCAGCTTCC-1-WSSS_THYst9807808-He	5.79602	3.02813	Sanger	12.5
AGGTTGTTCGTCGATA-1-WSSS_THYst9807808-He	8.01193	3.66326	Sanger	12.5
AGGTTGTTCTTGGCTC-1-WSSS_THYst9807808-He	-3.6778	11.4756	Sanger	12.5
AGTAACCAGGGACTGT-1-WSSS_THYst9807808-He	5.92823	4.77076	Sanger	12.5
AGTAACCCAAATTGGA-1-WSSS_THYst9807808-He	9.32105	6.5733	Sanger	12.5
AGTAACCGTCGCCTAG-1-WSSS_THYst9807808-He	4.08325	1.53562	Sanger	12.5
AGTAACCGTGCTGCAC-1-WSSS_THYst9807808-He	1.83106	18.1654	Sanger	12.5
AGTAACCGTTGTGTAC-1-WSSS_THYst9807808-He	4.15511	4.0642	Sanger	12.5
AGTAACCTCCAACCAA-1-WSSS_THYst9807808-He	9.3849	1.82238	Sanger	12.5
AGTAACCTCGTGGTAT-1-WSSS_THYst9807808-He	5.75988	5.10435	Sanger	12.5
AGTACCAAGGCTCTAT-1-WSSS_THYst9807808-He	5.74065	4.43345	Sanger	12.5
AGTACCAAGGTTCTAC-1-WSSS_THYst9807808-He	4.36398	3.53131	Sanger	12.5
AGTACCACAATTAGGA-1-WSSS_THYst9807808-He	6.38851	6.15631	Sanger	12.5
AGTACCAGTAGTGATA-1-WSSS_THYst9807808-He	9.06366	6.77527	Sanger	12.5
AGTACCATCCTACGAA-1-WSSS_THYst9807808-He	-5.09464	3.95188	Sanger	12.5
AGTACCATCTCCTGTG-1-WSSS_THYst9807808-He	5.95514	4.01757	Sanger	12.5
AGTACTGAGTGGCAGT-1-WSSS_THYst9807808-He	8.78004	7.23388	Sanger	12.5
AGTACTGCACTGGCCA-1-WSSS_THYst9807808-He	9.92573	4.14688	Sanger	12.5
AGTACTGCATCGCTCT-1-WSSS_THYst9807808-He	-6.497	5.92939	Sanger	12.5
AGTACTGGTAACCAGG-1-WSSS_THYst9807808-He	4.40776	5.72129	Sanger	12.5
AGTACTGGTAGTCTTG-1-WSSS_THYst9807808-He	-6.81782	7.95392	Sanger	12.5
AGTACTGGTTATCTTC-1-WSSS_THYst9807808-He	-3.41269	11.1168	Sanger	12.5
AGTACTGTCAAACCTG-1-WSSS_THYst9807808-He	7.20718	6.63176	Sanger	12.5
AGTACTGTCTGGAAGG-1-WSSS_THYst9807808-He	7.39191	3.36574	Sanger	12.5
AGTAGCTAGTGGTTAA-1-WSSS_THYst9807808-He	5.25107	4.84255	Sanger	12.5
AGTAGCTCAATCGTCA-1-WSSS_THYst9807808-He	8.70162	5.77065	Sanger	12.5
AGTAGCTCAGGTTACT-1-WSSS_THYst9807808-He	5.10146	14.6145	Sanger	12.5
AGTAGCTCATAGGTTC-1-WSSS_THYst9807808-He	4.39664	5.10298	Sanger	12.5
AGTAGCTCATCGATGT-1-WSSS_THYst9807808-He	4.54925	4.46403	Sanger	12.5
AGTAGCTCATGTGACT-1-WSSS_THYst9807808-He	4.16527	2.94639	Sanger	12.5
AGTAGCTGTGACTATC-1-WSSS_THYst9807808-He	-3.94428	10.6797	Sanger	12.5
AGTAGCTGTGCAGATG-1-WSSS_THYst9807808-He	4.62733	4.49304	Sanger	12.5
AGTAGCTTCGAACGCC-1-WSSS_THYst9807808-He	-2.9845	10.5809	Sanger	12.5
AGTAGCTTCGCCGAAC-1-WSSS_THYst9807808-He	8.47928	6.21588	Sanger	12.5
AGTAGCTTCTAACGGT-1-WSSS_THYst9807808-He	7.08303	16.332	Sanger	12.5
AGTAGTCAGAAGAACG-1-WSSS_THYst9807808-He	-2.76046	10.5754	Sanger	12.5
AGTAGTCAGACGCATG-1-WSSS_THYst9807808-He	4.6401	4.77374	Sanger	12.5
AGTAGTCAGAGGCGTT-1-WSSS_THYst9807808-He	5.79482	2.54667	Sanger	12.5
AGTAGTCAGCGCCCAT-1-WSSS_THYst9807808-He	4.74283	3.67205	Sanger	12.5
AGTAGTCAGGATATAC-1-WSSS_THYst9807808-He	4.51889	3.9221	Sanger	12.5
AGTAGTCCAAGTGGAC-1-WSSS_THYst9807808-He	4.23037	4.12696	Sanger	12.5
AGTAGTCCATAATGCC-1-WSSS_THYst9807808-He	4.11147	4.16378	Sanger	12.5
AGTAGTCCATTGAGCT-1-WSSS_THYst9807808-He	5.17566	3.69825	Sanger	12.5
AGTAGTCCATTGTAGC-1-WSSS_THYst9807808-He	-3.99167	11.8208	Sanger	12.5
AGTAGTCGTAAGGAGA-1-WSSS_THYst9807808-He	7.5223	1.54088	Sanger	12.5
AGTAGTCGTCCTGTCT-1-WSSS_THYst9807808-He	2.44324	8.46674	Sanger	12.5
AGTAGTCTCGCCAGAC-1-WSSS_THYst9807808-He	-4.24167	10.947	Sanger	12.5
AGTCAACAGATTCGCT-1-WSSS_THYst9807808-He	-5.65174	6.22893	Sanger	12.5
AGTCAACAGGAACGCT-1-WSSS_THYst9807808-He	8.33132	3.61726	Sanger	12.5
AGTCAACAGTCGGCAA-1-WSSS_THYst9807808-He	10.8147	2.3773	Sanger	12.5
AGTCAACAGTTGCTGT-1-WSSS_THYst9807808-He	10.7031	2.68804	Sanger	12.5
AGTCAACCAACGACAG-1-WSSS_THYst9807808-He	5.03665	4.32052	Sanger	12.5
AGTCAACCACGACTAT-1-WSSS_THYst9807808-He	11.9635	1.83644	Sanger	12.5
AGTCAACCATCCTCAC-1-WSSS_THYst9807808-He	-3.79112	11.8264	Sanger	12.5
AGTCAACGTACCGCGT-1-WSSS_THYst9807808-He	5.99953	2.5392	Sanger	12.5
AGTCAACGTCTGCGCA-1-WSSS_THYst9807808-He	8.4951	6.81468	Sanger	12.5
AGTCAACTCATCAGTG-1-WSSS_THYst9807808-He	6.1676	5.44745	Sanger	12.5
AGTCACAAGAGGTTAT-1-WSSS_THYst9807808-He	-6.73838	6.86696	Sanger	12.5
AGTCACAAGCACTGGA-1-WSSS_THYst9807808-He	6.89725	3.00598	Sanger	12.5
AGTCACAAGGGCCCTT-1-WSSS_THYst9807808-He	6.56534	6.51155	Sanger	12.5
AGTCACAAGTGATGGC-1-WSSS_THYst9807808-He	4.29222	4.48214	Sanger	12.5
AGTCACAGTCAAAGTA-1-WSSS_THYst9807808-He	4.90167	3.20679	Sanger	12.5
AGTCACAGTTAGAAAC-1-WSSS_THYst9807808-He	4.45121	3.47358	Sanger	12.5
AGTCACATCCACGTAA-1-WSSS_THYst9807808-He	10.1907	2.50551	Sanger	12.5
AGTCACATCTATACGG-1-WSSS_THYst9807808-He	13.3884	1.42988	Sanger	12.5
AGTCATGAGCGTATGG-1-WSSS_THYst9807808-He	8.15615	4.31096	Sanger	12.5
AGTCATGGTCACTCTC-1-WSSS_THYst9807808-He	5.85059	4.00435	Sanger	12.5
AGTCATGGTTTGATCG-1-WSSS_THYst9807808-He	8.28437	2.32037	Sanger	12.5
AGTCATGTCAGGAGAC-1-WSSS_THYst9807808-He	8.15772	6.11185	Sanger	12.5
AGTCATGTCCACGTAA-1-WSSS_THYst9807808-He	4.80751	2.3724	Sanger	12.5
AGTCATGTCGACCTAA-1-WSSS_THYst9807808-He	8.80816	2.43981	Sanger	12.5
AGTCTCCAGCTGAAGC-1-WSSS_THYst9807808-He	4.52888	4.15694	Sanger	12.5
AGTCTCCCACATAGCT-1-WSSS_THYst9807808-He	3.97497	3.30826	Sanger	12.5
AGTCTCCGTAGTTAGA-1-WSSS_THYst9807808-He	4.00019	3.72982	Sanger	12.5
AGTCTCCGTCTACAAC-1-WSSS_THYst9807808-He	8.26118	2.82497	Sanger	12.5
AGTCTCCGTTGCTTGA-1-WSSS_THYst9807808-He	10.189	2.19531	Sanger	12.5
AGTCTCCTCGACGCGT-1-WSSS_THYst9807808-He	-3.84777	10.7563	Sanger	12.5
AGTCTCCTCTATCGTT-1-WSSS_THYst9807808-He	9.37225	1.76874	Sanger	12.5
AGTCTCCTCTCATAGG-1-WSSS_THYst9807808-He	10.461	2.12888	Sanger	12.5
AGTGACTAGCACGTCC-1-WSSS_THYst9807808-He	4.06972	6.06246	Sanger	12.5
AGTGACTAGCCTATTG-1-WSSS_THYst9807808-He	17.1919	13.7872	Sanger	12.5
AGTGACTAGGCTTCCG-1-WSSS_THYst9807808-He	-3.99536	11.6873	Sanger	12.5
AGTGACTAGTATGAGT-1-WSSS_THYst9807808-He	3.68195	2.8137	Sanger	12.5
AGTGACTGTCAGCGTC-1-WSSS_THYst9807808-He	-5.09653	9.94843	Sanger	12.5
AGTGACTGTCATCGGC-1-WSSS_THYst9807808-He	6.91232	2.65427	Sanger	12.5
AGTGACTGTCGCTGCA-1-WSSS_THYst9807808-He	4.92606	2.84998	Sanger	12.5
AGTGACTGTGCTTATG-1-WSSS_THYst9807808-He	4.66763	3.33007	Sanger	12.5
AGTGACTTCAAGGACG-1-WSSS_THYst9807808-He	7.34153	2.90627	Sanger	12.5
AGTGACTTCAGAACCT-1-WSSS_THYst9807808-He	5.56852	4.98053	Sanger	12.5
AGTGACTTCTATACGG-1-WSSS_THYst9807808-He	9.64232	2.75965	Sanger	12.5
AGTGATCAGGTAGACC-1-WSSS_THYst9807808-He	6.80128	3.08665	Sanger	12.5
AGTGATCCAATTGAAG-1-WSSS_THYst9807808-He	5.36303	4.82049	Sanger	12.5
AGTGATCCATACCACA-1-WSSS_THYst9807808-He	4.6348	3.90129	Sanger	12.5
AGTGATCCATGACAGG-1-WSSS_THYst9807808-He	19.6093	6.03304	Sanger	12.5
AGTGATCGTCACCCTT-1-WSSS_THYst9807808-He	5.34677	2.46442	Sanger	12.5
AGTGATCGTCTTCAAG-1-WSSS_THYst9807808-He	5.19504	4.44758	Sanger	12.5
AGTGATCGTTCTCGTC-1-WSSS_THYst9807808-He	19.7611	4.9138	Sanger	12.5
AGTGATCTCCGCCTAT-1-WSSS_THYst9807808-He	5.1365	3.41108	Sanger	12.5
AGTGCCGAGCACGATG-1-WSSS_THYst9807808-He	3.32319	3.29253	Sanger	12.5
AGTGCCGAGCTAGTTC-1-WSSS_THYst9807808-He	10.2219	2.50592	Sanger	12.5
AGTGCCGTCTGTCCCA-1-WSSS_THYst9807808-He	6.02611	5.42093	Sanger	12.5
AGTGTTGAGCTCTTCC-1-WSSS_THYst9807808-He	-4.22923	11.5005	Sanger	12.5
AGTGTTGAGGGTTTCT-1-WSSS_THYst9807808-He	-3.37548	11.1245	Sanger	12.5
AGTGTTGAGTGAGCCA-1-WSSS_THYst9807808-He	5.46668	4.61339	Sanger	12.5
AGTGTTGCAACCACAT-1-WSSS_THYst9807808-He	8.50764	2.19388	Sanger	12.5
AGTGTTGGTCGCACAC-1-WSSS_THYst9807808-He	8.75225	6.53179	Sanger	12.5
AGTGTTGTCGATTGGT-1-WSSS_THYst9807808-He	5.17772	3.08999	Sanger	12.5
AGTTAGCAGAGGCCAT-1-WSSS_THYst9807808-He	6.62918	3.84024	Sanger	12.5
AGTTAGCCAAGTGATA-1-WSSS_THYst9807808-He	4.43519	4.48784	Sanger	12.5
AGTTAGCCACCCTGTT-1-WSSS_THYst9807808-He	5.10953	4.07916	Sanger	12.5
AGTTAGCGTACCGTCG-1-WSSS_THYst9807808-He	4.64949	4.52815	Sanger	12.5
AGTTAGCTCAACCTCC-1-WSSS_THYst9807808-He	4.43404	3.02556	Sanger	12.5
AGTTCCCAGGAACATT-1-WSSS_THYst9807808-He	7.27264	3.51346	Sanger	12.5
AGTTCCCCAATAGTAG-1-WSSS_THYst9807808-He	-4.97918	10.2766	Sanger	12.5
AGTTCCCCACTGTGTA-1-WSSS_THYst9807808-He	-3.49214	10.1383	Sanger	12.5
AGTTCCCGTAGCGAGT-1-WSSS_THYst9807808-He	8.83981	3.78783	Sanger	12.5
AGTTCCCGTCGTCTCT-1-WSSS_THYst9807808-He	8.89848	3.35665	Sanger	12.5
AGTTCGACAATAGGAT-1-WSSS_THYst9807808-He	5.56702	3.39065	Sanger	12.5
AGTTCGAGTAGAGATT-1-WSSS_THYst9807808-He	12.1741	1.77909	Sanger	12.5
ATACCGAAGAAGAACG-1-WSSS_THYst9807808-He	4.26753	3.21796	Sanger	12.5
ATACCGAAGAGCTGCA-1-WSSS_THYst9807808-He	-3.84952	10.8853	Sanger	12.5
ATACCGACAATGTGGG-1-WSSS_THYst9807808-He	-5.06652	12.2396	Sanger	12.5
ATACCGACACCCTAAA-1-WSSS_THYst9807808-He	4.98166	5.32688	Sanger	12.5
ATACCGAGTGATTGGG-1-WSSS_THYst9807808-He	8.62566	6.74894	Sanger	12.5
ATACCGATCCTGTAGA-1-WSSS_THYst9807808-He	10.9994	2.70717	Sanger	12.5
ATACCTTAGGGCAATC-1-WSSS_THYst9807808-He	4.89427	3.41053	Sanger	12.5
ATACCTTCAGACCTGC-1-WSSS_THYst9807808-He	4.998	4.4798	Sanger	12.5
ATACCTTCATTGCTTT-1-WSSS_THYst9807808-He	-3.77722	10.4725	Sanger	12.5
ATACCTTGTTTCGTAG-1-WSSS_THYst9807808-He	4.58353	3.5064	Sanger	12.5
ATACCTTTCATGCCGG-1-WSSS_THYst9807808-He	6.58894	5.32448	Sanger	12.5
ATACCTTTCCACGGAC-1-WSSS_THYst9807808-He	-4.82719	9.74994	Sanger	12.5
ATACTTCAGAGCATCG-1-WSSS_THYst9807808-He	-2.68445	11.1688	Sanger	12.5
ATACTTCAGCACTCGC-1-WSSS_THYst9807808-He	6.13359	4.47246	Sanger	12.5
ATACTTCGTCTTGGTA-1-WSSS_THYst9807808-He	7.67326	17.1267	Sanger	12.5
ATACTTCTCAATGTCG-1-WSSS_THYst9807808-He	11.7213	2.15491	Sanger	12.5
ATACTTCTCGAGAGAC-1-WSSS_THYst9807808-He	4.61279	4.29759	Sanger	12.5
ATAGACCAGTGCAGCA-1-WSSS_THYst9807808-He	-4.33388	10.3564	Sanger	12.5
ATAGACCCACGACTAT-1-WSSS_THYst9807808-He	15.4918	6.84608	Sanger	12.5
ATAGACCGTGGCTTAT-1-WSSS_THYst9807808-He	4.66888	4.117	Sanger	12.5
ATAGACCTCACTGTTT-1-WSSS_THYst9807808-He	-2.9972	10.8505	Sanger	12.5
ATAGACCTCAGGACGA-1-WSSS_THYst9807808-He	-3.96497	10.9745	Sanger	12.5
ATAGAGAAGCGTCAAG-1-WSSS_THYst9807808-He	7.31347	4.64372	Sanger	12.5
ATAGAGACACCGTGGT-1-WSSS_THYst9807808-He	10.5166	2.18505	Sanger	12.5
ATAGAGACACGGCACT-1-WSSS_THYst9807808-He	7.64545	6.67405	Sanger	12.5
ATAGAGACAGCCGGTT-1-WSSS_THYst9807808-He	5.59863	5.14146	Sanger	12.5
ATAGAGAGTGCGGATA-1-WSSS_THYst9807808-He	6.77683	4.10262	Sanger	12.5
ATAGGCTAGGACCCAA-1-WSSS_THYst9807808-He	3.71185	4.0049	Sanger	12.5
ATAGGCTAGTCCTGCG-1-WSSS_THYst9807808-He	7.71682	6.88077	Sanger	12.5
ATAGGCTGTAGACGGT-1-WSSS_THYst9807808-He	4.22504	3.81061	Sanger	12.5
ATAGGCTGTGCTATTG-1-WSSS_THYst9807808-He	4.14655	4.20894	Sanger	12.5
ATAGGCTGTGTAGTGG-1-WSSS_THYst9807808-He	-3.16814	11.0143	Sanger	12.5
ATATCCTAGGAAAGTG-1-WSSS_THYst9807808-He	4.99675	3.49841	Sanger	12.5
ATATCCTAGGTCTTTG-1-WSSS_THYst9807808-He	-6.6003	8.54678	Sanger	12.5
ATATCCTCAAATTAGG-1-WSSS_THYst9807808-He	10.6019	1.88963	Sanger	12.5
ATATCCTCACAATCTG-1-WSSS_THYst9807808-He	5.22123	4.96127	Sanger	12.5
ATATCCTCAGCTGTTA-1-WSSS_THYst9807808-He	8.00385	5.42215	Sanger	12.5
ATATCCTGTGAACTAA-1-WSSS_THYst9807808-He	6.3787	1.60273	Sanger	12.5
ATATCCTGTGGGTCAA-1-WSSS_THYst9807808-He	4.64593	3.71316	Sanger	12.5
ATATCCTGTTCATCGA-1-WSSS_THYst9807808-He	5.54137	5.11714	Sanger	12.5
ATATCCTGTTGCTCGG-1-WSSS_THYst9807808-He	9.39811	6.69316	Sanger	12.5
ATATCCTTCTGGGATT-1-WSSS_THYst9807808-He	9.74218	6.85086	Sanger	12.5
ATCACAGAGGAGTACC-1-WSSS_THYst9807808-He	8.60901	2.28171	Sanger	12.5
ATCACAGCACTTCAGA-1-WSSS_THYst9807808-He	14.6912	15.8879	Sanger	12.5
ATCACAGGTGAGATTA-1-WSSS_THYst9807808-He	7.77849	4.08293	Sanger	12.5
ATCACAGGTTACGATC-1-WSSS_THYst9807808-He	5.08046	2.92175	Sanger	12.5
ATCACAGGTTTGGAGG-1-WSSS_THYst9807808-He	5.73728	4.03694	Sanger	12.5
ATCACAGTCATACGGT-1-WSSS_THYst9807808-He	14.5488	16.028	Sanger	12.5
ATCACAGTCCATGAGT-1-WSSS_THYst9807808-He	3.70584	2.87442	Sanger	12.5
ATCACAGTCTCTATAC-1-WSSS_THYst9807808-He	6.21621	7.24271	Sanger	12.5
ATCACGAAGGCAGCTA-1-WSSS_THYst9807808-He	4.87353	4.48719	Sanger	12.5
ATCACGACATGCGTGC-1-WSSS_THYst9807808-He	5.44936	4.6491	Sanger	12.5
ATCACGAGTCCATAGT-1-WSSS_THYst9807808-He	-3.88659	11.348	Sanger	12.5
ATCACGATCAACGTGT-1-WSSS_THYst9807808-He	5.00936	4.80598	Sanger	12.5
ATCACGATCATGAGAA-1-WSSS_THYst9807808-He	-5.5873	9.58203	Sanger	12.5
ATCACGATCTGAATGC-1-WSSS_THYst9807808-He	4.989	4.4715	Sanger	12.5
ATCACTTAGAGAGCGG-1-WSSS_THYst9807808-He	-4.45494	10.0776	Sanger	12.5
ATCACTTAGCGATGAC-1-WSSS_THYst9807808-He	-3.77026	10.7441	Sanger	12.5
ATCACTTAGGGAGGTG-1-WSSS_THYst9807808-He	2.89044	3.26268	Sanger	12.5
ATCACTTAGGTAAAGG-1-WSSS_THYst9807808-He	4.17281	5.88997	Sanger	12.5
ATCACTTCACTAGGCC-1-WSSS_THYst9807808-He	5.70338	5.10542	Sanger	12.5
ATCACTTCATGCCGAC-1-WSSS_THYst9807808-He	10.0989	1.85165	Sanger	12.5
ATCACTTCATGGAACG-1-WSSS_THYst9807808-He	7.04569	5.88751	Sanger	12.5
ATCACTTCATTGCAAC-1-WSSS_THYst9807808-He	19.7496	5.36468	Sanger	12.5
ATCACTTGTAAGACCG-1-WSSS_THYst9807808-He	7.32884	3.7396	Sanger	12.5
ATCACTTGTATCTCTT-1-WSSS_THYst9807808-He	6.98598	6.55799	Sanger	12.5
ATCAGGTAGAGTTGTA-1-WSSS_THYst9807808-He	3.93233	3.6148	Sanger	12.5
ATCAGGTAGATAGTCA-1-WSSS_THYst9807808-He	6.3937	4.08399	Sanger	12.5
ATCAGGTAGATGAATC-1-WSSS_THYst9807808-He	4.54612	5.11796	Sanger	12.5
ATCAGGTCAATACAGA-1-WSSS_THYst9807808-He	13.402	1.63025	Sanger	12.5
ATCAGGTCATTGAAAG-1-WSSS_THYst9807808-He	5.5938	5.05239	Sanger	12.5
ATCAGGTCATTGCTGA-1-WSSS_THYst9807808-He	-6.02984	9.28845	Sanger	12.5
ATCAGGTGTAGTATAG-1-WSSS_THYst9807808-He	7.3974	4.14265	Sanger	12.5
ATCAGGTGTCAACCAT-1-WSSS_THYst9807808-He	4.43857	3.53134	Sanger	12.5
ATCAGGTTCCGTATGA-1-WSSS_THYst9807808-He	5.87523	2.53267	Sanger	12.5
ATCAGGTTCCTCGCAT-1-WSSS_THYst9807808-He	-4.33078	11.9829	Sanger	12.5
ATCATTCAGACAACTA-1-WSSS_THYst9807808-He	6.30818	4.34484	Sanger	12.5
ATCATTCAGGATTTCC-1-WSSS_THYst9807808-He	8.12896	2.49209	Sanger	12.5
ATCATTCAGGTCACTT-1-WSSS_THYst9807808-He	9.09961	6.46381	Sanger	12.5
ATCATTCGTCCTTTGC-1-WSSS_THYst9807808-He	4.84253	3.70408	Sanger	12.5
ATCATTCGTCGATGCC-1-WSSS_THYst9807808-He	6.00436	3.91913	Sanger	12.5
ATCATTCTCATAGCAC-1-WSSS_THYst9807808-He	4.55418	2.54068	Sanger	12.5
ATCCACCAGCTAAGTA-1-WSSS_THYst9807808-He	5.33955	4.08129	Sanger	12.5
ATCCACCCATCAGTCA-1-WSSS_THYst9807808-He	5.35213	3.39229	Sanger	12.5
ATCCACCGTTGATCGT-1-WSSS_THYst9807808-He	4.8535	4.18666	Sanger	12.5
ATCCATTAGGTAATCA-1-WSSS_THYst9807808-He	5.00786	4.43331	Sanger	12.5
ATCCATTCATGCACTA-1-WSSS_THYst9807808-He	9.0201	2.84423	Sanger	12.5
ATCCATTGTAACATCC-1-WSSS_THYst9807808-He	11.4357	1.88064	Sanger	12.5
ATCCATTGTAGTCCTA-1-WSSS_THYst9807808-He	5.13289	4.16603	Sanger	12.5
ATCCATTGTATGCGTT-1-WSSS_THYst9807808-He	5.82324	3.97751	Sanger	12.5
ATCCATTTCCACTGGG-1-WSSS_THYst9807808-He	11.1703	1.84982	Sanger	12.5
ATCCCTGAGGTCATCT-1-WSSS_THYst9807808-He	7.55385	3.7363	Sanger	12.5
ATCCCTGCAACCAACT-1-WSSS_THYst9807808-He	16.8393	13.5175	Sanger	12.5
ATCCCTGGTTCGGTAT-1-WSSS_THYst9807808-He	4.45579	3.70931	Sanger	12.5
ATCCCTGTCAGACATC-1-WSSS_THYst9807808-He	20.3462	-2.90179	Sanger	12.5
ATCCGTCAGGGATCAC-1-WSSS_THYst9807808-He	6.55034	5.29722	Sanger	12.5
ATCCGTCCACAGACGA-1-WSSS_THYst9807808-He	5.20394	3.90774	Sanger	12.5
ATCCGTCCATGAAGGC-1-WSSS_THYst9807808-He	9.10477	6.04365	Sanger	12.5
ATCCGTCCATGGGAAC-1-WSSS_THYst9807808-He	20.3373	5.62308	Sanger	12.5
ATCCGTCGTATTGAGA-1-WSSS_THYst9807808-He	8.24533	3.48497	Sanger	12.5
ATCCGTCTCAGAATAG-1-WSSS_THYst9807808-He	10.1315	7.09143	Sanger	12.5
ATCCTATAGCCTGAAG-1-WSSS_THYst9807808-He	5.59096	2.22156	Sanger	12.5
ATCCTATAGGGCAGTT-1-WSSS_THYst9807808-He	9.74964	6.47209	Sanger	12.5
ATCCTATCATTCACAG-1-WSSS_THYst9807808-He	8.51131	3.83203	Sanger	12.5
ATCCTATGTTGTGCCG-1-WSSS_THYst9807808-He	-3.81282	10.6668	Sanger	12.5
ATCGATGAGCTGTGCC-1-WSSS_THYst9807808-He	-3.26292	10.7464	Sanger	12.5
ATCGATGAGGTTATAG-1-WSSS_THYst9807808-He	6.40835	2.65014	Sanger	12.5
ATCGATGAGTAACGAT-1-WSSS_THYst9807808-He	-3.79381	11.3037	Sanger	12.5
ATCGATGCACGCAAAG-1-WSSS_THYst9807808-He	8.55559	7.00113	Sanger	12.5
ATCGATGGTAAGATTG-1-WSSS_THYst9807808-He	4.43909	3.91804	Sanger	12.5
ATCGATGGTCCTATAG-1-WSSS_THYst9807808-He	4.83115	4.19294	Sanger	12.5
ATCGATGTCCATCGTC-1-WSSS_THYst9807808-He	9.92372	2.73935	Sanger	12.5
ATCGATGTCCGGCAGT-1-WSSS_THYst9807808-He	-6.42862	5.31964	Sanger	12.5
ATCGATGTCGAAGAAT-1-WSSS_THYst9807808-He	4.36068	3.94454	Sanger	12.5
ATCGCCTCAGCGAACA-1-WSSS_THYst9807808-He	7.82423	6.06676	Sanger	12.5
ATCGGATAGACAACTA-1-WSSS_THYst9807808-He	6.87572	3.09123	Sanger	12.5
ATCGGATAGCCACAAG-1-WSSS_THYst9807808-He	3.82574	3.72515	Sanger	12.5
ATCGGATAGGTGCGAT-1-WSSS_THYst9807808-He	4.57325	4.73003	Sanger	12.5
ATCGGATCAACCACAT-1-WSSS_THYst9807808-He	5.34933	3.45509	Sanger	12.5
ATCGGATCAGAGCTAG-1-WSSS_THYst9807808-He	11.0071	2.21481	Sanger	12.5
ATCGGATGTGCAGATG-1-WSSS_THYst9807808-He	9.9732	2.61898	Sanger	12.5
ATCGGATGTTCGATTG-1-WSSS_THYst9807808-He	3.6633	5.0917	Sanger	12.5
ATCGGATGTTGCATTG-1-WSSS_THYst9807808-He	8.77091	5.72872	Sanger	12.5
ATCGGCGAGAATCGTA-1-WSSS_THYst9807808-He	12.322	1.93639	Sanger	12.5
ATCGGCGCAAGAATAC-1-WSSS_THYst9807808-He	4.4017	3.72973	Sanger	12.5
ATCGGCGGTAAGCGGT-1-WSSS_THYst9807808-He	4.78496	4.4941	Sanger	12.5
ATCGGCGGTTAGAAGT-1-WSSS_THYst9807808-He	8.45469	6.64984	Sanger	12.5
ATCGGCGTCAGCTGTA-1-WSSS_THYst9807808-He	4.93438	1.42283	Sanger	12.5
ATCGTAGAGTATAGGT-1-WSSS_THYst9807808-He	8.74867	3.29528	Sanger	12.5
ATCGTAGCACATGACT-1-WSSS_THYst9807808-He	-5.21896	9.5548	Sanger	12.5
ATCGTAGCATCACAGT-1-WSSS_THYst9807808-He	-4.28887	10.2732	Sanger	12.5
ATCGTAGCATGGAATA-1-WSSS_THYst9807808-He	12.535	2.09383	Sanger	12.5
ATCGTAGGTAGACAGC-1-WSSS_THYst9807808-He	4.02135	3.43016	Sanger	12.5
ATCGTAGTCCTCACGT-1-WSSS_THYst9807808-He	11.5256	2.62904	Sanger	12.5
ATCGTCCAGTTATGGA-1-WSSS_THYst9807808-He	6.52976	5.1253	Sanger	12.5
ATCGTCCCACGCTGTG-1-WSSS_THYst9807808-He	-3.71231	10.6909	Sanger	12.5
ATCGTCCCAGAGGTTG-1-WSSS_THYst9807808-He	4.55626	3.95492	Sanger	12.5
ATCGTCCGTGATTCTG-1-WSSS_THYst9807808-He	6.29211	4.89923	Sanger	12.5
ATCGTCCTCCATCTAT-1-WSSS_THYst9807808-He	8.71645	6.83159	Sanger	12.5
ATCGTCCTCTTAGTTC-1-WSSS_THYst9807808-He	4.90618	3.97886	Sanger	12.5
ATCGTGAAGGCTCACC-1-WSSS_THYst9807808-He	10.3897	2.43752	Sanger	12.5
ATCGTGATCGTTCAGA-1-WSSS_THYst9807808-He	4.43662	3.10318	Sanger	12.5
ATCGTGATCTTCCCAG-1-WSSS_THYst9807808-He	5.0991	4.04737	Sanger	12.5
ATCTCTAAGGGCGAAG-1-WSSS_THYst9807808-He	4.03385	3.78845	Sanger	12.5
ATCTCTAAGGTGCTAG-1-WSSS_THYst9807808-He	6.16917	6.29188	Sanger	12.5
ATCTCTACAACTCGTA-1-WSSS_THYst9807808-He	4.91469	5.89444	Sanger	12.5
ATCTCTACAACTGTGT-1-WSSS_THYst9807808-He	-3.75502	11.175	Sanger	12.5
ATCTCTACATTGAAAG-1-WSSS_THYst9807808-He	6.5365	4.01303	Sanger	12.5
ATCTCTATCAGTGGGA-1-WSSS_THYst9807808-He	-6.53213	5.73071	Sanger	12.5
ATCTTCAAGCGACATG-1-WSSS_THYst9807808-He	5.25554	3.47065	Sanger	12.5
ATCTTCAAGTGATAGT-1-WSSS_THYst9807808-He	-6.67076	8.66094	Sanger	12.5
ATCTTCACATCTCGTC-1-WSSS_THYst9807808-He	13.3837	1.12916	Sanger	12.5
ATCTTCAGTCATGGCC-1-WSSS_THYst9807808-He	5.91383	13.7077	Sanger	12.5
ATCTTCATCCATTTCA-1-WSSS_THYst9807808-He	4.79057	5.12036	Sanger	12.5
ATCTTCATCGACCACG-1-WSSS_THYst9807808-He	6.48815	5.87602	Sanger	12.5
ATGAAAGAGAAGTGTT-1-WSSS_THYst9807808-He	-3.8778	10.7412	Sanger	12.5
ATGAAAGCACCACATA-1-WSSS_THYst9807808-He	12.0283	1.75157	Sanger	12.5
ATGAAAGGTCTGTGCG-1-WSSS_THYst9807808-He	10.3048	1.59426	Sanger	12.5
ATGAAAGGTGGCCCAT-1-WSSS_THYst9807808-He	5.86722	4.9762	Sanger	12.5
ATGACCAAGCAGAAAG-1-WSSS_THYst9807808-He	4.86435	4.32143	Sanger	12.5
ATGACCAAGCCGTAAG-1-WSSS_THYst9807808-He	11.8639	1.72711	Sanger	12.5
ATGACCAAGTCGGCAA-1-WSSS_THYst9807808-He	16.4352	7.94083	Sanger	12.5
ATGACCACAACGATTC-1-WSSS_THYst9807808-He	-5.81298	9.33018	Sanger	12.5
ATGACCACAAGACCTT-1-WSSS_THYst9807808-He	9.32598	3.63227	Sanger	12.5
ATGACCAGTCGTGGTC-1-WSSS_THYst9807808-He	17.0049	13.6314	Sanger	12.5
ATGACCAGTGGCCACT-1-WSSS_THYst9807808-He	5.40927	3.66846	Sanger	12.5
ATGACCATCTTGGTCC-1-WSSS_THYst9807808-He	9.12478	6.75125	Sanger	12.5
ATGAGGGAGAAGGGAT-1-WSSS_THYst9807808-He	-4.32137	10.3243	Sanger	12.5
ATGAGGGAGACGCAGT-1-WSSS_THYst9807808-He	11.126	1.5513	Sanger	12.5
ATGAGGGAGGGAGATA-1-WSSS_THYst9807808-He	7.8503	2.30348	Sanger	12.5
ATGAGGGCAGAATCGG-1-WSSS_THYst9807808-He	6.52992	3.93215	Sanger	12.5
ATGAGGGCATAATGCC-1-WSSS_THYst9807808-He	-3.73687	10.738	Sanger	12.5
ATGAGGGCATTGAGGG-1-WSSS_THYst9807808-He	14.3147	15.265	Sanger	12.5
ATGAGGGGTAGACAGC-1-WSSS_THYst9807808-He	5.75345	4.7414	Sanger	12.5
ATGAGGGGTAGTCACT-1-WSSS_THYst9807808-He	10.709	1.27902	Sanger	12.5
ATGAGGGGTGTTTGCA-1-WSSS_THYst9807808-He	8.92674	5.71402	Sanger	12.5
ATGAGTCAGACTGTTC-1-WSSS_THYst9807808-He	8.51124	6.13639	Sanger	12.5
ATGAGTCCAATGTCTG-1-WSSS_THYst9807808-He	6.90638	5.59173	Sanger	12.5
ATGAGTCTCACCATGA-1-WSSS_THYst9807808-He	8.32163	3.57254	Sanger	12.5
ATGAGTCTCATTTGCT-1-WSSS_THYst9807808-He	5.46311	2.82839	Sanger	12.5
ATGAGTCTCTCATAGG-1-WSSS_THYst9807808-He	8.06216	6.45834	Sanger	12.5
ATGAGTCTCTCGCTTG-1-WSSS_THYst9807808-He	-6.48236	6.84647	Sanger	12.5
ATGATCGCACGACAGA-1-WSSS_THYst9807808-He	11.2026	2.12336	Sanger	12.5
ATGATCGGTCCCTAAA-1-WSSS_THYst9807808-He	4.90542	3.74376	Sanger	12.5
ATGATCGGTCTTGCGG-1-WSSS_THYst9807808-He	5.13777	4.57597	Sanger	12.5
ATGATCGGTGATACCT-1-WSSS_THYst9807808-He	5.18472	3.88663	Sanger	12.5
ATGATCGGTTCGGCTG-1-WSSS_THYst9807808-He	3.75373	2.34216	Sanger	12.5
ATGCATGCAATTCTCT-1-WSSS_THYst9807808-He	6.39729	3.77661	Sanger	12.5
ATGCATGCAGGAGGAG-1-WSSS_THYst9807808-He	4.7402	2.85005	Sanger	12.5
ATGCATGCATCTAACG-1-WSSS_THYst9807808-He	11.7617	2.4779	Sanger	12.5
ATGCATGCATGCCGGT-1-WSSS_THYst9807808-He	12.2253	2.25681	Sanger	12.5
ATGCATGGTATCACGT-1-WSSS_THYst9807808-He	6.16143	4.88981	Sanger	12.5
ATGCCTCAGCACTCTA-1-WSSS_THYst9807808-He	-4.87471	10.0147	Sanger	12.5
ATGCCTCAGGATATAC-1-WSSS_THYst9807808-He	8.75825	3.56566	Sanger	12.5
ATGCCTCCACGACGTC-1-WSSS_THYst9807808-He	4.04781	3.26768	Sanger	12.5
ATGCCTCCAGAAATTG-1-WSSS_THYst9807808-He	-5.70238	9.24619	Sanger	12.5
ATGCCTCCATCTAGAC-1-WSSS_THYst9807808-He	4.67921	3.84287	Sanger	12.5
ATGCCTCTCAGAACCT-1-WSSS_THYst9807808-He	3.93912	3.19686	Sanger	12.5
ATGCGATCAGGCGTTC-1-WSSS_THYst9807808-He	4.69288	3.63376	Sanger	12.5
ATGCGATGTACCTGTA-1-WSSS_THYst9807808-He	5.30023	4.30256	Sanger	12.5
ATGCGATGTAGGATAT-1-WSSS_THYst9807808-He	8.52983	1.70402	Sanger	12.5
ATGCGATTCCTACAAG-1-WSSS_THYst9807808-He	10.7565	2.25003	Sanger	12.5
ATGCGATTCTGCTTAT-1-WSSS_THYst9807808-He	7.74878	3.92691	Sanger	12.5
ATGGAGGCAAGAGTGC-1-WSSS_THYst9807808-He	8.00521	3.35537	Sanger	12.5
ATGGAGGCAGCACAGA-1-WSSS_THYst9807808-He	6.30292	6.05239	Sanger	12.5
ATGGAGGGTCGAACAG-1-WSSS_THYst9807808-He	11.6803	1.95322	Sanger	12.5
ATGGAGGGTCGTTTCC-1-WSSS_THYst9807808-He	6.43846	5.10171	Sanger	12.5
ATGGAGGGTCTAGGCC-1-WSSS_THYst9807808-He	-6.84966	7.90922	Sanger	12.5
ATGGAGGTCATTTCGT-1-WSSS_THYst9807808-He	4.44122	3.70462	Sanger	12.5
ATGGATCAGCCTTTCC-1-WSSS_THYst9807808-He	4.76604	3.87326	Sanger	12.5
ATGGATCAGTGAATAC-1-WSSS_THYst9807808-He	-4.72727	9.94776	Sanger	12.5
ATGGATCCACAGCTGC-1-WSSS_THYst9807808-He	6.80478	5.80179	Sanger	12.5
ATGGATCCACCGTGGT-1-WSSS_THYst9807808-He	4.29805	3.49718	Sanger	12.5
ATGGATCCAGAGTCTT-1-WSSS_THYst9807808-He	7.76811	3.13619	Sanger	12.5
ATGGATCCAGGAAGTC-1-WSSS_THYst9807808-He	-5.52221	9.49305	Sanger	12.5
ATGGATCCAGGCGTTC-1-WSSS_THYst9807808-He	8.21705	2.67055	Sanger	12.5
ATGGATCGTAACCCGC-1-WSSS_THYst9807808-He	11.1756	2.26113	Sanger	12.5
ATGGATCGTAGAGTTA-1-WSSS_THYst9807808-He	8.23913	3.56451	Sanger	12.5
ATGGATCGTCTAACGT-1-WSSS_THYst9807808-He	6.25916	4.0991	Sanger	12.5
ATGGGAGAGAGGCGGA-1-WSSS_THYst9807808-He	-5.33579	3.92537	Sanger	12.5
ATGGGAGCAGTGGCTC-1-WSSS_THYst9807808-He	9.61742	6.39737	Sanger	12.5
ATGGGAGCATGATAGA-1-WSSS_THYst9807808-He	5.28627	6.12964	Sanger	12.5
ATGGGAGGTATACGGG-1-WSSS_THYst9807808-He	9.42074	6.66489	Sanger	12.5
ATGGGAGGTTGGCCGT-1-WSSS_THYst9807808-He	4.05071	3.79682	Sanger	12.5
ATGGGAGTCAGAACCT-1-WSSS_THYst9807808-He	12.5341	1.53463	Sanger	12.5
ATGGGAGTCCCAACTC-1-WSSS_THYst9807808-He	20.0827	-3.21373	Sanger	12.5
ATGGGAGTCCCTATTA-1-WSSS_THYst9807808-He	5.78609	4.3055	Sanger	12.5
ATGGGTTAGGTGCTTT-1-WSSS_THYst9807808-He	4.42342	4.37228	Sanger	12.5
ATGGGTTCAATGCAAA-1-WSSS_THYst9807808-He	13.2402	16.0442	Sanger	12.5
ATGGGTTCACGCGCTA-1-WSSS_THYst9807808-He	10.465	2.23433	Sanger	12.5
ATGGGTTCAGGTGACA-1-WSSS_THYst9807808-He	4.92547	4.73947	Sanger	12.5
ATGGGTTCATCGCTAA-1-WSSS_THYst9807808-He	7.55691	6.27964	Sanger	12.5
ATGGGTTGTGCTGATT-1-WSSS_THYst9807808-He	4.80703	3.58635	Sanger	12.5
ATGGGTTGTGGCGCTT-1-WSSS_THYst9807808-He	5.10358	4.83178	Sanger	12.5
ATGGTTGAGCGAGTCA-1-WSSS_THYst9807808-He	7.82036	5.73003	Sanger	12.5
ATGGTTGCAAGAGCTG-1-WSSS_THYst9807808-He	8.27475	6.18031	Sanger	12.5
ATGGTTGCACAAGCCC-1-WSSS_THYst9807808-He	4.61011	4.02998	Sanger	12.5
ATGGTTGCACCTGCTT-1-WSSS_THYst9807808-He	8.46258	6.71627	Sanger	12.5
ATGGTTGCAGGACATG-1-WSSS_THYst9807808-He	4.07872	4.02289	Sanger	12.5
ATGGTTGGTCACTCGG-1-WSSS_THYst9807808-He	5.43124	2.80066	Sanger	12.5
ATGGTTGGTCCTACGG-1-WSSS_THYst9807808-He	4.96158	4.81973	Sanger	12.5
ATGGTTGGTTAAACCC-1-WSSS_THYst9807808-He	4.5216	2.53649	Sanger	12.5
ATGGTTGTCTTGCAGA-1-WSSS_THYst9807808-He	8.47287	5.32608	Sanger	12.5
ATGTCCCAGATGCTTC-1-WSSS_THYst9807808-He	-3.97844	10.3087	Sanger	12.5
ATGTCCCAGGCTTCCG-1-WSSS_THYst9807808-He	5.99185	4.05739	Sanger	12.5
ATGTCCCCACGACGTC-1-WSSS_THYst9807808-He	11.7202	2.49122	Sanger	12.5
ATGTCCCCACTTCAAG-1-WSSS_THYst9807808-He	4.07978	2.2356	Sanger	12.5
ATGTCCCCAGAGCGTA-1-WSSS_THYst9807808-He	-2.5938	10.6922	Sanger	12.5
ATGTCCCCAGTAGTGG-1-WSSS_THYst9807808-He	9.1447	2.88732	Sanger	12.5
ATGTCCCCATCTGTTT-1-WSSS_THYst9807808-He	8.83114	2.92022	Sanger	12.5
ATGTCCCGTACCTTCC-1-WSSS_THYst9807808-He	4.18918	3.83508	Sanger	12.5
ATGTCCCGTCAGACGA-1-WSSS_THYst9807808-He	5.43629	5.16167	Sanger	12.5
ATGTCCCGTGATACTC-1-WSSS_THYst9807808-He	5.06456	3.60784	Sanger	12.5
ATGTCCCGTTTCCAAG-1-WSSS_THYst9807808-He	6.52743	2.6518	Sanger	12.5
ATGTCCCTCCATCTGC-1-WSSS_THYst9807808-He	9.2951	3.38185	Sanger	12.5
ATGTCCCTCCTATTGT-1-WSSS_THYst9807808-He	5.12728	3.73404	Sanger	12.5
ATGTCTTAGACCAAGC-1-WSSS_THYst9807808-He	6.10759	3.48688	Sanger	12.5
ATGTCTTAGTCACTCA-1-WSSS_THYst9807808-He	20.241	-1.96372	Sanger	12.5
ATGTCTTAGTGGACTG-1-WSSS_THYst9807808-He	6.52862	5.5809	Sanger	12.5
ATGTCTTCACTGTGTA-1-WSSS_THYst9807808-He	7.91105	2.6939	Sanger	12.5
ATGTCTTGTGCGGCTT-1-WSSS_THYst9807808-He	5.65896	3.03156	Sanger	12.5
ATGTCTTTCTCGCGTT-1-WSSS_THYst9807808-He	20.3731	-2.03008	Sanger	12.5
ATGTCTTTCTGAGGCC-1-WSSS_THYst9807808-He	4.58367	4.68619	Sanger	12.5
ATTACCTAGAAGTCCG-1-WSSS_THYst9807808-He	5.20068	4.88359	Sanger	12.5
ATTACCTCACCTGCAG-1-WSSS_THYst9807808-He	20.5681	-2.68363	Sanger	12.5
ATTACCTGTATGCGGA-1-WSSS_THYst9807808-He	5.45608	3.03395	Sanger	12.5
ATTACTCCAAACTCGT-1-WSSS_THYst9807808-He	5.19241	4.79394	Sanger	12.5
ATTACTCCAATTTCCT-1-WSSS_THYst9807808-He	14.933	15.0324	Sanger	12.5
ATTACTCCATCTGGGC-1-WSSS_THYst9807808-He	4.04022	4.77222	Sanger	12.5
ATTACTCGTGGATTTC-1-WSSS_THYst9807808-He	5.19206	3.68139	Sanger	12.5
ATTACTCGTTGCTCAA-1-WSSS_THYst9807808-He	3.91506	3.75787	Sanger	12.5
ATTATCCAGACATATG-1-WSSS_THYst9807808-He	6.00852	3.91033	Sanger	12.5
ATTATCCCACACCGCA-1-WSSS_THYst9807808-He	9.0891	6.07359	Sanger	12.5
ATTATCCCACGTGAGA-1-WSSS_THYst9807808-He	-5.92317	8.89357	Sanger	12.5
ATTATCCGTACTGCCG-1-WSSS_THYst9807808-He	4.12968	6.09452	Sanger	12.5
ATTATCCGTGCATACT-1-WSSS_THYst9807808-He	15.6491	15.4555	Sanger	12.5
ATTATCCTCAGGCGAA-1-WSSS_THYst9807808-He	5.12924	2.75021	Sanger	12.5
ATTCACTAGACTCAAA-1-WSSS_THYst9807808-He	11.0024	2.27238	Sanger	12.5
ATTCACTAGCGACTTT-1-WSSS_THYst9807808-He	3.56144	2.96749	Sanger	12.5
ATTCACTCATCACAGT-1-WSSS_THYst9807808-He	9.90345	2.51447	Sanger	12.5
ATTCACTGTATTCCTT-1-WSSS_THYst9807808-He	10.9116	2.23661	Sanger	12.5
ATTCACTGTCACAGAG-1-WSSS_THYst9807808-He	11.8703	2.23282	Sanger	12.5
ATTCACTGTGTCCTAA-1-WSSS_THYst9807808-He	9.39269	2.40669	Sanger	12.5
ATTCACTGTTGTAAAG-1-WSSS_THYst9807808-He	4.41119	4.63253	Sanger	12.5
ATTCACTTCTTGGGCG-1-WSSS_THYst9807808-He	7.18289	3.70669	Sanger	12.5
ATTCAGGAGATTAGAC-1-WSSS_THYst9807808-He	4.56934	5.46492	Sanger	12.5
ATTCAGGAGGCTAGCA-1-WSSS_THYst9807808-He	5.07504	4.37253	Sanger	12.5
ATTCAGGCACGCTATA-1-WSSS_THYst9807808-He	6.47902	3.43502	Sanger	12.5
ATTCAGGCACTGATTG-1-WSSS_THYst9807808-He	8.0922	6.67091	Sanger	12.5
ATTCAGGCAGAGGACT-1-WSSS_THYst9807808-He	5.38276	4.81663	Sanger	12.5
ATTCAGGGTTTCGGCG-1-WSSS_THYst9807808-He	7.14047	7.37805	Sanger	12.5
ATTCAGGTCAAGCCCG-1-WSSS_THYst9807808-He	12.5607	2.48604	Sanger	12.5
ATTCAGGTCCATTGGA-1-WSSS_THYst9807808-He	4.32203	2.92186	Sanger	12.5
ATTCAGGTCGGAGTAG-1-WSSS_THYst9807808-He	4.50868	4.62046	Sanger	12.5
ATTCATCAGAGGATCC-1-WSSS_THYst9807808-He	4.74597	3.00467	Sanger	12.5
ATTCATCAGGTGATCG-1-WSSS_THYst9807808-He	5.42415	1.05787	Sanger	12.5
ATTCATCCACACCGCA-1-WSSS_THYst9807808-He	8.00533	3.02353	Sanger	12.5
ATTCATCCACTGGAAG-1-WSSS_THYst9807808-He	4.14715	4.16302	Sanger	12.5
ATTCATCCAGCGTACC-1-WSSS_THYst9807808-He	-3.28867	11.2744	Sanger	12.5
ATTCATCCATGATCTG-1-WSSS_THYst9807808-He	9.80265	2.03494	Sanger	12.5
ATTCATCCATTACGGT-1-WSSS_THYst9807808-He	9.01451	2.93429	Sanger	12.5
ATTCATCGTCGCCACA-1-WSSS_THYst9807808-He	4.24891	3.90953	Sanger	12.5
ATTCATCGTTCTTGTT-1-WSSS_THYst9807808-He	5.05726	4.74976	Sanger	12.5
ATTCATCTCAGATGCT-1-WSSS_THYst9807808-He	-6.68442	7.76678	Sanger	12.5
ATTCATCTCTACTTCA-1-WSSS_THYst9807808-He	4.88435	3.4633	Sanger	12.5
ATTCATCTCTATACTC-1-WSSS_THYst9807808-He	8.68078	2.20296	Sanger	12.5
ATTCCATAGAAGGTAG-1-WSSS_THYst9807808-He	-6.69754	8.66999	Sanger	12.5
ATTCCATAGACATCAA-1-WSSS_THYst9807808-He	-3.93774	11.487	Sanger	12.5
ATTCCATAGGATGGCT-1-WSSS_THYst9807808-He	4.89216	4.64027	Sanger	12.5
ATTCCATGTCCACAGC-1-WSSS_THYst9807808-He	5.24655	6.82123	Sanger	12.5
ATTCCATGTGAACCGA-1-WSSS_THYst9807808-He	4.57571	3.92036	Sanger	12.5
ATTCCCGAGAGAGGGC-1-WSSS_THYst9807808-He	-3.59376	10.6328	Sanger	12.5
ATTCCCGAGAGTGTTA-1-WSSS_THYst9807808-He	8.05236	6.42504	Sanger	12.5
ATTCCCGCATATTCGG-1-WSSS_THYst9807808-He	-4.58598	9.6714	Sanger	12.5
ATTCCCGGTGTACATC-1-WSSS_THYst9807808-He	6.58327	3.20664	Sanger	12.5
ATTCCCGGTTTCAGAC-1-WSSS_THYst9807808-He	-3.78861	10.7375	Sanger	12.5
ATTCCCGTCTCCTACG-1-WSSS_THYst9807808-He	11.7963	1.86508	Sanger	12.5
ATTCCTAAGACCATGG-1-WSSS_THYst9807808-He	8.11063	3.518	Sanger	12.5
ATTCCTAAGGATACCG-1-WSSS_THYst9807808-He	8.06856	5.74835	Sanger	12.5
ATTCCTAGTATCCTCC-1-WSSS_THYst9807808-He	5.93322	5.26757	Sanger	12.5
ATTCCTAGTCAGACTT-1-WSSS_THYst9807808-He	9.30136	6.58338	Sanger	12.5
ATTCCTATCAAGAGTA-1-WSSS_THYst9807808-He	9.04015	6.77199	Sanger	12.5
ATTCCTATCATGTCTT-1-WSSS_THYst9807808-He	6.01625	4.50653	Sanger	12.5
ATTCCTATCCTGGTCT-1-WSSS_THYst9807808-He	10.0292	6.86561	Sanger	12.5
ATTCGTTAGTGACCTT-1-WSSS_THYst9807808-He	5.8199	4.43223	Sanger	12.5
ATTCGTTCACGACCTG-1-WSSS_THYst9807808-He	5.82043	4.8442	Sanger	12.5
ATTCGTTGTATCGTGT-1-WSSS_THYst9807808-He	6.16849	1.94377	Sanger	12.5
ATTCGTTGTGGCTAGA-1-WSSS_THYst9807808-He	6.55199	4.89993	Sanger	12.5
ATTCGTTTCCCTAGGG-1-WSSS_THYst9807808-He	7.96845	6.72372	Sanger	12.5
ATTCGTTTCTGGTTGA-1-WSSS_THYst9807808-He	4.51666	4.25242	Sanger	12.5
ATTCTACTCAGCTCTC-1-WSSS_THYst9807808-He	-5.54524	9.52967	Sanger	12.5
ATTCTTGAGCACTCGC-1-WSSS_THYst9807808-He	15.6085	6.89389	Sanger	12.5
ATTCTTGAGGTATCTC-1-WSSS_THYst9807808-He	3.66814	4.45433	Sanger	12.5
ATTCTTGCAAATCGGG-1-WSSS_THYst9807808-He	8.06637	6.78015	Sanger	12.5
ATTCTTGGTCATGGCC-1-WSSS_THYst9807808-He	7.67183	2.50576	Sanger	12.5
ATTCTTGGTCTACAAC-1-WSSS_THYst9807808-He	8.87308	6.96958	Sanger	12.5
ATTCTTGGTGACACAG-1-WSSS_THYst9807808-He	4.85951	3.40079	Sanger	12.5
ATTCTTGGTGCGGTAA-1-WSSS_THYst9807808-He	5.06244	4.26344	Sanger	12.5
ATTCTTGGTGGCCTCA-1-WSSS_THYst9807808-He	5.54172	4.42399	Sanger	12.5
ATTGGGTCAAAGGAGA-1-WSSS_THYst9807808-He	-5.37628	3.94584	Sanger	12.5
ATTGGGTCACCCTAGG-1-WSSS_THYst9807808-He	4.79251	3.77718	Sanger	12.5
ATTGGGTCAGCGGTTC-1-WSSS_THYst9807808-He	9.61915	2.55433	Sanger	12.5
ATTGGGTTCCAAATGC-1-WSSS_THYst9807808-He	4.27184	4.19477	Sanger	12.5
ATTGTTCCAACGATCT-1-WSSS_THYst9807808-He	-2.86965	10.3402	Sanger	12.5
ATTGTTCCAAGCGGAT-1-WSSS_THYst9807808-He	5.18549	3.33568	Sanger	12.5
ATTGTTCCAGAAGCGT-1-WSSS_THYst9807808-He	9.11829	6.53721	Sanger	12.5
ATTGTTCTCACTACTT-1-WSSS_THYst9807808-He	15.9421	15.2052	Sanger	12.5
ATTGTTCTCATGACAC-1-WSSS_THYst9807808-He	4.35834	4.12699	Sanger	12.5
ATTGTTCTCCTTGACC-1-WSSS_THYst9807808-He	7.90272	7.13143	Sanger	12.5
ATTGTTCTCGCGCCAA-1-WSSS_THYst9807808-He	20.7264	-2.2284	Sanger	12.5
ATTGTTCTCGCTAGCG-1-WSSS_THYst9807808-He	9.9715	3.8858	Sanger	12.5
ATTTACCAGGAAGAAC-1-WSSS_THYst9807808-He	10.967	2.25483	Sanger	12.5
ATTTACCCAAGCCTGC-1-WSSS_THYst9807808-He	-3.93378	10.7396	Sanger	12.5
ATTTACCCAGAGTCTT-1-WSSS_THYst9807808-He	4.91133	3.95537	Sanger	12.5
ATTTACCCATCTCAAG-1-WSSS_THYst9807808-He	6.09364	3.17209	Sanger	12.5
ATTTACCGTGCACGCT-1-WSSS_THYst9807808-He	9.63619	1.77164	Sanger	12.5
ATTTACCTCCAAATGC-1-WSSS_THYst9807808-He	4.04518	3.73741	Sanger	12.5
ATTTCACAGTATTAGG-1-WSSS_THYst9807808-He	10.7788	1.7597	Sanger	12.5
ATTTCACCAAATGCGG-1-WSSS_THYst9807808-He	4.28209	3.99355	Sanger	12.5
ATTTCACCACGTACAT-1-WSSS_THYst9807808-He	8.12032	3.54192	Sanger	12.5
ATTTCACCAGCTAACT-1-WSSS_THYst9807808-He	5.6085	4.94228	Sanger	12.5
ATTTCACGTTTACGTG-1-WSSS_THYst9807808-He	10.1327	1.33788	Sanger	12.5
ATTTCTGAGAGCTGAC-1-WSSS_THYst9807808-He	10.6511	1.56214	Sanger	12.5
ATTTCTGAGCCGGATA-1-WSSS_THYst9807808-He	5.2107	2.38211	Sanger	12.5
ATTTCTGAGTCTTCCC-1-WSSS_THYst9807808-He	5.0313	14.7061	Sanger	12.5
ATTTCTGCACCATATG-1-WSSS_THYst9807808-He	-3.5726	10.6743	Sanger	12.5
ATTTCTGGTTTCCAAG-1-WSSS_THYst9807808-He	5.74897	5.06105	Sanger	12.5
ATTTCTGTCCAGCAAT-1-WSSS_THYst9807808-He	7.53337	3.7291	Sanger	12.5
CAAAGAAGTCACCCTT-1-WSSS_THYst9807808-He	9.43842	2.49256	Sanger	12.5
CAAAGAAGTTACGATC-1-WSSS_THYst9807808-He	-4.27834	10.5213	Sanger	12.5
CAACAACCACGACAAG-1-WSSS_THYst9807808-He	5.01776	4.32697	Sanger	12.5
CAACAACCATACCACA-1-WSSS_THYst9807808-He	4.79512	4.08592	Sanger	12.5
CAACAACGTACGAGCA-1-WSSS_THYst9807808-He	-4.81811	10.3326	Sanger	12.5
CAACAACGTCAGCTTA-1-WSSS_THYst9807808-He	9.56321	6.68019	Sanger	12.5
CAACAACGTTAGAAAC-1-WSSS_THYst9807808-He	4.9946	4.17267	Sanger	12.5
CAACAACTCGTCCTCA-1-WSSS_THYst9807808-He	9.45815	6.3413	Sanger	12.5
CAACAGTAGGTCGTAG-1-WSSS_THYst9807808-He	6.181	3.60568	Sanger	12.5
CAACAGTAGTAGGATT-1-WSSS_THYst9807808-He	13.4736	1.65773	Sanger	12.5
CAACAGTAGTTGAAGT-1-WSSS_THYst9807808-He	5.23308	4.34744	Sanger	12.5
CAACAGTCATGTCGTA-1-WSSS_THYst9807808-He	4.51736	3.68925	Sanger	12.5
CAACAGTGTATACAGA-1-WSSS_THYst9807808-He	9.7964	4.0406	Sanger	12.5
CAACAGTGTGAGACCA-1-WSSS_THYst9807808-He	4.37037	4.3	Sanger	12.5
CAACAGTTCTGGCCTT-1-WSSS_THYst9807808-He	9.70894	3.15547	Sanger	12.5
CAACAGTTCTGTAACG-1-WSSS_THYst9807808-He	4.63563	4.51129	Sanger	12.5
CAACCAAAGCTAATGA-1-WSSS_THYst9807808-He	7.88726	3.75717	Sanger	12.5
CAACCAACAGCAGTCC-1-WSSS_THYst9807808-He	7.45933	7.11233	Sanger	12.5
CAACCAACAGCGAGTA-1-WSSS_THYst9807808-He	9.44444	1.25311	Sanger	12.5
CAACCAACAGCGGTTC-1-WSSS_THYst9807808-He	6.31882	4.26682	Sanger	12.5
CAACCAATCACTGGTA-1-WSSS_THYst9807808-He	9.20709	3.19483	Sanger	12.5
CAACCTCGTACTAAGA-1-WSSS_THYst9807808-He	-5.00588	9.86353	Sanger	12.5
CAACCTCGTAGATGTA-1-WSSS_THYst9807808-He	-4.86773	10.0319	Sanger	12.5
CAACCTCTCAAGCTGT-1-WSSS_THYst9807808-He	10.898	2.63695	Sanger	12.5
CAACCTCTCCGCAACG-1-WSSS_THYst9807808-He	-5.02768	9.55322	Sanger	12.5
CAACCTCTCGATGGAG-1-WSSS_THYst9807808-He	12.4994	1.88666	Sanger	12.5
CAACCTCTCGGCTGTG-1-WSSS_THYst9807808-He	5.83785	3.5466	Sanger	12.5
CAACGATAGATTTGCC-1-WSSS_THYst9807808-He	5.15217	3.45264	Sanger	12.5
CAACGATCAACGTAAA-1-WSSS_THYst9807808-He	5.27178	4.29342	Sanger	12.5
CAACGATCATTCAGCA-1-WSSS_THYst9807808-He	4.33489	6.06147	Sanger	12.5
CAACGATGTTTCAGAC-1-WSSS_THYst9807808-He	20.5096	6.69599	Sanger	12.5
CAACGGCAGCATCGAG-1-WSSS_THYst9807808-He	4.69405	4.84392	Sanger	12.5
CAACGGCAGTAGCCAG-1-WSSS_THYst9807808-He	-6.93052	6.66775	Sanger	12.5
CAACGGCCAACGGCTC-1-WSSS_THYst9807808-He	4.65003	4.08325	Sanger	12.5
CAACGGCGTCGAATGG-1-WSSS_THYst9807808-He	3.54736	2.98275	Sanger	12.5
CAACGGCGTGGCGTAA-1-WSSS_THYst9807808-He	6.10931	4.34975	Sanger	12.5
CAACGGCTCGCCAGAC-1-WSSS_THYst9807808-He	5.01377	5.05194	Sanger	12.5
CAACGGCTCGTTCAGA-1-WSSS_THYst9807808-He	10.5045	3.0201	Sanger	12.5
CAACGGCTCTCAACGA-1-WSSS_THYst9807808-He	9.78637	2.8089	Sanger	12.5
CAAGACTAGGGTAATT-1-WSSS_THYst9807808-He	15.4223	6.56288	Sanger	12.5
CAAGACTCAGGCCCTA-1-WSSS_THYst9807808-He	6.22658	3.62438	Sanger	12.5
CAAGACTGTAGACAAT-1-WSSS_THYst9807808-He	9.82258	2.41889	Sanger	12.5
CAAGACTGTCCTTAAG-1-WSSS_THYst9807808-He	8.11226	3.63994	Sanger	12.5
CAAGACTGTGCATTTG-1-WSSS_THYst9807808-He	-6.49979	8.52921	Sanger	12.5
CAAGACTGTTTCTATC-1-WSSS_THYst9807808-He	-6.52779	7.42039	Sanger	12.5
CAAGACTTCTCCAATT-1-WSSS_THYst9807808-He	4.15249	4.18865	Sanger	12.5
CAAGACTTCTTCCCAG-1-WSSS_THYst9807808-He	-2.59959	10.0314	Sanger	12.5
CAAGAGGAGGATATAC-1-WSSS_THYst9807808-He	-6.35647	6.87553	Sanger	12.5
CAAGAGGAGTTTGTCG-1-WSSS_THYst9807808-He	-3.30415	11.2711	Sanger	12.5
CAAGAGGGTAACGCGA-1-WSSS_THYst9807808-He	3.81889	4.02103	Sanger	12.5
CAAGAGGGTAGGAAAG-1-WSSS_THYst9807808-He	8.76878	6.27709	Sanger	12.5
CAAGAGGGTCGATTAC-1-WSSS_THYst9807808-He	8.21029	6.28467	Sanger	12.5
CAAGAGGGTCTAACGT-1-WSSS_THYst9807808-He	4.65007	3.75048	Sanger	12.5
CAAGAGGGTGTACAGG-1-WSSS_THYst9807808-He	2.19999	2.37127	Sanger	12.5
CAAGCTAAGCCTTTGA-1-WSSS_THYst9807808-He	12.8613	2.52693	Sanger	12.5
CAAGCTAAGGTACAAT-1-WSSS_THYst9807808-He	5.63438	4.25982	Sanger	12.5
CAAGCTACACTACCGG-1-WSSS_THYst9807808-He	4.20767	3.94462	Sanger	12.5
CAAGCTACAGCAGGAT-1-WSSS_THYst9807808-He	4.88631	4.67223	Sanger	12.5
CAAGCTAGTAGCGCCT-1-WSSS_THYst9807808-He	5.62509	3.49997	Sanger	12.5
CAAGCTATCTGTCTCG-1-WSSS_THYst9807808-He	9.186	3.32267	Sanger	12.5
CAAGGGAAGACTAAGT-1-WSSS_THYst9807808-He	5.26241	3.50473	Sanger	12.5
CAAGGGAAGACTTCGT-1-WSSS_THYst9807808-He	-4.59531	10.0982	Sanger	12.5
CAAGGGACAACCAACT-1-WSSS_THYst9807808-He	9.212	6.077	Sanger	12.5
CAAGGGACAGTAGATA-1-WSSS_THYst9807808-He	4.86232	4.751	Sanger	12.5
CAAGGGAGTCCCGTGA-1-WSSS_THYst9807808-He	15.0333	5.86308	Sanger	12.5
CAAGGGAGTTATGTGC-1-WSSS_THYst9807808-He	6.54596	5.67612	Sanger	12.5
CAAGGGATCAAGAATG-1-WSSS_THYst9807808-He	-5.49231	4.0137	Sanger	12.5
CAAGGGATCCCACAGG-1-WSSS_THYst9807808-He	8.7627	6.91108	Sanger	12.5
CAAGGGATCGTGGACC-1-WSSS_THYst9807808-He	5.55932	4.3241	Sanger	12.5
CAATACGAGATTAGAC-1-WSSS_THYst9807808-He	-3.3976	10.6284	Sanger	12.5
CAATACGAGCTATCTG-1-WSSS_THYst9807808-He	7.59903	3.57774	Sanger	12.5
CAATACGAGTGGATAT-1-WSSS_THYst9807808-He	6.4659	3.87906	Sanger	12.5
CAATACGTCATGTCAG-1-WSSS_THYst9807808-He	4.4841	3.68364	Sanger	12.5
CAATCGAAGTCGCCAC-1-WSSS_THYst9807808-He	4.77479	4.2513	Sanger	12.5
CAATCGAAGTCTGCGC-1-WSSS_THYst9807808-He	6.77412	4.24226	Sanger	12.5
CAATCGACAATCTCGA-1-WSSS_THYst9807808-He	7.45907	16.6168	Sanger	12.5
CAATCGACACTTCAAG-1-WSSS_THYst9807808-He	19.3492	5.46165	Sanger	12.5
CAATCGAGTAAGTTAG-1-WSSS_THYst9807808-He	4.85986	2.89414	Sanger	12.5
CAATCGAGTCGGAAAC-1-WSSS_THYst9807808-He	6.41016	3.74184	Sanger	12.5
CAATCGAGTTCTCACC-1-WSSS_THYst9807808-He	5.53076	5.26208	Sanger	12.5
CAATCGATCTCCATAT-1-WSSS_THYst9807808-He	-4.85644	10.0061	Sanger	12.5
CAATGACAGACGGATC-1-WSSS_THYst9807808-He	5.43244	4.25114	Sanger	12.5
CAATGACAGAGTCGAC-1-WSSS_THYst9807808-He	8.81537	2.77775	Sanger	12.5
CAATGACAGGGATCAC-1-WSSS_THYst9807808-He	15.7915	15.3353	Sanger	12.5
CAATGACAGGTTCAGG-1-WSSS_THYst9807808-He	8.02578	7.05545	Sanger	12.5
CAATGACCAAGTTGGG-1-WSSS_THYst9807808-He	-3.37997	10.6458	Sanger	12.5
CAATGACGTATCCTCC-1-WSSS_THYst9807808-He	8.82655	6.92611	Sanger	12.5
CAATGACGTCGTACAT-1-WSSS_THYst9807808-He	7.15561	6.55534	Sanger	12.5
CAATGACGTGATCGTT-1-WSSS_THYst9807808-He	4.86817	2.28893	Sanger	12.5
CAATGACTCGTCGGGT-1-WSSS_THYst9807808-He	-5.05752	12.1999	Sanger	12.5
CAATTTCAGTTGTAGA-1-WSSS_THYst9807808-He	4.98559	4.40859	Sanger	12.5
CAATTTCCACATATGC-1-WSSS_THYst9807808-He	4.89102	4.74109	Sanger	12.5
CAATTTCGTAACAAGT-1-WSSS_THYst9807808-He	6.92483	3.77	Sanger	12.5
CAATTTCTCTCCACTG-1-WSSS_THYst9807808-He	9.4717	3.32761	Sanger	12.5
CACAACAAGGCCATAG-1-WSSS_THYst9807808-He	9.51838	3.03207	Sanger	12.5
CACAACAAGGCGAAGG-1-WSSS_THYst9807808-He	-3.38195	10.8935	Sanger	12.5
CACAACAGTCGCACAC-1-WSSS_THYst9807808-He	10.0817	2.92724	Sanger	12.5
CACAACATCACGGGAA-1-WSSS_THYst9807808-He	-3.73858	10.5373	Sanger	12.5
CACAACATCCCTCTAG-1-WSSS_THYst9807808-He	8.30898	3.57268	Sanger	12.5
CACAACATCGCGTGAC-1-WSSS_THYst9807808-He	4.19367	4.16846	Sanger	12.5
CACACAAAGAGTTCGG-1-WSSS_THYst9807808-He	12.1351	1.76344	Sanger	12.5
CACACAAAGGCTGAAC-1-WSSS_THYst9807808-He	7.88015	3.63745	Sanger	12.5
CACACAAGTAACAGTA-1-WSSS_THYst9807808-He	7.12457	6.63289	Sanger	12.5
CACACAAGTTGAGAGC-1-WSSS_THYst9807808-He	15.736	15.6621	Sanger	12.5
CACACAATCAAATGAG-1-WSSS_THYst9807808-He	4.41449	3.24257	Sanger	12.5
CACACAATCGGACTGC-1-WSSS_THYst9807808-He	3.89653	3.25345	Sanger	12.5
CACAGATAGATGGCGT-1-WSSS_THYst9807808-He	8.04147	5.72501	Sanger	12.5
CACAGATAGGATCACG-1-WSSS_THYst9807808-He	17.3169	13.7525	Sanger	12.5
CACAGATCAGATTAAG-1-WSSS_THYst9807808-He	5.57965	4.14549	Sanger	12.5
CACAGATCAGTCTCTC-1-WSSS_THYst9807808-He	-2.7637	11.0262	Sanger	12.5
CACAGATGTCGGTGAA-1-WSSS_THYst9807808-He	4.62068	4.00052	Sanger	12.5
CACAGATTCACCTTAT-1-WSSS_THYst9807808-He	7.33791	14.9431	Sanger	12.5
CACAGGCAGAATCGTA-1-WSSS_THYst9807808-He	4.36375	5.4721	Sanger	12.5
CACAGGCAGCACACCC-1-WSSS_THYst9807808-He	-4.25494	10.2946	Sanger	12.5
CACAGGCAGGAACTCG-1-WSSS_THYst9807808-He	8.83182	2.01614	Sanger	12.5
CACAGGCCAATACGAA-1-WSSS_THYst9807808-He	-6.51649	5.7299	Sanger	12.5
CACAGGCCACGCGGTT-1-WSSS_THYst9807808-He	-6.62033	5.87501	Sanger	12.5
CACAGGCTCATAAGGA-1-WSSS_THYst9807808-He	5.33387	4.67627	Sanger	12.5
CACAGGCTCCTGGCTT-1-WSSS_THYst9807808-He	9.49427	6.34182	Sanger	12.5
CACATGAAGTCTGCGC-1-WSSS_THYst9807808-He	9.23769	3.2628	Sanger	12.5
CACATGAGTAGTTACC-1-WSSS_THYst9807808-He	-6.59083	5.97842	Sanger	12.5
CACCAAAAGCGCACAA-1-WSSS_THYst9807808-He	4.58882	3.21594	Sanger	12.5
CACCAAAAGGGCGAGA-1-WSSS_THYst9807808-He	4.8294	4.93657	Sanger	12.5
CACCAAATCCCATTCG-1-WSSS_THYst9807808-He	5.22431	5.04547	Sanger	12.5
CACCGTTCAAGGCCTC-1-WSSS_THYst9807808-He	11.097	3.12193	Sanger	12.5
CACCGTTCAGTTAAAG-1-WSSS_THYst9807808-He	6.77444	5.90613	Sanger	12.5
CACCGTTGTACTGGGA-1-WSSS_THYst9807808-He	3.67285	3.9249	Sanger	12.5
CACCGTTGTATGAGAT-1-WSSS_THYst9807808-He	-6.71809	6.41855	Sanger	12.5
CACCGTTGTTAGAAGT-1-WSSS_THYst9807808-He	7.71935	4.05492	Sanger	12.5
CACCGTTGTTTGCAGT-1-WSSS_THYst9807808-He	8.68593	3.24505	Sanger	12.5
CACGAATAGACGCAGT-1-WSSS_THYst9807808-He	5.33606	3.19043	Sanger	12.5
CACGAATAGCGACTTT-1-WSSS_THYst9807808-He	15.2577	15.9752	Sanger	12.5
CACGAATAGTCCCGGT-1-WSSS_THYst9807808-He	11.233	1.90564	Sanger	12.5
CACGAATCAATAACGA-1-WSSS_THYst9807808-He	8.1822	5.95682	Sanger	12.5
CACGAATGTATCGCGC-1-WSSS_THYst9807808-He	5.0607	5.09629	Sanger	12.5
CACGAATGTCGTGTTA-1-WSSS_THYst9807808-He	2.45801	2.5763	Sanger	12.5
CACGAATGTGGAGGTT-1-WSSS_THYst9807808-He	7.89522	6.48629	Sanger	12.5
CACGGGTAGCCTTCTC-1-WSSS_THYst9807808-He	4.7009	4.40847	Sanger	12.5
CACGGGTAGGGATCGT-1-WSSS_THYst9807808-He	8.51144	6.24219	Sanger	12.5
CACGGGTCAACGATCT-1-WSSS_THYst9807808-He	4.33615	4.31206	Sanger	12.5
CACGGGTCACGAAGAC-1-WSSS_THYst9807808-He	5.35311	3.52599	Sanger	12.5
CACGGGTGTCCGAAGA-1-WSSS_THYst9807808-He	7.78787	3.22723	Sanger	12.5
CACGGGTGTTAAGCAA-1-WSSS_THYst9807808-He	3.82323	4.04839	Sanger	12.5
CACGGGTTCCAACCAA-1-WSSS_THYst9807808-He	-4.76194	9.89569	Sanger	12.5
CACGGGTTCCGAGTGC-1-WSSS_THYst9807808-He	5.00718	4.68529	Sanger	12.5
CACGGGTTCCTACTGC-1-WSSS_THYst9807808-He	5.70707	3.99064	Sanger	12.5
CACGTGGAGACGAAGA-1-WSSS_THYst9807808-He	-4.16943	10.461	Sanger	12.5
CACGTGGAGCACCAGA-1-WSSS_THYst9807808-He	7.62989	4.91539	Sanger	12.5
CACGTGGCAGAGTGAC-1-WSSS_THYst9807808-He	15.4007	6.78564	Sanger	12.5
CACGTGGGTTAAGGGC-1-WSSS_THYst9807808-He	-5.49661	9.49363	Sanger	12.5
CACGTGGGTTCGGACC-1-WSSS_THYst9807808-He	8.90412	6.08083	Sanger	12.5
CACGTGGTCCGACATA-1-WSSS_THYst9807808-He	-4.89828	9.74137	Sanger	12.5
CACGTGGTCGCTAATG-1-WSSS_THYst9807808-He	15.4704	15.7645	Sanger	12.5
CACGTGGTCGTGACTA-1-WSSS_THYst9807808-He	9.16544	2.96354	Sanger	12.5
CACGTTCAGCCTCTGG-1-WSSS_THYst9807808-He	6.91194	6.28068	Sanger	12.5
CACGTTCAGGTCTTTG-1-WSSS_THYst9807808-He	8.43419	3.07261	Sanger	12.5
CACGTTCCACGCTTAA-1-WSSS_THYst9807808-He	-4.50533	12.0632	Sanger	12.5
CACGTTCCAGAGGTAC-1-WSSS_THYst9807808-He	10.9838	1.83885	Sanger	12.5
CACGTTCGTACGCGTC-1-WSSS_THYst9807808-He	7.13551	6.12237	Sanger	12.5
CACGTTCGTCGTACAT-1-WSSS_THYst9807808-He	6.14929	2.89591	Sanger	12.5
CACTAAGAGTCAGCCC-1-WSSS_THYst9807808-He	8.35687	3.59669	Sanger	12.5
CACTAAGCAATTCTTC-1-WSSS_THYst9807808-He	7.69091	6.13394	Sanger	12.5
CACTAAGCAGGTCAGA-1-WSSS_THYst9807808-He	-3.91385	11.2118	Sanger	12.5
CACTAAGCATAGTCGT-1-WSSS_THYst9807808-He	-4.03995	11.1061	Sanger	12.5
CACTAAGCATCGCTCT-1-WSSS_THYst9807808-He	7.2328	2.97477	Sanger	12.5
CACTAAGGTCAGGTGA-1-WSSS_THYst9807808-He	4.8349	4.51576	Sanger	12.5
CACTAAGGTCGGCTAC-1-WSSS_THYst9807808-He	9.84617	6.65461	Sanger	12.5
CACTAAGGTGGATCGA-1-WSSS_THYst9807808-He	10.5277	2.81405	Sanger	12.5
CACTAAGTCAAGTTGC-1-WSSS_THYst9807808-He	-6.66771	6.52127	Sanger	12.5
CACTAAGTCCCAACTC-1-WSSS_THYst9807808-He	-6.94855	6.79206	Sanger	12.5
CACTGAAAGAGCTTTC-1-WSSS_THYst9807808-He	9.47257	7.09638	Sanger	12.5
CACTGAAAGATCGGTG-1-WSSS_THYst9807808-He	10.567	1.93002	Sanger	12.5
CACTGAAAGATGCTGG-1-WSSS_THYst9807808-He	7.3793	4.66476	Sanger	12.5
CACTGAAAGCTTACGT-1-WSSS_THYst9807808-He	19.2841	5.42432	Sanger	12.5
CACTGAAGTGATTGGG-1-WSSS_THYst9807808-He	9.52866	3.04004	Sanger	12.5
CACTGAAGTTGCATCA-1-WSSS_THYst9807808-He	4.89315	3.21469	Sanger	12.5
CACTGAATCAGACCGC-1-WSSS_THYst9807808-He	9.27826	2.74158	Sanger	12.5
CACTGAATCATCGCCT-1-WSSS_THYst9807808-He	4.29259	3.21503	Sanger	12.5
CACTGAATCGAGTCCG-1-WSSS_THYst9807808-He	4.51587	3.57324	Sanger	12.5
CACTGGGCAAGTGCTT-1-WSSS_THYst9807808-He	-6.70222	6.69838	Sanger	12.5
CACTGGGCACAAATAG-1-WSSS_THYst9807808-He	15.4454	7.9177	Sanger	12.5
CACTGGGCAGTGAGCA-1-WSSS_THYst9807808-He	9.5002	7.15826	Sanger	12.5
CACTGGGCATAGCACT-1-WSSS_THYst9807808-He	3.92906	4.13349	Sanger	12.5
CACTGGGGTGCTGATT-1-WSSS_THYst9807808-He	5.62773	3.35824	Sanger	12.5
CACTGGGGTGTTATCG-1-WSSS_THYst9807808-He	5.24779	2.331	Sanger	12.5
CACTGGGGTTGGTAGG-1-WSSS_THYst9807808-He	-2.8669	10.7584	Sanger	12.5
CACTGGGGTTGTAGCT-1-WSSS_THYst9807808-He	9.34924	2.31938	Sanger	12.5
CACTGTCAGTTCTCTT-1-WSSS_THYst9807808-He	4.73113	4.17885	Sanger	12.5
[truncated: 213,411+ more rows]

## Sheet: panel_d
celltype_integrated	5386STDY7537944	5478STDY7717491	5478STDY7717492	WSSS_THYst9384958	WSSS_THYst9384957	WSSS_THYst9384956	WSSS_THYst8796440	WSSS_THYst8796442	5478STDY7652318	5386STDY7557337	5386STDY7557336	5386STDY7557335	FCAImmP7536759	FCAImmP7536758	5478STDY7980349	5478STDY7980348	5478STDY7935102	5478STDY7935101	WSSS_THYst9384955	WSSS_THYst9384954	WSSS_THYst9384953	WSSS_THYst8796437	WSSS_THYst8796441	WSSS_THYst8796438	WSSS_THYst8796439	GSM4227224	WSSS_THYst9807811	WSSS_THYst9807812	WSSS_THYst9807813	GSM4227225	WSSS_THYst9807817	WSSS_THYst9807818	WSSS_THYst9807819	GSM4227226	WSSS_THYst9807820	GSM4227227	GSM4498677	GSM4498678	7_e10_5	3_e11	4_e12	WSSS_THYst9807808	WSSS_THYst9807809	WSSS_THYst9807810	12_e13	5_e13	1_e13_5	WSSS_THYst9807814	WSSS_THYst9807815
[truncated: 57 more rows]
[truncated: 7 more columns]

[truncated: 2 more sheets: panel_e, panel_f]
