# Supplementary material for: A human embryonic limb cell atlas resolved in space and time
Source: Nature. 2023 Dec 6;635(8039):668–78. doi: 10.1038/s41586-023-06806-x (PMC7616500; doi:10.1038/s41586-023-06806-x)
Supplement: Supplementary file 25 — Source Data Extended Data Fig. 10 [file 41586_2023_6806_MOESM25_ESM.xlsx]

## Sheet: panel_a_c
human					mosue
index	FA1	FA2	cell_cluster		index	FA1	FA2	cell_cluster	stage
AAACCTGCACATTTCT-5386STDY7537944	-7640.06	-2488.96	Mes1		AAACCCAAGAAGGATG-1-WSSS_THYst9807808-He	-35515.4	2180.64	ProxMes	12.5
AAACCTGCAGGGATTG-5386STDY7537944	-50557.7	-40511.5	OCP		AAACCCAAGACTCGAG-1-WSSS_THYst9807808-He	-19036.6	159140	DermFibro	12.5
AAACCTGCATCGGGTC-5386STDY7537944	-20025.6	15056.7	Mes1		AAACCCACACTCTGCT-1-WSSS_THYst9807808-He	-72174.4	12591.6	ProxMes	12.5
AAACCTGCATGGGACA-5386STDY7537944	-2744.11	11811	Mes1		AAACCCAGTATCAGCT-1-WSSS_THYst9807808-He	-82819.7	9383.11	ProxMes	12.5
AAACCTGGTTGATTGC-5386STDY7537944	-85474.9	-42455.1	OCP		AAACCCATCCCGAAAT-1-WSSS_THYst9807808-He	-26596.4	92325.8	Hoxc5+DermFibroProg	12.5
AAACCTGTCCTTTACA-5386STDY7537944	-9771.61	-1900.03	Mes1		AAACCCATCGTAGTCA-1-WSSS_THYst9807808-He	12601.1	-6822.86	EarlyDistalMes	12.5
AAACCTGTCTAACTCT-5386STDY7537944	2865.17	3610.74	Mes1		AAACGAACAAACGTGG-1-WSSS_THYst9807808-He	-41946.8	-89728.6	ProlifChon	12.5
AAACCTGTCTCCAGGG-5386STDY7537944	-20683.5	22112.5	Mes4		AAACGAAGTAAGGCCA-1-WSSS_THYst9807808-He	-93696.3	43196.4	SMProg	12.5
AAACGGGAGGCCATAG-5386STDY7537944	-28818.2	-11230	Mes1		AAACGAAGTATATGGA-1-WSSS_THYst9807808-He	-98235	9858.35	ProxMes	12.5
AAACGGGAGGTTCCTA-5386STDY7537944	-59192.7	-30841.3	Mes1		AAACGAAGTATCAGGG-1-WSSS_THYst9807808-He	-30547.6	72369.3	Hoxc5+DermFibroProg	12.5
AAACGGGCAACACCCG-5386STDY7537944	-8055.15	7375.53	Mes1		AAACGAATCACGATAC-1-WSSS_THYst9807808-He	-49390.8	10858.6	ProxMes	12.5
AAACGGGGTCACCCAG-5386STDY7537944	-28644.9	16644.5	TransMes		AAACGAATCTGCGAGC-1-WSSS_THYst9807808-He	-113671	26568.9	ProxMes	12.5
AAACGGGGTGTGAAAT-5386STDY7537944	-17726.4	-1759.31	TransMes		AAACGCTCAAAGAACT-1-WSSS_THYst9807808-He	849.189	1178.66	ProxMes	12.5
AAACGGGTCGTGGACC-5386STDY7537944	-26969.4	13446.6	TransMes		AAACGCTCAATCCTAG-1-WSSS_THYst9807808-He	-65447.9	-147110	RestingChon	12.5
AAACGGGTCTCCAGGG-5386STDY7537944	-27721.8	-11435.3	Mes1		AAACGCTCAGTAACGG-1-WSSS_THYst9807808-He	-54140.4	83486.4	Hoxc5+DermFibroProg	12.5
AAACGGGTCTCTAAGG-5386STDY7537944	23934.5	421.921	Mes1		AAACGCTTCTCGGTCT-1-WSSS_THYst9807808-He	-37767.7	-16592.3	ProxMes	12.5
AAAGATGAGGCTAGCA-5386STDY7537944	-53981.9	-29744.1	Mes1		AAAGAACAGCGTTACT-1-WSSS_THYst9807808-He	-26403.4	93070.4	Hoxc5+DermFibroProg	12.5
AAAGATGCAGCCTATA-5386STDY7537944	-49881	-22974.6	Mes1		AAAGAACCAACGTAAA-1-WSSS_THYst9807808-He	-23104.4	111867	Hoxc5+DermFibroProg	12.5
AAAGATGTCCGAGCCA-5386STDY7537944	8057.2	7570.28	Mes1		AAAGAACCAACTGCTA-1-WSSS_THYst9807808-He	-74293.6	16211.7	ProxMes	12.5
AAAGCAAAGACTTTCG-5386STDY7537944	-53477.2	-20865.5	Mes1		AAAGAACCACACAGAG-1-WSSS_THYst9807808-He	-19840.9	8073.27	ProxMes	12.5
AAAGCAAAGGAGTTTA-5386STDY7537944	9718.67	296.425	Mes1		AAAGAACGTAGACAAT-1-WSSS_THYst9807808-He	-14740.4	131030	Hoxc5+DermFibroProg	12.5
AAAGCAAAGGCATGTG-5386STDY7537944	11276.4	10858.4	Mes1		AAAGGATAGCAACAAT-1-WSSS_THYst9807808-He	-104531	11496.9	ProxMes	12.5
AAAGCAACAGGGCATA-5386STDY7537944	-9576.08	-1907.83	Mes1		AAAGGATAGGCCATAG-1-WSSS_THYst9807808-He	-19576.5	109760	Hoxc5+DermFibroProg	12.5
AAAGCAAGTAGCGTGA-5386STDY7537944	24310.3	-5180.18	Mes1		AAAGGATAGTCACGAG-1-WSSS_THYst9807808-He	-25023	114983	Hoxc5+DermFibroProg	12.5
AAAGCAAGTATATGAG-5386STDY7537944	-18638.8	14120.8	Mes1		AAAGGATGTCAGACTT-1-WSSS_THYst9807808-He	-55486.4	-58935.6	MesCond	12.5
AAAGCAAGTGAGTGAC-5386STDY7537944	-45543.9	-20668.4	Mes1		AAAGGATGTGGTATGG-1-WSSS_THYst9807808-He	-46174.7	14698.4	ProxMes	12.5
AAAGTAGAGAGTACCG-5386STDY7537944	3519.32	20377.5	Mes1		AAAGGATTCTCGACGG-1-WSSS_THYst9807808-He	-35276.2	-59334.5	ProlifChon	12.5
AAAGTAGAGATCCCGC-5386STDY7537944	4686.06	-1403.5	Mes1		AAAGGGCAGGATGCGT-1-WSSS_THYst9807808-He	-45134.4	-41403.3	MesCond	12.5
AAAGTAGAGCTAACTC-5386STDY7537944	-23033.5	-8287.06	Mes1		AAAGGGCCATCGTGGC-1-WSSS_THYst9807808-He	-80503	8882.87	MesCond	12.5
AAAGTAGAGGATGGAA-5386STDY7537944	-8815.57	8922.22	TransMes		AAAGGGCTCACTCTTA-1-WSSS_THYst9807808-He	-52397.2	598.874	ProxMes	12.5
AAAGTAGGTCTGCAAT-5386STDY7537944	2966.15	5508.69	Mes1		AAAGGTAAGCCGTTAT-1-WSSS_THYst9807808-He	3907.42	11660.6	ProlifChon	12.5
AAAGTAGGTTAGATGA-5386STDY7537944	-52922.1	-19992.3	Mes1		AAAGGTACAGACGGAT-1-WSSS_THYst9807808-He	-54803.7	-120995	ProlifChon	12.5
AAAGTAGGTTGAGGTG-5386STDY7537944	15537.2	12539.8	Mes1		AAAGGTAGTAACACGG-1-WSSS_THYst9807808-He	-56754.5	-16019.6	ProxMes	12.5
AAAGTAGTCATCATTC-5386STDY7537944	-17686.5	-9798.48	Mes1		AAAGGTAGTCTTCGAA-1-WSSS_THYst9807808-He	-48254	7521.96	ProxMes	12.5
AAAGTAGTCGTGGACC-5386STDY7537944	-24394.5	11887.3	TransMes		AAAGGTATCAAGTCTG-1-WSSS_THYst9807808-He	-65099.8	6316.95	ProxMes	12.5
AAAGTAGTCTTGTACT-5386STDY7537944	-7264.68	30537.7	STMN2+Fibro		AAAGTCCAGTAAAGCT-1-WSSS_THYst9807808-He	-53000.6	7434.52	ProxMes	12.5
AAATGCCAGAAGGTGA-5386STDY7537944	24396.9	7382.05	Mes1		AAAGTCCAGTAGCTCT-1-WSSS_THYst9807808-He	-45585.1	-111986	ProlifChon	12.5
AAATGCCAGACCTTTG-5386STDY7537944	-3552.63	6860.34	Mes1		AAAGTCCCAACATCGT-1-WSSS_THYst9807808-He	-62725.6	-140146	ProlifChon	12.5
AAATGCCAGCACCGTC-5386STDY7537944	-77134.8	-50133.7	OCP		AAAGTCCCATCGCTAA-1-WSSS_THYst9807808-He	-27967.5	-4974.5	ProxMes	12.5
AAATGCCAGTAACCCT-5386STDY7537944	-96648.2	-39574.4	Mes1		AAAGTCCGTTAAGCAA-1-WSSS_THYst9807808-He	-127181	16120.6	ProxMes	12.5
AAATGCCCAAAGGCGT-5386STDY7537944	-31966.4	-15495.3	Mes1		AAAGTGACAAAGGCGT-1-WSSS_THYst9807808-He	-28185.9	-51710.7	ProlifChon	12.5
AAATGCCCACGTGAGA-5386STDY7537944	514.734	-4831.45	Mes1		AAAGTGAGTGACACGA-1-WSSS_THYst9807808-He	-39482.7	28164.9	ProxMes	12.5
AAATGCCCATCGATGT-5386STDY7537944	-74495.4	43226.8	TransMes		AAAGTGATCAGTCCGG-1-WSSS_THYst9807808-He	-29736	74881.4	Hoxc5+DermFibroProg	12.5
AAATGCCCATTCTTAC-5386STDY7537944	-21812.3	-2686.6	Mes1		AAAGTGATCGCTGATA-1-WSSS_THYst9807808-He	-44615	-8676.08	ProxMes	12.5
AACACGTAGTGAATTG-5386STDY7537944	-8650.26	-3331.12	Mes1		AAATGGATCCCGAGTG-1-WSSS_THYst9807808-He	-51518.8	9035.15	ProxMes	12.5
AACACGTCAATACGCT-5386STDY7537944	-69987.8	-34651.7	Mes1		AACAAAGCAAGACGGT-1-WSSS_THYst9807808-He	-43214.6	8673.79	ProxMes	12.5
AACACGTCAGATCCAT-5386STDY7537944	-7337.41	10614	Mes1		AACAAAGCATCCTTGC-1-WSSS_THYst9807808-He	-52891.6	1931.59	ProxMes	12.5
AACACGTCATCGACGC-5386STDY7537944	-37889	-17944.4	Mes1		AACAAAGGTAAGTCAA-1-WSSS_THYst9807808-He	-13106.6	9243.28	Meox2+Mes	12.5
AACACGTGTATTCGTG-5386STDY7537944	-80219.2	-39577.2	Mes1		AACAAAGTCAGCGCGT-1-WSSS_THYst9807808-He	-61388.6	-24685.3	ProxMes	12.5
AACACGTGTCCGAAGA-5386STDY7537944	20329.9	10710.1	Mes1		AACAACCCACACCTAA-1-WSSS_THYst9807808-He	-62298.5	6088.99	ProxMes	12.5
AACACGTGTCCGTCAG-5386STDY7537944	1682.9	-1989.07	Mes1		AACAACCCAGGCAATG-1-WSSS_THYst9807808-He	-60512.2	15545.9	ProxMes	12.5
AACACGTGTCCTCTTG-5386STDY7537944	-4507.29	13309.1	OsteoB		AACAAGAAGCGCCTAC-1-WSSS_THYst9807808-He	-20419.9	102159	Hoxc5+DermFibroProg	12.5
AACACGTGTCGAAAGC-5386STDY7537944	2280.38	10897.5	Mes1		AACAAGACAGTCAACT-1-WSSS_THYst9807808-He	-78971.7	7703.06	ProxMes	12.5
AACACGTGTGACGCCT-5386STDY7537944	20456.3	-3429.85	Mes1		AACAAGAGTAGCCAGA-1-WSSS_THYst9807808-He	-25032.3	79152.4	Hoxc5+DermFibroProg	12.5
AACACGTGTGAGTATA-5386STDY7537944	16153.2	-1082.35	Mes1		AACAAGATCGCCTCTA-1-WSSS_THYst9807808-He	-19218.9	10773.7	ProxMes	12.5
AACACGTGTGTGAATA-5386STDY7537944	-76657.8	-40182.7	Mes1		AACAAGATCGGTGTAT-1-WSSS_THYst9807808-He	9790.8	20394.9	Meox2+Mes	12.5
AACACGTGTTACGACT-5386STDY7537944	-6178.97	-1348.16	Mes1		AACAAGATCTTACCAT-1-WSSS_THYst9807808-He	-68767.8	2748.59	ProxMes	12.5
AACACGTTCAGAGACG-5386STDY7537944	-78842.7	-43149.6	OCP		AACAAGATCTTACCGC-1-WSSS_THYst9807808-He	-39431.2	6018.81	ProxMes	12.5
AACACGTTCTCACATT-5386STDY7537944	-1373.57	1899.58	Mes1		AACACACCAAGACCTT-1-WSSS_THYst9807808-He	-58556.4	-12134.5	ProxMes	12.5
AACCATGCAAGTACCT-5386STDY7537944	-41162.5	-19482.2	Mes1		AACACACCAATGAACA-1-WSSS_THYst9807808-He	-39741.8	-5258.96	ProxMes	12.5
AACCATGGTACCGTAT-5386STDY7537944	-54938.3	-27283.4	Mes1		AACACACTCAATCCGA-1-WSSS_THYst9807808-He	-29598.9	-9984.23	Perichon	12.5
AACCATGGTAGGACAC-5386STDY7537944	-14853.1	-6200.26	Mes1		AACACACTCACTCACC-1-WSSS_THYst9807808-He	-81733.9	-87913.9	Perichon	12.5
AACCATGGTCTTCGTC-5386STDY7537944	-37271.4	-16484.1	Mes1		AACACACTCCTACACC-1-WSSS_THYst9807808-He	-39441	1992.17	ProxMes	12.5
AACCATGGTTGTGGCC-5386STDY7537944	-10618.9	7074.51	Mes1		AACACACTCTTCGCTG-1-WSSS_THYst9807808-He	-76140.5	108306	Dpt+Fibro	12.5
AACCATGGTTTGGGCC-5386STDY7537944	-9768.69	-5318.16	Mes1		AACAGGGAGAAGGATG-1-WSSS_THYst9807808-He	-46343.2	-106899	ProlifChon	12.5
AACCATGTCACTCCTG-5386STDY7537944	-14943	-1396.88	Mes1		AACAGGGAGGCCACTC-1-WSSS_THYst9807808-He	-79562.6	15663.2	ProxMes	12.5
AACCATGTCAGGCGAA-5386STDY7537944	-15127	17621.5	TransMes		AACAGGGCACCTTCGT-1-WSSS_THYst9807808-He	-63111.7	6912.15	ProxMes	12.5
AACCATGTCCAGTATG-5386STDY7537944	-2065.26	-4097.47	Mes1		AACAGGGCATCGGAAG-1-WSSS_THYst9807808-He	-24260.1	29249.3	ProxMes	12.5
AACCATGTCCCGGATG-5386STDY7537944	-40863.9	37104.5	Mes4		AACAGGGTCGTTGTGA-1-WSSS_THYst9807808-He	-17452.4	48088.3	Hoxc5+DermFibroProg	12.5
AACCGCGCAGATTGCT-5386STDY7537944	-135.262	4273.08	Mes1		AACCAACAGGTGTGAC-1-WSSS_THYst9807808-He	-39132.3	56161.9	Hoxc5+DermFibroProg	12.5
AACCGCGCATCCAACA-5386STDY7537944	25744.1	-6561.12	Mes1		AACCAACAGGTTCCGC-1-WSSS_THYst9807808-He	-37344.4	-24210.2	ProxMes	12.5
AACGTTGAGTGCCAGA-5386STDY7537944	-25928.1	-12252.7	Mes1		AACCAACAGTGCACTT-1-WSSS_THYst9807808-He	-66947.7	11279.2	ProxMes	12.5
AACGTTGCAGCAGTTT-5386STDY7537944	-24876	16437	Mes1		AACCAACCAAACTGCT-1-WSSS_THYst9807808-He	-54084	3804.03	ProxMes	12.5
AACGTTGCATACCATG-5386STDY7537944	-20020.1	25585.2	Mes1		AACCAACGTGACACAG-1-WSSS_THYst9807808-He	-55414.7	6868.59	ProxMes	12.5
AACGTTGCATTAACCG-5386STDY7537944	-68072.8	-35607.3	Mes1		AACCAACGTTAGGACG-1-WSSS_THYst9807808-He	-33471.1	-912.07	ProxMes	12.5
AACGTTGGTAGATTAG-5386STDY7537944	-37532.5	-16263.7	Mes1		AACCAACTCGTAACTG-1-WSSS_THYst9807808-He	-79637.9	8172	ProxMes	12.5
AACGTTGGTGAAGGCT-5386STDY7537944	-8482.1	11963.1	Mes1		AACCAACTCTCTCAAT-1-WSSS_THYst9807808-He	-44713.7	106083	Hoxc5+DermFibroProg	12.5
AACGTTGGTGCACCAC-5386STDY7537944	-98207.3	-38806.4	MesCond		AACCAACTCTGGGCGT-1-WSSS_THYst9807808-He	-26625.4	7620.95	ProxMes	12.5
AACGTTGGTTATCCGA-5386STDY7537944	-7468.58	5067.59	Mes1		AACCACAAGGTTGACG-1-WSSS_THYst9807808-He	-50270.9	10557.3	ProxMes	12.5
AACGTTGGTTGACGTT-5386STDY7537944	-5796.11	5665.3	Mes1		AACCACAGTGTTTCTT-1-WSSS_THYst9807808-He	-94044.8	-98801.5	Perichon	12.5
AACGTTGTCACCTCGT-5386STDY7537944	-9884.27	8694.64	Mes1		AACCACAGTTGGCCTG-1-WSSS_THYst9807808-He	-57755.8	12504.5	ProxMes	12.5
AACTCAGAGTATCGAA-5386STDY7537944	7121.15	1165.18	Mes1		AACCACATCAATCAGC-1-WSSS_THYst9807808-He	-34862	2998.05	ProxMes	12.5
AACTCAGGTGTTCGAT-5386STDY7537944	-59562	-40923.7	Mes1		AACCATGCACGAGGTA-1-WSSS_THYst9807808-He	-72244.8	-3236.58	MesCond	12.5
AACTCAGTCGGAAATA-5386STDY7537944	-34660	-15485.8	Mes1		AACCATGGTAGGGTAC-1-WSSS_THYst9807808-He	-89664.8	7954.9	ProxMes	12.5
AACTCAGTCTAGCACA-5386STDY7537944	-497.757	22186.6	STMN2+Fibro		AACCATGGTCTGTCAA-1-WSSS_THYst9807808-He	-11702.9	145199	Hoxc5+DermFibroProg	12.5
AACTCCCAGCTGAAAT-5386STDY7537944	1529.18	3045.35	Mes1		AACCCAAAGCGTTAGG-1-WSSS_THYst9807808-He	-47967.4	12874.6	ProxMes	12.5
AACTCCCAGTCACGCC-5386STDY7537944	13519.2	-530.074	Mes1		AACCCAAAGTTTGTCG-1-WSSS_THYst9807808-He	-51155.9	-62285.5	Perichon	12.5
AACTCCCCACGTTGGC-5386STDY7537944	-1773.91	38921	STMN2+Fibro		AACCCAACACGCGTGT-1-WSSS_THYst9807808-He	-37546.3	-52545.6	MesCond	12.5
AACTCCCTCATTTGGG-5386STDY7537944	-1027.83	-5080.07	Mes1		AACCCAAGTTTACACG-1-WSSS_THYst9807808-He	-42762	167274	DermFibro	12.5
AACTCCCTCCTGTACC-5386STDY7537944	-72517.1	-34038.2	Mes1		AACCCAATCCCGAGGT-1-WSSS_THYst9807808-He	-24725.9	8965.65	ProxMes	12.5
AACTCCCTCGCAAACT-5386STDY7537944	12047.8	-7395.18	Mes1		AACCCAATCGAACGGA-1-WSSS_THYst9807808-He	-37694.4	14568.4	ProxMes	12.5
AACTCCCTCTCTGTCG-5386STDY7537944	-2012.57	28443	STMN2+Fibro		AACCTGACATTCATCT-1-WSSS_THYst9807808-He	-54295.3	1728.93	ProxMes	12.5
AACTCCCTCTGACCTC-5386STDY7537944	-10006.8	-4923.67	Mes1		AACCTGAGTCTTCATT-1-WSSS_THYst9807808-He	-71715.2	-147504	PrehyperChon	12.5
AACTCCCTCTGGCGAC-5386STDY7537944	-26076.8	14399.9	TransMes		AACCTGATCTTTACAC-1-WSSS_THYst9807808-He	-21148	159153	DermFibro	12.5
AACTCTTAGAGTCTGG-5386STDY7537944	13682.4	-1988.18	Mes1		AACCTTTAGCCAAGGT-1-WSSS_THYst9807808-He	-38857.4	-15122.4	MesCond	12.5
AACTCTTCAACACCTA-5386STDY7537944	-12809.8	86546.5	Mes4		AACCTTTAGTTGGCTT-1-WSSS_THYst9807808-He	-89753.4	8583.16	ProxMes	12.5
AACTCTTCAATGGAAT-5386STDY7537944	1821.23	-2709.25	Mes1		AACCTTTCAGAGAAAG-1-WSSS_THYst9807808-He	-58632.6	2014.28	ProxMes	12.5
AACTCTTCACAACGTT-5386STDY7537944	10237.5	-7772.28	Mes1		AACCTTTCAGAGACTG-1-WSSS_THYst9807808-He	-21082.8	9018.68	ProxMes	12.5
AACTCTTCAGTGAGTG-5386STDY7537944	9573.52	2460.05	Mes1		AACCTTTGTACCTAAC-1-WSSS_THYst9807808-He	-22020.2	80727.1	Hoxc5+DermFibroProg	12.5
AACTCTTGTAGAAAGG-5386STDY7537944	-8098.62	70026.4	Mes4		AACGAAACAAGTTCCA-1-WSSS_THYst9807808-He	-70864.8	-18575	ProxMes	12.5
AACTCTTGTAGCTAAA-5386STDY7537944	19059.3	4072.79	Mes1		AACGAAACACAAACGG-1-WSSS_THYst9807808-He	-76467.8	38695.2	ProxMes	12.5
AACTCTTGTGCCTTGG-5386STDY7537944	7995.48	-4700.21	Mes1		AACGAAACACCAAATC-1-WSSS_THYst9807808-He	-29146.4	95024.5	Hoxc5+DermFibroProg	12.5
AACTCTTTCCAAAGTC-5386STDY7537944	-82773.6	-41202.4	Mes1		AACGAAACAGACAAAT-1-WSSS_THYst9807808-He	-86261.6	7539	ProxMes	12.5
AACTCTTTCGACGGAA-5386STDY7537944	-25045.4	19776.5	Mes1		AACGAAAGTGGCTTGC-1-WSSS_THYst9807808-He	-21055.5	102321	Hoxc5+DermFibroProg	12.5
AACTCTTTCGCTTAGA-5386STDY7537944	-54290.5	-37210.8	Mes1		AACGAAAGTTGGCTAT-1-WSSS_THYst9807808-He	-41030.1	-118747	ProlifChon	12.5
AACTCTTTCGTTGCCT-5386STDY7537944	-2432.09	-3205.04	Mes1		AACGGGAAGAGGTCAC-1-WSSS_THYst9807808-He	-56188.3	-15288	MesCond	12.5
AACTGGTAGTAGCGGT-5386STDY7537944	-37145.3	28481.5	TransMes		AACGGGACAGAGTAAT-1-WSSS_THYst9807808-He	-58304.3	-134037	ProlifChon	12.5
AACTGGTCAGACACTT-5386STDY7537944	-13508.8	-6061	Mes1		AACGGGAGTGGAGAAA-1-WSSS_THYst9807808-He	-68453.7	-144987	ProlifChon	12.5
AACTGGTGTCGACTAT-5386STDY7537944	15622.4	18982	Mes4		AACGGGATCGTAGAGG-1-WSSS_THYst9807808-He	-48062.4	6067.11	ProxMes	12.5
AACTGGTGTGTTGAGG-5386STDY7537944	-81556	-35922.2	Mes1		AACGGGATCTCTCCGA-1-WSSS_THYst9807808-He	-30343.3	-64700.4	ProlifChon	12.5
AACTGGTTCGCTTGTC-5386STDY7537944	-7421.28	24491.9	STMN2+Fibro		AACGTCACATCCAATG-1-WSSS_THYst9807808-He	-23982.3	93636.3	Hoxc5+DermFibroProg	12.5
AACTGGTTCTGTTGAG-5386STDY7537944	-40795.4	-1509.29	TransMes		AACGTCAGTCTAACGT-1-WSSS_THYst9807808-He	-40098.3	26655.5	Hoxc5+DermFibroProg	12.5
AACTTTCAGAGACTTA-5386STDY7537944	-35338.3	5283.96	TransMes		AACGTCAGTCTCGGGT-1-WSSS_THYst9807808-He	-8542.62	19472.1	ProxMes	12.5
AACTTTCCAGCTCCGA-5386STDY7537944	11152.5	-7032.93	Mes1		AACGTCAGTGAGGATC-1-WSSS_THYst9807808-He	-85657.5	12099.4	ProxMes	12.5
AACTTTCTCCGCGTTT-5386STDY7537944	-98976.1	-40891	Mes1		AACGTCAGTGGAACAC-1-WSSS_THYst9807808-He	-46981.1	5805.13	ProxMes	12.5
AAGACCTAGCTGGAAC-5386STDY7537944	12006.2	-2470.25	Mes1		AACGTCAGTTCAGTAC-1-WSSS_THYst9807808-He	-102603	11988.6	ProxMes	12.5
AAGACCTAGGACGAAA-5386STDY7537944	-31684.6	1978.29	Mes1		AACGTCAGTTTACTGG-1-WSSS_THYst9807808-He	-34584.2	97713.2	Hoxc5+DermFibroProg	12.5
AAGACCTAGTAACCCT-5386STDY7537944	-6980.14	33081.2	DistalMes		AACGTCATCAAGATAG-1-WSSS_THYst9807808-He	-23074.4	41009.7	Hoxc5+DermFibroProg	12.5
AAGACCTAGTACGATA-5386STDY7537944	5461.81	4036.58	Mes1		AACGTCATCCCTAGGG-1-WSSS_THYst9807808-He	-43414.3	615.662	ProxMes	12.5
AAGACCTCACAGGAGT-5386STDY7537944	8362.67	14280.7	STMN2+Fibro		AACTTCTAGAAACTCA-1-WSSS_THYst9807808-He	-48551.6	-97569.9	ProlifChon	12.5
AAGACCTCAGCGATCC-5386STDY7537944	4573.57	-3863.61	Mes1		AACTTCTAGCTTGTGT-1-WSSS_THYst9807808-He	-28032.8	9317.02	ProxMes	12.5
AAGACCTCATAGACTC-5386STDY7537944	-84453.2	-36582.1	Mes1		AACTTCTCAAGTATAG-1-WSSS_THYst9807808-He	-94213.6	19575	MesCond	12.5
AAGACCTGTAACGCGA-5386STDY7537944	-4950.77	-390.36	Mes1		AACTTCTCATAACGGG-1-WSSS_THYst9807808-He	-62652.1	8003.43	ProxMes	12.5
AAGCCGCAGGAGTACC-5386STDY7537944	-13777.1	1445.65	Mes1		AACTTCTTCGTTACCC-1-WSSS_THYst9807808-He	-62151	-139497	ProlifChon	12.5
AAGCCGCAGTGAAGAG-5386STDY7537944	-9685.55	3326.16	Mes1		AACTTCTTCTGTCGCT-1-WSSS_THYst9807808-He	-55218.1	-130043	ProlifChon	12.5
AAGCCGCCACATGTGT-5386STDY7537944	-43682	-20040.7	Mes1		AAGAACAAGAGGGTCT-1-WSSS_THYst9807808-He	-81614.4	-86912.7	Perichon	12.5
AAGCCGCCAGGTCTCG-5386STDY7537944	-15833.7	9536.19	Mes1		AAGAACAAGAGGTGCT-1-WSSS_THYst9807808-He	-33819	-64810.8	ProlifChon	12.5
AAGCCGCCATGGTCAT-5386STDY7537944	7230.87	-1247.04	Mes1		AAGAACAAGCCTCGTG-1-WSSS_THYst9807808-He	-24077.1	87601.8	Hoxc5+DermFibroProg	12.5
AAGCCGCGTCGATTGT-5386STDY7537944	-59560.1	35237.3	Mes1		AAGAACACAGTAGAGC-1-WSSS_THYst9807808-He	-72958	-150118	PrehyperChon	12.5
AAGCCGCGTGTGCGTC-5386STDY7537944	-54477.3	32010.3	STMN2+Fibro		AAGAACAGTAGGTTTC-1-WSSS_THYst9807808-He	-106207	36503.1	Mfap5+Fibro	12.5
AAGCCGCTCCGTTGCT-5386STDY7537944	4149.36	-6214.93	Mes1		AAGAACAGTTAGCGGA-1-WSSS_THYst9807808-He	-93837.3	11611.7	MesCond	12.5
AAGGAGCAGAACAACT-5386STDY7537944	22402.1	334.239	Mes1		AAGAACAGTTATCTGG-1-WSSS_THYst9807808-He	-38891.1	8424.44	ProxMes	12.5
AAGGAGCAGTGATCGG-5386STDY7537944	1391.94	1763.05	Mes1		AAGAACAGTTTCGACA-1-WSSS_THYst9807808-He	-61143.9	10132.1	ProxMes	12.5
AAGGAGCCAATAGCAA-5386STDY7537944	-53995.3	-41571	Mes1		AAGAACATCACGACTA-1-WSSS_THYst9807808-He	-48676.1	23784	ProxMes	12.5
AAGGAGCCACGTCAGC-5386STDY7537944	-3942	50315.5	STMN2+Fibro		AAGAACATCTTCGGTC-1-WSSS_THYst9807808-He	-21979.9	-40829.4	MesCond	12.5
AAGGAGCCATTCACTT-5386STDY7537944	-9413.26	26345.9	STMN2+Fibro		AAGACAAAGACTCAAA-1-WSSS_THYst9807808-He	-57215.5	-135049	ProlifChon	12.5
AAGGAGCGTAGAGCTG-5386STDY7537944	-60111.1	-28068.5	Mes1		AAGACAACAAACTAAG-1-WSSS_THYst9807808-He	-36658.7	30491.1	ProxMes	12.5
AAGGAGCTCCACGTTC-5386STDY7537944	-1435.79	25237.6	STMN2+Fibro		AAGACAACACATACGT-1-WSSS_THYst9807808-He	-41055.3	6982.21	ProxMes	12.5
AAGGAGCTCGACCAGC-5386STDY7537944	17224.4	2425.53	Mes1		AAGACAAGTTGGGTAG-1-WSSS_THYst9807808-He	-49469.8	6685.31	ProxMes	12.5
AAGGCAGAGAGTGACC-5386STDY7537944	22306.4	-5928.44	Mes1		AAGACAATCATATGGC-1-WSSS_THYst9807808-He	-38194.1	-97877.8	ProlifChon	12.5
AAGGCAGAGATGAGAG-5386STDY7537944	11121.2	16048.3	Mes1		AAGACTCAGTACGAGC-1-WSSS_THYst9807808-He	-111710	-111310	Perichon	12.5
AAGGCAGAGTGCGATG-5386STDY7537944	-4821.8	15121	Mes1		AAGACTCCACAGTACT-1-WSSS_THYst9807808-He	-31840.9	-11863.4	ProxMes	12.5
AAGGCAGAGTTAGCGG-5386STDY7537944	-5476.38	22394.9	STMN2+Fibro		AAGACTCGTTACCCTC-1-WSSS_THYst9807808-He	-14184.7	-4793.49	ProxMes	12.5
AAGGCAGAGTTTAGGA-5386STDY7537944	-83444.5	-36921.1	Mes1		AAGACTCTCAAAGGTA-1-WSSS_THYst9807808-He	-100113	15520.5	MesCond	12.5
AAGGCAGCAAACCTAC-5386STDY7537944	-31926.2	-19816.3	Mes1		AAGACTCTCGACTCCT-1-WSSS_THYst9807808-He	-22410.7	83576.1	Hoxc5+DermFibroProg	12.5
AAGGCAGCAAAGGTGC-5386STDY7537944	32031.4	-6520.51	Mes1		AAGATAGCACTGTGAT-1-WSSS_THYst9807808-He	-60799.1	-123554	ProlifChon	12.5
AAGGCAGCAATTCCTT-5386STDY7537944	6300.77	444.275	Mes1		AAGATAGGTAACTAAG-1-WSSS_THYst9807808-He	-58534.3	110171	Hoxc5+DermFibroProg	12.5
AAGGCAGGTCTAGTCA-5386STDY7537944	-1802.9	9015.77	Mes1		AAGCATCAGGGCCTCT-1-WSSS_THYst9807808-He	-44175.8	76096.3	Hoxc5+DermFibroProg	12.5
AAGGCAGTCAATACCG-5386STDY7537944	-27612.6	-13590.7	Mes1		AAGCATCAGTCTACCA-1-WSSS_THYst9807808-He	-66205.5	11890.2	ProxMes	12.5
AAGGCAGTCCCAAGAT-5386STDY7537944	-22199.1	29785.5	STMN2+Fibro		AAGCATCCACAGCATT-1-WSSS_THYst9807808-He	-60768.4	-140233	ProlifChon	12.5
AAGGCAGTCCTCTAGC-5386STDY7537944	18684.1	13523.8	Mes1		AAGCATCGTAATGCGG-1-WSSS_THYst9807808-He	-10838.4	-24220.6	ProlifChon	12.5
AAGGTTCAGCTGTCTA-5386STDY7537944	-61446.7	-31119.3	Mes1		AAGCATCGTACGTGAG-1-WSSS_THYst9807808-He	-89037.1	14736	ProxMes	12.5
AAGGTTCCAGACAAAT-5386STDY7537944	-1636.89	27091.2	ISL1+Mes		AAGCATCGTGCACGCT-1-WSSS_THYst9807808-He	-33005.1	-38987.2	MesCond	12.5
AAGGTTCTCCGTTGTC-5386STDY7537944	-20927.9	-8989.44	Mes1		AAGCATCGTTGCGTAT-1-WSSS_THYst9807808-He	-111303	11823.4	ProxMes	12.5
AAGTCTGAGGTGCACA-5386STDY7537944	-7904.8	-5023.78	Mes1		AAGCCATAGGAAGTAG-1-WSSS_THYst9807808-He	-21973.4	6726.18	ProxMes	12.5
AAGTCTGAGTCTCAAC-5386STDY7537944	-20412.7	-3957.22	Mes1		AAGCCATAGGACGGAG-1-WSSS_THYst9807808-He	-10811.6	29377.5	ProxMes	12.5
AAGTCTGCAAGTCTGT-5386STDY7537944	-55066.5	-21606.5	Mes1		AAGCCATAGTACGTCT-1-WSSS_THYst9807808-He	-59611.2	88236.8	Hoxc5+DermFibroProg	12.5
AAGTCTGCACAAGCCC-5386STDY7537944	-31176.9	19291.8	Mes1		AAGCCATCACAAGTTC-1-WSSS_THYst9807808-He	-48238.6	7706.98	ProxMes	12.5
AAGTCTGGTCCCTTGT-5386STDY7537944	-34093.2	-13188.3	Mes1		AAGCCATCATCGCTGG-1-WSSS_THYst9807808-He	-41541.8	12085.7	ProxMes	12.5
AAGTCTGTCAAAGACA-5386STDY7537944	23179.7	3827.31	Mes1		AAGCCATGTAAGGAGA-1-WSSS_THYst9807808-He	24278.6	42310.2	ProxMes	12.5
AAGTCTGTCCGGCACA-5386STDY7537944	20274.5	2974.38	Mes1		AAGCCATGTACCAGAG-1-WSSS_THYst9807808-He	-81469.3	-116236	ProlifChon	12.5
AATCCAGAGGCGACAT-5386STDY7537944	-86899.4	-36762.8	Mes1		AAGCCATGTCCGTTTC-1-WSSS_THYst9807808-He	-72391.5	8415.23	MesCond	12.5
AATCCAGAGTCTTGCA-5386STDY7537944	-31545.8	18627.2	Mes1		AAGCCATTCCGTGTCT-1-WSSS_THYst9807808-He	4960.61	22950.1	ProxMes	12.5
AATCCAGCACAGGTTT-5386STDY7537944	-77683.3	-41778	OCP		AAGCGAGAGCACACCC-1-WSSS_THYst9807808-He	-34468.7	89036.9	Hoxc5+DermFibroProg	12.5
AATCCAGCATCACGAT-5386STDY7537944	-31439.4	-12884	Mes1		AAGCGAGAGCTACTAC-1-WSSS_THYst9807808-He	-57542.8	-132213	ProlifChon	12.5
AATCCAGGTGCCTGTG-5386STDY7537944	-4231.23	2436.77	Mes1		AAGCGAGCACTAGGCC-1-WSSS_THYst9807808-He	-25810	-6579.94	ProxMes	12.5
AATCCAGGTGCGAAAC-5386STDY7537944	-4193.86	7392.96	Mes1		AAGCGTTAGAAACACT-1-WSSS_THYst9807808-He	-83952.5	11429.2	MesCond	12.5
AATCCAGTCAAACCGT-5386STDY7537944	2501.33	2247.01	Mes1		AAGCGTTCACAGCATT-1-WSSS_THYst9807808-He	-44067	20752.8	ProxMes	12.5
AATCCAGTCCAATGGT-5386STDY7537944	-9760.42	53145.9	ISL1+Mes		AAGCGTTCACTTGTGA-1-WSSS_THYst9807808-He	-51569	-24408.8	Perichon	12.5
AATCCAGTCCTTTACA-5386STDY7537944	577.354	-5274.92	Mes1		AAGCGTTCATCAGCAT-1-WSSS_THYst9807808-He	-51643.3	4866.94	ProxMes	12.5
AATCCAGTCGTTACGA-5386STDY7537944	-17953.4	-7248.91	Mes1		AAGCGTTGTACCATAC-1-WSSS_THYst9807808-He	-88935	9306.5	MesCond	12.5
AATCCAGTCGTTGCCT-5386STDY7537944	17273	3951.95	Mes1		AAGCGTTTCCATTCAT-1-WSSS_THYst9807808-He	-35836.5	-5437.97	ProxMes	12.5
AATCCAGTCTCGCTTG-5386STDY7537944	23888.3	-1785.71	Mes1		AAGCGTTTCGGAGCAA-1-WSSS_THYst9807808-He	-12838.1	7725.24	ProxMes	12.5
AATCGGTAGCCTATGT-5386STDY7537944	3438.48	3677.92	Mes1		AAGCGTTTCTCCATAT-1-WSSS_THYst9807808-He	-102692	17824	MesCond	12.5
AATCGGTAGCTCTCGG-5386STDY7537944	-11161.7	-4124.1	Mes1		AAGGAATAGAAAGTCT-1-WSSS_THYst9807808-He	-19185.4	-1339.62	ProxMes	12.5
AATCGGTAGTTGAGAT-5386STDY7537944	-76340	-35983.7	Mes1		AAGGAATAGAGACAAG-1-WSSS_THYst9807808-He	-46203.9	13637.7	ProxMes	12.5
AATCGGTCAATCGGTT-5386STDY7537944	-381.88	6264.84	Mes1		AAGGAATAGCCTAACT-1-WSSS_THYst9807808-He	-111343	11836.7	ProxMes	12.5
AATCGGTCACGACTCG-5386STDY7537944	-71721	-34316.7	Mes1		AAGGAATAGTAAATGC-1-WSSS_THYst9807808-He	-71592.2	-1213.02	ProxMes	12.5
AATCGGTGTAGCGCAA-5386STDY7537944	-24346.5	10031.8	TransMes		AAGGAATAGTGGTCAG-1-WSSS_THYst9807808-He	-41441.4	-26102.7	ProxMes	12.5
AATCGGTGTCTTCAAG-5386STDY7537944	-18969.7	-2274.39	Mes1		AAGGAATCAACCGATT-1-WSSS_THYst9807808-He	-73831.1	-88172.6	ProlifChon	12.5
ACACCAAAGAGCTGGT-5386STDY7537944	8319.34	470.566	Mes1		AAGGAATCATCTCCCA-1-WSSS_THYst9807808-He	-54231.8	-74279.8	MesCond	12.5
ACACCAAAGTTTAGGA-5386STDY7537944	9643.29	3524.12	Mes1		AAGGAATGTGGGCTTC-1-WSSS_THYst9807808-He	-54814.8	-137243	ProlifChon	12.5
ACACCAACACCGAATT-5386STDY7537944	15659.2	18734.5	Mes1		AAGGTAAAGTGACCTT-1-WSSS_THYst9807808-He	-72898.4	-15357.5	MesCond	12.5
ACACCAAGTAAAGGAG-5386STDY7537944	3697.63	21120.7	ISL1+Mes		AAGGTAACACCGAATT-1-WSSS_THYst9807808-He	-98091.8	9184.96	ProxMes	12.5
ACACCAAGTGTCGCTG-5386STDY7537944	-12148.3	-6571.67	Mes1		AAGGTAACACGTACTA-1-WSSS_THYst9807808-He	-30514.1	-38233.4	MesCond	12.5
ACACCAATCGAGAGCA-5386STDY7537944	-77833.2	-34515.6	Mes1		AAGGTAAGTTTCGGCG-1-WSSS_THYst9807808-He	-15906.9	147587	Hoxc5+DermFibroProg	12.5
ACACCAATCTGAGGGA-5386STDY7537944	-4300.39	395.126	Mes1		AAGTACCCAAAGACGC-1-WSSS_THYst9807808-He	-14428.5	21237.2	ProxMes	12.5
ACACCCTAGATGGGTC-5386STDY7537944	-15092.1	23085	STMN2+Fibro		AAGTACCCAATTCACG-1-WSSS_THYst9807808-He	-28369.3	9369.48	ProxMes	12.5
ACACCCTAGCGATTCT-5386STDY7537944	-9865.16	55051.9	ISL1+Mes		AAGTACCCAGAGACTG-1-WSSS_THYst9807808-He	-26545.4	-16727.9	ProxMes	12.5
ACACCCTAGGGATACC-5386STDY7537944	-10013.3	16512.8	Mes1		AAGTACCCATTGGATC-1-WSSS_THYst9807808-He	-23777.1	-29391.9	ProxMes	12.5
ACACCCTAGTGATCGG-5386STDY7537944	-16924.4	-738.938	Mes1		AAGTCGTAGAGTCGAC-1-WSSS_THYst9807808-He	-23224.8	469.721	ProxMes	12.5
ACACCCTAGTTACGGG-5386STDY7537944	-3226.89	46033.7	ISL1+Mes		AAGTCGTAGGCTAAAT-1-WSSS_THYst9807808-He	-28353.2	-83918.7	MesCond	12.5
ACACCCTCAAGGACAC-5386STDY7537944	-28199	-11030.8	Mes1		AAGTCGTAGTCGCCCA-1-WSSS_THYst9807808-He	-66318.5	-144458	RestingChon	12.5
ACACCCTCACATCCAA-5386STDY7537944	-39195.7	-23217.4	Mes1		AAGTCGTCAAGTGGCA-1-WSSS_THYst9807808-He	-58756.3	8516.08	ProxMes	12.5
ACACCCTCACTAAGTC-5386STDY7537944	-64024.5	-31105.4	Mes1		AAGTCGTTCGCGAAGA-1-WSSS_THYst9807808-He	-70630.5	-141899	PrehyperChon	12.5
ACACCCTCAGTATAAG-5386STDY7537944	-29585.1	-10789	Mes1		AAGTGAAAGCCTCTGG-1-WSSS_THYst9807808-He	-30130.2	8003.05	ProxMes	12.5
ACACCCTGTTCCATGA-5386STDY7537944	-51342.8	-22143.6	Mes1		AAGTGAATCTGCGGCA-1-WSSS_THYst9807808-He	-48234.6	-1658.39	ProxMes	12.5
ACACCCTTCATTTGGG-5386STDY7537944	1308.86	-4403.12	Mes1		AAGTTCGAGTCGAAGC-1-WSSS_THYst9807808-He	-29881.7	13937.7	ProxMes	12.5
ACACCGGAGCCAGAAC-5386STDY7537944	19657.3	-2658.57	Mes1		AAGTTCGAGTCTCTGA-1-WSSS_THYst9807808-He	-73629.1	4236.71	ProxMes	12.5
ACACCGGAGTGTGAAT-5386STDY7537944	-8181.65	4370.66	Mes1		AAGTTCGGTAGCGTTT-1-WSSS_THYst9807808-He	5734.81	21548.4	ProxMes	12.5
ACACCGGCAAACGTGG-5386STDY7537944	-22720.5	10669.2	Mes1		AATAGAGCAATTGAGA-1-WSSS_THYst9807808-He	13470.8	24987.2	ProxMes	12.5
ACACCGGCAAAGTCAA-5386STDY7537944	-5540.82	-2184.99	Mes1		AATAGAGGTTGCCATA-1-WSSS_THYst9807808-He	-79642.9	9418.61	MesCond	12.5
ACACCGGCACTGAAGG-5386STDY7537944	-15560	-7375.06	Mes1		AATCACGAGCCTATTG-1-WSSS_THYst9807808-He	-57509.1	3420.11	ProxMes	12.5
ACACCGGGTATAAACG-5386STDY7537944	11415.3	8837.64	Mes1		AATCACGCATCCGATA-1-WSSS_THYst9807808-He	-45325.3	10233.3	ProxMes	12.5
ACACCGGGTTCCATGA-5386STDY7537944	-46000.8	-28485.6	Mes1		AATCACGCATGACGGA-1-WSSS_THYst9807808-He	-17787.2	-55016.5	ProlifChon	12.5
ACACTGAAGAAACCGC-5386STDY7537944	-5930.11	-5100.25	Mes1		AATCACGGTACATACC-1-WSSS_THYst9807808-He	-71086.1	-147891	RestingChon	12.5
ACACTGAAGTACCGGA-5386STDY7537944	-9130.69	3786.73	Mes1		AATCGACAGTCCGCCA-1-WSSS_THYst9807808-He	-18539.9	-27594.2	ProlifChon	12.5
ACACTGACACATCTTT-5386STDY7537944	-91031.5	-41926.6	OCP		AATCGACGTCCTACAA-1-WSSS_THYst9807808-He	-46773	-98389.2	ProlifChon	12.5
ACACTGACATGCCTTC-5386STDY7537944	23062	-428.271	Mes1		AATCGACGTGGTTTAC-1-WSSS_THYst9807808-He	-52064	5041.62	MesCond	12.5
ACACTGATCGCTGATA-5386STDY7537944	692.411	-3076.9	Mes1		AATCGACGTTACTCAG-1-WSSS_THYst9807808-He	-27183.1	164479	DermFibro	12.5
ACAGCCGAGCGTGAAC-5386STDY7537944	-80023.7	-35254.7	Mes1		AATCGACTCGCCTTGT-1-WSSS_THYst9807808-He	-31031	-31440.6	ProxMes	12.5
ACAGCCGCAAGGACTG-5386STDY7537944	-2195.73	2161.86	Mes1		AATCGACTCTACGCGG-1-WSSS_THYst9807808-He	-25816	-3977.78	ProxMes	12.5
ACAGCCGTCCATGAAC-5386STDY7537944	-2428.08	34821.9	STMN2+Fibro		AATCGTGAGTACAGCG-1-WSSS_THYst9807808-He	-50217.6	-73574.4	ProlifChon	12.5
ACAGCCGTCCTGCTTG-5386STDY7537944	9661.93	916.95	Mes1		AATCGTGTCATCTGTT-1-WSSS_THYst9807808-He	-9033.84	-57332.7	InterZone	12.5
ACAGCTAAGCCAGGAT-5386STDY7537944	-58096.7	-29368.2	Mes1		AATCGTGTCTATCCAT-1-WSSS_THYst9807808-He	6059.15	13300.9	EarlyProxMes	12.5
ACAGCTACAATCCAAC-5386STDY7537944	14216.5	-5620.06	Mes1		AATGAAGAGCACCGAA-1-WSSS_THYst9807808-He	-110892	13093.1	ProxMes	12.5
ACAGCTACACGAAAGC-5386STDY7537944	-10323.4	2424.97	Mes1		AATGAAGGTTTGGAAA-1-WSSS_THYst9807808-He	-75081.3	11185.6	ProxMes	12.5
ACAGCTAGTAAGGGAA-5386STDY7537944	-10983.5	-972.479	Mes1		AATGAAGTCGAACCTA-1-WSSS_THYst9807808-He	-17131.9	38445.9	Hoxc5+DermFibroProg	12.5
ACAGCTAGTATTCGTG-5386STDY7537944	10555.1	-1021.36	Mes1		AATGAAGTCGGAGATG-1-WSSS_THYst9807808-He	-33706	92549.2	Hoxc5+DermFibroProg	12.5
ACAGCTATCATAGCAC-5386STDY7537944	-28351.7	35832.4	TransMes		AATGACCAGCAAGCCA-1-WSSS_THYst9807808-He	-67135.9	24077.6	MesCond	12.5
ACATACGTCGCCTGAG-5386STDY7537944	-13264.6	5171.09	STMN2+Fibro		AATGACCAGTACAGAT-1-WSSS_THYst9807808-He	-50979.6	109391	Hoxc5+DermFibroProg	12.5
ACATACGTCGGATGTT-5386STDY7537944	-96683.6	-39990.3	Mes1		AATGACCAGTGATAAC-1-WSSS_THYst9807808-He	-42649.8	99628.5	Hoxc5+DermFibroProg	12.5
ACATCAGAGGATTCGG-5386STDY7537944	4165.85	23011.5	Mes4		AATGCCAAGATTCGAA-1-WSSS_THYst9807808-He	16382.3	23397.9	EarlyProxMes	12.5
ACATCAGCATGCAACT-5386STDY7537944	-45376.7	-23770.1	Mes1		AATGCCACATCTAACG-1-WSSS_THYst9807808-He	-35095.9	8617.06	ProxMes	12.5
ACATCAGTCAGTTCGA-5386STDY7537944	4200.16	-717.66	Mes1		AATGCCAGTATTGACC-1-WSSS_THYst9807808-He	-29745	55558.6	Hoxc5+DermFibroProg	12.5
ACATCAGTCCGTAGGC-5386STDY7537944	-40116.7	-29266.8	OCP		AATGGAACAAAGTGTA-1-WSSS_THYst9807808-He	-53376.6	8830.3	ProxMes	12.5
ACATCAGTCGATGAGG-5386STDY7537944	-101945	-40690.6	Mes1		AATGGAAGTCAACGCC-1-WSSS_THYst9807808-He	-118402	-114207	Perichon	12.5
ACATCAGTCGTGGGAA-5386STDY7537944	-32893	-15136.1	Mes1		AATGGAAGTTGGGAAC-1-WSSS_THYst9807808-He	-48311.7	-50038.4	Perichon	12.5
ACATGGTCAAACTGTC-5386STDY7537944	-14473.1	-5875.31	Mes1		AATGGAATCGCCTTGT-1-WSSS_THYst9807808-He	-73799.4	9233.74	ProxMes	12.5
ACATGGTCATACGCTA-5386STDY7537944	-20370.6	13645.2	Mes1		AATGGCTTCTCTTAAC-1-WSSS_THYst9807808-He	-10062.9	-84845	InterZone	12.5
ACATGGTCATGTAGTC-5386STDY7537944	22481.4	-5906.86	Mes1		AATGGCTTCTTCCACG-1-WSSS_THYst9807808-He	-50594	2371.54	ProxMes	12.5
ACATGGTGTTAAGATG-5386STDY7537944	-77056.4	-35021.7	Mes1		AATTCCTAGGTTGGTG-1-WSSS_THYst9807808-He	-82241.4	131413	Dpt+Fibro	12.5
ACATGGTTCCCTCTTT-5386STDY7537944	-102373	-39158.7	Mes1		AATTCCTCATCATGAC-1-WSSS_THYst9807808-He	-25547.9	53592.7	Hoxc5+DermFibroProg	12.5
ACATGGTTCCGCAAGC-5386STDY7537944	-2139.76	-8556.14	Mes1		AATTCCTGTAATTGGA-1-WSSS_THYst9807808-He	-39716	94216	Hoxc5+DermFibroProg	12.5
ACATGGTTCTAGAGTC-5386STDY7537944	8281.03	-5304.52	Mes1		AATTCCTGTGTGGTCC-1-WSSS_THYst9807808-He	-54286.7	10069.9	ProxMes	12.5
ACATGGTTCTCGAGTA-5386STDY7537944	-2265.12	2505.56	Mes1		AATTCCTTCCGAGATT-1-WSSS_THYst9807808-He	-37072.3	7581.66	ProxMes	12.5
ACCAGTAAGAGGTAGA-5386STDY7537944	-6888.25	596.049	Mes1		AATTTCCCATGGCTGC-1-WSSS_THYst9807808-He	-45333.3	8972.62	ProxMes	12.5
ACCAGTAAGATGAGAG-5386STDY7537944	-2877.02	3413.85	Mes1		AATTTCCGTAACGGTG-1-WSSS_THYst9807808-He	-70221.3	6907.02	ProxMes	12.5
ACCAGTAAGGAGTCTG-5386STDY7537944	-19492.5	-7298.92	Mes1		AATTTCCGTACCGGAA-1-WSSS_THYst9807808-He	-58298	8908.36	ProxMes	12.5
ACCAGTAAGTGGCACA-5386STDY7537944	-25770.9	34089.8	TransMes		AATTTCCGTCCAACGC-1-WSSS_THYst9807808-He	-57419.1	-51526.7	MesCond	12.5
ACCAGTAAGTGTACTC-5386STDY7537944	-18251.8	-7833.99	Mes1		ACAAAGATCAGCTGTA-1-WSSS_THYst9807808-He	-67117.5	15417.5	ProxMes	12.5
ACCAGTACAAGTCATC-5386STDY7537944	16296.8	6426.72	Mes1		ACAAGCTAGGCATCTT-1-WSSS_THYst9807808-He	-13101	142214	Hoxc5+DermFibroProg	12.5
ACCAGTACACAGCCCA-5386STDY7537944	5689.01	-1387.3	Mes1		ACAAGCTCAGAAATCA-1-WSSS_THYst9807808-He	-109674	55596.8	Mfap5+Fibro	12.5
ACCAGTACAGATTGCT-5386STDY7537944	-6710.13	18772.6	TransMes		ACAAGCTGTCGAGTTT-1-WSSS_THYst9807808-He	-12566.4	-15216	ProxMes	12.5
ACCAGTAGTGATGATA-5386STDY7537944	-45875.5	-24506.2	Mes1		ACAAGCTGTGCATACT-1-WSSS_THYst9807808-He	29569.6	41029.5	ProxMes	12.5
ACCAGTAGTTGGACCC-5386STDY7537944	7972.58	1487.96	Mes1		ACACAGTAGAATTTGG-1-WSSS_THYst9807808-He	-47427.9	-23073.3	ProxMes	12.5
ACCAGTATCAGGATCT-5386STDY7537944	-11692.9	-3269.56	Mes1		ACACAGTCAGAGACTG-1-WSSS_THYst9807808-He	-74115	16200.9	ProxMes	12.5
ACCCACTAGACATAAC-5386STDY7537944	-8209.81	33881.1	STMN2+Fibro		ACACAGTCAGCATGCC-1-WSSS_THYst9807808-He	-49672.6	8708.33	ProxMes	12.5
ACCCACTAGAGTACAT-5386STDY7537944	-1999.85	5494.59	Mes1		ACACAGTTCGCCAACG-1-WSSS_THYst9807808-He	-35137.1	-9179.32	ProxMes	12.5
ACCCACTAGGATGTAT-5386STDY7537944	-77027.2	-50106.1	OCP		ACACAGTTCTCGCTCA-1-WSSS_THYst9807808-He	-55407.8	5564.51	ProxMes	12.5
ACCCACTAGTCTTGCA-5386STDY7537944	13836	21089.3	Mes1		ACACCAAAGGCGAACT-1-WSSS_THYst9807808-He	-23962	117966	Hoxc5+DermFibroProg	12.5
ACCCACTCAAAGTCAA-5386STDY7537944	-89725.7	-38250.4	Mes1		ACACCAAGTCCCACGA-1-WSSS_THYst9807808-He	-28559.1	7660.05	ProxMes	12.5
ACCCACTCAACACCCG-5386STDY7537944	-4311.18	16873.2	Mes1		ACACCAAGTTAAACCC-1-WSSS_THYst9807808-He	71095.6	87184.6	EarlyProxMes	12.5
ACCCACTGTCTCTTAT-5386STDY7537944	-7490.89	-2520.86	Mes1		ACACGCGCAGCGACAA-1-WSSS_THYst9807808-He	-73810.2	9029.24	ProxMes	12.5
ACCCACTGTTCAACCA-5386STDY7537944	-60181.4	-31826.6	Mes1		ACACGCGGTAATGCTC-1-WSSS_THYst9807808-He	-75694.4	11043.6	ProxMes	12.5
ACCCACTTCAGCTCGG-5386STDY7537944	-12807.4	424.354	Mes1		ACACTGACAAGTTCGT-1-WSSS_THYst9807808-He	-32419.2	-59525.4	ProlifChon	12.5
ACCCACTTCTGTTGAG-5386STDY7537944	-93521.7	-46875.3	OCP		ACACTGACACGCTATA-1-WSSS_THYst9807808-He	-12569.2	151484	Hoxc5+DermFibroProg	12.5
ACCGTAAAGGGTGTGT-5386STDY7537944	-51976.8	-25530.4	Mes1		ACACTGACACGTCGTG-1-WSSS_THYst9807808-He	-113873	12448.2	ProxMes	12.5
ACCGTAACACGAAATA-5386STDY7537944	-25122.7	-6067.62	Mes1		ACACTGACAGCTACCG-1-WSSS_THYst9807808-He	2296.37	-112846	InterZone	12.5
ACCGTAACACGCATCG-5386STDY7537944	4568.58	542.717	Mes1		ACACTGAGTACAACGG-1-WSSS_THYst9807808-He	-70913.5	7064.44	ProxMes	12.5
ACCGTAAGTCTAAAGA-5386STDY7537944	-5619.47	28216.9	ISL1+Mes		ACACTGAGTACGGTTT-1-WSSS_THYst9807808-He	4044.51	18058	ProxMes	12.5
ACCGTAAGTGGCGAAT-5386STDY7537944	19635.4	-2650.22	Mes1		ACACTGAGTGATGAAT-1-WSSS_THYst9807808-He	-38184.7	48118.7	Hoxc5+DermFibroProg	12.5
ACCGTAATCAGAAATG-5386STDY7537944	-85419.1	-43526.9	OCP		ACAGAAAAGAGAGTGA-1-WSSS_THYst9807808-He	-23472.1	40702.8	Hoxc5+DermFibroProg	12.5
ACCGTAATCTTGTACT-5386STDY7537944	-69026.1	-34918.7	Mes1		ACAGAAACAACCGGAA-1-WSSS_THYst9807808-He	-2089.66	4404.83	EarlyProxMes	12.5
ACCTTTAAGATGTCGG-5386STDY7537944	3111.93	4382.7	Mes1		ACAGAAACAATGAACA-1-WSSS_THYst9807808-He	-18984.4	-117012	InterZone	12.5
ACCTTTAAGCCTATGT-5386STDY7537944	-2399.52	16198.1	Mes1		ACAGAAAGTAGAATAC-1-WSSS_THYst9807808-He	-89404.6	10155.4	ProxMes	12.5
ACCTTTAAGCGCTCCA-5386STDY7537944	25017.9	-5297.09	Mes1		ACAGCCGAGAAACTCA-1-WSSS_THYst9807808-He	-81940.5	-84749.2	Perichon	12.5
ACCTTTAAGTAGATGT-5386STDY7537944	1401.04	3191.36	Mes1		ACAGCCGCACAGCCAC-1-WSSS_THYst9807808-He	-89116.1	101600	Dpt+Fibro	12.5
ACCTTTACAGGCGATA-5386STDY7537944	-47537.9	-23266.4	Mes1		ACAGCCGCATCATGAC-1-WSSS_THYst9807808-He	-108176	-110564	Perichon	12.5
ACCTTTACATGACGGA-5386STDY7537944	-5249.6	3178.64	Mes1		ACAGGGACAATTCTCT-1-WSSS_THYst9807808-He	-8692	11929.6	ProxMes	12.5
ACCTTTACATGCCTTC-5386STDY7537944	-45999.3	-20784.9	Mes1		ACAGGGACATACGCAT-1-WSSS_THYst9807808-He	-67614	9389.03	ProxMes	12.5
ACCTTTAGTCAAACTC-5386STDY7537944	-5045.98	15004.7	Mes1		ACAGGGAGTATCGCGC-1-WSSS_THYst9807808-He	-68801.7	8189.14	ProxMes	12.5
ACCTTTAGTGGTGTAG-5386STDY7537944	-90524.1	-42073.3	OCP		ACAGGGATCGAGTTGT-1-WSSS_THYst9807808-He	-30914.2	6618.81	ProxMes	12.5
ACGAGCCAGGGTCGAT-5386STDY7537944	15816.3	-3359.09	Mes1		ACAGGGATCTAGGAAA-1-WSSS_THYst9807808-He	-37074.1	39077.7	ProxMes	12.5
ACGAGCCAGTATGACA-5386STDY7537944	20403.6	18491.9	ISL1+Mes		ACATCCCAGATGCTAA-1-WSSS_THYst9807808-He	-23888.6	-44534.9	MesCond	12.5
ACGAGCCAGTGATCGG-5386STDY7537944	-4386.93	27974.4	ISL1+Mes		ACATCCCAGCTCACTA-1-WSSS_THYst9807808-He	-51543.5	-11748.1	ProxMes	12.5
ACGAGCCCAAGTTAAG-5386STDY7537944	-5854.68	29392.9	STMN2+Fibro		ACATCCCGTGTGCTTA-1-WSSS_THYst9807808-He	-25920.9	9453.04	ProxMes	12.5
ACGAGCCCACGAAGCA-5386STDY7537944	-66357.6	-51376.5	OCP		ACATCCCGTTGACTAC-1-WSSS_THYst9807808-He	-1691.79	5621.02	ProxMes	12.5
ACGAGCCCACTGCCAG-5386STDY7537944	-84324.6	-56899.6	ChondroProg		ACATCGACAAAGTGTA-1-WSSS_THYst9807808-He	-26818.5	741.757	ProxMes	12.5
ACGAGCCCATGCCACG-5386STDY7537944	-45226.2	-19672.4	Mes1		ACATCGACATGGCTAT-1-WSSS_THYst9807808-He	-89514.4	9814.19	ProxMes	12.5
ACGAGCCGTCTCGTTC-5386STDY7537944	-12360.5	9410.03	Mes1		ACATCGACATGTCTAG-1-WSSS_THYst9807808-He	-75878.7	6452.47	ProxMes	12.5
ACGAGCCGTTACAGAA-5386STDY7537944	-23673.7	11946.7	TransMes		ACATCGATCAGTGCGC-1-WSSS_THYst9807808-He	-18485.2	128829	Hoxc5+DermFibroProg	12.5
ACGAGGAAGCTGATAA-5386STDY7537944	-41319.7	-11219	Mes1		ACATCGATCGGAGATG-1-WSSS_THYst9807808-He	-62580.8	13634.2	ProxMes	12.5
ACGAGGACACTTGGAT-5386STDY7537944	-12673.7	2200.6	Mes1		ACATGCAAGATTGAGT-1-WSSS_THYst9807808-He	-84074	10086.5	ProxMes	12.5
ACGAGGACATACAGCT-5386STDY7537944	-9296.96	-6046.19	Mes2		ACATGCAAGCCATTGT-1-WSSS_THYst9807808-He	-65633.8	-17870.2	ProxMes	12.5
ACGAGGAGTCCTCCAT-5386STDY7537944	19626.7	-2243.3	Mes1		ACATGCAAGCTGTTAC-1-WSSS_THYst9807808-He	-29965.3	70232	Hoxc5+DermFibroProg	12.5
ACGAGGAGTGCAGACA-5386STDY7537944	-1924	25310.9	STMN2+Fibro		ACATGCAAGCTTCATG-1-WSSS_THYst9807808-He	-72101.8	8860	ProxMes	12.5
ACGAGGAGTTCAGACT-5386STDY7537944	-21608.2	19188.9	TransMes		ACATGCAAGTGCTACT-1-WSSS_THYst9807808-He	-19525.6	63787.8	Hoxc5+DermFibroProg	12.5
ACGAGGATCTGCAGTA-5386STDY7537944	-63003.7	-41973.9	OCP		ACATGCACACAAACGG-1-WSSS_THYst9807808-He	-21635.7	-32933.1	ProlifChon	12.5
ACGAGGATCTGGTATG-5386STDY7537944	919.152	3652.16	Mes1		ACATGCACACGTTCGG-1-WSSS_THYst9807808-He	-49973.4	-11072.7	ProxMes	12.5
ACGAGGATCTTAACCT-5386STDY7537944	-5075.25	14723.3	STMN2+Fibro		ACATGCAGTTAAAGTG-1-WSSS_THYst9807808-He	-53385	-12077.2	ProxMes	12.5
ACGATACAGAAGAAGC-5386STDY7537944	-31195.5	18704.2	Mes1		ACATGCATCGAGCCTG-1-WSSS_THYst9807808-He	8762.38	29878.2	EarlyProxMes	12.5
ACGATACAGCCACCTG-5386STDY7537944	-14976.8	29973.4	STMN2+Fibro		ACATGCATCGGTCTGG-1-WSSS_THYst9807808-He	-58257.8	10899.6	ProxMes	12.5
ACGATACAGGCCCTTG-5386STDY7537944	-7842.65	8542.38	Mes1		ACATGCATCTGAGAGG-1-WSSS_THYst9807808-He	-46337	52723.7	Hoxc5+DermFibroProg	12.5
ACGATACCAAGCTGAG-5386STDY7537944	16957.4	5687.06	Mes1		ACATTTCAGACCCTTA-1-WSSS_THYst9807808-He	-21007.7	160068	DermFibro	12.5
ACGATACCAAGTCATC-5386STDY7537944	20465.4	1807.06	Mes1		ACATTTCAGCATTGAA-1-WSSS_THYst9807808-He	-20061	43952.5	Hoxc5+DermFibroProg	12.5
ACGATACCACAGTCGC-5386STDY7537944	-115547	-39960	Mes1		ACATTTCAGCTCCGAC-1-WSSS_THYst9807808-He	-56310.4	-126653	ProlifChon	12.5
ACGATACCATGACATC-5386STDY7537944	-17116.7	2924.38	Mes1		ACATTTCCACGCTGAC-1-WSSS_THYst9807808-He	-34111.6	52099	Hoxc5+DermFibroProg	12.5
ACGATACGTATAAACG-5386STDY7537944	-8070.4	27973.1	STMN2+Fibro		ACATTTCGTAGACACG-1-WSSS_THYst9807808-He	8247.89	-26591.6	ProxMes	12.5
ACGATACGTGTGGCTC-5386STDY7537944	4481.58	-1726.43	Mes1		ACATTTCGTCCACACG-1-WSSS_THYst9807808-He	-59327.6	9797.62	ProxMes	12.5
ACGATACTCATGGTCA-5386STDY7537944	1922.63	30026.5	Mes1		ACATTTCTCGTTCATT-1-WSSS_THYst9807808-He	-17550.7	54319.3	Hoxc5+DermFibroProg	12.5
ACGATGTAGTCTCGGC-5386STDY7537944	-9495.9	89406.9	STMN2+Fibro		ACATTTCTCTGATTCT-1-WSSS_THYst9807808-He	-59447.5	7283.23	ProxMes	12.5
ACGATGTAGTGGGATC-5386STDY7537944	-1681.19	-1322.2	Mes1		ACCAAACAGGCTCCCA-1-WSSS_THYst9807808-He	-46033	-106775	ProlifChon	12.5
ACGATGTAGTTAGGTA-5386STDY7537944	-18598	-3059.97	Mes1		ACCAAACCACTCCACT-1-WSSS_THYst9807808-He	-102459	27077.4	MesCond	12.5
ACGATGTCACCTCGTT-5386STDY7537944	16411.5	-1364.87	Mes1		ACCAAACCATAAGCAA-1-WSSS_THYst9807808-He	-77304.8	16814.5	ProxMes	12.5
ACGATGTCACGGATAG-5386STDY7537944	-3372.49	94.7177	Mes1		ACCAAACGTACAAAGT-1-WSSS_THYst9807808-He	2335.08	-43128.1	InterZone	12.5
ACGATGTCAGACGCCT-5386STDY7537944	12402.4	4927.7	Mes1		ACCAAACGTCAGTCTA-1-WSSS_THYst9807808-He	-16200.8	123794	Hoxc5+DermFibroProg	12.5
ACGATGTGTCACAAGG-5386STDY7537944	-33337.3	28436.6	TransMes		ACCAACAAGGCCCGTT-1-WSSS_THYst9807808-He	-25637.2	43660.6	Hoxc5+DermFibroProg	12.5
ACGATGTTCAGATAAG-5386STDY7537944	-66472.8	-31387.5	Mes1		ACCAACAAGTGCTAGG-1-WSSS_THYst9807808-He	-35300.7	-82061.3	ProlifChon	12.5
ACGATGTTCTTTACAC-5386STDY7537944	-85622.9	-36493.8	Mes1		ACCAACACAGCAATTC-1-WSSS_THYst9807808-He	-34823.6	73261.3	Hoxc5+DermFibroProg	12.5
ACGCAGCAGAGTGACC-5386STDY7537944	-7053.98	7728.55	Mes1		ACCAACAGTCGAATGG-1-WSSS_THYst9807808-He	-55900.3	-4800.87	MesCond	12.5
ACGCAGCAGTCAAGGC-5386STDY7537944	826.207	3414.43	Mes1		ACCAACAGTCGAGCAA-1-WSSS_THYst9807808-He	-63277.4	9460.18	ProxMes	12.5
ACGCAGCCACACCGCA-5386STDY7537944	-93678.1	-39328.4	Mes1		ACCAACAGTCGGTACC-1-WSSS_THYst9807808-He	-57340.5	8684.95	ProxMes	12.5
ACGCAGCGTAACGCGA-5386STDY7537944	8807.25	7422.59	Mes1		ACCAACAGTTACCCTC-1-WSSS_THYst9807808-He	-74673.9	-3651.01	MesCond	12.5
ACGCAGCGTAGCTTGT-5386STDY7537944	-7154.66	-1843.05	Mes1		ACCAACATCGACACTA-1-WSSS_THYst9807808-He	-16463.8	156815	DermFibro	12.5
ACGCAGCTCATGCAAC-5386STDY7537944	27134.4	-1444.28	Mes1		ACCAACATCGCGCTGA-1-WSSS_THYst9807808-He	-61906.8	8112.92	ProxMes	12.5
ACGCAGCTCCGCATAA-5386STDY7537944	-87718.1	-38523.1	Mes1		ACCAACATCTATACGG-1-WSSS_THYst9807808-He	-72703.8	16302.9	ProxMes	12.5
ACGCAGCTCTTCATGT-5386STDY7537944	-23438.3	-8610.11	Mes1		ACCAACATCTTCCCGA-1-WSSS_THYst9807808-He	-20862.8	120231	Hoxc5+DermFibroProg	12.5
ACGCCAGAGACCCACC-5386STDY7537944	18137.8	-219.186	Mes1		ACCACAAGTACTGCGC-1-WSSS_THYst9807808-He	-51269.5	-115836	ProlifChon	12.5
ACGCCAGAGCCTTGAT-5386STDY7537944	-70017.5	-35419.2	Mes1		ACCACAAGTAGATGTA-1-WSSS_THYst9807808-He	-61772.4	-130930	ProlifChon	12.5
ACGCCAGAGGCGACAT-5386STDY7537944	-9474.35	3569.7	Mes1		ACCACAATCCGTTTCG-1-WSSS_THYst9807808-He	-82847.4	10349.2	ProxMes	12.5
ACGCCAGAGGGCTTCC-5386STDY7537944	-15004.9	-1571.07	Mes1		ACCACAATCGTGTCAA-1-WSSS_THYst9807808-He	-19960.1	123992	Hoxc5+DermFibroProg	12.5
ACGCCAGGTAGGAGTC-5386STDY7537944	-29071.7	-13200.8	Mes1		ACCATTTAGCTCATAC-1-WSSS_THYst9807808-He	-8535.14	-1107.87	ProxMes	12.5
ACGCCAGGTGATGTGG-5386STDY7537944	-72490.6	-34815.2	Mes1		ACCATTTCATCGATGT-1-WSSS_THYst9807808-He	-43531.5	15895.2	ProxMes	12.5
ACGCCAGGTGGTGTAG-5386STDY7537944	10435.2	-1658.44	Mes1		ACCATTTGTACGGATG-1-WSSS_THYst9807808-He	-99180.7	-105974	Perichon	12.5
ACGCCAGTCTACCAGA-5386STDY7537944	-15163.4	-8353.93	Mes1		ACCATTTTCTAGGCCG-1-WSSS_THYst9807808-He	-22389.7	110583	Hoxc5+DermFibroProg	12.5
ACGCCGAAGATCACGG-5386STDY7537944	-8926.98	-2217.43	Mes1		ACCCAAAAGTGGTTCT-1-WSSS_THYst9807808-He	-36070.9	100290	Hoxc5+DermFibroProg	12.5
ACGCCGAAGATGTCGG-5386STDY7537944	-18694	28420.5	TransMes		ACCCAAACAGCACGAA-1-WSSS_THYst9807808-He	-22897.3	118638	Hoxc5+DermFibroProg	12.5
ACGCCGAAGATGTTAG-5386STDY7537944	-6032.61	4336.88	Mes1		ACCCAAACATAGGAGC-1-WSSS_THYst9807808-He	-51023.8	97104.5	Hoxc5+DermFibroProg	12.5
ACGCCGAAGGATATAC-5386STDY7537944	20563.4	24501.3	Mes1		ACCCAAAGTTATCCAG-1-WSSS_THYst9807808-He	-55363.5	10462.5	ProxMes	12.5
ACGCCGAAGGGAGTAA-5386STDY7537944	-29708.4	4025.71	TransMes		ACCCAAATCCACACCT-1-WSSS_THYst9807808-He	1182.43	17097.3	ProxMes	12.5
ACGCCGACACCTCGGA-5386STDY7537944	-15423.8	40854.6	STMN2+Fibro		ACCCAAATCCCATAGA-1-WSSS_THYst9807808-He	-33862.4	-18537.8	ProxMes	12.5
ACGCCGACACGAGAGT-5386STDY7537944	-30942	-12051.8	Mes1		ACCCTCAAGAGTCAGC-1-WSSS_THYst9807808-He	-13945.1	136682	Hoxc5+DermFibroProg	12.5
ACGCCGAGTCGGCTCA-5386STDY7537944	-30046.8	-13220.9	Mes1		ACCCTCACAAGGAGTC-1-WSSS_THYst9807808-He	-47326.1	9402.52	ProxMes	12.5
ACGCCGATCAATCTCT-5386STDY7537944	-51141.4	-21344.3	Mes1		ACCCTCAGTAACCCTA-1-WSSS_THYst9807808-He	-7335.84	-35805.6	ProxMes	12.5
ACGCCGATCACAGTAC-5386STDY7537944	-34776.9	14864.4	TransMes		ACCCTCAGTAGGCTGA-1-WSSS_THYst9807808-He	-17104.1	128150	Hoxc5+DermFibroProg	12.5
ACGCCGATCAGCATGT-5386STDY7537944	-60483.9	-28518.9	Mes1		ACCCTTGAGCCTTTCC-1-WSSS_THYst9807808-He	-85876.8	10384.5	MesCond	12.5
ACGCCGATCTAGCACA-5386STDY7537944	-55117.9	-24636.3	OCP		ACCCTTGAGCTCGCAC-1-WSSS_THYst9807808-He	-17831.3	116418	Hoxc5+DermFibroProg	12.5
ACGCCGATCTTAGCCC-5386STDY7537944	-38157.6	-13448.9	Mes1		ACCCTTGAGGTGGTTG-1-WSSS_THYst9807808-He	-22208.4	-7559.28	ProxMes	12.5
ACGCCGATCTTGTTTG-5386STDY7537944	-90226.6	-41778.4	InterZone		ACCCTTGCAGACGCTC-1-WSSS_THYst9807808-He	-40916.9	8452.75	ProxMes	12.5
ACGGAGAAGCGTCTAT-5386STDY7537944	-72471	-45170.5	OCP		ACCCTTGGTGTTGATC-1-WSSS_THYst9807808-He	-66955	-148161	ProlifChon	12.5
ACGGAGAAGCTAGTCT-5386STDY7537944	-40165	-5177.69	Mes1		ACCCTTGTCACAGTGT-1-WSSS_THYst9807808-He	-18477.6	115171	Hoxc5+DermFibroProg	12.5
ACGGAGAAGGCCCTTG-5386STDY7537944	-9786.97	70198.6	Mes4		ACCGTTCAGCCATCCG-1-WSSS_THYst9807808-He	-61643	5345.46	ProxMes	12.5
ACGGAGACAGTATAAG-5386STDY7537944	-10915.2	4541.86	Mes1		ACCGTTCAGCCTAGGA-1-WSSS_THYst9807808-He	-40466.9	-162025	RestingChon	12.5
ACGGAGACATTGGTAC-5386STDY7537944	-7251.41	-4272	Mes1		ACCGTTCAGTTGTCGT-1-WSSS_THYst9807808-He	55297	17685.9	ProxMes	12.5
ACGGAGAGTCCGCTGA-5386STDY7537944	-74080.6	-33269.9	Mes1		ACCGTTCCACTATCCC-1-WSSS_THYst9807808-He	-71047.9	12185.9	ProxMes	12.5
ACGGAGAGTCTCTTTA-5386STDY7537944	7327.71	22935.6	STMN2+Fibro		ACCGTTCTCCTATGGA-1-WSSS_THYst9807808-He	-36149.5	86538.1	Hoxc5+DermFibroProg	12.5
ACGGAGAGTCTTCGTC-5386STDY7537944	-23043.3	-10483.1	ProxMes		ACCGTTCTCGTGCTCT-1-WSSS_THYst9807808-He	-85991.9	-93006.8	Perichon	12.5
ACGGAGAGTCTTTCAT-5386STDY7537944	-5006.5	18475.5	Mes1		ACCGTTCTCTAGATCG-1-WSSS_THYst9807808-He	-14270.6	134260	Hoxc5+DermFibroProg	12.5
ACGGAGAGTGCGGTAA-5386STDY7537944	-31059	-13551.5	Mes1		ACCTACCAGGTAAAGG-1-WSSS_THYst9807808-He	-45112.9	11381	ProxMes	12.5
ACGGAGAGTTATGCGT-5386STDY7537944	-14377	29170.3	STMN2+Fibro		ACCTACCAGTTACGTC-1-WSSS_THYst9807808-He	-54770.6	94623.8	Hoxc5+DermFibroProg	12.5
ACGGAGATCAGGCCCA-5386STDY7537944	-39842.4	-12202.7	Mes1		ACCTACCCATGGCACC-1-WSSS_THYst9807808-He	17398.2	22538.4	EarlyDistalMes	12.5
ACGGAGATCCACGCAG-5386STDY7537944	-83007.8	-35307.5	Mes1		ACCTACCGTTTGCCGG-1-WSSS_THYst9807808-He	-37070.9	4366.79	ProxMes	12.5
ACGGCCAAGACAGACC-5386STDY7537944	3779.58	3217.25	Mes1		ACCTACCTCCAGCAAT-1-WSSS_THYst9807808-He	-122448	14642.1	ProxMes	12.5
ACGGCCAAGCCAACAG-5386STDY7537944	-37215.4	-15692.5	Mes1		ACCTGAACACTTCTCG-1-WSSS_THYst9807808-He	-66895	-153817	RestingChon	12.5
ACGGCCAAGTACATGA-5386STDY7537944	-87016.8	-42424.3	Mes1		ACCTGTCAGCTCGACC-1-WSSS_THYst9807808-He	-109222	-112933	Perichon	12.5
ACGGCCACAAGTCATC-5386STDY7537944	-10805.5	-6604.01	Mes1		ACCTGTCGTGTCATTG-1-WSSS_THYst9807808-He	-39318.3	-72652	ProlifChon	12.5
ACGGCCACACACATGT-5386STDY7537944	-6735.53	41522.2	STMN2+Fibro		ACGATCACATACCGTA-1-WSSS_THYst9807808-He	-174227	69422.3	SMC	12.5
ACGGCCACAGACAGGT-5386STDY7537944	-21620.5	-7508.95	Mes1		ACGATCACATGTGTCA-1-WSSS_THYst9807808-He	-62003.9	10784.4	ProxMes	12.5
ACGGCCACATAAAGGT-5386STDY7537944	-10399.7	-2089.29	Mes1		ACGATCAGTACAGGTG-1-WSSS_THYst9807808-He	-34442	2396.45	ProxMes	12.5
ACGGCCAGTACAGTGG-5386STDY7537944	-25401.1	47198.2	Mes4		ACGATCAGTACCGGCT-1-WSSS_THYst9807808-He	18770.3	48071.4	EarlyProxMes	12.5
ACGGCCAGTCTTCTCG-5386STDY7537944	425.655	24366.8	Mes4		ACGATCATCACGGGCT-1-WSSS_THYst9807808-He	-58991.6	5349.9	ProxMes	12.5
ACGGCCAGTTCAACCA-5386STDY7537944	-25089.3	-21995.3	Mes1		ACGATGTAGTAGATCA-1-WSSS_THYst9807808-He	-33853	88015.9	Hoxc5+DermFibroProg	12.5
ACGGGCTAGACCACGA-5386STDY7537944	-11332.1	-8244.65	Mes1		ACGATGTGTCTTCGAA-1-WSSS_THYst9807808-He	-8491.07	27183	Hoxc5+DermFibroProg	12.5
ACGGGCTAGGGAACGG-5386STDY7537944	-34184.5	-14598.9	Mes1		ACGATGTGTGTAACGG-1-WSSS_THYst9807808-He	-15209.7	144715	Hoxc5+DermFibroProg	12.5
ACGGGCTAGTACACCT-5386STDY7537944	-9782.82	13788.2	Mes1		ACGCACGAGAACAGGA-1-WSSS_THYst9807808-He	-41233.2	-3236.68	ProxMes	12.5
ACGGGCTGTACCGTTA-5386STDY7537944	10251.5	663.653	Mes1		ACGCACGAGTAGAGTT-1-WSSS_THYst9807808-He	-22455.7	59644.4	Hoxc5+DermFibroProg	12.5
ACGGGCTGTAGGCTGA-5386STDY7537944	-27789.8	15816.1	TransMes		ACGCACGCACTACCGG-1-WSSS_THYst9807808-He	-53039.6	44.6876	ProxMes	12.5
ACGGGCTGTCTCCCTA-5386STDY7537944	-12977.4	-1579.59	Mes1		ACGCACGCATAGTCAC-1-WSSS_THYst9807808-He	-22495.4	-60824.2	MesCond	12.5
ACGGGCTGTGGTTTCA-5386STDY7537944	14780.3	-587.531	Mes1		ACGCACGCATGACAAA-1-WSSS_THYst9807808-He	-51959.2	-128811	ProlifChon	12.5
ACGGGCTTCGTACGGC-5386STDY7537944	-44831	-20083.3	Mes1		ACGCACGTCGTGGAAG-1-WSSS_THYst9807808-He	-21743.1	95704.1	Hoxc5+DermFibroProg	12.5
ACGGGTCAGATCCTGT-5386STDY7537944	-36103.7	-14193.4	Mes1		ACGGAAGAGGCATCTT-1-WSSS_THYst9807808-He	-67812.8	-148080	RestingChon	12.5
ACGGGTCAGCCCAATT-5386STDY7537944	-44755.6	-21079.5	Mes1		ACGGAAGGTCAGGAGT-1-WSSS_THYst9807808-He	-20229.7	-97500.7	InterZone	12.5
ACGGGTCAGGCTCTTA-5386STDY7537944	26011.4	10326.7	Mes1		ACGGAAGGTGGCTGAA-1-WSSS_THYst9807808-He	-22578.9	111877	Hoxc5+DermFibroProg	12.5
ACGGGTCAGTCTCCTC-5386STDY7537944	-54603	-23565.7	Mes1		ACGGAAGGTGTCGCTG-1-WSSS_THYst9807808-He	-15303.4	142984	Hoxc5+DermFibroProg	12.5
ACGGGTCCAGATTGCT-5386STDY7537944	-49131	-20933.5	Mes1		ACGGAAGTCCTGATAG-1-WSSS_THYst9807808-He	-22910.4	111922	Hoxc5+DermFibroProg	12.5
ACGGGTCGTCGTGGCT-5386STDY7537944	-39525.4	-21389.2	Mes1		ACGGAAGTCTCCGAGG-1-WSSS_THYst9807808-He	-69317.2	10933	ProxMes	12.5
ACGGGTCGTGTAACGG-5386STDY7537944	-10486.3	-3823.56	Mes1		ACGGGTCAGATGATTG-1-WSSS_THYst9807808-He	-29487.6	8461.49	ProxMes	12.5
ACGGGTCGTTGGGACA-5386STDY7537944	-74683.9	-43651.8	Mes1		ACGGGTCAGCCAGAGT-1-WSSS_THYst9807808-He	-53701.4	-10396.2	ProxMes	12.5
ACGGGTCTCACTTATC-5386STDY7537944	-16793.9	61047	ISL1+Mes		ACGGGTCAGCGACTTT-1-WSSS_THYst9807808-He	-81624.2	8629.4	ProxMes	12.5
ACGGGTCTCATAGCAC-5386STDY7537944	-80988.6	-39790.6	Mes1		ACGGGTCAGGGCCTCT-1-WSSS_THYst9807808-He	-46756	9476.23	ProxMes	12.5
ACGGGTCTCATCTGCC-5386STDY7537944	-2292.85	8388.21	Mes1		ACGGGTCGTAACACCT-1-WSSS_THYst9807808-He	-63130.9	-156751	RestingChon	12.5
ACGGGTCTCCAAACAC-5386STDY7537944	-35228.6	-15751.8	Mes1		ACGGGTCGTAGACAGC-1-WSSS_THYst9807808-He	-39725.2	8946.37	ProxMes	12.5
ACGGGTCTCGTTTGCC-5386STDY7537944	-40988	-28645.8	OCP		ACGGGTCGTGGCTGAA-1-WSSS_THYst9807808-He	-33295.2	-81187.7	ProlifChon	12.5
ACGTCAAAGACCTTTG-5386STDY7537944	12813.3	2594.25	Mes1		ACGGGTCTCCGCAACG-1-WSSS_THYst9807808-He	-70380.5	12954.6	ProxMes	12.5
ACGTCAACAAGCGAGT-5386STDY7537944	-3752	36100.4	ISL1+Mes		ACGGGTCTCGTGCGAC-1-WSSS_THYst9807808-He	-52753.7	5596.6	ProxMes	12.5
ACGTCAAGTGACGCCT-5386STDY7537944	28959.6	-3536.83	Mes1		ACGGTCGCATAATCCG-1-WSSS_THYst9807808-He	-26480.7	75962.9	Hoxc5+DermFibroProg	12.5
ACGTCAATCCGAGCCA-5386STDY7537944	-2354.79	1249.72	Mes1		ACGGTCGGTGAGCAGT-1-WSSS_THYst9807808-He	-34425.6	61354.1	Hoxc5+DermFibroProg	12.5
ACGTCAATCCGATATG-5386STDY7537944	7468.67	965.132	Mes1		ACGGTTACACGACCTG-1-WSSS_THYst9807808-He	-44031.1	4718.69	ProxMes	12.5
ACGTCAATCTACTATC-5386STDY7537944	-8308.63	-2725.77	Mes1		ACGGTTACATACCGTA-1-WSSS_THYst9807808-He	-60950.6	14166.8	ProxMes	12.5
ACTATCTAGAATGTTG-5386STDY7537944	-72526.1	-32800.9	Mes1		ACGGTTACATGCGTGC-1-WSSS_THYst9807808-He	-43739.1	-57970.2	MesCond	12.5
ACTATCTAGAATTGTG-5386STDY7537944	3090.35	1216.99	Mes1		ACGGTTAGTCACGCTG-1-WSSS_THYst9807808-He	-34141.6	90196.1	Hoxc5+DermFibroProg	12.5
ACTATCTAGCAGGCTA-5386STDY7537944	-11808.2	6091.14	Mes1		ACGGTTATCAATCCAG-1-WSSS_THYst9807808-He	-65056.3	125735	Hoxc5+DermFibroProg	12.5
ACTATCTAGTCGTTTG-5386STDY7537944	-2983.71	-3973.39	Mes1		ACGGTTATCACCGGGT-1-WSSS_THYst9807808-He	-31890.1	24250	ProxMes	12.5
ACTATCTGTCGACTGC-5386STDY7537944	16116.1	-2283.73	Mes1		ACGGTTATCATCTATC-1-WSSS_THYst9807808-He	-68997.9	-68328.3	Perichon	12.5
ACTATCTGTGATGTCT-5386STDY7537944	-79901.6	-34046	Mes1		ACGGTTATCTCCGAAA-1-WSSS_THYst9807808-He	-1966.07	7169.55	ProxMes	12.5
ACTATCTGTGTCTGAT-5386STDY7537944	-16091	1240.77	Mes1		ACGTAACAGGTATAGT-1-WSSS_THYst9807808-He	-22167.8	90637	Hoxc5+DermFibroProg	12.5
ACTATCTGTTAAGACA-5386STDY7537944	-8262.6	24815.5	STMN2+Fibro		ACGTAACAGTTACGTC-1-WSSS_THYst9807808-He	-18381.2	-2987.26	ProxMes	12.5
ACTATCTGTTTACTCT-5386STDY7537944	25385.6	-1994.39	Mes1		ACGTAACCATGGTGGA-1-WSSS_THYst9807808-He	-46306.3	-32029.6	ProxMes	12.5
ACTATCTTCAAGGTAA-5386STDY7537944	-6229.57	35023.3	STMN2+Fibro		ACGTAACGTAAGCGGT-1-WSSS_THYst9807808-He	-49488	-113959	ProlifChon	12.5
ACTGAACCACAGGCCT-5386STDY7537944	-10370.3	-4115.97	Mes1		ACGTACAAGGGTTAGC-1-WSSS_THYst9807808-He	-58132	-3771.51	ProxMes	12.5
ACTGAACCACCGAATT-5386STDY7537944	-81988.8	-35708	Mes1		ACGTACACAGCAGTAG-1-WSSS_THYst9807808-He	-62503.3	4854.68	ProxMes	12.5
ACTGAACCATACTACG-5386STDY7537944	-2266.22	-5750.69	Mes1		ACGTACACAGCCTATA-1-WSSS_THYst9807808-He	-19238.9	5586.75	ProxMes	12.5
ACTGAACGTAGCCTAT-5386STDY7537944	-85354.5	-37826.2	Mes1		ACGTACACAGTGTGGA-1-WSSS_THYst9807808-He	-63967.7	-152023	RestingChon	12.5
ACTGAACTCGCCAGCA-5386STDY7537944	12647.5	5505.09	Mes1		ACGTACAGTATTCCTT-1-WSSS_THYst9807808-He	-21581	36630	Hoxc5+DermFibroProg	12.5
ACTGAACTCTAACGGT-5386STDY7537944	-18723.3	19600.5	TransMes		ACGTACATCAGTGCGC-1-WSSS_THYst9807808-He	-91413.8	26291	MesCond	12.5
ACTGAGTAGTTCGATC-5386STDY7537944	-82969	-36244.2	Mes1		ACGTACATCGCTAAAC-1-WSSS_THYst9807808-He	-16178.9	-6115.3	ProxMes	12.5
ACTGAGTCATCGACGC-5386STDY7537944	-4656.63	-1056.53	Mes1		ACGTAGTAGGGAGGAC-1-WSSS_THYst9807808-He	-42397	-40401.9	MesCond	12.5
ACTGAGTGTAAGGGCT-5386STDY7537944	-2252.42	-4186.44	Mes1		ACGTAGTCAGGCGAAT-1-WSSS_THYst9807808-He	-90184.8	-139119	PrehyperChon	12.5
ACTGAGTGTACCGAGA-5386STDY7537944	-2029.33	14160.8	Mes1		ACGTAGTGTGAGTTTC-1-WSSS_THYst9807808-He	-22854.4	-93101	InterZone	12.5
ACTGAGTGTCTCAACA-5386STDY7537944	-20383.3	-10473.7	Mes1		ACGTAGTTCATTCCTA-1-WSSS_THYst9807808-He	-96002.6	31794.4	ProxMes	12.5
ACTGAGTTCTAACTTC-5386STDY7537944	-7892.59	-3903.88	Mes1		ACGTAGTTCTGATTCT-1-WSSS_THYst9807808-He	-24939.6	110.833	ProxMes	12.5
ACTGATGAGGGTCTCC-5386STDY7537944	2838.02	5396.78	Mes1		ACGTCCTAGGCATTTC-1-WSSS_THYst9807808-He	-58692.4	-535.546	MesCond	12.5
ACTGATGAGTGTACCT-5386STDY7537944	16418.9	-1616.2	Mes1		ACGTCCTCATAGTCGT-1-WSSS_THYst9807808-He	-60921.2	-12429.5	ProxMes	12.5
ACTGATGCAGATAATG-5386STDY7537944	-18696.9	-8535.79	Mes1		ACGTCCTTCATTCACT-1-WSSS_THYst9807808-He	-85994.2	9576.5	ProxMes	12.5
ACTGATGCAGCCTTTC-5386STDY7537944	-45328.1	24916.3	TransMes		ACGTCCTTCTCGGTCT-1-WSSS_THYst9807808-He	-13788.9	3665.84	ProxMes	12.5
ACTGATGGTAGAAGGA-5386STDY7537944	-73054.9	-33812.4	Mes1		ACGTCCTTCTGGTGGC-1-WSSS_THYst9807808-He	13466.9	25056.7	ProxMes	12.5
ACTGATGGTAGTGAAT-5386STDY7537944	27100.7	91.2197	Mes1		ACGTTCCCACTAGGCC-1-WSSS_THYst9807808-He	-24213.6	92619.7	Hoxc5+DermFibroProg	12.5
ACTGATGGTCAGAATA-5386STDY7537944	-5719.17	-2412.57	Mes1		ACGTTCCGTCAGATTC-1-WSSS_THYst9807808-He	-90696.4	25777.6	MesCond	12.5
ACTGATGTCCGAAGAG-5386STDY7537944	-15740.2	-2598.34	Mes1		ACGTTCCTCATCAGTG-1-WSSS_THYst9807808-He	-85400.6	9017.39	MesCond	12.5
ACTGATGTCGCGTAGC-5386STDY7537944	-64277.6	-44519.5	Mes1		ACTACGAAGCCTGAGA-1-WSSS_THYst9807808-He	-90020.2	-97507.7	Perichon	12.5
ACTGATGTCGGCGCAT-5386STDY7537944	-7537.32	22812.3	STMN2+Fibro		ACTACGAAGGTTCTAC-1-WSSS_THYst9807808-He	-40876.8	4240.39	ProxMes	12.5
ACTGATGTCTATGTGG-5386STDY7537944	-11228.2	6377.07	Mes1		ACTACGAAGTATGTAG-1-WSSS_THYst9807808-He	-37237.6	-57545.1	ProlifChon	12.5
ACTGCTCAGACATAAC-5386STDY7537944	-67193.8	-30542	Mes1		ACTACGACAGTATTCG-1-WSSS_THYst9807808-He	-111459	39789.1	Mfap5+Fibro	12.5
ACTGCTCAGACCGGAT-5386STDY7537944	33229.2	-10183.8	Mes1		ACTACGAGTGAAAGTT-1-WSSS_THYst9807808-He	-58867.6	1998.2	ProxMes	12.5
ACTGCTCAGCTTTGGT-5386STDY7537944	-12367.7	92532.1	Mes4		ACTACGATCTGATGGT-1-WSSS_THYst9807808-He	-56416.4	-130752	ProlifChon	12.5
ACTGCTCCAGGGAGAG-5386STDY7537944	-40177.8	-18499.7	Mes1		ACTATCTCAAATCAGA-1-WSSS_THYst9807808-He	-86774.3	4228.28	MesCond	12.5
ACTGCTCTCACAAACC-5386STDY7537944	17361.6	370.69	Mes1		ACTATCTCAACTACGT-1-WSSS_THYst9807808-He	-27602.7	85826	Hoxc5+DermFibroProg	12.5
ACTGCTCTCGCCGTGA-5386STDY7537944	-26674.2	-12324.1	Mes1		ACTATCTGTAGAGTTA-1-WSSS_THYst9807808-He	-18954.8	35766.8	Meox2+Mes	12.5
ACTGCTCTCGGAGGTA-5386STDY7537944	-1094.27	3018.32	Mes1		ACTATGGAGTCTTCCC-1-WSSS_THYst9807808-He	-38959.2	6209.99	ProxMes	12.5
ACTGTCCAGATGCGAC-5386STDY7537944	-7037.87	26511.8	STMN2+Fibro		ACTATGGGTGGTGATG-1-WSSS_THYst9807808-He	-38827	1672.01	ProxMes	12.5
ACTGTCCCACATAACC-5386STDY7537944	18802.7	-3044.72	Mes1		ACTATGGTCGCTAAAC-1-WSSS_THYst9807808-He	24390	19535.9	ProxMes	12.5
ACTGTCCCAGGGATTG-5386STDY7537944	-36632.4	14782.4	TransMes		ACTATTCAGGAACGAA-1-WSSS_THYst9807808-He	-77874.5	15160.9	MesCond	12.5
ACTGTCCGTACATGTC-5386STDY7537944	-4681.04	26443.7	STMN2+Fibro		ACTATTCCAAGGGCAT-1-WSSS_THYst9807808-He	-21791.5	40059.4	ProxMes	12.5
ACTGTCCGTCAAAGAT-5386STDY7537944	5327	-1079.75	Mes1		ACTATTCCAGAGGCTA-1-WSSS_THYst9807808-He	-16846.5	153826	Hoxc5+DermFibroProg	12.5
ACTGTCCGTTCGAATC-5386STDY7537944	18926	7093.71	Mes1		ACTATTCCAGTATGAA-1-WSSS_THYst9807808-He	-30949.5	108376	Hoxc5+DermFibroProg	12.5
ACTGTCCTCGGCGCAT-5386STDY7537944	-13827.9	12328.7	Mes1		ACTATTCCATCTCAAG-1-WSSS_THYst9807808-He	-22100.3	98936.1	Hoxc5+DermFibroProg	12.5
ACTGTCCTCTCCTATA-5386STDY7537944	14424.7	9739.27	Mes1		ACTATTCGTAGGACTG-1-WSSS_THYst9807808-He	-56150.8	-52345.7	MesCond	12.5
ACTTACTAGAGCAATT-5386STDY7537944	-6095.15	37445.9	STMN2+Fibro		ACTATTCGTCGTCTCT-1-WSSS_THYst9807808-He	-37677	-18620.8	ProxMes	12.5
ACTTACTAGGAGCGTT-5386STDY7537944	-84093.5	-37083.2	Mes1		ACTATTCTCAGACTGT-1-WSSS_THYst9807808-He	-66668.2	-97721.7	ProlifChon	12.5
ACTTACTCAAGGACAC-5386STDY7537944	-3041.74	-1914.76	Mes1		ACTCCCAAGCTGGTGA-1-WSSS_THYst9807808-He	-43191.8	100404	Hoxc5+DermFibroProg	12.5
ACTTACTTCGTAGATC-5386STDY7537944	-11640.7	52531	STMN2+Fibro		ACTCCCAAGGTAGCCA-1-WSSS_THYst9807808-He	-36976.3	11534.2	ProxMes	12.5
ACTTGTTAGAAGGGTA-5386STDY7537944	6227.16	34031.9	Mes4		ACTCCCAAGTACTGTC-1-WSSS_THYst9807808-He	-54401.2	18051.1	ProxMes	12.5
ACTTGTTAGAGGTTGC-5386STDY7537944	-5424.1	27905.1	STMN2+Fibro		ACTCTCGCAGGCGATA-1-WSSS_THYst9807808-He	-54584.1	-124544	ProlifChon	12.5
ACTTGTTAGCTTATCG-5386STDY7537944	-76954.9	-35449.1	Mes1		ACTCTCGGTATTGAGA-1-WSSS_THYst9807808-He	-19662.3	110886	Hoxc5+DermFibroProg	12.5
ACTTGTTAGTATTGGA-5386STDY7537944	-44497.4	-16098.2	Mes1		ACTCTCGGTGCAAGAC-1-WSSS_THYst9807808-He	-20499.9	35153.3	MesCond	12.5
ACTTGTTAGTTCCACA-5386STDY7537944	-19217.2	6146.38	Mes1		ACTCTCGTCCGATCTC-1-WSSS_THYst9807808-He	-38939.3	46893.4	Hoxc5+DermFibroProg	12.5
ACTTGTTGTCGCTTTC-5386STDY7537944	-8304.89	-1001.18	Mes1		ACTGATGAGCTGAGCA-1-WSSS_THYst9807808-He	-38938	-64756.6	MesCond	12.5
ACTTGTTTCTCTTGAT-5386STDY7537944	-82330	-40228.4	OCP		ACTGATGCAAGTGGTG-1-WSSS_THYst9807808-He	-38059.3	-74050.4	ProlifChon	12.5
ACTTTCAAGAAGGCCT-5386STDY7537944	1984.74	2539.67	Mes1		ACTGATGCACAACCGC-1-WSSS_THYst9807808-He	-86873.3	11336.9	MesCond	12.5
ACTTTCAAGGCCCTTG-5386STDY7537944	-16404.8	-5599.12	Mes1		ACTGATGGTCACCGCA-1-WSSS_THYst9807808-He	-34764.7	4504	ProxMes	12.5
ACTTTCACAAAGCAAT-5386STDY7537944	-24549.1	12830.8	Mes1		ACTGATGGTTTCGGCG-1-WSSS_THYst9807808-He	-47433.4	8782.34	ProxMes	12.5
ACTTTCACAGGTGGAT-5386STDY7537944	-9965.79	-6496.56	Mes1		ACTGATGTCCACGTCT-1-WSSS_THYst9807808-He	-36848.7	57229.8	Hoxc5+DermFibroProg	12.5
ACTTTCACATCGGAAG-5386STDY7537944	-2391.06	-722.313	Mes1		ACTGATGTCTTCCCAG-1-WSSS_THYst9807808-He	-18759.5	-50618.8	ProlifChon	12.5
ACTTTCAGTCGAAAGC-5386STDY7537944	-2048.3	13340.2	Mes1		ACTGCAAAGATTGACA-1-WSSS_THYst9807808-He	-25698.1	-54904.1	ProlifChon	12.5
ACTTTCAGTTAAGATG-5386STDY7537944	-32741.9	-4015.22	TransMes		ACTGCAAAGCGATGGT-1-WSSS_THYst9807808-He	-44281.4	-29210.8	ProxMes	12.5
ACTTTCATCACATAGC-5386STDY7537944	28647.5	-9050.08	Mes1		ACTGCAAGTGTACGCC-1-WSSS_THYst9807808-He	-36400	103254	Hoxc5+DermFibroProg	12.5
ACTTTCATCAGGTTCA-5386STDY7537944	13431.5	20608.4	Mes4		ACTGCAAGTTTCTTAC-1-WSSS_THYst9807808-He	-62309.8	116075	Hoxc5+DermFibroProg	12.5
ACTTTCATCGAATGGG-5386STDY7537944	13608.3	594.042	Mes1		ACTGTCCAGTCGAAAT-1-WSSS_THYst9807808-He	-21846.2	83179.3	Hoxc5+DermFibroProg	12.5
ACTTTCATCGTAGGTT-5386STDY7537944	15418.1	2620.2	Mes1		ACTGTCCAGTTGTACC-1-WSSS_THYst9807808-He	-42428.7	-82914.3	ProlifChon	12.5
AGAATAGAGACCCACC-5386STDY7537944	6709.41	-2047.11	Mes1		ACTGTCCCACGATTCA-1-WSSS_THYst9807808-He	-22015.9	-141898	InterZone	12.5
AGAATAGAGAGCTGGT-5386STDY7537944	-67148.4	-39986.4	OCP		ACTGTCCCATCGATCA-1-WSSS_THYst9807808-He	-32530.7	-88181.2	ProlifChon	12.5
AGAATAGAGCGTCAAG-5386STDY7537944	-75027.9	-35361.3	Mes1		ACTGTGAAGGGCAGAG-1-WSSS_THYst9807808-He	-112486	-123917	OsteoB	12.5
AGAATAGAGGCTAGAC-5386STDY7537944	-69298	-38966.5	OCP		ACTGTGACATAGAAAC-1-WSSS_THYst9807808-He	-113146	-122711	OsteoB	12.5
AGAATAGAGTTACCCA-5386STDY7537944	-5912.04	39451.3	STMN2+Fibro		ACTGTGAGTACCATAC-1-WSSS_THYst9807808-He	-22361.2	112554	Hoxc5+DermFibroProg	12.5
AGAATAGCACAGCCCA-5386STDY7537944	-48631.8	40510.8	RDH10+DistalMes		ACTGTGAGTCATCCCT-1-WSSS_THYst9807808-He	-77088.9	5471.4	ProxMes	12.5
AGAATAGCATGCCTAA-5386STDY7537944	-7128	-2681.56	TransMes		ACTGTGAGTTTACACG-1-WSSS_THYst9807808-He	-49025.3	42387	ProxMes	12.5
AGAATAGGTATTACCG-5386STDY7537944	-14597.3	-3843.66	Mes1		ACTTAGGAGCGGATCA-1-WSSS_THYst9807808-He	-72188.9	-20892.9	ProxMes	12.5
AGAATAGGTGCACTTA-5386STDY7537944	-15517.2	11641.2	Mes1		ACTTAGGCAAGCGCTC-1-WSSS_THYst9807808-He	-37494.6	-10824.4	ProxMes	12.5
AGAATAGGTTGATTGC-5386STDY7537944	10360.1	24202.8	ISL1+Mes		ACTTAGGCAGAGCGTA-1-WSSS_THYst9807808-He	-64757.6	8971.27	ProxMes	12.5
AGAATAGTCCCAAGAT-5386STDY7537944	-2603.71	45037	STMN2+Fibro		ACTTAGGTCCCTTGGT-1-WSSS_THYst9807808-He	-63575.9	6787	ProxMes	12.5
AGAATAGTCGGTTAAC-5386STDY7537944	-76810.2	-36984	Mes1		ACTTAGGTCTCCGAAA-1-WSSS_THYst9807808-He	-49746.3	97495.2	Hoxc5+DermFibroProg	12.5
AGAATAGTCTTACCGC-5386STDY7537944	-9674.21	-1791.61	Mes1		ACTTATCAGACTAAGT-1-WSSS_THYst9807808-He	20011.3	785.996	ProxMes	12.5
AGACGTTAGGTGATTA-5386STDY7537944	8338.25	-1746.19	Mes1		ACTTATCCAGCAGATG-1-WSSS_THYst9807808-He	-12670.4	136797	Hoxc5+DermFibroProg	12.5
AGACGTTCATGCCACG-5386STDY7537944	-82403.6	-49813.8	OCP		ACTTATCCAGTCAGTT-1-WSSS_THYst9807808-He	-100036	9991.77	ProxMes	12.5
AGACGTTGTAAGTGGC-5386STDY7537944	6415.8	8660.98	Mes1		ACTTATCCATAACCCA-1-WSSS_THYst9807808-He	-68153.8	4788.36	MesCond	12.5
AGACGTTTCATGCATG-5386STDY7537944	22903.2	-264.179	Mes1		ACTTATCGTACGACAG-1-WSSS_THYst9807808-He	-55990.9	-130862	ProlifChon	12.5
AGACGTTTCCTGTACC-5386STDY7537944	-36750.6	13186.4	TransMes		ACTTATCGTACGATTC-1-WSSS_THYst9807808-He	51757.2	76846.6	EarlyProxMes	12.5
AGACGTTTCTATCCCG-5386STDY7537944	14696.3	-1895.07	Mes1		ACTTATCGTAGGTTTC-1-WSSS_THYst9807808-He	-47157.1	85307.2	Hoxc5+DermFibroProg	12.5
AGAGCGAAGCTAGTCT-5386STDY7537944	-7752.6	-5552.14	Mes1		ACTTATCGTGATACTC-1-WSSS_THYst9807808-He	40585.1	5267.49	EarlyDistalMes	12.5
AGAGCGAAGTTAGGTA-5386STDY7537944	-18623	-8403.72	Mes1		ACTTATCTCTCAATCT-1-WSSS_THYst9807808-He	-25138.3	6663.82	ProxMes	12.5
AGAGCGATCTCTAGGA-5386STDY7537944	-38044.1	-15590.8	Mes1		ACTTCCGGTGGTCCGT-1-WSSS_THYst9807808-He	-86495.4	9458.79	MesCond	12.5
AGAGCTTAGACTGTAA-5386STDY7537944	-5028.93	29259.8	Mes1		ACTTCCGTCCAAGAGG-1-WSSS_THYst9807808-He	-14674.8	-55461.8	MesCond	12.5
AGAGCTTAGGGAGTAA-5386STDY7537944	-2602.72	3578.36	Mes1		ACTTCGCAGACCCGCT-1-WSSS_THYst9807808-He	-95138.3	76038.3	ProxMes	12.5
AGAGCTTAGTGTCCCG-5386STDY7537944	-16947.2	-7171.62	Mes1		ACTTCGCAGGGACCAT-1-WSSS_THYst9807808-He	-40183.6	-45161.9	ProlifChon	12.5
AGAGTGGAGAGGTACC-5386STDY7537944	-3829.69	69754.5	STMN2+Fibro		ACTTCGCCAGATAAAC-1-WSSS_THYst9807808-He	-58793.3	8386.89	ProxMes	12.5
AGAGTGGAGCCAGTAG-5386STDY7537944	-81261.8	-35237.6	Mes1		ACTTCGCGTCAAGCCC-1-WSSS_THYst9807808-He	-58136.5	1334.44	ProxMes	12.5
AGAGTGGAGTGGCACA-5386STDY7537944	-45419	-22587.8	Mes1		ACTTCGCTCGCTTGAA-1-WSSS_THYst9807808-He	-28785.8	9247.25	ProxMes	12.5
AGAGTGGCATGCTAGT-5386STDY7537944	-98186.1	-37892.6	Mes1		ACTTTCAAGAGCAGAA-1-WSSS_THYst9807808-He	-28291.3	-15721.1	ProxMes	12.5
AGAGTGGCATGGTCTA-5386STDY7537944	-14181.2	-38585.8	Mes1		ACTTTCAAGAGGGTGG-1-WSSS_THYst9807808-He	-35073.2	35321.9	ProxMes	12.5
AGAGTGGCATTGCGGC-5386STDY7537944	-78665.1	33780.8	Mes1		ACTTTCAAGATACTGA-1-WSSS_THYst9807808-He	-33179.1	77325.5	Hoxc5+DermFibroProg	12.5
AGAGTGGGTAAACGCG-5386STDY7537944	-13958.2	9923.2	TransMes		ACTTTCACAAGCAATA-1-WSSS_THYst9807808-He	-59025.2	698.974	ProxMes	12.5
AGAGTGGGTCCGACGT-5386STDY7537944	-95020.2	-44570.3	OCP		ACTTTCATCTCTCCGA-1-WSSS_THYst9807808-He	-40065	-5310.07	ProxMes	12.5
AGAGTGGGTTCCATGA-5386STDY7537944	4437.37	4063.36	Mes1		ACTTTGTAGCTCCCTT-1-WSSS_THYst9807808-He	-24648	101534	Hoxc5+DermFibroProg	12.5
AGAGTGGGTTGGTGGA-5386STDY7537944	11940	6675.78	Mes1		ACTTTGTCACAATGTC-1-WSSS_THYst9807808-He	-136381	20682.7	ProxMes	12.5
AGATCTGAGACACGAC-5386STDY7537944	28158.9	3295.28	Mes1		ACTTTGTCACCTGAAT-1-WSSS_THYst9807808-He	-122219	48248.7	Mfap5+Fibro	12.5
AGATCTGAGACGACGT-5386STDY7537944	11143.5	-1298.62	Mes1		ACTTTGTCAGCTCTGG-1-WSSS_THYst9807808-He	-45848.4	-94111.3	ProlifChon	12.5
AGATCTGAGGAGTAGA-5386STDY7537944	-4385.33	36818.7	STMN2+Fibro		ACTTTGTGTACTAAGA-1-WSSS_THYst9807808-He	-90621.8	12242.6	ProxMes	12.5
AGATCTGCACGGACAA-5386STDY7537944	-15244.7	32090.6	STMN2+Fibro		ACTTTGTTCCTGTAAG-1-WSSS_THYst9807808-He	-29587.9	-15612.8	MesCond	12.5
AGATCTGCAGCTGCTG-5386STDY7537944	10273.7	21518.7	Mes1		AGAAATGAGCTGCGAA-1-WSSS_THYst9807808-He	-57796.4	-136711	ProlifChon	12.5
AGATCTGGTGCAACGA-5386STDY7537944	-35089.6	-14566.5	Mes1		AGAAATGCAAGACCTT-1-WSSS_THYst9807808-He	-2717.48	-31887.7	InterZone	12.5
AGATCTGGTGTTGGGA-5386STDY7537944	-4351.4	793.073	Mes1		AGAAATGCAGAGTCAG-1-WSSS_THYst9807808-He	-54005.5	54089.6	Hoxc5+DermFibroProg	12.5
AGATCTGTCAACGGCC-5386STDY7537944	-19646	-10098.9	Mes1		AGAAATGCATGCTGCG-1-WSSS_THYst9807808-He	-95759.2	-137375	PrehyperChon	12.5
AGATCTGTCACAACGT-5386STDY7537944	-90785.6	-38072.8	Mes1		AGAAATGGTGCTGCAC-1-WSSS_THYst9807808-He	-46274.9	5637.29	ProxMes	12.5
AGATTGCAGCTCTCGG-5386STDY7537944	13817.1	845.042	Mes1		AGAAATGTCAAACCTG-1-WSSS_THYst9807808-He	-48137.5	8129.15	ProxMes	12.5
AGATTGCAGGGCATGT-5386STDY7537944	-59533.4	14396.9	Mes1		AGAAATGTCTGCATGA-1-WSSS_THYst9807808-He	-58242.6	-158986	RestingChon	12.5
AGATTGCCAAGTAGTA-5386STDY7537944	-9523.1	-1932.26	Mes1		AGAACAAAGTGCCAGA-1-WSSS_THYst9807808-He	-41478.2	8357.15	ProxMes	12.5
AGATTGCCATCGACGC-5386STDY7537944	-5034.25	16654.5	STMN2+Fibro		AGAACAACAATGCAGG-1-WSSS_THYst9807808-He	-36610.6	-52319.6	MesCond	12.5
AGATTGCGTCAGAAGC-5386STDY7537944	-442.459	27412.2	STMN2+Fibro		AGAACAACAGGTCAGA-1-WSSS_THYst9807808-He	-64586.9	-26511.9	MesCond	12.5
AGATTGCGTCGGCACT-5386STDY7537944	-410.023	-293.008	Mes1		AGAACAAGTTGGGTTT-1-WSSS_THYst9807808-He	19635.2	27035.1	EarlyDistalMes	12.5
AGATTGCGTGCACTTA-5386STDY7537944	-19584.1	-7135.91	Mes1		AGAACAAGTTGGTGTT-1-WSSS_THYst9807808-He	-56139.6	-13516.2	ProxMes	12.5
AGATTGCGTGTGGCTC-5386STDY7537944	-10050.8	19268.7	STMN2+Fibro		AGAACAATCCGGTAGC-1-WSSS_THYst9807808-He	-5365.29	9794.09	Meox2+Mes	12.5
AGATTGCGTTCCCTTG-5386STDY7537944	-12004.4	-9754.31	Mes1		AGAACAATCGCTTGCT-1-WSSS_THYst9807808-He	-65909.6	20045.2	MesCond	12.5
AGATTGCTCAGCTGGC-5386STDY7537944	-14740.1	30001.4	STMN2+Fibro		AGAACCTAGAGGCGTT-1-WSSS_THYst9807808-He	-34028.1	-10642.3	ProxMes	12.5
AGATTGCTCTCGCATC-5386STDY7537944	15039.9	-4133.52	Mes1		AGAACCTAGATCACTC-1-WSSS_THYst9807808-He	-6859.61	1494.38	ProxMes	12.5
AGATTGCTCTTGTTTG-5386STDY7537944	-10022.9	29540	STMN2+Fibro		AGAACCTAGTTGTAAG-1-WSSS_THYst9807808-He	-40208.9	-74959.8	ProlifChon	12.5
AGCAGCCAGCGATCCC-5386STDY7537944	-74580.4	-38338.6	Mes1		AGAAGCGCACAGTCCG-1-WSSS_THYst9807808-He	-90005.9	-91299.6	Perichon	12.5
AGCAGCCAGGATGGAA-5386STDY7537944	16797.5	5248.81	Mes1		AGAAGCGCACCCAATA-1-WSSS_THYst9807808-He	-24848.8	23623.1	ProxMes	12.5
AGCAGCCAGGGCATGT-5386STDY7537944	-29188.6	-12054.2	Mes1		AGAAGCGCAGGATTCT-1-WSSS_THYst9807808-He	-6640.13	-79122	InterZone	12.5
AGCAGCCCACACTGCG-5386STDY7537944	8114.47	-3053.08	Mes1		AGAAGCGGTGATTGGG-1-WSSS_THYst9807808-He	-26459.4	-56329.4	ProlifChon	12.5
AGCAGCCCAGCAGTTT-5386STDY7537944	-103639	-45966.8	OCP		AGAAGTAAGTAACGAT-1-WSSS_THYst9807808-He	-5058.09	-105733	InterZone	12.5
AGCAGCCCAGCTCCGA-5386STDY7537944	-22237.5	-9302.42	Mes1		AGAAGTAAGTGGCAGT-1-WSSS_THYst9807808-He	-52143.7	-121845	ProlifChon	12.5
AGCAGCCGTAAACGCG-5386STDY7537944	-4740.86	-3577.39	Mes1		AGAAGTAAGTTCATCG-1-WSSS_THYst9807808-He	-85011.2	-145506	PrehyperChon	12.5
AGCAGCCGTGTGAATA-5386STDY7537944	-42911.7	25725.3	Mes1		AGAAGTACAGCTGAAG-1-WSSS_THYst9807808-He	-72957.4	-72616.2	MesCond	12.5
AGCAGCCTCACATGCA-5386STDY7537944	-9969.72	54864.4	STMN2+Fibro		AGAAGTATCATCCTAT-1-WSSS_THYst9807808-He	-4813.74	-117970	InterZone	12.5
AGCAGCCTCATCGGAT-5386STDY7537944	2958.16	768.224	Mes1		AGACAAAAGCATACTC-1-WSSS_THYst9807808-He	-40947.1	-6010.44	ProxMes	12.5
AGCAGCCTCCCAACGG-5386STDY7537944	-6324.84	-3464.12	Mes1		AGACAAACACTTCATT-1-WSSS_THYst9807808-He	-22818.6	-11611.4	MesCond	12.5
AGCAGCCTCCGTTGCT-5386STDY7537944	-42707.2	-19330.7	Mes1		AGACAAAGTTACGCCG-1-WSSS_THYst9807808-He	-49088.6	-63076.7	MesCond	12.5
AGCAGCCTCGGACAAG-5386STDY7537944	-102603	-39807.3	OCP		AGACACTCAAGCGCAA-1-WSSS_THYst9807808-He	-48218.8	73546.5	MesCond	12.5
AGCATACAGCGTCAAG-5386STDY7537944	16812.8	-851.699	Mes1		AGACACTCACTTGAGT-1-WSSS_THYst9807808-He	-78147.8	-148055	PrehyperChon	12.5
AGCATACAGCTGGAAC-5386STDY7537944	-17001.2	-7816.59	Mes1		AGACACTCATGCCATA-1-WSSS_THYst9807808-He	-80249.9	14784.8	ProxMes	12.5
AGCATACAGTGAATTG-5386STDY7537944	-6560.45	554.481	Mes1		AGACAGGAGATGACCG-1-WSSS_THYst9807808-He	-44005.5	-49390.2	MesCond	12.5
AGCATACCAATCCGAT-5386STDY7537944	-32441.9	-13864.6	Mes1		AGACAGGCAACTCCAA-1-WSSS_THYst9807808-He	-78104.5	-17702.4	MesCond	12.5
AGCATACCATTTGCTT-5386STDY7537944	23488.5	648.359	Mes1		AGACAGGCACTTGGGC-1-WSSS_THYst9807808-He	-37236.1	-79642.6	ProlifChon	12.5
AGCATACTCATCTGCC-5386STDY7537944	-3513.7	2789.8	Mes1		AGACAGGGTGAGTGAC-1-WSSS_THYst9807808-He	-62554.7	-136417	ProlifChon	12.5
AGCATACTCCAGAAGG-5386STDY7537944	-82960.4	-42999	OCP		AGACAGGTCGAACGCC-1-WSSS_THYst9807808-He	12179.1	-7777.83	Meox2+Mes	12.5
AGCCTAAAGTGTTAGA-5386STDY7537944	18309.2	-5216.53	Mes1		AGACAGGTCTACACAG-1-WSSS_THYst9807808-He	-47789.5	-98393.1	ProlifChon	12.5
AGCCTAAGTAGATTAG-5386STDY7537944	21402.1	3386.94	Mes1		AGACCATCACCCAACG-1-WSSS_THYst9807808-He	-46962.5	-103811	ProlifChon	12.5
AGCCTAAGTAGGCTGA-5386STDY7537944	-7421.56	-3808.56	Mes1		AGACCATCATGTTCGA-1-WSSS_THYst9807808-He	-12879.3	137448	Hoxc5+DermFibroProg	12.5
AGCCTAAGTCTTGCGG-5386STDY7537944	-10549.1	1528.73	Mes1		AGACCATGTCTGTGCG-1-WSSS_THYst9807808-He	-36794.5	-43106.3	MesCond	12.5
AGCCTAAGTGCTCTTC-5386STDY7537944	-5744.63	4486.39	Mes1		AGACCATGTGAGAACC-1-WSSS_THYst9807808-He	-56569.6	-129199	ProlifChon	12.5
AGCCTAATCGAATGCT-5386STDY7537944	8921.57	-23.5266	Mes1		AGACCATTCGGACGTC-1-WSSS_THYst9807808-He	6718.97	27787.3	EarlyProxMes	12.5
AGCCTAATCGTCACGG-5386STDY7537944	-58653.3	-35145.7	Mes1		AGACCCGAGAATTCAG-1-WSSS_THYst9807808-He	-36274	-55596.9	ProlifChon	12.5
AGCCTAATCGTCGTTC-5386STDY7537944	8634.28	-1655.35	Mes1		AGACCCGAGGCAGTCA-1-WSSS_THYst9807808-He	-57904.7	9808.46	ProxMes	12.5
AGCCTAATCTACCTGC-5386STDY7537944	13724.8	-1031.32	Mes1		AGACCCGGTGGTTCTA-1-WSSS_THYst9807808-He	-93709.2	17004.9	MesCond	12.5
AGCGGTCAGGAACTGC-5386STDY7537944	15544.9	6671.27	Mes1		AGACTCAAGGGCAGAG-1-WSSS_THYst9807808-He	-73029.7	17357.2	MesCond	12.5
AGCGGTCAGTACGATA-5386STDY7537944	-1792.54	-4070.04	Mes1		AGACTCAAGTAGAGTT-1-WSSS_THYst9807808-He	-79526.1	14071.2	ProxMes	12.5
AGCGGTCAGTAGCCGA-5386STDY7537944	80.2249	94.4526	Mes1		AGACTCACAAAGGCAC-1-WSSS_THYst9807808-He	28216.9	10678.7	ProxMes	12.5
AGCGGTCCAACGCACC-5386STDY7537944	5614.49	10242.1	Mes1		AGACTCACAAGGTCAG-1-WSSS_THYst9807808-He	-32490.6	41671.6	Hoxc5+DermFibroProg	12.5
AGCGGTCTCCCACTTG-5386STDY7537944	-8414.88	19683.3	STMN2+Fibro		AGACTCAGTTCTAAGC-1-WSSS_THYst9807808-He	-24314.3	10334	ProxMes	12.5
AGCGGTCTCGAACGGA-5386STDY7537944	11874.2	4572.62	Mes1		AGACTCATCAAAGACA-1-WSSS_THYst9807808-He	-21460.8	-43079.8	ProlifChon	12.5
AGCGGTCTCTACTCAT-5386STDY7537944	4023.57	970.875	Mes1		AGACTCATCTCGCTCA-1-WSSS_THYst9807808-He	-7941.38	-102448	InterZone	12.5
AGCGTATAGCAGCGTA-5386STDY7537944	-31234.9	-12121.9	Mes1		AGACTCATCTCGGTAA-1-WSSS_THYst9807808-He	-38141.8	-93037.6	ProlifChon	12.5
AGCGTATCACAAGACG-5386STDY7537944	8892.19	695.848	Mes1		AGAGAGCAGGATACGC-1-WSSS_THYst9807808-He	-42198	1112.85	ProxMes	12.5
AGCGTATCATCGACGC-5386STDY7537944	-57730.1	-31620.3	OCP		AGAGAGCAGGTATAGT-1-WSSS_THYst9807808-He	-59053.3	13759.3	ProxMes	12.5
AGCGTATCATGCTAGT-5386STDY7537944	18970.5	-354.415	Mes1		AGAGAGCAGTGGACGT-1-WSSS_THYst9807808-He	-29361.2	23478	ProxMes	12.5
AGCGTATGTCTGATCA-5386STDY7537944	1098.53	34774	ISL1+Mes		AGAGAGCCAACGAGGT-1-WSSS_THYst9807808-He	-6011.76	-86317	InterZone	12.5
AGCGTATTCCCTTGCA-5386STDY7537944	-8044.93	-6347.5	Mes1		AGAGAGCGTAGAGCTG-1-WSSS_THYst9807808-He	-54648.8	-7358.94	ProxMes	12.5
AGCGTATTCTAGAGTC-5386STDY7537944	7042.56	-415.806	Mes1		AGAGAGCGTTTGACAC-1-WSSS_THYst9807808-He	-64395.7	-141168	ProlifChon	12.5
AGCGTCGAGAATGTGT-5386STDY7537944	5688.18	-2045.28	Mes1		AGAGAGCTCTCAAAGC-1-WSSS_THYst9807808-He	-16465.8	130248	Hoxc5+DermFibroProg	12.5
AGCGTCGAGCCAGAAC-5386STDY7537944	-83388.5	42804.2	DistalMes		AGAGCAGAGATGCTGG-1-WSSS_THYst9807808-He	-33427.2	930.621	ProxMes	12.5
AGCGTCGAGCGTAATA-5386STDY7537944	-69470.7	-29522.5	Mes1		AGAGCAGAGTGGTGGT-1-WSSS_THYst9807808-He	-13270.1	-39997.2	ProlifChon	12.5
AGCGTCGAGGCAAAGA-5386STDY7537944	9709.49	795.6	Mes1		AGAGCAGCAGACTGCC-1-WSSS_THYst9807808-He	-82491.8	8192.69	ProxMes	12.5
AGCGTCGCATCAGTAC-5386STDY7537944	-5817.9	-1482.05	Mes1		AGAGCAGGTTAGAAGT-1-WSSS_THYst9807808-He	-3944.23	-8482.98	ProxMes	12.5
AGCGTCGCATCCGTGG-5386STDY7537944	-91262.3	-39135.1	Mes1		AGAGCCCAGATCCCAT-1-WSSS_THYst9807808-He	-57408.6	-128251	ProlifChon	12.5
AGCGTCGGTAAGAGAG-5386STDY7537944	-24150.6	11691.9	Mes1		AGAGCCCCATGCTGCG-1-WSSS_THYst9807808-He	-48932.6	-117190	ProlifChon	12.5
AGCGTCGGTCATATGC-5386STDY7537944	-4120.86	12259	Mes1		AGAGCCCGTGTAAATG-1-WSSS_THYst9807808-He	-12692.2	-9495.73	ProxMes	12.5
AGCGTCGGTCTACCTC-5386STDY7537944	7379.41	-5242.78	Mes1		AGATAGAAGTGCAAAT-1-WSSS_THYst9807808-He	-48540.5	8189.53	ProxMes	12.5
AGCGTCGGTGCAGGTA-5386STDY7537944	8393.23	-2294.43	Mes1		AGATAGACAGACCATT-1-WSSS_THYst9807808-He	-78758.2	46304.1	ProxMes	12.5
AGCGTCGTCAGCAACT-5386STDY7537944	-28954.6	-11709.1	Mes1		AGATAGAGTTAAGGAT-1-WSSS_THYst9807808-He	-24741.1	-5663.35	ProxMes	12.5
AGCGTCGTCTAAGCCA-5386STDY7537944	-25815.8	-11358.1	Mes1		AGATAGAGTTGAGAGC-1-WSSS_THYst9807808-He	-59786.9	120684	Hoxc5+DermFibroProg	12.5
AGCTCCTCAAACGTGG-5386STDY7537944	11505.5	13487.2	Mes1		AGATAGAGTTGCTAGT-1-WSSS_THYst9807808-He	-72871.2	8454.9	ProxMes	12.5
AGCTCCTCACGTCTCT-5386STDY7537944	-71550.8	-32496.2	Mes1		AGATAGATCCTGCTAC-1-WSSS_THYst9807808-He	-49882.6	33031.3	ProxMes	12.5
AGCTCCTCAGGGCATA-5386STDY7537944	25497	-4782.37	Mes1		AGATCCAAGAAGATCT-1-WSSS_THYst9807808-He	-23217.7	3982.98	ProxMes	12.5
AGCTCCTGTAGCCTAT-5386STDY7537944	-20476.6	-8546.34	Mes1		AGATCCAAGAGCATCG-1-WSSS_THYst9807808-He	-17279.2	125667	Hoxc5+DermFibroProg	12.5
AGCTCCTGTTATCACG-5386STDY7537944	-27539.5	-12824.7	Mes1		AGATCCAAGGCACTCC-1-WSSS_THYst9807808-He	-58616.7	5364.53	ProxMes	12.5
AGCTCCTGTTCATGGT-5386STDY7537944	-33934.3	-14545.9	Mes1		AGATCCACATAGGAGC-1-WSSS_THYst9807808-He	-54420.2	79010.8	Hoxc5+DermFibroProg	12.5
AGCTCCTTCCTTTCGG-5386STDY7537944	-12072.7	-5831.04	Mes1		AGATCCAGTGATGTAA-1-WSSS_THYst9807808-He	-85207.1	13144.8	MesCond	12.5
AGCTCCTTCTGGCGTG-5386STDY7537944	-4915.34	-2638.06	Mes1		AGATCCATCAGCGTCG-1-WSSS_THYst9807808-He	-102723	11837.4	ProxMes	12.5
AGCTCTCCAATAAGCA-5386STDY7537944	18459.7	1171.2	Mes1		AGATCCATCATCGCTC-1-WSSS_THYst9807808-He	-54025.7	8077.13	ProxMes	12.5
AGCTCTCCAGCTGCTG-5386STDY7537944	-62635.3	-28604.3	Mes1		AGATCCATCCACACCT-1-WSSS_THYst9807808-He	-39288.2	4424.96	ProxMes	12.5
AGCTCTCCATGGTCTA-5386STDY7537944	-78157.3	-35251	Mes1		AGATCCATCGTCAGAT-1-WSSS_THYst9807808-He	-60379.4	-20477.2	ProxMes	12.5
AGCTCTCTCAACACCA-5386STDY7537944	-14972.3	34430.7	ISL1+Mes		AGATCGTAGATGCAGC-1-WSSS_THYst9807808-He	-66020.7	-144341	RestingChon	12.5
AGCTCTCTCAGCCTAA-5386STDY7537944	14206.2	2429.04	Mes1		AGATCGTCAGACCCGT-1-WSSS_THYst9807808-He	-61156.6	-157120	RestingChon	12.5
AGCTCTCTCCTACAGA-5386STDY7537944	879.608	-5284.97	Mes1		AGATCGTCATAGGTAA-1-WSSS_THYst9807808-He	-49223.4	2889.09	ProxMes	12.5
AGCTCTCTCGAACGGA-5386STDY7537944	9337.41	-1453.1	Mes1		AGATCGTGTCTGGTTA-1-WSSS_THYst9807808-He	-14146.3	3783.88	ProxMes	12.5
AGCTCTCTCGGAAATA-5386STDY7537944	-5735.83	62569.9	Mes4		AGATCGTGTTCAAAGA-1-WSSS_THYst9807808-He	-20035.2	-18095.5	ProxMes	12.5
AGCTCTCTCGTCTGAA-5386STDY7537944	14549.1	-4159.54	Mes1		AGATGAACAGCAGTTT-1-WSSS_THYst9807808-He	15614.8	25929	ProxMes	12.5
AGCTCTCTCTTGAGGT-5386STDY7537944	9541.41	11481.2	Mes1		AGATGAACAGGCGTTC-1-WSSS_THYst9807808-He	-88421.5	8395.41	ProxMes	12.5
AGCTTGACAATGGAGC-5386STDY7537944	31543.5	7118.79	Mes1		AGATGAATCACCTGTC-1-WSSS_THYst9807808-He	-16921.7	123999	Hoxc5+DermFibroProg	12.5
AGCTTGACACGCGAAA-5386STDY7537944	-225.291	18483.8	STMN2+Fibro		AGATGCTCAACACGAG-1-WSSS_THYst9807808-He	-5476.65	7327.32	Meox2+Mes	12.5
AGCTTGAGTCTCTTTA-5386STDY7537944	28292.8	-7775.61	Mes1		AGATGCTCAGAGAGGG-1-WSSS_THYst9807808-He	-22741.9	-18564.8	Perichon	12.5
AGCTTGAGTGAGGGTT-5386STDY7537944	-27605.2	-13861.7	Mes1		AGATGCTCATACAGAA-1-WSSS_THYst9807808-He	-52805.4	-34002.5	MesCond	12.5
AGCTTGATCAGGCGAA-5386STDY7537944	-47266.7	-23016.7	Mes1		AGATGCTGTCTTTATC-1-WSSS_THYst9807808-He	-38863.6	-70257	InterZone	12.5
AGCTTGATCATCGCTC-5386STDY7537944	-38632.6	-2814.58	TransMes		AGATGCTGTGTAAATG-1-WSSS_THYst9807808-He	-30575.3	80822.5	Hoxc5+DermFibroProg	12.5
AGCTTGATCGCATGAT-5386STDY7537944	-5204.35	6041.25	Mes1		AGCATCACAACCGATT-1-WSSS_THYst9807808-He	-34308.4	1158.21	MesCond	12.5
AGGCCACAGCAGACTG-5386STDY7537944	-48845	-21335.6	Mes1		AGCATCAGTAGTTACC-1-WSSS_THYst9807808-He	-16639.8	14536.4	ProxMes	12.5
AGGCCACAGTTAGCGG-5386STDY7537944	-62859.2	-20316.5	Mes1		AGCCAATAGGTTTGAA-1-WSSS_THYst9807808-He	-77533.2	20165.6	ProxMes	12.5
AGGCCACCACATTCGA-5386STDY7537944	20035	-1187.62	Mes1		AGCCAATCAGCCCAGT-1-WSSS_THYst9807808-He	-71557	11191.4	ProxMes	12.5
AGGCCACCACGACTCG-5386STDY7537944	15118.7	-3277.75	Mes1		AGCCAATGTAATTAGG-1-WSSS_THYst9807808-He	-44850.5	80697.1	Hoxc5+DermFibroProg	12.5
AGGCCACCATCACCCT-5386STDY7537944	-66149	-28243.8	Mes1		AGCCAATTCAACCTTT-1-WSSS_THYst9807808-He	-47935.6	4265.24	ProxMes	12.5
AGGCCACCATCCGGGT-5386STDY7537944	-82011.5	-40363.9	OCP		AGCCAATTCTTGTTAC-1-WSSS_THYst9807808-He	-59664.8	-871.208	MesCond	12.5
AGGCCACGTATCAGTC-5386STDY7537944	-27958.3	-11346.1	Mes1		AGCCACGAGACTCCGC-1-WSSS_THYst9807808-He	-77055.4	16232.6	MesCond	12.5
AGGCCACGTGCCTTGG-5386STDY7537944	-21094.1	87.1225	TransMes		AGCCACGCACCTGTCT-1-WSSS_THYst9807808-He	-81720.3	14961.3	MesCond	12.5
AGGCCACGTGTCGCTG-5386STDY7537944	-51090.1	-21908.6	Mes1		AGCCACGCAGCGTGCT-1-WSSS_THYst9807808-He	-61830.7	5761.96	ProxMes	12.5
AGGCCACTCAGGCCCA-5386STDY7537944	-43906.8	-17572.5	Mes1		AGCCACGCAGTCGCAC-1-WSSS_THYst9807808-He	-15947.5	-4047.43	ProxMes	12.5
AGGCCACTCCAAACTG-5386STDY7537944	-2403.02	5878.19	Mes1		AGCCACGGTTGCTAGT-1-WSSS_THYst9807808-He	28606.5	1470.84	ProxMes	12.5
AGGCCACTCCAGATCA-5386STDY7537944	4868.26	16452	STMN2+Fibro		AGCCACGTCACGTAGT-1-WSSS_THYst9807808-He	-56362.5	6463.96	ProxMes	12.5
AGGCCACTCCTTGACC-5386STDY7537944	-26011.9	-11999.9	Mes1		AGCCACGTCATTGTGG-1-WSSS_THYst9807808-He	11993.6	13950.5	ProxMes	12.5
AGGCCACTCGGTGTTA-5386STDY7537944	25422.6	-4489.66	Mes1		AGCCAGCAGACAACAT-1-WSSS_THYst9807808-He	-44336.5	48190.4	MesCond	12.5
AGGCCGTAGACCCACC-5386STDY7537944	-41560.3	-38137.6	Mes1		AGCCAGCAGCTGTGCC-1-WSSS_THYst9807808-He	-72129.9	9507.78	ProxMes	12.5
AGGCCGTAGACTAGGC-5386STDY7537944	-86921.5	-44244.2	Mes1		AGCGATTAGCCAGACA-1-WSSS_THYst9807808-He	-42565.6	841.868	ProxMes	12.5
AGGCCGTCACCGCTAG-5386STDY7537944	-74234.6	-35430.7	Mes1		AGCGATTAGCGATGCA-1-WSSS_THYst9807808-He	-7680.52	8916.3	ProxMes	12.5
AGGCCGTCATGGGAAC-5386STDY7537944	-55212.4	-25090.3	Mes1		AGCGATTAGTGCTACT-1-WSSS_THYst9807808-He	-69788.2	5955.78	ProxMes	12.5
AGGCCGTGTCCGAATT-5386STDY7537944	25196.6	-4415.86	Mes1		AGCGATTGTGTTATCG-1-WSSS_THYst9807808-He	-82412.6	-146956	PrehyperChon	12.5
AGGCCGTGTCTAACGT-5386STDY7537944	8123.9	-2069.04	Mes1		AGCGATTTCAGACCGC-1-WSSS_THYst9807808-He	-21514	42060.7	ProxMes	12.5
AGGCCGTGTGACAAAT-5386STDY7537944	-30838.7	-13435.9	Mes1		AGCGCCAAGCACTCAT-1-WSSS_THYst9807808-He	-34943.5	89175.2	Hoxc5+DermFibroProg	12.5
AGGCCGTGTGACCAAG-5386STDY7537944	-881.517	2513.72	Mes1		AGCGCCAAGCGATCGA-1-WSSS_THYst9807808-He	-21982.7	64312.7	Hoxc5+DermFibroProg	12.5
AGGCCGTTCTGTCTAT-5386STDY7537944	-46563.4	-27519	Mes1		AGCGCCAAGGTAAAGG-1-WSSS_THYst9807808-He	-78507.7	-90274.9	ProlifChon	12.5
AGGGAGTAGGCATGTG-5386STDY7537944	29316.8	-111.411	Mes1		AGCGCCAAGTGATTCC-1-WSSS_THYst9807808-He	-84359.1	-93167	Perichon	12.5
AGGGAGTAGGTGTTAA-5386STDY7537944	-52359.8	-22110	Mes1		AGCGCTGAGGGAGAAT-1-WSSS_THYst9807808-He	-22429.9	120453	Hoxc5+DermFibroProg	12.5
AGGGAGTAGTTCCACA-5386STDY7537944	9098.75	22129	ISL1+Mes		AGCGCTGGTATCCTTT-1-WSSS_THYst9807808-He	-24873.2	-43191.6	ProlifChon	12.5
AGGGAGTCAAGCGATG-5386STDY7537944	15486.6	-2716.51	Mes1		AGCGCTGGTGCATACT-1-WSSS_THYst9807808-He	-16025.8	-28954.9	MesCond	12.5
AGGGAGTCAGACTCGC-5386STDY7537944	-7838.13	7932.48	Mes1		AGCGTATAGGTTTGAA-1-WSSS_THYst9807808-He	51591.3	69958.4	ProxMes	12.5
AGGGAGTCAGGCTCAC-5386STDY7537944	-9485.18	35151.4	ISL1+Mes		AGCGTATCAAGAGCTG-1-WSSS_THYst9807808-He	-44717.9	-114144	ProlifChon	12.5
AGGGAGTGTCGAATCT-5386STDY7537944	2448.88	-4268.34	Mes1		AGCGTCGCATCGTCCT-1-WSSS_THYst9807808-He	-64338.2	8325.38	ProxMes	12.5
AGGGAGTGTTATGTGC-5386STDY7537944	-37349.1	-15761.9	Mes1		AGCTACAAGGATGAGA-1-WSSS_THYst9807808-He	-56488	-73549.6	MesCond	12.5
AGGGAGTTCAGTTAGC-5386STDY7537944	131.458	8203.14	Mes1		AGCTCAAAGATTTGCC-1-WSSS_THYst9807808-He	-44790.1	10586.7	ProxMes	12.5
AGGGAGTTCCGCTGTT-5386STDY7537944	5332.13	-4281.07	Mes1		AGCTCAACAGTAGTGG-1-WSSS_THYst9807808-He	-28655.7	23127.3	ProxMes	12.5
AGGGAGTTCTCAAGTG-5386STDY7537944	-66293.6	-32699.7	Mes1		AGCTCAAGTCTGTGCG-1-WSSS_THYst9807808-He	-79698.6	-85109.3	Perichon	12.5
AGGGAGTTCTGATTCT-5386STDY7537944	339.481	1127.73	Mes1		AGCTCAAGTGAAGCGT-1-WSSS_THYst9807808-He	-54127.9	-129211	ProlifChon	12.5
AGGGATGAGGGATACC-5386STDY7537944	-5402.8	28229.7	Mes1		AGCTCAATCAACGAGG-1-WSSS_THYst9807808-He	-23467.7	105000	Hoxc5+DermFibroProg	12.5
AGGGATGCACTTAACG-5386STDY7537944	-530.353	2059.68	Mes1		AGCTCAATCAGTGCGC-1-WSSS_THYst9807808-He	-30239.9	-54715.1	InterZone	12.5
AGGGATGCAGACAGGT-5386STDY7537944	25569.4	-7365.11	Mes1		AGCTCAATCGATGGAG-1-WSSS_THYst9807808-He	-22286.7	-2451.27	Meox2+Mes	12.5
AGGGATGCAGCTGTTA-5386STDY7537944	-7340.34	37352.9	ISL1+Mes		AGCTCAATCTCGTCGT-1-WSSS_THYst9807808-He	-47647.9	-1265.5	ProxMes	12.5
AGGGATGGTCGACTAT-5386STDY7537944	-8301.72	11902.8	Mes1		AGCTCAATCTTCGTGC-1-WSSS_THYst9807808-He	-11950.9	141385	Hoxc5+DermFibroProg	12.5
AGGGATGTCACCAGGC-5386STDY7537944	-37996.1	-10860.6	Mes1		AGCTTCCCAACAAGTA-1-WSSS_THYst9807808-He	-21936.6	6168.93	ProxMes	12.5
AGGGATGTCCCACTTG-5386STDY7537944	-26905.2	-11439.6	Mes1		AGCTTCCCAATTCTTC-1-WSSS_THYst9807808-He	-52627.1	2391.24	ProxMes	12.5
AGGGATGTCTTCAACT-5386STDY7537944	-11922.5	85106.7	Mes4		AGCTTCCCAGATAAAC-1-WSSS_THYst9807808-He	-72829.5	-75615.5	Perichon	12.5
AGGGTGAAGTACGTAA-5386STDY7537944	-6823.39	31263.1	STMN2+Fibro		AGCTTCCCAGCAATTC-1-WSSS_THYst9807808-He	-34941	9158.76	ProxMes	12.5
AGGGTGAAGTCGATAA-5386STDY7537944	-16183.7	-6020.95	Mes1		AGCTTCCGTCAACCTA-1-WSSS_THYst9807808-He	-92401.6	32163	ProxMes	12.5
AGGGTGACACTAAGTC-5386STDY7537944	-39782.8	-24050.6	Mes1		AGCTTCCGTGGCCTCA-1-WSSS_THYst9807808-He	-68512.5	-123578	ProlifChon	12.5
AGGGTGACAGCGTTCG-5386STDY7537944	-10203.4	58816.6	Mes4		AGCTTCCGTTAGTTCG-1-WSSS_THYst9807808-He	-51710	19788.9	ProxMes	12.5
AGGGTGAGTCATACTG-5386STDY7537944	14267.3	-5534.22	Mes1		AGCTTCCTCACCTTAT-1-WSSS_THYst9807808-He	-56476.5	-92426	ProlifChon	12.5
AGGGTGATCACATGCA-5386STDY7537944	-62949.7	37681.4	DistalMes		AGCTTCCTCATAGCAC-1-WSSS_THYst9807808-He	-34895.1	1106.45	ProxMes	12.5
AGGGTGATCAGTCAGT-5386STDY7537944	-11401.5	26404.6	Mes4		AGGAAATAGCCTCCAG-1-WSSS_THYst9807808-He	-22457.5	44833.9	Hoxc5+DermFibroProg	12.5
AGGGTGATCTAGCACA-5386STDY7537944	-4451.36	20303.9	Mes1		AGGAAATAGCGCTTCG-1-WSSS_THYst9807808-He	-133513	21152.7	ProxMes	12.5
AGGGTGATCTGATACG-5386STDY7537944	-11278	-1854.68	Mes1		AGGAAATAGTATGTAG-1-WSSS_THYst9807808-He	87428.8	112152	EarlyProxMes	12.5
AGGGTGATCTGCTGTC-5386STDY7537944	-8567.79	6971.34	Mes1		AGGAAATCAACGCATT-1-WSSS_THYst9807808-He	-2976.13	-139757	InterZone	12.5
AGGGTGATCTTTAGTC-5386STDY7537944	-63214	-27539.9	Mes1		AGGAAATCATTGGGAG-1-WSSS_THYst9807808-He	-36347.6	28434.5	ProxMes	12.5
AGGTCATAGCTAGCCC-5386STDY7537944	-69096.3	-35316.8	OCP		AGGAATAAGACCTTTG-1-WSSS_THYst9807808-He	-58398.9	12051.9	ProxMes	12.5
AGGTCATAGGCTCTTA-5386STDY7537944	-25877.3	-6650.89	Mes1		AGGAATAGTCCACAGC-1-WSSS_THYst9807808-He	-36008.2	-92418.9	MesCond	12.5
AGGTCATCAAATCCGT-5386STDY7537944	18755.6	4285.42	Mes1		AGGAATAGTGTCCGTG-1-WSSS_THYst9807808-He	-120353	-113798	Perichon	12.5
AGGTCATCAGCTGCAC-5386STDY7537944	-11515.1	98478.3	STMN2+Fibro		AGGAATATCCCAACTC-1-WSSS_THYst9807808-He	-25402	-43106.5	ProlifChon	12.5
AGGTCATGTGATGTCT-5386STDY7537944	3125.16	13057.8	Mes1		AGGACGAAGGACAACC-1-WSSS_THYst9807808-He	-29751.3	-65612	ProlifChon	12.5
AGGTCATGTTCAGACT-5386STDY7537944	-21878.7	-8703.87	Mes1		AGGACGACAACTCGTA-1-WSSS_THYst9807808-He	-43647.2	8549.01	ProxMes	12.5
AGGTCATTCGTCCGTT-5386STDY7537944	8858.92	-1764.78	Mes1		AGGACGACATCCGAGC-1-WSSS_THYst9807808-He	-52294.3	116507	Hoxc5+DermFibroProg	12.5
AGGTCATTCTCAACTT-5386STDY7537944	5159.48	330.9	Mes1		AGGACGAGTCTGATAC-1-WSSS_THYst9807808-He	-30908.8	8809.66	ProxMes	12.5
AGGTCCGAGACAAAGG-5386STDY7537944	-85738	-39093.5	Mes1		AGGACGATCACCCATC-1-WSSS_THYst9807808-He	-62664.4	8254.19	ProxMes	12.5
AGGTCCGAGACTAGGC-5386STDY7537944	-5767.08	-2085.81	Mes1		AGGACTTGTGCAAGAC-1-WSSS_THYst9807808-He	-57545.8	77604.1	Hoxc5+DermFibroProg	12.5
AGGTCCGAGATCGGGT-5386STDY7537944	10271.7	-1603.1	Mes1		AGGACTTTCGTTGTAG-1-WSSS_THYst9807808-He	-78160.5	8042.88	ProxMes	12.5
AGGTCCGAGGCTAGGT-5386STDY7537944	8767.47	1566.25	Mes1		AGGAGGTAGAGAGCGG-1-WSSS_THYst9807808-He	-79461.5	11550.8	ProxMes	12.5
AGGTCCGAGTGCTGCC-5386STDY7537944	-10916.8	-3624.92	Mes1		AGGAGGTAGGCGCTTC-1-WSSS_THYst9807808-He	-5248.44	-45277.7	ProlifChon	12.5
AGGTCCGCACATTTCT-5386STDY7537944	-4825.04	27289.5	STMN2+Fibro		AGGAGGTCAAGTTGGG-1-WSSS_THYst9807808-He	-74089	14603.3	ProxMes	12.5
AGGTCCGCATCCAACA-5386STDY7537944	13231.5	-4732.71	Mes1		AGGAGGTGTATCGTAC-1-WSSS_THYst9807808-He	-27893.1	2298.06	MesCond	12.5
AGGTCCGGTACATCCA-5386STDY7537944	-3012.88	10800.4	Mes1		AGGATAAAGTAGTGCG-1-WSSS_THYst9807808-He	-69238.5	-146774	RestingChon	12.5
AGGTCCGGTGCGATAG-5386STDY7537944	-35037.1	-14231.8	Mes1		AGGATAACAATGTCTG-1-WSSS_THYst9807808-He	-71813.3	132338	Hoxc5+DermFibroProg	12.5
AGGTCCGGTTAGATGA-5386STDY7537944	1427.81	4903.77	Mes1		AGGATAACATCGTTCC-1-WSSS_THYst9807808-He	-64262.5	10551.6	ProxMes	12.5
AGGTCCGTCCTCATTA-5386STDY7537944	-4003.49	27697.6	ISL1+Mes		AGGATAAGTGACAGCA-1-WSSS_THYst9807808-He	-65268.2	-143258	RestingChon	12.5
AGGTCCGTCTCAACTT-5386STDY7537944	-23918	-14260.7	Mes1		AGGATAAGTGAGCTCC-1-WSSS_THYst9807808-He	-34513.1	12704.4	ProxMes	12.5
AGTAGTCAGCAATCTC-5386STDY7537944	13005.2	2315.55	Mes1		AGGATAAGTGTTGACT-1-WSSS_THYst9807808-He	-61495.3	8103.01	ProxMes	12.5
AGTAGTCAGCCAGAAC-5386STDY7537944	-10143.7	7816.18	Mes1		AGGATAATCGGCATCG-1-WSSS_THYst9807808-He	-94570.8	110960	MesCond	12.5
AGTAGTCAGCGCTCCA-5386STDY7537944	-28025.1	23934.5	TransMes		AGGATAATCTTAGCTT-1-WSSS_THYst9807808-He	-58028.4	-2557.99	ProxMes	12.5
AGTAGTCAGTAAGTAC-5386STDY7537944	-1450.61	7663.55	Mes1		AGGATCTAGGACATCG-1-WSSS_THYst9807808-He	-21403.5	98740.1	Hoxc5+DermFibroProg	12.5
AGTAGTCAGTAATCCC-5386STDY7537944	-11833	10300	Mes1		AGGATCTCACCGTGAC-1-WSSS_THYst9807808-He	-50607.7	-97320.1	ProlifChon	12.5
AGTAGTCCACCAGATT-5386STDY7537944	-81789.8	-36616.6	Mes1		AGGATCTGTCAGTCCG-1-WSSS_THYst9807808-He	-30649.9	33937.2	ProxMes	12.5
AGTAGTCCAGGGTTAG-5386STDY7537944	-601.377	5468.12	Mes1		AGGATCTGTTGGGATG-1-WSSS_THYst9807808-He	-40607.2	3183.45	ProxMes	12.5
AGTAGTCGTCCTGCTT-5386STDY7537944	-17312.1	-7300.61	Mes1		AGGATCTTCAGGAACG-1-WSSS_THYst9807808-He	-54928.7	110141	Hoxc5+DermFibroProg	12.5
AGTAGTCGTTCAGCGC-5386STDY7537944	-82375.2	-38485.9	Mes1		AGGCATTAGTCCTGCG-1-WSSS_THYst9807808-He	-38238.4	102792	Hoxc5+DermFibroProg	12.5
AGTAGTCTCAAAGACA-5386STDY7537944	4295.18	21623.4	ISL1+Mes		AGGCATTCATTGAGGG-1-WSSS_THYst9807808-He	-37652.9	96957.1	Hoxc5+DermFibroProg	12.5
AGTAGTCTCAACGAAA-5386STDY7537944	-11140.7	39098.1	STMN2+Fibro		AGGCATTGTCGTCTCT-1-WSSS_THYst9807808-He	2632	14231	ProlifChon	12.5
AGTAGTCTCACGCGGT-5386STDY7537944	12064.9	1778.34	Mes1		AGGCCACAGATTGACA-1-WSSS_THYst9807808-He	6722.85	27114.7	ProxMes	12.5
AGTAGTCTCCCTAACC-5386STDY7537944	-20839.4	7648.75	Mes1		AGGCCACAGGGTGAGG-1-WSSS_THYst9807808-He	-17487.8	122923	Hoxc5+DermFibroProg	12.5
AGTCTTTCAGCTATTG-5386STDY7537944	-16315.2	16699.7	Mes1		AGGCCACCACCTGATA-1-WSSS_THYst9807808-He	-33562.4	6566.09	ProxMes	12.5
AGTCTTTGTAAACACA-5386STDY7537944	-28590.1	14961.9	Mes1		AGGCCACCAGGTTCCG-1-WSSS_THYst9807808-He	-21248.5	-34566.4	ProlifChon	12.5
AGTCTTTGTACATGTC-5386STDY7537944	12077.8	-2148.05	Mes1		AGGCCACCATCTGTTT-1-WSSS_THYst9807808-He	-1038.51	13356.7	ProxMes	12.5
AGTCTTTGTCGGGTCT-5386STDY7537944	6199.55	-3261.03	Mes1		AGGCCACTCATTTGCT-1-WSSS_THYst9807808-He	-27810.4	4734.14	ProxMes	12.5
AGTCTTTGTCTCTCGT-5386STDY7537944	-47024.1	-16324.6	Mes1		AGGCCACTCCTTCAGC-1-WSSS_THYst9807808-He	-23864.4	-124228	ProlifChon	12.5
AGTCTTTGTCTGCCAG-5386STDY7537944	-427.533	4477.78	Mes1		AGGCTGCAGGCTCACC-1-WSSS_THYst9807808-He	-75584.8	5977.59	ProxMes	12.5
AGTCTTTTCACCATAG-5386STDY7537944	-8297.88	-6204.51	Mes1		AGGCTGCGTACCTAGT-1-WSSS_THYst9807808-He	-69652.6	10865.2	ProxMes	12.5
AGTCTTTTCCCTAATT-5386STDY7537944	26037.9	-1181.26	Mes1		AGGCTGCGTGCTTCAA-1-WSSS_THYst9807808-He	-70552.4	-69941.9	MesCond	12.5
AGTGAGGAGAGTGACC-5386STDY7537944	31789.6	-5102.73	Mes1		AGGCTGCGTTGTAGCT-1-WSSS_THYst9807808-He	-39499.5	16384.7	ProxMes	12.5
AGTGAGGAGCTGAAAT-5386STDY7537944	-17321.8	2956.87	Mes1		AGGGAGTAGGGACAGG-1-WSSS_THYst9807808-He	-37322.7	14136.2	ProxMes	12.5
AGTGAGGAGTTAACGA-5386STDY7537944	-72346.6	-34911	MesCond		AGGGAGTAGGGTGGGA-1-WSSS_THYst9807808-He	21552.5	19998.8	ProxMes	12.5
AGTGAGGGTCATGCAT-5386STDY7537944	-9016.42	31828.2	STMN2+Fibro		AGGGAGTGTACAAGCG-1-WSSS_THYst9807808-He	58665.5	85859.3	EarlyProxMes	12.5
AGTGAGGGTCTGCGGT-5386STDY7537944	5998.21	3664.04	Mes1		AGGGAGTGTATCTTCT-1-WSSS_THYst9807808-He	-26945.1	67201.9	Hoxc5+DermFibroProg	12.5
AGTGAGGTCATCGATG-5386STDY7537944	-55310.9	-25827.4	Mes1		AGGGCCTAGGGATGTC-1-WSSS_THYst9807808-He	-83045.5	-146636	PrehyperChon	12.5
AGTGAGGTCCTCCTAG-5386STDY7537944	22553.5	1103.48	Mes1		AGGGCCTAGTCAATCC-1-WSSS_THYst9807808-He	-66302.7	-135932	ProlifChon	12.5
AGTGGGAAGCTATGCT-5386STDY7537944	-68372.4	-50886.9	Mes1		AGGGCCTCATCACGGC-1-WSSS_THYst9807808-He	-72359.8	13265.9	ProxMes	12.5
AGTGGGAAGGCTCAGA-5386STDY7537944	-3993.84	3558.48	Mes1		AGGGCCTGTAACGGTG-1-WSSS_THYst9807808-He	-30085.9	100071	Hoxc5+DermFibroProg	12.5
AGTGGGACAAATTGCC-5386STDY7537944	-12817.4	-4886.99	Mes1		AGGGCCTTCAACTGAC-1-WSSS_THYst9807808-He	-15725.2	146835	DermFibro	12.5
AGTGGGACAATGAAAC-5386STDY7537944	-9389.37	19172.3	Mes1		AGGGCCTTCTTTCTAG-1-WSSS_THYst9807808-He	-62922.1	-156597	RestingChon	12.5
AGTGGGACACCCAGTG-5386STDY7537944	-25524.2	-11458.5	Mes1		AGGGCTCAGACCAGAC-1-WSSS_THYst9807808-He	-54681.3	-49560.6	MesCond	12.5
AGTGGGACAGACAAGC-5386STDY7537944	6354.16	-4380.07	Mes1		AGGGCTCAGATCACTC-1-WSSS_THYst9807808-He	-34668	-15445.9	ProxMes	12.5
AGTGGGACAGATCTGT-5386STDY7537944	24123.5	701.879	Mes1		AGGGCTCAGGCGAAGG-1-WSSS_THYst9807808-He	-13417.6	-16819.3	ProlifChon	12.5
AGTGGGAGTCGTTGTA-5386STDY7537944	2119.7	7143.65	Mes1		AGGGCTCCACAAATCC-1-WSSS_THYst9807808-He	-108253	15677.4	MesCond	12.5
AGTGGGAGTGTGGCTC-5386STDY7537944	9919.05	57814.7	STMN2+Fibro		AGGGCTCGTGGTCTGC-1-WSSS_THYst9807808-He	17895.2	15085.4	EarlyDistalMes	12.5
AGTGGGATCTGGAGCC-5386STDY7537944	-23242.8	-9590.88	Mes1		AGGGCTCGTTGCCGAC-1-WSSS_THYst9807808-He	-28231.9	-80545.9	ProlifChon	12.5
AGTGGGATCTTCCTTC-5386STDY7537944	-8541.09	-5518.5	Mes1		AGGGCTCTCCTTCTGG-1-WSSS_THYst9807808-He	-29825	87614.4	Hoxc5+DermFibroProg	12.5
AGTGTCAAGCTGTCTA-5386STDY7537944	-18394.5	10296.2	Mes1		AGGGCTCTCTCAGTCC-1-WSSS_THYst9807808-He	-57365.4	15879.3	Mfap5+Fibro	12.5
AGTGTCAGTCACTTCC-5386STDY7537944	-7718.4	19337.6	STMN2+Fibro		AGGGTCCAGCTAATGA-1-WSSS_THYst9807808-He	-3678.12	-66333.2	InterZone	12.5
AGTGTCATCACGCGGT-5386STDY7537944	-54181.1	-27478.7	Mes1		AGGGTCCAGGGCCTCT-1-WSSS_THYst9807808-He	-22248.3	4330.65	ProxMes	12.5
AGTGTCATCTCCCTGA-5386STDY7537944	-79279.1	41504.1	Mes1		AGGGTCCCAACAGCCC-1-WSSS_THYst9807808-He	-49525.5	10715.2	ProxMes	12.5
AGTTGGTAGAAGAAGC-5386STDY7537944	-14734.8	-5343.31	Mes1		AGGGTCCGTAACGGTG-1-WSSS_THYst9807808-He	-81480.7	-86256.9	Perichon	12.5
AGTTGGTAGGCAGTCA-5386STDY7537944	-17647	13056.4	TransMes		AGGGTCCGTCCGATCG-1-WSSS_THYst9807808-He	-70994.7	15833.7	Adh+Fibro	12.5
AGTTGGTAGGCCATAG-5386STDY7537944	30262.8	3555.84	Mes1		AGGGTCCTCATTCACT-1-WSSS_THYst9807808-He	-55384.1	8175.98	ProxMes	12.5
AGTTGGTAGTACATGA-5386STDY7537944	1495.99	-756.204	Mes1		AGGGTCCTCTTACGGA-1-WSSS_THYst9807808-He	-25242.1	1804.49	ProxMes	12.5
AGTTGGTCAATGCCAT-5386STDY7537944	-7661.86	13035.2	STMN2+Fibro		AGGGTGAAGATCCTAC-1-WSSS_THYst9807808-He	-25094.9	106607	Hoxc5+DermFibroProg	12.5
AGTTGGTCACTACAGT-5386STDY7537944	3141.79	-1086.42	Mes1		AGGGTGACAAATGGAT-1-WSSS_THYst9807808-He	-46055.3	-101722	ProlifChon	12.5
AGTTGGTCAGGGTACA-5386STDY7537944	5745.96	-2113.06	Mes1		AGGGTTTAGGACCCAA-1-WSSS_THYst9807808-He	-30033.3	-30786.9	MesCond	12.5
AGTTGGTGTACAGCAG-5386STDY7537944	-686.193	-299.739	Mes1		AGGGTTTCAATACCTG-1-WSSS_THYst9807808-He	-52811.7	12830.6	ProxMes	12.5
AGTTGGTGTTATGTGC-5386STDY7537944	-88919.5	-41018.3	OCP		AGGGTTTCATCCAATG-1-WSSS_THYst9807808-He	-35260	95016.5	Hoxc5+DermFibroProg	12.5
AGTTGGTTCACGATGT-5386STDY7537944	-20692.8	-7604.22	Mes1		AGGGTTTCATGTGGCC-1-WSSS_THYst9807808-He	-45630.4	116355	Hoxc5+DermFibroProg	12.5
AGTTGGTTCTGCAGTA-5386STDY7537944	-18169.3	42893.2	STMN2+Fibro		AGGGTTTGTATCACCA-1-WSSS_THYst9807808-He	-70052.2	7404.83	MesCond	12.5
AGTTGGTTCTGGAGCC-5386STDY7537944	-10742.3	2297.97	Mes1		AGGGTTTTCCGGACTG-1-WSSS_THYst9807808-He	-49386.3	11138.6	ProxMes	12.5
AGTTGGTTCTGTTTGT-5386STDY7537944	-68801.9	-34858.2	Mes1		AGGGTTTTCCTGTAGA-1-WSSS_THYst9807808-He	-30276.8	60375.3	Hoxc5+DermFibroProg	12.5
ATAACGCAGAGATGAG-5386STDY7537944	-8806.54	2239.19	Mes1		AGGTAGGTCATGCTAG-1-WSSS_THYst9807808-He	-74589.9	-147866	PrehyperChon	12.5
ATAACGCAGATGCCAG-5386STDY7537944	-15001.2	-3374.12	Mes1		AGGTAGGTCGGTAAGG-1-WSSS_THYst9807808-He	-95859	-136684	PrehyperChon	12.5
ATAACGCAGTCTCCTC-5386STDY7537944	-42923.7	-14041.1	Mes1		AGGTCATAGAATCCCT-1-WSSS_THYst9807808-He	-42740.5	585.975	ProxMes	12.5
ATAACGCCAAGCTGTT-5386STDY7537944	-62880.2	-26235.2	Mes1		AGGTCATAGCATTTGC-1-WSSS_THYst9807808-He	-66304.1	13118.5	ProxMes	12.5
ATAACGCCACGACGAA-5386STDY7537944	9179.42	-1713.02	Mes1		AGGTCATAGCCAAGGT-1-WSSS_THYst9807808-He	-34007.7	30805.6	ProxMes	12.5
ATAACGCCACGGCGTT-5386STDY7537944	-91551.2	-40320.6	Mes1		AGGTCATGTGAACTAA-1-WSSS_THYst9807808-He	-21417.2	92028.3	Hoxc5+DermFibroProg	12.5
ATAACGCCATCCCATC-5386STDY7537944	-79419.8	-49542.3	OCP		AGGTCATTCAATCAGC-1-WSSS_THYst9807808-He	-2558.75	14092.6	ProxMes	12.5
ATAACGCGTCGGGTCT-5386STDY7537944	-38111.7	20599.5	DistalMes		AGGTCATTCCCGAGTG-1-WSSS_THYst9807808-He	-31376.3	-15801.7	MesCond	12.5
ATAACGCTCCGAACGC-5386STDY7537944	31225.9	-8293.85	Mes1		AGGTCTAGTGAGTCAG-1-WSSS_THYst9807808-He	-8535.73	-68351.9	InterZone	12.5
ATAAGAGAGAAACGCC-5386STDY7537944	-76385.6	-38921.2	OCP		AGGTCTATCATTCACT-1-WSSS_THYst9807808-He	-81332.4	-147371	PrehyperChon	12.5
ATAAGAGAGCGTCAAG-5386STDY7537944	-6890.73	-2163.91	Mes1		AGGTCTATCCAGTTCC-1-WSSS_THYst9807808-He	28379.9	54756.7	EarlyProxMes	12.5
ATAAGAGAGGGTCGAT-5386STDY7537944	-86218.6	-37812.7	Mes1		AGGTGTTAGAAACACT-1-WSSS_THYst9807808-He	-102648	-105688	Perichon	12.5
ATAAGAGAGTGGAGAA-5386STDY7537944	12341.6	-2956.29	Mes1		AGGTGTTAGGCCACCT-1-WSSS_THYst9807808-He	-65545.4	-144621	ProlifChon	12.5
ATAAGAGCACGGCCAT-5386STDY7537944	-70075.3	-33799.5	Mes1		AGGTGTTCATGGCCCA-1-WSSS_THYst9807808-He	-35303.7	-5487.9	ProxMes	12.5
ATAAGAGGTTTGCATG-5386STDY7537944	-7033.38	15280.6	STMN2+Fibro		AGGTGTTTCATCCTAT-1-WSSS_THYst9807808-He	-38093.2	3467.77	ProxMes	12.5
ATAAGAGTCAATAAGG-5386STDY7537944	33283.5	-6223.05	Mes1		AGGTGTTTCTGGGCGT-1-WSSS_THYst9807808-He	-22388.3	111138	Hoxc5+DermFibroProg	12.5
ATAAGAGTCATCTGTT-5386STDY7537944	-118595	41416.2	DistalMes		AGGTTACCAAAGGATT-1-WSSS_THYst9807808-He	-37935.5	-4675.3	ProxMes	12.5
ATAGACCAGCTAACAA-5386STDY7537944	-12275.1	-2522.2	Mes1		AGGTTACCACACCTGG-1-WSSS_THYst9807808-He	-64158.2	2070.97	MesCond	12.5
ATAGACCCAACTGCTA-5386STDY7537944	-67336.2	-46434.6	Mes1		AGGTTACCATCTAGAC-1-WSSS_THYst9807808-He	-67734.5	7682.56	ProxMes	12.5
ATAGACCCAAGCTGTT-5386STDY7537944	-12850.8	90073.9	Mes4		AGGTTACTCTGGGAGA-1-WSSS_THYst9807808-He	-12556.1	-15894.6	ProxMes	12.5
ATAGACCCACGCTTTC-5386STDY7537944	-76759.8	-36543.4	OCP		AGGTTGTAGACATGCG-1-WSSS_THYst9807808-He	-48928.5	-13440.2	MesCond	12.5
ATAGACCGTCAGAAGC-5386STDY7537944	-6263.93	2542.44	Mes1		AGGTTGTCAAGGTACG-1-WSSS_THYst9807808-He	-23496.3	49061.7	Hoxc5+DermFibroProg	12.5
ATCACGAAGTTCGATC-5386STDY7537944	-75924.7	-41019	Mes1		AGGTTGTCACGCAAAG-1-WSSS_THYst9807808-He	-19427.8	-8177.92	ProxMes	12.5
ATCACGACAGCTGTTA-5386STDY7537944	-63942.7	-34133	OCP		AGGTTGTCATCCGAGC-1-WSSS_THYst9807808-He	-54240.6	-112660	ProlifChon	12.5
ATCACGACATCGGACC-5386STDY7537944	-57177.1	-40922.7	Mes1		AGGTTGTTCAGCTTCC-1-WSSS_THYst9807808-He	-20552.3	-4130.28	ProxMes	12.5
ATCACGACATGGTAGG-5386STDY7537944	-3910.39	7491.27	Mes1		AGGTTGTTCGTCGATA-1-WSSS_THYst9807808-He	-55459	-44014.2	Perichon	12.5
ATCACGAGTACAGACG-5386STDY7537944	8730.27	689.981	Mes1		AGTAACCAGGGACTGT-1-WSSS_THYst9807808-He	-60031.2	8455.84	MesCond	12.5
ATCACGAGTAGCGTAG-5386STDY7537944	4934.04	1997.32	Mes1		AGTAACCCAAATTGGA-1-WSSS_THYst9807808-He	-14779.1	131115	Hoxc5+DermFibroProg	12.5
ATCACGAGTCAAAGCG-5386STDY7537944	-11694.8	10250.6	Mes1		AGTAACCGTCGCCTAG-1-WSSS_THYst9807808-He	32078.1	42111.5	EarlyDistalMes	12.5
ATCACGATCATGCATG-5386STDY7537944	-77997.8	-48461.6	OCP		AGTAACCGTTGTGTAC-1-WSSS_THYst9807808-He	-42647.1	12135.6	ProxMes	12.5
ATCATCTAGAAACCGC-5386STDY7537944	-1956.27	27476.5	Mes1		AGTAACCTCCAACCAA-1-WSSS_THYst9807808-He	-13750.5	-65155.6	InterZone	12.5
ATCATCTAGAGCTGCA-5386STDY7537944	-16815.4	-3269.81	Mes1		AGTAACCTCGTGGTAT-1-WSSS_THYst9807808-He	-60641.6	10150.5	ProxMes	12.5
ATCATCTAGTAGTGCG-5386STDY7537944	-8150.9	-3123.24	Mes1		AGTACCAAGGCTCTAT-1-WSSS_THYst9807808-He	-31614	14108.9	ProxMes	12.5
ATCATCTAGTCAATAG-5386STDY7537944	207.094	10223.7	Mes1		AGTACCAAGGTTCTAC-1-WSSS_THYst9807808-He	-52281.3	6961.42	ProxMes	12.5
ATCATCTAGTTAACGA-5386STDY7537944	6676.43	203.353	Mes1		AGTACCACAATTAGGA-1-WSSS_THYst9807808-He	-54974.7	58368.3	Hoxc5+DermFibroProg	12.5
ATCATCTCAAAGCAAT-5386STDY7537944	-83589.2	-31839.7	Mes1		AGTACCAGTAGTGATA-1-WSSS_THYst9807808-He	-17438.8	127009	Hoxc5+DermFibroProg	12.5
ATCATCTCAATGGACG-5386STDY7537944	1622.82	5589.15	Mes1		AGTACCATCTCCTGTG-1-WSSS_THYst9807808-He	-55468.2	-13999.9	ProxMes	12.5
ATCATCTTCTTAGCCC-5386STDY7537944	4595.5	-1808.88	Mes1		AGTACTGAGTGGCAGT-1-WSSS_THYst9807808-He	-22073.6	119586	Hoxc5+DermFibroProg	12.5
ATCATGGAGGCTCTTA-5386STDY7537944	1651.1	9022.73	Mes1		AGTACTGCACTGGCCA-1-WSSS_THYst9807808-He	-119482	-113373	Perichon	12.5
ATCATGGAGTCATGCT-5386STDY7537944	-116509	-38143.6	OCP		AGTACTGGTAACCAGG-1-WSSS_THYst9807808-He	-144187	30857.4	ProxMes	12.5
ATCATGGCAATCCGAT-5386STDY7537944	15112.9	4051.35	Mes1		AGTACTGTCAAACCTG-1-WSSS_THYst9807808-He	-51272.7	96709.8	Hoxc5+DermFibroProg	12.5
ATCATGGCAGCCAGAA-5386STDY7537944	-4059.95	24485.3	STMN2+Fibro		AGTACTGTCTGGAAGG-1-WSSS_THYst9807808-He	-51157.2	-40124.7	ProxMes	12.5
ATCATGGGTCAGAGGT-5386STDY7537944	-34390.3	-19674.6	Mes1		AGTAGCTAGTGGTTAA-1-WSSS_THYst9807808-He	-77469.4	9553.51	MesCond	12.5
ATCATGGGTCTGGAGA-5386STDY7537944	-18141.8	13445.1	Mes1		AGTAGCTCAATCGTCA-1-WSSS_THYst9807808-He	-21728.9	85679.5	Hoxc5+DermFibroProg	12.5
ATCATGGTCTGATACG-5386STDY7537944	-36304.5	19250.7	TransMes		AGTAGCTCATAGGTTC-1-WSSS_THYst9807808-He	-112367	20269.7	ProxMes	12.5
ATCCACCAGTCAATAG-5386STDY7537944	-12824.9	60457.4	ISL1+Mes		AGTAGCTCATCGATGT-1-WSSS_THYst9807808-He	-62762.2	9449.24	ProxMes	12.5
ATCCACCCAAACGTGG-5386STDY7537944	-56443.2	27573.5	Mes1		AGTAGCTCATGTGACT-1-WSSS_THYst9807808-He	-7193.5	21734.3	EarlyProxMes	12.5
ATCCACCCAGTAGAGC-5386STDY7537944	-21073	-8545.27	Mes1		AGTAGCTGTGCAGATG-1-WSSS_THYst9807808-He	-75406.3	11747.7	ProxMes	12.5
ATCCACCCATCAGTAC-5386STDY7537944	1072.51	2969.27	Mes1		AGTAGCTTCGCCGAAC-1-WSSS_THYst9807808-He	-24177.9	93656	Hoxc5+DermFibroProg	12.5
ATCCACCGTAAGGGAA-5386STDY7537944	-64096.2	-3296.02	Mes1		AGTAGTCAGACGCATG-1-WSSS_THYst9807808-He	-69305.3	12710.8	ProxMes	12.5
ATCCACCGTCAATACC-5386STDY7537944	-5849.83	-255.421	Mes1		AGTAGTCAGAGGCGTT-1-WSSS_THYst9807808-He	-12914.9	-6920.31	ProxMes	12.5
ATCCACCGTCCGTTAA-5386STDY7537944	-70333.5	-34338.4	Mes1		AGTAGTCAGCGCCCAT-1-WSSS_THYst9807808-He	-58785.8	7829.76	ProxMes	12.5
ATCCACCTCACAGTAC-5386STDY7537944	20250.2	8739.9	Mes1		AGTAGTCAGGATATAC-1-WSSS_THYst9807808-He	-36954.7	6002.06	ProxMes	12.5
ATCCACCTCATAAAGG-5386STDY7537944	-31396.1	-24214	Mes1		AGTAGTCCAAGTGGAC-1-WSSS_THYst9807808-He	-83646.5	8297.55	ProxMes	12.5
ATCCACCTCCGAGCCA-5386STDY7537944	22401.8	15895.6	ProxMes		AGTAGTCCATAATGCC-1-WSSS_THYst9807808-He	-85705.6	7631.08	ProxMes	12.5
ATCCACCTCTGATACG-5386STDY7537944	-52091.5	-20434	Mes1		AGTAGTCCATTGAGCT-1-WSSS_THYst9807808-He	-56695.1	-11775.2	ProxMes	12.5
ATCCGAAAGCTTATCG-5386STDY7537944	6432.19	1607.83	Mes1		AGTAGTCGTAAGGAGA-1-WSSS_THYst9807808-He	5572.02	-22067.5	ProxMes	12.5
ATCCGAAAGTCGCCGT-5386STDY7537944	20745.2	-360.294	Mes1		AGTAGTCGTCCTGTCT-1-WSSS_THYst9807808-He	-157073	77486.4	SMC	12.5
ATCCGAAAGTCGTACT-5386STDY7537944	-53792.7	32607.6	DistalMes		AGTCAACAGGAACGCT-1-WSSS_THYst9807808-He	-13281.1	-35638.4	MesCond	12.5
ATCCGAAAGTCTTGCA-5386STDY7537944	-24324.7	-9479.11	Mes1		AGTCAACAGTCGGCAA-1-WSSS_THYst9807808-He	-39356.8	-115297	ProlifChon	12.5
ATCCGAACAGTCGATT-5386STDY7537944	2555.53	4318.5	Mes1		AGTCAACAGTTGCTGT-1-WSSS_THYst9807808-He	-50312.6	-110123	ProlifChon	12.5
ATCCGAAGTCCGCTGA-5386STDY7537944	-15855.5	19791	STMN2+Fibro		AGTCAACCAACGACAG-1-WSSS_THYst9807808-He	-53532.7	7664.09	ProxMes	12.5
ATCCGAAGTGGCTCCA-5386STDY7537944	-100945	-39381.4	InterZone		AGTCAACCACGACTAT-1-WSSS_THYst9807808-He	-59673.5	-140177	ProlifChon	12.5
ATCCGAATCGTACGGC-5386STDY7537944	-118429	41512.6	STMN2+Fibro		AGTCAACGTACCGCGT-1-WSSS_THYst9807808-He	-8173.71	-9914.37	ProxMes	12.5
ATCGAGTCAAAGTCAA-5386STDY7537944	-16820	15627.5	Mes1		AGTCAACGTCTGCGCA-1-WSSS_THYst9807808-He	-24292.6	108205	Hoxc5+DermFibroProg	12.5
ATCGAGTCACGGACAA-5386STDY7537944	-24379.2	-11756.3	Mes1		AGTCAACTCATCAGTG-1-WSSS_THYst9807808-He	-43634.7	36176.9	ProxMes	12.5
ATCGAGTCAGACAAAT-5386STDY7537944	-90652.2	-36079.8	OCP		AGTCACAAGCACTGGA-1-WSSS_THYst9807808-He	-29505.3	-16316.8	ProxMes	12.5
ATCGAGTCATTGGCGC-5386STDY7537944	180.434	1927.55	Mes1		AGTCACAAGGGCCCTT-1-WSSS_THYst9807808-He	-61556.3	83420.9	Dpt+Fibro	12.5
ATCGAGTGTCCGAATT-5386STDY7537944	-26402.7	-6823.43	Mes1		AGTCACAAGTGATGGC-1-WSSS_THYst9807808-He	-64009.6	14239.9	ProxMes	12.5
ATCGAGTTCTTCATGT-5386STDY7537944	-42153.9	-20392	Mes1		AGTCACAGTCAAAGTA-1-WSSS_THYst9807808-He	-13340.4	7893.23	ProxMes	12.5
ATCTACTAGACAAGCC-5386STDY7537944	16123.2	10771.9	Mes1		AGTCACAGTTAGAAAC-1-WSSS_THYst9807808-He	-38922.5	8903.99	ProxMes	12.5
ATCTACTAGCAACGGT-5386STDY7537944	-29391.4	-10578.9	Mes1		AGTCACATCCACGTAA-1-WSSS_THYst9807808-He	-44987.7	-97435.9	ProlifChon	12.5
ATCTACTAGGACCACA-5386STDY7537944	17868.4	-955.916	Mes1		AGTCACATCTATACGG-1-WSSS_THYst9807808-He	-82863.9	-146906	PrehyperChon	12.5
ATCTACTCAACGCACC-5386STDY7537944	34166.9	-5857.2	Mes1		AGTCATGAGCGTATGG-1-WSSS_THYst9807808-He	-15140.6	-12606.8	ProlifChon	12.5
ATCTACTGTCATATCG-5386STDY7537944	25188.7	-4983.01	Mes1		AGTCATGGTCACTCTC-1-WSSS_THYst9807808-He	-56489.8	-13175.5	ProxMes	12.5
ATCTACTTCCGCGGTA-5386STDY7537944	-98518.7	-39911.2	Mes1		AGTCATGGTTTGATCG-1-WSSS_THYst9807808-He	-19096	-31532.2	ProxMes	12.5
ATCTACTTCCTTGCCA-5386STDY7537944	-21643	-5217.66	Mes1		AGTCATGTCAGGAGAC-1-WSSS_THYst9807808-He	-27667	102274	Hoxc5+DermFibroProg	12.5
ATCTACTTCCTTTCTC-5386STDY7537944	-4185.4	26803.9	STMN2+Fibro		AGTCATGTCCACGTAA-1-WSSS_THYst9807808-He	-5884.2	4712.06	ProxMes	12.5
ATCTACTTCTTGAGAC-5386STDY7537944	532.557	3429.42	Mes1		AGTCATGTCGACCTAA-1-WSSS_THYst9807808-He	-37317.3	-38817.4	MesCond	12.5
ATCTGCCAGCTACCGC-5386STDY7537944	-54833.9	-26816.2	Mes1		AGTCTCCAGCTGAAGC-1-WSSS_THYst9807808-He	-47454.2	9247.19	ProxMes	12.5
ATCTGCCAGTCCTCCT-5386STDY7537944	-13895.5	-3206.09	Mes1		AGTCTCCCACATAGCT-1-WSSS_THYst9807808-He	-16539.5	11055.7	ProxMes	12.5
ATCTGCCAGTTTAGGA-5386STDY7537944	5455.1	6034.75	Mes1		AGTCTCCGTAGTTAGA-1-WSSS_THYst9807808-He	-77271.1	8566.68	ProxMes	12.5
ATCTGCCCATAACCTG-5386STDY7537944	-16398.9	13515.5	Mes1		AGTCTCCGTCTACAAC-1-WSSS_THYst9807808-He	-26244.9	-34184.3	MesCond	12.5
ATCTGCCCATTAACCG-5386STDY7537944	-7317.64	16315.2	STMN2+Fibro		AGTCTCCGTTGCTTGA-1-WSSS_THYst9807808-He	-44052.3	-101585	ProlifChon	12.5
ATCTGCCGTGTGACCC-5386STDY7537944	-91628.9	-39168.5	Mes1		AGTCTCCTCTATCGTT-1-WSSS_THYst9807808-He	-10356.1	-76963.4	InterZone	12.5
ATGAGGGAGCGATCCC-5386STDY7537944	12680.5	15629.6	Mes1		AGTCTCCTCTCATAGG-1-WSSS_THYst9807808-He	-26069.7	-97976.9	MesCond	12.5
ATGAGGGAGCTGTTCA-5386STDY7537944	-51992.8	-19566.8	Mes1		AGTGACTAGCACGTCC-1-WSSS_THYst9807808-He	-100369	48137	ProxMes	12.5
ATGAGGGAGTCATCCA-5386STDY7537944	1105.35	-4876.74	Mes1		AGTGACTAGTATGAGT-1-WSSS_THYst9807808-He	17648.1	20144.1	ProxMes	12.5
ATGAGGGCACAACTGT-5386STDY7537944	-404.172	8880.23	TransMes		AGTGACTGTCATCGGC-1-WSSS_THYst9807808-He	-15997.8	-18908.1	ProxMes	12.5
ATGAGGGGTATGAATG-5386STDY7537944	19570.9	2596.97	Mes1		AGTGACTGTCGCTGCA-1-WSSS_THYst9807808-He	-16582.3	4398.5	ProxMes	12.5
ATGAGGGGTATGGTTC-5386STDY7537944	-9210.22	-5199.95	Mes1		AGTGACTGTGCTTATG-1-WSSS_THYst9807808-He	-20013.4	7944.83	ProxMes	12.5
ATGAGGGGTCAGAATA-5386STDY7537944	17707.8	2392.12	Mes1		AGTGACTTCAAGGACG-1-WSSS_THYst9807808-He	-33822.3	-28299.1	ProxMes	12.5
ATGAGGGGTCGCGGTT-5386STDY7537944	-1388.58	3501.56	Mes1		AGTGACTTCAGAACCT-1-WSSS_THYst9807808-He	-73332.8	15758.3	ProxMes	12.5
ATGAGGGGTCTCTTTA-5386STDY7537944	-42514.3	25725.9	RDH10+DistalMes		AGTGACTTCTATACGG-1-WSSS_THYst9807808-He	-42127.9	-76186.4	ProlifChon	12.5
ATGAGGGTCAGTTCGA-5386STDY7537944	-18774	12996.9	Mes1		AGTGATCAGGTAGACC-1-WSSS_THYst9807808-He	-34150.6	-9539.64	ProxMes	12.5
ATGAGGGTCGGAAATA-5386STDY7537944	6525.67	216.495	Mes1		AGTGATCCAATTGAAG-1-WSSS_THYst9807808-He	-80154.2	11121.6	MesCond	12.5
ATGCGATAGAGATGAG-5386STDY7537944	-11014.9	85901.5	Mes4		AGTGATCCATACCACA-1-WSSS_THYst9807808-He	-57226.8	6868.03	ProxMes	12.5
ATGCGATAGCGTTCCG-5386STDY7537944	-43787.2	-9441	Mes1		AGTGATCGTCACCCTT-1-WSSS_THYst9807808-He	-8127.37	-6227.07	ProxMes	12.5
ATGCGATCAGTCCTTC-5386STDY7537944	-24713.3	-10303.5	Mes1		AGTGATCGTCTTCAAG-1-WSSS_THYst9807808-He	-71777.6	16335.6	ProxMes	12.5
ATGCGATGTAAACGCG-5386STDY7537944	-64074.7	-42550.6	Mes1		AGTGATCTCCGCCTAT-1-WSSS_THYst9807808-He	-3659.76	13784.4	ProxMes	12.5
ATGCGATGTTGGAGGT-5386STDY7537944	9670.37	34538.2	Mes1		AGTGCCGAGCACGATG-1-WSSS_THYst9807808-He	16953	44649.2	EarlyProxMes	12.5
ATGCGATTCATTGCCC-5386STDY7537944	6749.19	6287.15	Mes1		AGTGCCGAGCTAGTTC-1-WSSS_THYst9807808-He	-49674.1	-96117.8	ProlifChon	12.5
ATGCGATTCCCAAGTA-5386STDY7537944	-28882.1	15482	TransMes		AGTGCCGTCTGTCCCA-1-WSSS_THYst9807808-He	-38514.7	44309.4	Hoxc5+DermFibroProg	12.5
ATGCGATTCGCACTCT-5386STDY7537944	23441.7	-6461.22	Mes1		AGTGTTGAGTGAGCCA-1-WSSS_THYst9807808-He	-37685.7	14255.1	ProxMes	12.5
ATGGGAGCAATGGACG-5386STDY7537944	-8848.12	-3488.83	Mes1		AGTGTTGCAACCACAT-1-WSSS_THYst9807808-He	-14820.8	-40327.9	InterZone	12.5
ATGGGAGGTCCTCTTG-5386STDY7537944	-2653.53	4234.06	Mes1		AGTGTTGGTCGCACAC-1-WSSS_THYst9807808-He	-22553.9	112293	Hoxc5+DermFibroProg	12.5
ATGGGAGGTGACAAAT-5386STDY7537944	12722.5	-4015.01	Mes1		AGTGTTGTCGATTGGT-1-WSSS_THYst9807808-He	-32669.5	1570.72	ProxMes	12.5
ATGGGAGTCAGCCTAA-5386STDY7537944	-7084.43	-4039.69	Mes1		AGTTAGCAGAGGCCAT-1-WSSS_THYst9807808-He	-8264.52	17734	ProxMes	12.5
ATGGGAGTCCGCGTTT-5386STDY7537944	6969.49	765.653	Mes1		AGTTAGCCAAGTGATA-1-WSSS_THYst9807808-He	-58102	9947.23	ProxMes	12.5
ATGGGAGTCTGATACG-5386STDY7537944	-27790.7	487.631	Mes1		AGTTAGCCACCCTGTT-1-WSSS_THYst9807808-He	-50132.8	5268.55	ProxMes	12.5
ATGGGAGTCTTACCGC-5386STDY7537944	-4005.13	-3036.65	Mes1		AGTTAGCGTACCGTCG-1-WSSS_THYst9807808-He	-61461.9	12741.6	ProxMes	12.5
ATGTGTGCAAGAAAGG-5386STDY7537944	-1684.34	13531	Mes1		AGTTAGCTCAACCTCC-1-WSSS_THYst9807808-He	-36961	7125.44	ProxMes	12.5
ATGTGTGCACATCCGG-5386STDY7537944	-34641.4	-14254	Mes1		AGTTCCCAGGAACATT-1-WSSS_THYst9807808-He	-45861.3	-30676.5	ProxMes	12.5
ATGTGTGGTCTTGTCC-5386STDY7537944	7384.62	840.697	Mes1		AGTTCCCGTAGCGAGT-1-WSSS_THYst9807808-He	-73737.7	-73702.1	Perichon	12.5
ATGTGTGGTGCACCAC-5386STDY7537944	-2412.26	34628.8	Mes1		AGTTCCCGTCGTCTCT-1-WSSS_THYst9807808-He	-68089.4	-74340.4	Perichon	12.5
ATGTGTGGTTCAGTAC-5386STDY7537944	-85895.8	-42130.1	Mes1		AGTTCGACAATAGGAT-1-WSSS_THYst9807808-He	-43630.1	-1338.78	ProxMes	12.5
ATTACTCAGAATTCCC-5386STDY7537944	-33878.6	-14173.1	Mes1		AGTTCGAGTAGAGATT-1-WSSS_THYst9807808-He	-64581	-141597	ProlifChon	12.5
ATTACTCAGCCGATTT-5386STDY7537944	-8568.03	54970.5	ISL1+Mes		ATACCGAAGAAGAACG-1-WSSS_THYst9807808-He	-34574.1	5753.16	ProxMes	12.5
ATTACTCCACGGTAAG-5386STDY7537944	-59137.4	-32033.8	OCP		ATACCGACACCCTAAA-1-WSSS_THYst9807808-He	-89645.6	25369.2	ProxMes	12.5
ATTACTCCACTATCTT-5386STDY7537944	-6651.86	32204.9	DistalMes		ATACCGAGTGATTGGG-1-WSSS_THYst9807808-He	-20844	117419	Hoxc5+DermFibroProg	12.5
ATTACTCGTAGCACGA-5386STDY7537944	-1366.5	47041.5	STMN2+Fibro		ATACCGATCCTGTAGA-1-WSSS_THYst9807808-He	-53859.1	-120057	ProlifChon	12.5
ATTACTCGTATTCGTG-5386STDY7537944	-6231.04	18793.3	STMN2+Fibro		ATACCTTAGGGCAATC-1-WSSS_THYst9807808-He	-10745.8	11755.8	ProxMes	12.5
ATTACTCGTGACGGTA-5386STDY7537944	-3560.58	-3076.47	Mes1		ATACCTTCAGACCTGC-1-WSSS_THYst9807808-He	-57354.7	7679.14	ProxMes	12.5
ATTACTCGTGTATGGG-5386STDY7537944	-87279.1	-38070.7	Mes1		ATACCTTGTTTCGTAG-1-WSSS_THYst9807808-He	-36530.7	7570.41	ProxMes	12.5
ATTACTCTCCTTTACA-5386STDY7537944	-75687.3	-35121.9	Mes1		ATACCTTTCATGCCGG-1-WSSS_THYst9807808-He	-32821.5	33869.8	ProxMes	12.5
ATTACTCTCTCATTCA-5386STDY7537944	28567	4653.49	Mes2		ATACTTCAGCACTCGC-1-WSSS_THYst9807808-He	-20455.9	19888.2	ProxMes	12.5
ATTATCCAGTGATCGG-5386STDY7537944	-83111.4	-34970.4	Mes1		ATACTTCTCAATGTCG-1-WSSS_THYst9807808-He	-59952.7	-133609	ProlifChon	12.5
ATTATCCCAAACCCAT-5386STDY7537944	24696.3	-1060.3	Mes1		ATACTTCTCGAGAGAC-1-WSSS_THYst9807808-He	-67302.6	4148.74	ProxMes	12.5
ATTATCCCACTTCGAA-5386STDY7537944	-4628.24	34327.1	STMN2+Fibro		ATAGACCGTGGCTTAT-1-WSSS_THYst9807808-He	-40213	7438.77	ProxMes	12.5
ATTATCCCATCGGACC-5386STDY7537944	20560.5	-3261.91	Mes1		ATAGAGAAGCGTCAAG-1-WSSS_THYst9807808-He	-63980.3	-4940.51	MesCond	12.5
ATTATCCGTACGAAAT-5386STDY7537944	-8920.79	-4658.56	Mes1		ATAGAGACACCGTGGT-1-WSSS_THYst9807808-He	-44563.7	-109198	ProlifChon	12.5
ATTATCCGTACTTAGC-5386STDY7537944	-85296.9	-37985.7	Mes1		ATAGAGACACGGCACT-1-WSSS_THYst9807808-He	-45695.4	100305	Hoxc5+DermFibroProg	12.5
ATTCTACAGCACCGTC-5386STDY7537944	20830.2	-1379.14	Mes1		ATAGAGACAGCCGGTT-1-WSSS_THYst9807808-He	-56573	21667.6	ProxMes	12.5
ATTCTACCAAGCCTAT-5386STDY7537944	-83738.6	-48580	OCP		ATAGAGAGTGCGGATA-1-WSSS_THYst9807808-He	-84255.3	-27765.5	ProxMes	12.5
ATTCTACCACAACGCC-5386STDY7537944	-15092	8349.44	Mes1		ATAGGCTAGGACCCAA-1-WSSS_THYst9807808-He	-113369	12321.7	ProxMes	12.5
ATTCTACCACAACGTT-5386STDY7537944	-20266.5	9630.81	Mes1		ATAGGCTAGTCCTGCG-1-WSSS_THYst9807808-He	-46105.2	103229	Hoxc5+DermFibroProg	12.5
ATTCTACCACATGACT-5386STDY7537944	-89163.1	-42842.7	OCP		ATAGGCTGTAGACGGT-1-WSSS_THYst9807808-He	-48697.1	8094.13	ProxMes	12.5
ATTCTACCAGAGCCAA-5386STDY7537944	-9691.48	26603.7	STMN2+Fibro		ATAGGCTGTGCTATTG-1-WSSS_THYst9807808-He	-60002	11174.6	ProxMes	12.5
ATTCTACCATGCCCGA-5386STDY7537944	-74425.5	-42661.4	Mes1		ATATCCTAGGAAAGTG-1-WSSS_THYst9807808-He	-43942.5	5582.95	ProxMes	12.5
ATTCTACTCACCTTAT-5386STDY7537944	-26363.1	-9539.86	Mes1		ATATCCTCAAATTAGG-1-WSSS_THYst9807808-He	-40224.7	-110568	ProlifChon	12.5
ATTCTACTCAGGTTCA-5386STDY7537944	12629.9	-3294.61	Mes1		ATATCCTCACAATCTG-1-WSSS_THYst9807808-He	-72808.5	12521.7	ProxMes	12.5
ATTCTACTCGCGTTTC-5386STDY7537944	5376.5	-2424.16	Mes1		ATATCCTCAGCTGTTA-1-WSSS_THYst9807808-He	-21047.6	64442.4	Hoxc5+DermFibroProg	12.5
ATTCTACTCGGACAAG-5386STDY7537944	-4876.6	5078.79	Mes1		ATATCCTGTGAACTAA-1-WSSS_THYst9807808-He	17123.6	3284.54	InterZone	12.5
ATTGGACAGGAGCGTT-5386STDY7537944	-6528.54	21867.6	TransMes		ATATCCTGTGGGTCAA-1-WSSS_THYst9807808-He	-42979.3	9003.5	ProxMes	12.5
ATTGGACAGTAGGCCA-5386STDY7537944	-42238	-18634.7	Mes1		ATATCCTGTTCATCGA-1-WSSS_THYst9807808-He	-102002	16998.9	MesCond	12.5
ATTGGACCAAACTGTC-5386STDY7537944	-34715.3	-14725.7	Mes1		ATATCCTGTTGCTCGG-1-WSSS_THYst9807808-He	-15599.8	131477	Hoxc5+DermFibroProg	12.5
ATTGGACCACATGACT-5386STDY7537944	-3818.85	56407.3	Mes4		ATATCCTTCTGGGATT-1-WSSS_THYst9807808-He	-13059.9	151218	Hoxc5+DermFibroProg	12.5
ATTGGACGTAAGTGGC-5386STDY7537944	-13352.9	-6715.86	Mes1		ATCACAGAGGAGTACC-1-WSSS_THYst9807808-He	-12683	-27115.9	ProlifChon	12.5
ATTGGACGTCAAGCGA-5386STDY7537944	-15521.8	11223	Mes1		ATCACAGGTGAGATTA-1-WSSS_THYst9807808-He	-17396.7	13705.5	MesCond	12.5
ATTGGACGTTCGTTGA-5386STDY7537944	8109.78	-1802.43	Mes1		ATCACAGGTTACGATC-1-WSSS_THYst9807808-He	-9579.27	7536.23	ProxMes	12.5
ATTGGACTCAGTTTGG-5386STDY7537944	-44158.2	-20443.4	Mes1		ATCACAGGTTTGGAGG-1-WSSS_THYst9807808-He	-57849	-9490.73	ProxMes	12.5
ATTGGTGCACAGCGTC-5386STDY7537944	11821.9	-1546.71	Mes1		ATCACAGTCCATGAGT-1-WSSS_THYst9807808-He	49661.7	67869.8	ProxMes	12.5
ATTGGTGCAGACTCGC-5386STDY7537944	-8190.58	1111.5	Mes1		ATCACAGTCTCTATAC-1-WSSS_THYst9807808-He	-87470.8	112537	Dpt+Fibro	12.5
ATTGGTGCAGGAATCG-5386STDY7537944	-82351.7	-40628.1	Mes1		ATCACGAAGGCAGCTA-1-WSSS_THYst9807808-He	-88729.6	10574.4	ProxMes	12.5
ATTGGTGCATCCTAGA-5386STDY7537944	32886.4	-7169.03	Mes1		ATCACGACATGCGTGC-1-WSSS_THYst9807808-He	-24565.4	14198.2	ProxMes	12.5
ATTGGTGGTACCGAGA-5386STDY7537944	-20747.4	47620	Mes4		ATCACGATCAACGTGT-1-WSSS_THYst9807808-He	-65481.8	13616.5	ProxMes	12.5
ATTGGTGGTAGCTTGT-5386STDY7537944	11123.8	-1596.57	Mes1		ATCACGATCTGAATGC-1-WSSS_THYst9807808-He	-65684.3	10402.3	ProxMes	12.5
ATTGGTGGTATAATGG-5386STDY7537944	-55021.4	-23733.1	Mes1		ATCACTTAGGGAGGTG-1-WSSS_THYst9807808-He	-13731.8	-3548.89	EarlyProxMes	12.5
ATTGGTGGTCCTGCTT-5386STDY7537944	-9198.63	1461.13	Mes1		ATCACTTAGGTAAAGG-1-WSSS_THYst9807808-He	-109689	38109.5	ProxMes	12.5
ATTGGTGGTGACTCAT-5386STDY7537944	4398.28	-4374.07	Mes1		ATCACTTCACTAGGCC-1-WSSS_THYst9807808-He	-96741	17951.2	MesCond	12.5
ATTGGTGGTTCCCTTG-5386STDY7537944	-71298.3	9541.62	Mes1		ATCACTTCATGCCGAC-1-WSSS_THYst9807808-He	-13505.6	-93916.5	InterZone	12.5
ATTGGTGTCACATGCA-5386STDY7537944	-13909.1	17131	Mes1		ATCACTTCATGGAACG-1-WSSS_THYst9807808-He	-31371.4	50153.8	Hoxc5+DermFibroProg	12.5
ATTGGTGTCTGTTTGT-5386STDY7537944	-2022.99	2037.02	Mes1		ATCACTTGTAAGACCG-1-WSSS_THYst9807808-He	-37401.2	-25884.5	ProxMes	12.5
ATTTCTGAGACTTTCG-5386STDY7537944	-66226.1	-30451.2	Mes1		ATCACTTGTATCTCTT-1-WSSS_THYst9807808-He	-57374.8	87539.8	Hoxc5+DermFibroProg	12.5
ATTTCTGCACCCAGTG-5386STDY7537944	-9077.6	25896.2	STMN2+Fibro		ATCAGGTAGAGTTGTA-1-WSSS_THYst9807808-He	-63139	7955.4	ProxMes	12.5
ATTTCTGGTACACCGC-5386STDY7537944	-72983.3	-33613.2	Mes1		ATCAGGTAGATAGTCA-1-WSSS_THYst9807808-He	-70486.4	-18947.4	ProxMes	12.5
ATTTCTGGTCGTTGTA-5386STDY7537944	-13654.3	6470.52	Mes1		ATCAGGTAGATGAATC-1-WSSS_THYst9807808-He	-75875.2	18242.9	ProxMes	12.5
ATTTCTGGTCTGATCA-5386STDY7537944	-60342.1	-22123.7	Mes1		ATCAGGTCAATACAGA-1-WSSS_THYst9807808-He	-80820.9	-147791	PrehyperChon	12.5
ATTTCTGTCCAAACAC-5386STDY7537944	-79382.7	-44258	OCP		ATCAGGTCATTGAAAG-1-WSSS_THYst9807808-He	-88745.6	14844.6	ProxMes	12.5
ATTTCTGTCTTGTATC-5386STDY7537944	-29912.3	-14442.1	Mes1		ATCAGGTGTAGTATAG-1-WSSS_THYst9807808-He	-60236.6	-6767.9	MesCond	12.5
CAACCAAAGAGTCGGT-5386STDY7537944	-83612.1	-41196	OCP		ATCAGGTGTCAACCAT-1-WSSS_THYst9807808-He	-30247	11593	ProxMes	12.5
CAACCAACACAAGACG-5386STDY7537944	11837.4	789.091	Mes1		ATCAGGTTCCGTATGA-1-WSSS_THYst9807808-He	-17211.3	-6674.41	ProxMes	12.5
CAACCAACACATAACC-5386STDY7537944	-1244.56	-3435.56	Mes1		ATCATTCAGACAACTA-1-WSSS_THYst9807808-He	-49000.4	2711.36	ProxMes	12.5
CAACCAACATATACCG-5386STDY7537944	-18849.5	-9909.16	Mes1		ATCATTCAGGATTTCC-1-WSSS_THYst9807808-He	-23441.2	-34591.6	ProxMes	12.5
CAACCAACATGACATC-5386STDY7537944	-4975.07	6947.47	Mes1		ATCATTCAGGTCACTT-1-WSSS_THYst9807808-He	-19295.8	114239	Hoxc5+DermFibroProg	12.5
CAACCAAGTAGCTTGT-5386STDY7537944	-39540.7	-17930.1	Mes1		ATCATTCGTCCTTTGC-1-WSSS_THYst9807808-He	-37329.3	5237.29	ProxMes	12.5
CAACCAATCAACGCTA-5386STDY7537944	28145.5	-2974.04	Mes1		ATCATTCGTCGATGCC-1-WSSS_THYst9807808-He	-50864.9	819.372	MesCond	12.5
CAACCAATCGGTTCGG-5386STDY7537944	-53990.8	-21388.7	Mes1		ATCATTCTCATAGCAC-1-WSSS_THYst9807808-He	18934.8	36678.4	ProxMes	12.5
CAACCAATCTACTATC-5386STDY7537944	-44099.5	23402.5	Mes1		ATCCACCAGCTAAGTA-1-WSSS_THYst9807808-He	-24445.3	10487.3	ProxMes	12.5
CAACCTCAGCCACTAT-5386STDY7537944	-62429.9	-27431.9	Mes1		ATCCACCCATCAGTCA-1-WSSS_THYst9807808-He	-41554.7	3113.14	ProxMes	12.5
CAACCTCAGCGATAGC-5386STDY7537944	-2116.96	5690.64	Mes1		ATCCACCGTTGATCGT-1-WSSS_THYst9807808-He	-54426.6	5905.61	ProxMes	12.5
CAACCTCAGCTTATCG-5386STDY7537944	-58211.3	-29566.6	Mes1		ATCCATTAGGTAATCA-1-WSSS_THYst9807808-He	-61354	9441.87	ProxMes	12.5
CAACCTCAGGCATGGT-5386STDY7537944	-7160.21	-5974.77	Mes1		ATCCATTCATGCACTA-1-WSSS_THYst9807808-He	-32482.7	-58385.7	ProlifChon	12.5
CAACCTCAGGCTATCT-5386STDY7537944	-84427.1	-36348.7	Mes1		ATCCATTGTAACATCC-1-WSSS_THYst9807808-He	-56561.3	-131329	ProlifChon	12.5
CAACCTCGTAGCGATG-5386STDY7537944	-89939.4	-44005	OCP		ATCCATTGTAGTCCTA-1-WSSS_THYst9807808-He	-49312.1	3937.88	ProxMes	12.5
CAACCTCGTCCAAGTT-5386STDY7537944	29232.3	-655.01	Mes1		ATCCATTGTATGCGTT-1-WSSS_THYst9807808-He	-51560.2	648.102	ProxMes	12.5
CAACCTCTCACAACGT-5386STDY7537944	14657.7	-3044.15	Mes1		ATCCATTTCCACTGGG-1-WSSS_THYst9807808-He	-33772.4	-125412	ProlifChon	12.5
CAACTAGAGCTAAGAT-5386STDY7537944	-81747.8	-38780.2	Mes1		ATCCCTGAGGTCATCT-1-WSSS_THYst9807808-He	-50708.3	-31788.3	Perichon	12.5
CAACTAGCACATTTCT-5386STDY7537944	-41593.1	-19953.4	Mes1		ATCCCTGGTTCGGTAT-1-WSSS_THYst9807808-He	-36901.3	11783.5	ProxMes	12.5
CAACTAGCACGAGAGT-5386STDY7537944	4297.12	1755.32	Mes1		ATCCGTCAGGGATCAC-1-WSSS_THYst9807808-He	-29823.4	32667.2	ProxMes	12.5
CAACTAGTCAGGTTCA-5386STDY7537944	22220	5584.38	Mes1		ATCCGTCCACAGACGA-1-WSSS_THYst9807808-He	-49018.7	5495.79	ProxMes	12.5
CAACTAGTCCACTGGG-5386STDY7537944	-55831.5	-27830.2	Mes1		ATCCGTCCATGAAGGC-1-WSSS_THYst9807808-He	-18792.2	111882	Hoxc5+DermFibroProg	12.5
CAAGAAAAGCTAACAA-5386STDY7537944	6409.39	4691.32	Mes1		ATCCGTCGTATTGAGA-1-WSSS_THYst9807808-He	-43206.9	-21533.3	MesCond	12.5
CAAGAAAAGGATCGCA-5386STDY7537944	12867	6902.03	Mes1		ATCCGTCTCAGAATAG-1-WSSS_THYst9807808-He	-18797.4	156169	DermFibro	12.5
CAAGAAACACCTCGTT-5386STDY7537944	-9960.8	13870.2	Mes1		ATCCTATAGCCTGAAG-1-WSSS_THYst9807808-He	9722.94	20500.8	Meox2+Mes	12.5
CAAGAAACAGATCTGT-5386STDY7537944	-83729.8	-35517.6	Mes1		ATCCTATAGGGCAGTT-1-WSSS_THYst9807808-He	-12670.2	139516	Hoxc5+DermFibroProg	12.5
CAAGAAACAGGCTCAC-5386STDY7537944	3761.47	2641.44	Mes1		ATCCTATCATTCACAG-1-WSSS_THYst9807808-He	-47293.6	-35217.3	MesCond	12.5
CAAGAAATCTATCGCC-5386STDY7537944	-28899.9	-12607	Mes1		ATCGATGAGGTTATAG-1-WSSS_THYst9807808-He	-9522.67	-15640.3	ProxMes	12.5
CAAGAAATCTGGTATG-5386STDY7537944	-25507.6	-12500.2	Mes1		ATCGATGCACGCAAAG-1-WSSS_THYst9807808-He	-25515.5	110682	Hoxc5+DermFibroProg	12.5
CAAGATCAGATAGCAT-5386STDY7537944	-45164.2	-23963.1	Mes1		ATCGATGGTAAGATTG-1-WSSS_THYst9807808-He	-56989.9	8439.01	ProxMes	12.5
CAAGATCAGCCAGAAC-5386STDY7537944	-16720.7	1988.13	Mes1		ATCGATGGTCCTATAG-1-WSSS_THYst9807808-He	-56555.4	8779.96	ProxMes	12.5
CAAGATCAGGGCACTA-5386STDY7537944	-6663.88	2013.89	Mes1		ATCGATGTCCATCGTC-1-WSSS_THYst9807808-He	-31796.8	-76380.9	MesCond	12.5
CAAGATCCATGCCCGA-5386STDY7537944	-49241.4	-19718.4	Mes1		ATCGATGTCGAAGAAT-1-WSSS_THYst9807808-He	-64139.6	7294.82	ProxMes	12.5
CAAGATCGTCTAGCGC-5386STDY7537944	-91325.1	-38600.1	OCP		ATCGCCTCAGCGAACA-1-WSSS_THYst9807808-He	-29809.9	74062.5	Hoxc5+DermFibroProg	12.5
CAAGATCGTTCCACGG-5386STDY7537944	-7623.28	6996.85	Mes1		ATCGGATAGACAACTA-1-WSSS_THYst9807808-He	-16121.2	-13752.3	ProxMes	12.5
CAAGATCTCATTGCGA-5386STDY7537944	2785.46	4601.17	Mes1		ATCGGATAGCCACAAG-1-WSSS_THYst9807808-He	-63248.7	7847.83	ProxMes	12.5
CAAGATCTCGGCTTGG-5386STDY7537944	-181.476	337.984	Mes1		ATCGGATAGGTGCGAT-1-WSSS_THYst9807808-He	-86076.7	11267.2	ProxMes	12.5
CAAGGCCAGGGAAACA-5386STDY7537944	-33656.6	-12255.2	Mes1		ATCGGATCAACCACAT-1-WSSS_THYst9807808-He	-52217.8	-2385.88	ProxMes	12.5
CAAGGCCCAAAGCAAT-5386STDY7537944	-80028.4	-40026.9	Mes1		ATCGGATCAGAGCTAG-1-WSSS_THYst9807808-He	-45221.9	-111011	ProlifChon	12.5
CAAGGCCCATGTCCTC-5386STDY7537944	15020.5	6088.36	Mes1		ATCGGATGTGCAGATG-1-WSSS_THYst9807808-He	-46535.5	-93940.2	ProlifChon	12.5
CAAGGCCGTCCGTTAA-5386STDY7537944	-4172.58	3175.63	Mes1		ATCGGATGTTCGATTG-1-WSSS_THYst9807808-He	-153420	25448.9	ProxMes	12.5
CAAGGCCTCACAATGC-5386STDY7537944	7335.07	-163.401	Mes1		ATCGGATGTTGCATTG-1-WSSS_THYst9807808-He	-21293.6	92599.3	Hoxc5+DermFibroProg	12.5
CAAGGCCTCCAACCAA-5386STDY7537944	-98021.1	-39293.8	Mes1		ATCGGCGAGAATCGTA-1-WSSS_THYst9807808-He	-67872.2	-143518	ProlifChon	12.5
CAAGGCCTCTCTGAGA-5386STDY7537944	-87055.3	-49063.8	OCP		ATCGGCGCAAGAATAC-1-WSSS_THYst9807808-He	-48696.2	9161.13	ProxMes	12.5
CAAGGCCTCTGTACGA-5386STDY7537944	-8332.69	-807.973	Mes1		ATCGGCGGTAAGCGGT-1-WSSS_THYst9807808-He	-49692.5	14288.7	ProxMes	12.5
CAAGTTGAGAACTCGG-5386STDY7537944	1653	5131.27	Mes1		ATCGGCGGTTAGAAGT-1-WSSS_THYst9807808-He	-22942.1	110597	Hoxc5+DermFibroProg	12.5
CAAGTTGCACAGCGTC-5386STDY7537944	-84311.9	-41575.2	Mes1		ATCGGCGTCAGCTGTA-1-WSSS_THYst9807808-He	28427.1	14788.5	EarlyDistalMes	12.5
CAAGTTGCATTACCTT-5386STDY7537944	-1551.47	-1963.49	Mes1		ATCGTAGAGTATAGGT-1-WSSS_THYst9807808-He	-35006.6	-40076.5	ProlifChon	12.5
CAAGTTGGTAAACACA-5386STDY7537944	-83557.1	-38751.2	Mes1		ATCGTAGCATGGAATA-1-WSSS_THYst9807808-He	-67814.5	-144503	ProlifChon	12.5
CAAGTTGGTTACGACT-5386STDY7537944	-86062.1	-36333.3	Mes1		ATCGTAGGTAGACAGC-1-WSSS_THYst9807808-He	-64365	8012.9	ProxMes	12.5
CAAGTTGTCTCCCTGA-5386STDY7537944	14272.4	29755	Mes1		ATCGTAGTCCTCACGT-1-WSSS_THYst9807808-He	-66579.4	-130071	ProlifChon	12.5
CACAAACAGATACACA-5386STDY7537944	-66700.8	-32926.2	Mes1		ATCGTCCAGTTATGGA-1-WSSS_THYst9807808-He	-72695.5	8382.64	MesCond	12.5
CACAAACGTCGCATCG-5386STDY7537944	-7016.68	10446.5	Mes1		ATCGTCCCAGAGGTTG-1-WSSS_THYst9807808-He	-54590.2	7285.87	ProxMes	12.5
CACAAACTCAACACTG-5386STDY7537944	-50482.1	-24612.6	Mes1		ATCGTCCGTGATTCTG-1-WSSS_THYst9807808-He	-82040.2	-12801.9	ProxMes	12.5
CACAAACTCGCAAACT-5386STDY7537944	-12841	8542.04	Mes1		ATCGTCCTCCATCTAT-1-WSSS_THYst9807808-He	-22548.8	118387	Hoxc5+DermFibroProg	12.5
CACACAAAGAGATGAG-5386STDY7537944	-24171.9	-8971.15	Mes1		ATCGTCCTCTTAGTTC-1-WSSS_THYst9807808-He	-69110.2	7405.89	ProxMes	12.5
CACACAAAGTGACATA-5386STDY7537944	-14040.7	1254.39	Mes1		ATCGTGAAGGCTCACC-1-WSSS_THYst9807808-He	-29374.1	-85102.9	MesCond	12.5
CACACAAGTTGGTTTG-5386STDY7537944	18441.2	8284.6	Mes1		ATCGTGATCGTTCAGA-1-WSSS_THYst9807808-He	-35192	7650.07	ProxMes	12.5
CACACAATCCTTAATC-5386STDY7537944	-82147.5	-40227.9	Mes1		ATCGTGATCTTCCCAG-1-WSSS_THYst9807808-He	-39845.5	-5268.49	ProxMes	12.5
CACACCTAGCCTATGT-5386STDY7537944	-12991.5	44283.3	ISL1+Mes		ATCTCTAAGGGCGAAG-1-WSSS_THYst9807808-He	-70765.6	7853.88	ProxMes	12.5
CACACCTAGGAGCGTT-5386STDY7537944	4566.08	1212.12	Mes1		ATCTCTAAGGTGCTAG-1-WSSS_THYst9807808-He	-72999.8	72794	Hoxc5+DermFibroProg	12.5
CACACCTAGGCTAGGT-5386STDY7537944	-84380.2	-35889.8	Mes1		ATCTCTACAACTCGTA-1-WSSS_THYst9807808-He	-109792	39731.5	ProxMes	12.5
CACACCTCAGACAAGC-5386STDY7537944	13177.7	-2274.13	Mes1		ATCTCTACATTGAAAG-1-WSSS_THYst9807808-He	-92074.4	-31286.6	ProxMes	12.5
CACACCTCATTACCTT-5386STDY7537944	-3300.03	2862.57	Mes1		ATCTTCAAGCGACATG-1-WSSS_THYst9807808-He	-31339.2	-3415.87	ProxMes	12.5
CACACCTGTCTAGGTT-5386STDY7537944	-73271.4	43105.6	DistalMes		ATCTTCACATCTCGTC-1-WSSS_THYst9807808-He	-83703.8	-146293	PrehyperChon	12.5
CACACCTGTGAACCTT-5386STDY7537944	4906.66	1850.98	Mes1		ATCTTCATCCATTTCA-1-WSSS_THYst9807808-He	-76013.6	17418.1	ProxMes	12.5
CACACCTGTTCGAATC-5386STDY7537944	-75739.1	-32314.9	Mes1		ATCTTCATCGACCACG-1-WSSS_THYst9807808-He	-50542.7	44593.6	Hoxc5+DermFibroProg	12.5
CACACCTTCGAACTGT-5386STDY7537944	-31883.8	-15421.5	Mes1		ATGAAAGCACCACATA-1-WSSS_THYst9807808-He	-61139.3	-140167	ProlifChon	12.5
CACACCTTCGGTCTAA-5386STDY7537944	-10855.3	9818.49	Mes1		ATGAAAGGTCTGTGCG-1-WSSS_THYst9807808-He	-7472.73	-112988	InterZone	12.5
CACACTCAGAATTCCC-5386STDY7537944	24406.5	7266.06	Mes1		ATGAAAGGTGGCCCAT-1-WSSS_THYst9807808-He	-51115.5	20542.8	Mfap5+Fibro	12.5
CACACTCAGCACGCCT-5386STDY7537944	-3063.62	23790.7	Mes1		ATGACCAAGCAGAAAG-1-WSSS_THYst9807808-He	-55738.1	8579.95	ProxMes	12.5
CACACTCCATTGGTAC-5386STDY7537944	-879.414	22917.9	STMN2+Fibro		ATGACCAAGCCGTAAG-1-WSSS_THYst9807808-He	-61566.7	-140519	ProlifChon	12.5
CACACTCGTCATATGC-5386STDY7537944	-8394.35	781.132	Mes1		ATGACCACAAGACCTT-1-WSSS_THYst9807808-He	-74666.6	-79044.6	Perichon	12.5
CACACTCGTGTGTGCC-5386STDY7537944	22770.3	-3106.76	Mes1		ATGACCAGTGGCCACT-1-WSSS_THYst9807808-He	-41398.7	1247.31	ProxMes	12.5
CACACTCGTTAAGACA-5386STDY7537944	15405.1	-2919.29	Mes1		ATGACCATCTTGGTCC-1-WSSS_THYst9807808-He	-18515.8	120797	Hoxc5+DermFibroProg	12.5
CACACTCGTTAGGGTG-5386STDY7537944	2418.03	2100.59	Mes1		ATGAGGGAGACGCAGT-1-WSSS_THYst9807808-He	-32921.6	-130408	ProlifChon	12.5
CACAGGCAGACAAGCC-5386STDY7537944	-7546.93	8763.84	Mes1		ATGAGGGAGGGAGATA-1-WSSS_THYst9807808-He	-14296.5	-23527.7	ProlifChon	12.5
CACAGGCAGATGAGAG-5386STDY7537944	8298.9	72.637	Mes1		ATGAGGGCAGAATCGG-1-WSSS_THYst9807808-He	-54057.3	-1266.04	MesCond	12.5
CACAGGCAGGTGATAT-5386STDY7537944	-293.167	3343.3	Mes1		ATGAGGGGTAGACAGC-1-WSSS_THYst9807808-He	-79418	12361.1	MesCond	12.5
CACAGGCCAAGCGAGT-5386STDY7537944	-24756.1	-9326	Mes1		ATGAGGGGTAGTCACT-1-WSSS_THYst9807808-He	-11796.2	-127501	InterZone	12.5
CACAGGCCAATCGGTT-5386STDY7537944	-73908	-34208.3	MesCond		ATGAGGGGTGTTTGCA-1-WSSS_THYst9807808-He	-21272	88432.2	Hoxc5+DermFibroProg	12.5
CACAGGCCATCGTCGG-5386STDY7537944	-66088.4	-32377.8	OCP		ATGAGTCAGACTGTTC-1-WSSS_THYst9807808-He	-23458.5	90739.1	Hoxc5+DermFibroProg	12.5
CACAGGCGTAAACGCG-5386STDY7537944	-3339.31	8748.06	Mes1		ATGAGTCCAATGTCTG-1-WSSS_THYst9807808-He	-30999.5	55193.3	Hoxc5+DermFibroProg	12.5
CACAGGCTCCTCTAGC-5386STDY7537944	10643.5	5903.55	Mes1		ATGAGTCTCACCATGA-1-WSSS_THYst9807808-He	-42160.5	-41271.8	MesCond	12.5
CACAGGCTCGCAAACT-5386STDY7537944	-77265.8	-41433.9	Mes1		ATGAGTCTCATTTGCT-1-WSSS_THYst9807808-He	-21638.9	-4398.81	ProxMes	12.5
CACAGTAAGACTCGGA-5386STDY7537944	-70123.4	-33964.9	Mes1		ATGAGTCTCTCATAGG-1-WSSS_THYst9807808-He	-34285.1	95905.6	Hoxc5+DermFibroProg	12.5
CACAGTAAGATGTTAG-5386STDY7537944	15980.5	-807.07	Mes1		ATGATCGCACGACAGA-1-WSSS_THYst9807808-He	-57475.3	-129116	ProlifChon	12.5
CACAGTACAAAGGAAG-5386STDY7537944	-52025.1	32043.5	RDH10+DistalMes		ATGATCGGTCCCTAAA-1-WSSS_THYst9807808-He	-41242	5996.26	ProxMes	12.5
CACAGTACACGTAAGG-5386STDY7537944	-1987.69	13415	Mes1		ATGATCGGTCTTGCGG-1-WSSS_THYst9807808-He	-59382.6	8173.23	ProxMes	12.5
CACAGTACATGTAGTC-5386STDY7537944	-13321	9505.11	TransMes		ATGATCGGTGATACCT-1-WSSS_THYst9807808-He	-42558.9	2696.63	ProxMes	12.5
CACAGTAGTAACGTTC-5386STDY7537944	22123	-5382.5	Mes1		ATGATCGGTTCGGCTG-1-WSSS_THYst9807808-He	23017.5	42966.2	EarlyDistalMes	12.5
CACAGTAGTAGGGACT-5386STDY7537944	-12854.6	23935.9	STMN2+Fibro		ATGCATGCAATTCTCT-1-WSSS_THYst9807808-He	-38514.2	-6074.63	ProxMes	12.5
CACAGTAGTTGCGTTA-5386STDY7537944	-46136.6	-20219.1	Mes1		ATGCATGCAGGAGGAG-1-WSSS_THYst9807808-He	7399.83	24697.3	ProxMes	12.5
CACAGTATCAAGCCTA-5386STDY7537944	12392.5	5086.11	Mes1		ATGCATGCATCTAACG-1-WSSS_THYst9807808-He	-69460.8	-137699	ProlifChon	12.5
CACAGTATCACAAACC-5386STDY7537944	985.951	-5241.53	Mes1		ATGCATGCATGCCGGT-1-WSSS_THYst9807808-He	-65954.8	-143416	ProlifChon	12.5
CACAGTATCTCGATGA-5386STDY7537944	11434.1	3504.37	Mes1		ATGCATGGTATCACGT-1-WSSS_THYst9807808-He	-55345.9	6304.02	ProxMes	12.5
CACATAGAGCGTCTAT-5386STDY7537944	-16814.5	6323.4	Mes1		ATGCCTCAGGATATAC-1-WSSS_THYst9807808-He	-76067.2	-80234.7	Perichon	12.5
CACATAGAGTGTCTCA-5386STDY7537944	-67783.1	-30405.5	Mes1		ATGCCTCCACGACGTC-1-WSSS_THYst9807808-He	-51257.6	6744.66	ProxMes	12.5
CACATAGCACACGCTG-5386STDY7537944	27062.8	-8494.07	Mes1		ATGCCTCCATCTAGAC-1-WSSS_THYst9807808-He	-38122.8	8334.44	ProxMes	12.5
CACATAGCATCCGGGT-5386STDY7537944	-18638.5	-6617.34	Mes1		ATGCCTCTCAGAACCT-1-WSSS_THYst9807808-He	-14536.4	11310.3	ProxMes	12.5
CACATTTAGACTAAGT-5386STDY7537944	22215.7	12857.3	Mes1		ATGCGATCAGGCGTTC-1-WSSS_THYst9807808-He	-33993.2	4620.6	ProxMes	12.5
CACATTTAGGCTCAGA-5386STDY7537944	22359.3	-5939.18	Mes2		ATGCGATGTACCTGTA-1-WSSS_THYst9807808-He	-75703.7	18484	ProxMes	12.5
CACATTTAGTACATGA-5386STDY7537944	-6216.96	6402.77	Mes1		ATGCGATGTAGGATAT-1-WSSS_THYst9807808-He	-4632.54	-45291.4	InterZone	12.5
CACATTTCAGTTCATG-5386STDY7537944	-20888.2	-7690.95	Mes1		ATGCGATTCCTACAAG-1-WSSS_THYst9807808-He	-28418.4	-110496	MesCond	12.5
CACATTTGTCGGCACT-5386STDY7537944	17049.5	-4572.92	Mes1		ATGCGATTCTGCTTAT-1-WSSS_THYst9807808-He	-46869.1	-35546	Perichon	12.5
CACATTTGTGCAACTT-5386STDY7537944	-35933.7	-12677.5	Mes1		ATGGAGGCAAGAGTGC-1-WSSS_THYst9807808-He	-40340.7	-30759	Perichon	12.5
CACATTTTCAAGCCTA-5386STDY7537944	-104379	-45929.6	ChondroProg		ATGGAGGCAGCACAGA-1-WSSS_THYst9807808-He	-54816.4	60494	Hoxc5+DermFibroProg	12.5
CACATTTTCATTGCCC-5386STDY7537944	-11869.9	9273.87	Mes1		ATGGAGGGTCGAACAG-1-WSSS_THYst9807808-He	-56035.9	-134991	ProlifChon	12.5
CACCACTAGCTAGCCC-5386STDY7537944	32500.7	5266.91	Mes1		ATGGAGGGTCGTTTCC-1-WSSS_THYst9807808-He	-24461.7	28596.6	Hoxc5+DermFibroProg	12.5
CACCACTCACAGGAGT-5386STDY7537944	-9600.94	-3906.49	Mes1		ATGGAGGTCATTTCGT-1-WSSS_THYst9807808-He	-9803.13	20229.6	ProxMes	12.5
CACCACTGTCCAGTTA-5386STDY7537944	445.893	-2878.22	Mes1		ATGGATCAGCCTTTCC-1-WSSS_THYst9807808-He	-47255	5907.88	ProxMes	12.5
CACCACTTCAGTTCGA-5386STDY7537944	-8013.64	31318.5	STMN2+Fibro		ATGGATCCACAGCTGC-1-WSSS_THYst9807808-He	-36623	50608.5	Hoxc5+DermFibroProg	12.5
CACCACTTCATCGGAT-5386STDY7537944	-52947.8	-25653.5	Mes1		ATGGATCCACCGTGGT-1-WSSS_THYst9807808-He	-26676.9	8569.6	ProxMes	12.5
CACCACTTCCGTCATC-5386STDY7537944	-1116.34	9045.17	Mes1		ATGGATCCAGAGTCTT-1-WSSS_THYst9807808-He	-21799.2	-21403.6	MesCond	12.5
CACCACTTCCTTGCCA-5386STDY7537944	-3702.56	6348.76	Mes1		ATGGATCCAGGCGTTC-1-WSSS_THYst9807808-He	-25751.4	-40184.8	MesCond	12.5
CACCACTTCGGCCGAT-5386STDY7537944	-4028.11	15415.9	STMN2+Fibro		ATGGATCGTAACCCGC-1-WSSS_THYst9807808-He	-55951.8	-123926	ProlifChon	12.5
CACCAGGAGACTACAA-5386STDY7537944	-24747.3	11973.7	Mes1		ATGGATCGTAGAGTTA-1-WSSS_THYst9807808-He	-50453.4	-38608	MesCond	12.5
CACCAGGAGCGTGAGT-5386STDY7537944	26575.4	-42.4083	Mes1		ATGGATCGTCTAACGT-1-WSSS_THYst9807808-He	-19675.5	23309.2	ProxMes	12.5
CACCAGGAGTCCTCCT-5386STDY7537944	-8450.78	1979.89	Mes1		ATGGGAGCAGTGGCTC-1-WSSS_THYst9807808-He	-12796.2	136894	Hoxc5+DermFibroProg	12.5
CACCAGGAGTCTTGCA-5386STDY7537944	25062	4665.96	Mes1		ATGGGAGCATGATAGA-1-WSSS_THYst9807808-He	-111944	64966.4	MesCond	12.5
CACCAGGCATTCTCAT-5386STDY7537944	-2131.91	-3395.19	Mes1		ATGGGAGGTATACGGG-1-WSSS_THYst9807808-He	-16059.1	132533	Hoxc5+DermFibroProg	12.5
CACCAGGGTAAGAGAG-5386STDY7537944	-8973.45	40129.1	STMN2+Fibro		ATGGGAGGTTGGCCGT-1-WSSS_THYst9807808-He	-39527.1	10041.6	ProxMes	12.5
CACCAGGGTATAGGGC-5386STDY7537944	4050.96	3964.71	Mes1		ATGGGAGTCAGAACCT-1-WSSS_THYst9807808-He	-70768.9	-146200	PrehyperChon	12.5
CACCAGGGTCGTTGTA-5386STDY7537944	-78541.3	-40967.1	Mes1		ATGGGAGTCCCTATTA-1-WSSS_THYst9807808-He	-63036.2	-9863.86	ProxMes	12.5
CACCAGGGTGCAGACA-5386STDY7537944	-23976	-9254.84	Mes1		ATGGGTTAGGTGCTTT-1-WSSS_THYst9807808-He	-46838.9	14599.8	ProxMes	12.5
CACCAGGTCACGCATA-5386STDY7537944	6623.76	1761.05	Mes1		ATGGGTTCACGCGCTA-1-WSSS_THYst9807808-He	-42265.6	-95471.6	ProlifChon	12.5
CACCAGGTCCACTCCA-5386STDY7537944	-13389	38971.7	STMN2+Fibro		ATGGGTTCAGGTGACA-1-WSSS_THYst9807808-He	-63999	12488.1	ProxMes	12.5
CACCAGGTCGTTTAGG-5386STDY7537944	-6984.09	2033.58	Mes1		ATGGGTTCATCGCTAA-1-WSSS_THYst9807808-He	-30406.3	68452.5	Hoxc5+DermFibroProg	12.5
CACCTTGAGCGATAGC-5386STDY7537944	-69527.8	43748.6	Mes4		ATGGGTTGTGCTGATT-1-WSSS_THYst9807808-He	-48078.7	3592.55	ProxMes	12.5
CACCTTGGTCGGCATC-5386STDY7537944	-11102.1	6069.07	Mes1		ATGGGTTGTGGCGCTT-1-WSSS_THYst9807808-He	-78709.5	13475.7	MesCond	12.5
CACCTTGGTGGGTCAA-5386STDY7537944	2187.53	19846.8	STMN2+Fibro		ATGGTTGAGCGAGTCA-1-WSSS_THYst9807808-He	-25501.4	67217.8	Hoxc5+DermFibroProg	12.5
CACCTTGGTTAAGACA-5386STDY7537944	-15718.5	117230	HOXC5+DermFibroProg		ATGGTTGCAAGAGCTG-1-WSSS_THYst9807808-He	-31307.3	103177	Hoxc5+DermFibroProg	12.5
CACCTTGGTTTGTGTG-5386STDY7537944	15629.1	3425.66	Mes1		ATGGTTGCACAAGCCC-1-WSSS_THYst9807808-He	-62656.5	7561.06	ProxMes	12.5
CACCTTGTCAAGGTAA-5386STDY7537944	-7550.3	-2241.46	Mes1		ATGGTTGCACCTGCTT-1-WSSS_THYst9807808-He	-23222.7	112100	Hoxc5+DermFibroProg	12.5
CACCTTGTCCTTGCCA-5386STDY7537944	5324.91	5695.46	Mes1		ATGGTTGCAGGACATG-1-WSSS_THYst9807808-He	-88634.7	9276.7	ProxMes	12.5
CACCTTGTCTCACATT-5386STDY7537944	-5369.4	-3358.06	Mes1		ATGGTTGGTCACTCGG-1-WSSS_THYst9807808-He	-9534.33	5620.6	ProxMes	12.5
CACCTTGTCTGTCTCG-5386STDY7537944	-12956.2	29303.7	STMN2+Fibro		ATGGTTGGTCCTACGG-1-WSSS_THYst9807808-He	-48800.8	15567.7	ProxMes	12.5
CACTCCAAGACTAGGC-5386STDY7537944	-103351	-47745.7	OCP		ATGGTTGGTTAAACCC-1-WSSS_THYst9807808-He	16164	32834.7	EarlyDistalMes	12.5
CACTCCAAGATAGGAG-5386STDY7537944	-18752.9	5006.45	Mes1		ATGGTTGTCTTGCAGA-1-WSSS_THYst9807808-He	-20685.2	71552.8	Hoxc5+DermFibroProg	12.5
CACTCCACACTATCTT-5386STDY7537944	-28662.9	51776.7	STMN2+Fibro		ATGTCCCAGGCTTCCG-1-WSSS_THYst9807808-He	-50411.6	-574.802	ProxMes	12.5
CACTCCACAGGGTATG-5386STDY7537944	-1195.55	12014.9	Mes1		ATGTCCCCACGACGTC-1-WSSS_THYst9807808-He	-60575.5	-134767	ProlifChon	12.5
CACTCCACATTCTCAT-5386STDY7537944	-13067.4	-1991.27	Mes1		ATGTCCCCACTTCAAG-1-WSSS_THYst9807808-He	25849.7	51390.5	EarlyDistalMes	12.5
CACTCCAGTAAACCTC-5386STDY7537944	-11978.4	15065.1	Mes1		ATGTCCCCAGTAGTGG-1-WSSS_THYst9807808-He	-40724.1	-59600	MesCond	12.5
CACTCCATCGCGCCAA-5386STDY7537944	21085.2	8329.95	Mes1		ATGTCCCCATCTGTTT-1-WSSS_THYst9807808-He	-31055.2	-51982.2	ProlifChon	12.5
CACTCCATCTATCGCC-5386STDY7537944	-99042.9	-38731.4	Mes1		ATGTCCCGTACCTTCC-1-WSSS_THYst9807808-He	-83840.9	8557.51	ProxMes	12.5
CACTCCATCTTGTACT-5386STDY7537944	-6870	-4243.72	Mes1		ATGTCCCGTCAGACGA-1-WSSS_THYst9807808-He	-44948.8	29231.8	ProxMes	12.5
CAGAATCCACGCCAGT-5386STDY7537944	-85406.1	-36102.1	Mes1		ATGTCCCGTGATACTC-1-WSSS_THYst9807808-He	-46148.1	3559.93	ProxMes	12.5
CAGAATCGTCATCCCT-5386STDY7537944	-41842.7	-21152.7	Mes1		ATGTCCCGTTTCCAAG-1-WSSS_THYst9807808-He	-3629.99	-5481.76	ProxMes	12.5
CAGAATCGTCTAACGT-5386STDY7537944	-77614.1	-33855.5	Mes1		ATGTCCCTCCATCTGC-1-WSSS_THYst9807808-He	-45887.3	-50111.6	MesCond	12.5
CAGAATCGTTGGAGGT-5386STDY7537944	-53560.4	-25981	Mes1		ATGTCCCTCCTATTGT-1-WSSS_THYst9807808-He	-49389.2	1008.41	ProxMes	12.5
CAGAATCTCACAGTAC-5386STDY7537944	443.011	4085.27	Mes1		ATGTCTTAGACCAAGC-1-WSSS_THYst9807808-He	-49181.7	-7456.97	ProxMes	12.5
CAGAATCTCCTCTAGC-5386STDY7537944	-27527.3	-14010.8	Mes1		ATGTCTTAGTGGACTG-1-WSSS_THYst9807808-He	-32824.2	46399.5	Hoxc5+DermFibroProg	12.5
CAGAATCTCGTCTGCT-5386STDY7537944	1386.11	1123.63	Mes1		ATGTCTTCACTGTGTA-1-WSSS_THYst9807808-He	-16625.2	-22814.9	ProlifChon	12.5
CAGAATCTCTGGTATG-5386STDY7537944	-5143.96	7559.7	Mes1		ATGTCTTGTGCGGCTT-1-WSSS_THYst9807808-He	-29161.5	-643.519	ProxMes	12.5
CAGAGAGAGCTGAACG-5386STDY7537944	2440.68	-5462.56	Mes1		ATGTCTTTCTGAGGCC-1-WSSS_THYst9807808-He	-79551.6	11333.6	ProxMes	12.5
CAGAGAGAGGCAATTA-5386STDY7537944	-80255.6	-34813.7	Mes1		ATTACCTAGAAGTCCG-1-WSSS_THYst9807808-He	-73217.2	12970.1	ProxMes	12.5
CAGAGAGCAATCTACG-5386STDY7537944	-49246	-20994.1	Mes1		ATTACCTGTATGCGGA-1-WSSS_THYst9807808-He	-37710.2	749.962	ProxMes	12.5
CAGAGAGCAGATTGCT-5386STDY7537944	-13358.8	22459.6	ISL1+Mes		ATTACTCCAAACTCGT-1-WSSS_THYst9807808-He	-49948.5	15119.5	ProxMes	12.5
CAGAGAGCAGGGTACA-5386STDY7537944	-1815.72	9460.08	STMN2+Fibro		ATTACTCCATCTGGGC-1-WSSS_THYst9807808-He	-135164	19061.1	ProxMes	12.5
CAGAGAGCATATGGTC-5386STDY7537944	-27209.5	10429.9	TransMes		ATTACTCGTGGATTTC-1-WSSS_THYst9807808-He	-6890.34	18983.4	ProxMes	12.5
CAGAGAGGTCGGCATC-5386STDY7537944	8011.09	852.864	Mes1		ATTACTCGTTGCTCAA-1-WSSS_THYst9807808-He	-40229.7	14937.2	ProxMes	12.5
CAGAGAGGTTACGCGC-5386STDY7537944	-11011	26978.1	STMN2+Fibro		ATTATCCAGACATATG-1-WSSS_THYst9807808-He	-34644.3	-6755.72	ProxMes	12.5
CAGAGAGTCTACCAGA-5386STDY7537944	-20270.7	31135.9	STMN2+Fibro		ATTATCCCACACCGCA-1-WSSS_THYst9807808-He	-18837.7	115301	Hoxc5+DermFibroProg	12.5
CAGATCAAGAATGTTG-5386STDY7537944	-6687.26	-4008.05	Mes1		ATTATCCGTACTGCCG-1-WSSS_THYst9807808-He	-101706	42657.4	ProxMes	12.5
CAGATCAAGAGTCTGG-5386STDY7537944	-5914.49	6977.31	Mes1		ATTATCCTCAGGCGAA-1-WSSS_THYst9807808-He	-8760.69	-480.402	ProxMes	12.5
CAGATCAAGGATTCGG-5386STDY7537944	-23149.6	-8965.58	Mes1		ATTCACTAGACTCAAA-1-WSSS_THYst9807808-He	-48069.2	-115385	ProlifChon	12.5
CAGATCAAGGGTCTCC-5386STDY7537944	-68211.1	-33125.2	Mes1		ATTCACTAGCGACTTT-1-WSSS_THYst9807808-He	11790.5	30978	ProxMes	12.5
CAGATCAAGTCGAGTG-5386STDY7537944	21887.2	-2720.42	Mes1		ATTCACTCATCACAGT-1-WSSS_THYst9807808-He	-28375.3	-77195.1	MesCond	12.5
CAGATCAAGTGTGAAT-5386STDY7537944	-8461.57	-3536.63	Mes1		ATTCACTGTATTCCTT-1-WSSS_THYst9807808-He	-52931.8	-120191	ProlifChon	12.5
CAGATCACAATGGTCT-5386STDY7537944	-25715.3	17029.1	TransMes		ATTCACTGTCACAGAG-1-WSSS_THYst9807808-He	-62405	-138968	ProlifChon	12.5
CAGATCACACAGCGTC-5386STDY7537944	-10870.3	1206.03	Mes1		ATTCACTGTGTCCTAA-1-WSSS_THYst9807808-He	-30299.7	-68386.6	ProlifChon	12.5
CAGATCACAGCCTTGG-5386STDY7537944	-107134	-40549.6	Mes1		ATTCACTGTTGTAAAG-1-WSSS_THYst9807808-He	-64485.9	16663.2	ProxMes	12.5
CAGATCAGTCTGCCAG-5386STDY7537944	12577.1	1600.19	Mes1		ATTCACTTCTTGGGCG-1-WSSS_THYst9807808-He	-8895.85	26812.8	Hoxc5+DermFibroProg	12.5
CAGATCAGTGTAATGA-5386STDY7537944	4867.42	630.853	Mes1		ATTCAGGAGATTAGAC-1-WSSS_THYst9807808-He	-92468.7	26323.1	ProxMes	12.5
CAGATCATCCTTCAAT-5386STDY7537944	15498.9	168.643	Mes1		ATTCAGGAGGCTAGCA-1-WSSS_THYst9807808-He	-52266.6	8353.41	ProxMes	12.5
CAGATCATCTCAACTT-5386STDY7537944	-96127	-41312.8	OCP		ATTCAGGCACGCTATA-1-WSSS_THYst9807808-He	-41144.5	-9341.05	ProxMes	12.5
CAGCAGCAGCCCAGCT-5386STDY7537944	9482.95	-223.342	Mes1		ATTCAGGCACTGATTG-1-WSSS_THYst9807808-He	-35015.2	102954	Hoxc5+DermFibroProg	12.5
CAGCAGCAGGTGTGGT-5386STDY7537944	-7630.15	29096.8	STMN2+Fibro		ATTCAGGCAGAGGACT-1-WSSS_THYst9807808-He	-72686.1	11847.6	ProxMes	12.5
CAGCAGCGTACAGCAG-5386STDY7537944	21585.4	-3807.17	Mes1		ATTCAGGGTTTCGGCG-1-WSSS_THYst9807808-He	-76960.5	133353	Dpt+Fibro	12.5
CAGCAGCGTTACGTCA-5386STDY7537944	1657	4010.48	Mes1		ATTCAGGTCAAGCCCG-1-WSSS_THYst9807808-He	-66307.9	-148150	RestingChon	12.5
CAGCAGCTCAATCTCT-5386STDY7537944	-38974.6	-16253.4	Mes1		ATTCAGGTCCATTGGA-1-WSSS_THYst9807808-He	-6910.19	9502.4	ProxMes	12.5
CAGCAGCTCTGCGGCA-5386STDY7537944	-9056.33	9607.29	Mes1		ATTCAGGTCGGAGTAG-1-WSSS_THYst9807808-He	-63841.3	13229.3	ProxMes	12.5
CAGCATAAGATCGGGT-5386STDY7537944	-15238.6	30052.2	Mes1		ATTCATCAGAGGATCC-1-WSSS_THYst9807808-He	-23033.3	5015.08	ProxMes	12.5
CAGCATAAGCTAAGAT-5386STDY7537944	-12532.3	14441.1	TransMes		ATTCATCAGGTGATCG-1-WSSS_THYst9807808-He	34092	3549.81	ProxMes	12.5
CAGCATAAGGGATGGG-5386STDY7537944	16614.9	10790.9	Mes1		ATTCATCCACACCGCA-1-WSSS_THYst9807808-He	-36292.9	-32362.3	ProxMes	12.5
CAGCATAAGGTGCAAC-5386STDY7537944	-11816.2	13130	Mes1		ATTCATCCACTGGAAG-1-WSSS_THYst9807808-He	-92607.4	10105.2	ProxMes	12.5
CAGCATACACGAAGCA-5386STDY7537944	-43159.6	-19313	Mes1		ATTCATCCATGATCTG-1-WSSS_THYst9807808-He	-23581.5	-82092.6	InterZone	12.5
CAGCATACAGTGAGTG-5386STDY7537944	-8993.56	21456.7	STMN2+Fibro		ATTCATCCATTACGGT-1-WSSS_THYst9807808-He	-29956	-41937.8	ProlifChon	12.5
CAGCATACATGCCTAA-5386STDY7537944	-76058.7	-35953	OCP		ATTCATCGTCGCCACA-1-WSSS_THYst9807808-He	-8567.1	23315.8	ProxMes	12.5
CAGCATACATTTGCCC-5386STDY7537944	-9787.91	26071.3	TransMes		ATTCATCGTTCTTGTT-1-WSSS_THYst9807808-He	-60884.2	14238.1	ProxMes	12.5
CAGCATAGTAACGCGA-5386STDY7537944	21355.7	-4604.02	Mes1		ATTCATCTCTACTTCA-1-WSSS_THYst9807808-He	-32905.2	5566.28	ProxMes	12.5
CAGCATAGTGTTTGGT-5386STDY7537944	10429.2	13056.8	Mes1		ATTCATCTCTATACTC-1-WSSS_THYst9807808-He	-14473.8	-49913.8	InterZone	12.5
CAGCATATCAGCGATT-5386STDY7537944	-60512.6	-28164.6	Mes1		ATTCCATAGGATGGCT-1-WSSS_THYst9807808-He	-65729.7	11211.5	ProxMes	12.5
CAGCATATCTCTGTCG-5386STDY7537944	-49936.2	-23983.7	Mes1		ATTCCATGTCCACAGC-1-WSSS_THYst9807808-He	-114151	57413.9	Mfap5+Fibro	12.5
CAGCCGAAGCCAACAG-5386STDY7537944	-70998.9	-31862.5	Mes1		ATTCCATGTGAACCGA-1-WSSS_THYst9807808-He	-47573.4	9206.33	ProxMes	12.5
CAGCCGAAGGCGACAT-5386STDY7537944	-2306	-3602.48	Mes1		ATTCCCGAGAGTGTTA-1-WSSS_THYst9807808-He	-30245.9	96612.2	Hoxc5+DermFibroProg	12.5
CAGCCGAAGTACGTAA-5386STDY7537944	-20585.2	10260.1	Mes1		ATTCCCGGTGTACATC-1-WSSS_THYst9807808-He	-5822.56	24401.4	Hoxc5+DermFibroProg	12.5
CAGCCGACAAGAGGCT-5386STDY7537944	16953.1	-2741	Mes1		ATTCCCGTCTCCTACG-1-WSSS_THYst9807808-He	-56624.7	-135835	ProlifChon	12.5
CAGCCGACAATGTTGC-5386STDY7537944	-1500.09	5942.14	Mes1		ATTCCTAAGACCATGG-1-WSSS_THYst9807808-He	-49485.6	-14512.7	MesCond	12.5
CAGCCGACATACTCTT-5386STDY7537944	17297.9	6098.99	Mes1		ATTCCTAAGGATACCG-1-WSSS_THYst9807808-He	-26625.5	81497.3	Hoxc5+DermFibroProg	12.5
CAGCCGACATATGAGA-5386STDY7537944	-65981.6	-32378.9	Mes1		ATTCCTAGTATCCTCC-1-WSSS_THYst9807808-He	-32949	29173.9	ProxMes	12.5
CAGCCGACATTGAGCT-5386STDY7537944	-83227.1	-23036.2	Mes1		ATTCCTAGTCAGACTT-1-WSSS_THYst9807808-He	-17038.2	123630	Hoxc5+DermFibroProg	12.5
CAGCCGAGTCACCTAA-5386STDY7537944	6540.89	25698.5	Mes1		ATTCCTATCAAGAGTA-1-WSSS_THYst9807808-He	-15747.8	132320	Hoxc5+DermFibroProg	12.5
CAGCCGAGTCGTCTTC-5386STDY7537944	3911.83	-676.384	Mes1		ATTCCTATCATGTCTT-1-WSSS_THYst9807808-He	-58511.8	-579.422	MesCond	12.5
CAGCCGAGTGTATGGG-5386STDY7537944	-87096	-41478.3	Mes1		ATTCCTATCCTGGTCT-1-WSSS_THYst9807808-He	-14927.1	153835	DermFibro	12.5
CAGCCGAGTTAAGGGC-5386STDY7537944	-1784.49	23162.4	STMN2+Fibro		ATTCGTTAGTGACCTT-1-WSSS_THYst9807808-He	-52332.7	645.865	ProxMes	12.5
CAGCCGATCATTTGGG-5386STDY7537944	17953.4	-8207.52	Mes1		ATTCGTTCACGACCTG-1-WSSS_THYst9807808-He	-71683.8	13304.9	ProxMes	12.5
CAGCCGATCCCTCAGT-5386STDY7537944	-27248.7	-12874.5	Mes1		ATTCGTTGTATCGTGT-1-WSSS_THYst9807808-He	-6870.71	-10372.5	ProxMes	12.5
CAGCCGATCGAATGCT-5386STDY7537944	-4324.89	-3038.8	Mes1		ATTCGTTGTGGCTAGA-1-WSSS_THYst9807808-He	-25515.3	26197.7	Hoxc5+DermFibroProg	12.5
CAGCGACAGCGATAGC-5386STDY7537944	-7251.61	13505.2	Mes1		ATTCGTTTCCCTAGGG-1-WSSS_THYst9807808-He	-36367.2	97505.6	Hoxc5+DermFibroProg	12.5
CAGCGACAGGCATGGT-5386STDY7537944	-25663.8	-10496.9	Mes1		ATTCGTTTCTGGTTGA-1-WSSS_THYst9807808-He	-59211.1	7858.63	ProxMes	12.5
CAGCGACAGTACGCCC-5386STDY7537944	-90157.7	-39223.3	Mes1		ATTCTTGAGGTATCTC-1-WSSS_THYst9807808-He	-127869	16442.7	ProxMes	12.5
CAGCGACAGTGGTAGC-5386STDY7537944	-1461.38	-215.436	Mes1		ATTCTTGCAAATCGGG-1-WSSS_THYst9807808-He	-32556.4	100696	Hoxc5+DermFibroProg	12.5
CAGCGACTCATCTGTT-5386STDY7537944	18288.8	5320.39	Mes1		ATTCTTGGTCATGGCC-1-WSSS_THYst9807808-He	-18559.7	-24164.6	ProxMes	12.5
CAGCGACTCTTGTCAT-5386STDY7537944	29013.8	16436.8	Mes1		ATTCTTGGTCTACAAC-1-WSSS_THYst9807808-He	-21045.5	120118	Hoxc5+DermFibroProg	12.5
CAGCTAAAGACCCACC-5386STDY7537944	-3841.74	-774.918	Mes1		ATTCTTGGTGACACAG-1-WSSS_THYst9807808-He	-58806.2	3596.77	ProxMes	12.5
CAGCTAAAGATATACG-5386STDY7537944	-61849.3	-34309.9	Mes1		ATTCTTGGTGCGGTAA-1-WSSS_THYst9807808-He	-32033.8	12866.8	ProxMes	12.5
CAGCTAACAGCCTGTG-5386STDY7537944	-26721.4	-11729.2	Mes1		ATTCTTGGTGGCCTCA-1-WSSS_THYst9807808-He	-47515.9	5935.35	ProxMes	12.5
CAGCTAACAGGGTACA-5386STDY7537944	-26570.2	-12615.1	Mes1		ATTGGGTCACCCTAGG-1-WSSS_THYst9807808-He	-40980.7	4130.01	ProxMes	12.5
CAGCTAACAGTCGATT-5386STDY7537944	-23071	-11974.2	Mes1		ATTGGGTCAGCGGTTC-1-WSSS_THYst9807808-He	-35304.4	-74201.7	ProlifChon	12.5
CAGCTAACATTCTCAT-5386STDY7537944	-11980.6	-5138.58	Mes1		ATTGGGTTCCAAATGC-1-WSSS_THYst9807808-He	-47200.3	8956.36	ProxMes	12.5
CAGCTAAGTAAGTGGC-5386STDY7537944	9978.99	16099.6	STMN2+Fibro		ATTGTTCCAAGCGGAT-1-WSSS_THYst9807808-He	-35855.8	4340.6	ProxMes	12.5
CAGCTAAGTGGTACAG-5386STDY7537944	-16366.4	-6641.75	Mes1		ATTGTTCCAGAAGCGT-1-WSSS_THYst9807808-He	-21116.3	103744	Hoxc5+DermFibroProg	12.5
CAGCTAAGTTTCGCTC-5386STDY7537944	-448.749	44403.3	Mes4		ATTGTTCTCATGACAC-1-WSSS_THYst9807808-He	-85514.3	6920.1	ProxMes	12.5
CAGCTAATCGCAAACT-5386STDY7537944	-4776.93	2958.05	Mes1		ATTGTTCTCCTTGACC-1-WSSS_THYst9807808-He	-40361.9	107628	Hoxc5+DermFibroProg	12.5
CAGCTGGAGTGAAGTT-5386STDY7537944	1774.8	4473.96	Mes1		ATTGTTCTCGCTAGCG-1-WSSS_THYst9807808-He	-97320.3	-103793	Perichon	12.5
CAGCTGGAGTGGCACA-5386STDY7537944	-7227.9	15873.2	Mes1		ATTTACCAGGAAGAAC-1-WSSS_THYst9807808-He	-26900.1	-116841	MesCond	12.5
CAGCTGGGTTCTGTTT-5386STDY7537944	-8935.11	27783.8	TransMes		ATTTACCCAGAGTCTT-1-WSSS_THYst9807808-He	-38996.6	7704.3	ProxMes	12.5
CAGCTGGTCCTGCTTG-5386STDY7537944	-4058.83	40126.2	Mes4		ATTTACCCATCTCAAG-1-WSSS_THYst9807808-He	-22433.9	-3953.26	MesCond	12.5
CAGCTGGTCGAATCCA-5386STDY7537944	-8214.84	100262	STMN2+Fibro		ATTTACCGTGCACGCT-1-WSSS_THYst9807808-He	-26386.6	-77768.6	ProlifChon	12.5
CAGCTGGTCTTGCATT-5386STDY7537944	-13130.9	-7193.2	Mes1		ATTTACCTCCAAATGC-1-WSSS_THYst9807808-He	-45206.5	9262.26	ProxMes	12.5
CAGGTGCAGACAAGCC-5386STDY7537944	-11754.6	-8885.03	Mes1		ATTTCACAGTATTAGG-1-WSSS_THYst9807808-He	-32635	-118691	InterZone	12.5
CAGGTGCAGATATGCA-5386STDY7537944	-46078.6	-2240.07	Mes1		ATTTCACCAAATGCGG-1-WSSS_THYst9807808-He	-48348.6	8327.7	ProxMes	12.5
CAGGTGCAGCCAGAAC-5386STDY7537944	-26332.4	-10226.9	Mes1		ATTTCACCACGTACAT-1-WSSS_THYst9807808-He	-48632.7	-26319.7	MesCond	12.5
CAGGTGCAGGCCATAG-5386STDY7537944	10466.1	-237.009	Mes1		ATTTCACCAGCTAACT-1-WSSS_THYst9807808-He	-79975.7	15029.6	ProxMes	12.5
CAGGTGCCAATGGATA-5386STDY7537944	-68391.4	-35396.6	Mes1		ATTTCACGTTTACGTG-1-WSSS_THYst9807808-He	-3725.18	-112501	InterZone	12.5
CAGGTGCCAGGATTGG-5386STDY7537944	17203.3	-4431.59	Mes1		ATTTCTGAGAGCTGAC-1-WSSS_THYst9807808-He	-18913.8	-118986	ProlifChon	12.5
CAGGTGCGTAAATACG-5386STDY7537944	-11840.1	3129.98	Mes1		ATTTCTGAGCCGGATA-1-WSSS_THYst9807808-He	831.947	7235.17	ProxMes	12.5
CAGGTGCTCACAACGT-5386STDY7537944	-4717.93	-1304.36	Mes1		ATTTCTGGTTTCCAAG-1-WSSS_THYst9807808-He	-42405.3	23810.5	ProxMes	12.5
CAGGTGCTCACCATAG-5386STDY7537944	-4816.02	10227.1	Mes1		ATTTCTGTCCAGCAAT-1-WSSS_THYst9807808-He	-46367.5	-20711.8	ProxMes	12.5
CAGGTGCTCCTTTCTC-5386STDY7537944	34452.2	-10775.3	Mes1		CAAAGAAGTCACCCTT-1-WSSS_THYst9807808-He	-32215.4	-68357.4	ProlifChon	12.5
CAGTAACAGCGTTCCG-5386STDY7537944	-60745.8	-28401.7	Mes1		CAACAACCACGACAAG-1-WSSS_THYst9807808-He	-68535.4	7532.63	ProxMes	12.5
CAGTAACAGGACAGAA-5386STDY7537944	36392.5	-10415.7	ProxMes		CAACAACCATACCACA-1-WSSS_THYst9807808-He	-34465.4	9078.58	ProxMes	12.5
CAGTAACAGGCGTACA-5386STDY7537944	9082.27	-1292.31	Mes1		CAACAACGTCAGCTTA-1-WSSS_THYst9807808-He	-13346.3	136179	Hoxc5+DermFibroProg	12.5
CAGTAACAGTAGATGT-5386STDY7537944	-16424.4	-7710.1	Mes1		CAACAACGTTAGAAAC-1-WSSS_THYst9807808-He	-56186.1	9922.95	ProxMes	12.5
CAGTAACAGTTGAGTA-5386STDY7537944	-96242.3	-40120.5	Mes1		CAACAACTCGTCCTCA-1-WSSS_THYst9807808-He	-18749.3	114855	Hoxc5+DermFibroProg	12.5
CAGTAACCAAGTTGTC-5386STDY7537944	11313.5	-1038.27	Mes1		CAACAGTAGGTCGTAG-1-WSSS_THYst9807808-He	-50567.2	268.48	ProxMes	12.5
CAGTAACCATACAGCT-5386STDY7537944	-12456	22654.3	TransMes		CAACAGTAGTAGGATT-1-WSSS_THYst9807808-He	-61291.3	-157424	RestingChon	12.5
CAGTAACGTTCGTTGA-5386STDY7537944	-63200.2	-30977.1	Mes1		CAACAGTAGTTGAAGT-1-WSSS_THYst9807808-He	-40704	3809.11	ProxMes	12.5
CAGTAACTCGTGACAT-5386STDY7537944	-45146.2	-23125.9	Mes1		CAACAGTCATGTCGTA-1-WSSS_THYst9807808-He	-43848.9	5065.42	ProxMes	12.5
CAGTCCTAGGCTCATT-5386STDY7537944	11182.3	4982.96	Mes1		CAACAGTGTATACAGA-1-WSSS_THYst9807808-He	-108260	-109056	Perichon	12.5
CAGTCCTAGTACGACG-5386STDY7537944	-18802.5	-6403.05	Mes1		CAACAGTGTGAGACCA-1-WSSS_THYst9807808-He	-69508.2	10246.2	ProxMes	12.5
CAGTCCTCAATCTACG-5386STDY7537944	-2794.86	25253.7	STMN2+Fibro		CAACAGTTCTGGCCTT-1-WSSS_THYst9807808-He	-45163.2	-74653.4	ProlifChon	12.5
CAGTCCTCATTTGCCC-5386STDY7537944	-59911	-24457.7	Mes1		CAACAGTTCTGTAACG-1-WSSS_THYst9807808-He	-85720.9	10169.6	ProxMes	12.5
CAGTCCTGTTCTGTTT-5386STDY7537944	-22475.6	-11317.4	Mes1		CAACCAAAGCTAATGA-1-WSSS_THYst9807808-He	-48762.8	-24549.4	MesCond	12.5
CAGTCCTGTTGTACAC-5386STDY7537944	-47654.6	-21805.9	Mes1		CAACCAACAGCAGTCC-1-WSSS_THYst9807808-He	-61985.3	122090	Hoxc5+DermFibroProg	12.5
CAGTCCTTCCGCAAGC-5386STDY7537944	-7121.36	24287.1	Mes1		CAACCAACAGCGAGTA-1-WSSS_THYst9807808-He	-1147.48	-89256.3	InterZone	12.5
CAGTCCTTCCTGCTTG-5386STDY7537944	1954.27	21619.2	Mes1		CAACCAACAGCGGTTC-1-WSSS_THYst9807808-He	-63579.4	2081.38	MesCond	12.5
CATATGGAGAGGTTGC-5386STDY7537944	718.616	1347.66	Mes1		CAACCAATCACTGGTA-1-WSSS_THYst9807808-He	-72582.3	-80150.1	Perichon	12.5
CATATGGAGGGATGGG-5386STDY7537944	-15656.2	27734.4	STMN2+Fibro		CAACCTCTCAAGCTGT-1-WSSS_THYst9807808-He	-61337.5	-112479	ProlifChon	12.5
CATATGGCAGCGTTCG-5386STDY7537944	-87017.3	-48653.2	OCP		CAACCTCTCGATGGAG-1-WSSS_THYst9807808-He	-64251.3	-144138	RestingChon	12.5
CATATGGTCACCAGGC-5386STDY7537944	-6622.81	13606.2	STMN2+Fibro		CAACCTCTCGGCTGTG-1-WSSS_THYst9807808-He	-45277.8	-1629.89	ProxMes	12.5
CATATGGTCGTCTGAA-5386STDY7537944	-38.1921	5286.04	Mes1		CAACGATAGATTTGCC-1-WSSS_THYst9807808-He	-45427.6	3965.88	ProxMes	12.5
CATATGGTCTAACTGG-5386STDY7537944	-23721.2	-9503.97	Mes1		CAACGATCAACGTAAA-1-WSSS_THYst9807808-He	-32412	14238	ProxMes	12.5
CATATGGTCTCGATGA-5386STDY7537944	-37431.5	-12698.8	Mes1		CAACGATCATTCAGCA-1-WSSS_THYst9807808-He	-104794	39888.1	ProxMes	12.5
CATATTCAGAGCTATA-5386STDY7537944	-9557.55	10204.6	Mes1		CAACGGCAGCATCGAG-1-WSSS_THYst9807808-He	-57393.3	12496.4	ProxMes	12.5
CATATTCAGGCGTACA-5386STDY7537944	-9116.09	3082.07	Mes1		CAACGGCCAACGGCTC-1-WSSS_THYst9807808-He	-53976.3	8488.1	ProxMes	12.5
CATATTCAGGTGACCA-5386STDY7537944	-97010.7	-39623.2	Mes1		CAACGGCGTCGAATGG-1-WSSS_THYst9807808-He	1438.43	25470	ProxMes	12.5
CATATTCCAATCTACG-5386STDY7537944	-80823.4	-42168.5	OCP		CAACGGCGTGGCGTAA-1-WSSS_THYst9807808-He	-64553.8	-13924.1	ProxMes	12.5
CATATTCGTCCATCCT-5386STDY7537944	-46064	-22490.1	Mes1		CAACGGCTCGCCAGAC-1-WSSS_THYst9807808-He	-107781	17012.5	ProxMes	12.5
CATATTCGTTGACGTT-5386STDY7537944	9682.81	19712.4	Mes4		CAACGGCTCGTTCAGA-1-WSSS_THYst9807808-He	-65670.7	-99297.8	ProlifChon	12.5
CATATTCTCTTAGCCC-5386STDY7537944	-91626.3	-46053.2	OCP		CAACGGCTCTCAACGA-1-WSSS_THYst9807808-He	-45970.6	-73108	Perichon	12.5
CATATTCTCTTATCTG-5386STDY7537944	-8640.29	17887.9	Mes1		CAAGACTCAGGCCCTA-1-WSSS_THYst9807808-He	-15870.3	8159.56	ProxMes	12.5
CATCAAGAGAAGATTC-5386STDY7537944	4472.74	7232.25	Mes1		CAAGACTGTAGACAAT-1-WSSS_THYst9807808-He	-32393.5	-81190.4	MesCond	12.5
CATCAAGAGACGCACA-5386STDY7537944	525.135	7.72095	Mes1		CAAGACTGTCCTTAAG-1-WSSS_THYst9807808-He	-48573.2	-32606.7	MesCond	12.5
CATCAAGAGCTGCCCA-5386STDY7537944	-85170.8	-46658.2	OCP		CAAGACTTCTCCAATT-1-WSSS_THYst9807808-He	-100498	11017.4	ProxMes	12.5
CATCAAGAGGTGCACA-5386STDY7537944	-4112.45	-1957.97	Mes1		CAAGAGGGTAACGCGA-1-WSSS_THYst9807808-He	-83517.2	8666.4	ProxMes	12.5
CATCAAGCACGAAACG-5386STDY7537944	-7778.98	43029.2	STMN2+Fibro		CAAGAGGGTAGGAAAG-1-WSSS_THYst9807808-He	-22923.2	84443.1	Hoxc5+DermFibroProg	12.5
CATCAAGCATTCTTAC-5386STDY7537944	-77737.1	-34035.9	Mes1		CAAGAGGGTCGATTAC-1-WSSS_THYst9807808-He	-28195.8	99765.5	Hoxc5+DermFibroProg	12.5
CATCAAGGTAGAAGGA-5386STDY7537944	-33033.3	-13922.6	Mes1		CAAGAGGGTCTAACGT-1-WSSS_THYst9807808-He	-44645.7	5334.5	ProxMes	12.5
CATCAAGGTCGGATCC-5386STDY7537944	-81766.2	-36793.1	Mes1		CAAGAGGGTGTACAGG-1-WSSS_THYst9807808-He	64132.8	99067.9	EarlyProxMes	12.5
CATCAAGGTTCCACAA-5386STDY7537944	16952.3	-2162.82	Mes1		CAAGCTAAGCCTTTGA-1-WSSS_THYst9807808-He	-66680.8	-150027	RestingChon	12.5
CATCAAGGTTGTACAC-5386STDY7537944	24130.6	317.042	Mes1		CAAGCTAAGGTACAAT-1-WSSS_THYst9807808-He	-54899.5	2803.92	ProxMes	12.5
CATCAAGTCAACGAAA-5386STDY7537944	-31332.7	21522.3	Mes1		CAAGCTACACTACCGG-1-WSSS_THYst9807808-He	-83663.8	7730.51	ProxMes	12.5
CATCAAGTCTATCCTA-5386STDY7537944	-14362.9	-7850.39	Mes1		CAAGCTACAGCAGGAT-1-WSSS_THYst9807808-He	-69885.4	12855.2	ProxMes	12.5
CATCAAGTCTGGCGTG-5386STDY7537944	-16074.1	-10520	Mes1		CAAGCTAGTAGCGCCT-1-WSSS_THYst9807808-He	-8116.62	20920	ProxMes	12.5
CATCAGAAGGATGGAA-5386STDY7537944	8075.55	-4767.93	Mes1		CAAGCTATCTGTCTCG-1-WSSS_THYst9807808-He	-41791.6	-58158.5	MesCond	12.5
CATCAGACAATCGAAA-5386STDY7537944	-63055.1	-37327.8	Mes1		CAAGGGAAGACTAAGT-1-WSSS_THYst9807808-He	-22046.9	1816.11	ProxMes	12.5
CATCAGACAGCATGAG-5386STDY7537944	-28351.4	7973.78	Mes1		CAAGGGACAACCAACT-1-WSSS_THYst9807808-He	-18218.2	113853	Hoxc5+DermFibroProg	12.5
CATCAGACAGTAAGCG-5386STDY7537944	-49800	-24475.5	Mes1		CAAGGGACAGTAGATA-1-WSSS_THYst9807808-He	-67495.6	12008.8	ProxMes	12.5
CATCAGAGTGCCTGTG-5386STDY7537944	26693.4	2056.39	Mes1		CAAGGGAGTTATGTGC-1-WSSS_THYst9807808-He	-44040.4	59958.5	Hoxc5+DermFibroProg	12.5
CATCCACAGCTGTTCA-5386STDY7537944	-8229.81	21656	ISL1+Mes		CAAGGGATCCCACAGG-1-WSSS_THYst9807808-He	-22798.9	118127	Hoxc5+DermFibroProg	12.5
CATCCACCAATCCAAC-5386STDY7537944	-41019.8	23449.2	TransMes		CAAGGGATCGTGGACC-1-WSSS_THYst9807808-He	-82048.9	9127.29	MesCond	12.5
CATCCACCATTAACCG-5386STDY7537944	20976.3	-2019.55	Mes1		CAATACGAGCTATCTG-1-WSSS_THYst9807808-He	-23819.5	-17487.1	Perichon	12.5
CATCCACGTCCCTACT-5386STDY7537944	15972.2	-1574.22	Mes1		CAATACGAGTGGATAT-1-WSSS_THYst9807808-He	-83753.6	-27089.4	ProxMes	12.5
CATCCACTCAGCTCGG-5386STDY7537944	-85778	-43418.6	Mes1		CAATACGTCATGTCAG-1-WSSS_THYst9807808-He	-7538.08	19370.2	ProxMes	12.5
CATCCACTCGGCTACG-5386STDY7537944	-45413.2	-20142.3	Mes1		CAATCGAAGTCGCCAC-1-WSSS_THYst9807808-He	-66580.9	10333.8	ProxMes	12.5
CATCCACTCTCAAACG-5386STDY7537944	-49359.3	6139.23	Mes1		CAATCGAAGTCTGCGC-1-WSSS_THYst9807808-He	-18421.6	25027.8	Hoxc5+DermFibroProg	12.5
CATCGAAAGAAAGTGG-5386STDY7537944	7881.58	1026.14	Mes1		CAATCGAGTAAGTTAG-1-WSSS_THYst9807808-He	-23297.1	3819.46	ProxMes	12.5
CATCGAAAGATGTAAC-5386STDY7537944	-49129.1	-26601.5	Mes1		CAATCGAGTCGGAAAC-1-WSSS_THYst9807808-He	-41631.1	-4694.03	MesCond	12.5
CATCGAAAGGGCACTA-5386STDY7537944	-15349.4	-8304.98	Mes1		CAATCGAGTTCTCACC-1-WSSS_THYst9807808-He	-84217.7	12574.2	MesCond	12.5
CATCGAAAGTGGTAAT-5386STDY7537944	20225.9	5002.37	Mes1		CAATGACAGACGGATC-1-WSSS_THYst9807808-He	-65861.4	-4634.09	ProxMes	12.5
CATCGAACAAAGTGCG-5386STDY7537944	7166.44	-937.826	Mes1		CAATGACAGAGTCGAC-1-WSSS_THYst9807808-He	-26401	-53778.2	ProlifChon	12.5
CATCGAACAATCCGAT-5386STDY7537944	607.82	-2301.21	Mes1		CAATGACAGGTTCAGG-1-WSSS_THYst9807808-He	-42483	109877	Hoxc5+DermFibroProg	12.5
CATCGAACACGACTCG-5386STDY7537944	-44307.4	-30442.6	Mes1		CAATGACGTATCCTCC-1-WSSS_THYst9807808-He	-18244.8	126019	Hoxc5+DermFibroProg	12.5
CATCGAAGTAGCGCAA-5386STDY7537944	13680.4	1241.97	Mes1		CAATGACGTCGTACAT-1-WSSS_THYst9807808-He	-49610.2	87592.7	Hoxc5+DermFibroProg	12.5
CATCGAAGTGCACCAC-5386STDY7537944	20825	-5026.54	Mes1		CAATGACGTGATCGTT-1-WSSS_THYst9807808-He	10099.7	14157.7	ProxMes	12.5
CATCGAAGTTTGGGCC-5386STDY7537944	-47101.1	-19451.5	TransMes		CAATTTCAGTTGTAGA-1-WSSS_THYst9807808-He	-44900.7	9036.23	ProxMes	12.5
CATCGAATCATATCGG-5386STDY7537944	-23184	891.002	Mes1		CAATTTCCACATATGC-1-WSSS_THYst9807808-He	-67544.9	14018.2	ProxMes	12.5
CATCGGGAGACTTGAA-5386STDY7537944	-362.783	5398.08	Mes1		CAATTTCGTAACAAGT-1-WSSS_THYst9807808-He	-45470.9	-17424.2	ProxMes	12.5
CATCGGGCAAGTACCT-5386STDY7537944	-75723.6	-38198.2	Mes1		CAATTTCTCTCCACTG-1-WSSS_THYst9807808-He	-46758.3	-70573.7	ProlifChon	12.5
CATCGGGCACAAGTAA-5386STDY7537944	32941.1	-4638.29	Mes1		CACAACAAGGCCATAG-1-WSSS_THYst9807808-He	-53226.7	-76817.1	ProlifChon	12.5
CATCGGGCACCAGATT-5386STDY7537944	-9868.89	26864.1	STMN2+Fibro		CACAACAGTCGCACAC-1-WSSS_THYst9807808-He	-47504	-92340	ProlifChon	12.5
CATCGGGGTCATATGC-5386STDY7537944	3114.72	1000.02	Mes1		CACAACATCCCTCTAG-1-WSSS_THYst9807808-He	-54261	-46777	Perichon	12.5
CATCGGGTCACTCCTG-5386STDY7537944	-7573.92	-1601.23	Mes1		CACAACATCGCGTGAC-1-WSSS_THYst9807808-He	-75159.6	10963.9	ProxMes	12.5
CATCGGGTCCTTTCGG-5386STDY7537944	-21251.9	-9405.25	Mes1		CACACAAAGAGTTCGG-1-WSSS_THYst9807808-He	-62879.9	-140296	ProlifChon	12.5
CATCGGGTCTGTGCAA-5386STDY7537944	-10613.9	2552.25	Mes1		CACACAAAGGCTGAAC-1-WSSS_THYst9807808-He	-47386.7	-34155.2	ProxMes	12.5
CATCGGGTCTTGCAAG-5386STDY7537944	-62133.8	-28599.8	Mes1		CACACAAGTAACAGTA-1-WSSS_THYst9807808-He	-53768.1	97684.2	Hoxc5+DermFibroProg	12.5
CATGACAAGAAACCGC-5386STDY7537944	-19905.8	1631.95	Mes1		CACACAATCAAATGAG-1-WSSS_THYst9807808-He	-38831.2	9813.88	ProxMes	12.5
CATGACAAGAAGGCCT-5386STDY7537944	-7896.6	75132.2	ISL1+Mes		CACACAATCGGACTGC-1-WSSS_THYst9807808-He	780.812	23799.5	ProxMes	12.5
CATGACAAGCTAGTCT-5386STDY7537944	25707.7	-5619.47	Mes1		CACAGATAGATGGCGT-1-WSSS_THYst9807808-He	-27316.6	86293.6	Hoxc5+DermFibroProg	12.5
CATGACACAGACTCGC-5386STDY7537944	-8441.1	-2989.23	Mes1		CACAGATCAGATTAAG-1-WSSS_THYst9807808-He	-75902.1	-16617.7	ProxMes	12.5
CATGACAGTAACGTTC-5386STDY7537944	-20105	-8425.89	Mes1		CACAGATGTCGGTGAA-1-WSSS_THYst9807808-He	-39473.5	9791.27	ProxMes	12.5
CATGACAGTAGCGCTC-5386STDY7537944	-13625.1	-6085.34	Mes1		CACAGGCAGAATCGTA-1-WSSS_THYst9807808-He	-92610.2	28867.9	ProxMes	12.5
CATGACAGTGTTTGGT-5386STDY7537944	3189.17	-3603.4	Mes1		CACAGGCAGGAACTCG-1-WSSS_THYst9807808-He	-12269.5	-53737	InterZone	12.5
CATGACATCCAAGCCG-5386STDY7537944	-6416.34	37665.4	STMN2+Fibro		CACAGGCTCATAAGGA-1-WSSS_THYst9807808-He	-56568.8	7223.86	ProxMes	12.5
CATGACATCGGTTAAC-5386STDY7537944	-11405.6	-4342.26	Mes1		CACAGGCTCCTGGCTT-1-WSSS_THYst9807808-He	-16597.9	124555	Hoxc5+DermFibroProg	12.5
CATGACATCTGTCAAG-5386STDY7537944	-753.008	26969.5	ISL1+Mes		CACATGAAGTCTGCGC-1-WSSS_THYst9807808-He	-48322.4	-59828.3	MesCond	12.5
CATGCCTAGGCACATG-5386STDY7537944	-46222.9	-24900.8	Mes1		CACCAAAAGCGCACAA-1-WSSS_THYst9807808-He	-43239.7	6181.28	ProxMes	12.5
CATGCCTCATCACAAC-5386STDY7537944	-78457	-42541.7	Mes1		CACCAAAAGGGCGAGA-1-WSSS_THYst9807808-He	-68828.4	18961.3	Adh+Fibro	12.5
CATGCCTGTCTAGCGC-5386STDY7537944	10668.5	-1966.03	Mes1		CACCAAATCCCATTCG-1-WSSS_THYst9807808-He	-66633	16340.6	ProxMes	12.5
CATGCCTGTTGTACAC-5386STDY7537944	20954.5	7516.31	Mes1		CACCGTTCAAGGCCTC-1-WSSS_THYst9807808-He	-98410	-116398	ProlifChon	12.5
CATGCCTTCATGCAAC-5386STDY7537944	-45420.9	-21707	Mes1		CACCGTTCAGTTAAAG-1-WSSS_THYst9807808-He	-36244.1	49709.5	Hoxc5+DermFibroProg	12.5
CATGGCGAGAAACCTA-5386STDY7537944	-9384.15	-6258.79	Mes1		CACCGTTGTACTGGGA-1-WSSS_THYst9807808-He	-95382.1	8637.77	ProxMes	12.5
CATGGCGAGAAGGTTT-5386STDY7537944	-36978.1	13966.2	TransMes		CACCGTTGTTAGAAGT-1-WSSS_THYst9807808-He	-54044.2	-16162.4	MesCond	12.5
CATGGCGCAGACGCCT-5386STDY7537944	26539.7	5942.42	Mes1		CACCGTTGTTTGCAGT-1-WSSS_THYst9807808-He	-40060.9	-46411.3	Perichon	12.5
CATGGCGGTAGCGCTC-5386STDY7537944	27322.5	-2741.92	Mes1		CACGAATAGACGCAGT-1-WSSS_THYst9807808-He	-26434.8	7970.14	ProxMes	12.5
CATGGCGGTTAAAGAC-5386STDY7537944	-49319.3	-20443.1	Mes1		CACGAATAGTCCCGGT-1-WSSS_THYst9807808-He	-55459	-130614	ProlifChon	12.5
CATGGCGGTTGTCTTT-5386STDY7537944	5916.87	4265.26	Mes1		CACGAATCAATAACGA-1-WSSS_THYst9807808-He	-25313.9	85985.6	Hoxc5+DermFibroProg	12.5
CATGGCGTCGACAGCC-5386STDY7537944	27729.1	2774.02	Mes1		CACGAATGTATCGCGC-1-WSSS_THYst9807808-He	-125637	19191	MesCond	12.5
CATGGCGTCGCCGTGA-5386STDY7537944	-68103.1	-31533.8	Mes1		CACGAATGTCGTGTTA-1-WSSS_THYst9807808-He	51911.7	83601.7	EarlyProxMes	12.5
CATGGCGTCTGGTGTA-5386STDY7537944	-20335.2	8422.87	Mes1		CACGAATGTGGAGGTT-1-WSSS_THYst9807808-He	-41105.9	101874	Hoxc5+DermFibroProg	12.5
CATTATCCAGGCTGAA-5386STDY7537944	-93963.9	-39202.3	Mes1		CACGGGTAGCCTTCTC-1-WSSS_THYst9807808-He	-63133	7535.74	ProxMes	12.5
CATTATCCAGTTCCCT-5386STDY7537944	-30753.4	-12515.1	Mes1		CACGGGTAGGGATCGT-1-WSSS_THYst9807808-He	-24449.9	93673.3	Hoxc5+DermFibroProg	12.5
CATTATCCATGGTAGG-5386STDY7537944	-51701.7	-24859.8	Mes1		CACGGGTCAACGATCT-1-WSSS_THYst9807808-He	-59524.1	11251.7	ProxMes	12.5
CATTATCGTACGCTGC-5386STDY7537944	19284.3	612.571	Mes1		CACGGGTCACGAAGAC-1-WSSS_THYst9807808-He	-42932.9	3714.72	ProxMes	12.5
CATTATCGTCGGATCC-5386STDY7537944	14921.6	-8251.52	Mes1		CACGGGTGTCCGAAGA-1-WSSS_THYst9807808-He	-49571.1	-48616.1	ProxMes	12.5
CATTATCGTTCCACTC-5386STDY7537944	-12116.5	18154.4	Mes1		CACGGGTGTTAAGCAA-1-WSSS_THYst9807808-He	-108474	13260.3	ProxMes	12.5
CATTCGCAGAGTAAGG-5386STDY7537944	1646.44	-2819.8	Mes1		CACGGGTTCCGAGTGC-1-WSSS_THYst9807808-He	-55766.7	13300.8	ProxMes	12.5
CATTCGCAGTTAAGTG-5386STDY7537944	-6496.97	8.67038	Mes1		CACGGGTTCCTACTGC-1-WSSS_THYst9807808-He	-43604.2	272.895	ProxMes	12.5
CATTCGCCAACTGCGC-5386STDY7537944	-8273.78	6641.91	Mes1		CACGTGGAGCACCAGA-1-WSSS_THYst9807808-He	-13742.5	35907.9	Hoxc5+DermFibroProg	12.5
CATTCGCCACCGAATT-5386STDY7537944	-621.152	2279.03	Mes1		CACGTGGGTTCGGACC-1-WSSS_THYst9807808-He	-20431.9	106733	Hoxc5+DermFibroProg	12.5
CATTCGCCAGGGAGAG-5386STDY7537944	-9501.58	10856.6	Mes1		CACGTGGTCGTGACTA-1-WSSS_THYst9807808-He	-37155	-56430	MesCond	12.5
CATTCGCCATCTCGCT-5386STDY7537944	-5788.48	2754.73	Mes1		CACGTTCAGCCTCTGG-1-WSSS_THYst9807808-He	-49321.8	77665	Hoxc5+DermFibroProg	12.5
CATTCGCGTAGTACCT-5386STDY7537944	5679.25	4641.37	Mes1		CACGTTCAGGTCTTTG-1-WSSS_THYst9807808-He	-28788.2	-33320.5	ProlifChon	12.5
CATTCGCGTGGTGTAG-5386STDY7537944	13153.1	13479	Mes1		CACGTTCCAGAGGTAC-1-WSSS_THYst9807808-He	-35933.4	-120257	ProlifChon	12.5
CATTCGCGTGTCCTCT-5386STDY7537944	-5410.58	2962.22	Mes1		CACGTTCGTACGCGTC-1-WSSS_THYst9807808-He	-38117	71040.8	Hoxc5+DermFibroProg	12.5
CATTCGCTCACTATTC-5386STDY7537944	-1705.46	-4911.6	Mes1		CACGTTCGTCGTACAT-1-WSSS_THYst9807808-He	-11730.3	-3163.71	ProxMes	12.5
CATTCGCTCCCACTTG-5386STDY7537944	3257.82	-5527.61	Mes1		CACTAAGAGTCAGCCC-1-WSSS_THYst9807808-He	-43946	-44057.6	ProxMes	12.5
CATTCGCTCGTGGGAA-5386STDY7537944	14625.8	9332.2	Mes1		CACTAAGCAATTCTTC-1-WSSS_THYst9807808-He	-30319.7	71976.3	Hoxc5+DermFibroProg	12.5
CCAATCCAGGAATGGA-5386STDY7537944	-17441	-3175.87	Mes1		CACTAAGCATCGCTCT-1-WSSS_THYst9807808-He	-23572.4	-19609.1	ProxMes	12.5
CCAATCCCAGACGCAA-5386STDY7537944	-26622.2	18212	TransMes		CACTAAGGTCAGGTGA-1-WSSS_THYst9807808-He	-64232	8706.47	ProxMes	12.5
CCAATCCCAGGTGGAT-5386STDY7537944	-33585.2	-13192.5	Mes1		CACTAAGGTCGGCTAC-1-WSSS_THYst9807808-He	-12059.1	148476	Hoxc5+DermFibroProg	12.5
CCAATCCGTCGACTAT-5386STDY7537944	-86278.2	-38480.7	Mes1		CACTAAGGTGGATCGA-1-WSSS_THYst9807808-He	-49396.1	-96656.2	ProlifChon	12.5
CCAATCCGTTCGGGCT-5386STDY7537944	-15417.8	1024.46	Mes1		CACTGAAAGAGCTTTC-1-WSSS_THYst9807808-He	-14695.3	151163	Hoxc5+DermFibroProg	12.5
CCAATCCTCACCAGGC-5386STDY7537944	1101.72	4324.86	Mes1		CACTGAAAGATCGGTG-1-WSSS_THYst9807808-He	-37294.1	-105400	ProlifChon	12.5
CCAATCCTCGTCTGAA-5386STDY7537944	-4491.12	-1935.57	Mes1		CACTGAAAGATGCTGG-1-WSSS_THYst9807808-He	-114135	-44010.6	Teno	12.5
CCAATCCTCTGTCTCG-5386STDY7537944	-29034.8	-13589.7	Mes1		CACTGAAGTGATTGGG-1-WSSS_THYst9807808-He	-44714.8	-64747.7	MesCond	12.5
CCACCTACAGTCTTCC-5386STDY7537944	-83293.9	-41577.7	OCP		CACTGAAGTTGCATCA-1-WSSS_THYst9807808-He	-17552.2	11191.4	ProxMes	12.5
CCACCTAGTCCTCCAT-5386STDY7537944	12893.3	-2295.96	Mes1		CACTGAATCAGACCGC-1-WSSS_THYst9807808-He	-41555.7	-69669	ProlifChon	12.5
CCACCTAGTGGCCCTA-5386STDY7537944	22169.8	17038.1	Mes1		CACTGAATCATCGCCT-1-WSSS_THYst9807808-He	2312.67	23220.5	ProxMes	12.5
CCACCTATCTAACTTC-5386STDY7537944	6748.33	-358.675	Mes1		CACTGAATCGAGTCCG-1-WSSS_THYst9807808-He	-29335.5	11314.8	ProxMes	12.5
CCACGGAAGATCACGG-5386STDY7537944	-28092.3	-10415	Mes1		CACTGGGCAGTGAGCA-1-WSSS_THYst9807808-He	-16680.3	150734	Hoxc5+DermFibroProg	12.5
CCACGGACACCTCGGA-5386STDY7537944	-12644.4	9702.39	Mes1		CACTGGGCATAGCACT-1-WSSS_THYst9807808-He	-75785	9769.39	ProxMes	12.5
CCACGGATCACTTATC-5386STDY7537944	27763.3	-590.022	Mes1		CACTGGGGTGCTGATT-1-WSSS_THYst9807808-He	-26642.3	-4669.27	ProxMes	12.5
CCACTACAGCGCTTAT-5386STDY7537944	-66235.7	-56085.4	OCP		CACTGGGGTGTTATCG-1-WSSS_THYst9807808-He	-13477.5	188.989	ProxMes	12.5
CCACTACAGTCTTGCA-5386STDY7537944	19996.1	499.237	Mes1		CACTGGGGTTGTAGCT-1-WSSS_THYst9807808-He	-23918.6	-52260.8	ProlifChon	12.5
CCACTACAGTGCCAGA-5386STDY7537944	-49383.7	-19667.1	Mes1		CACTGTCAGTTCTCTT-1-WSSS_THYst9807808-He	-62979.3	7422.55	ProxMes	12.5
CCACTACCACGGTTTA-5386STDY7537944	-3095.97	43117	STMN2+Fibro		CACTGTCCAAGCGAGT-1-WSSS_THYst9807808-He	-135390	18783.3	ProxMes	12.5
CCACTACCACTTGGAT-5386STDY7537944	-13602.4	-7035.57	Mes1		CACTGTCCATGCAGCC-1-WSSS_THYst9807808-He	-52647.4	6225.14	ProxMes	12.5
CCACTACCATCCAACA-5386STDY7537944	31569	1719.99	Mes1		CACTGTCTCATGCTAG-1-WSSS_THYst9807808-He	-44027.8	5253.55	ProxMes	12.5
CCACTACGTACGCTGC-5386STDY7537944	-5827.94	21849.8	STMN2+Fibro		CACTTCGAGACTCTAC-1-WSSS_THYst9807808-He	-56673	9306.66	ProxMes	12.5
CCACTACGTATTCTCT-5386STDY7537944	-5042.55	22535.1	STMN2+Fibro		CACTTCGCATGTGGCC-1-WSSS_THYst9807808-He	-41635.1	-90391.5	ProlifChon	12.5
CCACTACGTCGATTGT-5386STDY7537944	-70433	-31292	Mes1		CACTTCGTCAGGACAG-1-WSSS_THYst9807808-He	-62619.6	6793.44	ProxMes	12.5
CCACTACGTCGCTTCT-5386STDY7537944	-28524.2	-17772.6	Mes1		CACTTCGTCCACCTCA-1-WSSS_THYst9807808-He	-28348.8	74875.4	Hoxc5+DermFibroProg	12.5
CCACTACGTGACGGTA-5386STDY7537944	-57884.6	-15143.8	Mes1		CACTTCGTCCAGCCTT-1-WSSS_THYst9807808-He	1795.11	-142765	InterZone	12.5
CCACTACGTGCAGGTA-5386STDY7537944	-6762.81	35481.6	Mes1		CAGAGCCAGCTGAGCA-1-WSSS_THYst9807808-He	-79767.3	-94564.6	ProlifChon	12.5
CCACTACTCCACGTGG-5386STDY7537944	-1579.75	3220.12	Mes1		CAGAGCCCACAGCCTG-1-WSSS_THYst9807808-He	-65037.7	14867.6	MesCond	12.5
CCACTACTCCGCAAGC-5386STDY7537944	1697.29	3175.35	Mes1		CAGAGCCCAGGTGTGA-1-WSSS_THYst9807808-He	12446.9	-2878.81	ProxMes	12.5
CCACTACTCCGCGTTT-5386STDY7537944	2922.36	-2470.2	Mes1		CAGAGCCTCGGTTGTA-1-WSSS_THYst9807808-He	-17336.7	44398.6	Hoxc5+DermFibroProg	12.5
CCAGCGAAGCGCTCCA-5386STDY7537944	-49929.5	-20783.6	Mes1		CAGATACCAATCGCGC-1-WSSS_THYst9807808-He	-21554.1	85466.9	Hoxc5+DermFibroProg	12.5
CCAGCGAAGGACATTA-5386STDY7537944	4814.65	6315.94	Mes1		CAGATACCAGCATTGT-1-WSSS_THYst9807808-He	-61205.3	10408.1	ProxMes	12.5
CCAGCGAAGGCGTACA-5386STDY7537944	-54489.8	-23638.5	Mes1		CAGATCACAATTGCCA-1-WSSS_THYst9807808-He	-21730.1	15594.1	ProxMes	12.5
CCAGCGACACATTAGC-5386STDY7537944	11101.7	7854.58	Mes1		CAGATCACACAACGTT-1-WSSS_THYst9807808-He	-55596.8	-59620.4	Perichon	12.5
CCAGCGACACGTTGGC-5386STDY7537944	-65747.3	-31178.6	Mes1		CAGATCACAGCTGGTC-1-WSSS_THYst9807808-He	-54643.5	4188.93	ProxMes	12.5
CCAGCGACAGCCAATT-5386STDY7537944	13691.3	6274.11	Mes1		CAGATCACAGGATTCT-1-WSSS_THYst9807808-He	-61772.4	5664.78	ProxMes	12.5
CCAGCGACAGGAATCG-5386STDY7537944	23115.4	-1497.6	Mes1		CAGATCATCGAGCCTG-1-WSSS_THYst9807808-He	-42247.3	2326.93	ProxMes	12.5
CCAGCGACAGTGAGTG-5386STDY7537944	-4362.82	8959.29	Mes1		CAGATCATCTACACTT-1-WSSS_THYst9807808-He	-59287.4	-78751	ProlifChon	12.5
CCAGCGAGTGGTGTAG-5386STDY7537944	-64582.3	37926.7	RDH10+DistalMes		CAGATTGAGGTGGGTT-1-WSSS_THYst9807808-He	-57431.3	119521	Hoxc5+DermFibroProg	12.5
CCAGCGAGTGTTTGGT-5386STDY7537944	-17511.4	-11126	Mes1		CAGATTGCAGAGATGC-1-WSSS_THYst9807808-He	-179824	64174.9	SMC	12.5
CCAGCGAGTTACGACT-5386STDY7537944	-81982.6	-35174.5	Mes1		CAGATTGGTATCTTCT-1-WSSS_THYst9807808-He	-65551	-144280	ProlifChon	12.5
CCAGCGATCAACGAAA-5386STDY7537944	-110723	46554.5	Mes1		CAGATTGTCTAACGGT-1-WSSS_THYst9807808-He	-66596.4	5036.19	ProxMes	12.5
CCAGCGATCTAACGGT-5386STDY7537944	15708.1	3291.19	Mes1		CAGATTGTCTGGCTGG-1-WSSS_THYst9807808-He	-81198.7	-86090.2	Perichon	12.5
CCATGTCCAAAGGTGC-5386STDY7537944	-10641.3	25599.2	STMN2+Fibro		CAGCAATAGTATTCCG-1-WSSS_THYst9807808-He	-25513.7	8169.42	ProxMes	12.5
CCATGTCGTGCTAGCC-5386STDY7537944	-22554.4	-6709.19	Mes1		CAGCAATCAAAGACTA-1-WSSS_THYst9807808-He	-26947.8	89363.8	Hoxc5+DermFibroProg	12.5
CCATGTCGTGCTTCTC-5386STDY7537944	11152.4	212.147	Mes1		CAGCAATCAAAGCTAA-1-WSSS_THYst9807808-He	-22050.5	8550.98	ProxMes	12.5
CCATGTCGTGGTCTCG-5386STDY7537944	-35708.3	-3943.25	Mes1		CAGCAATCACTAACGT-1-WSSS_THYst9807808-He	-7035.87	19299.7	ProxMes	12.5
CCATGTCGTTCCACGG-5386STDY7537944	-27847.3	-12408.8	Mes1		CAGCAATCATCCGAAT-1-WSSS_THYst9807808-He	-18057.4	118600	Hoxc5+DermFibroProg	12.5
CCATGTCTCGCGCCAA-5386STDY7537944	-31159.6	-12224.7	Mes1		CAGCAATCATGTACGT-1-WSSS_THYst9807808-He	-5995.6	-25729.2	ProxMes	12.5
CCATTCGAGAAGGCCT-5386STDY7537944	-26606	-10834	Mes1		CAGCAATTCAGGTGTT-1-WSSS_THYst9807808-He	-1436.81	-584.046	ProxMes	12.5
CCATTCGAGCTAAACA-5386STDY7537944	-64449	-27398.8	Mes1		CAGCAATTCGCATTGA-1-WSSS_THYst9807808-He	-68989.4	14495.1	ProxMes	12.5
CCATTCGCAAGCTGGA-5386STDY7537944	-64942.1	-30916.2	Mes1		CAGCACGAGAAACTAC-1-WSSS_THYst9807808-He	-14903.9	-21994.3	ProxMes	12.5
CCATTCGCAATAGCAA-5386STDY7537944	-17022	4508.52	Mes1		CAGCACGAGCCGATCC-1-WSSS_THYst9807808-He	-102541	44785.5	ProxMes	12.5
CCATTCGCACTCAGGC-5386STDY7537944	-86867.4	-39119.1	MesCond		CAGCACGGTATGAAGT-1-WSSS_THYst9807808-He	-65318.7	-145959	RestingChon	12.5
CCATTCGCAGACGCTC-5386STDY7537944	-80447.3	-34538.1	Mes1		CAGCACGTCCAAAGGG-1-WSSS_THYst9807808-He	-65186.9	-141822	ProlifChon	12.5
CCATTCGCATGTAGTC-5386STDY7537944	-6181.67	-4836.89	Mes1		CAGCAGCAGATAGTGT-1-WSSS_THYst9807808-He	-24139.3	108044	Hoxc5+DermFibroProg	12.5
CCATTCGGTTCTGTTT-5386STDY7537944	-29063.6	-14946.1	Mes1		CAGCAGCAGCTACGTT-1-WSSS_THYst9807808-He	-25386.2	105587	Hoxc5+DermFibroProg	12.5
CCATTCGTCACTGGGC-5386STDY7537944	858.604	3920.21	Mes1		CAGCAGCAGGATATAC-1-WSSS_THYst9807808-He	-23560.8	109496	Hoxc5+DermFibroProg	12.5
CCCAATCAGACTGTAA-5386STDY7537944	-16906.1	967.453	Mes1		CAGCAGCCAACATCGT-1-WSSS_THYst9807808-He	-63968.7	249.602	MesCond	12.5
CCCAATCAGTACGATA-5386STDY7537944	-100734	-37495.5	MesCond		CAGCAGCCAGGGATAC-1-WSSS_THYst9807808-He	-78553.3	17485	Mfap5+Fibro	12.5
CCCAATCAGTGCTGCC-5386STDY7537944	8832.65	1423.45	Mes1		CAGCAGCGTAGTGATA-1-WSSS_THYst9807808-He	-35842.1	-68013.1	ProlifChon	12.5
CCCAATCCACTCAGGC-5386STDY7537944	-28609.2	-13278.4	Mes1		CAGCAGCTCGGACAAG-1-WSSS_THYst9807808-He	-34173.8	101967	Hoxc5+DermFibroProg	12.5
CCCAATCGTCAGGACA-5386STDY7537944	23092.8	-2439.36	Mes1		CAGCCAGAGGAACGTC-1-WSSS_THYst9807808-He	-54586	7289.49	ProxMes	12.5
CCCAATCGTCTCTTAT-5386STDY7537944	17336.2	3042.89	Mes1		CAGCCAGCAGCACCCA-1-WSSS_THYst9807808-He	-52581.6	8313.64	ProxMes	12.5
CCCAATCGTGTTGAGG-5386STDY7537944	-27480.1	7662.6	TransMes		CAGCCAGGTGATGGCA-1-WSSS_THYst9807808-He	-56429	-134355	ProlifChon	12.5
CCCAATCTCCGCGCAA-5386STDY7537944	5347.44	8176.48	Mes1		CAGCCAGGTGTCCAAT-1-WSSS_THYst9807808-He	-42662.9	10512	ProxMes	12.5
CCCAGTTAGGCGCTCT-5386STDY7537944	-74471.8	-35151.4	OCP		CAGCCAGTCATCACTT-1-WSSS_THYst9807808-He	20875.3	43062.3	ProxMes	12.5
CCCAGTTCAATCCGAT-5386STDY7537944	1719.84	14024.4	Mes1		CAGCGTGAGATACCAA-1-WSSS_THYst9807808-He	-84668.6	9585.77	ProxMes	12.5
CCCAGTTCACATCCGG-5386STDY7537944	-54171.9	-25557.3	Mes1		CAGCGTGCATAACAGA-1-WSSS_THYst9807808-He	-55822.5	-44032.1	Perichon	12.5
CCCAGTTCACGACGAA-5386STDY7537944	-2550.72	-352.195	Mes1		CAGCGTGCATCCGTGG-1-WSSS_THYst9807808-He	-43376.9	104941	Hoxc5+DermFibroProg	12.5
CCCAGTTCACGGTGTC-5386STDY7537944	-3832.73	15819.4	STMN2+Fibro		CAGCGTGCATCCTGTC-1-WSSS_THYst9807808-He	-33151.7	-3003.18	ProxMes	12.5
CCCAGTTCAGGTCCAC-5386STDY7537944	-69516.4	-34481.3	Mes1		CAGCGTGCATTCTCCG-1-WSSS_THYst9807808-He	-106187	24292	ProxMes	12.5
CCCAGTTCAGTCACTA-5386STDY7537944	-25538.6	-6527.34	Mes1		CAGCGTGTCGAGTGGA-1-WSSS_THYst9807808-He	-30469.6	-46994.4	MesCond	12.5
CCCAGTTCATCGGTTA-5386STDY7537944	27622.9	-3204.83	Mes1		CAGGCCAAGAACCGCA-1-WSSS_THYst9807808-He	-16755.9	122002	Hoxc5+DermFibroProg	12.5
CCCAGTTGTAAACCTC-5386STDY7537944	-89325	-41814.2	Mes1		CAGGCCAAGTATGAGT-1-WSSS_THYst9807808-He	-51982.9	-57465.3	MesCond	12.5
CCCAGTTGTGAGGGAG-5386STDY7537944	-68114.7	5501.44	Mes1		CAGGCCATCCTAGCGG-1-WSSS_THYst9807808-He	-45603.6	9564.27	ProxMes	12.5
CCCAGTTTCAGCGACC-5386STDY7537944	-9790.81	32489	STMN2+Fibro		CAGGGCTAGACATAGT-1-WSSS_THYst9807808-He	-65854.9	6674.39	ProxMes	12.5
CCCAGTTTCTGCCAGG-5386STDY7537944	-4918.7	22744	STMN2+Fibro		CAGGGCTAGCGTGAAC-1-WSSS_THYst9807808-He	-1795.87	17291.6	ProxMes	12.5
CCCATACAGCAATATG-5386STDY7537944	-105604	-41826.8	ChondroProg		CAGGGCTAGTATTCCG-1-WSSS_THYst9807808-He	-17579.6	-100451	InterZone	12.5
CCCATACAGCTATGCT-5386STDY7537944	-3847.58	-93.5805	Mes1		CAGGGCTCAGGAAGTC-1-WSSS_THYst9807808-He	-18911.7	157094	DermFibro	12.5
CCCATACAGGGTTTCT-5386STDY7537944	-17563.4	-5815.77	Mes1		CAGGGCTGTAACGATA-1-WSSS_THYst9807808-He	-45678.3	97113.6	Hoxc5+DermFibroProg	12.5
CCCATACCACAAGACG-5386STDY7537944	17440.7	-1570.24	Mes1		CAGGGCTGTAGCGTCC-1-WSSS_THYst9807808-He	-12304.6	23000	ProxMes	12.5
CCCATACGTATTAGCC-5386STDY7537944	22214.1	73.9104	Mes1		CAGGGCTGTCGCGTTG-1-WSSS_THYst9807808-He	-58276.3	8020.13	MesCond	12.5
CCCATACGTCACACGC-5386STDY7537944	-12881.2	13694.3	Mes1		CAGGGCTGTCTGGTTA-1-WSSS_THYst9807808-He	-41147.8	13126	ProxMes	12.5
CCCATACGTCTCTCTG-5386STDY7537944	-7758.92	13851.3	Mes1		CAGGTATCAGACCATT-1-WSSS_THYst9807808-He	-36844.8	11665.6	ProxMes	12.5
CCCATACGTGTGCCTG-5386STDY7537944	-62575	-27771.8	Mes1		CAGGTATGTACATTGC-1-WSSS_THYst9807808-He	-16278.4	124306	Hoxc5+DermFibroProg	12.5
CCCATACTCTACTTAC-5386STDY7537944	9925.13	306.28	Mes1		CAGTGCGAGGTTCACT-1-WSSS_THYst9807808-He	-86668.9	11009	MesCond	12.5
CCCATACTCTTGAGAC-5386STDY7537944	-1410.15	7502.15	Mes1		CAGTGCGAGTAGAGTT-1-WSSS_THYst9807808-He	-18352.2	123190	Hoxc5+DermFibroProg	12.5
CCCTCCTAGAATCTCC-5386STDY7537944	-2580.79	22754.3	ISL1+Mes		CAGTGCGAGTGGTTGG-1-WSSS_THYst9807808-He	-22635.3	110861	Hoxc5+DermFibroProg	12.5
CCCTCCTAGATGCCAG-5386STDY7537944	16392.5	12293.2	Mes4		CAGTGCGCAATTCGTG-1-WSSS_THYst9807808-He	-99142.7	14974	MesCond	12.5
CCCTCCTAGGGTTTCT-5386STDY7537944	31468.1	-1924.17	Mes1		CAGTGCGCATTCTTCA-1-WSSS_THYst9807808-He	-98991.2	13609.7	MesCond	12.5
CCCTCCTAGTTCCACA-5386STDY7537944	-27587.9	-9904.86	Mes1		CAGTGCGTCAACCTCC-1-WSSS_THYst9807808-He	-107834	-41908.8	Teno	12.5
CCCTCCTCAAAGCGGT-5386STDY7537944	-14289	13466.4	Mes1		CAGTTAGAGCTCGACC-1-WSSS_THYst9807808-He	-85423.8	-91076.1	Perichon	12.5
CCCTCCTCACGAGAGT-5386STDY7537944	-83122.1	-37152.9	Mes1		CAGTTAGTCCCTCAAC-1-WSSS_THYst9807808-He	-22438.4	94799.5	Hoxc5+DermFibroProg	12.5
CCCTCCTCAGCATACT-5386STDY7537944	19366.4	-2822.33	Mes1		CAGTTAGTCCGGCAAC-1-WSSS_THYst9807808-He	-45812.3	2144.34	ProxMes	12.5
CCCTCCTCAGTATAAG-5386STDY7537944	-10460.2	2258.47	Mes1		CAGTTCCCACCTAAAC-1-WSSS_THYst9807808-He	-51104.4	12252.9	ProxMes	12.5
CCCTCCTGTCTAGAGG-5386STDY7537944	4007.23	-2720.94	Mes1		CAGTTCCGTTCGTAAC-1-WSSS_THYst9807808-He	-73362.1	13379.9	ProxMes	12.5
CCCTCCTGTTGAACTC-5386STDY7537944	-85301.9	-38771.7	Mes1		CAGTTCCTCATCCTGC-1-WSSS_THYst9807808-He	-59033.1	-143020	RestingChon	12.5
CCCTCCTGTTTACTCT-5386STDY7537944	-73758.8	-33975	Mes1		CAGTTCCTCCTAGCCT-1-WSSS_THYst9807808-He	-20542.3	24734.5	ProxMes	12.5
CCCTCCTTCTAGCACA-5386STDY7537944	-33635.9	-18483.2	Mes1		CAGTTCCTCTTGCGCT-1-WSSS_THYst9807808-He	-11772.1	7799.74	ProxMes	12.5
CCGGGATAGAGGTTGC-5386STDY7537944	-24570.5	-2860.8	Mes1		CATAAGCAGCTATCCA-1-WSSS_THYst9807808-He	-52996.8	-120860	ProlifChon	12.5
CCGGGATAGCTAACAA-5386STDY7537944	-9835.35	41893.8	ISL1+Mes		CATAAGCAGGATAATC-1-WSSS_THYst9807808-He	-70363.1	11234.6	ProxMes	12.5
CCGGGATCAGGCTGAA-5386STDY7537944	-55679.1	-24383.2	Mes1		CATAAGCGTTCCACGG-1-WSSS_THYst9807808-He	-48893.8	17826.5	ProxMes	12.5
CCGGGATCAGTCACTA-5386STDY7537944	18113.3	-1795.19	Mes1		CATAAGCTCATGAAAG-1-WSSS_THYst9807808-He	-113559	16824.4	MesCond	12.5
CCGGGATCATGAAGTA-5386STDY7537944	-101462	45568	DistalMes		CATACAGCAATTTCTC-1-WSSS_THYst9807808-He	-23117	101765	Hoxc5+DermFibroProg	12.5
CCGGGATGTAGAGTGC-5386STDY7537944	-61183.3	10200.2	Mes1		CATACAGCATACCAGT-1-WSSS_THYst9807808-He	-55675.9	6242.83	ProxMes	12.5
CCGGGATGTTCATGGT-5386STDY7537944	-25668.9	13060.5	TransMes		CATACAGGTCGCTGCA-1-WSSS_THYst9807808-He	-46333.2	2173.93	ProxMes	12.5
CCGGTAGAGACACTAA-5386STDY7537944	-12094.3	2487.12	Mes1		CATACAGGTCTTTCAT-1-WSSS_THYst9807808-He	-44311.3	8153.8	ProxMes	12.5
CCGGTAGAGACTAGGC-5386STDY7537944	3515.25	4440.34	Mes1		CATACAGGTGCCGTTG-1-WSSS_THYst9807808-He	-144200	78100.3	SMProg	12.5
CCGGTAGAGATGGCGT-5386STDY7537944	-10805.3	11470.6	Mes1		CATACAGTCCATCTCG-1-WSSS_THYst9807808-He	47215.4	67065.9	ProxMes	12.5
CCGGTAGAGCACAGGT-5386STDY7537944	-9693.73	14229.5	Mes1		CATACAGTCGACATTG-1-WSSS_THYst9807808-He	-41654.7	12666.6	ProxMes	12.5
CCGGTAGAGGCATGTG-5386STDY7537944	-26739.5	14886.1	TransMes		CATACCCCACGTACAT-1-WSSS_THYst9807808-He	-18548.7	8895.99	ProxMes	12.5
CCGGTAGCATCCTAGA-5386STDY7537944	-62042.9	-34558.9	Mes1		CATACCCGTCCAGAAG-1-WSSS_THYst9807808-He	-48815.4	-51860.9	Perichon	12.5
CCGGTAGGTACAGACG-5386STDY7537944	7964.85	18740.6	Mes1		CATACCCGTTCTTGCC-1-WSSS_THYst9807808-He	-105187	-39553.2	ProxMes	12.5
CCGGTAGGTCTTCAAG-5386STDY7537944	-1240.35	-4335.39	Mes1		CATACCCTCGATGCTA-1-WSSS_THYst9807808-He	-64759.5	-152658	RestingChon	12.5
CCGGTAGTCATTGCCC-5386STDY7537944	-20351.2	11940.8	Mes1		CATACTTAGATGGCGT-1-WSSS_THYst9807808-He	-23016.7	-109016	ProlifChon	12.5
CCGGTAGTCGGTGTTA-5386STDY7537944	-6325.32	39611.1	STMN2+Fibro		CATACTTAGCGGACAT-1-WSSS_THYst9807808-He	-116152	16612.8	MesCond	12.5
CCGGTAGTCGTTACAG-5386STDY7537944	-46250.8	-20224.8	Mes1		CATACTTAGCTGGAGT-1-WSSS_THYst9807808-He	-76762.9	-147475	PrehyperChon	12.5
CCGGTAGTCTCCAACC-5386STDY7537944	2558.38	-1682.5	Mes1		CATACTTCACTGGACC-1-WSSS_THYst9807808-He	-42674	30325.4	ProxMes	12.5
CCGTACTAGCGATTCT-5386STDY7537944	19622.1	1689.41	Mes1		CATACTTCATAATCGC-1-WSSS_THYst9807808-He	-77241.2	5986.29	ProxMes	12.5
CCGTACTAGTCCGTAT-5386STDY7537944	-29997.9	7343	TransMes		CATACTTGTACCCAGC-1-WSSS_THYst9807808-He	-46017.8	-81269.4	ProlifChon	12.5
CCGTACTAGTTTAGGA-5386STDY7537944	3345.81	-3577.03	Mes1		CATAGACAGGACTGGT-1-WSSS_THYst9807808-He	-51661.5	-1330.37	MesCond	12.5
CCGTACTCAATAACGA-5386STDY7537944	14069.2	1296.28	Mes1		CATAGACAGTATGAAC-1-WSSS_THYst9807808-He	66910.9	91147.4	EarlyProxMes	12.5
CCGTACTGTAGCGCTC-5386STDY7537944	-111473	46957.7	RDH10+DistalMes		CATAGACCATCGCTGG-1-WSSS_THYst9807808-He	-53170.9	91481.6	Hoxc5+DermFibroProg	12.5
CCGTACTGTCTAAAGA-5386STDY7537944	-22592.7	11927.2	TransMes		CATAGACGTCCTGTCT-1-WSSS_THYst9807808-He	-59304.3	7298.54	ProxMes	12.5
CCGTACTGTGACCAAG-5386STDY7537944	27617.8	-6674.74	Mes1		CATAGACTCTATTTCG-1-WSSS_THYst9807808-He	-23135.8	61815	Hoxc5+DermFibroProg	12.5
CCGTACTGTTGTGGAG-5386STDY7537944	1719.58	42226.8	Mes1		CATCAAGCACCTGAAT-1-WSSS_THYst9807808-He	-180697	59421.5	SMC	12.5
CCGTACTTCATCGCTC-5386STDY7537944	14957.3	-4396.33	Mes1		CATCAAGCAGGATGAC-1-WSSS_THYst9807808-He	-29419.5	-60640	ProlifChon	12.5
CCGTACTTCATTTGGG-5386STDY7537944	-37040.1	14487.9	DistalMes		CATCAAGCATCCGAAT-1-WSSS_THYst9807808-He	-20387.8	30072.3	ProxMes	12.5
CCGTACTTCGGTGTCG-5386STDY7537944	-6337.56	7228.08	Mes1		CATCAAGTCATTATCC-1-WSSS_THYst9807808-He	-36511.5	-36130.8	MesCond	12.5
CCGTACTTCTAACCGA-5386STDY7537944	-53273.3	-26196.6	Mes1		CATCAAGTCCCAGTGG-1-WSSS_THYst9807808-He	-43137.4	-1650.2	ProxMes	12.5
CCGTGGAAGACTCGGA-5386STDY7537944	402.08	7336.47	Mes1		CATCAAGTCGAACCTA-1-WSSS_THYst9807808-He	-123156	15998.6	ProxMes	12.5
CCGTGGAAGCAGACTG-5386STDY7537944	-90168.8	-39617.4	Mes1		CATCAAGTCGGTAGGA-1-WSSS_THYst9807808-He	-22436.4	5763.59	ProxMes	12.5
CCGTGGAAGCCACCTG-5386STDY7537944	-62891.3	-30073.8	Mes1		CATCCACAGAATAACC-1-WSSS_THYst9807808-He	-78366.6	12669.5	ProxMes	12.5
CCGTGGAGTAACGACG-5386STDY7537944	8576.17	269.292	Mes1		CATCCACAGCATCGAG-1-WSSS_THYst9807808-He	-26656.6	-49521.8	MesCond	12.5
CCGTGGAGTACTTCTT-5386STDY7537944	2850.39	-3123.64	Mes1		CATCCACGTGATAGTA-1-WSSS_THYst9807808-He	-34311.1	91243.7	Hoxc5+DermFibroProg	12.5
CCGTGGAGTGCACCAC-5386STDY7537944	-11127.7	11074.3	TransMes		CATCCACGTTGGACCC-1-WSSS_THYst9807808-He	-86293.5	21166	ProxMes	12.5
CCGTGGAGTGGAAAGA-5386STDY7537944	-16525.8	-3705.03	Mes1		CATCCACTCCGATGTA-1-WSSS_THYst9807808-He	-77244.2	8128.37	MesCond	12.5
CCGTGGATCCCGACTT-5386STDY7537944	-26938.2	-11018.4	Mes1		CATCCCACACCAGTAT-1-WSSS_THYst9807808-He	-34702.7	-29355.5	ProxMes	12.5
CCGTGGATCCCTAACC-5386STDY7537944	17801.8	898.365	Mes1		CATCCCACAGCTGTTA-1-WSSS_THYst9807808-He	-64617.2	6958.67	ProxMes	12.5
CCGTTCAAGGGATGGG-5386STDY7537944	16793.7	5354.36	Mes1		CATCCCAGTAGACAAT-1-WSSS_THYst9807808-He	-22078.4	100107	Hoxc5+DermFibroProg	12.5
CCGTTCACAAGCGTAG-5386STDY7537944	-18118.5	-8255.81	Mes1		CATCCCATCGTGCAGC-1-WSSS_THYst9807808-He	-14004.1	-43829.9	ProxMes	12.5
CCGTTCACACATTCGA-5386STDY7537944	-14884.3	12594.6	TransMes		CATCCCATCTCTATGT-1-WSSS_THYst9807808-He	-66887.2	-147399	ProlifChon	12.5
CCGTTCACAGTCTTCC-5386STDY7537944	39857.3	-10735.7	Mes2		CATCCGTAGTGTAGTA-1-WSSS_THYst9807808-He	-59668.8	22940.4	MesCond	12.5
CCGTTCAGTATGGTTC-5386STDY7537944	-78939	-50803.6	OCP		CATCCGTCACACCAGC-1-WSSS_THYst9807808-He	-13913.5	-51751.4	InterZone	12.5
CCGTTCAGTCGCGAAA-5386STDY7537944	-52642.9	-26646.1	Mes1		CATCCGTCAGCTATAC-1-WSSS_THYst9807808-He	-65211	1284.17	MesCond	12.5
CCGTTCATCCTTCAAT-5386STDY7537944	-26064.9	-12204.4	Mes1		CATCCGTTCCCGAATA-1-WSSS_THYst9807808-He	-30414.9	97859.4	Hoxc5+DermFibroProg	12.5
CCGTTCATCGGATGTT-5386STDY7537944	-19780.4	17322.9	DistalMes		CATCCGTTCCGTATGA-1-WSSS_THYst9807808-He	-26549.8	-56704	MesCond	12.5
CCTAAAGAGAAACCAT-5386STDY7537944	-5834.09	6857.4	Mes1		CATCCGTTCTGGGTCG-1-WSSS_THYst9807808-He	-16640.1	-24762.9	ProlifChon	12.5
CCTAAAGAGAATGTTG-5386STDY7537944	-16998.3	-3371.81	Mes1		CATCGCTAGAAGTCTA-1-WSSS_THYst9807808-He	-9595.8	11966.9	ProxMes	12.5
CCTAAAGAGACGACGT-5386STDY7537944	13875.9	-4194.67	Mes1		CATCGCTAGACGTCGA-1-WSSS_THYst9807808-He	-19485.2	159588	DermFibro	12.5
CCTAAAGAGCTGCAAG-5386STDY7537944	-111580	-40500.4	Mes1		CATCGCTAGCGCCTCA-1-WSSS_THYst9807808-He	-99053.8	9578.57	ProxMes	12.5
CCTAAAGAGGCAGGTT-5386STDY7537944	-3006.59	-872.997	Mes1		CATCGCTAGCTACTGT-1-WSSS_THYst9807808-He	-107318	11378.3	ProxMes	12.5
CCTAAAGAGTCGTTTG-5386STDY7537944	-5647.66	2363.52	Mes1		CATCGCTAGGCCCGTT-1-WSSS_THYst9807808-He	-37183.4	-2257.64	ProxMes	12.5
CCTAAAGCAGGATCGA-5386STDY7537944	-4165.72	25837.2	STMN2+Fibro		CATCGCTCAAGAATAC-1-WSSS_THYst9807808-He	-59387.4	118862	Hoxc5+DermFibroProg	12.5
CCTAAAGGTACACCGC-5386STDY7537944	6833.81	-5002.66	Mes1		CATCGCTCACACGCCA-1-WSSS_THYst9807808-He	-91890.3	21414.5	ProxMes	12.5
CCTAAAGTCCGAACGC-5386STDY7537944	-64299.3	-30808.5	Mes1		CATCGCTCAGCTACTA-1-WSSS_THYst9807808-He	-61823.8	95866.1	Hoxc5+DermFibroProg	12.5
CCTAAAGTCTTCCTTC-5386STDY7537944	18615.4	2605.76	Mes1		CATCGCTCATGCACTA-1-WSSS_THYst9807808-He	-27302	-5662.49	ProxMes	12.5
CCTACACAGAGCCCAA-5386STDY7537944	22068.8	4652.34	Mes1		CATCGCTGTTATAGCC-1-WSSS_THYst9807808-He	-77193.2	9195.37	ProxMes	12.5
CCTACACAGAGGACGG-5386STDY7537944	3483.72	-2577.23	Mes1		CATCGCTTCCTTACCG-1-WSSS_THYst9807808-He	-1739.16	12577.2	ProxMes	12.5
CCTACACAGATCACGG-5386STDY7537944	-4475.13	-281.281	Mes1		CATCGCTTCGTTGCCT-1-WSSS_THYst9807808-He	-48648	11732.9	ProxMes	12.5
CCTACACAGCCGGTAA-5386STDY7537944	-7121.28	85104.6	STMN2+Fibro		CATCGGGAGACATCCT-1-WSSS_THYst9807808-He	-41407.4	-80323.5	ProlifChon	12.5
CCTACACAGTATCTCG-5386STDY7537944	-11705.4	-4717.83	Mes1		CATCGGGGTACGCTTA-1-WSSS_THYst9807808-He	-57194.8	110307	Hoxc5+DermFibroProg	12.5
CCTACACCAGCCTTGG-5386STDY7537944	-85998.5	-42022	Mes1		CATCGGGTCTCATTGT-1-WSSS_THYst9807808-He	-27989	-7906.14	ProxMes	12.5
CCTACACGTAGGGTAC-5386STDY7537944	26929.5	1490.07	Mes1		CATCGTCCACACGGAA-1-WSSS_THYst9807808-He	-56983.2	5039.45	ProxMes	12.5
CCTACACTCCGTAGTA-5386STDY7537944	-28159.7	22368.8	TransMes		CATCGTCCACTACCGG-1-WSSS_THYst9807808-He	-65353.9	9686.42	ProxMes	12.5
CCTACACTCTTCTGGC-5386STDY7537944	-76260	-38306.9	OCP		CATCGTCCAGAACTCT-1-WSSS_THYst9807808-He	-96716.5	19345.2	ProxMes	12.5
CCTACCAAGCAATATG-5386STDY7537944	1392.88	5989.08	Mes1		CATCGTCGTTCACCGG-1-WSSS_THYst9807808-He	-61488.8	6765.17	ProxMes	12.5
CCTACCAAGCCTATGT-5386STDY7537944	-58188.9	-29353.8	Mes1		CATCGTCTCGTAGTGT-1-WSSS_THYst9807808-He	-58570.1	-131351	ProlifChon	12.5
CCTACCAAGTAGCGGT-5386STDY7537944	11497.9	14548.7	Mes1		CATGAGTAGGCTCTAT-1-WSSS_THYst9807808-He	-85439.6	13230.6	ProxMes	12.5
CCTACCAGTCACCCAG-5386STDY7537944	-58283.4	-30719.5	Mes1		CATGAGTAGGGCTGAT-1-WSSS_THYst9807808-He	-50463.8	4388.07	ProxMes	12.5
CCTACCAGTCGTTGTA-5386STDY7537944	5819.74	2889.45	Mes1		CATGAGTCAATGTCTG-1-WSSS_THYst9807808-He	-65740	-14325.4	ProxMes	12.5
CCTACCAGTCTTCGTC-5386STDY7537944	-16344.5	14097.4	Mes1		CATGAGTCACAGAGCA-1-WSSS_THYst9807808-He	33074.5	60506.5	EarlyProxMes	12.5
CCTACCATCGCCCTTA-5386STDY7537944	7026.22	-2640.73	Mes1		CATGAGTCAGCTGTGC-1-WSSS_THYst9807808-He	-70786.5	-146143	PrehyperChon	12.5
CCTACCATCTGCCAGG-5386STDY7537944	-1855.22	-797.774	Mes1		CATGAGTCAGGTGTTT-1-WSSS_THYst9807808-He	-32867.4	8728.41	ProxMes	12.5
CCTACCATCTTGCCGT-5386STDY7537944	-49030.4	24312.5	TransMes		CATGAGTGTTACGCCG-1-WSSS_THYst9807808-He	-9990.13	2566.98	ProxMes	12.5
CCTAGCTCAGATAATG-5386STDY7537944	-51621.8	-21983.1	Mes1		CATGAGTTCGCCTTGT-1-WSSS_THYst9807808-He	-95925	-103032	Perichon	12.5
CCTAGCTCAGCCTTTC-5386STDY7537944	10683.4	-3838.67	Mes1		CATGAGTTCGTTCCCA-1-WSSS_THYst9807808-He	7593.27	11122.8	ProxMes	12.5
CCTAGCTCAGTAAGCG-5386STDY7537944	-7807.99	-4348.16	Mes1		CATGCAACATCGATCA-1-WSSS_THYst9807808-He	-69478	11698.4	ProxMes	12.5
CCTAGCTGTCGCTTTC-5386STDY7537944	-4707.34	9242.29	Mes1		CATGCCTAGCCTGGAA-1-WSSS_THYst9807808-He	-11384.4	98.8866	ProxMes	12.5
CCTAGCTGTCTAGTGT-5386STDY7537944	18945.7	18286.5	Mes1		CATGCCTAGTGCTACT-1-WSSS_THYst9807808-He	-28040.6	-130.528	ProxMes	12.5
CCTAGCTGTGATGCCC-5386STDY7537944	3563.78	4526.23	Mes1		CATGCCTAGTTACGAA-1-WSSS_THYst9807808-He	-56630.8	4629.17	ProxMes	12.5
CCTAGCTGTGCGAAAC-5386STDY7537944	-5870.2	30185.6	STMN2+Fibro		CATGCCTCAATAGTCC-1-WSSS_THYst9807808-He	-25095.6	1788.2	MesCond	12.5
CCTAGCTGTTTAGGAA-5386STDY7537944	-880.2	7325.38	Mes1		CATGCCTGTTGAGAGC-1-WSSS_THYst9807808-He	-92399.8	-31248.7	Teno	12.5
CCTAGCTTCAGTTCGA-5386STDY7537944	-80023	-34949.5	Mes1		CATGCGGAGCGTCAAG-1-WSSS_THYst9807808-He	-52372.4	-54293.5	Perichon	12.5
CCTAGCTTCGGCTACG-5386STDY7537944	-6290.65	-7044.41	Mes1		CATGCGGTCGAGTACT-1-WSSS_THYst9807808-He	-65802.8	-143424	ProlifChon	12.5
CCTAGCTTCTGGCGAC-5386STDY7537944	-5437.75	-3433.68	Mes1		CATGCGGTCTGCGGGT-1-WSSS_THYst9807808-He	-37294.1	-81497.8	ProlifChon	12.5
CCTATTAAGAGCCTAG-5386STDY7537944	-16674.3	-7755.4	Mes1		CATGCTCAGAGGTGCT-1-WSSS_THYst9807808-He	-21786.7	67352.8	Hoxc5+DermFibroProg	12.5
CCTATTAAGCTACCTA-5386STDY7537944	-5167.74	33929.8	ISL1+Mes		CATGCTCAGATGGTCG-1-WSSS_THYst9807808-He	-26978.8	-2482.75	ProxMes	12.5
CCTATTAAGGAGTCTG-5386STDY7537944	25930.2	5962.56	Mes1		CATGCTCAGTAGACCG-1-WSSS_THYst9807808-He	-27932.9	-7101.9	ProxMes	12.5
CCTATTACACGTGAGA-5386STDY7537944	-19779.3	-7751.83	Mes1		CATGCTCAGTTAGTGA-1-WSSS_THYst9807808-He	-18549	159036	Hoxc5+DermFibroProg	12.5
CCTATTAGTTAGGGTG-5386STDY7537944	-108516	-41750.4	OCP		CATGCTCCATCCGAGC-1-WSSS_THYst9807808-He	-93139.6	7710.79	ProxMes	12.5
CCTATTAGTTTAGGAA-5386STDY7537944	-109189	-40099.4	Mes1		CATGCTCCATTCACAG-1-WSSS_THYst9807808-He	-86840.8	-33126.3	Teno	12.5
CCTATTATCTAACGGT-5386STDY7537944	-46821.2	-18881.9	Mes1		CATGCTCGTCTTACTT-1-WSSS_THYst9807808-He	-61720	6078.1	ProxMes	12.5
CCTCAGTAGCGTGTCC-5386STDY7537944	-72175	-33463.6	Mes1		CATGCTCTCATTCCTA-1-WSSS_THYst9807808-He	-76761.1	5657.59	MesCond	12.5
CCTCAGTAGTACGTAA-5386STDY7537944	-99.7555	2526.77	Mes1		CATGGATCAAGCCTGC-1-WSSS_THYst9807808-He	-79239.3	9683.01	ProxMes	12.5
CCTCAGTCACTGTCGG-5386STDY7537944	-27451.8	-14264.4	Mes1		CATGGATGTACCCGAC-1-WSSS_THYst9807808-He	-35081.4	-7166.03	ProxMes	12.5
CCTCAGTCAGGAATCG-5386STDY7537944	8839.61	-1236.93	Mes1		CATGGATGTCTACGTA-1-WSSS_THYst9807808-He	-4846.59	3640.5	Meox2+Mes	12.5
CCTCAGTCAGTTCCCT-5386STDY7537944	-65149.6	-28878	Mes1		CATGGATGTTAAACCC-1-WSSS_THYst9807808-He	-3271.59	26227.8	ProxMes	12.5
CCTCAGTGTCACTGGC-5386STDY7537944	-64222.8	-30415.9	Mes1		CATGGATGTTAGGCCC-1-WSSS_THYst9807808-He	-70760.7	10869.9	ProxMes	12.5
CCTCAGTGTCCGAATT-5386STDY7537944	-44561.3	-10386.8	Mes1		CATGGATTCAGCTGTA-1-WSSS_THYst9807808-He	-37621	56790.8	Hoxc5+DermFibroProg	12.5
CCTCAGTGTTCCCGAG-5386STDY7537944	-60547.6	-57754.7	OCP		CATGGATTCTAGCCTC-1-WSSS_THYst9807808-He	10426.1	21584.9	Meox2+Mes	12.5
CCTCAGTTCATTCACT-5386STDY7537944	1502.65	-2981.7	Mes1		CATGGTACAAATAGCA-1-WSSS_THYst9807808-He	-18437	-23612.9	ProxMes	12.5
CCTCTGAAGAAGATTC-5386STDY7537944	-12584	-5553.72	Mes1		CATGGTACAACGACTT-1-WSSS_THYst9807808-He	-117385	-118104	OsteoB	12.5
CCTCTGAAGACCGGAT-5386STDY7537944	-60131.3	-29186.2	Mes1		CATGGTAGTGCACGCT-1-WSSS_THYst9807808-He	-29276	7878.76	ProxMes	12.5
CCTCTGAAGCCATCGC-5386STDY7537944	-2139.94	33445.3	Mes1		CATGGTATCTCGTCGT-1-WSSS_THYst9807808-He	-5877.67	1936.98	ProxMes	12.5
CCTCTGAAGTCATGCT-5386STDY7537944	-28745.1	-12884.3	Mes1		CATTCATGTAACACGG-1-WSSS_THYst9807808-He	-58447.6	7782.16	ProxMes	12.5
CCTCTGACACAACGCC-5386STDY7537944	-28546.8	6966.82	TransMes		CATTCATGTAGATCCT-1-WSSS_THYst9807808-He	-93711.5	21930.2	ProxMes	12.5
CCTCTGACAGAGTGTG-5386STDY7537944	-26994.3	-9108.88	Mes1		CATTCATGTATGAGGC-1-WSSS_THYst9807808-He	-53510.6	7224.16	ProxMes	12.5
CCTCTGAGTATAGTAG-5386STDY7537944	-33016.4	-23555.2	Mes1		CATTCATGTGACACAG-1-WSSS_THYst9807808-He	-40784	4455.14	ProxMes	12.5
CCTCTGAGTTGGACCC-5386STDY7537944	-9444.92	9883.29	TransMes		CATTCATGTTGATGTC-1-WSSS_THYst9807808-He	-28845.5	85121	Hoxc5+DermFibroProg	12.5
CCTCTGATCAAAGTAG-5386STDY7537944	-52859.3	-25834.4	Mes1		CATTCATTCGGTCATA-1-WSSS_THYst9807808-He	-53509.4	3417.33	ProxMes	12.5
CCTCTGATCCTGTAGA-5386STDY7537944	16815.8	-1222.79	Mes1		CATTCCGAGGTGCTTT-1-WSSS_THYst9807808-He	-67979.9	13716.6	ProxMes	12.5
CCTCTGATCTGGTGTA-5386STDY7537944	-55569.5	-25570.1	Mes1		CATTCCGAGTCGTTAC-1-WSSS_THYst9807808-He	-61760.9	11926.9	ProxMes	12.5
CCTTACGAGACTGTAA-5386STDY7537944	-16772.9	13922.2	Mes1		CATTCCGCACCAATTG-1-WSSS_THYst9807808-He	-76859.5	14415.8	ProxMes	12.5
CCTTACGAGTTGAGAT-5386STDY7537944	-77632	-48291.2	OCP		CATTCCGGTAAGTTAG-1-WSSS_THYst9807808-He	-80066.7	-147687	PrehyperChon	12.5
CCTTACGCAAGCGCTC-5386STDY7537944	-4040.46	-4891.19	Mes1		CATTCCGGTTTGCCGG-1-WSSS_THYst9807808-He	-115249	17862.4	MesCond	12.5
CCTTACGCACCAACCG-5386STDY7537944	16170.6	-94.0132	Mes1		CATTCCGTCACGACTA-1-WSSS_THYst9807808-He	-53012	90260	Hoxc5+DermFibroProg	12.5
CCTTACGCACGGACAA-5386STDY7537944	-10117.6	-5915.47	Mes1		CATTCCGTCCATAAGC-1-WSSS_THYst9807808-He	-44827.9	-6988.52	MesCond	12.5
CCTTACGCACGGCGTT-5386STDY7537944	-44266.1	-20444.4	Mes1		CATTCCGTCCATCTAT-1-WSSS_THYst9807808-He	-77155.8	-149999	PrehyperChon	12.5
CCTTACGGTAGAGCTG-5386STDY7537944	-6648.98	-638.119	Mes1		CATTCCGTCCGAGCTG-1-WSSS_THYst9807808-He	-81805.1	-104282	ProlifChon	12.5
CCTTACGGTTCCCGAG-5386STDY7537944	8009.8	5445.18	TransMes		CATTCTACAACGACAG-1-WSSS_THYst9807808-He	-61122.8	48241.5	MesCond	12.5
CCTTCCCAGATGTGTA-5386STDY7537944	-54605	-32618	OCP		CATTCTAGTGACAGGT-1-WSSS_THYst9807808-He	-53938.2	8809.32	ProxMes	12.5
CCTTCCCAGCCCTAAT-5386STDY7537944	-64754.5	-48134.3	OCP		CATTCTAGTTTCGATG-1-WSSS_THYst9807808-He	-35015.9	46977.7	Hoxc5+DermFibroProg	12.5
CCTTCCCAGGCCGAAT-5386STDY7537944	-5894.71	-4567.51	Mes1		CATTGAGAGGTCATCT-1-WSSS_THYst9807808-He	-56419.7	81862.5	Hoxc5+DermFibroProg	12.5
CCTTCCCCAATTGCTG-5386STDY7537944	-16013.8	-6644.96	Mes1		CATTGAGAGTTACTCG-1-WSSS_THYst9807808-He	-43834.3	2325.97	ProxMes	12.5
CCTTCCCCATCACCCT-5386STDY7537944	-22326.4	22992.3	Mes4		CATTGAGCAGGTCAAG-1-WSSS_THYst9807808-He	-31171.1	-4240.89	ProxMes	12.5
CCTTCCCCATTACGAC-5386STDY7537944	-22304.2	-2785.42	Mes1		CATTGAGCATTAGGAA-1-WSSS_THYst9807808-He	-24098.8	109765	Hoxc5+DermFibroProg	12.5
CCTTCCCGTCTAGGTT-5386STDY7537944	18751.6	4066.01	Mes1		CATTGAGGTCCTCCAT-1-WSSS_THYst9807808-He	-15588	-80907.4	InterZone	12.5
CCTTCCCTCAATCACG-5386STDY7537944	-16358.5	10978.6	Mes1		CATTGCCAGCCAGAGT-1-WSSS_THYst9807808-He	-24636.1	26386.6	ProxMes	12.5
CCTTCCCTCATGTAGC-5386STDY7537944	-5980.28	8682.11	Mes1		CATTGCCAGGGAGAAT-1-WSSS_THYst9807808-He	-14472.9	-41042.5	ProlifChon	12.5
CCTTCCCTCCCTAACC-5386STDY7537944	-61817.2	-25958.1	Mes1		CATTGCCGTTGACTGT-1-WSSS_THYst9807808-He	-80412.5	-12510.8	MesCond	12.5
CCTTCCCTCGCGATCG-5386STDY7537944	30475.4	-5091.63	Mes1		CATTGTTAGCGTGTCC-1-WSSS_THYst9807808-He	-19826.6	106383	Hoxc5+DermFibroProg	12.5
CCTTCCCTCGTACGGC-5386STDY7537944	10960.7	3494.13	Mes1		CATTGTTCAGTGCGCT-1-WSSS_THYst9807808-He	-113944	14138.6	ProxMes	12.5
CCTTCGAAGTGAACAT-5386STDY7537944	4519.22	-2942.19	Mes1		CATTGTTTCTGCATAG-1-WSSS_THYst9807808-He	-7764.64	-2082	ProxMes	12.5
CCTTCGAAGTGCCATT-5386STDY7537944	-20893.5	-1745.35	Mes1		CATTTCACAATTGCAC-1-WSSS_THYst9807808-He	-29384.5	-25845.1	MesCond	12.5
CCTTCGACAAGTCTGT-5386STDY7537944	-11007.7	-1920.4	Mes1		CATTTCACATTAGGCT-1-WSSS_THYst9807808-He	-22615.9	5260.03	ProxMes	12.5
CCTTCGAGTCTTTCAT-5386STDY7537944	19105.8	383.027	Mes1		CATTTCAGTTGCTCGG-1-WSSS_THYst9807808-He	-23332	-6879.81	ProxMes	12.5
CCTTTCTAGCACGCCT-5386STDY7537944	28333.2	-6456.24	Mes1		CATTTCATCATTTGGG-1-WSSS_THYst9807808-He	-55393.5	-9940.65	MesCond	12.5
CCTTTCTAGCTATGCT-5386STDY7537944	-5180.86	37443.4	STMN2+Fibro		CCAAGCGCAACGAGGT-1-WSSS_THYst9807808-He	-57810.9	-12422.4	ProxMes	12.5
CCTTTCTGTACCGGCT-5386STDY7537944	-1722.77	24882.8	STMN2+Fibro		CCAAGCGCACGGCCAT-1-WSSS_THYst9807808-He	-34575.3	13907.6	ProxMes	12.5
CCTTTCTTCCAACCAA-5386STDY7537944	-11052.5	16298.7	Mes1		CCAAGCGTCCGATGCG-1-WSSS_THYst9807808-He	-30884.1	111364	Hoxc5+DermFibroProg	12.5
CCTTTCTTCCAAGTAC-5386STDY7537944	-10729.1	-6135.58	Mes1		CCAAGCGTCCTCGCAT-1-WSSS_THYst9807808-He	-31257.1	18810.8	ProxMes	12.5
CCTTTCTTCTTGCAAG-5386STDY7537944	-64992.5	-30745.6	Mes1		CCAATGAAGCCATATC-1-WSSS_THYst9807808-He	-23037.1	107649	Hoxc5+DermFibroProg	12.5
CGAACATAGATGGCGT-5386STDY7537944	-7269.37	7818.65	Mes1		CCAATGAAGGTTAGTA-1-WSSS_THYst9807808-He	-53338.9	72938.1	Hoxc5+DermFibroProg	12.5
CGAACATAGTTTAGGA-5386STDY7537944	-18770.1	-327.123	Mes1		CCAATGACAACATCGT-1-WSSS_THYst9807808-He	-53113	4393.66	ProxMes	12.5
CGAACATGTACAAGTA-5386STDY7537944	-34715	-15567.9	Mes1		CCAATGAGTAGGTGCA-1-WSSS_THYst9807808-He	-48490.7	-17845.7	MesCond	12.5
CGAACATTCGCTAGCG-5386STDY7537944	-31116.4	-13435.2	Mes1		CCAATGAGTGCGTTTA-1-WSSS_THYst9807808-He	-29284.9	12169	ProxMes	12.5
CGAATGTCAAGGCTCC-5386STDY7537944	-106629	44509.1	DistalMes		CCAATGATCAGTCAGT-1-WSSS_THYst9807808-He	-3673.53	-9035.7	ProxMes	12.5
CGAATGTGTAGCGTGA-5386STDY7537944	-11785.3	-4399.44	Mes1		CCAATTTAGAGTACCG-1-WSSS_THYst9807808-He	-14058.9	149903	Hoxc5+DermFibroProg	12.5
CGAATGTGTCTAGTGT-5386STDY7537944	-22423.4	-8526.4	Mes1		CCAATTTAGTCATAGA-1-WSSS_THYst9807808-He	-61210.3	12991.7	MesCond	12.5
CGAATGTGTCTTTCAT-5386STDY7537944	-69016.8	-33806.6	Mes1		CCAATTTCAGCTGGTC-1-WSSS_THYst9807808-He	-59814.3	-140022	ProlifChon	12.5
CGACCTTAGTGGAGTC-5386STDY7537944	20923.5	-2957.51	Mes1		CCAATTTCAGTATGAA-1-WSSS_THYst9807808-He	-84978.2	9663.58	ProxMes	12.5
CGACCTTCAGTTCCCT-5386STDY7537944	-55618.2	-25367.9	Mes1		CCAATTTCATCTGGGC-1-WSSS_THYst9807808-He	-102106	10177.7	ProxMes	12.5
CGACCTTGTAAGGATT-5386STDY7537944	-5536.87	2288.78	Mes1		CCAATTTGTAGGGTAC-1-WSSS_THYst9807808-He	-17886.9	14361.5	ProxMes	12.5
CGACCTTGTCCCTTGT-5386STDY7537944	12434.9	10492.8	Mes1		CCACAAAAGATCCAAA-1-WSSS_THYst9807808-He	-76014.7	-148621	PrehyperChon	12.5
CGACCTTTCTGGTTCC-5386STDY7537944	25299.4	-4810.28	Mes1		CCACAAAAGGGAACAA-1-WSSS_THYst9807808-He	-93720.2	11288.6	ProxMes	12.5
CGACTTCAGACTACAA-5386STDY7537944	1749.54	4157.95	Mes1		CCACAAACACCTGCAG-1-WSSS_THYst9807808-He	-58574.4	8745.5	ProxMes	12.5
CGACTTCAGATCCTGT-5386STDY7537944	-9988.6	-4996.66	Mes1		CCACAAAGTCCCTAAA-1-WSSS_THYst9807808-He	-68895.7	13494.9	ProxMes	12.5
CGACTTCAGTAGCCGA-5386STDY7537944	-86122.6	44252.7	Mes1		CCACACTAGGGAGAAT-1-WSSS_THYst9807808-He	-85700.9	24909.6	ProxMes	12.5
CGACTTCCAAAGGTGC-5386STDY7537944	22163.1	5412.64	Mes1		CCACACTAGTTGCCCG-1-WSSS_THYst9807808-He	-30896.6	-9138.47	ProxMes	12.5
CGACTTCCACACTGCG-5386STDY7537944	-40442.5	-17108.2	Mes1		CCACACTGTCCGTACG-1-WSSS_THYst9807808-He	-67550.6	10633.5	ProxMes	12.5
CGACTTCCAGTAACGG-5386STDY7537944	-11937.4	-5133.74	Mes1		CCACACTGTGCTAGCC-1-WSSS_THYst9807808-He	-42091.5	8833.01	ProxMes	12.5
CGACTTCCAGTGGAGT-5386STDY7537944	-89204.6	-27221	MesCond		CCACACTGTTGTACGT-1-WSSS_THYst9807808-He	-34673.3	12547.7	ProxMes	12.5
CGACTTCGTACTCTCC-5386STDY7537944	17591.3	4897.74	Mes1		CCACCATAGCCTAGGA-1-WSSS_THYst9807808-He	-35929.6	-81003.7	ProlifChon	12.5
CGACTTCGTGACCAAG-5386STDY7537944	-65091.4	-52114.9	Mes1		CCACCATAGTCACGAG-1-WSSS_THYst9807808-He	-82678.7	13182	MesCond	12.5
CGACTTCGTTATTCTC-5386STDY7537944	-12994	10660.2	TransMes		CCACCATAGTTCCATG-1-WSSS_THYst9807808-He	-11972	146610	Hoxc5+DermFibroProg	12.5
CGACTTCGTTCGAATC-5386STDY7537944	21564.3	1712.89	Mes1		CCACCATGTAAGGAGA-1-WSSS_THYst9807808-He	-72941.4	14469.4	ProxMes	12.5
CGAGAAGAGGACGAAA-5386STDY7537944	-5103.74	4095.07	Mes1		CCACCATGTCTTGCTC-1-WSSS_THYst9807808-He	-56327.5	3873.42	ProxMes	12.5
CGAGAAGCACAAGTAA-5386STDY7537944	-98887.7	-39591.2	Mes1		CCACCATTCATTGCCC-1-WSSS_THYst9807808-He	-57594.5	4149.22	ProxMes	12.5
CGAGAAGCAGTGGAGT-5386STDY7537944	-9529.46	3815.67	Mes1		CCACCATTCCCGATCT-1-WSSS_THYst9807808-He	-50556.9	-139547	InterZone	12.5
CGAGAAGCATTAACCG-5386STDY7537944	-27397.4	-11114	Mes1		CCACGAGAGGCCTAGA-1-WSSS_THYst9807808-He	-41741.8	-21913.8	ProxMes	12.5
CGAGAAGTCCAATGGT-5386STDY7537944	16605.1	-4737.07	Mes1		CCACGAGAGTCGTTAC-1-WSSS_THYst9807808-He	-69609.7	14964.5	ProxMes	12.5
CGAGAAGTCGGCTACG-5386STDY7537944	18176.6	541.197	Mes1		CCACGAGCACCAACAT-1-WSSS_THYst9807808-He	-45140.5	-85154.4	ProlifChon	12.5
CGAGCACAGACAGACC-5386STDY7537944	9404.74	996.184	Mes1		CCACGAGCACGCAGTC-1-WSSS_THYst9807808-He	9485.47	20894.7	EarlyProxMes	12.5
CGAGCACAGCTAGTCT-5386STDY7537944	-58278.2	28968	Mes1		CCACGAGTCGCAATTG-1-WSSS_THYst9807808-He	-16142.6	23910.3	Hoxc5+DermFibroProg	12.5
CGAGCACAGCTGCGAA-5386STDY7537944	-12193.2	-3454.29	Mes1		CCACGAGTCGGAACTT-1-WSSS_THYst9807808-He	-21960.7	75562.6	Hoxc5+DermFibroProg	12.5
CGAGCACAGTAGGCCA-5386STDY7537944	-95890.6	-43130.7	Mes1		CCACGAGTCTGAGATC-1-WSSS_THYst9807808-He	-22699.4	-117381	InterZone	12.5
CGAGCACTCAACCAAC-5386STDY7537944	-3258.39	5735.57	Mes1		CCACGAGTCTTCACAT-1-WSSS_THYst9807808-He	-81017.3	6310.39	ProxMes	12.5
CGAGCACTCCGCAAGC-5386STDY7537944	-50809	-24817.2	Mes1		CCACGTTAGAATTGTG-1-WSSS_THYst9807808-He	-45812	-140527	InterZone	12.5
CGAGCACTCGTGGTCG-5386STDY7537944	-6369.79	-4449.27	Mes1		CCACGTTGTATCACGT-1-WSSS_THYst9807808-He	-76188.1	-77725.5	Perichon	12.5
CGAGCACTCTGGCGAC-5386STDY7537944	-56851.4	-32773.8	Mes1		CCACGTTGTCATAACC-1-WSSS_THYst9807808-He	-47060	68969.5	Hoxc5+DermFibroProg	12.5
CGAGCCAAGAAGGCCT-5386STDY7537944	-9446.49	3971.99	Mes1		CCACGTTGTGACCGAA-1-WSSS_THYst9807808-He	-59771.4	-84214.9	ProlifChon	12.5
CGAGCCAAGAGTACCG-5386STDY7537944	-21757.9	16056.9	Mes1		CCACGTTTCTTCTCAA-1-WSSS_THYst9807808-He	-76997.8	17952.9	ProxMes	12.5
CGAGCCAAGCCCTAAT-5386STDY7537944	-78148.5	-49606.9	OCP		CCACTTGAGTCGAATA-1-WSSS_THYst9807808-He	-99693.3	-34410.5	Teno	12.5
CGAGCCAAGCTAGCCC-5386STDY7537944	-6655.3	-1993.56	Mes1		CCACTTGAGTGATAAC-1-WSSS_THYst9807808-He	-12225.8	149381	Hoxc5+DermFibroProg	12.5
CGAGCCAAGGGAAACA-5386STDY7537944	5041.34	-786.007	Mes1		CCACTTGCAAGGGCAT-1-WSSS_THYst9807808-He	-16850.1	40802.7	Hoxc5+DermFibroProg	12.5
CGAGCCACACGTTGGC-5386STDY7537944	12961.1	885.585	Mes1		CCACTTGCACGGGCTT-1-WSSS_THYst9807808-He	-60400.4	-3723.14	MesCond	12.5
CGAGCCACAGCTGCAC-5386STDY7537944	-9561.58	-2767.17	Mes1		CCACTTGGTACAGAGC-1-WSSS_THYst9807808-He	-48993	8185.93	ProxMes	12.5
CGAGCCAGTCTCATCC-5386STDY7537944	-14882.2	86.5438	Mes1		CCACTTGGTTGCATAC-1-WSSS_THYst9807808-He	-96483.7	14173	MesCond	12.5
CGAGCCATCAATCTCT-5386STDY7537944	-13516	-5655.1	Mes1		CCATAAGAGCAACCAG-1-WSSS_THYst9807808-He	-59050.4	-126211	ProlifChon	12.5
CGAGCCATCCTGTACC-5386STDY7537944	-92337	-34170.6	MesCond		CCATAAGAGTACGAGC-1-WSSS_THYst9807808-He	-21573.3	-41396.8	InterZone	12.5
CGATCGGAGAAGAAGC-5386STDY7537944	-12233.5	8331.59	Mes1		CCATAAGCACTATCGA-1-WSSS_THYst9807808-He	-61113.7	4468.01	ProxMes	12.5
CGATCGGCAGCCTTGG-5386STDY7537944	-35133.4	-14657.6	Mes1		CCATAAGCACTTGTGA-1-WSSS_THYst9807808-He	-40092.2	96597.6	Hoxc5+DermFibroProg	12.5
CGATCGGCAGGACGTA-5386STDY7537944	-28162	-16266.2	Mes1		CCATAAGCAGAATTCC-1-WSSS_THYst9807808-He	-92704.3	-102789	ProlifChon	12.5
CGATCGGCAGTCAGAG-5386STDY7537944	-880.915	-46.9853	Mes1		CCATAAGCAGTTCCAA-1-WSSS_THYst9807808-He	-62056.7	-15877	ProxMes	12.5
CGATCGGGTACGAAAT-5386STDY7537944	17447.9	3428.81	Mes1		CCATAAGTCATTTACC-1-WSSS_THYst9807808-He	-22474.7	40666.9	Hoxc5+DermFibroProg	12.5
CGATCGGTCCCAGGTG-5386STDY7537944	-14475	-5679.39	Mes1		CCATAAGTCGCTGACG-1-WSSS_THYst9807808-He	-45751.9	-103292	ProlifChon	12.5
CGATCGGTCCCTAACC-5386STDY7537944	-6997.55	15996.6	STMN2+Fibro		CCATCACAGGTTTACC-1-WSSS_THYst9807808-He	-13216	-1993.04	ProxMes	12.5
CGATCGGTCCGTCATC-5386STDY7537944	-25371.1	-10141.6	Mes1		CCATCACGTAGTCTTG-1-WSSS_THYst9807808-He	-33050.9	4646.42	ProxMes	12.5
CGATCGGTCGATCCCT-5386STDY7537944	-9369.79	57093.6	ISL1+Mes		CCATCACGTCATATGC-1-WSSS_THYst9807808-He	-145454	25874.3	ProxMes	12.5
CGATCGGTCGGTCTAA-5386STDY7537944	-42202.9	-18224.7	Mes1		CCATCACGTGACGTCC-1-WSSS_THYst9807808-He	-17923.9	128942	Hoxc5+DermFibroProg	12.5
CGATCGGTCTGTCTAT-5386STDY7537944	5069.63	2360.35	Mes1		CCCAACTAGCTTCTAG-1-WSSS_THYst9807808-He	-63900	-68410.6	Perichon	12.5
CGATGGCAGGCATTGG-5386STDY7537944	-51059	-15287.5	Mes1		CCCAACTAGGTCCTGC-1-WSSS_THYst9807808-He	-3708.3	30304.1	Hoxc5+DermFibroProg	12.5
CGATGGCAGGCCCTCA-5386STDY7537944	-83778.3	-37783.2	Mes1		CCCAACTCAATCCTTT-1-WSSS_THYst9807808-He	-36183.2	-7896.24	ProxMes	12.5
CGATGGCAGTGATCGG-5386STDY7537944	-8012.37	7733.01	Mes1		CCCAACTGTAGTCACT-1-WSSS_THYst9807808-He	-31321.2	-69699.4	ProlifChon	12.5
CGATGGCCAAGCCCAC-5386STDY7537944	14815.5	8494.68	Mes1		CCCAACTGTGATGAAT-1-WSSS_THYst9807808-He	-54725	5094.91	ProxMes	12.5
CGATGGCCAGGGTTAG-5386STDY7537944	-13996.5	5710.73	Mes1		CCCAACTGTGTTACTG-1-WSSS_THYst9807808-He	-55621.5	21633.2	ProxMes	12.5
CGATGGCTCCAAACTG-5386STDY7537944	-9440.4	-2939.22	Mes1		CCCAACTTCCAAACCA-1-WSSS_THYst9807808-He	-91080.9	12048.3	MesCond	12.5
CGATGGCTCCAAATGC-5386STDY7537944	17727.8	-5273.77	Mes1		CCCATTGAGACAGCTG-1-WSSS_THYst9807808-He	-11476.7	5991.05	ProxMes	12.5
CGATGGCTCGTAGGTT-5386STDY7537944	-70292	-33300.1	Mes1		CCCATTGAGCTCCCTT-1-WSSS_THYst9807808-He	-1853.94	22908.4	ProxMes	12.5
CGATGTAAGAGCTATA-5386STDY7537944	-89036.1	-41978	OCP		CCCATTGGTCACATTG-1-WSSS_THYst9807808-He	-56574.2	-122398	ProlifChon	12.5
CGATGTAAGATCGATA-5386STDY7537944	6912.39	-330.651	Mes1		CCCATTGTCATGCATG-1-WSSS_THYst9807808-He	-62785.7	-140657	ProlifChon	12.5
CGATGTAAGCTCAACT-5386STDY7537944	-67586.1	-34750.8	Mes1		CCCGAAGGTTAGGCTT-1-WSSS_THYst9807808-He	-31981.1	-61182	ProlifChon	12.5
CGATGTACAATCCGAT-5386STDY7537944	974.45	12635	Mes1		CCCGAAGGTTGCTGAT-1-WSSS_THYst9807808-He	-44023.9	4694.01	ProxMes	12.5
CGATGTACACAGGAGT-5386STDY7537944	-61259.4	-28981.9	Mes1		CCCGAAGTCTGTCAGA-1-WSSS_THYst9807808-He	-53817.8	-43244.7	MesCond	12.5
CGATGTACACCATCCT-5386STDY7537944	-26866.5	-25428.7	OCP		CCCGGAAAGGATTCAA-1-WSSS_THYst9807808-He	-33010.3	8906.02	ProxMes	12.5
CGATGTACACCGATAT-5386STDY7537944	-2562.25	2762.45	Mes1		CCCGGAACACTGCGAC-1-WSSS_THYst9807808-He	-42015.5	8975.49	ProxMes	12.5
CGATGTACACTGCCAG-5386STDY7537944	-5489.11	842.369	Mes1		CCCGGAAGTAGACTGG-1-WSSS_THYst9807808-He	-1518.15	11168.9	EarlyProxMes	12.5
CGATGTACAGGCAGTA-5386STDY7537944	-11691.5	45610.8	Mes4		CCCGGAATCCAGTGCG-1-WSSS_THYst9807808-He	-43874.4	-34222.7	ProxMes	12.5
CGATGTACATTGGGCC-5386STDY7537944	-11176.9	-5425.37	Mes1		CCCGGAATCGGTTCAA-1-WSSS_THYst9807808-He	-18431.3	-102147	InterZone	12.5
CGATGTAGTTCGGGCT-5386STDY7537944	15980.6	45.7113	Mes1		CCCTAACGTCACCCTT-1-WSSS_THYst9807808-He	-53077	-126399	ProlifChon	12.5
CGATGTATCCGTCAAA-5386STDY7537944	24248.7	-5220.97	Mes1		CCCTCAAGTCCTTAAG-1-WSSS_THYst9807808-He	-16829.4	-136258	InterZone	12.5
CGATGTATCTACTATC-5386STDY7537944	-20108.2	21798	TransMes		CCCTCAAGTGGCCACT-1-WSSS_THYst9807808-He	-27709.4	-52457.6	MesCond	12.5
CGATGTATCTGACCTC-5386STDY7537944	-1261.04	7412.84	Mes1		CCCTCAATCCATGAGT-1-WSSS_THYst9807808-He	-71023.9	11632.8	ProxMes	12.5
CGATTGAAGCACCGCT-5386STDY7537944	-17304.3	33667.9	STMN2+Fibro		CCCTCAATCGTTCATT-1-WSSS_THYst9807808-He	-13827.2	134830	Hoxc5+DermFibroProg	12.5
CGATTGACAGGACCCT-5386STDY7537944	19777.2	2182.42	Mes1		CCCTCTCAGGACGCTA-1-WSSS_THYst9807808-He	-150479	27844.6	ProxMes	12.5
CGATTGACAGGTTTCA-5386STDY7537944	-3201.37	15062.1	STMN2+Fibro		CCCTCTCCAACGTATC-1-WSSS_THYst9807808-He	-62800.9	-65594.4	Perichon	12.5
CGATTGAGTCTCTCGT-5386STDY7537944	-54315.8	-27196.7	Mes1		CCCTCTCGTAAGTTGA-1-WSSS_THYst9807808-He	-22245.2	113883	Hoxc5+DermFibroProg	12.5
CGATTGAGTTACGACT-5386STDY7537944	16458.3	4931.09	Mes1		CCCTCTCGTCCAACGC-1-WSSS_THYst9807808-He	-37621.5	-29335.4	Perichon	12.5
CGATTGATCTGCCCTA-5386STDY7537944	22429.9	72.9447	Mes1		CCCTCTCTCGAGATAA-1-WSSS_THYst9807808-He	-69977.8	-136913	ProlifChon	12.5
CGCCAAGAGATGCCAG-5386STDY7537944	-6967.37	11969.2	Mes1		CCCTCTCTCGTTGTTT-1-WSSS_THYst9807808-He	-21576.5	113694	Hoxc5+DermFibroProg	12.5
CGCCAAGAGCTGGAAC-5386STDY7537944	1552.06	4223.52	Mes1		CCCTGATCAAGAAATC-1-WSSS_THYst9807808-He	63516.9	75393.6	ProxMes	12.5
CGCCAAGCATGATCCA-5386STDY7537944	34917.9	-9675.81	Mes1		CCCTGATCAGAGCCCT-1-WSSS_THYst9807808-He	-30035.6	72108.4	Hoxc5+DermFibroProg	12.5
CGCCAAGCATGTCTCC-5386STDY7537944	-90212.8	-41525.8	Mes1		CCCTGATCAGCATGCC-1-WSSS_THYst9807808-He	-23947.2	4308.07	ProxMes	12.5
CGCCAAGGTCGAACAG-5386STDY7537944	-79125.5	-49227.9	OCP		CCCTGATCAGTTGGTT-1-WSSS_THYst9807808-He	-44990.8	-10654.9	ProxMes	12.5
CGCCAAGGTTACGCGC-5386STDY7537944	-5010.09	41400.1	STMN2+Fibro		CCCTGATGTACATACC-1-WSSS_THYst9807808-He	-17362.3	12673.4	ProxMes	12.5
CGCCAAGTCACCATAG-5386STDY7537944	-25998	-17972.6	Mes1		CCCTGATTCATTGCCC-1-WSSS_THYst9807808-He	-88955.6	23286.9	ProxMes	12.5
CGCCAAGTCGCAGGCT-5386STDY7537944	-22101.4	-12595.6	Mes1		CCCTTAGAGCTGGAGT-1-WSSS_THYst9807808-He	-43803.1	3893.61	ProxMes	12.5
CGCCAAGTCGGAGGTA-5386STDY7537944	-17769.4	6536.33	Mes1		CCCTTAGAGGCACCAA-1-WSSS_THYst9807808-He	-46671.3	18359.2	ProxMes	12.5
CGCCAAGTCTGGCGAC-5386STDY7537944	-81629.4	-29225.5	MesCond		CCCTTAGAGGCTATCT-1-WSSS_THYst9807808-He	-17414.9	15970.4	ProxMes	12.5
CGCCAAGTCTTGTTTG-5386STDY7537944	8170.03	3868.9	Mes1		CCCTTAGCACTTGTCC-1-WSSS_THYst9807808-He	-54138.6	110235	Hoxc5+DermFibroProg	12.5
CGCGGTAAGCATCATC-5386STDY7537944	21336.3	1135.38	Mes1		CCCTTAGGTCACAGTT-1-WSSS_THYst9807808-He	-67414.9	7933.1	ProxMes	12.5
CGCGGTAAGCCACCTG-5386STDY7537944	-22410.9	-9577.87	Mes1		CCCTTAGGTCGGCCTA-1-WSSS_THYst9807808-He	-48177.7	-32491.3	MesCond	12.5
CGCGGTAAGCGACGTA-5386STDY7537944	11898.2	9700.49	Mes1		CCCTTAGGTCGTGTTA-1-WSSS_THYst9807808-He	-8579.68	2470.55	ProxMes	12.5
CGCGGTAAGGCTAGAC-5386STDY7537944	8614.16	-66.2593	Mes1		CCCTTAGGTCTCACGG-1-WSSS_THYst9807808-He	-50430.3	8217.89	ProxMes	12.5
CGCGGTACACGTGAGA-5386STDY7537944	-25147	-11527.2	Mes1		CCCTTAGGTTGCCAAT-1-WSSS_THYst9807808-He	-52985.6	-139516	InterZone	12.5
CGCGGTACAGAGTGTG-5386STDY7537944	17845.9	-4018.75	Mes1		CCCTTAGGTTGGGAAC-1-WSSS_THYst9807808-He	-43038.3	-22255.8	MesCond	12.5
CGCGGTACATGGTCTA-5386STDY7537944	22351.7	1132.11	Mes1		CCGAACGAGCTCATAC-1-WSSS_THYst9807808-He	-14120.3	152888	Hoxc5+DermFibroProg	12.5
CGCGGTATCACAGGCC-5386STDY7537944	6372.64	6726.24	Mes1		CCGAACGCATACCGTA-1-WSSS_THYst9807808-He	-80364.3	9244.01	ProxMes	12.5
CGCGGTATCAGGCCCA-5386STDY7537944	20991.4	11073	Mes1		CCGAACGGTACACGTT-1-WSSS_THYst9807808-He	-28333	-53610.9	MesCond	12.5
CGCGGTATCCAGAGGA-5386STDY7537944	-5087.06	24323.6	STMN2+Fibro		CCGAACGGTAGTGTGG-1-WSSS_THYst9807808-He	48070.8	78465.6	EarlyProxMes	12.5
CGCGGTATCCATGAGT-5386STDY7537944	-14868	-6953.25	Mes1		CCGAACGTCAGCCTTC-1-WSSS_THYst9807808-He	-56884.6	9045.39	ProxMes	12.5
CGCGGTATCCCTCAGT-5386STDY7537944	-69058.3	-57279.7	OCP		CCGAACGTCCAACCGG-1-WSSS_THYst9807808-He	-59190.3	7537.38	ProxMes	12.5
CGCGGTATCGTTGCCT-5386STDY7537944	-3449.94	29969.9	STMN2+Fibro		CCGATCTAGTAAATGC-1-WSSS_THYst9807808-He	-41569.6	35652.4	Hoxc5+DermFibroProg	12.5
CGCGTTTAGTGTACGG-5386STDY7537944	10435.1	-2771.96	Mes1		CCGATCTGTGAACTAA-1-WSSS_THYst9807808-He	-7054.01	-140070	InterZone	12.5
CGCGTTTCACACCGAC-5386STDY7537944	4433.34	5307.46	Mes1		CCGATCTTCCTCTCTT-1-WSSS_THYst9807808-He	-81844.7	-147322	PrehyperChon	12.5
CGCGTTTCACGGTGTC-5386STDY7537944	-6006.28	5587	Mes1		CCGATCTTCTCCAAGA-1-WSSS_THYst9807808-He	-14015.3	-94459.1	InterZone	12.5
CGCGTTTCAGGATTGG-5386STDY7537944	13878.3	9604.33	Mes1		CCGATCTTCTGTACAG-1-WSSS_THYst9807808-He	-16414.2	14069.2	ProxMes	12.5
CGCGTTTCATCTATGG-5386STDY7537944	-12774.5	9591.83	Mes1		CCGATGGCACATAACC-1-WSSS_THYst9807808-He	-41316.5	418.088	ProxMes	12.5
CGCGTTTGTCAACATC-5386STDY7537944	-11053.8	6673.83	Mes1		CCGATGGGTCTCGACG-1-WSSS_THYst9807808-He	-57442.2	10816.2	ProxMes	12.5
CGCGTTTGTTTGTTTC-5386STDY7537944	-28936.3	8274.19	TransMes		CCGATGGGTTACCCTC-1-WSSS_THYst9807808-He	-44133.2	-72520.4	ProlifChon	12.5
CGCGTTTTCGACCAGC-5386STDY7537944	-29466.8	-10797.3	Mes1		CCGATGGTCCGAAATC-1-WSSS_THYst9807808-He	-41627.9	4140.5	ProxMes	12.5
CGCGTTTTCGGACAAG-5386STDY7537944	5386.42	-3691.73	Mes1		CCGATGGTCTTGAGCA-1-WSSS_THYst9807808-He	-18096.3	-16104.7	ProxMes	12.5
CGCTATCCACCCATTC-5386STDY7537944	-22955.5	11933.5	TransMes		CCGCAAGAGTAGAGTT-1-WSSS_THYst9807808-He	28397.2	56405.3	EarlyProxMes	12.5
CGCTATCCACGCGAAA-5386STDY7537944	-12637.1	39366.4	STMN2+Fibro		CCGCAAGCACAGTGTT-1-WSSS_THYst9807808-He	-43173.3	-77515.5	ProlifChon	12.5
CGCTATCCAGACGCCT-5386STDY7537944	-26915.3	-10317.5	Mes1		CCGCAAGCACCTTCGT-1-WSSS_THYst9807808-He	-59272.9	12026	ProxMes	12.5
CGCTATCGTAAACACA-5386STDY7537944	-33675.4	-15068.5	Mes1		CCGCAAGCATAATCGC-1-WSSS_THYst9807808-He	-32125.1	96744.6	Hoxc5+DermFibroProg	12.5
CGCTATCGTCCTCTTG-5386STDY7537944	-3305	-3620.46	Mes1		CCGCAAGGTAATGCGG-1-WSSS_THYst9807808-He	-36465.8	78509.7	Hoxc5+DermFibroProg	12.5
CGCTATCGTTCGTGAT-5386STDY7537944	-67630.7	-21954.3	Mes1		CCGCAAGGTCAAGCGA-1-WSSS_THYst9807808-He	-47057.5	54372.2	MesCond	12.5
CGCTATCTCAACCATG-5386STDY7537944	13293.1	-3049.22	Mes1		CCGCAAGGTGAATATG-1-WSSS_THYst9807808-He	-70308.6	6669.42	ProxMes	12.5
CGCTATCTCTCCAACC-5386STDY7537944	-7245.43	34314.3	STMN2+Fibro		CCGGACAAGAGTGAAG-1-WSSS_THYst9807808-He	-47637.4	-110927	ProlifChon	12.5
CGCTGGAAGGTGATTA-5386STDY7537944	-27468.3	-6719.78	Mes1		CCGGACAAGGGTAGCT-1-WSSS_THYst9807808-He	-13128.1	27522.3	Hoxc5+DermFibroProg	12.5
CGCTGGAAGTCTCCTC-5386STDY7537944	-37634	-16037.2	Mes1		CCGGACAGTCCCTGTT-1-WSSS_THYst9807808-He	-52567.7	2737.43	MesCond	12.5
CGCTGGACAACGATGG-5386STDY7537944	-67849.6	-31291.4	Mes1		CCGGGTAAGCCGCACT-1-WSSS_THYst9807808-He	-63075.3	39089.2	Hoxc5+DermFibroProg	12.5
CGCTGGACAACTGCGC-5386STDY7537944	-76128.9	-40537.8	Mes1		CCGGGTAGTTGCACGC-1-WSSS_THYst9807808-He	-52965.4	17882.3	Mfap5+Fibro	12.5
CGCTGGACAAGTTAAG-5386STDY7537944	-10148.4	3160.24	Mes1		CCGGGTATCCCAAGTA-1-WSSS_THYst9807808-He	-16529.4	-28818.9	ProxMes	12.5
CGCTGGACACCTCGTT-5386STDY7537944	20045.6	-1620.76	Mes1		CCGGGTATCGCTCTCA-1-WSSS_THYst9807808-He	-109793	13478.6	ProxMes	12.5
CGCTGGAGTGAGGCTA-5386STDY7537944	-71913	-50215.7	OCP		CCGGGTATCGGTTAGT-1-WSSS_THYst9807808-He	-73163.5	8333.86	ProxMes	12.5
CGCTGGAGTTCCCTTG-5386STDY7537944	-85426.6	-38251.9	Mes1		CCGGTAGAGATGTTCC-1-WSSS_THYst9807808-He	-7852.93	20640	ProxMes	12.5
CGCTGGATCACAATGC-5386STDY7537944	941.49	3746.23	Mes1		CCGGTAGAGCTTCGTA-1-WSSS_THYst9807808-He	-18482.6	124893	Hoxc5+DermFibroProg	12.5
CGCTTCACAGCTGGCT-5386STDY7537944	7572.73	-308.779	Mes1		CCGGTAGCAATTGAGA-1-WSSS_THYst9807808-He	-75145.9	8889.24	MesCond	12.5
CGCTTCAGTCTCCCTA-5386STDY7537944	10475.7	4797.27	Mes1		CCGGTAGCATCTTAGG-1-WSSS_THYst9807808-He	-30254.3	59055.7	Hoxc5+DermFibroProg	12.5
CGGACACCATTCTCAT-5386STDY7537944	716.713	9872.46	Mes1		CCGGTAGGTCTTCGAA-1-WSSS_THYst9807808-He	-64427.3	10439.1	ProxMes	12.5
CGGACACTCTTCTGGC-5386STDY7537944	14396	987.861	Mes1		CCGGTAGGTTCAACGT-1-WSSS_THYst9807808-He	-19852.8	-34097.1	ProxMes	12.5
CGGACGTAGAGGTTGC-5386STDY7537944	-17339.1	3185.15	TransMes		CCGGTAGTCATTTGTC-1-WSSS_THYst9807808-He	-22075.7	84695.1	Hoxc5+DermFibroProg	12.5
CGGACGTAGCGATCCC-5386STDY7537944	-29415.5	12237.4	TransMes		CCGGTGAAGTATTAGG-1-WSSS_THYst9807808-He	-54634.9	3635.62	ProxMes	12.5
CGGACGTCAAGCTGGA-5386STDY7537944	-5820.86	-473.323	Mes1		CCGGTGACAAGTGGGT-1-WSSS_THYst9807808-He	-37659	-82273.7	ProlifChon	12.5
CGGACGTCACGTCTCT-5386STDY7537944	-45697.1	-22349.1	Mes1		CCGGTGACAGAGGCTA-1-WSSS_THYst9807808-He	-64561.1	-66905.8	Perichon	12.5
CGGACGTCAGCAGTTT-5386STDY7537944	-50295.6	-21660.3	Mes1		CCGGTGACAGCACAAG-1-WSSS_THYst9807808-He	-25875.6	15437.8	ProxMes	12.5
CGGACGTGTCTCGTTC-5386STDY7537944	1524.49	11620.2	Mes1		CCGGTGAGTAGTCTGT-1-WSSS_THYst9807808-He	-26887.3	8629.82	ProxMes	12.5
CGGACGTGTGATGATA-5386STDY7537944	-20109.6	10058.5	Mes1		CCGGTGAGTATCGTAC-1-WSSS_THYst9807808-He	-79486.7	14995.3	ProxMes	12.5
CGGACGTGTTAAAGTG-5386STDY7537944	24153.2	9300.7	Mes1		CCGGTGATCCCATTCG-1-WSSS_THYst9807808-He	-47032.2	6918.91	ProxMes	12.5
CGGACGTGTTCCGTCT-5386STDY7537944	-39614.7	-17781.6	Mes1		CCGGTGATCGATGCTA-1-WSSS_THYst9807808-He	-36136.3	-34045.3	MesCond	12.5
CGGACTGAGTATTGGA-5386STDY7537944	1438.38	-1758.46	Mes1		CCGTAGGAGATTAGCA-1-WSSS_THYst9807808-He	-105041	13990	ProxMes	12.5
CGGACTGCACGCTTTC-5386STDY7537944	-60220.4	-32170.3	OCP		CCGTAGGAGCTAGCCC-1-WSSS_THYst9807808-He	-37705	4172.35	ProxMes	12.5
CGGAGCTCACTAGTAC-5386STDY7537944	3523.02	4864.09	Mes1		CCGTAGGAGGCGCTTC-1-WSSS_THYst9807808-He	-44892.4	167010	DermFibro	12.5
CGGAGCTCAGGCAGTA-5386STDY7537944	-51267.4	-23410.9	Mes1		CCGTAGGAGTTGCGCC-1-WSSS_THYst9807808-He	-18325.4	-7093.8	ProxMes	12.5
CGGAGCTGTGAAGGCT-5386STDY7537944	-5156.3	-682.75	Mes1		CCGTAGGCAAGTGCAG-1-WSSS_THYst9807808-He	22142.8	47396.3	EarlyDistalMes	12.5
CGGAGCTTCCCTAACC-5386STDY7537944	-28318.3	19741.8	TransMes		CCGTAGGGTCTGATAC-1-WSSS_THYst9807808-He	-34568.2	-131383	InterZone	12.5
CGGAGTCCAAGGACAC-5386STDY7537944	29439.1	-9203.42	Mes2		CCGTAGGTCTCAGGCG-1-WSSS_THYst9807808-He	-28101.8	-44789.7	ProlifChon	12.5
CGGAGTCCACTTGGAT-5386STDY7537944	-65390.3	-34954	OCP		CCGTGAGAGCTGACAG-1-WSSS_THYst9807808-He	-96738.9	15010.7	ProxMes	12.5
CGGAGTCCAGGGCATA-5386STDY7537944	-70.2487	4775.35	Mes1		CCGTGAGGTCCAATCA-1-WSSS_THYst9807808-He	-70333.2	-22332.9	ProxMes	12.5
CGGAGTCCAGTACACT-5386STDY7537944	-22373.9	-621.352	Mes1		CCGTGAGTCCTTATCA-1-WSSS_THYst9807808-He	-32405.3	13653.5	ProxMes	12.5
CGGAGTCCATACTCTT-5386STDY7537944	29354	-6736.54	Mes1		CCGTTCAAGACCAAGC-1-WSSS_THYst9807808-He	-60540.7	7594.63	ProxMes	12.5
CGGAGTCGTGAGGGTT-5386STDY7537944	-2342.36	-328.388	Mes1		CCGTTCAAGTCGCCCA-1-WSSS_THYst9807808-He	-27109.5	-9988.82	ProxMes	12.5
CGGAGTCGTTCGAATC-5386STDY7537944	-12497.6	8231.98	Mes1		CCGTTCACATGAAGCG-1-WSSS_THYst9807808-He	-34758.9	72423.7	Hoxc5+DermFibroProg	12.5
CGGAGTCTCCCAACGG-5386STDY7537944	17613	-3877.01	Mes1		CCGTTCAGTTGCTCAA-1-WSSS_THYst9807808-He	-23172.7	-52194.8	InterZone	12.5
CGGCTAGAGTCAATAG-5386STDY7537944	-69004.6	-33812.3	Mes1		CCGTTCATCAAGTCTG-1-WSSS_THYst9807808-He	-59934.8	14375.5	ProxMes	12.5
CGGCTAGAGTGGGCTA-5386STDY7537944	13134.2	2585.83	Mes1		CCTAACCAGACCATAA-1-WSSS_THYst9807808-He	-52173.2	-126581	ProlifChon	12.5
CGGCTAGAGTTCCACA-5386STDY7537944	-24588.7	46053.2	Mes4		CCTAACCAGTGGATAT-1-WSSS_THYst9807808-He	-76383	-14104.2	ProxMes	12.5
CGGCTAGCAACAACCT-5386STDY7537944	16589.3	-2334.55	Mes1		CCTAACCAGTTCCGTA-1-WSSS_THYst9807808-He	-57459.2	-159290	RestingChon	12.5
CGGCTAGCAAGAGGCT-5386STDY7537944	-14551.5	16819.5	Mes1		CCTAACCCACATTCGA-1-WSSS_THYst9807808-He	-37007.1	24661	ProxMes	12.5
CGGCTAGCAGACGCTC-5386STDY7537944	-10823.1	1728.79	Mes1		CCTAACCCAGACCCGT-1-WSSS_THYst9807808-He	-91684.9	12575.3	MesCond	12.5
CGGCTAGGTAGTGAAT-5386STDY7537944	-74202.4	-34977.9	Mes1		CCTAACCGTAGTCGGA-1-WSSS_THYst9807808-He	-26977.5	12183.2	ProxMes	12.5
CGGCTAGGTTCCACAA-5386STDY7537944	-48197.7	-21045	Mes1		CCTAACCGTATAGGAT-1-WSSS_THYst9807808-He	-48465.2	1610.79	ProxMes	12.5
CGGCTAGGTTGCGTTA-5386STDY7537944	23904.5	152.144	Mes1		CCTAACCGTGCACATT-1-WSSS_THYst9807808-He	-75231.4	-89976.3	ProlifChon	12.5
CGGCTAGTCAAACCAC-5386STDY7537944	-46419.6	34549.2	TransMes		CCTAAGACAAAGGGCT-1-WSSS_THYst9807808-He	-53806.5	-53823.9	Perichon	12.5
CGGGTCAAGACCTTTG-5386STDY7537944	-979.786	5888.24	Mes1		CCTAAGACACACCGCA-1-WSSS_THYst9807808-He	-81759.9	8558.44	ProxMes	12.5
CGGGTCAAGGAATGGA-5386STDY7537944	11895.5	1778.86	Mes1		CCTAAGACAGCAGACA-1-WSSS_THYst9807808-He	-49984.6	88040.2	Hoxc5+DermFibroProg	12.5
CGGGTCACACAACGTT-5386STDY7537944	10189.7	-1352.05	Mes1		CCTAAGAGTCCTACAA-1-WSSS_THYst9807808-He	-79459.5	35428.3	ProxMes	12.5
CGGGTCAGTATGAAAC-5386STDY7537944	33283.1	-4688.08	Mes1		CCTAAGAGTGAATATG-1-WSSS_THYst9807808-He	-44994	8429.24	ProxMes	12.5
CGGGTCAGTTGGTAAA-5386STDY7537944	3762.74	1301.37	Mes1		CCTAAGAGTGACTCGC-1-WSSS_THYst9807808-He	-30548.4	-50931.9	ProlifChon	12.5
CGGGTCATCAAGCCTA-5386STDY7537944	14077.6	7377.69	Mes1		CCTACGTAGCCGCTTG-1-WSSS_THYst9807808-He	-56012.9	-61801.3	Perichon	12.5
CGGGTCATCTTGACGA-5386STDY7537944	-32622.2	-13798.5	Mes1		CCTACGTCACCCTTAC-1-WSSS_THYst9807808-He	-78256.1	16604	ProxMes	12.5
CGGTTAAAGTCTCGGC-5386STDY7537944	-47093.5	-20013.6	Mes1		CCTACGTTCGCCAATA-1-WSSS_THYst9807808-He	-10536.9	18671.9	ProxMes	12.5
CGGTTAAAGTGGTAGC-5386STDY7537944	-7933.12	-3460.3	Mes1		CCTATCGAGCTGAGCA-1-WSSS_THYst9807808-He	-18368.6	16931.5	ProxMes	12.5
CGGTTAACAGCTCGCA-5386STDY7537944	1360.03	1798.28	Mes1		CCTATCGGTCCAGCAC-1-WSSS_THYst9807808-He	-7388.24	-113462	InterZone	12.5
CGGTTAACAGGAATGC-5386STDY7537944	19613.6	-830.881	Mes1		CCTCAACAGAATAGTC-1-WSSS_THYst9807808-He	-110142	13277.4	ProxMes	12.5
CGGTTAACAGGATTGG-5386STDY7537944	15032.1	7481.7	Mes1		CCTCAACAGCAAGTGC-1-WSSS_THYst9807808-He	-11852.4	142039	Hoxc5+DermFibroProg	12.5
CGGTTAAGTCTTGCGG-5386STDY7537944	23870.2	-4710.63	Mes2		CCTCAACAGTTAACAG-1-WSSS_THYst9807808-He	-48923.3	-117641	ProlifChon	12.5
CGGTTAAGTTCCCGAG-5386STDY7537944	13579.9	4953.73	Mes1		CCTCAACCATCTCGTC-1-WSSS_THYst9807808-He	-40361.9	8885.9	ProxMes	12.5
CGGTTAATCCAAACAC-5386STDY7537944	-8289.75	11774.8	Mes1		CCTCAACTCCTTTGAT-1-WSSS_THYst9807808-He	-34335.3	-26126.3	ProlifChon	12.5
CGTAGCGAGAAGGGTA-5386STDY7537944	-12756.3	8208.14	Mes1		CCTCACATCTTCGATT-1-WSSS_THYst9807808-He	-64838.2	117804	Hoxc5+DermFibroProg	12.5
CGTAGCGAGACACTAA-5386STDY7537944	-93954.6	-38228.5	Mes1		CCTCAGTAGGGAGAAT-1-WSSS_THYst9807808-He	-18405.3	122398	Hoxc5+DermFibroProg	12.5
CGTAGCGAGTAGTGCG-5386STDY7537944	-27983.8	14633.1	TransMes		CCTCAGTCAAGAGAGA-1-WSSS_THYst9807808-He	-91344.4	7893.87	ProxMes	12.5
CGTAGCGCAAGTTCTG-5386STDY7537944	19294.1	1270.51	Mes1		CCTCATGAGTATGAGT-1-WSSS_THYst9807808-He	14139.1	8297.22	ProxMes	12.5
CGTAGCGCACAGATTC-5386STDY7537944	3133.12	-4371.08	Mes1		CCTCATGCATCACCAA-1-WSSS_THYst9807808-He	-64924.9	11810.2	ProxMes	12.5
CGTAGCGGTCTCGTTC-5386STDY7537944	601.619	1041.21	Mes1		CCTCCAAAGTCAGCGA-1-WSSS_THYst9807808-He	-21761.8	-117278	InterZone	12.5
CGTAGCGTCGACGGAA-5386STDY7537944	-392.821	12639.8	Mes1		CCTCCAACATCCGTTC-1-WSSS_THYst9807808-He	-74275.1	16225.9	ProxMes	12.5
CGTAGCGTCGATGAGG-5386STDY7537944	-5682.63	13919.5	Mes1		CCTCCAAGTAGCGAGT-1-WSSS_THYst9807808-He	-70588.7	10864.5	ProxMes	12.5
CGTAGCGTCTATCCCG-5386STDY7537944	-8425.37	31490.8	Mes1		CCTCCAAGTGCATTTG-1-WSSS_THYst9807808-He	-55744.6	108917	Hoxc5+DermFibroProg	12.5
CGTAGGCAGGTGGGTT-5386STDY7537944	-10929.1	6871.06	Mes1		CCTCCTCGTTAAGTCC-1-WSSS_THYst9807808-He	-43270.7	30078.3	MesCond	12.5
CGTAGGCCACAGACAG-5386STDY7537944	-5973.12	38435.5	STMN2+Fibro		CCTCCTCTCCGTCCTA-1-WSSS_THYst9807808-He	-45957.2	-58231.3	MesCond	12.5
CGTAGGCCAGTATCTG-5386STDY7537944	25145.5	-3347.87	Mes1		CCTCTAGAGAGAGGGC-1-WSSS_THYst9807808-He	-125045	15521.7	ProxMes	12.5
CGTAGGCGTCGGCATC-5386STDY7537944	-23315.3	-3249.25	Mes1		CCTCTAGAGCAGGGAG-1-WSSS_THYst9807808-He	-23578	90428.4	Hoxc5+DermFibroProg	12.5
CGTAGGCGTGATGCCC-5386STDY7537944	-6790	2513.58	Mes1		CCTCTAGTCTACTGAG-1-WSSS_THYst9807808-He	-77446.7	11124.6	MesCond	12.5
CGTAGGCTCCGTTGTC-5386STDY7537944	-83548.5	-35544.2	Mes1		CCTCTCCCAACTGATC-1-WSSS_THYst9807808-He	-49678.7	-116977	ProlifChon	12.5
CGTCACTAGCTGGAAC-5386STDY7537944	6060.61	1530.04	Mes1		CCTCTCCGTCCTCAGG-1-WSSS_THYst9807808-He	-26316.8	7986.31	ProxMes	12.5
CGTCACTCACGCTTTC-5386STDY7537944	22927.2	-2439.92	Mes1		CCTCTCCGTGACCTGC-1-WSSS_THYst9807808-He	-53225.3	114143	Hoxc5+DermFibroProg	12.5
CGTCACTCATCACGTA-5386STDY7537944	6040.43	1170.48	Mes1		CCTCTCCTCGTTCATT-1-WSSS_THYst9807808-He	-77435	15402.8	ProxMes	12.5
CGTCAGGAGCCCAGCT-5386STDY7537944	-2605.62	43745.3	STMN2+Fibro		CCTCTCCTCTAGGAAA-1-WSSS_THYst9807808-He	-35445.9	-90695.6	ProlifChon	12.5
CGTCAGGAGGGAAACA-5386STDY7537944	-97204.5	-38374.9	Mes1		CCTGCATGTGGGTATG-1-WSSS_THYst9807808-He	-112112	-118980	Perichon	12.5
CGTCAGGAGTCCGTAT-5386STDY7537944	20685.2	-4424.84	Mes1		CCTGCATTCCGCTTAC-1-WSSS_THYst9807808-He	-51521.4	-124584	ProlifChon	12.5
CGTCAGGGTACCTACA-5386STDY7537944	-6357.91	8815.7	Mes1		CCTGCATTCCTCCACA-1-WSSS_THYst9807808-He	-35404.3	66323.2	Hoxc5+DermFibroProg	12.5
CGTCAGGGTCAAAGAT-5386STDY7537944	-11831.7	35435.1	STMN2+Fibro		CCTGCATTCGACATAC-1-WSSS_THYst9807808-He	-42762.5	-42602	MesCond	12.5
CGTCAGGGTTACGTCA-5386STDY7537944	19881	-6122.11	Mes1		CCTGTTGAGAGTCAGC-1-WSSS_THYst9807808-He	-92994.2	24259.2	MesCond	12.5
CGTCAGGTCAGTTGAC-5386STDY7537944	11364.3	-3204.73	Mes1		CCTGTTGGTATGAAAC-1-WSSS_THYst9807808-He	-40622.1	30385.7	ProxMes	12.5
CGTCAGGTCATCGATG-5386STDY7537944	25408.6	6207.27	Mes2		CCTTCAGAGAGCTTTC-1-WSSS_THYst9807808-He	-27897.9	83091.9	Hoxc5+DermFibroProg	12.5
CGTCAGGTCATGTGGT-5386STDY7537944	-34282.7	21408.1	Mes1		CCTTCAGAGCATGCGA-1-WSSS_THYst9807808-He	-89062.2	29536.9	ProxMes	12.5
CGTCAGGTCATTGCCC-5386STDY7537944	-29344.7	-14237.6	Mes1		CCTTCAGGTGACACGA-1-WSSS_THYst9807808-He	-68377.5	9683.31	ProxMes	12.5
CGTCAGGTCCGCTGTT-5386STDY7537944	-1562.23	15363.7	ISL1+Mes		CCTTCAGTCACTCCGT-1-WSSS_THYst9807808-He	-46573.7	106704	Hoxc5+DermFibroProg	12.5
CGTCAGGTCGGAGGTA-5386STDY7537944	-12672.2	17437.5	STMN2+Fibro		CCTTGTGGTTATCTTC-1-WSSS_THYst9807808-He	-23281.4	118786	Hoxc5+DermFibroProg	12.5
CGTCAGGTCGTCTGCT-5386STDY7537944	-97835.2	-37069.6	MesCond		CCTTGTGTCATACGGT-1-WSSS_THYst9807808-He	-15697.4	132998	Hoxc5+DermFibroProg	12.5
CGTCAGGTCTACCTGC-5386STDY7537944	19642.2	8987.5	Mes1		CCTTTGGAGTTGCTCA-1-WSSS_THYst9807808-He	-19382.7	124351	Hoxc5+DermFibroProg	12.5
CGTCCATAGACCACGA-5386STDY7537944	-28072.5	-10657.8	Mes1		CCTTTGGAGTTGTCGT-1-WSSS_THYst9807808-He	-43200.8	8212.57	ProxMes	12.5
CGTCCATAGTACCGGA-5386STDY7537944	-8086.76	18620.3	STMN2+Fibro		CCTTTGGCAAGACGGT-1-WSSS_THYst9807808-He	-47659.1	-35860.1	ProxMes	12.5
CGTCCATAGTGGACGT-5386STDY7537944	-50250.3	-6265.92	Mes1		CCTTTGGCAGAAATTG-1-WSSS_THYst9807808-He	-30698.2	-47945.1	MesCond	12.5
CGTCCATCAAAGTCAA-5386STDY7537944	-2718.52	1768.95	ProxMes		CCTTTGGCAGTACTAC-1-WSSS_THYst9807808-He	-70430.4	14347.8	ProxMes	12.5
CGTCCATCATGTAAGA-5386STDY7537944	-25009.1	16867.7	STMN2+Fibro		CCTTTGGGTGATATAG-1-WSSS_THYst9807808-He	-51451.1	59281.2	Hoxc5+DermFibroProg	12.5
CGTCCATCATGTCTCC-5386STDY7537944	-35286.6	27339.5	STMN2+Fibro		CGAAGGAAGTATGCAA-1-WSSS_THYst9807808-He	-92319.9	9930.75	ProxMes	12.5
CGTCCATGTCCTCCAT-5386STDY7537944	-10235.4	-6641.09	Mes1		CGAAGGAGTTTCGATG-1-WSSS_THYst9807808-He	-54812.9	89034.7	Hoxc5+DermFibroProg	12.5
CGTCCATGTCTTGATG-5386STDY7537944	-88710.9	-39575.4	Mes1		CGAAGTTAGTAGGGTC-1-WSSS_THYst9807808-He	-37926.1	3121.85	ProxMes	12.5
CGTCCATGTGTTCTTT-5386STDY7537944	-45299.8	-21578.8	Mes1		CGAAGTTCACAGCTTA-1-WSSS_THYst9807808-He	-20885.8	69929.2	Hoxc5+DermFibroProg	12.5
CGTCCATTCTTTAGTC-5386STDY7537944	-20747	-8119.18	Mes1		CGAAGTTCAGCTGTAT-1-WSSS_THYst9807808-He	-70199	-13004.3	ProxMes	12.5
CGTCTACAGCACAGGT-5386STDY7537944	-6531.17	-2895.91	Mes1		CGAAGTTGTGGCTCTG-1-WSSS_THYst9807808-He	-30273.1	20172.1	ProxMes	12.5
CGTCTACAGCCCTAAT-5386STDY7537944	2927.16	-23.2562	Mes1		CGAAGTTTCTGGCCTT-1-WSSS_THYst9807808-He	-107012	24844.1	MesCond	12.5
CGTCTACAGCTGAACG-5386STDY7537944	-99709.3	-39985.2	Mes1		CGAATTGAGCGACTTT-1-WSSS_THYst9807808-He	-46862.3	70942.7	Hoxc5+DermFibroProg	12.5
CGTCTACCAGTTTACG-5386STDY7537944	-7512.7	2310.41	Mes1		CGAATTGAGTAGTCCT-1-WSSS_THYst9807808-He	-8027.3	-48626	InterZone	12.5
CGTCTACGTAAAGGAG-5386STDY7537944	250.234	2313.66	Mes1		CGAATTGAGTCATCGT-1-WSSS_THYst9807808-He	-25890	39935.6	Hoxc5+DermFibroProg	12.5
CGTCTACGTGCAGACA-5386STDY7537944	-14252.3	-6390.96	Mes1		CGAATTGAGTTCAACC-1-WSSS_THYst9807808-He	-64108.1	-142127	ProlifChon	12.5
CGTCTACGTGGGTATG-5386STDY7537944	35129.3	-6013.2	Mes1		CGAATTGCACATTACG-1-WSSS_THYst9807808-He	-24862.8	-9576.57	ProxMes	12.5
CGTCTACGTTCGGGCT-5386STDY7537944	-65379.7	-32300.9	Mes1		CGAATTGCAGTGTGCC-1-WSSS_THYst9807808-He	-20315.3	69743.3	Hoxc5+DermFibroProg	12.5
CGTCTACGTTTGACAC-5386STDY7537944	-39902	-15789.3	Mes1		CGAATTGCATTGAGCT-1-WSSS_THYst9807808-He	-27313.4	-3613.21	ProxMes	12.5
CGTCTACTCACCTCGT-5386STDY7537944	23223.8	3030.9	Mes1		CGAATTGGTTGCCTAA-1-WSSS_THYst9807808-He	-21230.7	-62834.7	InterZone	12.5
CGTCTACTCACTCCTG-5386STDY7537944	-8574.3	31864.2	ISL1+Mes		CGAATTGTCCCAATAG-1-WSSS_THYst9807808-He	-40291.1	-47237.5	Perichon	12.5
CGTCTACTCCCTAATT-5386STDY7537944	-3219.75	-1335.32	Mes1		CGACAGCCAATGAGCG-1-WSSS_THYst9807808-He	-19134.2	119704	Hoxc5+DermFibroProg	12.5
CGTCTACTCTCGTTTA-5386STDY7537944	-80861.5	-28526.6	Mes1		CGACAGCTCATGCAGT-1-WSSS_THYst9807808-He	-69136.8	5585.03	MesCond	12.5
CGTGAGCAGACTAAGT-5386STDY7537944	15630.5	658.081	Mes1		CGACAGCTCCGATGCG-1-WSSS_THYst9807808-He	-38027.6	5925.36	ProxMes	12.5
CGTGAGCAGATGTGGC-5386STDY7537944	1874.09	-4272.86	Mes1		CGAGAAGAGCCTAACT-1-WSSS_THYst9807808-He	-61069.2	-13328.4	ProxMes	12.5
CGTGAGCCAGGCTGAA-5386STDY7537944	-12460.1	49348.5	ISL1+Mes		CGAGAAGCATGACCCG-1-WSSS_THYst9807808-He	-36721.4	96057.9	Hoxc5+DermFibroProg	12.5
CGTGAGCCAGGGTTAG-5386STDY7537944	-9911.38	9025.08	Mes1		CGAGAAGGTGGGTTGA-1-WSSS_THYst9807808-He	-90416.1	8826.79	ProxMes	12.5
CGTGAGCGTAATCACC-5386STDY7537944	-88336.2	-41354.9	OCP		CGAGAAGGTGTGTCCG-1-WSSS_THYst9807808-He	-7852.37	3023.71	ProxMes	12.5
CGTGAGCGTCACAAGG-5386STDY7537944	-89160.2	-39281.4	Mes1		CGAGGAACACACCTTC-1-WSSS_THYst9807808-He	-46049.3	-105692	ProlifChon	12.5
CGTGAGCGTTCAGGCC-5386STDY7537944	3353.6	-2132.56	Mes1		CGAGGAAGTCCCTAAA-1-WSSS_THYst9807808-He	26156.6	13028.9	EarlyDistalMes	12.5
CGTGAGCGTTGCGTTA-5386STDY7537944	-13748.7	-4658.64	Mes1		CGAGGAAGTCTGATCA-1-WSSS_THYst9807808-He	-30320.8	-6701.82	ProxMes	12.5
CGTGAGCTCAACCATG-5386STDY7537944	-17559.9	-2510.87	Mes1		CGAGGCTAGCTTGTTG-1-WSSS_THYst9807808-He	-57435.5	13243.3	ProxMes	12.5
CGTGAGCTCCCATTAT-5386STDY7537944	-5943.54	52001.4	Mes4		CGAGGCTAGGGACACT-1-WSSS_THYst9807808-He	-19042.2	4812.5	ProxMes	12.5
CGTGAGCTCCGTCAAA-5386STDY7537944	-72218	-43529.9	Mes1		CGAGGCTCAAGCGCTC-1-WSSS_THYst9807808-He	-96950.2	31582.2	ProxMes	12.5
CGTGAGCTCTTGGGTA-5386STDY7537944	-55417.1	-34570.3	Mes1		CGAGGCTCACGTTGGC-1-WSSS_THYst9807808-He	-112281	71569.2	MesCond	12.5
CGTGTAAAGTGTGAAT-5386STDY7537944	14636.9	3262.72	Mes1		CGAGGCTGTTGGGATG-1-WSSS_THYst9807808-He	-22175.7	14123.6	ProxMes	12.5
CGTGTAACAATAGCGG-5386STDY7537944	-48328.5	-19319.3	Mes1		CGAGTGCAGTCCTGCG-1-WSSS_THYst9807808-He	-58509.6	9839.18	ProxMes	12.5
CGTGTAAGTACCCAAT-5386STDY7537944	13975.7	1309.92	Mes1		CGAGTGCCAGACGGAT-1-WSSS_THYst9807808-He	-38185.3	-79504.9	ProlifChon	12.5
CGTGTAAGTAGCGATG-5386STDY7537944	9388.59	8896.97	Mes2		CGAGTGCCAGCCCACA-1-WSSS_THYst9807808-He	-17121.2	26561.7	ProxMes	12.5
CGTGTAAGTCATGCAT-5386STDY7537944	-8715.37	13591.6	Mes1		CGAGTTACAATGACCT-1-WSSS_THYst9807808-He	-11137.3	26399.1	ProxMes	12.5
CGTGTAAGTCCGCTGA-5386STDY7537944	20457.5	-1914.36	Mes1		CGAGTTATCACTAGCA-1-WSSS_THYst9807808-He	-51056.2	29363.6	MesCond	12.5
CGTGTAATCAGAGCTT-5386STDY7537944	24684.4	-1258.21	Mes1		CGAGTTATCTAACGCA-1-WSSS_THYst9807808-He	-55209.2	8073.04	ProxMes	12.5
CGTGTAATCCTATGTT-5386STDY7537944	-69261.7	-32923.9	Mes1		CGAGTTATCTCCCTAG-1-WSSS_THYst9807808-He	-46911.9	100776	Hoxc5+DermFibroProg	12.5
CGTGTCTAGGTGCAAC-5386STDY7537944	30081.6	-6224.85	Mes1		CGATCGGAGGTCTACT-1-WSSS_THYst9807808-He	-67164.9	7414.18	ProxMes	12.5
CGTGTCTAGGTGTGGT-5386STDY7537944	-14886.6	-9721.37	Mes1		CGATCGGAGTCGAGGT-1-WSSS_THYst9807808-He	-51906.5	-55852.2	Perichon	12.5
CGTGTCTCAAACGTGG-5386STDY7537944	-3109.96	1487.55	Mes1		CGATCGGCACCCTGAG-1-WSSS_THYst9807808-He	-40202.9	-55753.1	MesCond	12.5
CGTGTCTCACTTCGAA-5386STDY7537944	-78646	-34298.2	Mes1		CGATCGGTCCTCTGCA-1-WSSS_THYst9807808-He	-61623.4	-29638.4	ProxMes	12.5
CGTGTCTGTCGAAAGC-5386STDY7537944	23815.5	-2328.73	Mes1		CGATCGGTCGCTGACG-1-WSSS_THYst9807808-He	-33699.5	12632.8	ProxMes	12.5
CGTGTCTGTCGAGTTT-5386STDY7537944	-28732.3	38624.2	TransMes		CGATCGGTCTTGGGCG-1-WSSS_THYst9807808-He	-56470.4	68452.9	Hoxc5+DermFibroProg	12.5
CGTGTCTGTGTGTGCC-5386STDY7537944	-24153.5	-2091.83	Mes1		CGATGCGCAGTTTCAG-1-WSSS_THYst9807808-He	-61428.2	-22020.3	ProxMes	12.5
CGTGTCTTCAGTCAGT-5386STDY7537944	-51321.2	-20876.4	Mes1		CGATGCGGTCCGTTTC-1-WSSS_THYst9807808-He	-54637.6	10491.4	ProxMes	12.5
CGTGTCTTCGTAGGTT-5386STDY7537944	3041.91	12993.5	Mes1		CGATGCGTCAGGTGTT-1-WSSS_THYst9807808-He	-20375	104423	Hoxc5+DermFibroProg	12.5
CGTTAGAAGACTACAA-5386STDY7537944	-26256.4	-9419.87	Mes1		CGATGCGTCAGTGTCA-1-WSSS_THYst9807808-He	-44064.3	9061.9	ProxMes	12.5
CGTTAGAAGAGACGAA-5386STDY7537944	-3678.6	7980.74	Mes1		CGATGCGTCATGCTAG-1-WSSS_THYst9807808-He	-19443	112922	Hoxc5+DermFibroProg	12.5
CGTTAGAAGATCACGG-5386STDY7537944	-22181.8	-8719.7	Mes1		CGATGGCCAGCACCCA-1-WSSS_THYst9807808-He	-39175	-67841.3	ProlifChon	12.5
CGTTAGAAGCGTTCCG-5386STDY7537944	-1875.52	4962.89	Mes1		CGATGGCGTCAACATC-1-WSSS_THYst9807808-He	-67303.6	-145023	RestingChon	12.5
CGTTAGAAGTGGACGT-5386STDY7537944	-64780	-30520.1	Mes1		CGATGGCGTTATGTGC-1-WSSS_THYst9807808-He	-40144.5	10065.6	ProxMes	12.5
CGTTAGAAGTGGTAAT-5386STDY7537944	-82734.6	-39336.5	OCP		CGATGGCTCCCAGTGG-1-WSSS_THYst9807808-He	-74019	7026.13	ProxMes	12.5
CGTTAGACAAGAAAGG-5386STDY7537944	22989.1	-242.962	Mes1		CGCAGGTAGAGGTCAC-1-WSSS_THYst9807808-He	-21934.9	-29106.2	ProlifChon	12.5
CGTTAGACACTGAAGG-5386STDY7537944	9612.54	3949.95	Mes1		CGCAGGTAGCCATTCA-1-WSSS_THYst9807808-He	-55993.9	9311.21	ProxMes	12.5
CGTTAGACATCTACGA-5386STDY7537944	8996	1161.46	Mes1		CGCAGGTCAAGACAAT-1-WSSS_THYst9807808-He	-52220.9	-307.886	MesCond	12.5
CGTTAGAGTCTCTCTG-5386STDY7537944	14906.4	12161.7	Mes1		CGCAGGTGTACTCGAT-1-WSSS_THYst9807808-He	-39042.3	49978.4	Hoxc5+DermFibroProg	12.5
CGTTAGATCTGCTTGC-5386STDY7537944	-76818.9	-34283.2	Mes1		CGCAGGTGTAGTCGGA-1-WSSS_THYst9807808-He	-15072.4	129286	Hoxc5+DermFibroProg	12.5
CGTTCTGAGTGCGTGA-5386STDY7537944	326.16	-4539.29	Mes1		CGCAGGTGTCACGTGC-1-WSSS_THYst9807808-He	-30628.9	-39713.3	ProlifChon	12.5
CGTTCTGCAGATCCAT-5386STDY7537944	13439	-4707.65	Mes1		CGCAGGTGTGGATTTC-1-WSSS_THYst9807808-He	-108930	59053.2	Mfap5+Fibro	12.5
CGTTCTGGTCCGAACC-5386STDY7537944	-6346.45	16095.3	STMN2+Fibro		CGCAGGTTCTTAGTTC-1-WSSS_THYst9807808-He	-47923.4	9404.9	ProxMes	12.5
CGTTCTGGTGCAGACA-5386STDY7537944	-29618.9	-11527.5	Mes1		CGCATAAAGAACGCGT-1-WSSS_THYst9807808-He	-103167	11854.4	ProxMes	12.5
CGTTCTGTCAGTACGT-5386STDY7537944	21455.2	4394.95	Mes1		CGCATAAAGGTAGATT-1-WSSS_THYst9807808-He	-70061.8	102797	Hoxc5+DermFibroProg	12.5
CGTTCTGTCCACGTGG-5386STDY7537944	27982.4	-1556.16	Mes1		CGCATAAAGTGATCGG-1-WSSS_THYst9807808-He	-65613.7	-146929	RestingChon	12.5
CGTTCTGTCTGCAGTA-5386STDY7537944	22155	-857.033	Mes1		CGCATAACACAGCTTA-1-WSSS_THYst9807808-He	-40391.6	51932.6	Hoxc5+DermFibroProg	12.5
CGTTGGGAGCGTCAAG-5386STDY7537944	-52379.6	-20141	Mes1		CGCATAACAGTTTGGT-1-WSSS_THYst9807808-He	-35277.2	-66326.3	ProlifChon	12.5
CGTTGGGCAAAGGTGC-5386STDY7537944	-78311.4	-35214.5	Mes1		CGCATAATCCTAAACG-1-WSSS_THYst9807808-He	-72418.4	-88738.3	ProlifChon	12.5
CGTTGGGCACATGTGT-5386STDY7537944	8118.2	-500.628	Mes1		CGCATGGGTCGAGCAA-1-WSSS_THYst9807808-He	35161.3	38115	ProxMes	12.5
CGTTGGGGTTCCACAA-5386STDY7537944	-13655.3	29872.3	STMN2+Fibro		CGCATGGTCGACCAAT-1-WSSS_THYst9807808-He	-40131.9	-112828	ProlifChon	12.5
CGTTGGGGTTGACGTT-5386STDY7537944	-28273.6	37614.1	STMN2+Fibro		CGCCAGAAGGCAGCTA-1-WSSS_THYst9807808-He	-21348.4	-10237.2	ProxMes	12.5
CGTTGGGTCAACCAAC-5386STDY7537944	-68645.4	-35970.5	OCP		CGCCAGAGTGTCATCA-1-WSSS_THYst9807808-He	-8203.59	-6896.33	ProxMes	12.5
CGTTGGGTCTTAACCT-5386STDY7537944	15700	-2273.37	Mes1		CGCCAGAGTTGTCTAG-1-WSSS_THYst9807808-He	-22472.9	3672.19	ProxMes	12.5
CTAACTTAGAAGGACA-5386STDY7537944	-5043.97	1002.73	Mes1		CGCCATTAGGTTACAA-1-WSSS_THYst9807808-He	-52668.9	70364.6	Hoxc5+DermFibroProg	12.5
CTAACTTAGTACGACG-5386STDY7537944	25151.8	-1116.41	Mes1		CGCCATTTCCGTTTCG-1-WSSS_THYst9807808-He	-24854.3	56808.8	Hoxc5+DermFibroProg	12.5
CTAACTTCACATCCAA-5386STDY7537944	-61259.5	-33761.5	OCP		CGCGTGACACCTCTGT-1-WSSS_THYst9807808-He	-62089.2	7417.25	ProxMes	12.5
CTAACTTGTAGGCATG-5386STDY7537944	-7121.56	-4488.84	Mes1		CGCGTGACACGCAAAG-1-WSSS_THYst9807808-He	-60192.4	9038.38	ProxMes	12.5
CTAACTTTCTCATTCA-5386STDY7537944	-15266.2	-7332.42	Mes1		CGCGTGAGTAACACGG-1-WSSS_THYst9807808-He	-40793.2	9285.72	ProxMes	12.5
CTAACTTTCTCCCTGA-5386STDY7537944	-16619.9	23284.8	STMN2+Fibro		CGGAACCAGCTGAAGC-1-WSSS_THYst9807808-He	-16148.8	5785.1	ProxMes	12.5
CTAACTTTCTCGATGA-5386STDY7537944	11588.2	-6097.78	Mes1		CGGAACCGTCTACAGT-1-WSSS_THYst9807808-He	-134086	18355.4	ProxMes	12.5
CTAAGACCAATGAAAC-5386STDY7537944	-4432.81	-185.418	Mes1		CGGAACCGTTTCGATG-1-WSSS_THYst9807808-He	-44254.9	5585.07	ProxMes	12.5
CTAAGACCAATTGCTG-5386STDY7537944	-10161	-4427.32	Mes1		CGGAATTAGATCGCCC-1-WSSS_THYst9807808-He	-67306.4	13260.1	ProxMes	12.5
CTAAGACGTAAATGTG-5386STDY7537944	-29398.9	-11113.8	Mes1		CGGAATTAGCATGAAT-1-WSSS_THYst9807808-He	-19412.2	115162	Hoxc5+DermFibroProg	12.5
CTAAGACGTACCGAGA-5386STDY7537944	11086.7	13314.7	Mes1		CGGAATTAGGTCATCT-1-WSSS_THYst9807808-He	-7940.48	17956.4	ProxMes	12.5
CTAAGACGTCATCCCT-5386STDY7537944	13696.3	12384	Mes1		CGGAATTGTTCACGAT-1-WSSS_THYst9807808-He	-118842	-113863	Perichon	12.5
CTAAGACTCGCAAGCC-5386STDY7537944	9665.32	-3151.85	Mes1		CGGACACAGTCCGCGT-1-WSSS_THYst9807808-He	-45291.7	11450	ProxMes	12.5
CTAAGACTCGGCGCAT-5386STDY7537944	17121	21779.8	Mes1		CGGACACCAAGACCTT-1-WSSS_THYst9807808-He	-1072.62	18964	ProxMes	12.5
CTAATGGAGCTAAACA-5386STDY7537944	-30594.8	-12066.6	Mes1		CGGACACCACGTAACT-1-WSSS_THYst9807808-He	-9649.35	1821.14	EarlyProxMes	12.5
CTAATGGGTACTTAGC-5386STDY7537944	-11486.8	16085.1	Mes1		CGGACACCAGCATACT-1-WSSS_THYst9807808-He	-127952	71165.3	SMProg	12.5
CTACACCAGTACGTAA-5386STDY7537944	-686.84	15442.3	Mes1		CGGACACGTGAATATG-1-WSSS_THYst9807808-He	78729.8	16242.9	ProxMes	12.5
CTACACCCACGAAGCA-5386STDY7537944	-6225.12	-3350.06	Mes1		CGGACACTCGATTGAC-1-WSSS_THYst9807808-He	-17211.6	-128264	InterZone	12.5
CTACACCCACGCATCG-5386STDY7537944	-22556.8	-8037.27	Mes1		CGGAGAAAGGTAACTA-1-WSSS_THYst9807808-He	-43055.2	7421.95	ProxMes	12.5
CTACACCCAGCTCGAC-5386STDY7537944	-32589.6	-13521.7	Mes1		CGGAGAAGTACGGCAA-1-WSSS_THYst9807808-He	-88263.9	29032.3	ProxMes	12.5
CTACACCCATAAGACA-5386STDY7537944	-26698.2	-13687.6	Mes1		CGGAGAAGTGAATGAT-1-WSSS_THYst9807808-He	-17552.3	121267	Hoxc5+DermFibroProg	12.5
CTACACCCATCCGTGG-5386STDY7537944	-87722.6	-42347.9	OCP		CGGAGAAGTTCCATTT-1-WSSS_THYst9807808-He	-50702.5	12750.6	ProxMes	12.5
CTACACCCATCCTTGC-5386STDY7537944	-41700.6	-16178	Mes1		CGGAGAATCGTGTGAT-1-WSSS_THYst9807808-He	-100649	-36218.5	Teno	12.5
CTACACCGTACAGTGG-5386STDY7537944	-53183.1	-27609.3	OCP		CGGAGAATCTTTGGAG-1-WSSS_THYst9807808-He	-20716.7	-30130.2	ProxMes	12.5
CTACACCGTATCGCAT-5386STDY7537944	5564.25	-4492.71	Mes1		CGGCAGTAGCCGTTAT-1-WSSS_THYst9807808-He	-86020.7	-27897.8	ProxMes	12.5
CTACACCGTTGCGTTA-5386STDY7537944	-58752	5635.34	Mes1		CGGCAGTAGTGACACG-1-WSSS_THYst9807808-He	-17796.5	117809	Hoxc5+DermFibroProg	12.5
CTACACCTCCGATATG-5386STDY7537944	-1530	72868.3	STMN2+Fibro		CGGCAGTTCCCATACC-1-WSSS_THYst9807808-He	-17462.9	13507.9	ProxMes	12.5
CTACACCTCCTCATTA-5386STDY7537944	-4786.55	15423.3	Mes1		CGGCAGTTCGCTACAA-1-WSSS_THYst9807808-He	-34863.4	13040.2	ProxMes	12.5
CTACATTAGAATTCCC-5386STDY7537944	-5442.42	3694.61	Mes1		CGGGACTCAGTCACGC-1-WSSS_THYst9807808-He	-72269.6	-22466.8	ProxMes	12.5
CTACATTAGCCAGAAC-5386STDY7537944	-4163.55	6400.05	Mes1		CGGGACTGTCCAGTTA-1-WSSS_THYst9807808-He	-98499.6	10757.6	ProxMes	12.5
CTACATTAGGGTATCG-5386STDY7537944	6325.05	1558.73	Mes1		CGGGACTGTTCGGTAT-1-WSSS_THYst9807808-He	-95336	-32403.6	ProxMes	12.5
CTACATTCAATCTACG-5386STDY7537944	10560.4	1009.32	Mes1		CGGGACTTCTCTGGTC-1-WSSS_THYst9807808-He	-24041.6	74661.4	Hoxc5+DermFibroProg	12.5
CTACATTGTACCTACA-5386STDY7537944	14231.8	-4015.2	Mes1		CGGGCATCACTGCGAC-1-WSSS_THYst9807808-He	-28780.3	-57821.5	MesCond	12.5
CTACATTGTATGGTTC-5386STDY7537944	-40226.4	-16479.6	Mes1		CGGGCATGTCGGCACT-1-WSSS_THYst9807808-He	-35614.6	58627.8	Hoxc5+DermFibroProg	12.5
CTACATTTCACCACCT-5386STDY7537944	-27751.3	20882.7	DistalMes		CGGGCATTCCAGTTCC-1-WSSS_THYst9807808-He	-13181	11772.8	ProxMes	12.5
CTACATTTCCCATTAT-5386STDY7537944	-78378.3	-44527	OCP		CGGGTCATCTGAGAAA-1-WSSS_THYst9807808-He	-96418.9	-100583	Perichon	12.5
CTACATTTCTCAAACG-5386STDY7537944	19244.5	27569.5	STMN2+Fibro		CGGGTGTAGCTCGAAG-1-WSSS_THYst9807808-He	-84704.7	15196	ProxMes	12.5
CTACATTTCTTCTGGC-5386STDY7537944	10201.9	10526.2	Mes1		CGGGTGTCATTGGATC-1-WSSS_THYst9807808-He	-51336.5	467.556	MesCond	12.5
CTACCCAAGCGGCTTC-5386STDY7537944	-27519.2	-10347.2	Mes1		CGGTCAGGTAACATCC-1-WSSS_THYst9807808-He	-11090.4	-1704.84	ProxMes	12.5
CTACCCAAGGTGCTTT-5386STDY7537944	-77119.1	-34715.1	Mes1		CGTAAGTCACCGTCGA-1-WSSS_THYst9807808-He	-38791.2	8183.64	ProxMes	12.5
CTACCCACATGCCCGA-5386STDY7537944	-45904.1	-21768.7	Mes1		CGTAAGTCAGATCCAT-1-WSSS_THYst9807808-He	-77869.2	8102.65	ProxMes	12.5
CTACCCACATTACGAC-5386STDY7537944	-3304.35	-659.718	Mes1		CGTAAGTCATCCTGTC-1-WSSS_THYst9807808-He	-65817.5	-135677	ProlifChon	12.5
CTACCCACATTCTTAC-5386STDY7537944	-15223.4	44048.3	STMN2+Fibro		CGTAATGAGGCTGGAT-1-WSSS_THYst9807808-He	-16215.3	124509	Hoxc5+DermFibroProg	12.5
CTACCCAGTAGGAGTC-5386STDY7537944	6331.92	-1878.4	Mes1		CGTAATGAGTGCGCTC-1-WSSS_THYst9807808-He	-41371.6	93031.5	Hoxc5+DermFibroProg	12.5
CTACCCATCGAACGGA-5386STDY7537944	22466.7	-1399.95	Mes1		CGTAATGCAAGCTACT-1-WSSS_THYst9807808-He	-82534.6	39317	Mfap5+Fibro	12.5
CTACCCATCTGGTGTA-5386STDY7537944	-9811.29	-6419.43	Mes1		CGTAATGCATTGCCGG-1-WSSS_THYst9807808-He	-20538.2	-16885.9	MesCond	12.5
CTACGTCAGGACCACA-5386STDY7537944	-71799.2	-33275.7	Mes1		CGTAGTAAGGGACCAT-1-WSSS_THYst9807808-He	-77574.3	-31656.1	ProxMes	12.5
CTACGTCCACAGCGTC-5386STDY7537944	-97019.3	-40157	Mes1		CGTAGTACAAATCAGA-1-WSSS_THYst9807808-He	-17015.7	144769	Hoxc5+DermFibroProg	12.5
CTACGTCCAGCTGTAT-5386STDY7537944	-1233.88	14609.4	STMN2+Fibro		CGTAGTACACTCTCGT-1-WSSS_THYst9807808-He	-12861.7	-12129.7	ProxMes	12.5
CTACGTCGTGACGCCT-5386STDY7537944	-45426.8	-14416.5	Mes1		CGTAGTACAGGCACAA-1-WSSS_THYst9807808-He	-41331	-87018.6	ProlifChon	12.5
CTACGTCTCGCCGTGA-5386STDY7537944	-13715.1	19654.3	Mes1		CGTAGTAGTCAGGCAA-1-WSSS_THYst9807808-He	-66637.9	-136453	ProlifChon	12.5
CTAGAGTAGAAGGCCT-5386STDY7537944	-10122.1	4611.63	Mes1		CGTAGTATCGGCATTA-1-WSSS_THYst9807808-He	-95572.4	11948	ProxMes	12.5
CTAGAGTAGACGCTTT-5386STDY7537944	-46436.2	-8889.04	Mes1		CGTCAAAGTAAGAACT-1-WSSS_THYst9807808-He	-15338.8	7961.37	ProxMes	12.5
CTAGAGTAGGACTGGT-5386STDY7537944	-14024.1	97192	Mes4		CGTCAAATCCGTGGCA-1-WSSS_THYst9807808-He	-51949.2	93519.8	Hoxc5+DermFibroProg	12.5
CTAGAGTAGTCAAGCG-5386STDY7537944	-27535.6	13192.9	Mes1		CGTCCATAGAATTGCA-1-WSSS_THYst9807808-He	-16528.5	131683	Hoxc5+DermFibroProg	12.5
CTAGAGTCACAGCCCA-5386STDY7537944	29977.4	-4669.48	Mes1		CGTCCATAGTAGACCG-1-WSSS_THYst9807808-He	-22659.2	7734.24	ProxMes	12.5
CTAGAGTTCAGCAACT-5386STDY7537944	-60039.8	-10113.3	TransMes		CGTCCATGTTCCTTGC-1-WSSS_THYst9807808-He	-38322.6	100923	Hoxc5+DermFibroProg	12.5
CTAGAGTTCCAAATGC-5386STDY7537944	-10909.2	23908.2	STMN2+Fibro		CGTCCATTCCGTGGGT-1-WSSS_THYst9807808-He	-44696.9	21824.9	ProxMes	12.5
CTAGCCTAGGAGCGAG-5386STDY7537944	-83297.2	-35771.6	Mes1		CGTGAATGTGCCTTCT-1-WSSS_THYst9807808-He	-10614.1	-8064.55	ProxMes	12.5
CTAGCCTGTCGGGTCT-5386STDY7537944	-9126.93	-1836.03	Mes1		CGTGAATGTTAAGGGC-1-WSSS_THYst9807808-He	-28715.3	-73222.8	MesCond	12.5
CTAGCCTGTGCAACTT-5386STDY7537944	26954.6	-7081.57	Mes1		CGTGAATTCAGCATTG-1-WSSS_THYst9807808-He	-45840.8	83786.5	Hoxc5+DermFibroProg	12.5
CTAGCCTGTTCCACTC-5386STDY7537944	9078.66	13588.2	Mes1		CGTGAATTCCGCAACG-1-WSSS_THYst9807808-He	-61534.2	6637.56	ProxMes	12.5
CTAGTGAAGCTAACAA-5386STDY7537944	-30344.7	-12228.5	Mes1		CGTGATAGTATCACCA-1-WSSS_THYst9807808-He	-75953.1	17886.3	ProxMes	12.5
CTAGTGAAGTTAGCGG-5386STDY7537944	-62777.3	35213.6	Mes1		CGTGATAGTTAATGAG-1-WSSS_THYst9807808-He	-49009	8939.72	ProxMes	12.5
CTAGTGACAAACCCAT-5386STDY7537944	-918.154	-2039.35	Mes1		CGTGATATCATGGATC-1-WSSS_THYst9807808-He	-25742.1	88428.2	Hoxc5+DermFibroProg	12.5
CTAGTGAGTTGCGTTA-5386STDY7537944	2406.42	3762.96	Mes1		CGTGCTTAGAGGCGGA-1-WSSS_THYst9807808-He	-99279.1	-112726	ProlifChon	12.5
CTAGTGATCATGTAGC-5386STDY7537944	-6019.78	2253.9	Mes1		CGTGCTTAGATGCTGG-1-WSSS_THYst9807808-He	-58172.6	-125856	ProlifChon	12.5
CTAGTGATCCACTCCA-5386STDY7537944	3415.17	3772.63	Mes1		CGTGCTTCATCGCCTT-1-WSSS_THYst9807808-He	-49507.6	2987.48	ProxMes	12.5
CTAGTGATCCGAAGAG-5386STDY7537944	-45378.2	26504.3	TransMes		CGTGCTTTCATACGGT-1-WSSS_THYst9807808-He	-63157.1	25007.8	ProxMes	12.5
CTCACACAGAAACGCC-5386STDY7537944	-4559.41	50123.3	STMN2+Fibro		CGTGTCTAGCTCCATA-1-WSSS_THYst9807808-He	56268.1	28237.2	EarlyProxMes	12.5
CTCACACAGAGCTGCA-5386STDY7537944	-18845.2	-7654.67	Mes1		CGTGTCTAGGAGCTGT-1-WSSS_THYst9807808-He	-40226.6	13516.9	ProxMes	12.5
CTCACACAGTTATCGC-5386STDY7537944	-62973	-27732.4	Mes1		CGTGTCTAGGCTCAAG-1-WSSS_THYst9807808-He	-53260.1	6868.78	ProxMes	12.5
CTCACACCAAAGGCGT-5386STDY7537944	-27171.2	8430.09	TransMes		CGTGTCTCAAATGCTC-1-WSSS_THYst9807808-He	-46644.7	57299.2	Hoxc5+DermFibroProg	12.5
CTCACACCACAGTCGC-5386STDY7537944	3628.59	2797.28	Mes1		CGTGTCTCAAGACGAC-1-WSSS_THYst9807808-He	-22580.1	113577	Hoxc5+DermFibroProg	12.5
CTCACACCACGTGAGA-5386STDY7537944	-53457.8	31661.4	Mes1		CGTGTCTTCTCATAGG-1-WSSS_THYst9807808-He	-54582.9	7501.21	ProxMes	12.5
CTCACACCACTACAGT-5386STDY7537944	13238.3	1732.77	Mes1		CGTTAGAGTCGAACAG-1-WSSS_THYst9807808-He	-15944.8	13524.9	ProxMes	12.5
CTCACACCAGAGCCAA-5386STDY7537944	-16923.6	12725.5	Mes1		CGTTAGATCCGTCCTA-1-WSSS_THYst9807808-He	-60615.7	-4802.79	MesCond	12.5
CTCACACCATCAGTAC-5386STDY7537944	3200.25	-2399.32	Mes1		CGTTAGATCTGAATGC-1-WSSS_THYst9807808-He	71190.8	97312.3	EarlyProxMes	12.5
CTCACACGTGTGACGA-5386STDY7537944	-65354	-54088.5	OCP		CGTTCTGAGCAAGCCA-1-WSSS_THYst9807808-He	-45483.1	-98536.8	ProlifChon	12.5
CTCACACTCCACGTGG-5386STDY7537944	-63155.6	-26584.7	Mes1		CGTTCTGCAAGGAGTC-1-WSSS_THYst9807808-He	-22011.9	100587	Hoxc5+DermFibroProg	12.5
CTCACACTCCTAAGTG-5386STDY7537944	-68642.3	-30329.9	Mes1		CGTTCTGCAGCGTGCT-1-WSSS_THYst9807808-He	-43891.9	107882	Hoxc5+DermFibroProg	12.5
CTCAGAAAGAACAATC-5386STDY7537944	2310.19	4982.7	Mes1		CGTTCTGCATCGATGT-1-WSSS_THYst9807808-He	-19803.1	112627	Hoxc5+DermFibroProg	12.5
CTCAGAAAGAGCTGCA-5386STDY7537944	-18538.2	-2243.38	Mes1		CGTTCTGTCAACGTGT-1-WSSS_THYst9807808-He	-64626.6	-156241	RestingChon	12.5
CTCAGAAAGATATGCA-5386STDY7537944	-3799.82	26385.5	STMN2+Fibro		CGTTCTGTCTGCGGGT-1-WSSS_THYst9807808-He	-54472	9588.38	ProxMes	12.5
CTCAGAAAGCAGGCTA-5386STDY7537944	-56505.4	-24748.1	Mes1		CGTTGGGAGAGCAGAA-1-WSSS_THYst9807808-He	-9663.73	18004.4	ProxMes	12.5
CTCAGAAAGGCGCTCT-5386STDY7537944	-15240.7	107931	Mes4		CGTTGGGAGCTAGCCC-1-WSSS_THYst9807808-He	-40962.2	14060.9	ProxMes	12.5
CTCAGAAAGTGAACAT-5386STDY7537944	-6019.89	2337.32	Mes1		CGTTGGGTCCTACGAA-1-WSSS_THYst9807808-He	-96493.4	14515.1	ProxMes	12.5
CTCAGAACAAAGCAAT-5386STDY7537944	-28673.7	-15341.1	Mes1		CGTTGGGTCTGTCTCG-1-WSSS_THYst9807808-He	-57227.7	-8689.63	ProxMes	12.5
CTCAGAACAACTTGAC-5386STDY7537944	-75303	-35390.9	Mes1		CTAACCCAGATAGGGA-1-WSSS_THYst9807808-He	-43437.1	-78720.2	ProlifChon	12.5
CTCAGAACACGCATCG-5386STDY7537944	1196.67	-1355.69	Mes1		CTAACCCAGGATGTTA-1-WSSS_THYst9807808-He	-59029.8	9775.24	ProxMes	12.5
CTCAGAACAGATGGCA-5386STDY7537944	-62117.8	-28861.1	Mes1		CTAACCCAGTTTCTTC-1-WSSS_THYst9807808-He	-23156	-5416.46	ProxMes	12.5
CTCAGAACATCTCGCT-5386STDY7537944	24165.8	-3167.01	Mes1		CTAACCCCACGGTGTC-1-WSSS_THYst9807808-He	-17852.6	117848	Hoxc5+DermFibroProg	12.5
CTCAGAAGTCAGTGGA-5386STDY7537944	-42379.7	-14021.7	Mes1		CTAACCCGTTGCTTGA-1-WSSS_THYst9807808-He	-34352.9	-6090.47	ProxMes	12.5
CTCAGAAGTGCAACGA-5386STDY7537944	-17407	27222.3	TransMes		CTAACCCTCCACTTCG-1-WSSS_THYst9807808-He	-39136.3	-16786.9	ProxMes	12.5
CTCAGAAGTTGTCTTT-5386STDY7537944	-27568.2	13169.8	TransMes		CTAACTTAGTGTACAA-1-WSSS_THYst9807808-He	-28331.2	5501.75	ProxMes	12.5
CTCAGAATCAACCAAC-5386STDY7537944	7976.93	1066.78	Mes1		CTAACTTCAACGATTC-1-WSSS_THYst9807808-He	-55513	72116	Hoxc5+DermFibroProg	12.5
CTCAGAATCCGCTGTT-5386STDY7537944	-142.815	2488.22	Mes1		CTAACTTCACTTGTCC-1-WSSS_THYst9807808-He	-71820.6	16631	ProxMes	12.5
CTCAGAATCTGCTGTC-5386STDY7537944	-3937.32	-3766.56	Mes1		CTAACTTGTCAAATCC-1-WSSS_THYst9807808-He	-40804.7	4487.43	ProxMes	12.5
CTCATTACACCCATTC-5386STDY7537944	-18627.5	-7812.63	Mes1		CTAACTTGTCGAACGA-1-WSSS_THYst9807808-He	-48856.5	-17280.7	MesCond	12.5
CTCATTACAGACTCGC-5386STDY7537944	8191.64	4155.25	Mes1		CTAACTTTCGTTGCCT-1-WSSS_THYst9807808-He	-25467.3	15920.9	ProxMes	12.5
CTCATTACAGCTTCGG-5386STDY7537944	-8644.9	31121.1	STMN2+Fibro		CTAAGTGAGGGAGATA-1-WSSS_THYst9807808-He	-30942.1	33885	ProxMes	12.5
CTCATTAGTAGGCATG-5386STDY7537944	-7959.18	28561.2	STMN2+Fibro		CTAAGTGAGTAGACCG-1-WSSS_THYst9807808-He	-109526	13787.7	ProxMes	12.5
CTCATTAGTGGACGAT-5386STDY7537944	-51972.5	-24946.3	Mes1		CTAAGTGTCGAGATGG-1-WSSS_THYst9807808-He	-16027.7	126559	Hoxc5+DermFibroProg	12.5
CTCATTATCACATAGC-5386STDY7537944	105.186	5447.1	Mes1		CTACAGAAGCCGGAAT-1-WSSS_THYst9807808-He	-43989.2	3055.67	ProxMes	12.5
CTCATTATCAGATAAG-5386STDY7537944	-9463.33	3413.54	Mes1		CTACAGACACACGCCA-1-WSSS_THYst9807808-He	-39879	-66929.5	MesCond	12.5
CTCATTATCCTCTAGC-5386STDY7537944	-13101.6	-7200.82	Mes1		CTACAGACAGCTGCCA-1-WSSS_THYst9807808-He	-48752.3	1017.37	ProxMes	12.5
CTCCTAGCAATTCCTT-5386STDY7537944	12000.9	-1294.58	Mes1		CTACAGAGTGATCGTT-1-WSSS_THYst9807808-He	-65205.8	7719.11	ProxMes	12.5
CTCCTAGCATTAGGCT-5386STDY7537944	-73611.9	-33602.1	Mes1		CTACAGAGTTGTTGCA-1-WSSS_THYst9807808-He	-30223.1	-49733.6	MesCond	12.5
CTCCTAGGTACAGTGG-5386STDY7537944	-29673.3	-15934.4	Mes1		CTACATTAGATGGGCT-1-WSSS_THYst9807808-He	-31250.5	23565.3	ProxMes	12.5
CTCCTAGGTCATGCCG-5386STDY7537944	-49711.2	-20271.9	Mes1		CTACATTAGCTCTTCC-1-WSSS_THYst9807808-He	-83417.2	18584.5	ProxMes	12.5
CTCCTAGGTGTTCGAT-5386STDY7537944	15822.8	2231.77	Mes1		CTACATTCAAATGGAT-1-WSSS_THYst9807808-He	-121015	-47254.8	Teno	12.5
CTCCTAGTCAGGCGAA-5386STDY7537944	-37713.7	-16438.7	Mes1		CTACATTCAACAGAGC-1-WSSS_THYst9807808-He	-51255.3	4913.04	MesCond	12.5
CTCGAAAAGGCGACAT-5386STDY7537944	-49590.2	28035.8	Mes1		CTACATTCAGCGCTTG-1-WSSS_THYst9807808-He	-47948.6	60168.8	Hoxc5+DermFibroProg	12.5
CTCGAAACAAGTCTAC-5386STDY7537944	-14969.2	-10038.6	Mes1		CTACATTGTTTCTATC-1-WSSS_THYst9807808-He	-64953.2	-140031	ProlifChon	12.5
CTCGAAAGTCTCATCC-5386STDY7537944	-44801.7	-24075.7	Mes1		CTACCCAAGACGCAGT-1-WSSS_THYst9807808-He	-65473.8	-146790	RestingChon	12.5
CTCGAAATCCCTCTTT-5386STDY7537944	4104.79	5628.59	Mes1		CTACCTGAGTCACACT-1-WSSS_THYst9807808-He	-89679.5	21877.1	ProxMes	12.5
CTCGAGGGTCAACTGT-5386STDY7537944	-4275.12	-1573.8	Mes1		CTACCTGGTGACCTGC-1-WSSS_THYst9807808-He	-112370	-123797	OsteoB	12.5
CTCGAGGGTCCTGCTT-5386STDY7537944	-1449.03	8019.43	Mes1		CTACCTGGTGCCCGTA-1-WSSS_THYst9807808-He	-45574.9	16251.2	Mfap5+Fibro	12.5
CTCGAGGTCCAAAGTC-5386STDY7537944	-89063.3	-41458.1	Mes1		CTACCTGGTTGAATCC-1-WSSS_THYst9807808-He	-67867.9	8020.95	ProxMes	12.5
CTCGAGGTCCAAGCCG-5386STDY7537944	-13610.2	10926.5	Mes1		CTACCTGTCATAGACC-1-WSSS_THYst9807808-He	-4590.6	-128949	InterZone	12.5
CTCGAGGTCGGAATCT-5386STDY7537944	-74292.4	-36462.2	Mes1		CTACGGGAGCGTATGG-1-WSSS_THYst9807808-He	-18831	119743	Hoxc5+DermFibroProg	12.5
CTCGAGGTCTTTACGT-5386STDY7537944	24158.9	-3245.89	Mes1		CTACGGGCATCTCATT-1-WSSS_THYst9807808-He	-75511.1	18663.6	ProxMes	12.5
CTCGGAGAGGATGTAT-5386STDY7537944	-15531.2	-7958	Mes1		CTACGGGGTGTGTGTT-1-WSSS_THYst9807808-He	-33270.2	13309.6	ProxMes	12.5
CTCGGAGCACAAGACG-5386STDY7537944	-8015.94	17179.8	STMN2+Fibro		CTACGGGGTGTTAACC-1-WSSS_THYst9807808-He	-28465.2	-10533.7	ProxMes	12.5
CTCGGAGCACCAGCAC-5386STDY7537944	14927.6	22741.3	Mes1		CTACGGGTCCTCCACA-1-WSSS_THYst9807808-He	-21487.8	41022.3	Hoxc5+DermFibroProg	12.5
CTCGGAGCATTGCGGC-5386STDY7537944	-19465.6	-8182.79	Mes1		CTACGGGTCGAAGCCC-1-WSSS_THYst9807808-He	-33593.9	10103.7	ProxMes	12.5
CTCGGAGGTACATGTC-5386STDY7537944	16675.1	16904.2	Mes1		CTACTATAGGTTAGTA-1-WSSS_THYst9807808-He	-72826.8	15533.2	ProxMes	12.5
CTCGGAGGTCACTTCC-5386STDY7537944	-68461.2	-33840.6	Mes1		CTACTATAGTCCTGTA-1-WSSS_THYst9807808-He	-9673.43	-868.643	ProxMes	12.5
CTCGGAGGTCCTCTTG-5386STDY7537944	-5927.81	1095.66	Mes1		CTACTATAGTGCGCTC-1-WSSS_THYst9807808-He	-64341.9	10701.9	ProxMes	12.5
CTCGGAGTCAGGCCCA-5386STDY7537944	12601.2	-5713.75	Mes1		CTACTATTCCGATCGG-1-WSSS_THYst9807808-He	-54491	11061.8	ProxMes	12.5
CTCGGAGTCAGTTTGG-5386STDY7537944	-16136.1	-1662.8	Mes1		CTACTATTCCGTACGG-1-WSSS_THYst9807808-He	-71831.9	10470.5	ProxMes	12.5
CTCGGAGTCCTCAACC-5386STDY7537944	-39486.3	-16014.6	Mes1		CTAGACAAGGATATGT-1-WSSS_THYst9807808-He	-35825.4	-66214.7	ProlifChon	12.5
CTCGGGAAGACTAAGT-5386STDY7537944	-10653.3	39008.9	STMN2+Fibro		CTAGACACAGTAACCT-1-WSSS_THYst9807808-He	-3362.96	-31270.5	ProlifChon	12.5
CTCGGGACAAACGCGA-5386STDY7537944	-66221.8	-36323.1	Mes1		CTAGGTAAGCATTGTC-1-WSSS_THYst9807808-He	-109688	12280.9	ProxMes	12.5
CTCGGGACATGGGAAC-5386STDY7537944	-44846.4	-20196.5	Mes1		CTAGGTAAGCTTTGTG-1-WSSS_THYst9807808-He	-71100	15471.9	ProxMes	12.5
CTCGGGACATTAGGCT-5386STDY7537944	-47191.8	-19538	Mes1		CTAGGTAGTATTCCGA-1-WSSS_THYst9807808-He	-31762.6	5794.19	ProxMes	12.5
CTCGGGAGTAAACCTC-5386STDY7537944	-35231.1	20402.5	Mes1		CTAGGTAGTGGTAACG-1-WSSS_THYst9807808-He	-85154.5	-103169	ProlifChon	12.5
CTCGGGAGTACTTAGC-5386STDY7537944	-24593.1	16888	TransMes		CTAGGTATCCGTCCTA-1-WSSS_THYst9807808-He	65913.9	77835.4	ProxMes	12.5
CTCGGGAGTCTGATTG-5386STDY7537944	24385.9	-1699.8	Mes2		CTATAGGAGACAACAT-1-WSSS_THYst9807808-He	-57594	-128488	ProlifChon	12.5
CTCGGGAGTTTCGCTC-5386STDY7537944	-12040.8	4536.83	Mes1		CTATAGGAGCCTCAAT-1-WSSS_THYst9807808-He	-44822.3	3661.53	ProxMes	12.5
CTCGGGATCTCGTTTA-5386STDY7537944	-80095.2	-42763	OCP		CTATAGGCAACGGTAG-1-WSSS_THYst9807808-He	-12652.8	5316.56	ProxMes	12.5
CTCGGGATCTGGCGTG-5386STDY7537944	23823.7	3770.31	Mes1		CTATAGGCACCAAATC-1-WSSS_THYst9807808-He	-31720.8	-3416.29	ProxMes	12.5
CTCGTACAGAAGAAGC-5386STDY7537944	-41043.1	-11377.7	Mes1		CTATAGGCATCCAATG-1-WSSS_THYst9807808-He	-49072.8	15900.3	MesCond	12.5
CTCGTACAGTACCGGA-5386STDY7537944	11152.5	874.664	Mes1		CTATAGGGTCATAAAG-1-WSSS_THYst9807808-He	-62998.4	5959.43	ProxMes	12.5
CTCGTACCACATGACT-5386STDY7537944	-7344.73	52343	STMN2+Fibro		CTATAGGTCACCTGGG-1-WSSS_THYst9807808-He	-21480.1	-44519.9	ProlifChon	12.5
CTCGTACCAGTTAACC-5386STDY7537944	18893.4	-3080.71	Mes1		CTATAGGTCGGTCTAA-1-WSSS_THYst9807808-He	-21322.2	84035	Hoxc5+DermFibroProg	12.5
CTCGTACCATGTAAGA-5386STDY7537944	-5669	29005.3	STMN2+Fibro		CTATAGGTCTCTGCCA-1-WSSS_THYst9807808-He	-39502.2	-61397.7	MesCond	12.5
CTCGTACGTACAGTGG-5386STDY7537944	-22037	-8229.94	Mes1		CTATCTAAGTAGGCCA-1-WSSS_THYst9807808-He	-59191	71596	Hoxc5+DermFibroProg	12.5
CTCGTACGTTGTGGAG-5386STDY7537944	-81829.9	-35480.3	Mes1		CTATCTAGTACGAGCA-1-WSSS_THYst9807808-He	-1244.55	10725.2	EarlyProxMes	12.5
CTCGTACGTTTGTTTC-5386STDY7537944	-7653.67	-356.56	Mes1		CTCAACCCAAACTCGT-1-WSSS_THYst9807808-He	-45830.3	-13744.9	ProxMes	12.5
CTCGTACTCACCACCT-5386STDY7537944	-85502.6	-43543.8	OCP		CTCAACCCACAATTCG-1-WSSS_THYst9807808-He	-18372.6	123810	Hoxc5+DermFibroProg	12.5
CTCGTACTCCGGCACA-5386STDY7537944	-11283.4	72139	ISL1+Mes		CTCAACCCAGAGCGTA-1-WSSS_THYst9807808-He	-10929.3	18850.8	ProxMes	12.5
CTCGTACTCGCATGAT-5386STDY7537944	19155.4	-528.134	Mes1		CTCAACCCAGTGAGCA-1-WSSS_THYst9807808-He	-115684	-112774	Perichon	12.5
CTCGTCAGTACAGTTC-5386STDY7537944	-7674.19	61851.5	ISL1+Mes		CTCAACCGTCAAATCC-1-WSSS_THYst9807808-He	-79880.4	-26919	Teno	12.5
CTCGTCAGTACATGTC-5386STDY7537944	10890.4	-4624.56	Mes1		CTCAACCTCGAATGCT-1-WSSS_THYst9807808-He	-59810	8319.64	ProxMes	12.5
CTCGTCATCCACGACG-5386STDY7537944	-89224.8	-38296.2	Mes1		CTCAAGAAGAAATTCG-1-WSSS_THYst9807808-He	-3166.95	2769.47	Meox2+Mes	12.5
CTCGTCATCTGTTGAG-5386STDY7537944	23169.1	-921.882	Mes1		CTCAAGAAGATTGCGG-1-WSSS_THYst9807808-He	-66399.3	8688.03	MesCond	12.5
CTCGTCATCTTGAGAC-5386STDY7537944	4086.24	2767.01	Mes1		CTCAAGAGTGTAAACA-1-WSSS_THYst9807808-He	-29346.1	-61258.4	MesCond	12.5
CTCTAATAGAACTGTA-5386STDY7537944	22282.7	-4031.53	Mes1		CTCAAGATCCCGTTGT-1-WSSS_THYst9807808-He	-70274.4	-74665.1	Perichon	12.5
CTCTAATCAGGTCTCG-5386STDY7537944	-33854.1	19366	TransMes		CTCAAGATCGGTTGTA-1-WSSS_THYst9807808-He	-42896.4	8999.16	ProxMes	12.5
CTCTAATCAGTTTACG-5386STDY7537944	-84628	-42981.1	Mes1		CTCAAGATCGTAGGGA-1-WSSS_THYst9807808-He	-76351.6	16056.5	MesCond	12.5
CTCTAATCATCGACGC-5386STDY7537944	-16048.9	31769.4	STMN2+Fibro		CTCAATTCAATTCGTG-1-WSSS_THYst9807808-He	-11879.2	-20373.4	ProlifChon	12.5
CTCTAATGTAGGGACT-5386STDY7537944	-5025.35	29974.9	STMN2+Fibro		CTCAATTCAGTCACGC-1-WSSS_THYst9807808-He	-51263.7	10377.8	ProxMes	12.5
CTCTAATGTTATCGGT-5386STDY7537944	-11494.2	9706.03	Mes1		CTCAATTGTCCAGCCA-1-WSSS_THYst9807808-He	-38794.5	58013.4	Hoxc5+DermFibroProg	12.5
CTCTAATTCAACGCTA-5386STDY7537944	19347.4	2597.74	Mes1		CTCAATTGTGGCATCC-1-WSSS_THYst9807808-He	-78748.2	-147895	PrehyperChon	12.5
CTCTAATTCCTTTCTC-5386STDY7537944	-17986.2	-8523.64	Mes1		CTCAATTGTTAGCGGA-1-WSSS_THYst9807808-He	-59273.7	81098.1	Hoxc5+DermFibroProg	12.5
CTCTAATTCTAACTCT-5386STDY7537944	-39674	-17603.1	Mes1		CTCACTGGTAGACGGT-1-WSSS_THYst9807808-He	-53728.6	1429.02	ProxMes	12.5
CTCTACGAGACAGGCT-5386STDY7537944	-1728.81	15958	STMN2+Fibro		CTCACTGGTCGGTACC-1-WSSS_THYst9807808-He	-20416.1	108968	Hoxc5+DermFibroProg	12.5
CTCTACGAGATAGTCA-5386STDY7537944	-642.381	-756.582	Mes1		CTCACTGTCCTCACTG-1-WSSS_THYst9807808-He	-44937.5	-113489	ProlifChon	12.5
CTCTACGAGATCCCAT-5386STDY7537944	-58689.2	-29545.8	Mes1		CTCAGAAAGCAAATGT-1-WSSS_THYst9807808-He	-70696.8	15890.7	ProxMes	12.5
CTCTACGAGCGTGAAC-5386STDY7537944	-33216.2	-13415.2	Mes1		CTCAGAAGTCAAGCGA-1-WSSS_THYst9807808-He	-80498.8	7371.97	ProxMes	12.5
CTCTACGAGGCTAGGT-5386STDY7537944	-50100.8	-20362.9	Mes1		CTCAGAAGTCACATTG-1-WSSS_THYst9807808-He	-54312.3	5834.9	ProxMes	12.5
CTCTACGCAGTATAAG-5386STDY7537944	6712.01	-1080.79	Mes1		CTCAGAATCGGTCATA-1-WSSS_THYst9807808-He	-24780.8	-15929.1	MesCond	12.5
CTCTACGGTAGCCTAT-5386STDY7537944	14750.4	5227.3	Mes1		CTCAGGGCAAACGAGC-1-WSSS_THYst9807808-He	-70744.7	-148634	PrehyperChon	12.5
CTCTACGGTCATCCCT-5386STDY7537944	-4567.22	1136.39	Mes1		CTCAGGGCAACCAACT-1-WSSS_THYst9807808-He	-42814.1	9906.81	ProxMes	12.5
CTCTACGTCCAGTAGT-5386STDY7537944	-52904.2	-19912.7	Mes1		CTCAGGGCAACTCGAT-1-WSSS_THYst9807808-He	-39688.7	-126482	ProlifChon	12.5
CTCTGGTCAGTCAGCC-5386STDY7537944	-76577.9	-35889.1	OCP		CTCAGGGCAAGAATAC-1-WSSS_THYst9807808-He	-13407.5	7238.25	ProxMes	12.5
CTCTGGTCATCACGAT-5386STDY7537944	-26659	-18910.4	Mes1		CTCAGGGCACCGGTCA-1-WSSS_THYst9807808-He	-59786.9	7874.71	MesCond	12.5
CTCTGGTGTATCACCA-5386STDY7537944	-3721.97	34840.1	STMN2+Fibro		CTCAGGGGTAAGCTCT-1-WSSS_THYst9807808-He	-55433.2	5282.09	ProxMes	12.5
CTCTGGTGTCAGAATA-5386STDY7537944	-10332.1	24487.5	STMN2+Fibro		CTCAGGGTCGTCCTTG-1-WSSS_THYst9807808-He	-46853.2	42531.8	MesCond	12.5
CTCTGGTGTGACTACT-5386STDY7537944	-6452.91	22902	STMN2+Fibro		CTCAGTCCACTTGGGC-1-WSSS_THYst9807808-He	-53602.1	-19431.6	MesCond	12.5
CTCTGGTTCACGCGGT-5386STDY7537944	-47136.5	-22423.6	Mes1		CTCAGTCGTCCGGCAT-1-WSSS_THYst9807808-He	-92779.7	8199.96	ProxMes	12.5
CTCTGGTTCAGAGACG-5386STDY7537944	-13742.7	98595.6	Mes4		CTCAGTCGTTCTCCAC-1-WSSS_THYst9807808-He	-32813.6	-68364.9	ProlifChon	12.5
CTCTGGTTCCGAGCCA-5386STDY7537944	21705.8	-4276.8	Mes1		CTCAGTCGTTGAAGTA-1-WSSS_THYst9807808-He	-117393	14811.3	ProxMes	12.5
CTCTGGTTCGCGGATC-5386STDY7537944	-79097.1	-32216.2	Mes1		CTCAGTCTCCGATGTA-1-WSSS_THYst9807808-He	-93151.7	25075.7	ProxMes	12.5
CTCTGGTTCGCTAGCG-5386STDY7537944	16531.8	-1034.9	Mes1		CTCAGTCTCTTACTGT-1-WSSS_THYst9807808-He	-53631.2	9319.53	ProxMes	12.5
CTCTGGTTCTCAAGTG-5386STDY7537944	11643.3	-894.082	Mes1		CTCATCGAGAGAGCAA-1-WSSS_THYst9807808-He	-136288	18976.3	ProxMes	12.5
CTCTGGTTCTGCGGCA-5386STDY7537944	-80580	-40459.8	Mes1		CTCATCGAGCAGGCTA-1-WSSS_THYst9807808-He	-93491.2	26246.4	ProxMes	12.5
CTGAAACAGCGAGAAA-5386STDY7537944	10498	3577.81	Mes1		CTCATCGCAGTTGGTT-1-WSSS_THYst9807808-He	-71511.2	12233.3	ProxMes	12.5
CTGAAACAGCTAACAA-5386STDY7537944	-6058.69	-5798.34	Mes1		CTCATCGGTACCCACG-1-WSSS_THYst9807808-He	-65834.1	-136732	ProlifChon	12.5
CTGAAACAGGAGTTTA-5386STDY7537944	-17718.7	4773.81	Mes1		CTCATCGGTATCAAGA-1-WSSS_THYst9807808-He	-11616.3	9587.47	Meox2+Mes	12.5
CTGAAACAGGCTAGCA-5386STDY7537944	-29993.5	1683.49	Mes1		CTCATCGTCACTCTTA-1-WSSS_THYst9807808-He	-11798.6	148404	Hoxc5+DermFibroProg	12.5
CTGAAACAGTTAGCGG-5386STDY7537944	-84473.2	-38026.2	Mes1		CTCATCGTCGGCAGTC-1-WSSS_THYst9807808-He	-85942.8	6687.38	ProxMes	12.5
CTGAAACCACCATGTA-5386STDY7537944	-10974.2	92280.6	Mes4		CTCATCGTCTACGGGC-1-WSSS_THYst9807808-He	-24376.7	88030	Hoxc5+DermFibroProg	12.5
CTGAAACCACGAGGTA-5386STDY7537944	-90728.9	-40785.7	OCP		CTCATGCAGGAACTCG-1-WSSS_THYst9807808-He	-62958.2	-14448.1	ProxMes	12.5
CTGAAACCACGGTAAG-5386STDY7537944	-8648.22	20981.9	STMN2+Fibro		CTCATGCGTTGTCTAG-1-WSSS_THYst9807808-He	-21214.1	-3939.57	ProxMes	12.5
CTGAAACCACTGTTAG-5386STDY7537944	8696.15	-542.463	Mes1		CTCATGCTCGACGACC-1-WSSS_THYst9807808-He	-87181.9	-29331.7	ProxMes	12.5
CTGAAACCACTTCGAA-5386STDY7537944	-79032.6	-34314.8	Mes1		CTCATTACATGGAGAC-1-WSSS_THYst9807808-He	-47659.9	10585.9	ProxMes	12.5
CTGAAACTCATATCGG-5386STDY7537944	-74086.2	-48882.5	OCP		CTCATTAGTAGTTAGA-1-WSSS_THYst9807808-He	-3814.96	23194.1	ProxMes	12.5
CTGAAACTCCTGCCAT-5386STDY7537944	-16171.8	115917	STMN2+Fibro		CTCATTAGTGCATCTA-1-WSSS_THYst9807808-He	-71195.3	8864.07	ProxMes	12.5
[truncated: 169,757 more rows]

## Sheet: panel_b
cell_cluster	9.5	10.5	11	11.5	12	12.5	13	13.5	14	15	15.5	16.5	18.5
EarlyProxMes	0.716349	0.144948	0.131885	0.000518135	0.0468574	0.00523039	0.00931895	0.00183121	0.00238488	0.000654108	0	0.00467472	0
ProxMes	0.00236376	0.0074178	0.00112242	0.637306	0.0084682	0.267103	0.0355942	0.183767	0.0121079	0.0172357	0.0181496	0.00818076	0.0028626
Meox2+Mes	0	0.00130313	0.000561212	0.00829016	0.0873165	0.0839109	0.17713	0.100824	0.22528	0.1528	0.0172643	0.00038956	0
EarlyDistalMes	0.281156	0.843274	0.863946	0.0735751	0.498495	0.00606469	0.0847814	0.00412021	0.00513667	0.00228938	0	0	0
DistalMes	0	0.000150361	0.000481039	0.0284974	0.109898	0.113593	0.178882	0.0625303	0.12273	0.0686486	0.0132802	0	0.000954198
Rdh10+DistalMes	0	0	0	0	0.000940911	0.00911308	0.0261351	0.040475	0.0563199	0.0196232	0.00442674	0	0
TransMes	0	0.000551323	0.000641385	0.00777202	0.0890102	0.100083	0.144899	0.0710669	0.0660429	0.0339155	0.00619743	0	0
MesCond	0	0.000751804	0.00024052	0.0212435	0.0709447	0.195193	0.0811379	0.0988313	0.0750321	0.0615188	0.0389553	0.00934944	0.00381679
RestingChon	0	0	0	0.0367876	0	0.00378642	0.000490471	0.046615	0.00256834	0.00291078	0.563524	0.00116868	0.283397
ProlifChon	0	0	0	0	0.0259691	0.0654922	0.036435	0.0527818	0.00843882	0.00562533	0.0323152	0.00077912	0.0114504
PrehyperChon	0	0	0	0.00103627	0.000376364	0.0095944	0.00581558	0.0143804	0.000183453	0.000621402	0.0593183	0.00038956	0.0114504
HyperChon	0	0	0	0.00829016	0	0	0	0.00153498	0.000366905	0.000228938	0.0517928	0.00116868	0.019084
InterZone	0	0.000100241	0	0.143523	0.00621001	0.0466564	0.00987948	0.0535089	0.00623739	0.00562533	0.0686144	0	0.000954198
Perichon	0	0	0	0	0.00112909	0.00754075	0.0224916	0.0575753	0.0254999	0.0314953	0.021691	0.0214258	0.0209924
OsteoB	0	0	0	0	0	0.000256706	0	0.00107718	0.00311869	0.00310701	0.000442674	0.00116868	0.0019084
Teno	0	0	0	0	0	0.00147606	0.00077074	0.0328809	0.0121079	0.0461146	0.0084108	0.0666147	0.00477099
Mfap5+Fibro	0.00013132	5.01203e-05	0	0.00259067	0.000188182	0.000770119	0.00756726	0.0269295	0.0772335	0.190443	0.00531208	0.661083	0.0696565
Dpt+Fibro	0	0	0	0	0	0.000962649	0.00105101	0.0319653	0.0273344	0.0916078	0.00132802	0.0222049	0.00858779
Hoxc5+DermFibroProg	0	0.000150361	8.01732e-05	0.000518135	0.0158073	0.0790977	0.0738509	0.0604298	0.0726472	0.0144885	0.000885347	0	0
DermFibro	0	0	0	0.00207254	0	0.00224618	0.00399383	0.0304034	0.0350394	0.119375	0.0748119	0.144916	0.209924
Adh+Fibro	0	0.00115277	0.000962078	0	0.0378246	0.000545501	0.097884	0.0222438	0.152999	0.108876	0.000442674	0.00233736	0.000954198
InterMusFibro	0	0	0	0	0	6.41766e-05	0.000490471	0.000188506	0.0034856	0.00258373	0	0.00272692	0
SMProg	0	0.000150361	8.01732e-05	0	0.000564546	0.000802208	0.00119114	0.00250444	0.00642084	0.0135073	0.000885347	0.019478	0.0124046
Pericyte	0	0	0	0.0176166	0	0	7.00673e-05	0.000807885	0.000183453	0.00307431	0.00575476	0.0202571	0.25
SMC	0	0	0	0.0103627	0	0.000417148	0.000140135	0.000727096	0.00110072	0.0036303	0.00619743	0.0116868	0.0868321

## Sheet: panel_d
human
index	WT1	ISL1	PITX1	TFAP2A	MSX1	LHX2	SP9	RDH10	PAX6	LRAT	IRX1	IRX2	HOXD12	HOXD13	PAX9	EOMES	HPSE2	SALL1	ZIC2	UCMA	FBLN7	FABP7	CA9	IHH	PANX3	SMIM5	COL10A1	DMP1	GDF5	BARX1	THBS2	COL8A2	MMP9	OMD	ALPL	SP7	KERA	THBS4	TNMD	MFAP5	COL6A6	IGFBP6	HOXC5	PROX1	SIM1	RSPO1	SP5	GREM2	NGFR
AAACGGGGTCACCCAG-5386STDY7537944	0	0	1.17904	0	0	0	0	0	0	0	0	0	0	0	0	0	1.17904	0	0	0	0	0	0	0	0	0	0	0	0	0	0	0	0	0	0	0	0	0	0	0	0	0	0	0	0	0	0	0	0
AAACGGGGTGTGAAAT-5386STDY7537944	0	0	0.773468	0	0	0	0	0	0	0	0	0	0	0	0	0	0	0	0	0	0	0	0	0	0	0	0	0	0	0	0	0	0	0	0	0	0	0	0	0	0	0	0	0	0	0	0	0	0
AAACGGGTCGTGGACC-5386STDY7537944	0	0	1.76438	0	0	0	0	0	0	0	0	0	0	0	0	0	0	0	0	0	0	0	0	0	0	0	0	0	0	0	0	0	0	0	0	0	0	0	0	0	0	0	0	0	0	0	0	0	0
AAAGTAGAGGATGGAA-5386STDY7537944	0	0	0	0	0	0	0	0	0	0	0	0	0	0	0	0	0	0	0	0	0	0	0	0	0	0	0	0	0	0	0	0	0	0	0	0	0	1.33488	0	0	0	0	1.33488	0	0	0	0	0	0
AAAGTAGTCGTGGACC-5386STDY7537944	0	0	1.71934	0	0	0	0	0	0	0	0	0	0	0	0	0	0	0	0	0	0	0	0	0	0	0	0	0	0	0	0	0	0	0	0	0	0	0	0	0	0	0	0	0	0	0	0	0	0
AAATGCCCATCGATGT-5386STDY7537944	0	0	1.36104	0	0	0	0	0	0	0	0	0	0	0	0	0	0	0	0	0	0	0	0	0	0	0	0	0	0	0	0	0	0	0	0	0	0	0	0	0	0	0	0	0	0	0	0	0	0
AACACGTGTCCTCTTG-5386STDY7537944	0	0	0	0	0	0	0	0.718206	0	0	0	0	0	0	0	0	0	0	0	0	0	0	0	0	0	0	0	0	0	0	0	0	0	0	0	0	0	0	0	0	0	0	0	0	0	0	0	0	0
AACCATGTCAGGCGAA-5386STDY7537944	0	0	1.23088	0	0	0	0	0	0	0	0	0	0	0	0	0	0	0	0	0	0	0	0	0	0	0	0	0	0	0	0	0	0	0	0	0	0	0	0	0	0	0	0	0	0	0	0	0	0
AACGTTGGTGCACCAC-5386STDY7537944	0	0	1.54544	0	0	0	0	0	0	0	0	0	0	0	0	0	0	0	0	0	0	0	0	0	0	0	0	0	0	0	0	0	0	0	0	0	0	0	0	0	0	0	0	0	0	0	0	0	0
AACTCCCTCTGGCGAC-5386STDY7537944	0	0	0	0	0	0	0	0	0	0	0	0	0	0	0	0	0	0	0	0	0	0	0	0	0	0	0	0	0	0	0	0	0	0	0	0	0	0	0	0	0	0	0	0	0	0	0	0	0
AACTGGTAGTAGCGGT-5386STDY7537944	0	1.04366	0	0	0	0	0	0	0	0	0	0	0	0	0	0	0	0	0	0	0	0	0	0	0	0	0	0	0	0	0	0	0	0	0	0	0	0	0	0	0	0	0	0	0	0	0	0	0
AACTGGTTCTGTTGAG-5386STDY7537944	0	0	0	0	0	0	0	0	0	0	0	0	0	0	0	0	0	0	0	0	0	0	0	0	0	0	0	0	0	0	0	0	0	0	0	0	0	0	0	0	0	1.18468	0	0	0	0	0	0	0
AACTTTCAGAGACTTA-5386STDY7537944	0	0	2.17272	0	0	0	0	0	0	0	0	0	0	0	0	0	0	0	0	0	0	0	0	0	0	0	0	0	0	0	0	0	0	0	0	0	0	0	0	0	0	0	0	0	0	0	0	0	0
AAGACCTAGTAACCCT-5386STDY7537944	0	0	0	0	0	0	0	0	0	0	0	0	0	0	0	0	0	0	0	0	0	0	0	0	0	0	0	0	0	0	0	0	0	0	0	0	0	0	0	0	0	0	0	0	0	0	0	0	0
AATCGGTGTAGCGCAA-5386STDY7537944	0	0	0	0	0	0	0	0	0	0	0	1.11972	0	0	0	0	0	0	0	0	0	0	0	0	0	0	0	0	0	0	0	0	0	0	0	0	0	0	0	0	0	0	0	0	0	0	0	0	0
ACAGCTATCATAGCAC-5386STDY7537944	0	0	1.02268	0	0	0	0	0	0	0	0	0	0	0	0	0	0	0	0	0	0	2.4582	0	0	0	0	0	0	0	0	0	0	0	0	0	0	0	0	0	0	0	0	0	0	0	0	0	0	0
ACCAGTAAGTGGCACA-5386STDY7537944	0	0	1.13367	0	0	0	0	0	0	0	0	0	0	0	0	0	0	0	0	0	0	0	0	0	0	0	0	0	0	0	0	0	0	0	0	0	0	0	0	0	0	0	0	0	0	0	0	0	0
ACCAGTACAGATTGCT-5386STDY7537944	0	0	0	0	0	0	0	0	0	0	0	0	0	0	0	0	0	0	0	0	0	0	0	0	0	0	0	0	0	0	0	0	0	0	0	0	0	0	0	0	0	0	0	0	0	0	0	0	0
ACGAGCCGTTACAGAA-5386STDY7537944	0	0	1.42254	0	0	0	0	0	0	0	0	0	0	0	0	0	0	0	0	0	0	0	0	0	0	0	0	0	0	0	0	0	0	0	0	0	0	1.42254	0	0	0	0	0	0	0	0	0	0	0
ACGAGGAGTTCAGACT-5386STDY7537944	0	0	2.38763	0	0	0	0	0	0	0	0	0	0	0	0	0	0	0	0	0	0	0	0	0	0	0	0	0	0	0	0	0	0	0	0	0	0	0	0	0	0	0	0	0	0	0	0	0	0
ACGATGTGTCACAAGG-5386STDY7537944	0	0	2.16295	0	0	0	0	0	0	0	0	0	0	0	0	0	0	0	0	0	0	0	0	0	0	0	0	0	0	0	0	0	0	0	0	0	0	0	0	0	0	0	0	0	0	0	0	0	0
ACGCCGAAGATGTCGG-5386STDY7537944	0	0	1.73416	0	0	0	0	0	0	0	0	0	0	0	0	0	0	0	0	0	0	3.76068	0	0	0	0	0	0	0	0	0	0	0	0	0	0	0	0	0	0	0	0	0	0	0	0	0	0	0
ACGCCGAAGGGAGTAA-5386STDY7537944	0	0	1.67704	0	0	0	0	0	0	0	0	0	0	0	0	0	0	0	0	0	0	0	0	0	0	0	0	0	0	0	0	0	0	0	0	0	0	0	0	0	0	0	0	0	0	0	0	0	0
ACGCCGATCACAGTAC-5386STDY7537944	0	0	1.20523	0	0	0	0	0	0	0	0	0	0	0	0	0	0	0	0	0	0	0	0	0	0	0	0	0	0	0	0	0	0	0	0	0	0	0	0	0	0	0	1.20523	0	0	0	0	0	0
ACGCCGATCTTGTTTG-5386STDY7537944	0	0	0	0	0	0	0	0	0	0	0	0	0	0	0	0	0	0	0	0	0	0	0	0	0	0	0	0	0	0	0	0	0	0	0	0	0	0	0	0	0	0	0	0	0	0	0	0	0
ACGGAGAGTCTTCGTC-5386STDY7537944	0	0	0	0	0	0	0	0	0	0	0	0	0	0	0	0	0	0	0	0	0	0	0	0	0	0	0	0	0	0	0	0	0	0	0	0	0	0	0	0	0	0	0	0	0	0	0	0	0
ACGGGCTGTAGGCTGA-5386STDY7537944	0	0	0	0	0	0.916801	0	0	0	0	0.916801	0.916801	0	0	0	0	0	0	0	0	0	0	0	0	0	0	0	0	0	0	0	0	0	0	0	0	0	0	0	0	0	0.916801	0	0	0	0	0	0	0
ACTGAACTCTAACGGT-5386STDY7537944	0	0	0	0	0	0	0	0	0	0	0	0	0	0	0	0	0	0	0	0	0	0	0	0	0	0	0	0	0	0	0	0	0	0	0	0	0	0	0	0	0	0	0	0	0	0	0	0	0
ACTGATGCAGCCTTTC-5386STDY7537944	0	0	1.23744	0	0	0	0	0	0	0	0	0	0	0	0	0	0	0	0	0	0	0	0	0	0	0	0	0	0	0	0	0	0	0	0	0	0	0	0	0	0	0	0	0	0	0	0	0	0
ACTGTCCCAGGGATTG-5386STDY7537944	0	0	1.39567	0	0	0	0	0	0	0	0	0	0	0	0	0	0	0	0	0	0	0	0	0	0	0	0	0	1.39567	0	0	0	0	0	0	0	0	0	0	0	0	0	0	0	0	0	0	0	0
ACTTTCAGTTAAGATG-5386STDY7537944	0	0	0	0	0	0	0	0	0	0	0	0	0	0	0	0	0	0	0	0	0	0	0	0	0	0	0	0	0	0	0	0	0	0	0	0	0	0	0	0	0	0	0	0	0	0	0	0	0
AGAATAGCACAGCCCA-5386STDY7537944	0	0	1.1658	0	0	0	0	0	0	0	0	0	0	0	0	0	0	0	0	0	0	2.28584	0	0	0	0	0	0	0	0	0	0	0	0	0	0	0	0	0	0	0	0	0	0	0	0	0	0	0
AGAATAGCATGCCTAA-5386STDY7537944	0	0	0	0	0	0	0	0	0	0	0	0	0	0	0	0	0	0	0	0	0	0	0	0	0	0	0	0	0	0	0	0	0	0	0	0	0	0	0	0	0	0	0	0	0	0	0	0	0
AGACGTTTCCTGTACC-5386STDY7537944	0	0.798899	1.77366	0	0	0	0	0	0	0	0.798899	0	0	0	0	0	0	0	0	0	0	0	0	0	0	0	0	0	0	0	0	0	0	0	0	0	0	0	0	0	0	0.798899	0	0	0	0	0	0	0.798899
AGAGTGGGTAAACGCG-5386STDY7537944	0	0	2.13452	0	0	0	0	0	0	0	0	0	0	0	0	0	1.55318	0	0	0	0	0	0	0	0	0	0	0	1.05195	0	0	0	0	0	0	0	0	0	0	0	0	0	0	0	0	0	0	0	0
AGCGTCGAGCCAGAAC-5386STDY7537944	0	1.07378	0	0	1.57956	0	0	0	0	0	0	0	0	0	0	0	0	0	0	0	0	0	0	0	0	0	0	0	0	0	0	0	0	0	0	0	0	0	0	0	0	1.07378	0	0	0	0	0	0	0
AGCTTGATCATCGCTC-5386STDY7537944	0	0	0	0	0	0	0	0	0	0	0	0	0	0	0	0	0	0	0	0	0	0	0	0	0	0	0	0	0	0	0	0	0	0	0	0	0	0	0	0	0	0	1.33716	0	0	0	0	0	0
AGGCCACGTGCCTTGG-5386STDY7537944	0	0.803843	0.803843	0	0	0	0	0	0	0	0	0	0	0	0	0	0	0	0	0	0	0	0	0	0	0	0	0	0.803843	0	0	0	0	0	0	0	0	0	0	0	0	0	0	0	0	0	0	0	0
AGGGTGATCACATGCA-5386STDY7537944	0	0	1.35099	0	1.35099	0.888144	0	0	0	0	0	0	0	0	0	0	0	0	0	0	0	0	0	0	0	0	0	0	0	0	0	0	0	0	0	0	0	0	0	0	0	0	0	0	0	0	0	0	0
AGTAGTCAGCGCTCCA-5386STDY7537944	0	0	0	0	0	0	0	0	0	0	0	0	0	0	0	0	0	0	0	0	0	0	0	0	0	0	0	0	0	0	0	0	0	0	0	0	0	0	0	0	0	0	0	0	0	0	0	0	0
AGTGAGGAGTTAACGA-5386STDY7537944	0	0	0	0	0	0	0	0	0	0	0	0	0	0	0	0	0	0	0	0	0	0	0	0	0	0	0	0	0	0	0	0	0	0	0	0	0	0	0	0	0	0	0	0	0	0	0	0	0
AGTTGGTAGGCAGTCA-5386STDY7537944	0	0	0	0	0	0	0	0	0	0	0	0	0	0	0	0	0	0	0	0	0	0	0	0	0	0	0	0	0	0	0	0	0	0	0	0	0	0	0	0	0	0	0	0	0	0	0	0	0
ATAACGCGTCGGGTCT-5386STDY7537944	0	0	0	0	1.97154	0	0	0	0	0	0	0	0	0	0	0	0	0	0	0	0	0	0	0	0	0	0	0	0	0	0	0	0	0	0	0	0	0	0	0	0	0	0	0	0	0	0	0	0
ATAAGAGTCATCTGTT-5386STDY7537944	0	0	1.3975	0	0	1.3975	0	0	0	0	0	0	0	0	0	0	0	0	0	0	0	0	0	0	0	0	0	0	0	0	0	0	0	0	0	0	0	0	0	0	0	0	0	0	0	0	0	0	0
ATCATGGTCTGATACG-5386STDY7537944	0	0	0	0	0	0	0	0	0	0	0	0	0	0	0	0	0	0	0	0	0	0	0	0	0	0	0	0	0	0	0	0	0	0	0	0	0	0	0	0	0	0	0	0	0	0	0	0	0
ATCCACCTCCGAGCCA-5386STDY7537944	0	0	2.3141	0	0	0	0	0	0	0	0	0	0	0	0	0	0	0	0	0	0	0	0	0	0	0	0	0	0	0	0	0	0	0	0	0	0	0	0	0	0	0	0	0	0	0	0	0	0
ATCCGAAAGTCGTACT-5386STDY7537944	0	0	1.17748	0	0	1.17748	0	0	0	0	0	0	0	0	0	0	0	0	0	0	1.17748	0	0	0	0	0	0	0	0	0	0	0	0	0	0	0	0	0	0	0	0	0	0	0	0	0	0	0	0
ATCCGAAGTGGCTCCA-5386STDY7537944	0	0	0	0	0	0	0	0	0	0	0	0	0	0	0	0	0	0	0	0	0	0	0	0	0	0	0	0	0	0	0	0	0	0	0	0	0	0	0	0	0	1.56939	0	0	0	0	0	0	0
ATGAGGGCACAACTGT-5386STDY7537944	0	0	1.83801	0	0	0	0	0	0	0	0	0	0	0	0	0	0	0	0	0	0	0	0	0	0	0	0	0	0	0	0	0	0	0	0	0	0	0	0	0	0	0	0	0	0	0	0	0	0
ATGAGGGGTCTCTTTA-5386STDY7537944	0	0	1.12898	0	0	0	0	0	0	0	0	0	0	0	0	0	0	0	0	0	0	1.12898	0	0	0	0	0	0	0	0	0	0	0	0	0	0	0	0	0	0	0	0	0	0	0	0	0	0	0
ATGCGATTCCCAAGTA-5386STDY7537944	0	0	2.08179	0	0	0	0	0	0	0	0	0	0	0	0	0	0	0	0	0	0	0	0	0	0	0	0	0	0	0	0	0	0	0	0	0	0	0	0	0	0	0	0	0	0	0	0	0	0
ATTACTCCACTATCTT-5386STDY7537944	0	0	0	0	0	0	0	0	0	0	0	0	0	0	0	0	0	0	0	0	0	0	0	0	0	0	0	0	0	0	0	0	0	0	0	0	0	0	0	0	0	0	0	0	0	0	0	0	0
ATTGGACAGGAGCGTT-5386STDY7537944	0	0	2.23695	0	0	0	0	0	0	0	0	0	0	0	0	0	0	0	0	0	0	0	0	0	0	0	0	0	0	0	0	0	0	0	0	0	0	0	0	0	0	0	0	0	0	0	0	0	0
CACACCTGTCTAGGTT-5386STDY7537944	0	0	1.05818	0	1.05818	1.05818	0	0	0	0	0	0	0	0	0	0	1.05818	0	0	0	0	0	0	0	0	0	0	0	0	0	0	0	0	0	0	0	0	0	0	0	0	0	0	0	0	0	0	0	0
CACAGGCCAATCGGTT-5386STDY7537944	0	0	0	0	0	0	0	0	0	0	0	0	0	0	0	0	0	0	0	0	0	0	0	0	0	0	0	0	1.6881	0	0	0	0	0	0	0	0	0	0	0	0	0	0	0	0	0	0	0	0
CACAGTACAAAGGAAG-5386STDY7537944	0	0	1.22951	0	0	0	0	1.22951	0	0	0	0	0	0	0	0	0	0	0	0	0	0	0	0	0	0	0	0	0	0	0	0	0	0	0	0	0	0	0	0	0	0	0	0	0	0	0	0	0
CACAGTACATGTAGTC-5386STDY7537944	0	0	2.18551	0	0	0	0	0.947414	0	0	0	0	0	0	0	0	0	0	0	0	0	0	0	0	0	0	0	0	0	0	0	0	0	0	0	0	0	0	0	0	0	0	0	0	0	0	0	0	0
CACCTTGGTTAAGACA-5386STDY7537944	0	0	1.20951	0	0	0	0	0	0	0	0	0	0	0	0	0	0	0	0	0	0	0	0	0	0	0	0	0	0	0	0	0.77745	0	0	0	0	0	0	0	0	0	0	0	0	0	0	0	0	0
CAGAGAGCATATGGTC-5386STDY7537944	0	1.21665	0	0	0	0	0	0	0	0	0	0	0	0	0	0	0	0	0	0	0	0	0	0	0	0	0	0	0	0	0	0	0	0	0	0	0	0	0	0	0	0	0	0	0	0	0	0	0
CAGATCACAATGGTCT-5386STDY7537944	0	0	0	0	0	0	0	0	0	0	0	0	0	0	0	0	0	0	0	0	0	0	0	0	0	0	0	0	0	0	0	0	0	0	0	0	0	0	0	0	0	0	0	0	0	0	0	0	0
CAGCATAAGCTAAGAT-5386STDY7537944	0	0	1.66686	0	0	0	0	0	0	0	0	0	0	0	0	0	0	0	0	0	0	0	0	0	0	0	0	0	0	0	0	0	0	0	0	0	0	0	0	0	0	1.14669	0	0	0	0	0	0	0
CAGCATACATTTGCCC-5386STDY7537944	0	0	2.04915	0	0	0	0	0.612569	0	0	0	0.989664	0	0	0	0	0	0	0	0	0	0.612569	0	0	0	0	0	0	0	0	0	0	0	0	0	0	0	0	0	0	0	0	0	0	0	0	0	0	0
CAGCTGGGTTCTGTTT-5386STDY7537944	0	0	0	0	0	0	0	0	0	0	0	0	0	0	0	0	0	0	0	0	0	0	0	0	0	0	0	0	0	0	0	0	0	0	0	0	0	0	0	0	0	0	0	0	0	0	0	0	0
CAGTAACAGGACAGAA-5386STDY7537944	1.45642	0	2.02566	0	0	1.45642	0	0	0	0	0	0	0	0	0	0	0	0	0	0	0	0	0	0	0	0	0	0	0	0	0	0	0	0	0	0	0	0	0	0	0	0	0	0	0	0	0	0	0
CAGTAACCATACAGCT-5386STDY7537944	0	0	1.87313	0	0	0	0	0	0	0	0	0	0	0	0	0	0	0	0	0	0	0	0	0	0	0	0	0	0	0	0	0	0	0	0	0	0	0	0	0	0	0	0	0	0	0	0	0	0
CATCCACCAATCCAAC-5386STDY7537944	0	0	1.41376	0	0	0.711542	0	0	0	0	0	0	0	0	0	0	0	0	0.711542	0	0	0	0	0	0	0	0	0	0	0	0	0	0	0	0	0	0	0	0	0	0	0	0	0	0	0	0	0	0
CATCGAAGTTTGGGCC-5386STDY7537944	0	0	1.57211	0	0	0	0	0	0	0	0	0	0	0	0	0	0	0	0	0	0	0	0	0	0	0	0	0	0	0	0	0	0	0	0	0	0	0	0	0	0	0	0	0	0	0	0	0	0
CATGGCGAGAAGGTTT-5386STDY7537944	0	0	0	0	0	0	0	0	0	0	0	0	0	0	0	0	0	0	0	0	0	0	0	0	0	0	0	0	0	0	0	0	0	0	0	0	0	0	0	0	0	0	0	0	0	0	0	0	0
CCAATCCCAGACGCAA-5386STDY7537944	0	0	0	0	0	0	0	0	0	0	0	0	0	0	0	0	0	0	0	0	0	0	0	0	0	0	0	0	0	0	0	0	0	0	0	0	0	0	0	0	0	0	0	0	0	0	0	0	0
CCAGCGAGTGGTGTAG-5386STDY7537944	0	0	1.70079	0	0	0	0	0	0	0	0	0	0	0	0	0	1.70079	0	0	0	0	0	0	0	0	0	0	0	0	0	0	0	0	0	0	0	0	0	0	0	0	0	0	0	0	0	0	0	0
CCATTCGCACTCAGGC-5386STDY7537944	0	0	0	0	0	0	0	0	0	0	0	0	0	0	0	0	0	0	0	0	0	0	0	0	0	0	0	0	0	0	0	0	0	0	0	0	0	0	0	0	0	0	0	0	0	0	0	0	0
CCCAATCAGTACGATA-5386STDY7537944	0	0	1.45114	0	0	0	0	0	0	0	0	0	0	0	0	0	0	0	0	0	0	0	0	0	0	0	0	0	0	0	0	0	0	0	0	0	0	0	0	0	0	0	0	0	0	0	0	0	0
CCCAATCGTGTTGAGG-5386STDY7537944	0	0	0.865454	0	0	0	0	0.865454	0	0	0.865454	0	0	0	0	0	0	0	0	0	0	0	0	0	0	0	0	0	1.32233	0	0	0	0	0	0	0	0	0	0	0	0	0	0.865454	0	0	0	0	0	0
CCGGGATCATGAAGTA-5386STDY7537944	0	0	0	0	1.65204	0	0	0	0	0	0	0	0	0	0	0	0	0	0	0	0	0	0	0	0	0	0	0	0	0	0	0	0	0	0	0	0	0	0	0	0	0	0	0	0	0	0	0	0
CCGGGATGTTCATGGT-5386STDY7537944	0	0	1.34215	0	0	0	0	0	0	0	0	0	0	0	0	0	0	0	0	0	0	0	0	0	0	0	0	0	0	0	0	0	0	0	0	0	0	0	0	0	0	0	0	0	0	0	0	0	0
CCGGTAGAGGCATGTG-5386STDY7537944	0	0	0	0	0	0	0	0	0	0	0	0	0	0	0	0	1.15422	0	0	0	0	0	0	0	0	0	0	0	1.15422	0	0	0	0	0	0	0	0	0	0	0	0	0	0	0	0	0	0	0	1.15422
CCGTACTAGTCCGTAT-5386STDY7537944	0	0	0	0	0	0	0	0	0	0	0	0	0	0	0	0	0	0	0	0	0	0	0	0	0	0	0	0	0	0	0	0	0	0	0	0	0	0	0	0	0	0	0	0	0	0	0	0	0
CCGTACTGTAGCGCTC-5386STDY7537944	0	0	1.22917	0	1.22917	0	0	0	0	0	0	0	0	0	0	0	0	0	0	0	0	0	0	0	0	0	0	0	0	0	0	0	0	0	0	0	0	0	0	0	0	0	0	0	0	0	0	0	0
CCGTACTGTCTAAAGA-5386STDY7537944	0	0.925356	0	0	0	0	0	0	0	0	0	1.39761	0	0	0	0	0	0	0	0	0	0	0	0	0	0	0	0	0	0	0	0	0	0	0	0	0	0	0	0	0	0.925356	0	0	0	0	0	0	0
CCGTACTTCATTTGGG-5386STDY7537944	0	0	1.23002	0	0	0	0	0	0	0	0	0	0	0	0	0	0	0	0	0	0	0	0	0	0	0	0	0	0	0	0	0	0	0	0	0	0	0	0	0	0	0	0	0	0	0	0	0	0
CCGTGGAGTGCACCAC-5386STDY7537944	0	0	1.54168	0	0	0	0	0	0	0	0	0	0	0	0	0	0	0	0	0	0	0	0	0	0	0	0	0	0	0	0	0	0	0	0	0	0	0	0	0	0	0	0	0	0	0	0	0	0
CCGTTCACACATTCGA-5386STDY7537944	0	0	0	0	0	0	0	0	0	0	0	0	0	0	0	0	0	0	0	0	0	0	0	0	0	0	0	0	0	0	0	0	0	0	0	0	0	0	0	0	0	0	0	0	0	0	0	0	0.885877
CCGTTCATCGGATGTT-5386STDY7537944	0	0.773468	0	0	0	0	0	0	0	0	0	0	0	0	0	0	0	0	0	0	0	0	0	0	0	0	0	0	0	0	0	0	0	0	0	0	0	0	0	0	0	0	0	0	0	0	0	0	0.773468
CCTACACTCCGTAGTA-5386STDY7537944	0	0	1.02668	0	0	0	0	0	0	0	0	0	0	0	0	0	0	0	0	0	0	0	0	0	0	0	0	0	0	0	0	0	0	0	0	0	0	0	0	0	0	0	0	0	0	0	0	0	0
CCTACCATCTTGCCGT-5386STDY7537944	0	0	1.02325	0	0	0	0	0	0	0	0	0	0	0	0	0	0	0	0	0	0	0	0	0	0	0	0	0	0	0	0	0	0	0	0	0	0	0	0	0	0	0	0	0	0	0	0	0	1.02325
CCTCTGACACAACGCC-5386STDY7537944	0	0	0	0	0	0	0	0	0	0	0	0	0	0	0	0	0	0	0	0	0	0	0	0	0	0	0	0	0	0	0	0	0	0	0	0	0	0	0	0	0	0	0	0	0	0	0	0	0
CCTCTGAGTTGGACCC-5386STDY7537944	0	0	1.56384	0	0	0	0	0	0	0	0	0	0	0	0	0	0	0	0	0	0	0	0	0	0	0	0	0	0	0	0	0	0	0	0	0	0	0	0	0	0	0	0	0	0	0	0	0	0
CCTTACGGTTCCCGAG-5386STDY7537944	0	0	0	0	0	0	0	0	0	0	0	0	0	0	0	0	0	0	0	0	0	0	0	0	0	0	0	0	0	0	0	0	0	0	0	0	0	0	0	0	0	0	0	0	0	0	0	0	0
CGAATGTCAAGGCTCC-5386STDY7537944	0	0	1.18484	0	0	1.71205	0	0	0	0	0	0	0	0	0	0	0	0	0	0	0	0	0	0	0	0	0	0	0	0	0	0	0	0	0	0	0	0	0	0	0	0	0	0	0	0	0	0	0
CGACTTCCAGTGGAGT-5386STDY7537944	0	0	2.07521	0	0	0	0	0	0	0	0	0	0	0	0	0	0	0	0	0	0	0	0	0	0	0	0	0	0	0	0	0	0	0	0	0	0	0	0	0	0	0	0	0	0	0	0	0	0
CGACTTCGTTATTCTC-5386STDY7537944	0	0	0	0	0	0	0	0	0	0	0	0	0	0	0	0	0	0	0	0	0	0	0	0	0	0	0	0	0	0	0	0	0	0	0	0	0	0	0	0	0	0	0	0	0	0	0	0	0
CGAGCCATCCTGTACC-5386STDY7537944	0	0	2.05368	0	0	0	0	0	0	0	0	0	0	0	0	0	1.18342	0	0	0	0	0	0	0	0	0	0	0	0	0	0	0	0	0	0	0	0	0	0	0	0	0	0	0	0	0	0	0	0
CGATGTATCTACTATC-5386STDY7537944	0	0	0	0	0	0	0	0	0	0	0	0	0	0	0	0	0	0	0	0	0	0	0	0	0	0	0	0	0	0	0	0	0	0	0	0	0	0	0	0	0	0	0	0	0	0	0	0	0
CGCCAAGTCTGGCGAC-5386STDY7537944	0	0	0	0	0	0	0	0	0	0	0	0	0	0	0	0	0	0	0	0	0	0	0	0	0	0	0	0	1.27018	0	0	0	0	0	0	0	0	0	0	0	0	0	0	0	0	0	0	0	0
CGCGTTTGTTTGTTTC-5386STDY7537944	0	0	1.73608	0	0	0	0	0	0	0	0	0	0	0	0	0	0	0	0	0	0	0	0	0	0	0	0	0	0	0	0	0	0	0	0	0	0	0	0	0	0	0	0	0	0	0	0	0	0
CGCTATCCACCCATTC-5386STDY7537944	0	0	1.15067	0	0	0	0	0	0	0	0	0	0	0	0	0	0	0	0	0	0	0	0	0	0	0	0	0	0	0	0	0	0	0	0	0	0	0	0	0	0	0	0	0	0	0	0	0	0
CGGACGTAGAGGTTGC-5386STDY7537944	0	0	3.03741	0	0	0	0	0	0	0	0	0	0	0	0	0	0	0	0	0	0	0	0	0	0	0	0	0	0	0	0	0	0	0	0	0	0	0	0	0	0	0	0	0	0	0	0	0	0
CGGACGTAGCGATCCC-5386STDY7537944	0	0	0	0	0	0	0	0	0	0	0	0	0	0	0	0	0	0	0	0	0	0	0	0	0	0	0	0	0	0	0	0	0	0	0	0	0	0	0	0	0	0	0	0	0	0	0	0	0
CGGAGCTTCCCTAACC-5386STDY7537944	0	0	1.34382	0	0	0	0	0	0	0	0	0	0	0	0	0	0	0	0	0	0	0	0	0	0	0	0	0	0	0	0	0	0	0	0	0	0	0	0	0	0	0	0	0	0	0	0	0	0
CGGCTAGTCAAACCAC-5386STDY7537944	0	0	0	0	0	0	0	0	0	0	0	0	0	0	0	0	0	0	0	0	0	1.77069	0	0	0	0	0	0	0	0	0	0	0	0	0	0	0	0	0	0	0	0	0	0	0	0	0	0	0
CGTAGCGAGTAGTGCG-5386STDY7537944	0	0	1.06754	0	0	1.06754	0	0	0	0	0	0.669934	0	0	0	0	0	0	0	0	0	0	0	0	0	0	0	0	0	0	0	0	0	0	0	0	0	0	0	0	0	0	0	0	0	0	0	0	0
CGTCAGGTCGTCTGCT-5386STDY7537944	0	0	0	0	0	0	0	0	0	0	0	0	0	0	0	0	0	0	0	0	0	1.36255	0	0	0	0	0	0	1.91872	0	0	0	0	0	0	0	0	0	0	0	0	0	0	0	0	0	0	0	0
CGTCCATCAAAGTCAA-5386STDY7537944	0	0	1.88314	0	0	0	0	0	0	0	0	0	0	0	0	0	0	0	0	0	0	0	0	0	0	0	0	0	0	0	0	0	0	0	0	0	0	0	0	0	0	0	0	0	0	0	0	0	0
CGTGTCTGTCGAGTTT-5386STDY7537944	0	0	2.02461	0	0	0	0	0	0	0	0	0	0	0	0	0	0	0	0	0	0	0	0	0	0	0	0	0	0	0	0	0	0	0	0	0	0	0	0	0	0	0	0	0	0	0	0	0	2.02461
CTACATTTCACCACCT-5386STDY7537944	0	0	1.98424	0	0	0	0	0	0	0	0	0.813019	0	0	0	0	0	0	0	0	0	0	0	0	0	0	0	0	0	0	0	0	0	0	0	0	0	0	0	0	0	0	0	0	0	0	0	0	0
CTAGAGTTCAGCAACT-5386STDY7537944	0	0	0	0	0	0	0	0	0	1.38953	0	0	0	0	0	0	0	0	0	0	0	0	0	0	0	0	0	0	0	0	0	0	0	0	0	0	0	0	0	0	0	0	0	0	0	0	0	0	0
CTAGTGATCCGAAGAG-5386STDY7537944	0	0	1.05487	0	0	0	0	0	0	0	0	0	0	0	0	0	0	0	0	0	0	0	0	0	0	0	0	0	0	0	0	0	0	0	0	0	0	0	0	0	0	0	0	0	0	0	0	0	1.05487
CTCACACCAAAGGCGT-5386STDY7537944	0	0	0	0	0	0	0	0	0	0	0	0	0	0	0	0	0	0	0	0	0	0	0	0	0	0	0	0	0	0	0	0	0	0	0	0	0	0	0	0	0	0	0	0	0	0	0	0	0
CTCAGAAGTGCAACGA-5386STDY7537944	0	0	0	0	0	0	0	0	0	0	0	0	0	0	0	0	0	0	0	0	0	0	0	0	0	0	0	0	0	0	0	0	0	0	0	0	0	0	0	0	0	0	0	0	0	0	0	0	0
CTCAGAAGTTGTCTTT-5386STDY7537944	0	0	0	0	0	0	0	0	0	0	0	0	0	0	0	0	0	0	0	0	0	0	0	0	0	0	0	0	0	0	0	0	0	0	0	0	0	0	0	0	0	0	0	0	0	0	0	0	0
CTCGGGAGTACTTAGC-5386STDY7537944	0	1.29619	0	0	0	0	0	0	0	0	0	0	0	0	0	0	0	0	0	0	0	0	0	0	0	0	0	0	0	0	0	0	0	0	0	0	0	0	0	0	0	0	0	0	0	0	0	0	0
CTCTAATCAGGTCTCG-5386STDY7537944	0	0	1.13754	0	0	0	0	0	0	0	0	0	0	0	0	0	0	0	0	0	0	0	0	0	0	0	0	0	0	0	0	0	0	0	0	0	0	0	0	0	0	0	0	0	0	0	0	0	0
CTGAAGTAGAGCTGCA-5386STDY7537944	0	0	0	0	0	0	0	0	0	0	0	0	0	0	0	0	0	0	0	0	0	0	0	0	0	0	0	0	0	0	0	0	0	0	0	0	0	0	0	0	0	0	0	0	0	0	0	0	0
CTGATAGGTCTGATTG-5386STDY7537944	0	0.92508	0	0	0	0	0	0	0	0	0	0	0	0	0	0	0	0	0	0	0	0	0	0	0	0	0	0	0	0	0	0	0	0	0	0	0	0	0	0	0	0	0	0	0	0	0	0	0
CTGATCCGTCCGTGAC-5386STDY7537944	0	0	2.92848	0	0	0	0	0	0	0	0	0	0	0	0	0	0	0	0	0	0	0	0	0	0	0	0	0	0	0	0	0	0	0	0	0	1.37368	0	0	0	0	0	0	0	0	0	0	0	0
CTGTGCTCAATGGAGC-5386STDY7537944	0	0	1.71223	0	0	0	0	0	0	0	0	0	0	0	0	0	0	0	0	0	0	0	0	0	0	0	0	0	0	0	0	0	0	0	0	0	0	0	0	0	0	0	0	0	0	0	0	0	0
CTGTTTACATTTGCTT-5386STDY7537944	0	0	0	0	0	0.902012	0	0	0	0	0	0	0	0	0	0	0	0	0	0	0	0.902012	0	0	0	0	0	0	0	0	0	0	0	0	0	0	0	0	0	0	0	0	0	0	0	0	0	0	0
CTTAACTTCGCAGGCT-5386STDY7537944	0	0.710487	0.710487	0	0	0	0	0	0	0	0	1.12167	0	0	0	0	0	0	0	0	0	0.710487	0	0	0	0	0	0	0.710487	0	0	0	0	0	0	0	0	0	0	0	0	0.710487	0	0	0	0	0	0	0
CTTGGCTGTGTTGAGG-5386STDY7537944	0	0	2.23359	0	0	0	0	0	0	0	0	0	0	0	0	0	0	0	0	0	0	0	0	0	0	0	0	0	0	0	0	0	0	0	0	0	0	0	0	0	0	0	0	0	0	0	0	0	0
GAAATGACACGGCCAT-5386STDY7537944	0	0	0	0	0	0	0	0	0	0	0	0	0	0	0	0	0	0	0	0	0	0	0	0	0	0	0	0	0	0	0	0	0	0	0	0	0	0	0	0	0	0	0	0	0	0	0	0	0
GAACATCTCAGTCAGT-5386STDY7537944	0	0	1.02634	0	0	0	0	0	0	0	0	1.02634	0	0	0	0	0	0	0	0	0	0	0	0	0	0	0	0	0	0	0	0	0	0	0	0	0	0	0	0	0	0	0	0	0	0	0	0	0
GAACGGACAGCATGAG-5386STDY7537944	0	0	1.83712	0	0	0	0	0	0	0	0	0	0	0	0	0	0	0	0	0	0	0	0	0	0	0	0	0	0	0	0	0	0	0	0	0	0	0	0	0	0	0	0	0	0	0	0	0	0
GAAGCAGGTGAGCGAT-5386STDY7537944	0	0	0	1.5229	0	0	0	0	0	0	0	0	0	0	0	0	0	0	0	0	0	0	0	0	0	0	0	0	0	0	0	0	0	0	0	0	0	0	0	0	0	0	0	0	0	0	0	0	0
GACACGCAGGGCATGT-5386STDY7537944	0	0	0	0	0	0	0	0	0	0	0	0	0	0	0	0	0	0	0	0	0	0	0	0	0	0	0	0	0	0	0	0	0	0	0	0	0	0	0	0	0	0	0	0	0	0	0	0	0
GACCTGGAGACAGGCT-5386STDY7537944	0	0	1.18185	0	0	0	0	0	0	0	0	1.18185	0	0	0	0	0	0	0	0	0	0	0	0	0	0	0	0	0	0	0	0	0	0	0	0	0	0	0	0	0	0	1.18185	0	0	0	0	0	0
GACTACATCAACACTG-5386STDY7537944	0	0	0	0	0	1.30513	0	0	0	0	0	0	0	0	0	0	0	0	0	0	1.30513	0	0	0	0	0	0	0	0	0	0	0	0	0	0	0	0	0	0	0	0	0	0	0	0	0	0	0	0
GACTACATCAACGGGA-5386STDY7537944	0	0	0	0	0	0	0	0	0	0	0	0	0	0	0	0	0	0	0	0	0	0	0	0	0	0	0	0	0	0	0	0	0	0	0	0	0	0	0	0	0	1.44541	0	0	0	0	0	0	0
GACTGCGAGTGTCCAT-5386STDY7537944	0	0	2.34535	0	0	0	0	0	0	0	0	0	0	0	0	0	0	0	0	0	0	1.42206	0	0	0	0	0	0	0	0	0	0	0	0	0	0	0	0	0	0	0	0	0	0	0	0	0	0	1.42206
GACTGCGGTATGGTTC-5386STDY7537944	0	0	1.58247	0	0	0	0	0	0	1.58247	0	0	0	0	0	0	0	0	0	0	0	0	0	0	0	0	0	0	0	0	0	0	0	0	0	0	0	0	0	0	0	0	0	0	0	0	0	0	0
GAGCAGAAGCAGCCTC-5386STDY7537944	0	0	2.78415	0	0	0	0	0	0	0	0	0	0	0	0	0	0	0	0	0	0	0	0	0	0	0	0	0	0	0	0	0	0	0	0	0	0	0	0	0	0	0	0	0	0	0	0	0	0
GATCGTAAGGTAAACT-5386STDY7537944	0	0	0	0	0	0	0	0	0	0	0	0	0	0	0	0	0	0	0	0	0	0	0	0	0	0	0	0	0	0	0	0	0	0	0	0	0	0	0	0	0	0	0	0	0	0	0	0	0
GATGAAAAGCTAACTC-5386STDY7537944	0	0	0	0	0	0	0	0	0	0	0	0	0	0	0	0	0	0	0	0	0	0	0	0	0	0	0	0	0	0	0	0	0	0	0	0	0	0	0	0	0	0	0	0	0	0	0	0	0
GCAATCACAGGCAGTA-5386STDY7537944	0	0	0	0	0	0	0	0	0	0	0	0	0	0	0	0	0	0	0	0	0	2.70936	0	0	0	0	0	0	0	0	0	0	0	0	0	0	0	0	0	0	0	0	0	0	0	0	0	0	0
GCAATCAGTACGAAAT-5386STDY7537944	0	0	1.84448	0	0	0	0	0	0	0	0	0	0	0	0	0	0	0	0	0	0	0	0	0	0	0	0	0	0	0	0	0	0	0	0	0	0	0	0	0	0	0	0	0	0	0	0	0	0
GCAGCCAGTCCGTCAG-5386STDY7537944	0	0	0	0	0	0	0	0	0	0	0	0	0	0	0	0	0	0	0	0	0	0	0	0	0	0	0	0	1.59802	0	0	0	0	0	0	0	0	0	0	0	0	0	0	0	0	0	0	0	0
GCCTCTAGTATGCTTG-5386STDY7537944	0	0	0	0	0	0	0	0	0	0	0	0	0	0	0	0	0	0	0	0	0	1.06175	0	0	0	0	0	0	0	0	0	0	0	0	0	0	0	0	0	0	0	0	0	0	0	0	0	0	0
GCGACCAGTGTATGGG-5386STDY7537944	0	1.24849	0	0	0	0	0	0	0	0	0	0	0	0	0	0	0	0	0	0	0	0	0	0	0	0	0	0	1.24849	0	0	0	0	0	0	0	0	0	0	0	0	0	0	0	0	0	0	0	0
GCGAGAAGTTTAGCTG-5386STDY7537944	0	0	0	0	0	0	0	0	0	0	0	0	0	0	0	0	0	0	0	0	0	0	0	0	0	0	0	0	0	0	0	0	0	0	0	0	0	0	0	0	0	0	0	0	0	0	0	0	0
GCTGCTTAGAGGACGG-5386STDY7537944	0	0	1.6517	0	1.33778	1.33778	0	0	0	0	0	0	0	0	0	0	0.877668	0	0	0	0	0.877668	0	0	0	0	0	0	0	0	0	0	0	0	0	0	0	0	0	0	0	0	0	0	0	0	0	0	0.877668
GCTTGAAGTCGCGTGT-5386STDY7537944	0	0	1.74085	0	0	0	0	0	0	0	0	0	0	0	0	0	0	0	0	0	0	0	0	0	0	0	0	0	0	0	0	0	0	0	0	0	0	0	0	0	0	0	0	0	0	0	0	0	0
GCTTGAAGTGACCAAG-5386STDY7537944	0	0	0	0	0	0	0	0	0	0	0	0	0	0	0	0	0	0	0	0	0	0	0	0	0	0	0	0	0	0	0	0	0	0	0	0	0	0	0	0	0	0	0	0	0	0	0	0	0
GGAATAACAGACGCAA-5386STDY7537944	0	0	0	0	0	0	0	0	0	0	0	0	0	0	0	0	0	0	0	0	0	0	0	0	0	0	0	0	0	0	0	0	0	0	0	0	0	0	0	0	0	0	0	0	0	0	0	0	0
GGACAAGGTGCCTTGG-5386STDY7537944	0	0	1.21481	0	0	0	0	0	0	0	0	0	0	0	0	0	0	0	0	0	0	0	0	0	0	0	0	0	0	0	0	0	0	0	0	0	0	0	0	0	0	0	0	0	0	0	0	0	0
GGACAGAAGTGTACGG-5386STDY7537944	0	0	0	0	0	0	0	0	0	0	0	0	0	0	0	0	0	0	0	0	0	0	0	0	0	0	0	0	0	0	0	0	0	0	0	0	0	0	0	0	0	0	0	0	0	0	0	0	0
GGAGCAACAGTACACT-5386STDY7537944	0	0	0	0	0	0	0	0	0	0	0	0	0	0	0	0	0	0	0	0	0	0	0	0	0	0	0	0	0	0	0	0	0	0	0	0	0	0	0	0	0	0	0	0	0	0	0	0	0
GGATTACTCGGCATCG-5386STDY7537944	0	0	0	0	0	0	0	0	0	0	0	0	0	0	0	0	0	0	0	0	0	0	0	0	0	0	0	0	0	0	0	0	0	0	0	0	0	0	0	0	0	0	0	0	0	0	0	0	0
GGCCGATTCATGCTCC-5386STDY7537944	0	0	1.14188	0	0	0	0	0	0	0	0	0	0	0	0	0	0	0	0	0	0	0	0	0	0	0	0	0	0	0	0	0	0	0	0	0	0	0	0	0	0	0	1.14188	0	0	0	0	0	0
GGCCGATTCGGATGTT-5386STDY7537944	0	0	0	0	0	0	0	0	0	0	0	0	0	0	0	0	0	0	0	0	0	0	0	0	0	0	0	0	1.80777	0	0	0	0	0	0	0	0	0	0	0	0	0	0	0	0	0	0	0	0
GGCTGGTAGGCTACGA-5386STDY7537944	0	0	1.14978	0	0	0	0	0	0	0	0	0	0	0	0	0	0	0	0	0	0	0	0	0	0	0	0	0	0	0	0	0	0	0	0	0	0	0	0	0	0	0	0	0	0	0	0	0	1.14978
GGGACCTCAAGAGGCT-5386STDY7537944	0	0	1.19598	0	0	0	0	0	0	0	0	0	0	0	0	0	0	0	0	0	0	0	0	0	0	0	0	0	0	0	0	0	0	0	0	0	0	0	0	0	0	0	0	0	0	0	0	0	0
GTAGGCCAGGGAACGG-5386STDY7537944	0	0	0	0	0	0	0	0	0	0	0	0	0	0	0	0	0	0	0	0	0	0	0	0	0	0	0	0	0	0	0	0	0	0	0	0	0	0	0	0	0	0	0	0	0	0	0	0	0
GTCCTCAAGTCTCCTC-5386STDY7537944	0	0	1.94232	0	1.60609	1.09582	0	0	0	0	0	0	0	0	0	0	0.691054	0	0.691054	0	0	0	0	0	0	0	0	0	0	0	0	0	0	0	0	0	0	0	0	0	0	0	0	0	0	0	0	0	0
GTCTTCGCATCACCCT-5386STDY7537944	0	0	0	0	0	0	0	0	0	1.57819	0	0	0	0	0	0	0	0	0	0	0	0	0	0	0	0	0	0	0	0	0	0	0	0	0	0	0	0	0	0	0	0	0	0	0	0	0	1.57819	0
GTCTTCGGTGTTGAGG-5386STDY7537944	0	0	0	0	0	0	0	0	0	0	0	0	0	0	0	0	0	0	0	0	0	0	0	0	0	0	0	0	0	0	0	0	0	0	0	0	0	0	0	0	0	0	0	0	0	0	0	0	0
GTGCAGCCAGTCAGAG-5386STDY7537944	0	0	0.929048	0	0	0	0	0	0	0	0	0	0	0	0	0	0	0	0	0	0	0.929048	0	0	0	0	0	0	0	0	0	0	0	0	0	0	0	0	0	0	0	0	0	0	0	0	0	0	0
GTGCGGTGTGCAGTAG-5386STDY7537944	0	0	1.98478	0	0	0	0	0	0	0	0	0	0	0	0	0	0	0	0	0	0	0	0	0	0	0	0	0	0	0	0	0	0	0	0	0	0	0	0	0	0	0	0	0	0	0	0	0	0
GTGCTTCTCGCCTGAG-5386STDY7537944	0	0	2.07338	0	0	0	0	0	0	0	0	0	0	0	0	0	0	0	0	0	0	0	0	0	0	0	0	0	1.49869	0	0	0	0	0	0	0	0	1.49869	0	0	0	0	1.49869	0	0	0	0	0	0
GTGGGTCGTTTGTTTC-5386STDY7537944	0	0	0	0	0	0	0	0	0	0	0	0	0	0	0	0	0	0	0	0	0	0	0	0	0	0	0	0	1.57575	0	0	0	0	0	0	0	0	0	0	0	0	0	0	0	0	0	0	0	0
GTGTTAGTCAGTACGT-5386STDY7537944	0	0	1.90133	0	0	0	0	0	0	0	0	0	0	0	0	0	0	0	1.34739	0	0	0	0	0	0	0	0	0	1.34739	0	0	0	0	0	0	0	0	0	0	0	0	0	0	0	0	0	0	0	0
GTTTCTACAATCTACG-5386STDY7537944	0	0	1.40279	0	0	0	0	0	0	0	0	0	0	0	0	0	0	0	0	0	0	0	0	0	0	0	0	0	0	0	0	0	0	0	0	0	0	0	0	0	0	0	0	0	0	0	0	0	0
TAAACCGTCAGCTTAG-5386STDY7537944	0	0	1.97537	0	0	0	0	0	0	0	0	0	0	0	0	0	0	0	0	0	0	0	0	0	0	0	0	0	1.41211	0	0	0	0	0	0	0	0	0	0	0	0	0	0	0	0	0	0	0	0
TAAGCGTGTCCGAATT-5386STDY7537944	0	0	0	0	0	0	0	0	0	0	0	0	0	0	0	0	0	0	0	0	0	0	0	0	0	0	0	0	0	0	0	0	0	0	0	0	0	0	0	0	0	0	0	0	0	0	0	0	1.25062
TACCTATAGGCTATCT-5386STDY7537944	0	0	0	0	0	0	0	0	0	0	0	0	0	0	0	0	0	0	0	0	0	1.25312	0	0	0	0	0	0	1.79218	0	0	0	0	0	0	0	0	0	0	0	0	0	0	0	0	0	0	0	0
TACCTATTCCTCATTA-5386STDY7537944	0	0.834847	0	0	0	0	0	0	0	0	0	0	0	0	0	0	0	0	0	0	0	0	0	0	0	0	0	0	0	0	0	0	0	0	0	0	0	0	0	0	0	0	0	0	0	0	0	0	0
TACCTTAAGCGCTTAT-5386STDY7537944	0	0	0	0	0	0	0	0	0	0	0	0	0	0	0	0	0	0	0	0	0	0	0	0	0	0	0	0	0	0	0	0	0	0	0	0	0	0	0	0	0	1.30045	0	0	0	0	0	0	0
TACGGGCCAGCTTAAC-5386STDY7537944	0	0	1.12167	0	0	0	0	0	0	0	0	0	0	0	0	0	0	0	0	0	0	0	0	0	0	0	0	0	0	0	0	0	0	0	0	0	0	0	0	0	0	1.12167	0	0	0	0	0	0	0
TACGGGCGTACAGCAG-5386STDY7537944	0	0	1.45541	0	0	0	0	0	0	0	0	0	0	0	0	0	1.45541	0	0	0	0	0	0	0	0	0	0	0	0	0	0	0	0	0	0	0	0	0	0	0	0	0	0	0	0	0	0	0	0
TAGAGCTCAAAGTGCG-5386STDY7537944	0	0	1.59004	0	1.08248	0	0	0	0	0	0	0	0	0	0	0	0	0	0	0	0	0	0	0	0	0	0	0	0	0	0	0	0	0	0	0	0	0	0	0	0	0	0	0	0	0	0	0	0
TAGAGCTTCATGTAGC-5386STDY7537944	0	0	0	0	1.66931	0	0	0	0	0	0	0	0	0	0	0	0	0	0	0	0	0	0	0	0	0	0	0	1.66931	0	0	0	0	0	0	0	0	0	0	0	0	1.66931	0	0	0	0	0	0	0
TAGGCATTCTGTCTAT-5386STDY7537944	0	0	0	0	0	0	0	0	0	0	0	0	0	0	0	0	0	0	0	0	0	0	0	0	0	0	0	0	0	0	0	0	0	0	0	0	0	0	0	0	0	0	0	0	0	0	0	0	0
TATTACCAGCCGTCGT-5386STDY7537944	0	0	0	0	0	0	0	0	0	0	0	0	0	0	0	0	0	0	0	0	0	0	0	0	0	0	0	0	2.63212	0	0	0	0	0	0	0	0	0	0	0	0	0	0	0	0	0	0	0	0
TATTACCAGCGATAGC-5386STDY7537944	0	0	0	0	0	0	0	0	0	0	0	0	0	0	0	0	0	0	0	0	0	0	0	0	0	0	0	0	0	0	0	0	0	0	0	0	0	0	0	0	0	0	0	0	0	0	0	0	0
TCAGGATTCCTGCTTG-5386STDY7537944	0	0	0	0	0	0	0	0	0	0	0	0	0	0	0	0	0	0	0	0	0	0	0	0	0	0	0	0	0	0	0	0	0	0	0	0	0	0	0	0	0	0	0	0	0	0	0	0	0
TCAGGATTCTCGTATT-5386STDY7537944	0	0	0	0	0	0	0	0	0	0	0	0	0	0	0	0	0	0	0	0	0	0	0	0	0	0	0	0	0	0	0	0	0	0	0	0	0	0	0	0	0	0	0	0	0	0	0	0	0
TCAGGTACATCCTTGC-5386STDY7537944	0	0	1.13139	0	0	0	0	1.13139	0	0	0	0	0	0	0	0	0	0	0	0	0	0	0	0	0	0	0	0	0	0	0	0	0	0	0	0	0	0	0	0	0	0	0	0	0	0	0	0	0
TCAGGTATCGAGAACG-5386STDY7537944	0	0	0	0	0	0	0	0	0	0	0	0	0	0	0	0	0	0	0	0	0	0	0	0	0	0	0	0	0	0	0	0	0	0	0	0	0	0	0	0	0	0	0	0	0	0	0	0	0
TCGAGGCCAGATTGCT-5386STDY7537944	0	0	2.23533	0	0	0	0	0	0	0	0	0	0	0	0	0	0	0	0	0	0	0	0	0	0	0	0	0	0	0	0	0	0	0	0	0	0	0	0	0	0	0	0	0	0	0	0	0	0
TCGGGACCAGCCTGTG-5386STDY7537944	0	0	0	0	0	0	0	0	0	0	0	0	0	0	0	0	0	0	0	0	0	0	0	0	0	0	0	0	1.29909	0	0	0	0	0	0	0	0	0	0	0	0	0	0	0	0	0	0	0	0
TCGTACCAGCTGAACG-5386STDY7537944	0	0	1.37434	0	0	0	0	0	0	0	0	0	0	0	0	0	0	0	0	0	0	0	0	0	0	0	0	0	0	0	0	0	0	0	0	0	0	0	0	0	0	0	0	0	0	0	0	0	0
TCGTAGACAACTGCGC-5386STDY7537944	0	0	0	0	0	0	0	0	0	1.63521	0	0	0	0	0	0	0	0	0	0	0	0	0	0	0	0	0	0	0	0	0	0	0	0	0	0	0	0	0	0	0	0	0	0	0	0	0	0	0
TCTATTGAGCAGCGTA-5386STDY7537944	0	0	1.45717	0	0	0	0	0	0	0	0	0	0	0	0	0	0	0	0	0	0	0	0	0	0	0	0	0	1.45717	0	0	0	0	0	0	0	0	0	0	0	0	0	0	0	0	0	0	0	0
TCTATTGCAGTCACTA-5386STDY7537944	0	0	0	0	0	0	0	0	0	0	0	0	0	0	0	0	0	0	0	0	0	0	0	0	0	0	0	0	0	0	0	0.65011	0	0	0	0	0	0	0	0	0	0	0	0	0	0	0	0	0
TCTCTAACATGAACCT-5386STDY7537944	0	0	0	0	0	0	0	0	0	0	0	0	0	0	0	0	0	0	0	0	0	0	0	0	0	0	0	0	0	0	0	0	0	0	0	0	0	0	0	0	0	1.24058	0	0	0	0	0	0	0
TCTGGAAGTCAACATC-5386STDY7537944	0	0	0.728645	0	0	0	0	0.728645	0	0	0	0	0	0	0	0	0	0	0	0	0	0	0	0	0	0	0	0	0	0	0	0	0	0	0	0	0	0	0	0	0	0	0	0	0	0	0	0	0
TCTTTCCTCACCGGGT-5386STDY7537944	0	0	0.741299	0	0	0	0	0	0	0	0	0	0	0	0	0	0	0	0	0	0	0	0	0	0	0	0	0	0	0	0	0	0	0	0	0	0	0	0	0	0	0	0	0	0	0	0	0	0
TCTTTCCTCATGCTCC-5386STDY7537944	0	0	2.93204	0	0	0	0	0	0	0	0	0	0	0	0	0	0	0	0	0	0	0	0	0	0	0	0	0	0	0	0	0	0	0	0	0	0	0	0	0	0	0	0	0	0	0	0	0	0
TGAAAGAGTCAATACC-5386STDY7537944	0	0	1.68612	0	0	0	0	0	0	0	0	0	0	0	0	0	0	0	0	0	0	0	0	0	0	0	0	0	0	0	0	0	0	0	0	0	0	0	0	0	0	0	0	0	0	0	0	0	0
TGACAACCAGGTTTCA-5386STDY7537944	0	0	1.08235	0	0	0	0	0	0	0	0	0	0	0	0	0	0	0	0	0	0	0	0	0	0	0	0	0	0	0	0	0	0	0	0	0	0	0	0	0	0	0	1.08235	0	0	0	0	0	0
TGACTAGAGGCGACAT-5386STDY7537944	0	0	0	0	0	0	0	0	0	0	0	0	0	0	0	0	0	0	0	0	0	0	0	0	0	0	0	0	1.66097	0	0	0	0	0	0	0	0	0	0	0	0	0	0	0	0	0	0	0	0
TGCCAAACATAGAAAC-5386STDY7537944	0	0	1.70116	0	0	0	0	0	0	0	0	0	0	0	0	0	0	0	0	0	0	0	0	0	0	0	0	0	0	0	0	0	0	0	0	0	0	0	0	0	0	0	0	0	0	0	0	0	0
TGCCCTAAGTACGACG-5386STDY7537944	0	0	0	0	0	0	0	0	0	0	0	0	0	0	0	0	0	0	0	0	0	0	0	0	0	0	0	0	0	0	0	0	0	0	0	0	0	0	0	0	0	0	0	0	0	0	0	0	1.01995
TGCTGCTCAGGCTCAC-5386STDY7537944	0	0.76637	0.76637	0	0	0	0	0	0	0	0	0	0	0	0	0	0	0	0	0	0	0	0	0	0	0	0	0	0	0	0	0	0	0	0	0	0	0	0	0	0	0	0	0	0	0	0	0	0
TGGCGCAAGAACAATC-5386STDY7537944	0	0	0	0	1.51649	0	0	0	0	0	0	0	0	0	0	0	0	0	0	0	0	0	0	0	0	0	0	0	0	0	0	0	0	0	0	0	0	0	0	0	0	0	0	0	0	0	0	0	0
TGGCGCACAATCCAAC-5386STDY7537944	0	0	0	0	1.15998	0.73952	0	0	0	0	0	0	0	0	0	0	0.73952	0	0	0	0	0.73952	0	0	0	0	0	0	0	0	0	0	0	0	0	0	0	0	0	0	0	0	0	0	0	0	0	0	0
TGGTTCCTCAGAAATG-5386STDY7537944	0	0	1.71897	0	0	0	0	0	0	0	0	0	0	0	0	0	0	0	0	0	0	0	0	0	0	0	0	0	0	0	0	0	0	0	0	0	0	0	0	0	0	0	0	0	0	0	0	0	0
TGTGGTAAGCGGCTTC-5386STDY7537944	0	0	1.77176	0	0	0	0	0	0	0	0	0	0	0	0	0	0	0	0	0	0.965871	0	0	0	0	0	0	0	0	0	0	0	0	0	0	0	0	0	0	0	0	0	0	0	0	0	0	0	0
TGTTCCGAGCGGCTTC-5386STDY7537944	0	0	1.27147	0	1.27147	0	0	0	0	0	0	0	0	0	0	0	0	0	0	0	0	1.27147	0	0	0	0	0	0	0	0	0	0	0	0	0	0	0	0	0	0	0	0	0	0	0	0	0	0	0
TTAGGACAGGGAACGG-5386STDY7537944	0	0	0	0	0	0	0	0	0	0	0	0	0	0	0	0	0	0	0	0	0	0	0	0	0	0	0	0	0	0	0	0	0	0	0	0	0	0	0	0	0	0	0	0	0	0	0	0	0
TTCCCAGCATGTTCCC-5386STDY7537944	0	0	2.00231	0	0	0	0	0	0	0	0	0	0	0	0	0	0	0	0	0	0	0	0	0	0	0	0	0	0	0	0	0	0	0	0	0	0	0	0	0	0	0	0	0	0	0	0	0	0
TTCCCAGGTCACAAGG-5386STDY7537944	0	0	0	0	0	0	0	1.2533	0	0	0	0	0	0	0	0	0	0	0	0	0	0	0	0	0	0	0	0	0	0	0	0	0	0	0	0	0	0	0	0	0	0	0	0	0	0	0	0	0
TTCGAAGGTAGGACAC-5386STDY7537944	0	0	0	0	0	0	0	0	0	0	0	0	0	0	0	0	0	0	0	0	0	0	0	0	0	0	0	0	0	0	0	0	0	0	0	0	0	0	0	0	0	0	0	0	0	0	0	0	0
TTCTCCTTCAACCAAC-5386STDY7537944	0	0.78199	0	0	0	0	0	0	0	0	0	0	0	0	0	0	0	0	0	0	0	0	0	0	0	0	0	0	0	0	0	0	0	0	0	0	0	0	0	0	0	0	0	0	0	0	0	0	0
TTCTTAGTCTGCGTAA-5386STDY7537944	0	0	1.22338	0	0	0	0	0	0	0	0	0	0	0	0	0	1.22338	0	0	0	0	0	0	0	0	0	0	0	0	0	0	0	0	0	0	0	0	0	0	0	0	0	0	0	0	0	0	0	0
TTGACTTAGTGACATA-5386STDY7537944	0	0	0	0	0	0	0	0	0	1.29503	0	0	0	0	0	0	0	0	0	0	0	0	0	0	0	0	0	0	1.29503	0	0	0	0	0	0	0	0	0	0	0	0	0	0	0	0	0	0	0	0
TTGACTTTCGCTTGTC-5386STDY7537944	0	0	2.17548	0	0	0	0	0	0	0	0	0	0	0	0	0	0.833373	0	0	0	0	0	0	0	0	0	0	0	0	0	0	0	0	0	0	0	0	0	0	0	0	0	0	0	0	0	0	0	0
TTTGCGCGTTATCGGT-5386STDY7537944	0	0	0	0	0	0	0	0	0	0	0	0	0	0	0	0	0	0	0	0	0	0	0	0	0	0	0	0	1.60434	0	0	0	0	0	0	0	0	0	0	0	0	0	0	0	0	0	0	0	0
AAACCTGCAACACCTA-FCAImmP7536758	0	0	0	0	0	0	0	0	0	0	0	0	0	0	0	0	0	0	0	0	0	0	0	0	0	0	0	0	0	0	0	0	0	0	0	0	0	2.81164	2.17686	0	0	0	0	0	0	0	0	0	2.17686
AAACCTGCAGATGGGT-FCAImmP7536758	0	0	1.30035	0	0	0	0	0	0	0	0	0	0	0	0	0	0	0	0	0	0	0	0	0	0	0	0	0	0	0	0	0	0	0	0	0	0	1.30035	0.848137	0	0.848137	0	0	0	0	0	0	0	1.84706
AAACCTGGTAATAGCA-FCAImmP7536758	0	0	0	0	0	0	0	0	0	0	0	0	0	0	0	0	0	0	0	0	0	0	0	0	0	0	0	0	0	0	0	0	0	0	0	0	0	0	0	0	1.34813	2.09501	0	0	0	0	0	0	0
AAACCTGGTACAGACG-FCAImmP7536758	0	0	1.00204	0	0	0	0	0	0	0	0	0	0	0	0	0	0	0	0	0	0	0	0	0	0	0	0	0	0	0	0	0	0	0	0	0	0	2.06628	0	0	1.00204	2.06628	0	0	0	0	0	0	0
AAACCTGGTACAGCAG-FCAImmP7536758	0	0	0	0	0	0	0	0	0	0	0	1.13096	0	0	0	0	0	0	0	0	0	1.13096	0	0	0	0	0	0	0	0	0	0	0	0	0	0	0	0	0	0	0	1.13096	0	0	0	0	0	1.64813	0
AAACGGGCAGATCTGT-FCAImmP7536758	0	0	1.22118	0	0	0	0	0	0	0	0	0	0	0	0	0	0	0	0	0	0	0	0	0	0	0	0	0	0	0	0	0	0	0	0	0	0	1.22118	0.586156	0	0	0	0.586156	0	0	0	0	0	0
AAACGGGCATAACCTG-FCAImmP7536758	0	0	0	0	0	0	0	0	0	0	0	0	0	0	0	0	0	0	0	0	0	0	0	0	0	0	0	0	0	0	0	0	0	0	0	0	0	0	0	0	0	0	0	0	0	0	0	0	0
AAACGGGGTGCACCAC-FCAImmP7536758	0	0	0	0	0	0	0	0	0	0	0	0	0	0	0	0	0	0	0	0	0	0	0	0	0	0	0	0	0	0	0	0	0	0	0.953645	0	0	0	0	0	0	0	0	0	0	0	0	0	2.49865
AAACGGGTCCGTAGGC-FCAImmP7536758	0	0	1.48027	0	0	0	0	0.614394	0	0	0	0	0	0	0	0	0	0	0	0	0	0.614394	0	0	0	0	0	0	0	0	0	0	0	0	0.614394	0	0	0.992167	0	0	0.992167	2.61944	0	0	0	0	0	0	0
AAAGATGAGACTACAA-FCAImmP7536758	0	0	1.22917	0	0	0	0	0	0	0	0	0	0	0	0	0	0	0	0	0	0	0	0	0	0	0	0	0	0	0	0.792626	0.792626	0.792626	0	0	0	0	0	0	0	0.792626	0	0	0	0	0	0	0	1.22917
AAAGATGCACAAGTAA-FCAImmP7536758	0	0	1.19953	0	0	0	0	0	0	0	0	0	0	0	0	0	0	0	0	0	0	0	0	0	0	0	0	0	0	0	0	0	0	0	0	0	0	1.19953	0	0	0	1.19953	0	0	0	0	0	0	2.07389
AAAGATGGTAGAGTGC-FCAImmP7536758	0	0	1.55879	0	0	0	0	0	0	0	0	0	0	0	0	0	0	0	0	0	0	0	0	0	0	1.05658	0	0	0	0	0	0	0	0	0	0	0	1.05658	0	0	0	1.05658	0	0	0	0	0	0	0
AAAGATGGTGGTACAG-FCAImmP7536758	0	0	0	0	0	0	0	0	0	0	0	0	0	0	0	0	0	0	0	0	0	0	0	0	0	0	0	0	0	0	0	0	0	0	0	0	0	0	0	0	0	1.19422	0	0	0	0	0	0	1.72311
AAAGATGTCACCCTCA-FCAImmP7536758	0	0	1.96712	0	0	0	0	0	0	0	0	0	0	0	0	0	0	0	0	0	0.570277	0	0	0	0	0	0	0	0	0	0	0	0	0	0	0	0	0.570277	0	0	0	0	0	0	0	0	0	0.570277	0.570277
AAAGATGTCGACGGAA-FCAImmP7536758	0	0	0	0	0	0	0	0	0	0	0	1.75482	0	0	0	0	0	0	0	0	0	0	0	0	0	0	0	0	0	0	0	0	0	0	0	0	0	0	0	0	0	0	0	0	1.22118	0	1.75482	1.22118	0
AAAGCAAAGAGACGAA-FCAImmP7536758	0	0	0.845019	0	0	0	0	0	0	0	0.845019	0.845019	0	0	0	0	0	0	0	0	0	2.19368	0	0	0	0	0	0	0	0	0	0	0	0	0	0	0	0	0	0	0	0	0	1.29638	0	0	0	0	0.845019
AAAGCAAAGCTAGTGG-FCAImmP7536758	0	0	1.2865	0	0.627735	0	0	0	0	0	0	0	0	0	0	0	0	0	0	0	0	0	0	0	0	0	0	0	0	0	0	0.627735	0	0	0.627735	0	0	0	0.627735	0	0.627735	1.68023	0.627735	0	0	0	0	0	0
AAAGCAACACCAGCAC-FCAImmP7536758	0	0	0	0	0	0	0	0	0	0	0	0.992755	0	0	0	0	0.992755	0	0	0	0	0	0	0	0	0	0	0	0	0	0	0	0	0	0	0	0	0	0	0	0	0	0	0	0	0.992755	0.992755	1.48099	0
AAAGCAACAGCGAACA-FCAImmP7536758	0	0	0	0	0	0	0	0	0	0	0.929512	0.929512	0	0	0	0	0	0	0	0	0	0	0	0	0	0	0	0	0	0	0	0	0	0	0	0	0	0	0	0	0	0	0	0	0	0.929512	0.929512	0.929512	0.929512
AAAGCAACATCACCCT-FCAImmP7536758	0	0	0.81526	0	0	0	0	0	0	0	0	0	0	0	0	0	0	0	0	0	0	0	0	0	0	0	0	0	0	0	0.81526	0	0	0	0	0	0	0	0	0	0	0	0	0	0	0	0	0.81526	0
AAAGCAACATGGTCAT-FCAImmP7536758	0	0	0	0	0	0	0	0	0	0	0	0	0	0	0	0	0	0	0	0	0	0	0	0	0	0	0	0	0	0	0	0	0	0	0	0	0	0	0	0.790382	0	0	0	0	0.790382	0	0	0	1.22627
AAAGCAAGTCGTCTTC-FCAImmP7536758	0	0	0.9284	0	0	0	0	0.9284	0	0	0	0	0	0	0	0	0	0	0	0	0	0	0	0	0	0	0	0	0	0	0	0	0	0	0.9284	0	0	0	0	0	0.9284	0	0	0	0	0	0	0	0
AAAGCAAGTGTAATGA-FCAImmP7536758	0	0	1.40505	0	0	0	0	0	0	0	0	0	0	0	0	0	0	0	0	0	0	0	0	0	0	0	0	0	0	0	0.570378	0.931325	0	0	0	0	0	0.570378	0.931325	0	1.19598	0.931325	0	0.570378	0	0	0	0	1.40505
AAAGCAAGTTATGTGC-FCAImmP7536758	0	0	1.52141	0	0	0	0	0	0	0	0	0	0	0	0	0	0	0	0	0	0	0	0	0	0	0	0	0	0	0	0	0	0	0	0	0	0	0	0	0	0.78522	0.78522	0	0	0	0	0	0	1.52141
AAAGCAAGTTGCGTTA-FCAImmP7536758	0	0	1.60816	0	0	0	0	0	0	0	0	0	0	0	0	0	0	0	0	0	0	0	0	0	0	0	0	0	0	0	0	0	0	0	0	0	0	0	0	0	1.09755	1.09755	0	0	0	0	0	0	0
AAAGTAGAGCGAGAAA-FCAImmP7536758	0	0	0.610332	0	0	0	0	0.610332	0	0	0	0	0	0	0	0	0	0	0	0	0	0	0	0	0	0.610332	0	0	0	0	0	0	0	0	0.610332	0	0	1.92968	0.610332	0	0	0	0	0	0	0	0	0	0.986595
AAAGTAGCATCAGTCA-FCAImmP7536758	0	0	0.791898	0	0	0	0	0	0	0	0	0	0	0	0	0	0	0	0	0	0	0	0	0	0	0	0	0	0	0	0	0	0	0	0	0	0	0	0	0	0	0	0	0	0	0	0	0	0
AAAGTAGGTACCATCA-FCAImmP7536758	0	0	0	0	0	0	0	0	0	0	0	0	0	0	0	0	0	0	0	0	0	0	0	0	0	0	0	0	0	0	0	0	0	0	0	0	0	0	0	0	0	0	0	0	0	0	0	0	1.41376
AAAGTAGGTATCAGTC-FCAImmP7536758	0	0	1.63366	0	0	0	0	0	0	0	0	0	0	0	0	0	0	0	0	0	0	0	0	0	0	0	0	0	0	0	0	0	0	0	0	0	0	0	0	0	0.864657	0	0	0	0	0	0	0	0.864657
AAAGTAGGTTAGATGA-FCAImmP7536758	0	0	0	0	0	0	0	0	0	0	0	0	0	0	0	0	0	0	0	0	0	0	0	0	0	0	0	0	0	0	0	0	0	0	0	0	0	0	0	0	0	0	0	0	0	0	0	0	2.0524
AAAGTAGGTTTGTGTG-FCAImmP7536758	0	0	0.839452	0	0	0.839452	0	0	0	0	0	0	0	0	0	0	0	0	0	0	0	0	0	0	0	0	0	0	0	0	0.839452	0	0	0	0	0	0	0	0	0	0	0.839452	0	0	0	0	0	0	1.28929
AAAGTAGTCTTAGCCC-FCAImmP7536758	0	0	0	0	0	0	0	0	0	0	0	0	0	0	0	0	0	0	0	0	0	0	0	0	0	0	0	0	0	0	0	0	0	0	0	0	0	0	0	0	0	0	0	0	0	0	0	0	0
AAATGCCCACCCATGG-FCAImmP7536758	0	0	0.791634	0	0	0	0	0	0	0	0	0	0	0	0	0	0	0	0	0	0	0	0	0	0	0	0	0	0	0	0	0	0	0	0	0	0	0.791634	1.22788	0	0	0.791634	0	0	0	0	0	0	1.53061
AACACGTTCTGGCGTG-FCAImmP7536758	0	0	0.948188	0	0	0	0	0	0	0	0	0	0	0	0	0	0	0	0	0	0	0	0	0	0	0	0	0	0	0	0	0	0	0	0	0	0	0.948188	0	0.948188	0	2.99435	0	0	0	0	0	0	0
AACCATGAGATAGTCA-FCAImmP7536758	0	0	2.458	0	0	0	0	0	0	0	0	0	0	0	0	0	0	0	0	0	0	0	0	0	0	0	0	0	0	0	0	0	0	0	0	0	0	0	0	0	0	1.14304	0	0	0	0	0	0	0
AACCATGAGGGTTCCC-FCAImmP7536758	0	0	0	0	0	0	0	0.960462	0	0	0	0	0	0	0	0	0	0	0	0	0	0	0	0	0	0	0	0	0	0	0	0	0	0	0	0	0	2.20437	1.44121	0	0.960462	0.960462	0	0	0	0	0	0	0
AACCATGGTACAGACG-FCAImmP7536758	0	0	0	0	0	0	0	0	0	0	0	0	0	0	0	0	0	0	0	0	0	0	0	0	0	0	0	0	0	0	0	0	0	0	0	0	0	1.31094	0	0	0	0	0	0	0	0	0	0	1.31094
AACCGCGAGGAGTAGA-FCAImmP7536758	0	0	1.14523	0	0	0	0	0	0	0	0	0	0	0	0	0	0	0	0	0	0	0	0	0	0	0	0	0	0	0	0	0	0	0	0	0	0	0	0	0	0.728312	0.728312	0	0	0	0	0	0	2.14019
AACCGCGAGTACCGGA-FCAImmP7536758	0	0	0	0	0	0	0	0	0	0	0	0	0	0	0	0	0	0	0	0	0	0	0	0	0	0	0	0	0	0	1.32812	1.32812	0	0.870022	0.870022	0.870022	0	0	0	0	0	0.870022	0	0	0	0	0	0	0
AACCGCGCAATGTAAG-FCAImmP7536758	0	0	0	0	0	0	0	0	0	0	0	0	0	0	0	0	0	0	0	0	0	0	0	0	0	0	0	0	0	0	0	0	0	0	0	0	0	1.2001	0	0	0	1.2001	0	0	0	0	0	0	0
AACCGCGCACTGCCAG-FCAImmP7536758	0	0	1.11999	0	0	0	0	0	0	0	0	0	0	0	0	0	0	0	0	0	0	0	0	0	0	0	0	0	0	0	0	0	0	0	0	0	0	0	0	0	0	0	0	0	0	0	0	0	1.11999
AACCGCGGTTAAGGGC-FCAImmP7536758	0	0	1.17833	0	0	0	0	0	0	0	0	0	0	0	0	0	0	0	0	0	0	0	0	0	0	0	0	0	0	0	0.753527	0.753527	0	0	0	0	0	1.47555	2.5051	0	0	2.18283	0	0	0	0	0	0	1.17833
AACGTTGAGCGTCAAG-FCAImmP7536758	0	0	0.970836	0	0	0	0	0	0	0	0	0	0	0	0	0	0	0	0	0	0	0	0	0	0	0	0	0	0	0	0	0	0	0	0	0	0	0	0	0	0	0	0	0	0	0	0	0	1.77841
AACGTTGCAAGAAAGG-FCAImmP7536758	0	0	0	0	0	0	0	0	0	0	0	0	0	0	0	0	0	0	0	0	0	0	0	0	0	0	0	0	0	0	0	0.837886	0	0	0	0	0	0	2.18255	0	0	2.02252	0	0	0	0	0	0	0
AACGTTGCAGCGTAAG-FCAImmP7536758	0	0	1.49708	0	0	0	0	0.768349	0	0	0	0	0	0	0	0	0	0	0	0	0	0	0	0	0	0.768349	0	0	0	0	0	0	0	0	0	0	0	0	0	0	0.768349	0	0	0	0	0	0	0	1.72719
AACGTTGTCTGCGGCA-FCAImmP7536758	0	0	0.948672	0	0	0	0	0	0	0	0	0	0	0	0	0	0	0	0	0	0	0	0	0	0	0	0	0	0	0	0	0	0	0	0	0	0	0	0	0	0	0	0	0	0	0	0	0.948672	1.74865
AACTCAGAGTCGAGTG-FCAImmP7536758	0	0	0	0	0	0	0	0	0	0	1.04821	0	0	0	0	0	0	0	0	0	0	0	0	0	0	0	0	0	0	0	0	0	0	0	0	0	0	0	0	0	0	0	0	0	0	0	0	1.04821	0
AACTCAGAGTTCGATC-FCAImmP7536758	0	0	0	0	0	0	0	0	0	0	1.16808	0	0	0	0	0	0	0	0	0	0	0	0	0	0	0	0	0	0	0	0	0	0	0	0	0	0	0	0	0	0	0	0	0	0	0	1.69224	1.16808	0
AACTCAGCACTACAGT-FCAImmP7536758	0	0	1.35635	0	0	0	0	0	0	0	0	0	0	0	0	0	0	0	0	0	0	0	0.766771	0	0	0	0	0	0	0	0.766771	0	0	0	0	0	2.6969	1.00401	4.98139	0	0	0.766771	0	0	0	0	0	0	0
AACTCAGGTGAGGCTA-FCAImmP7536758	0	0	0	0	0	0	0	0	0	0	0	0	0	0	0	0	0	0	0	0	0	0	0	1.56849	1.06461	1.56849	0	0	0	0	0	0.490561	0	0	0	0.818221	0	0	0	0	0	0	0	0	0	0	0	0	0
AACTCAGTCCCTCTTT-FCAImmP7536758	0	0	0	0	0	0	0	0	0	0	0	0	0	0	0	0	0	0	0	0	0	1.05463	0	0	0	0	0	0	0	0	1.05463	0	0	0	1.55642	0	1.05463	0	0	0	0	1.05463	0	0	0	0	0	0	0
AACTCCCCATTCCTCG-FCAImmP7536758	0	0	0.646411	0	0	0	0	0	0	0	0	0	0	0	0	0	0	0	0	0	0	0	0	0	0	0	0	0	0	0	0	0	0	0	0	0	0	1.0358	0	0	0.646411	1.71261	0	0	0	0	0	0	0
AACTCCCGTAGAAGGA-FCAImmP7536758	0	0	1.3706	0	0	0	0	0	0	0	0	0	0	0	0	0	0	0	0	0	0	0	0	0	0	0	0	0	0	0	0	0	0	0	0	0	0	0	2.75293	0	0	1.3706	0	0	0	0	0	0	1.3706
AACTCCCGTTATTCTC-FCAImmP7536758	0	0	1.23623	0	0	0	0	0	0	0	0	0	0	0	0	0	0	0	0	0	0	0	0	0	0	0	0	0	0	0	0	0	0	0	0	0	0	0	0	0	0	0.595644	0	0	0	0	0	0	0.966375
AACTCTTAGAGGACGG-FCAImmP7536758	0	0	1.8185	0	0	0	0	0	0	0	0	0	0	0	0	0	0	0	0	0	0	0	0	0	0	0	0	0	0	0	0	0	0	0	0	0	0	0	0	0	0	0	0	0	0	0	0	0	2.94807
AACTCTTAGGGTCTCC-FCAImmP7536758	0	0	0	0	0	0	0	0	0	0	0	0	0	0	0	0	0	0	0	0	0	0	0	0	0	0.866891	0	0	0	0	0	0	0	0	0	0	0	1.63676	0	0	0	0	0	0	0	0	0	0	0.866891
AACTCTTTCGTCACGG-FCAImmP7536758	0	0	0	0	0	0	0	0	0	0	0	0	0	0	0	0	0	0	0	0	0	0	0	0	0	0	0	0	0	0	0	0	0	0	0	0	0	0	0	0	0	0	0	0	0	0	0	0	0
AACTGGTAGAAGCCCA-FCAImmP7536758	0	0	0	0	0	0	0	0	0	0	0	0	0	0	0	0	0	0	0	0	0	0	0	0	0	0	0	0	0	0	0	0	0	0	0	0	0	0	0	0	0	0	0	0	0	0	0	0	0
AACTGGTAGGATGTAT-FCAImmP7536758	0	0	0	0	0	0	0	0	0	0	0	0	0	0	0	0	0	0	0	0	0	0	0	0	0	0	0	0	0	0	0	0	0	0	0	0	0	0	1.96668	0.705315	0	1.1148	0	0	0	0	0	0	0
AACTGGTCACACAGAG-FCAImmP7536758	0	0	0	0	0	0	0	0	0	0	0	0	0	0	0	0	0	0	0	0	0	0	0	0	0	0	0	0	0	0	0	0	0	0	0	0	0.824283	0	0	0	0.824283	0.824283	0	0	0	0	0	0	1.2699
AACTGGTCAGCTCCGA-FCAImmP7536758	0	0	0	0	0	0	0	0	0	0	0	0.719015	0	0	0	0	0	0	0	0	0	0	0	0	0	0	0	0	0	0	0	0	0	0	0	0	0	0	0	0	0	0	0	0	0.719015	0	0.719015	0	0
AACTGGTCAGCTCGAC-FCAImmP7536758	0	0	2.24025	0	0	0	0	0	0	0	0	0	0	0	0	0	0	0	0	0	0	0	0	0	0	0	0	0	0	0	0	0	0	0	0	0	0	1.71909	0	0	0.567154	0	0	0	0	0	0	0	0.926829
AACTGGTCATCATCCC-FCAImmP7536758	0	0	0	0	0	0	0	0	0	0	0	0	0	0	0	0	0	0	0	0	0	0	0	0	0	0	0	0	0	0	0	0	0	0	0	0	0	0.706614	0	0	0.706614	0.706614	0	0	0	0	0	0	2.50946
AACTGGTGTAGGAGTC-FCAImmP7536758	0	0	1.36374	0	0	0	0	0	0	0	0	0	0	0	0	0	0	0	0	0	0	0	0	0	0	0	0	0	0	0	0	0	0	0	0	0	0.898286	0	0	0	0	0.898286	0	0	0	0	0	0	0.898286
AACTGGTTCCTGCAGG-FCAImmP7536758	0	0	0	0	0	0	0	0	0	0	0	0	0	0	0	0	0	0	0	0	0	0	0	0	0	0	0	0	0	0	0	0	0	0	0	0	0	0	0	0	0	0	0	0	0	0	0	0	2.03935
AACTTTCGTAGAGTGC-FCAImmP7536758	0	0	0	0	0	0	0	0	0	0	0	0	0	0	0	0	0	0	0	0	0	0	0	0	0	0	0	0	0	0	0	0	0	0	0	0.800247	1.23901	1.77569	0.800247	0	0	1.77569	0	0	0	0	0	0	0.800247
AACTTTCGTTCTGGTA-FCAImmP7536758	0	0	1.55186	0	0	0	0	0	0	0	0	0	0	0	0	0	0	0	0	0	0	0	0	0	0	0.806511	0	0	0	0	0	0	0	0	0	0	0	1.55186	2.76512	0	0	2.39065	0	0	0	0	0	0	0
AACTTTCTCACTCCTG-FCAImmP7536758	0	0	0	0	0	0	0	0	0	0	0	0	0	0	0	0	0	0	0	0	0	0	0	0	0	0	0	0	0	0	0	0	0	0	0	0	1.3512	0	0	0	0	0	0	0	0	0	0	0	2.39946
AACTTTCTCCACGAAT-FCAImmP7536758	0	0	0	0	0	0	0	0	0	0	0	0	0	0	0	0	0	0	0	0	0	0	0	0	0	0	0	0	0	0	0	0	0	0	0	0	0	1.45377	0	0	0	1.45377	0	0	0	0	0	0	0.970632
AAGACCTCATCGGAAG-FCAImmP7536758	0	0	0	0	0	0	0	0	0	0	0	0	0	0	0	0	0	0	0	0	0	0	0	0	0	0	0	0	0	0	0	0	0	0	0	0	0	0	0	0	0	0	0	0.860149	0	1.62738	2.05637	0	0
AAGACCTCATTCCTGC-FCAImmP7536758	0	0	0.462058	0	0	0	0	0	0	0	0.776879	1.01596	0	0	0	0	0	0	0	0.776879	0	0	0	0	0	0	0	0	0	0	0	0.462058	0	0	0	0	0	1.63147	1.5094	0	0	0	0	0	0	0.462058	0	0	0.776879
AAGACCTTCGCAGGCT-FCAImmP7536758	0	0	0	0	0	0	0	0	0	0	0	0	0	0	0	0	0	0	0	0	0	0	0	0	0	0	0	0	0	0	0	0	0	0	0	0	0	0	1.45453	0	0	0.971244	0	0	0	0	0	0	1.45453
AAGCCGCAGAACTCGG-FCAImmP7536758	0	0	0	0	0	0	0	0	0	0	0	0	0	0	0	0	0	0	0	0	0	0	0	0	0	0	0	0	0	0	0	0	0	0	0	0	0	1.49198	0	0	0	1.49198	0	1.00172	0	0	0	0	0
AAGCCGCCAAAGCGGT-FCAImmP7536758	0	0	0	0	0	0	0	0	0	0	0	0	0	0	0	0	0	0	0	0	0	0	0	0	0	0	0	0	0	0	0	0	0	0	0	0	0	0	0	0	0	0	0	0	0	0	0	0	0
AAGCCGCCATAAGACA-FCAImmP7536758	0	0	0	0	0	0	0	0	0	0	0	0	0	0	0	0	0	0	0	0	0	0	0	0	0	0	0	0	0	0	0	0	0	0	0	0	0	0	0	0	1.37843	2.29314	0	0	0	0	0	0	0
AAGCCGCGTCAGCTAT-FCAImmP7536758	0	0	0	0	0	0	0	0	0	0	0	0	0	0	0	0	0	0	0	0	0	0	0	0	0	0	0	0	0	0	0	0	0	0	0	0	0	0	0	0	0	1.47894	0	0	0	0	0	0	2.8221
AAGCCGCGTGGCGAAT-FCAImmP7536758	0	0	0.591689	0	0	0	0	0	0	0	0	0	0	0	0	0	0	0	0	0	0	0	0	0	0	0	0	0	0	0	0	0	0	0	0	0	0	0	0	0	0	0	0	0	0	0	0	0	2.00906
AAGCCGCTCCAAATGC-FCAImmP7536758	0	0	0	0	0	0	0	1.02063	0	0	0	0	0	0	0	0	0	0	0	0	0	0	0	0	0	0	0	0	0	0	0	0	0	0	0	0	0	1.02063	0	0	0	2.59709	0	0	0	0	0	0	1.84448
AAGCCGCTCCATTCTA-FCAImmP7536758	0	0	0	0	0	0	0	0	0	0	0	0	0	0	0	0	0	0	0	0	0	0	0	0	0	0.612685	0	0	0	0	0	0	0	0	0	0	0	0	0	0	0	0.989824	0	0	0	0	0	0	1.65382
AAGGAGCAGCGATTCT-FCAImmP7536758	0	0	0	0	0	0	0	0	0	0	0	0	0	0	0.623449	0	0	0	0	0	0	0	0	0	0	0	0	0	0	0	0	0	0	0	0	0	0	0.623449	0	0	0	0.623449	0	0	0	0	0	0	2.80798
AAGGAGCGTCAACATC-FCAImmP7536758	0	0	0	0	0	0	0	0	0	0	0	0	0	0	0	0	0	0	0	0	0	0	0	0	0	0	0	0	0	0	0	0	0	0	0	0	0	0	0	0	0	0	0	1.00841	0	0	0	0	0
AAGGAGCGTGACTACT-FCAImmP7536758	0	0	0	0	0	0	0	0	0	0	0	0	0	0	0	0	0	0	0	0	0	0	0	0	0	0	0	0	0	0	0	0	0	0	0	0	0	0.722268	0	0	0	0	0	0	0	0	0	0	1.13725
AAGGAGCTCAACGAAA-FCAImmP7536758	0	0	0.727593	0	0	0	0	0	0	0	0	0	0	0	0	0	0	0	0	0	0.727593	0	0	0	0	0	0	0	0	0	0	0	0	0	0	0	0	0	0	0	0	0.727593	0	0	0	0	0	0	1.43753
AAGGAGCTCAGCCTAA-FCAImmP7536758	0	0	1.19491	0	0	0	0	0	0	0	0	0	0	0	0	0	0	0	0	0	0.56971	0	0	0	0.56971	0	0	0	0	0	0	0	0	0	0	0	0	0.56971	0	0	0.56971	1.19491	0.56971	0	0	0	0	0	1.19491
AAGGAGCTCGAGAACG-FCAImmP7536758	0	0	0	0	0	0	0	0.739177	0	0	0	0	0	0	0	0	0	0	0	0	0	0	0	0	0	0	0	0	0	0	0.739177	0.739177	0	0	0	0	0	0	0	0	0	3.64292	0	0	0	0	0	0	0.739177
AAGGAGCTCTGAGGGA-FCAImmP7536758	0	0	1.67581	0	0	0	0	0	0	0	0	0	0	0	0	0	0	0	0	0	0	0	0	0	0	0	0	0	0	0	0.735141	0	0	0	1.67581	0	0	0.735141	0	0	1.15422	1.44864	0	0	0	0	0	0	0
AAGGCAGAGACGCACA-FCAImmP7536758	0	0	0	0	0	0	0	0	0	0	0	0	0	0	0	0	0	0	0	0	0	0	0	0	0	0	0	0	0	0	0	0	0	0	0	0	0	1.01757	0	0	0	0	0	0	0	0	0	0	1.51137
AAGGCAGAGGTCGGAT-FCAImmP7536758	0	0	1.03282	0	0	0	0	0	0	0	0	1.03282	0	0	0	0	0	0	0	0	0	0	0	0	0	0	0	0	0	0	0	0	0	0	0	0	0	0	1.03282	3.83351	1.8605	2.84959	0	0	0	0	0	0	0
AAGGCAGCAAACGTGG-FCAImmP7536758	0	0	0	0	0	0	0	0	0	0	0	0	0	0	0	0	0	0	0	0	0	0	0	0	0	0	0	0	0	0	0	0	0	0	0	0	0	0	0	0	0	0	0	0	0	0	0	0	1.63587
AAGGCAGGTATGCTTG-FCAImmP7536758	0	0	1.26149	0	0	0	0	0	0	0	0	0	0	0	0	0	0	0	0	0	0	0	0	0	0	0	0	0	0	0	0	0	0	0	0	0	0	0	0	0	0	0	0	0	0	0	0	0	0
AAGGCAGGTCAGCTAT-FCAImmP7536758	0	0	0	0	0	0.613538	0	0	0	0	0	0	0	0	0	0	0	0	0	0	0	0	0	0	0	0	0	0	0	0	0	0	0	0	0	0	0	0	0	0	0	0	0	0	0	0	0.990994	0.613538	0
AAGGCAGGTCTCTCTG-FCAImmP7536758	0	0	0	0	0	0	0	0	0	0	0.924071	0	0	0	0	0	0	0	0	0	0	0	0	0	0	0	0	0	0	0	0	0	0	0	0	0	0	0	0	0	0	0	0	0	0	1.39601	0	1.39601	0
AAGGCAGGTTCGCGAC-FCAImmP7536758	0	0	0	0	0	0	0	0	0	0	0	0	0	0	0	0	0	0	0	0	0	0	0	0	0	0	0	0	0	0	0	0	0	0	0	0	0	0.897769	0	0	0	1.67941	0	0	0	0	0	0	1.36309
AAGGTTCAGACCGGAT-FCAImmP7536758	0	0	0	0	0	0	0	0	0	0	0	0.861567	0	0	0	0	0	0	0	0	0	0	0	0	0	0	0	0	0	0	0	0	0	0	0	0	0	0	0	0	0	0	0	0	0	1.31741	0.861567	1.31741	1.31741
AAGTCTGAGAGTAATC-FCAImmP7536758	0	0	0	0	0	0	0	0	0	0	0.903407	0.903407	0	0	0	0	0	0	0	0	0	0	0	0	0	0	0	0	0	0	0	0	0	0	0	0	0	0	0	0	0	0	0	0	0	0	0	0	0
AAGTCTGAGATGTAAC-FCAImmP7536758	0	0	0	0	0	0	0	0	0	0	0	0	0	0	0	0	0	0	0	0	0	0	0	0	0	0	0	0	0	0	0	0	0	0	0	0	0	1.37324	0.905859	0	0	0	0	0	0	0	0	0	0.905859
AAGTCTGCACCGGAAA-FCAImmP7536758	0	0	1.60386	0	0	0	0	0	0	0	0	0	0	0	0	0	0	0	0	0	0	0	0	0	0	0	0	0	0	0	0	2.19103	0	0	0	0	0	0	0	0	0	0	0	0	0	0	0	0	0
AAGTCTGCACGGCTAC-FCAImmP7536758	0	0	0	0	0	0.87652	0	0	0	0	0.87652	0.87652	0	0	0	0	0	0	0	0	0	2.38118	0	0	0	0	0	0	0	0	0	0	0	0	0	0	0	0	0	0	0	0	0	0	0	0	0.87652	0	0
AAGTCTGGTATCTGCA-FCAImmP7536758	0	0	0.827097	0	0	0	0	0	0	0	0	0	0	0	0	0	0	0	0	0	0	0	0	0	0	0	0	0	0	0	1.81591	0.827097	0	0	0	0	2.71822	0	4.07584	0	0	2.00598	0	0	0	0	0	0	0
AATCCAGAGGCCCTCA-FCAImmP7536758	0	0	0	0	0	0	0	0	0	0	0	1.09781	0	0	0	0	0	0	0	0	0	1.09781	0	0	0	0	0	0	0	0	0	0	0	0	0	0	0	0	0	0	0	0	0	1.60848	0	0	1.09781	1.09781	0
AATCCAGAGGCTAGCA-FCAImmP7536758	0	0	1.66695	0	0	0	0	0	0	0	0	0	0	0	0	0	0	0	0	0	0	0	0	0	0	0	0	0	0	0	0	0	0	0	0	0	0	0.729478	0	0	1.14677	0.729478	0	0	0	0	0	0	0.729478
AATCCAGAGTTATCGC-FCAImmP7536758	0	0	0	0	0	0	0	0	0	0	0	0	0	0	0	0	0	0	0	0	0	0	0	0	0	0	0	0	0	0	0	0	0	0	0	0	0	2.51142	0	0	0	0	0	0	0	0	0	0	2.30837
AATCCAGCACCAGTTA-FCAImmP7536758	0	0	1.61544	0	0	0	0	0	0	0	0	0	0	0	0	0	0	0	0	0	0	0	0	0	0	0	0	0	0	0	0	0	0	0	0	0	0	0	0	0	0	0	0	0	0	0	0	0	0.851587
AATCCAGTCCACGTGG-FCAImmP7536758	0	0	0	0	0	0	0	0	0	0	0	0	0	0	0	0	0	0	0	0	0	0	0	0	0	0	0	0	0	0	1.76971	0.796284	0	0.796284	0	0	3.48583	2.1167	4.57642	0	0	1.95818	0	0	0	0	0	0	0
AATCCAGTCCTCTAGC-FCAImmP7536758	0	0	0	0	0	0	0	0	0	0	0	0	0	0	0	0	0	0	0	0	0	1.81076	0	0	0	0	0	0	0	0	0	0	0	0	0	0	0	0	0	0	0	0	0	0	0	0.995113	1.48389	0	0
AATCGGTAGAAGGCCT-FCAImmP7536758	0	0	0.895449	0	0	0	0	0	0	0	0	0	0	0	0	0	0	0	0	0	0	0	0	0	0	0	0	0	0	0	0	0	0	0	0	0	0	0	0.895449	0	0	0.895449	0	0	0	0	0	0.895449	0
AATCGGTAGTTTCCTT-FCAImmP7536758	0	0	1.57468	0	0	0	0	0	0	0	0	0	0	0	0	0	0	0	0	0	0	0	0	0	0	0	0	0	0	0	1.57468	1.06974	0	0	0	0	1.57468	0	1.90863	0	0	1.06974	0	0	0	0	0	0	0
AATCGGTCAGTAGAGC-FCAImmP7536758	0	0	1.16641	0	0	0	0	0	0	0	0	0	0	0	0	0	0	0	0	0	0	0	0	0	0	0	0	0	0	0	0	0	0	0	0	0	0	0	0	0	0	1.69026	0	0	0	0	0	0	0
ACACCAAAGGAATTAC-FCAImmP7536758	0	0	0	0	0	0	0	0	0	0	0	0	0	0	0	0	0	0	0	0	0	0	0	0	0	0	0	0	0	0	0	0	0	0	0	0	0	1.8049	2.15397	0	0.81971	0	0	0	0	0	0	0	0
ACACCAAAGGCGTACA-FCAImmP7536758	0	0	0.979997	0	0	0	0	0	0	0	1.79065	0.979997	0	0	0	0	0	0	0	0	0	0	0	0	0	0	0	0	0	0	0	0	0	0	0	0	0	0	0	0	0	0.979997	0	0	0	0	1.79065	0.979997	0
ACACCAACAATAGAGT-FCAImmP7536758	0	0	0	0	0	0	0	0	0	0	0	0	0	0	0	0	0	0	0	0	0	0	0	0	0	0	0	0	0	0	0	0	0	0	0	0	0	2.09406	0	0	0.436657	0	0	0	0	0	0	0	0
ACACCAAGTCGTGGCT-FCAImmP7536758	0	0	0	0	0	0	0	0	0	0	0	0	0	0	0	0	0	0	0	0	0	0	0	0	0	0	0	0	0	0	0	0	0	0	0	0	0	0	0	0	0	0.84936	0	0	0	0	0	0	1.30191
ACACCAATCACGCGGT-FCAImmP7536758	0	0	0	0	0	0	0	0	0	0	0	0	0	0	0	0	0	0	0	0	0	0	0	0	0	0	0	0	0	0	0	0	0	0	0	0	0	0	0	0	0	0.833299	0	0	0	0	0	0	1.28143
ACACCAATCAGTTGAC-FCAImmP7536758	0	0	0.823493	0	0	0	0	0	0	0	0	0	0	0	0	0	0	0	0	0	0	0	0	0	0	0	0	0	0	0	0	0	0	0	0.823493	0	0	1.26889	0	0	0.823493	1.57595	0	0	0	0	0	0	0
ACACCCTAGGATATAC-FCAImmP7536758	0	0	0	0	0	0	0	0	0	0	0.851279	0.851279	0	0	0	0	0	0	0	0	0	0	0	0	0	0	0	0	0	0	0	0	0	0	0	0	0	0	0	0	0	0	0	0	0	0.851279	0.851279	0	0.851279
ACACCCTAGGCGACAT-FCAImmP7536758	0	0	0	0	0	0.762018	0	0	0	0	0.762018	0.762018	0	0	0	0	0	0	0	0	0	0	0	0	0	0	0	0	0	0	0	0	0	0	0	0	0	0	0	0	0.762018	0	0	0	0	0	0.762018	0	0
ACACCCTAGGCTAGAC-FCAImmP7536758	0	0	0.898459	0	0	0	0	0	0	0	0	0	0	0	0	0	0	0	0	0	0	0	0	0	0	0	0	0	0	0	1.36395	0	0	1.36395	1.36395	0	0	0	0	0	0	0	0.898459	0	0	0	0	0	0
ACACCCTGTGTGAAAT-FCAImmP7536758	0	0	0.774665	0	0	0	0	0	0	0	0	0	0	0	0	0	0	0	0	0	0	0	0	0	0	0	0	0	0	0	0	0	0	0	0	0	0	0	0	0	0	0	0	0	0	0	0	0	2.08184
ACACCCTTCGTTTATC-FCAImmP7536758	0	0	0	0	0	0	0	0	0	0	0	0	0	0	0	0	0	0	0	0	0	0	0	0	0	0	0	0	0	0	0	0	0	0	0	0	0	1.376	0	0	0	0	0	0	0	0	0	0	0
ACACCGGCAGACAGGT-FCAImmP7536758	0	0	1.19197	0	0	0	0	0	0	0	0	0	0	0	0	0	0	0	0	0	0	0	0	0	0	0	0	0	0	0	0	0	0	0	0	0	0	1.19197	0	0	0	0	0	0	0	0	0	0	2.20028
ACACCGGGTCTTGATG-FCAImmP7536758	0	0	0.756155	0	0	0	0	0	0	0	0	0	0	0	0	0	0	0	0	0	0	0	0	0	0	0	0	0	0	0	0	0	0	0	0	0	0.756155	0	0	0	0	1.18177	0	0	0	0	0	0	0
ACACTGAGTTAAGATG-FCAImmP7536758	0	0	1.18334	0	0	0	0	0.757356	0	0	0	0	0	0	0	0	0	0	0	0	0	0	0	0	0	0	0	0	0	0	0	1.18334	0	0	0	0	0	0	0.757356	1.48113	0.757356	3.0628	0	0	0	0	0	0.757356	0
ACACTGATCGTAGGAG-FCAImmP7536758	0	0	0	0	0	0	0	0	0	0	0	0	0	0	0	0	0	0	0	0	0	0	0	0	0	1.01476	0	0	0	0	0	0	0	0	0	0	0	2.28172	0	0	0	0	0	0	0	0	0	0	1.01476
ACACTGATCTTGAGAC-FCAImmP7536758	0	0	1.92876	0	0	0	0	0	0	0	0	0	0	0	0	0	0	0	0	0	0	0	0	0	0	0	0	0	0	0	0	0	0	0	0	0	0	2.08656	0	0	0	1.20967	0	0	0	0	0	0	0
ACAGCCGAGATATACG-FCAImmP7536758	0	0	0	0	0	0	0	0	0	0	0.478591	0.478591	0	0	0	0	0	0	0	0	0	0	0	0	0	0	0	0	0	0	0.800923	0	0	0	0	0	0	0	0	0	0	0	0	0	0	0	0	0	0
ACAGCCGAGCACCGCT-FCAImmP7536758	0	0	0.985015	0	0	0	0	0	0	0	0	0	0	0	0	0	0	0	0	0	0	0	0	0	0	0	0	0	0	0	0	0	0	0	0	0	0	0.985015	0	0	0	0	0	0	0	0	0	0	0
ACAGCCGGTTCAGACT-FCAImmP7536758	0	0	2.14627	0	0	0	0	0.920511	0	0	0	0	0	0	0	0	0	0	0	0	0	0	0	0	0	0	0	0	0	0	0	0	0	0	0	0	0	0	0	0	0.920511	0.920511	0	0	0	0	0	0	0
ACAGCCGTCGAGGTAG-FCAImmP7536758	0	0	0	0	0	0	0	0	0	0	0	0	0	0	0	0	0	0	0	0	0	0	0	0	0	0	0	0	0	0	0	0	0	0	0	0	0	0	1.01656	0	0	0	0	0	0	0	0	0	0
ACAGCTAGTCTAGGTT-FCAImmP7536758	0	0	0	0	0	0	0	0	0	0	0	0	0	0	0	0	0	0	0	0	0	0	0	0	0	0	0	0	0	0	0	0	0	0	0	0	0	0	1.47149	0	0	0	0	0	0	0	0	0	1.17469
ACAGCTAGTCTCTCGT-FCAImmP7536758	0	0	0.990621	0	0	0	0	0.990621	0	0	0	0	0	0	0	0	0	0	0	0	0	0	0	0	0	0	0	0	0	0	0	0	0	0	0	0	0	0	0.990621	0	0	0	0	0	0	0	0	0	1.80479
ACATACGCACCACCAG-FCAImmP7536758	0	0	0	0	0	0	0	0	0	0	0	0	0	0	0	0	0	0	0	0	0	0	0	0	0	0	0	0	0	0	0	0	0	0	0	0	0	0	0	0	0	0	0	0	0	0	0	0	1.59707
ACATACGGTGTGAAAT-FCAImmP7536758	0	0	0	0	0	0	0	0	0	0	0	0	0	0	0	0	0	0	0	0	0	0	0	0	0	0	0	0	0	0	0	0	0	0	0	0	0	0	2.67173	0	0	0	0	0	0	0	0	0	0
ACATACGTCACCTTAT-FCAImmP7536758	0	0	0	0	0	0	1.02703	0	0	0	1.02703	0	0	0	0	0	0	0	0	0	0	1.5229	0	0	0	0	0	0	0	0	0	0	0	0	0	0	0	0	0	0	0	0	0	0	0	1.02703	2.46441	1.02703	0
ACATACGTCGACCAGC-FCAImmP7536758	0	0	0	0	0	0	1.07074	0	0	0	0	1.5759	0	0	0	0	0	0	0	0	0	0	0	0	0	0	0	0	0	0	0	0	0	0	0	0	0	0	0	0	0	1.07074	0	0	0	1.07074	1.07074	1.5759	1.07074
ACATCAGAGCGTTCCG-FCAImmP7536758	0	0	0	0	0.930162	0	0	0	0	0	0	0	0	0	0	0	0	0	0	0	0	0	0	0	0	0	0	0	0	0	0	0	0	0	0	0	0	2.1604	0	0	0.930162	2.1604	0	0	0	0	0	0	0
ACATCAGAGGACGAAA-FCAImmP7536758	0	0	0.536833	0	0	0	0	0	0	0	0	0	0	0	0	0	0	0	0	0	0	0	0	0	0	0	0	0	0	0	0	0	0	0	0	0	0	2.09258	0	0	0	2.25413	0	0	0	0	0	0	0
ACATCAGAGGGCTTCC-FCAImmP7536758	0	0	0	0	0	0	0	0	0	0	0	0	0	0	0	0	0	0	0	0	0	0	0	0	0	0	0	0	0	0	0	0	0	0	0	0	1.27073	0	0	0	0.824931	1.57798	0	0	0	0	0	0	0
ACATCAGCAGTTCCCT-FCAImmP7536758	0	0	2.56465	0	0	0	0	0	0	0	0	0	0	0	0	0	0	0	0	0	0	0	0	0	0	0	0	0	0	0	0	0	0	0	0	0	0	0	0	0	0	2.10385	0	0	0	0	0	0	1.22355
ACATCAGCATGCCTTC-FCAImmP7536758	0	0	0	0	0	0	0	0	0	0	0	0	0	0	0	0	0	0	0	0	1.22567	0	0	0	0	0	0	0	0	0	0	0	0	0	0	0	0	0.789922	2.36328	0	0	1.22567	0	0	0	0	0	0	0
ACATCAGGTACCGTAT-FCAImmP7536758	0	0	0	0	0	0	0	0	0	0	0	0	0	0	0	0	0	0	0	0	0	0	0	0	0	0	0	0	0	0	0	0	0	0	0	0	2.02347	2.15856	0	0	0	2.38387	0	0	0	0	0	0	0
ACATCAGGTTTGTTGG-FCAImmP7536758	0	0	0	0	0	0	0	0	0	0	0	0	0	0	0	0	0	0	0	0	0	0	0	1.83231	0.504428	1.5966	0	0	0	0	0	0	0	0	0	0.504428	0	0	0	0	0	0	0	0	0	0	0	0	0
ACATGGTAGCATCATC-FCAImmP7536758	0	0	1.5756	0	0	0	0	0	0	0	0	0	0	0	0	0	0	0	0	0	0	0	0	0	0	0	0	0	0	0	0	0	0	0	0	0	0	0	2.15955	1.07049	0	2.66845	0	0	0	0	0	0	1.5756
ACATGGTCAAAGTGCG-FCAImmP7536758	0	0	1.22102	0	0	0	0	0	0	0	0	0	0	0	0	0	0	0	0	1.22102	0	0	0	0	0	0	0	0	0	0	0	0	0	0	0	0	0	0	0	0	0	0	0	0	0	0	0	0	0
ACATGGTCACATCCGG-FCAImmP7536758	0	0	0	0	0	0	0	0	0	0	0	0	0	0	0	0	0	0	0	0	0	0	0	0	0	0	0	0	0	0	0	0	0	0	0.699966	0	0	0	3.23193	0.699966	0	3.56855	0.699966	0	0	0	0	0	0
ACATGGTGTCAGAATA-FCAImmP7536758	0	0	0	0	0	0	0	1.1587	0	0	0	0	0	0	0	0	0	0	0	0	0	0	0	0	0	0	0	0	0	0	0	0	0	0	0	0	0	0	0	0	0	0	0	0	0	0	0	0	2.02252
ACATGGTGTTCCGTCT-FCAImmP7536758	0	0	1.28833	0	0	0	0	0	0	0	0	0	0	0	0	0	0	0	0	0	0	0	0	0	0	0	0	0	0	0	0	0	0	0	1.28833	0	0	0	0	0	0	1.83314	0	0	0	0	0	0	0
ACATGGTTCCTTTCTC-FCAImmP7536758	0	0	0	0	0	0	0	0	0	0	0	0.68218	0	0	0	0	0	0	0	0	0	0	0	0	0	0	0	0	0	0	0	0	0	0	0	0	0	0	1.59183	0	0	0	0.68218	0	0	0	0	0	0.68218
ACATGGTTCGGTTCGG-FCAImmP7536758	0	0	0	0	0	0	0	0	0	0	0	0	0	0	0	0	0	0	0	0	0	0	0	0	0	0	0	0	0	0	0	0	0	0	0	0	0	0.895621	0	0	0	0.895621	0	0	0	0	0	0	0.895621
ACCAGTAGTCTAGGTT-FCAImmP7536758	0	0	0	0	0	0	0	0	0	0	0	0	0	0	0	0	0	0	0	0	0	0	0	0	0	0	0	0	0	0	0	0	0	0	0.631587	0	0	0	0	0	0	1.01566	0	0	0	0	0	0	0.631587
ACCAGTAGTCTCATCC-FCAImmP7536758	0	0	0.645892	0	0	0	0	0	0	0	0	0	0	0	0	0	0	0	0	0	0	0	0	0	0	0	0	0	0	0	0	0.645892	0	0	0	0	0	3.37205	0	0	0	0	0	0	0	0	0	0	1.0351
ACCAGTAGTGTTTGGT-FCAImmP7536758	0	0	0.874967	0	0	0	0	0	0	0	0	0	0	0	0	0	0	0	0	0	0	0	0	0	0	0	0	0	0	0	0	0	0	0	0	0	0	0	0	0	0	1.33437	0	0	0	0	0	0	0
ACCAGTATCAGTGTTG-FCAImmP7536758	0	0	0	0	0	0	0	0	0	0	0	0	0	0	0	0	0	0	0	0	0	0	0	0	0	0	0	0	0	0	0	0	0	0	0	0	0	0	0	0	0	1.44702	0	0	0	0	0	0	0.965166
ACCCACTTCAGCTCGG-FCAImmP7536758	0	0	0	0	0	0	0	0	0	0	0	0.917613	0	0	0	0	0	0	0	0	0	0	0	0	0	0	0	0	0	0	0	0	0	0	0	0	0	0	0	0	0	0	0	0.917613	0	0	0.917613	0.917613	0
ACCCACTTCGCCAGCA-FCAImmP7536758	0	0	1.35481	0	0	0	0	0	0	0	0	0	0	0	0	0	0	0	0	0	0	0	0	0	0	0	0	0	0	0	0	0	0	0	0	0	0	1.67036	0	0	0	0	0	0	0	0	0	0	0
ACCGTAACAAGCTGGA-FCAImmP7536758	0	0	0.939841	0	0	0	0	0	0	0	0	0	0	0	0	0	0	0	0	0	0	0	0	0	0	0	0	0	0	0	0	0	0	0	0	0	0	0	0	0	0.939841	0	0	0	0	0	0	0	1.73673
ACCGTAACAATAGCGG-FCAImmP7536758	0	0	0	0	0	0	0	0	0	0	0	0	0	0	0	0	0	0	0	0	0	0	0	2.23835	0.716488	1.74266	0	0	0.421086	0	0	0.421086	0	0	0	0.421086	0	0.421086	0	0	0	0.421086	0	0	0	0	0	0	0
ACCGTAAGTGACTCAT-FCAImmP7536758	0	0	0	0	0	0	0	0	0	0	0	0	0	0	0	0	0	0	0	0	0	0	0	0	0	0	0	0	0	0	0	0	0	0	0	0	0	0	0	0	0	0	0	0	0	0	0	0	2.29831
ACCGTAATCTTTACAC-FCAImmP7536758	0	0	0	0	0	0	0	0	0	0	0	0	0	0	0	0	0	0	0	0	0	0	0	0	0	0	0	0	0	0	0	0	0	0	0	0	0	0	2.15735	0	0	0	0	0	0	0	0	0	0
ACCTTTAAGGCTACGA-FCAImmP7536758	0	0	0.819781	0	0	0	0	0	0	0	0	0	0	0	0	0	1.26413	0	0	0	0	0	0	0	0	0	0	0	0	0	0	0	0	0	0	0	0	0.819781	0	0	0	0	0	0	0	0	0	0	0
ACCTTTAAGGGTCTCC-FCAImmP7536758	0	0	2.06177	0	0	0	0	0.998781	0	0	0	0	0	0	0	0	0	0	0	0	0	0	0	0	0	0	0	0	0	0	0	0	0	0	0	0	0	0	0	0	2.06177	1.81563	0	0	0	0	0	0	0
ACCTTTAGTACGCTGC-FCAImmP7536758	0	0	0	0	0	0	0	0	0	0	0	1.15214	0	0	0	0	0	0	0	0	0	2.63833	0	0	0	0	0	0	0	0	0	0	0	0	0	0	0	0	0	0	0	0	0	0	0	0	2.4702	0	0
ACCTTTAGTCTCTCTG-FCAImmP7536758	0	0	0	0	0	0	0	0.832638	0	0	0	0	0	0	0	0	0	0	0	0	0	0	0	0	0	0	0	0	0	0	0	0	0	0	0	0	0	0	0	0	0	0	0	0	0	0	0	0	0
ACCTTTAGTGGAAAGA-FCAImmP7536758	0	0	0.709961	0	0	0	0	0	0	0	0.709961	0	0	0	0	0	0	0	0	0	0	0	0	0	0	0	0	0	0	0	0	0	0	0	0	0	0	0	0	0	0	0.709961	0	0	0	0.709961	0	0	0
ACCTTTAGTGTGGTTT-FCAImmP7536758	0	0	0.947124	0	0	0	0	0	0	0	0	1.42469	0	0	0	0	0	0	0	0	0	0	0	0	0	0	0	0	0	0	0	0	0	0	0	0	0	0	0	0	0	0	0.947124	0	0	0	0	0.947124	0
ACCTTTATCCGATATG-FCAImmP7536758	0	0	1.18413	0	0	0	0	0	0	0	0	0	0	0	0	0	0	0	0	0	0	0	0	0	0	0	0	0	0	0	0	0	0	0	0	0	0	0	0	0	0	0	0	0	0	0	0	0	2.30969
ACCTTTATCGGAAACG-FCAImmP7536758	0	0	1.30435	0	0	0	0	0	0	0	0	0	0	0	0	0	0	0	0	0	0	0	0	0	0	0	0	0	0	0	0	0	0	0	0	0	0.851279	0.851279	0.851279	0	0	2.20341	0	0	0	0	0	0	1.30435
ACGAGCCAGGCACATG-FCAImmP7536758	0	0	0	0	0	0	0	0	0	0	0	0	0	0	0	0	0.774791	0	0	0	0	0	0	0	0	0	0	0	0	0	0	0	0	0	0	0	0	1.73705	0	0	0.774791	1.73705	0	0	0	0	0	0	0.774791
ACGAGCCCAGTGACAG-FCAImmP7536758	0	0	0	0	0	0	0	0	0	0	0	0	0	0	0	0	0	0	0	0	0	0	0	0	0	0.99158	0	0	0	0	0	0	0	0	0	0	0	0	0	0	0	0.99158	0	0	0	0	0	0	0
ACGAGCCTCCGCTGTT-FCAImmP7536758	0	0	0	0	0	0	0	0.721506	0	0	0	0	0	0	0	0	0	0	0	0	0	0	0	0	0	0	0	0	0	0	0	0	0	0	0	0	0	0	0	0	0.721506	0.721506	0	0	0	0	0	0	1.65443
ACGAGCCTCCTGTAGA-FCAImmP7536758	0	0	0	0	0	0	0	0	0	0	0	0	0	0	0	0	0	0	0	0	0	0	0	0	0	0	0	0	0	0	0	0	0	0	0	0	0	0	0	0	0	2.63512	0	0	0	0	0	0	1.44368
ACGAGGAAGACGACGT-FCAImmP7536758	0	0	1.10532	0	0	0	0	0	0	0	0	0	0	0	0	0	0	0	0	0	0	0	0	0	0	0	0	0	0	0	0	0	0	0	0	0	0	0	0	0	0	0	0	0	0	0	0	0	1.10532
ACGAGGACAAACCCAT-FCAImmP7536758	0	0	0	0	0	0	0	0	0	0	0	0	0	0	0	0	0	0	0	0	0	0	0	1.46225	0	0	0	0	0	0	0	0	0	0	0	0	0	0	0	0	0	0	0	0	0	0	0	0	2.03226
ACGAGGACACCCTATC-FCAImmP7536758	0	0	1.34781	0	0	0	0	0	0	0	0	0	0	0	0	0	0	0	0	0	0	0	0	0	0	0	0	0	0	0	0	0	0	0	0	0	1.6627	1.90181	0	0	0	0	0	0	0	0	0	0	1.6627
ACGATACAGCGGCTTC-FCAImmP7536758	0	0	0	0	0	0	0	0	0	0	1.09981	1.09981	0	0	0	0	0	0	0	0	0	0	0	0	0	0	0	0	0	0	0	0	0	0	0	0	0	0	0	0	0	0	0	1.09981	1.09981	0	0	0	0
ACGATACGTTAAAGAC-FCAImmP7536758	0	0	0	0	0	0	0	0	0	0	0	0	0	0	0	0	0	0	0	0	0	0	0	0	0	0	0	0	0	0	0	0	0	0	0	0	0	0	0	0	0.852281	0.852281	0	0	0	0	0	0	0.852281
ACGATACGTTATGTGC-FCAImmP7536758	0	0	0	0	0	0	0	0	0	0	0	0	0	0	0	0	0	0	0	0	0	0	0	0	0	0	0	0	0	0	0	0	0	0	0	0	0	0	0	0	0	1.13224	0	0	0	0	0	0	1.83362
ACGATACTCACATGCA-FCAImmP7536758	0	0	1.25294	0	0	0	0	0	0	0	0	0	0	0	0	0	0	0	0	0	0	0.811069	0	0	0	0	0	0	0	0	0	0	0	0	0	0	0	0	0	0	0	0.811069	0	0	0	0	0	0	2.39812
ACGATGTAGAAGATTC-FCAImmP7536758	0	0	1.74422	0	0	0	0	0.515509	0	0	0	0	0	0	0	0	0	0	0	0	0	0	0	0	0	0	0	0	0	0	0	0	0	0	0	0	0.515509	1.95592	0	0	0	0	0	0	0	0	0	0	1.47532
ACGATGTAGATGCCAG-FCAImmP7536758	0	0	0	0	0	0	0	0	0	0	0	0	0	0	0	0	0	0	0	0	0	0	0	0	0	0	0	0	0	0	0	0	0	0	0	0	0	1.12531	0.526928	0	0.526928	0.526928	0	0	0	0	0	0	0.526928
ACGATGTAGATGGGTC-FCAImmP7536758	0	0	1.87796	0	0	0	0	0	0	0	0	0	0	0	0	0	0	0	0	0	1.04617	0	0	0	0	0	0	0	0	0	0	0	0	0	0	0	1.04617	1.04617	1.04617	0	1.87796	1.04617	0	0	0	0	0	0	0
ACGATGTAGCTACCTA-FCAImmP7536758	0	0	1.40581	0	0	0	0	0	0	0	0	0	0	0	0	0	0	0	0	0	0	0	0	0	0	0	0	0	0	0	0	0	0	0	0	0	0	0	0	0	0	0	0	0	0	0	0	0	1.40581
ACGATGTGTCTCATCC-FCAImmP7536758	0	0	0	0	0	0	0	0	0	0	0	0	0	0	0	0	0	0	0	0	0	0	0	0	0	0	0	0	0	0	0	0	0	0	0	0	0	0	0	0	0	0	0	0	0	0	0	0	0
ACGATGTTCATAAAGG-FCAImmP7536758	0	0	1.745	0	0	0	0	0	0	0	0	0	0	0	0	0	0	0	0	0	0	0	0	0	0	0	0	0	0	0	0	0	0	0	0	0	0	0	0	0	0	0.780001	0	0	0	0	0	0	2.45387
ACGCAGCTCTGATACG-FCAImmP7536758	0	0	0.775233	0	0	0	0	0.775233	0	0	1.20663	0	0	0	0	0	0	0	0	0	0	0	0	0	0	0	0	0	0	0	0	0	0	0	0	0	0	0.775233	0	0	0.775233	0.775233	0	0	0	0	0	0	0.775233
ACGCCAGAGCCTCGTG-FCAImmP7536758	0	0	0	0	0	1.20034	0	0	0	0	0	0	0	0	0	0	0	0	0	0	0	0	0	0	0	0	0	0	0	0	0	0	0	0	0	0	0	0	0	0	0	0	0	1.73033	0	1.20034	1.20034	1.20034	0
ACGCCAGCAGCATGAG-FCAImmP7536758	0	0	0.792361	0	0	0	0	0	0	0	0	0	0	0	0	0	0	0	0	0	0	0	0	0	0	0	0	0	0	0	0	0	0	0	0	0	0	0	0	0	0	1.22882	0	0	0	0	0	0	0
ACGCCAGCATTTCACT-FCAImmP7536758	0	0	1.3839	0	0	0	0	0	0	0	0	0	0	0	0	0	0	0	0	0	0	0	0	0	0	0	0	0	0	0	0	0	0	0	0	0	0	0.691551	0	0	0	1.60688	0	0	0	0	0	0	1.09648
ACGCCAGGTAGCACGA-FCAImmP7536758	0	0	0	0	0	0	0	0	0	0	0	0	0	0	0	0	0	0	0	0	0	0	0	0	0	0	0	0	0	0	0.665446	0	0	0	0	0	0	0	0	0	0	1.0615	0	0	0	0	0	0	1.74516
ACGCCAGGTATTCTCT-FCAImmP7536758	0	0	0	0	0	0	0	0	0	0	0	0	0	0	0	0	0	0	0	0	2.03168	0	0	0	0	0	0	0	0	0	0	0	0	0	0	0	2.03168	0	0	0	2.65702	2.03168	0	0	0	0	0	0	0
ACGCCAGGTTGGTGGA-FCAImmP7536758	0	0	0	0	0	0	0	0	0	0	0	0	0	0	0	0	0	0	0	0	0	0	0	0	0	0	0	0	0	0	0	0	0	0	0	0	0	0	0	0	0	0	0	0	0	0	0	0	2.27168
ACGCCAGTCTAACCGA-FCAImmP7536758	0	0	0	0	0	0	0	0	0	0	0	0	0	0	0	0	0	0	0	0	0	1.87902	0	0	0	0	0	0	0	0	0	0	0	0	0	0	0	0	0	0	0	0	0	0	0	0	0.869941	0.869941	0.869941
ACGCCGAAGCACACAG-FCAImmP7536758	0	0	0	0	0	0	0	0	0	0	0	0	0	0	0	0	0	0	0	0	0	0	0	0	0	0	0	0	0	0	0	0	0	0	0	0	0	1.61307	0	0	0	2.83749	0	0	0	0	0	0	2.66682
ACGCCGAAGCTAACAA-FCAImmP7536758	0	0	2.06252	0	0	0	0	0	0	0	0	0	0	0	0	0	0	0	0	0	0	0	0	0	0	0	0	0	0	0	0	0	0	0	0	0	0	0	2.56611	0	0	2.25991	0	0	0	0	0	0	0
ACGCCGACACTTGGAT-FCAImmP7536758	0	0.682084	1.08383	0	0	0	0	0	0	0	0	0	0	0	0	0	0	0	0	0	0	0	0	0	0	0	0	0	0	0	0	0	0	0	0	0	0	0	0	0	0	0	0	0	0	0	0	0	1.36965
ACGCCGACATCGGGTC-FCAImmP7536758	0	0	0	0	0	0	0	0	0	0	0	0	0	0	0	0	0	0	0	0	0	0	0	0	0	0	0	0	0	0	0	0	0	0	0	0	0	0	0	0	0	0.902012	0	0	0	0	0	0	2.83967
ACGCCGATCTGTGCAA-FCAImmP7536758	0	0	0.717185	0	0	0	0	0	0	0	0	0	0	0	0	0	0	0	0	0	0	0	0	0	0	0	0	0	0	0	0	0	0	0	0	0	0	1.42214	0	0	1.13054	0.717185	0	0	0	0	0	0	1.42214
ACGGAGAAGCCATCGC-FCAImmP7536758	0	0	0	0	0	0	0	0	0	0	0.933708	0.933708	0	0	0	0	0	0	0	0	0	0	0	0	0	0	0	0	0	0	0	0	0	0	0	0	0	0	0	0	0	0	0	0	0.933708	0	1.9707	0.933708	0
ACGGAGAAGCTTTGGT-FCAImmP7536758	0	0	0	0	0	0	0	0	0	0	0	0	0	0	0	0	0	0	0	0	0	0	0	0	0	0	0	0	0	0	0	0	0	0	0	0	0	1.30562	0.852281	0	0	1.30562	0.852281	0	0	0	0	0	1.30562
ACGGAGACACTAAGTC-FCAImmP7536758	0	0	0.879973	0	0	0	0	0	0	0	0	0	0	0	0	0	0	0	0	0	0	0	0	0	0	0	0	0	0	0	0	0	0	0	0	0	0	0	0	0	0	0.879973	0	0	0	0	0	0	0
ACGGAGAGTACCTACA-FCAImmP7536758	0	0	1.19986	0	0	0	0	0	0	0	0	0	0	0	0	0	0	0	0	0	0	0	0	0	0	0	0	0	0	0	0	0	0	0	0	0	0	0	0	0	0	0	0	0	0	0	0	0	1.19986
ACGGAGAGTCACAAGG-FCAImmP7536758	0	0	0	0	0	0	0	0	0	0	0	0	0	0	0	0	0	0	0	0	0	0	0	0	0	0	0	0	0	0	0	0	0	0	0	0	0	0	2.2123	0	0	0	0	0	0	0	0	0	0
ACGGCCAAGTATGACA-FCAImmP7536758	0	0	0	0	0	0	0	0	0	0	0	0	0	0	0	0	0	0	0	0	0.535743	0	0	0	0	0	0	0	0	0	0.882707	0	0	0	0	0	1.89758	2.17428	2.85074	0	0	0.535743	0	0	0	0	0	0	0.535743
ACGGCCACAAGAAAGG-FCAImmP7536758	0	0	0	0	0	0	0	0	0	0	0	0	0	0	0	0	0	0	0	0	0	0	0	0	0	0	0	0	0	0	0	0	0	0	0	0	0	0	0	0	0	0	0	0	0	0	0.940412	0.940412	0.940412
ACGGCCACACACGCTG-FCAImmP7536758	0	0	1.7052	0	0	0	0	0	0	0	0	0	0	0	0	0	0	0	0	0	0	0	0	0	0	0	0	0	0	0	0	0	0	0	0	0	0	0	0	0	0	0.916621	0	0	0	0	0	0	0.916621
ACGGCCACAGATCTGT-FCAImmP7536758	0	0	0	0	0	0	0	0	0	0	0	1.44244	0	0	0	0	0	0	0	0	0	0	0	0	0	0	0	0	0	0	0	0	0	0	0	0	0	0	0	0	0	0	0	0	0	0	1.44244	1.44244	2.00983
ACGGCCACATTGGTAC-FCAImmP7536758	0	0	1.46021	0	0	0	0	0	0	0	0	0	0	0	0	0	0	0	0	0	0	0	0	0	0	0	0	0	0.975857	0	0	0	0	0	0	0	0	0	1.46021	0	0.975857	0	0	0	0	0	0	0	0
ACGGCCATCTGCTTGC-FCAImmP7536758	0	0	0	0	0	0	0	0	0	0	0	0	0	0	0	0	0	0	0	0	0	0	0	0	0	0	0	0	0	0	0	1.2278	0	0	0	0	0	0	0	0	0	2.73969	0	0	0	0	0	0	0
ACGGGCTCAGGGTTAG-FCAImmP7536758	0	0	0.848519	0.848519	0	0	0	0	0	0	0	0	0	0	0	0	0	0	0	0	0	0	0	0	0	0	0	0	0	0	0	0	0	0	0	0	0	0	0.848519	0	0	0	0	0	0	0	0	0	1.61115
ACGGGTCCAAAGAATC-FCAImmP7536758	0	0	0	0	0	0	0	0	0	0	0	0	0	0	0	0	0	0	0	0	0.567816	0	0	0	0	0	0	0	0	0	1.4006	0.927752	0	0	0	0	2.69188	2.06429	5.08467	0	0	2.39218	0	0	0	0	0	0	0
ACGGGTCGTACCTACA-FCAImmP7536758	0	0	0	0	0	0	0	0	0	0	0	0	0	0	0	0	0	0	0	0	0	0	0	0	0	0	0	0	0	0	0	0	0	0	0	0	0	0	0	0	0	0	0	0	0	0	0	0	2.36178
ACGGGTCTCCCTAACC-FCAImmP7536758	0	0	0.788414	0	0	0	0	0	0	0	0	0	0	0	0	0	0	0	0	0	0	0	0	0	0	0	0	0	0	0	0	0	0	0	0	0	0	1.22372	0	0	1.22372	1.94584	0	0	0	0	0	0	1.52599
ACGTCAAAGCTTATCG-FCAImmP7536758	0	0	0	0	0	0	0	0	0	0	0	0	0	0	0	0	0	0	0	0	0	0	0	0	0	0	0	0	0	0	0	0	0	0	0	0	0	0	0	0	0	2.74468	0	0	0	0	0	0	1.23157
ACGTCAACAAGCCGCT-FCAImmP7536758	0	0	1.60784	0	0	0	0	0	0	0	0	0	0	0	0	0	0	0	0	0	0	0	0	0	0	0	0	0	0	0	0	0	0	0	0	0	0	0	0	0	1.09728	1.09728	0	0	0	0	0	0	2.56311
ACGTCAAGTCTTCGTC-FCAImmP7536758	0	0	0	0	0	0	0	0	0	0	0	0	0	0	0	0	0	0	0	0	0	0	0	0	0	0	0	0	0	0	0	0	0	0	0	0	0	2.54813	0	0	2.54813	0	0	0	0	0	0	0	0
ACGTCAATCCCACTTG-FCAImmP7536758	0	0	0	0	0	0	0	0	0	0	0	0	0	0	0	0	0	0	0	0	0	0	0	0	0	0	0	0	0	0	0	0	0	0	0	0	0	0	0	0	0	1.24224	0	0	0	0	0	0	0.802754
ACGTCAATCTCTGCTG-FCAImmP7536758	0	0	0	0	0	0	0	0	0	0	0	0	0	0	0	0	0	0	0	0	0	0	0	0	0	0	0	0	0	0	0	0	0	0	0	0	0	0	0	0	1.74996	0.949643	0	0	0	0	0	0	0
ACTATCTAGAGCCCAA-FCAImmP7536758	0	0	0	0	0	0	0	0	0	0	0	0	0	0	0	0	0	0	0	0	0	0.904894	0	0	0	0	0	0	0	0	0	0	0	0	0	0	0	0	0	0	0	0.904894	0	0.904894	0	0	0	0	0
ACTATCTAGAGGGATA-FCAImmP7536758	0	0	0	0	0	0	0	0	0	0	0	0	0	0	0	0	0	0	0	0	0	0	0	0	0	0	0	0	0	0	0	0	0	0	0	0	0	0	0	0	0	1.71484	0	0	0	0	0	0	1.71484
ACTATCTGTCAGAAGC-FCAImmP7536758	0	0	0.938987	0	0	0	0	0	0	0	0	0	0	0	0	0	0.938987	0	0	0	0	0	0	0	0	0	0	0	0	0	0	0	0	0	0	0	0	0	0	0	0	2.33644	0	0	0	0	0	0	0
ACTGAACAGCCACGTC-FCAImmP7536758	0	0	0	0	0	0	0	0	0	0	0	0	0	0	0	0	0	0	0	0	0	0	0	0	0	0	0	0	0	0	0	0	0	0	0	0	0	0	0	0	0	0	0	0	0	0	0	0	0
ACTGAACAGTGGGCTA-FCAImmP7536758	0	0	0	0	0.779362	0	0	0	0	0	0.779362	0	0	0	0	0	0	0	0	0	0	0	0	0	0	0	0	0	0	0	0.779362	0	0	0	0	0	0	0	0	0	0	0.779362	0	0	0	0.779362	1.74402	1.51298	0.779362
ACTGAACTCTGCAGTA-FCAImmP7536758	0	0	0.284615	0	0	0	0	0	0	0	0	0	0	0	0	0	0	0	0	0	0	0	0	0.973145	2.25764	1.59959	0	0	0.284615	0	0	0	0	0	0	0	0	0.284615	0	0	0	0	0	0	0	0	0	0	0
ACTGAGTAGATCCGAG-FCAImmP7536758	0	0	0	0	0	0	0	0	0	0	0	0	0	0	0	0	0	0	0	0	0	0	0	0	0	0	0	0	0	0	0	0	0	0	0	0	1.98028	0	1.12545	0	0	2.43431	0	0	0	0	0	0	1.98028
ACTGAGTGTGTTTGGT-FCAImmP7536758	0	0	0	0	0	0	0	0	0	0	0	0	0	0	0	0	0	0	0	0	0	0	0	0	0	0	0	0	0	0	0	0	0	0	0	0	0	0.907002	0	0	0.907002	0	0	0	0	0	0	0	2.42818
ACTGAGTTCACTTACT-FCAImmP7536758	0	0	2.05319	0	0	0	0	0	0	0	0	0	0	0	0	0	0	0	0	0	0	0	0	0	0	0	0	0	0	0	0	0	0	0	0	0	0	0	0	0	0.757116	1.18303	0	0	0	0	0	0	0.757116
ACTGAGTTCCTATGTT-FCAImmP7536758	0	0	0	0	0	0	0	0	0	0	0	0	0	0	0	0	0	0	0	0	1.18421	0	0	0	0	0	0	0	0	0	0	0	0	0	0	0	1.18421	0	0	1.7113	2.05467	2.95203	0	0	0	0	0	0	0
ACTGAGTTCGGCTTGG-FCAImmP7536758	0	0	0	0	0	0	0	0	0	0	0	0	0	0	0	0	0	0	0	0	0	0	0	0	0	0	0	0	0	0	0	0	0	0	0	0	0	0	0	0	0	2.02586	0	0	0	0	0	0	1.34055
ACTGAGTTCTGCTGCT-FCAImmP7536758	0	0	1.19494	0	0	0	0	0	0	0	0	0	0	0	0	0	0	0	0	0	0	0	0	0	0	0	0	0	0	0	0	0	0	0	0	0	0	0	0.766247	0	0	0	0	0	0	0	0	0	2.3237
ACTGATGAGAGCCCAA-FCAImmP7536758	0	0	0.680636	0	0	0	0	0	0	0	0	0	0	0	0	0	0	0	0	0	0	0	0	0	0	0	0	0	0	0	0	0	0	0	0	0	0	1.58934	0	0	0	0.680636	0	0	0	0	0	0	0
ACTGATGCAATCCGAT-FCAImmP7536758	0	0	0	0	0	0	0	0	0	0	0	0	0	0	0	0	0	0	0	0	0	0	0	0	0	0	0	0	0	0	0	0	0	0	0	0	0	0	0.67026	0	0	0	0	0	0	0	0	0	0
ACTGATGCAATGGACG-FCAImmP7536758	0	0	1.31881	0	0	0	0	0	0	0	0	0	0	0	0	0	0	0	0	0	0	0	0	0	0	0	0	0	0	0	0	0	0	0	0	0	0	0	0	0	0	1.31881	0	0	0	0	0	0	0
ACTGATGGTCTCATCC-FCAImmP7536758	0	0	0	0	0	0	0	0	0	0	0	0	0	0	0	0	0	0	0	0	0	0	0	0	0	0	0	0	0	0	0	0	0	0	0	0	0	2.2652	0	0	0	0	0	0	0	0	0	0	3.2921
ACTGATGTCGGCCGAT-FCAImmP7536758	0	0	0.679195	0	0	0	0	0	0	0	0	0	0	0	0	0	0	0	0	0	0	0	0	0	0	0	0	0	0	0	0	0	0	0	0	0	0	0	0	0	0	0	0	0	0	0	0	0	0.679195
ACTGATGTCTCTGTCG-FCAImmP7536758	0	0	0.320023	0	0	0	0	0	0	0	0	0	0	0	0	0	0	0	0	0	0	0	0	1.56268	1.95083	0.56208	0.320023	0	0	0	0	0	0	0	0	0.56208	0	0	0.320023	0	0	0	0	0	0	0	0	0	0
ACTGCTCGTAGGAGTC-FCAImmP7536758	0	0	0	0	0	0	0	0	0	0	0	0	0	0	0	0	0	0	0	0	0	0	0	0	0	0	0	0	0	0	0	0	0	0	0	0	0	1.79454	0	0	0	0.982917	0	0	0	0	0	0	1.25515
ACTGCTCGTCCGAACC-FCAImmP7536758	0	0	0.809613	0	0	0	0	0	0	0	0	0	0	0	0	0	0	0	0	0	0	0	0	0	0	0	0	0	0	0	0	0	0	0	0	0	0	0	0	0	0	1.55627	0.809613	0	0	0	0	0	2.13797
ACTGTCCGTAGCGTAG-FCAImmP7536758	0	0	0.690756	0	0	0	0	0	0	0	0	0	0	0	0	0	0	0	0	0	0	0	0	0	0	0	0	0	0	0	0	0	0	0	0	0	0	0	0	0	0	0.690756	0	0	0	0	0	0	2.07525
ACTGTCCGTTCTGAAC-FCAImmP7536758	0	0	0	0	0	0	0	0	0	0	0.907179	1.37489	0	0	0	0	0	0	0	0	0	0	0	0	0	0	0	0	0	0	0	0	0	0	0	0	0	0	0	0	0	0	0	0	0	0.907179	1.37489	0	0.907179
ACTTACTAGCTCCTTC-FCAImmP7536758	0	0	1.02359	0	0	0	0	0	0	0	0	1.02359	0	0	0	0	0	0	0	0	0	1.02359	0	0	0	0	0	0	0	0	0	1.51871	0	0	0	0	0	0	0	0	0	1.02359	0	0	1.02359	0	0	0	0
ACTTACTAGCTGCCCA-FCAImmP7536758	0	0	0	0	0	0	0	0	0	0	0	0	0	0	0	0	0	0	0	0	0	0	0	0	0	0	0	0	0	0	0	0	0	0	0.645547	0	0	1.03463	0	1.03463	0	1.99459	0	0	0	0	0	0	0
ACTTACTGTAAGGATT-FCAImmP7536758	0	0	0.834257	0	0	0	0	0	0	0	0	0	0	0	0	0	0	0	0	0	0	0	0	0	0	0	0	0	0	0	0	0	0	0	0	0	0	1.59113	0	1.82655	0	1.82655	0	0	0	0	0	0	0.834257
ACTTACTGTGAGGGAG-FCAImmP7536758	0	0	0	0	0	0	0.942606	0	0	0	1.41908	0.942606	0	0	0	0	0	0	0	0	0	0.942606	0	0	0	0	0	0	0	0	0	0	0	0	0	0	0	0	0	0	0	0	0	0	0	0	1.41908	0	0
ACTTACTGTGGGTATG-FCAImmP7536758	0	0	0.913569	0	0	0	0	0	0	0	0	0	0	0	0	0	0	0	0	0	0	0	0	0	0	0	0	0	0	0	0	0	0	0	0	0	0	0	0	0	0	0	0	0	0	0	0	0	1.94202
ACTTACTGTTCCTCCA-FCAImmP7536758	0	0	0	0	0.904019	0	0	0	0	0	0	0.904019	0	0	0	0	0.904019	0	0	0	0	0	0	0	0	0	0	0	0	0	0	0	0	0	0	0	0	0	0	0	0	0	0	0	0	0.904019	1.37093	0.904019	0.904019
ACTTACTTCAACACAC-FCAImmP7536758	0	0	0	0	0	0	0	0	0	0	0	0	0	0	0	0	0	0	0	0	0	0	0	0	0	0	0	0	0	0	0	0	0	0	0	0	0	0	0	0	0	0	0	0	0	0	0	0	0
ACTTACTTCCGTTGCT-FCAImmP7536758	0	0	0	0	0	0	0	0	0	0	0	0	0	0	0	0	0	0	0	0	0	0	0	0	0	0	0	0	0	0	0	0	0	0	0	0	0	0	0	0	0	0	0	0	0	0	0	0	2.97383
ACTTACTTCGAGAACG-FCAImmP7536758	0	0	0	0	0	0	0	0	0	0	0	0.990834	0	0	0	0	0	0	0	0	0	0	0	0	0	0	0	0	0	0	0	0	0	0	0	0	0	0	0	0	0	0	0	0.990834	0	0	0	0	0
ACTTACTTCTGCCCTA-FCAImmP7536758	0	0	1.6552	0	0	0	0	0	0	0	0	0	0	0	0	0	1.13689	0	0	0	0	0	0	0	0	0	0	0	0	0	0	0	0	0	0	0	0	0	0	0	0	0	0	0	0	0	0	0	2.12939
ACTTGTTGTCATATGC-FCAImmP7536758	0	0	0	0	0	0	0	0	0	0	0	0	0	0	0	0	0	0	0	0	0	0	0	0	0	0	0	0	0	0	0	0	0	0	0	0	0	1.83325	0	0	0	0.83878	0	0	0	0	0	0	1.28843
ACTTTCACATGCCACG-FCAImmP7536758	0	0	1.45352	0	0	0	0	0	0	0	0	0	0	0	0	0	0	0	0	0	0.970429	0	0	0	0	0	0	0	0	0	0	0	0	0	0	0	0	0.970429	1.45352	0	0.970429	0.970429	0	0	0	0	0	0	0
ACTTTCAGTCAACTGT-FCAImmP7536758	0	0	0	0	0	0	0	0	0	0	0	0	0	0	0	0	0	0	0	0	0	0	0	0	0	0	0	0	0	0	0	0.784702	0	0	0	0	0	1.52066	0	0	0	0.784702	0.784702	0	0	0	0	0	1.75215
AGAATAGAGATCACGG-FCAImmP7536758	0	0	0	0	0	0	0	0	0	0	0	0	0	0	0	0	0	0	0	0	0	0	0	0	0	0	0	0	0	0	0	0	0	0	0	0	0	0	0	0	1.1661	0.744186	0	0	0	0	0	0	1.6899
AGAATAGAGCGTCTAT-FCAImmP7536758	0	0	0	0	0	0	0	1.24849	0	0	0	0	0	0	0	0	0	0	0	0	0	0	1.24849	0	0	0	0	0	0	0	0	0	0	0	0	0	0	0	0	0	0	2.76698	0	0	0	0	0	0	0
AGAATAGAGTGCAAGC-FCAImmP7536758	0	0	0	0	0	0	0	0	0	0	1.31901	0	0	0	0	0	0	0	0	0	0	0	0	0	0	0	0	0	0	0	0	0	0	0	0	0	0	0	0	0	0	0	0	1.31901	0	0	0	2.22129	0
AGAATAGCACGGTGTC-FCAImmP7536758	0	0	0.972776	0	0	0	0	0	0	0	0	0	0	0	0	0	0	0	0	0	0	0	0	0	0	0	0	0	0	0	0	0	0	0	0	0	0	0	0	0	0.972776	0	0	0	0	0	0	0	1.78101
AGACGTTAGCAACGGT-FCAImmP7536758	0	0	0	0	0	0	0	0	0	0	0.98491	0.98491	0	0	0	0	0	0	0	0	0	1.7972	0	0	0	0	0	0	0	0	0	0	0	0	0	0	0	0	0	0	0	0	0	0	0	0	0	0	0
AGACGTTAGCCCGAAA-FCAImmP7536758	0	0	0	0	0	0	0	0	0	0	0	0	0	0	0	0	0	0	0	0	0	0	0	0	0	0	0	0	0	0	0	0	0	0	0	0	0	0	0	0	0	0.871637	0	0	0	0	0	0	1.33016
AGACGTTAGGATGGTC-FCAImmP7536758	0	0	0	0	0	0	0	0	0	0	0	0	0	0	0	0	0	0	0	0	0	0	0	0	0	0	0	0	0	0	0	0	0	0	0	0	0	0	0	0	1.23122	1.76658	0	0	0	0	0	0	1.76658
AGACGTTAGGTGATTA-FCAImmP7536758	0	0	1.353	0	0	0	0	0.889747	0	0	0	0	0	0	0	0	0	0	0	0	0	0	0	0	0	0	0	0	0	0	0	0	0	0	0	0	0	0	0	0	0	1.66838	0	0	0	0	0	0	0.889747
AGACGTTAGTACGTTC-FCAImmP7536758	0	0	0.992648	0	0	0	0	0	0	0	0	0	0	0	0	0	0	0	0	0	0	0	0	0	0	0	0	0	0	0	0	0	0	0	0	0	0	0	0	0	0	0.992648	0	0	0	0	0	0	0
AGACGTTCAGAGCCAA-FCAImmP7536758	0	0	1.11274	0	0	0	0	0	0	0	0	0	0	0	0	0	0	0	0	0	0	0	0	0	0	0	0	0	0	0	0	0.703764	0	0	0	0	0	0	1.62637	0	0	0	0	0	0	0	0	0	0
AGACGTTGTATAATGG-FCAImmP7536758	0	0.675194	0.675194	0	0	0	0	0	0	0	0.675194	0	0	0	0	0	0	0	0	0	0	1.0746	0	0	0	0	0	0	0	0	0	0	0	0	0	0	0	0	0	0	0	0	0	0	0.675194	0	1.0746	1.0746	0
AGACGTTGTCGGATCC-FCAImmP7536758	0	0	0	0	0	0	0	0	0	0	0	0	0	0	0	0	0	0	0	0	0	0	0	0	0	0	0	0	0	0	0	0	0	0	0	0	0	0	0	0	0	0.863149	0	0	0	0	1.63156	1.31941	0
AGACGTTTCGGATGTT-FCAImmP7536758	0	0	0	0	0	0	0	0	0	0	0	0	0	0	0	0	0	0	0	0	0	0	0	0	0	0	0	0	0	0	0	0	0	0	0.824787	0	0	0.824787	1.57778	0	0	1.27054	0	0	0	0	0	0	0
AGAGCGAAGGCCATAG-FCAImmP7536758	0	0	0	0	0	0	0	0	0	0	1.31045	0	0	0	0	0	0	0	0	0	1.31045	0	0	0	0	0	0	0	0	0	0	0	0	0	0	0	0	0	0	0	0	0	0	0	0	0	0	0	0
AGAGCGATCGGTGTTA-FCAImmP7536758	0	0	0	0	0.85499	0	0	0	0	0	0	0.85499	0	0	0	0	0	0	0	0	0	2.20917	0	0	0	0	0	0	0	0	0	0	0	0	0	0	0	0	0	0	0	0	0	0	0	0	1.62019	1.62019	0
AGAGCTTAGCCCAATT-FCAImmP7536758	0	0	0	0	0	0	0	0	0	0	0	0	0	0	0	0	0	0	0	0	0	0	0	0	0	0	0	0	0	0	0.864498	0.864498	0	0	0	0	0	1.87107	2.06294	0	0	2.93702	0	0	0	0	0	0	1.32112
AGAGCTTGTCCTGCTT-FCAImmP7536758	0	0	1.10485	0	0	0	0	0	0	0	0	0	0	0	0	0	0	0	0	0	0	0	0	0	0	0	0	0	0	0	0	0	0	0	0	0	0	1.39331	0	0	0	0	0	0	0	0	0	0	0.69783
AGAGCTTGTCTAGCCG-FCAImmP7536758	0	0	0.603797	0	0	0	0	0	0	0	0	0	0	0	0	0	0	0	0	0	0	0	0	1.46238	0.603797	1.24908	0	0	0	0	0	0	0	0	1.24908	0	0	0	0	0	0	0	0	0	0	0	0	0	0
AGAGCTTTCACCAGGC-FCAImmP7536758	0	0	0	0	0	0	0	0	0	0	0	0.890763	0	0	0	0	0	0	0	0	0	0	0	0	0	0	0	0	0	0	0	0	0	0	0	0	0	0	0	0.890763	0	0	0	0	0.890763	0	0	0	0
AGAGCTTTCCCTCTTT-FCAImmP7536758	0	0	0.849437	0	0	0	0	0	0	0	0	0	0	0	0	0	0	0	0	0	0	0	0.849437	0	0	0	0	0	0	0	0	0	0	0	0	0	0	0	0	0	1.302	0.849437	0	0	0	0	0	0	0
AGAGCTTTCGTTTGCC-FCAImmP7536758	0	0	0	0	0	0	0	2.47997	0	0	0	0	0	0	0	0	0	0	0	0	0	0	0	0	0	0	0	0	0	0	0	0	0	0	0	0	0	0	0	0	2.47997	2.47997	0	0	0	0	0	0	0
AGAGCTTTCTTGGGTA-FCAImmP7536758	0	0	0	0	0	0	0	0	0	0	0	0	0	0	0	0	0	0	0	0	0	0	0	0	0	0	0	0	0	0	0.989399	0	0	0	0	0	1.65327	2.61536	3.23866	1.9335	0	2.78542	0.612376	0	0	0	0	0	1.65327
AGAGTGGAGAGTCGGT-FCAImmP7536758	0	0	0	0	0	0	0	0	0	0	0	0	0	0	0	0	0	0	0	0	0	0	0	0	0	0	0	0	0	0	0	0	0	0	0	0	0	0	0.842451	0	0	0.842451	0	0	0	0	0	0	0.842451
AGAGTGGGTCCGAACC-FCAImmP7536758	0	0	0	0	0	0	0	0	0	0	0	0	0	0	0	0	0	0	0	0	0	0	0	0	0	0	0	0	0	0	0	0	0	0	0	0	0	0.731654	0	0.731654	0	1.67036	0	0	0	0	0	0	0.731654
AGAGTGGTCAATAAGG-FCAImmP7536758	0	0	0	0	0	0	0	0	0	0	0	0	0	0	0	0	0	0	0	0	0	0	0	0	0	0	0	0	0	0	0	0	0	0	0	0	0	1.22315	0.95497	0	0	0	0	0	0	0	0	0	0.587396
AGATCTGAGCTTTGGT-FCAImmP7536758	0	0	1.91551	0	0	0	0	0	0	0	0	0	0	0	0	0	0	0	0	0	0	0	0	0	0	0	0	0	0	0	0	1.35974	0	0	0	0	0	0	0	1.35974	0	2.53217	0	0	0	0	0	0	1.35974
AGATCTGCAAGTAGTA-FCAImmP7536758	0	0	0	0	0	0	0	0.55152	0	0	0	0	0	0	0	0	0	0	0	0	0.904938	0	0	0	0	0	0	0	0	0	0	0	0	0	0	0	0	0	0	0	0.904938	0	0	0	0	0	0	0	1.68924
AGATCTGCAATTGCTG-FCAImmP7536758	0	0	0.791173	0	0	0	0	0	0	0	0.791173	0.791173	0	0	0	0	0	0	0	0	0	0	0	0	0	0	0	0	0	0	0	0	0	0	0	0	0	0	0	0	0	0	0	0	0	0	0.791173	0	1.22729
AGATCTGTCCGTACAA-FCAImmP7536758	0	0	0	0	0	0	0	0	0	0	0	0	0	0	0	0	0	0	0	0	0.551957	0	0	0	0	0	0	0	0	0	0	0	0	0	0	0	0	0	0	0	0	0	0	0	0	0	0	0	0.551957
AGATCTGTCGGCATCG-FCAImmP7536758	0	0	0	0	0	0	0	0	0	0	0	0	0	0	0	0	0	0	0	0	0	0	0	0	0	0	0	0	0	0	0	0	0	0	0	0	0	1.09238	1.60196	0	0	0	0	0	0	0	0	0	0
AGATTGCAGTACATGA-FCAImmP7536758	0	0	0	0	0	0	0	0	0	0	0	1.28153	0	0	0	0	0	0	0	0	0	0	0	0	0	0	0	0	0	0	0	0	0	0	0	0	0	0	0	0	0	0	0	0	0	0	0	0	0
AGATTGCCATAAGACA-FCAImmP7536758	0	0	0	0	0	0	0	0	0	0	0	0	0	0	0	0	0	0	0	0	0	0	0	0	0	0	0	0	0	0	0	0	0	0	0	0	0	0	0	0	0	0	0	0	0	0	0	0.979685	0
AGATTGCGTGTAACGG-FCAImmP7536758	0	0	0	0	0	0	0	0	0	0	0	0	0	0	0	0	0	0	0	0	0	0	0	0	0	0	0	0	0	0	0	0	0	0	0	0	0.96396	0.96396	0	0	0.96396	0.96396	0	0	0	0	0	0	2.74718
AGATTGCTCAGCTTAG-FCAImmP7536758	0	0	0	0	0	0	0	0	0	0	0	0	0	0	0	0	0	0	0	0	0	0	0	0	0	0	0	0	0	0	0	0	0	0	0	0	0	0	1.77624	0	0	0	0	0	0	0	0	0	0.969209
AGCAGCCAGACAGAGA-FCAImmP7536758	0	0	0	0	0	0	0	0	0	0	0	0	0	0	0	0	0	0	0	0	0	0	0	0	0	0	0	0	0	0	0	0	0	0	0	0	0	0	0	0	0	0	0	0	0	0	0	0	1.3355
AGCAGCCAGGTGATAT-FCAImmP7536758	0	0	0.786781	0	0	0	0	0.786781	0	0	0	0	0	0	0	0	0	0	0	0	0	0	0	0	0	0	0	0	0	0	0	0.786781	0	0	0.786781	0	0	1.75531	0	0	0	0.786781	0	0	0	0	0	0	0.786781
AGCAGCCTCAAGATCC-FCAImmP7536758	0	0	0	0	0	0	0	1.5988	0	0	0	0	0	0	0	0	0	0	0	0	0	0	0	0	0	0	0	0	0	0	0	0	0	0	0	0	0	0	0	0	0	1.08976	0	0	0	0	0	0	0
AGCATACCATGTCGAT-FCAImmP7536758	0	0	1.57484	0	0	0	0	0	0	0.671662	0	0	0	0	0	0	0	0	0	0	1.06986	0	0	0	0	0	0	0	0	0	0.671662	0.671662	0	0	0	0	0	0	2.04153	1.06986	1.06986	1.57484	0	0	0	0	0	0	0
AGCATACTCCTAGTGA-FCAImmP7536758	0	0	1.74685	0	0	0	0	0	0	0	0	0	0	0	0	0	0	0	0	0	0	0	0	0	0	0	0	0	0	0	0	0	0	0.781219	0	0	0	0	0	0	0.781219	0.781219	0	0	0	0	0	0	0
AGCATACTCGCCATAA-FCAImmP7536758	0	0	1.23493	0	0	0	0	0	0	0	0	0	0	0	0	0	0	0	0	0	0	0	0	0	0	0	0	0	0	0	0	0.797087	0	0	0	0	0	1.77092	0.797087	0	0.797087	1.53841	0	0	0	0	0	0	0.797087
AGCCTAAAGCCCTAAT-FCAImmP7536758	0	0	1.08793	0	0	0	0	1.08793	0	0	0	0	0	0	0	0	0	0	0	0	0	0	0	0	0	0	0	0	0	0	0	0	0	0	0	0	0	1.08793	0	0	1.08793	1.08793	0	0	0	0	0	0	0
AGCCTAAAGTCCGTAT-FCAImmP7536758	0	0	0	0	0	0	0.763728	0	0	0	0.763728	0	0	0	0	0	0	0	0	0	0	0	0	0	0	0	0	0	0	0	0	0	0	0	0	0	0	0	0	0	0	0	0	0	0	0	1.19166	1.19166	0
AGCCTAACAGCATACT-FCAImmP7536758	0	0	0	0	0	0	0	0	0	0	0	0	0	0	0	0	0	0	0	0	0	0	0	1.24309	2.52648	0.972367	0	0	0	0	0	0	0	0	0	0	0	0	0	0	0	0	0	0	0	0	0	0	0.599989
AGCCTAACAGGGTATG-FCAImmP7536758	0	0	1.64072	0	0	0	0	0	0	0	0	0	0	0	0	0	0	0	0	0	0	0	0	0	0	0	0	0	0	0	0	0	0	0	0	0	0	0	0	0	0	0	0	0	0	0	0	0	1.12475
AGCCTAATCAACGAAA-FCAImmP7536758	0	0	1.15363	0	0	0	0	0	0	0	0	0	0	0	0	0	0	0	0	0	0	0	0	0	0	0	0	0	0	0	0	0	0	0	0	0	0	0	0	0	0.734689	0	0	0	0	0	0	0	1.15363
AGCCTAATCCTTCAAT-FCAImmP7536758	0	0	0	0	0	0	0	0	0	0	0	0.662838	0	0	0	0	0	0	0	0	0	0.662838	0	0	0	0	0	0	0	0	0	0	0	0	0	0	0	0	0	0	0	0	0	0	0	0	1.05799	1.05799	0
AGCCTAATCTGTTTGT-FCAImmP7536758	0	0	1.92129	1.07952	0	0	0	0	0	0	0	0	0	0	0	0	0	0	0	0	0	0	0	0	0	0	0	0	0	0	0	0	0	0	0	0	0	0	0	0	0	0	0	0	0	0	0	0	1.58648
AGCGGTCAGATGCCTT-FCAImmP7536758	0	0	1.21573	0	0	0	0	0	0	0	0	0	0	0	0	0	0	0	0	0	0	0	0	0	0	0	0	0	0	0	0	0	0	0	0	0	0	0	0	0	0	0.782247	0	0	0	0	0	0	1.51713
AGCGGTCCAACGATGG-FCAImmP7536758	0	0	0	0	0	0	0	0	0	0	0	0	0	0	0	0	0	0	0	0	0	2.07582	0	0	0	0	0	0	0	0	0	0	0	0	0	0	0	0	0	0	0	0	0	1.50086	0	0	1.8291	0	1.00897
AGCGGTCGTTCTGAAC-FCAImmP7536758	0	0	0	0	0	0	0.846765	0	0	0	1.2986	1.84504	0	0	0	0	0	0	0	0	0	0	0	0	0	0	0	0	0	0	0	0	0	0	0	0	0	0	0	0	0.846765	0	0.846765	0.846765	0	0	0.846765	0	0.846765
AGCGGTCTCTCCCTGA-FCAImmP7536758	0	0	0	0	0	0	0	0	0	0	0	0	0	0	0	0	0	0	0	0	0	0	0	0	0	0	0	0	0	0	0	0	0	0	0	0	0	1.52844	0	0	0	0	0	0	0	0	0	0	0
AGCGGTCTCTGTCAAG-FCAImmP7536758	0	0	1.01701	0	0	0	0	0	0	0	0	0	0	0	0	0	0	0	0	0	1.01701	0	0	0	0	0	0	0	0	0	0	0	0	0	0	0	1.51068	2.08687	0	0	0	0	0	0	0	0	0	0	1.51068
AGCGTATAGAGTAATC-FCAImmP7536758	0	0	0.41908	0	0	0	0	0	0	0	0	0	0	0	0	0	0	0	0	0	0	0	0	0	0	0	0	0	0	0	0	0	0	0	0	0	0	0	0	0	0	0.41908	0	0	0	0	0	0	0.41908
AGCGTATAGTTATCGC-FCAImmP7536758	0	0	1.7752	0	0	0	0	0	0	0	0	0	0	0	0	0	0	0	0	0	0	0	0	0	0	0.683246	0	0	0	0	0	0	0	0	0	0	0	1.08539	0	0	0	0.683246	0	0	0	0	0	0	0.683246
AGCGTATCAGCGTTCG-FCAImmP7536758	0	0	0	0	0	0	0	0	0	0	0	1.69351	0	0	0	0	0	0	0	0	0	0	0	0	0	0	0	0	0	0	0	0	0	0	0	0	0	0	0	0	0	0	0	0.908061	0	0	0	1.93413	1.376
AGCGTATGTTAAGACA-FCAImmP7536758	0	0	0	0	0	0	0	0	0	0	0	0	0	0	0	0	0	0	0	0	0	0	0	0	0	0	0	0	0	0	2.08117	0	0	1.50562	0	1.01286	0	0	0	0	0	0	0	0	0	0	0	0	0
AGCGTCGAGCACGCCT-FCAImmP7536758	0	0	0	0	0	0	0	0	0	0	0	0	0	0	0	0	0	0	0	0	0	0	0	0	0	0	0	0	0	0	0	0	0	0	0	0	0	0	0	0	1.01208	0	0	0	0	0	0	0	2.58469
AGCGTCGAGTTACGGG-FCAImmP7536758	0	0	0	0	0	0	0	0	0	0	0	0	0	0	0	0	0	0	0	0	0	0	0	0	0	0	0	0	0	0	0	0	0	1.07441	0	0	0	1.07441	0	0	0	1.58033	1.07441	0	0	0	0	0	1.58033
AGCGTCGCACATTTCT-FCAImmP7536758	0	0	1.70385	0	0	0	0	0	0	0	0	0	0	0	0	0	0	0	0	0	0	0	0	0	0	0	0	0	0	0	0	0	0	0	0	0	0	0	0.915631	0	0	1.38547	0	0	0	0	0	0	0
AGCGTCGTCAACCAAC-FCAImmP7536758	0	0	0	0	0	0	0	0	0	0	0.860621	0	0	0	0	0	0	0	0	0	0	0.860621	0	0	0	0	0	0	0	0	0	0	0	0	0	0	0	0	0	0	0	0	0	0	0	0	1.31621	0	0
AGCGTCGTCGAGGTAG-FCAImmP7536758	0	0	0	0	0	0	0	0.830076	0	0	0	0	0	0	0	0	0	0	0	0	0	0	0	0	0	0.830076	0	0	0	0	0	0	0	0	0	0	0	0	1.27731	0	0	2.17031	0	0	0.830076	0	0	0	0
AGCGTCGTCTCATTCA-FCAImmP7536758	0	0	0	0	0	0	0	0	0	0	0	0	0	0	0	0	0	0	0	0	0	0	0	0	0	0	0	0	0	0	0	0	0	0	0	0	0	0	0	0	0	0	0	0	0	0	0	0	0
AGCTCTCAGAACTCGG-FCAImmP7536758	0	0	2.22963	0	0	0	0	0	0	0	0	0	0	0	0	0	0	0	0	0	0	0	0	0	0	0	0	0	0	0	0	0	0	0	0	0	0	0	0	0	0	1.87656	0	0	0	0	0	0	2.3683
AGCTCTCCATGTAGTC-FCAImmP7536758	0	0	0	0	0	0	0	0	0	0	0	0	0	0	0	0	0	0	0	0	0	0	0	0	0	1.07913	0	0	0	0	0	0	0	0	0	0	0	0	0	0	0	0	0	0	0	0	0	0	0
AGCTTGAAGACTACAA-FCAImmP7536758	0	0	0.929326	0	0	0	0	0.929326	0	0	0	0	0	0	0	0	0	0	0	0	0	0	0	0	0	0	0	0	0	0	0	0	0	0	0	0	0	0	0	0	0	1.40256	0	0	0	0	0	0	1.96448
AGCTTGAAGATAGTCA-FCAImmP7536758	0	0	0	0	0	0	0	0	0	0	0	0	0	0	0	0	0	0	0	0	0	0	0	0	0	0	0	0	0	0	0	0	0	0	0	0	0	0.718691	2.3481	0	0	0.718691	0	0	0	0	0	0	0
AGCTTGAAGGACGAAA-FCAImmP7536758	0	0	0.979685	0	0	0	0	0	0	0	0	0	0	0	0	0	0	0	0	0	0	0	0	0	0	0	0	0	0	0	0	0	0	0	0	0	0	0	0	0	0.605304	0	0	0	0	0	0	0	2.13845
AGCTTGAAGTACTTGC-FCAImmP7536758	0	0	1.21765	0	0	0	0	0	0	0	0	0	0	0	0	0	0	0	0	0	0	0	0	0	0	0	0	0	0	0	0.583937	0	0	0	0	0	1.21765	0	0	0	0.950177	1.75068	0	0	0	0	0	0	0
AGCTTGATCGGTTCGG-FCAImmP7536758	0	0	0	0	0	0	0	0.507567	0	0	0	0	0	0	0	0	0	0	0	0	0	0	0	0	0	0	0.507567	0	0	0	1.46006	0.507567	0	0	0	0	2.60739	1.93891	4.87722	0	0	0.842639	0	0	0	0	0	0	0
AGCTTGATCTGAGGGA-FCAImmP7536758	0	0	0	0	0	0	0	0	0	0	0	0	0	0	0	0	0	0	0	0	0	0	0	0	0	0	0	0	0	0	0	0	0	0	0	0	0	0	0	0	0	0.769778	0	0	0	0	0	0	1.72938
AGGCCACAGCCCAGCT-FCAImmP7536758	0	0	0	0	0	0	0	0	0	0	0.85468	1.30867	0	0	0	0	0	0	0	0	0	0	0	0	0	0	0	0	0	0	0	0	0	0	0	0	0	0	0	0	0	0	0	0	0	0	2.04809	0.85468	0
AGGCCGTAGAACTGTA-FCAImmP7536758	0	0	0	0	0	0	0	0	0	0	1.22831	0	0	0	0	0	0	0	0	0	0	2.57088	0	0	0	0	0	0	0	0	0	0	0	0	0	0	0	0	0	0	0	0	0	1.22831	0	0	1.22831	0	0
AGGCCGTAGGTAGCTG-FCAImmP7536758	0	0	0.825435	0	0	0	0	0	0	0	0	0	0	0	0	0	0	0	0	0	0	0	0	0	0	0	0	0	0	0	0	0	0	0	0	0	0	0	0	0	0	0.825435	0	0	0	0	0	0	0
AGGCCGTAGTGAATTG-FCAImmP7536758	0	0	0	0	0	0	0	0	0	0	0	0	0	0	0	0	0.698541	0	0	0	0.698541	0	0	0	0	0	0	0	0	0	0	0	0	0	0	0	0	0.698541	0	0	0	0	0	0	0	0	0	0	0
AGGCCGTCATTGGTAC-FCAImmP7536758	0	0	1.04022	0	0	0	0	0	0	0	0	0	0	0	0	0	0	0	0	0	0	0	0	0	0	0	0	0	0	0	0	0	0	0	0	0	0	0	0	0	0	0	0	0	0	0	0	0	2.31739
AGGCCGTGTACGACCC-FCAImmP7536758	0	0	1.14816	0	0	0	0	0	0	0	0	0	0	0	0	0	0	0	0	0	0	0	0	0	0	0	0	0	0	0	0	0	0	0	0	0	0	0	0	0	0	0	0	0	0	0	0	0	3.28947
AGGCCGTGTTGTCTTT-FCAImmP7536758	0	0	0	0	0	0	0	0	0	0	1.42289	1.42289	0	0	0	0	0	0	0	0	0	0.945677	0	0	0	0	0	0	0	0	0	0	0	0	0	0	0	0	0	0	0	0	0	0	0.945677	0	0.945677	0	0
AGGGAGTCACTTCTGC-FCAImmP7536758	0	0	0	0	0	0	0	0	0	0	0	1.90838	0	0	0	0	0	0	0	0	0	0.89017	0	0	0	0	0	0	0	0	0	0	0	0	0	0	0	0	0	0	0	0	0	0	0	0	0.89017	0	0
AGGGAGTCATTCCTGC-FCAImmP7536758	0	0	0.885961	0	0	0	0	0	0	0	0	0	0	0	0	0	0	0	0	0	0	0	0	0	0	0	0	0	0	0	0	0	0	0	0	0	0	2.39582	0	0	0	1.34824	0	0	0	0	0	0	1.34824
AGGGAGTTCCCTCTTT-FCAImmP7536758	0	0	0	0	0	0	0	0	0	0	0	0	0	0	0	0	0	0	0	0	0	0	0	0	0	0	0	0	0	0	0	0	0	0	0	0	0	1.31461	0	0	0	1.86356	0	0	0	0	0	0	2.47597
AGGGATGAGGCGACAT-FCAImmP7536758	0	0	0	0	0	0	0	0	0	0	1.03821	0	0	0	0	0	0	0	0	0	0	0	0	0	0	0	0	0	0	0	0	0	0	0	0	0	0	0	0	0	0	0	0	0	0	0	0	0	1.5365
AGGGATGAGGTACTCT-FCAImmP7536758	0	0	0	0	0.345282	0	0	0	0	0	0	0	0	0	0	0	0	0	0	0	0	0	0	1.55	1.35756	0.601457	0	0	0	0	0	0	0	0	0	0	0	0.345282	0	0	0	0	0.345282	0	0	0	0	0	0.345282
AGGGATGAGTTGTAGA-FCAImmP7536758	0	0	0	0	0	0	0	0	0	0	0	0	0	0	0	0	0	0	0	0	0	0	0	0	0	0	0	0	0	0	0	0	0	0	0	0	0	0	0	0	1.77651	0	0	0	0	0	0	0	0
AGGGATGCAGTTCATG-FCAImmP7536758	0	0	0.867531	0	0	0	0	0	0	0	0	0	0	0	0	0	0	0	0	0	0	0	0	0	0	0	0	0	0	0	0	0	0	0	0	0	0	0	0.867531	0	0	0	0	0	0	0	0	0	0
AGGGATGGTAGCAAAT-FCAImmP7536758	0	0	0	0	0	0	0	0	0	0	0	0	0	0	0	0	0	0	0	0	0	0	0	0	0	0	0	0	0	0	0	0	0	0	0	0	0	2.15999	0	0	0.929883	3.54826	0	0	0	0	0	0	0
AGGGATGGTTAGGGTG-FCAImmP7536758	0	0	2.13383	0	0	0	0	0	0	0	0	0	0	0	0	0	0	0	0	0	0	0.912052	0	0	0	0	0	0	0	0	0	0	0	0	1.38099	0	0	0	0	0.912052	0	0.912052	0	0	0	0	0	0	0
AGGGATGTCATCGATG-FCAImmP7536758	0	0	0.556781	0	0	0	0	0	0	0	0	0	0	0	0	0	0	0	0	0	0	0	0	0	0	0	0	0	0	0	0	0	0	0	0	0	0	0	0.912319	0	0.556781	0.556781	0	0	0	0	0	0	0.912319
AGGGTGAAGAGCTATA-FCAImmP7536758	0	0	0	0	1.40141	0	0	0	0	0	0	0	0	0	0	0	0	0	0	0	0	0	0	0	0.9284	0	0	0	0	0	0	0	0	0	0	0	0	0	0	0	0	0	0	0.9284	0	0	1.40141	0	0
AGGGTGACAAGGACTG-FCAImmP7536758	0	0	0.940222	0	0	0	0	0	0	0	0	0	0	0	0	0	0	0	0	0	0	0	0	0	0	0	0	0	0	0	0	0	0	0	0.940222	0	0	0	0	0	0	0	0	0	0	0	0	0	0
AGGGTGACACCTTGTC-FCAImmP7536758	0	0	0	0	0	0	0	1.34309	0	0	0	0	0	0	0	0	0	0	0	0	0	0	0	0	0	0	0	0	0	0	0	0	0	0	1.34309	0	0	0	0	0	0	0.881877	0	0	0	0	0	0	0.881877
AGGGTGACACGCTTTC-FCAImmP7536758	0	0	1.55706	0	0	0	0	0	0	0	0	0	0	0	0	0	0	0	0	0	0	0	0	0	0	0	0	0	0	0	0	0	0	0	0.810167	0	0	1.25178	2.13885	0	0	1.25178	0	0	0	0	0	0	0
AGGGTGATCACAGGCC-FCAImmP7536758	0	0	1.07709	0	0	0	0	0	0	0	0	0	0	0	0	0	0	0	0	0	0	0	0	0	0	0	0	0	0	0	0	0	0	0	0	0	0	0	0	0	0	0	0	0	0	0	0	0	1.07709
AGGGTGATCTGCTGTC-FCAImmP7536758	0	0	1.23389	0	0	0	0	0	0	0	0	0	0	0	0	0	0	0	0	0	0	0	0	0	0	0	0	0	0	0	0	0	0	0	0	0	0	0	0	0	0.796284	0.796284	0	0	0	0	0	0	1.53727
AGGTCATCACGGCGTT-FCAImmP7536758	0	0	0	0	0	0	0	0	0	0	0	0	0	0	0	0	0	0	0	0	0	0	0	0	0	0	0	0	0	0	0	0	0	0	0	0	0	0	0	0	0.696413	1.10296	0	0	0	0	0	0	0
AGGTCATGTACGCACC-FCAImmP7536758	0	0	0	0	0	0	0	0	0	0	0	0	0	0	0	0	0	0	0	0	0	0	0	0	0	0	0	0	0	0	0	0	0	0	0	0	0	0	0	0	0	0.817161	0	0	0	0	0	0	0
AGGTCATGTCTAGCGC-FCAImmP7536758	0	0	0.838929	0	0	0	0	0	0	0	0	0	0	0	0	0	0	0	0	0	0	0	0	0	0	0	0	0	0	0	0	0	0	0	0.838929	0	0	0	0	0	0	0	0	0	0	0	0	0	0
AGGTCCGCAGACAAAT-FCAImmP7536758	0	0	0	0	0	0	0	0	0	0	0	0	0	0	0	0	0	0	0	0	0	0	0	0	0	0	0	0	0	0	0	0	0	0	0	0	0	0	0	0	0	0	0	0	0	0	0	0	1.28729
AGGTCCGCATAGTAAG-FCAImmP7536758	0	0	1.90891	0	0	0	0	0	0	0	0	0	0	0	0	0	0	0	0	0	0	0	0	0	0	0	0	0	0	0	0	0	0	0	0	0	0	0	0	0	0.971397	0.599285	0	0	0	0	0	1.24198	0
AGTAGTCAGCTTATCG-FCAImmP7536758	0	0	0.931418	0	0	0	0	0	0	0	0	0	0	0	0	0	0	0	0	0	0.570445	0	0	0	0	0	0	0	0	0	0	0	0	0	0	0	0	0	0	0	0	0	0.570445	0	0	0	0	0	1.578
AGTAGTCAGGAACTGC-FCAImmP7536758	0	0	0.757838	0	0	0	0	0	0	0	0	0	0	0	0	0	0	0	0	0	0	0	0	0	0	0	0	0	0	0	0	0	0	0	0	0	0	0	0	0	0	1.89736	0	0	0	0	0	0	0
AGTAGTCCAGGTGCCT-FCAImmP7536758	0	0	0	0	0	0	0	0	0	0	0	0	0	0	0	0	0	0	0	0	0	0	0	0	0	0	0	0	0	0	0	0	0	0	0	0	0	0	0	0	0	0	0	0	0	0	0	0	0
AGTAGTCGTTCAGCGC-FCAImmP7536758	0	0	0.917884	0	0	0	0	0	0	0	0	0	0	0	0	0	0	0	0	0	0	0	0	0	0	0	0	0	0	0	0	0	0	0	0	0	0	2.14241	0	0	0.917884	0	0	0	0	0	0	0	0.917884
AGTCTTTCAATGTAAG-FCAImmP7536758	0	0	0	0	0	0	0	0	0	0	1.09928	0.693648	0	0	0	0	0	0	0	0	0	0	0	0	0	0	0	0	0	0	0	0	0	0	0	0	0	0	0	0	0	0	0	0.693648	0.693648	0	1.09928	0.693648	0.693648
AGTCTTTCAGTGAGTG-FCAImmP7536758	0	0	0	0	0	0	0	0	0	0	0	0	0	0	0	0	0	0	0	0	0	0	0	0	0	0	0	0	0	0	0	0	0	0	0	0	0	0	0	0	0	1.80014	0	0	0	0	0	0	1.80014
AGTCTTTGTCTAAAGA-FCAImmP7536758	0	0	1.23892	0	0	0	0	0.80018	0	0	0	0	0	0	0	0	0	0	0	0	0	0	0	0	0	0	0	0	0	0	0	0	0	0	0	0	0	0	0	0	0	0	1.23892	0	0	0	0	0	1.23892
AGTCTTTGTGTGAAAT-FCAImmP7536758	0	0	1.0401	0	0	0	0	1.0401	0	0	0	0	0	0	0	0	0	0	0	0	0	0	0	0	0	0	0	0	0	0	0	0	0	0	0	0	0	0	0	0	0	1.0401	0	0	0	0	0	0	2.11842
AGTGAGGAGCCCAATT-FCAImmP7536758	0	0	0	0	0	0	0	0	0	0	0	0	0	0	0	0	0	0	0	0	0	0	0.862515	0	0	0	0	0	0	0	0	0	0	0	0	0	0	0	0	0	0	0	0	0	0.862515	0	0	0	0
AGTGAGGAGTAGATGT-FCAImmP7536758	0	0	0	0	0	0	0	0	0	0	0	1.67211	0	0	0	0	0	0	0	0	0	0	0	0	0	0	0	0	0	0	0	0	0	0	0	0	0	0	0	0	0	0	0	0	0	0.732775	0.732775	0	0
AGTGAGGAGTGGTAGC-FCAImmP7536758	0	0	0	0	0	0	0	0	0	0	1.2748	1.81742	0	0	0	0	0	0	0	0	0	2.42586	0	0	0	0	0	0	0	0	0	0	0	0	0	0	0	0	0	0	0	0	0	0	0	0	1.2748	0.828112	0
AGTGAGGGTTGGGACA-FCAImmP7536758	0	0	0.659258	0	0	0	0	0	0	0	0.659258	1.33502	0	0	0	0	0	0	0	0	0	0	0	0	0	0	0	0	0	0	0	0	0	0	0	0	0	0	0.659258	0	0	0.659258	0	0	0	0	0	0	0
AGTGAGGTCTCTAAGG-FCAImmP7536758	0	0	0	0	0.852899	0	0	0	0	0	0	0	0	0	0	0	0.852899	0	0	0	0	0	0	0	0	0	0	0	0	0	0	0	0	0	0	0	0	0	0	0	0	0	0	0.852899	0	0.852899	0	0	0.852899
AGTGGGAAGCTCCCAG-FCAImmP7536758	0	0	0	0	0	0	0	0	0	0	1.94113	0	0	0	0	0	0	0	0	0	0	0	0	0	0	0	0	0	0	0	0	0	0	0	0	0	0	0	0	0	0	0	0	0	0	0	0	0	0
AGTGGGACATCGGAAG-FCAImmP7536758	0	0	0.897253	0	0	0	0	0	0	0	0	0	0	0	0	0	0	0	0	0	0	0	0	0	0	0	0	0	0	0	0.897253	0	0	0	0	0	0	0	0	0	0	0.897253	0	0	0	0	0	0	3.18824
AGTGGGAGTGATAAGT-FCAImmP7536758	0	0	1.1464	0	0	0	0	0	0	1.1464	0	0	0	0	0	0	0	0	0	0	0	0	0	0	0	0	0	0	0	0	0	0	0	0	0	0	0	0	2.00694	0	0	3.20337	0	0	0	0	0	0	0
AGTGGGAGTGTTAAGA-FCAImmP7536758	0	0	0	0	0	0	0	0	0	0	0	0.943084	0	0	0	0	0	0	0	0	0	0	0	0	0	0	0	0	0	0	0	0	0	0	0	0	0	0	0.943084	0	0	0	0	0	0	0	0	1.41968	0
AGTGGGATCCGTTGTC-FCAImmP7536758	0	0	0	0	0	0	0	0	0	0	0	0	0	0	0	0	0	0	0	0	0	0	0	0	0	0	0	0	0	0	0	0	0	0	0	0	0	0	0	0	0	1.54341	0	0	0	0	0	0	0
AGTGGGATCCTTGCCA-FCAImmP7536758	0	0	0	0	0	0	0	0	0	0	0.887135	0.887135	0	0	0	0	0	0	0	0	0	0	0	0	0	0	0	0	0	0	0	0	0	0	0	0	0	0	0	0	0	0	0	0	0	0.887135	1.66478	1.66478	0
AGTGGGATCGCCTGAG-FCAImmP7536758	0	0	0	0	0	0	0	0	0	0	0	0	0	0	0	0	0	0	0	0	0	0	0	0	0	0	0	0	0	0	1.34097	1.34097	0	1.05842	0.663157	0	0	0	0	0	0	1.05842	0	0	0	0	0	0	0
AGTGGGATCTGCGTAA-FCAImmP7536758	0	0	0	0	0	0	0	0	0	0	0	1.02611	0	0	0	0	0	0	0	0	0	0	0	0	0	0	0	0	0	0	0	0	0	0	0	0	0	0	0	0	0	0	1.02611	1.02611	0	1.52178	1.02611	0	1.52178
AGTGTCAAGCGATGAC-FCAImmP7536758	0	0	1.76148	0	0	0	0	0.790843	0	0	0	0.790843	0	0	0	0	0	0	0	0	0	0	0	0	0	0	0	0	0	0	0	0	0	0	0	0	0	1.22686	0	0	0	2.4721	0	0	0	0	0	0	1.76148
AGTGTCACATCTCCCA-FCAImmP7536758	0	0	0	0	0	0	0	0	0	0	0	0	0	0	0	0	0	0	0	0	0	0	0	0	0	0	0	0	0	0	0	0	0	0	0	0	0	0	0	0	0	0	0	0.883955	0	0	0	0	0
AGTGTCATCCGTAGTA-FCAImmP7536758	0	0	0	0	0	0	0	0	0	0	0	0.805551	0	0	0	0	0	0	0	0	0	0	0	0	0	0	0	0	0	0	0	0	0	0	0	0	0	0	2.38908	0	0	0	0	0	0	0	0	0	0
AGTTGGTCACGCTTTC-FCAImmP7536758	0	0	0	0	0	0	0	0.80323	0	0	0	0	0	0	0	0	0	0	0	0	0	0	0	0	0	0	0	0	0	0	0	0	0	0	0	0	0	0	0	0	0.80323	0.80323	0	0	0	0	0	0	0
AGTTGGTGTTATTCTC-FCAImmP7536758	0	0	0	0	0	0	0	0	0	0	0	0	0	0	0	0	0	0	0	0	0	0	0	0	0	0	0	0	0	0	0	0	0	0	0	0	0	0	0	0	0	0	0	0	0	0	0.750977	0	0
AGTTGGTGTTGATTCG-FCAImmP7536758	0	0	0	0	0	0	0	0	0	0	0	1.26195	0	0	0	0	0	0	0	0	0	0	0	0	0	0	0	0	0	0	0	0	0	0	0	0	0	0	0	0	0	0	1.26195	0	0	0	0	1.26195	0
ATAACGCAGGCGACAT-FCAImmP7536758	0	0	0	0	0	0	0	0	0	0	0	1.05873	0	0	0	0	0	0	0	0	0	0	0	0	0	0	0	0	0	0	1.05873	0	0	0	0	0	0	0	0	0	0	0	0	0	0	0	0	0.663385	0
ATAACGCCAAACCTAC-FCAImmP7536758	0	0	0	0	0	0	0	0	0	0	0	0	0	0	0	0	0	0	0	0	0	0	0	0	0	0	0	0	0	0	0	0	0	0	0	0	0	0	2.0268	0	0	0	0	0	0	0	0	0	0
ATAACGCCAAGCGATG-FCAImmP7536758	0	0	0.948381	0	0	0	0	0	0	0	0	0	0	0	0	0	0	0	0	0	0	0	0	0	0	0	0	0	0	0	0	0	0	0	0	0	0	1.74826	0	0	0.948381	1.42625	0	0	0	0	0	0	0.948381
ATAACGCCAGCGAACA-FCAImmP7536758	0	0	2.24829	0	0	0	0	0	0	0	0	0	0	0	0	0	0	0	0	0	0.793089	0	0	0	0	0	0	0	0	0	0	0	0	0	0	0	0	0	0	0	0	0	0	0	0	0	0	0	1.22977
ATAACGCCAGTTCATG-FCAImmP7536758	0	0	0	0	0	0	0	0	0	0	0	0	0	0	0	0	0	0	0	0	0	0	0	0	0	0	0	0	0	0	0	0	0	0	0	0	0	0	0	0	0.791107	0	0	0	0	0	0	0	1.52986
ATAACGCGTCGAACAG-FCAImmP7536758	0	0	0	0	0	0	0	0.975651	0	0	0	0	0	0	0	0	0	0	0	0	0	0	0	0	0	0	0	0	0	0	0	0	0	0	0	0	0	1.45996	0	0	0	2.22619	0	0	0	0	0	0	1.78485
ATAACGCGTCGCATAT-FCAImmP7536758	0	0	0	0	0	0	0	0	0	0	0	0	0	0	0	0	0	0	0	0	0	0	0	1.51488	3.57516	0.946737	0	0	0	0	0.332408	0	0	0	0.332408	0.780684	0	0	0	0	0	0	0	0	0	0	0	0	0
ATAAGAGAGGTAAACT-FCAImmP7536758	0	0	0	0	0	0	0	0	0	0	0	0.496854	0	0	0	0	0	0	0	0	0	0	0	1.91573	2.00626	1.07522	0	0	0	0	0	0.496854	0	0	0	0	0	0	0	0	0	0	0	0	0	0	0	0	0.496854
ATAAGAGTCATGCTCC-FCAImmP7536758	0	0	1.18839	0	0	0	0	0	0	0	0	0	0	0	0	0	0	0	0	0	0	0	0	0	0	0	0	0	0	0	0	0	0	0	0	0	0	0	0	0	0	0	0	0	0	0	0	0	0.761227
ATAGACCAGCCAACAG-FCAImmP7536758	0	0	1.20532	0	0	0	0	0	0	0	0	0	0	0	0	0	0	0	0	0	0	0	0	0	0	0	0	0	0	0	2.08112	0	0	0	0	0	0.774223	0	3.14455	0	0	1.20532	0	0	0	0	0	0	0.774223
ATAGACCGTATCACCA-FCAImmP7536758	0	0	1.70373	0	0	0	0	0	0	0	0	0	0	0	0	0	0	0	0	0	0	0	0	0	0	0	0	0	0	0	0	0	0	0	0	0	0	0	0	0	1.70373	3.82742	0	0	0	0	0	0	1.70373
ATAGACCGTTCATGGT-FCAImmP7536758	0	0	0	0	0	0	0	0	0	0	1.03084	1.03084	0	0	0	0	0	0	0	0	0	1.52754	0	0	0	0	0	0	0	0	0	0	0	0	0	0	0	0	0	0	1.03084	0	0	0	0	0	1.03084	1.03084	0
ATAGACCTCACCCTCA-FCAImmP7536758	0	0	0.851896	0	0	0	0	0	0	0	0	0	0	0	0	0	0	0	0	0	0	0	0	0	0	0	0	0	0	0	0	0	0	0	0	0	0	0.851896	0.851896	0	0	0	0	0	0	0	0	0	0
ATAGACCTCCCAACGG-FCAImmP7536758	0	0	0	0	0	0	0	0	0	0	0	0	0	0	0	0	0	0	0	0	0	0	0	0	0	0	0	0	0	0	0	0	0	0	0	0	0	0	0	0	1.45415	2.02309	0	0	0	0	0	0	0
ATCACGAAGCACACAG-FCAImmP7536758	0	0	1.48073	0	0	0	0	0	0	0	0	0	0	0	0	0	0	0	0	0	0	0	0	0	0	0	0	0	0	0	0	0	0	0	0	0	0	0	0	0	0.992541	0.992541	0	0	0	0	0	0	0.992541
ATCACGAAGGCTATCT-FCAImmP7536758	0	0	0	0	0	0	0	0	0	0	0	0	0	0	0	0	0	0	0	0	0	0	0	0	0	0.930162	0	0	0	0	0	0	0	0	0	0	0	0.930162	0	0	1.4036	1.4036	0	0	0	0	0	0	0
ATCACGACATCGGTTA-FCAImmP7536758	0	0	1.2418	0	0	0	0	0	0	0	0	0	0	0	0	0	0	0	0	0	0	0	0	0	0	0	0	0	0	0	0	0	0	0	0	0	0	1.77896	0	0	0	0	0	0	0	0	0	0	0
ATCACGACATGCCTTC-FCAImmP7536758	0	0	2.43927	0	0	0	0	0	0	0	0	0	0	0	0	0	0	0	0	0	0	0	0	0	0	0	0	0	0	0	0	0	0	0	0	0	0	0	0.716113	0	0.716113	1.12912	0	0	0	0	0	0	1.82975
ATCACGAGTCCAGTTA-FCAImmP7536758	0	0	1.16877	0	0	0	0	0	0	0	0	0	0	0	0	0	0	0	0	0	0	0	0	0	0	0	0	0	0	0	0	0	0	0	0	0	0	0	0	0	0	1.46489	0	0	0	0	0	0	2.66083
ATCACGAGTTAAAGTG-FCAImmP7536758	0	0	0	0	0	0	0	0	0	0	0	0	0	0	0	0	0	0	0	0	0	0	0	0	0	0	0	0	0	0	0	0	0	0	0	0	0	0	1.01645	0	0	0	1.01645	0	0	0	0	0	1.01645
ATCATCTAGACCGGAT-FCAImmP7536758	0	0	0	0	0	0	0	0	0	0	0	0	0	0	0	0	0	0	0	0	0	0	0	0	0	0	0	0	0	0	0	0	0	0	0	0	0	1.72349	0	0	0	1.19454	0	0	0	0	0	0	0
ATCATCTAGTGGCACA-FCAImmP7536758	0	0	0.747331	0	0	0	0	0.747331	0	0	0	0	0	0	0	0	0	0	0	0	0	0	0	0	0	0	0	0	0	0	0	0	0	0	0	0	0	0.747331	0	0	0.747331	0	0	0	0.747331	0	0	0	0
ATCATCTTCAGATAAG-FCAImmP7536758	0	0	0	0	0	0	0.837514	0	0	0	0	0.837514	0	0	0	0	0	0	0	0	0	0.837514	0	0	0	0	0	0	0	0	0	0	0	0	0	0	0	0	0	0	0	0	0	0	0	0.837514	1.28681	0.837514	0
ATCATGGAGATGCCTT-FCAImmP7536758	0	0	0.977405	0	0	0	0	0	0	0	0	0	0	0	0	0	0	0	0	0	0	0	0	0	0	0	0	0	0	0	0	0	0	0	0	0	0	1.78719	0	0	0	1.46212	0	0	0	0	0	0	2.03211
ATCATGGCAAGAAAGG-FCAImmP7536758	0	0	0	0	0	0	0	0	0	0	0	0	0	0	0	0	0	0	0	0	0.875294	0	0	2.70777	1.88682	0	0	0	0	0	0	0	0	0	0	0	0	0	0	0	0	0	0	0	0	0	0	0	0
ATCATGGCACCGATAT-FCAImmP7536758	0	0	0	0	0	0	0	0	0	0	0	0	0	0	0	0	0	0	0	0	0	0	0	0	0	0	0	0	0	0	0	0	0	0	0	0	0	1.69435	0.908679	0	0	1.93502	0	0	0	0	0	0	0
ATCATGGTCAGAGACG-FCAImmP7536758	0	0	1.45547	0	0	0	0	0	0	0	0	0	0	0	0	0	0	0	0	0	0	0	0	0	0	0	0	0	0	0	0	0	0	0	0	0	0	0	0.599729	0	0.599729	1.90975	0	0	0	0	0	0	1.24268
ATCATGGTCCTGCAGG-FCAImmP7536758	0	0	1.22237	0	0	0	0	0	0	0	0	0	0	0	0	0	0	0	0	0	0	0	0	0	0	0	0	0	0	0	0	0	0	0	0	0	0	0	0.787368	0	1.22237	1.22237	0	0	0	0	0	0.787368	0
ATCATGGTCGCCATAA-FCAImmP7536758	0	0	0	0	0	0	0	0	0	0	0	0	0	0	0	0	0	0	0	0	0	0	0	0	0	0	0	0	0	0	2.10617	1.22542	0	0	0	0	1.22542	2.10617	3.22111	0	0	0	0	0	0	0	0	0	0
ATCCACCAGCCCAGCT-FCAImmP7536758	0	0	0	0	0	0	0.868975	0	0	0	0	1.32679	0	0	0	0	0	0	0	0	0	0	0	0	0	0	0	0	0	0	0	0	0	0	0	0	0	0	0	0	0	0	0	0	0	0.868975	2.06969	0	0
ATCCACCAGTGGGCTA-FCAImmP7536758	0	0	0	0	0	0	0	0	0	0	0	0	0	0	0	0	0	0	0	0	0	0	0	0	0	0	0	0	0	0	0	0	0	0	0	0	0	0	1.66907	0	0	0	0	0	0	0	0	0	0
ATCCACCGTAAAGTCA-FCAImmP7536758	0	0	0.893057	0	0	0	0	0	0	0	0	0	0	0	0	0	0	0	0	0	0	0	0	0	0	0	0	0	0	0	0	0	0	0	0	0	0	2.26753	0	0.893057	0	0	0	0	0	0	0	0	0
ATCCACCGTAGCTCCG-FCAImmP7536758	0	0	0	0	0	0	0	0	0	0	0	0	0	0	0	0	0	0	0	0	0	0	0	0	0	0	0	0	0	0	0	0	0	0	1.05183	0	0	0	0	0	1.05183	1.55303	0	0	0	0	0	0	1.05183
ATCCACCGTAGGGTAC-FCAImmP7536758	0	0	1.16246	0	0	0	0	0	0	0	0	0	0	0	0	0	0	0	0	0	0	0	0	0	0	0	0	0	0	0	0	0	0	0	0	0	0	0	0	0	0	1.16246	0	0	0	0	0	0	1.68558
ATCCACCGTTGGTAAA-FCAImmP7536758	0	0	0	0	0	0	0	0	0	0	0	0	0	0	0	0	0	0	0	0	0	0	0	0	0	0	0	0	0	0	1.01735	0	0	0	0	0	0	1.01735	0	0	1.01735	2.08733	0	0	0	0	0	0	0
ATCCACCGTTTGTGTG-FCAImmP7536758	0	0	0.901186	0	0	0	0	0	0	0	0	0.54885	0	0	0	0	0	0	0	0	0	0	0	0	0	0	0	0	0	0	0	0	0	0	0	0	0	0	0	0	0.54885	0.54885	0	0	0	0	0	0	1.81137
ATCCGAAAGGGCTTCC-FCAImmP7536758	0	0	1.09357	0	0	0	0	0	0	0	0	0	0	0	0	0	0	0	0	0	0	0	0	0	0	0	0	0	0	0	0	0	0	0	0	0	0	0	0	0	0.689369	1.38062	0	0	0	0	0	0	1.38062
ATCCGAACACTATCTT-FCAImmP7536758	0	0	0	0	0	0	0	0	0	0	1.0661	0	0	0	0	0	0	0	0	0	0	0	0	0	0	0	0	0	0	0	0	0	0	0	0	0	0	0	1.0661	0	0	0	0	0	0	0	0	0	1.0661
ATCCGAACAGGGTATG-FCAImmP7536758	0	0	0	0	0	0	0	0	0	0	0	0	0	0	0	0	0	0	0	0	0	0	0	0	0	0	0	0	0	0	0	0	0	0	0	0	0	0	2.42732	0	0	1.12027	0	0	0	0	0	0	1.12027
ATCCGAAGTAGCTGCC-FCAImmP7536758	0	0	0	0	0	0	0	0	0	0	0	2.90696	0	0	0	0	0	0	0	0	0	0	0	0	0	0	0	0	0	0	0	0	0	0	0	0	0	0	0	0	0	0	0	0	0	0	0	0	0
ATCGAGTCAGCTGCTG-FCAImmP7536758	0	0	0	0	0	0	0	0	0	0	1.04259	0	0	0	0	0	0	0	0	0	0	0	0	0	0	0	0	0	0	0	0	0	0	0	0	0	0	0	0	0	0	0	0	0	0	0	1.54182	1.04259	0
ATCGAGTGTGTGTGCC-FCAImmP7536758	0	0	1.14086	0	0	0	0	0	0	0	0	0	0	0	0	0	0	0	0	0	0	0	0	0	0	0	0	0	0	0	0	0	0	0	0	0	0	0	0	0	0	0	0.725002	0	0	0	0	0	1.14086
ATCGAGTGTGTTAAGA-FCAImmP7536758	0	0	1.15185	0	0	0	0	0.733337	0	0	0	0	0	0	0	0	0	0	0	0	0	0	0	0	0	0	0	0	0	0	0	0	0	0	0	0	0	0	0	0	0	0.733337	0	0	0	0	0	0	0.733337
ATCGAGTTCATCGCTC-FCAImmP7536758	0	0	1.58094	0	0	0	0	0	0	0	0	0	0	0	0	0	0	0	0	0	0	0	0	0	0	0	0	0	1.07492	0	0	0	0	0	0	0	0	0	0	0	0	0	0	0	0	0	0	0	0
ATCGAGTTCCTCTAGC-FCAImmP7536758	0	0	0	0	0	0	0	0	0	0	0.831684	1.58751	0	0	0	0	0	0	0	0	0	0	0	0	0	0	0	0	0	0	0	0	0	0	0	0	0	0	0	0	0.831684	0	0	0	0	0	0	0.831684	0.831684
ATCGAGTTCTCGAGTA-FCAImmP7536758	0	0	0	0	0	0	0	0	0	0	0	0	0	0	0	0	0	0	0	0	0	0	0	0	0	0	0	0	0	0	0	0	0	0	0	0	0	0	0.843129	0	1.29397	0	0	0	0	0	0	0	0
ATCGAGTTCTGTCTAT-FCAImmP7536758	0	0	1.10844	0	0	0	0	0	0	0	0	0	0	0	0	0	0	0	0	0	0.700528	0	0	0	0	0	0	0	0	0	0	0	0	0	0	0	0	1.62122	0.700528	0	0.700528	0	0	0	0	0	0	0	1.95853
ATCTACTCATCCCACT-FCAImmP7536758	0	0	0	0	0	0	0	0	0	0	0.891611	0.891611	0	0	0	0	0	0	0	0	0	0	0	0	0	0	0	0	0	0	0	0	0	0	0	0	0	0	0	0	0	0	0	0	0	0	0.891611	0	0
ATCTACTGTGAAGGCT-FCAImmP7536758	0	0	0.365956	0	0	0	0	0	0	0	0	0	0	0	0	0	0	0	0	0	0.633282	0	0	2.52486	2.68775	1.84098	0	0	0	0	0	0	0	0	0	0.633282	0	0	0	0	0	0.633282	0	0	0	0	0	0	0
ATCTGCCCAGACTCGC-FCAImmP7536758	0	0	2.23682	0	0	0	0	0.872933	0	0	0	0	0	0	0	0	0	0	0	0	0	0	0	0	0	0	0	0	0	0	0	0	0	0	0	0	0	0	0	0	1.3318	0	0	0	0	0	0	0	0
ATGAGGGCACCAGGTC-FCAImmP7536758	0	0	0	0	0	0	0	0	0	0	0	0	0	0	0	0	0	0	0	0	0	0	0	0	0	0	0	0	0	0	0	0	0	0	0	0	0	0	0	0	0.871637	0	0	0	0	0	0	0	1.88149
ATGAGGGCACGGACAA-FCAImmP7536758	0	0	0	0	0	0	0	0	0	0	0	0	0	0	0	0	0	0	0	0	0	0	0	0	0	0	0	0	0	0	0	0	0	0	0	0	0	0	0	0	0	0	0	0	1.37699	1.37699	0	0	0
ATGAGGGCAGCCTGTG-FCAImmP7536758	0	0	0	0	0	0	0	0	0	0	0	0	0	0	0	0	0	0	0	0	0	0	0	0	0	0	0	0	0	0	0	0	0	0	0	0	0	1.60222	0.84215	0	0	2.18921	0	0	0	0	0	0	0
ATGAGGGGTGCTAGCC-FCAImmP7536758	0	0	0	0	0	0	0	0	0	0	0	0	0	0	0	0	0	0	0	0	0	0	0	0	0	0	0	0	0	0	0	0	0	0	0	0	0	0	0.89485	0	0	0.89485	0	0	0	0	0	0	1.35942
ATGAGGGTCAACGGCC-FCAImmP7536758	0	0	0	0	0	0	0.767853	0	0	0	0	0	0	0	0	0	0	0	0	0	0	0	0	0	0	0	0	0	0	0	0	0	0	0	0	0	0.767853	0	0	0	0.767853	0	0	0	0	0	0.767853	1.19703	1.19703
ATGAGGGTCGACGGAA-FCAImmP7536758	0	0	0	0	0	0	1.21916	1.21916	0	0	1.21916	1.21916	0	0	0	0	0	0	0	0	0	0	0	0	0	1.21916	0	0	0	0	0	0	0	0	0	0	0	0	0	0	0	0	0	0	0	0	1.21916	0	0
ATGAGGGTCTAACCGA-FCAImmP7536758	0	0	0.973596	0	0	0	0	0	0	0	0	0	0	0	0	0	0	0	0	0	0	0	0	0	0	0	0	0	0	0	0	0	0	0	0	0	0	1.24449	0	0	0	0.60088	0	0	0	0	0	0	0.60088
ATGAGGGTCTGCAGTA-FCAImmP7536758	0	0	0.981246	0	0	0	0	0	0	0	0	0	0	0	0	0	0	0	0	0	0	0	0	0	0	0	0	0	0	0	0	0	0	0	0	0	0	0	0	0	0	0.981246	0	0	0	0	0	0	2.3985
ATGCGATAGCGTCAAG-FCAImmP7536758	0	0	1.04893	0	0	0	0	0	0	0	0	0	0	0	0	0	0	0	0	0	0	0	0	0	0	0	0	0	0	0	1.04893	0	0	0	0	0	0	0	0	0	0	1.88157	0	0	0	0	0	0	0
ATGCGATAGTGGTAAT-FCAImmP7536758	0	0	0	0	0	0	0	0	0	0	0	1.03305	0	0	0	0	0	0	0	0	0	0	0	0	0	0	0	0	0	0	0	0	0	0	0	0	0	0	0	0	0	0	0	0	0	1.53023	1.8608	0	0
ATGCGATCAGCATGAG-FCAImmP7536758	0	0	0.647451	0	0	0	0	0	0	0	0	0	0	0	0	0	0	0	0	0	0	0	0	0	0	0	0	0	0	0	0	0.647451	0	0	1.03721	0	0	0	0	0	0.647451	3.91553	0	0	0	0	0	0	0
ATGCGATGTAAATGTG-FCAImmP7536758	0	0	0	0	0	0	0	1.60864	0	0	0	0	0	0	0	0	0	0	0	0	0	0	0	0	0	0	0	0	0	0	0	1.09795	0	0	0	0	1.09795	0	2.19634	0	0	2.39699	0	0	0	0	0	0	0
ATGCGATGTACAGTGG-FCAImmP7536758	0	0	0	0	0	0	0	0	0	0	0	0	0	0	0	0	0	0	0	0	0	0	0	0	0	0	0	0	0	0	0	0	0	0	0	0	0	0	0	0	0.971244	0	0	0	0	0	0	0	1.77896
ATGCGATGTTCATGGT-FCAImmP7536758	0	0	0	0	0	0	0	0	0	0	0	0	0	0	0	0	0	0	0	0	0	0	0	0	0	0	0	0	0	0	0	0	0	0	0	0	0	0	0	0	0	0	0	0	0	0	0	0	0
ATGCGATTCATGCTCC-FCAImmP7536758	0	0	0.841699	0	0	0	0	0	0	0	0	0	0	0	0	0	0	0	0	0	0	0	0	0	0	0	0	0	0	0	0	0	0	0	0	0	0	0	0	0	0	0.841699	0	0	0	0	0	0	1.60159
ATGCGATTCCCTGACT-FCAImmP7536758	0	0	0	0	0	0	0	0	0	0	0	0	0	0	0	0	0	0	0	0	0	0	0	0	0	0	0	0	0	0	0	0	0	0	0	0	0	0	0	0	0	0	0	0	0	0	0	0	0
ATGCGATTCGAGAACG-FCAImmP7536758	0	0	0	0	0	0	0	0	0	0	0.766679	0.766679	0	0	0	0	0	0	0	0	0	0	0	0	0	0	0	0	0	0	0	0	0	0	0	0	0	0	0	0	0	0	0.766679	0.766679	0	0.766679	1.1955	0.766679	0
ATGCGATTCGTTACAG-FCAImmP7536758	0	0	0	0	0	0	0	0	0	0	0	1.11972	0	0	0	0	0	0	0	0	0	0	0	0	0	0	0	0	0	0	0	0	0	0	0	0	0	0	1.97296	0	0	0	0	0	0	0	0	0	0
ATGCGATTCTAGAGTC-FCAImmP7536758	0	0	0	0	0	0	0	0	0	0	0	0	0	0	0	0	0	0	0	0	1.22237	0	0	0	0	0	0	0	0	0	1.22237	0	0	0	1.22237	0	0	0	0	0	1.22237	0	0	0	0	0	0	0	0
ATGGGAGCAAGCCTAT-FCAImmP7536758	0	0	0	0	0	0	0	0	0	0	0	0	0	0	0	0	0	0	0	0	0	0	0	0	0	0	0	0	0	0	0	0	0	0	0	0	0	1.61619	0	0	0	0	0	0	0	0	0	0	0
ATGTGTGAGGGCACTA-FCAImmP7536758	0	0	0	0	0	0	0	0	0	0	0	0	0	0	0	0	0	0	0	0	0	0	0	0	0	0	0	0	0	0	0	0	0	0	0	0	0	0	0	0	0	0	0	1.02818	0	1.02818	1.52431	2.10217	0
ATGTGTGGTAAGTGGC-FCAImmP7536758	0	0	0	0	0	0	0	0	0	0	1.54139	1.87282	0	0	0	0	0	0	0	0	0	0	0	0	0	0	0	0	0	0	0	0	0	0	0	0	0	0	1.04223	0	0	1.04223	0	0	0	0	1.87282	0	0
ATGTGTGTCACAGGCC-FCAImmP7536758	0	0	1.78457	0	0	0	0	0	0	0	0	0	0	0	0	0	0	0	0	0	0	0	0	0	0	0	0	0	0	0	0	0	0	0	0	0	0	0	0	0	0.975445	0.975445	0	0	0	0	0	0	1.45971
ATGTGTGTCTAACCGA-FCAImmP7536758	0	0	0	0	0	0	0	0	0	0	0	0	0	0	0	0	0	0	0	0	0	0	0	0	0	0	0	0	0	0	0	0	0	0	0	0	0	0	0	0	0	1.80649	0	0	0	0	0	0	1.26541
ATGTGTGTCTGAGGGA-FCAImmP7536758	0	0	1.13697	0	0	0	0	0	0	0	0	0	0	0	0	0	0	0	0	0	0	0	0	0	0	0	0	0	0	0	0	0	0	0	0	0	0	0	0	0	0	1.65529	0	0	0	0	0	1.13697	0
ATTACTCAGACAATAC-FCAImmP7536758	0	0	0	0	0	0	0	0	0	0	0	0	0	0	0	0	0	0	0	0	0	0	0	0	0	0	0	0	0	0	0	0	0	0	0	0	0	0	0	0	0	0	0	0	0	0	0	0	0.904281
ATTACTCAGGGTTCCC-FCAImmP7536758	0	0	0	0	0	0	0	0	0	0	0	0	0	0	0	0	0	0	0	0	0	0	0	0	0	0	0	0	0	0	0	0	0	0	0	0	0	0	1.2345	0	0	0	0	0	0	0	0	0	0
ATTACTCCAAGCCATT-FCAImmP7536758	0	0	0	0	0	0	0	0	0	0	0	0	0	0	0	0	0	0	0	0	0	0	0	0	0	0	0	0	0	0	0	0	0	0	0	0	0	1.079	0	0	1.58586	1.079	0	0	0	0	0	0	0
ATTACTCGTCGCGGTT-FCAImmP7536758	0	0	0	0	0	0	0	0	0	0	0	0	0	0	0	0	0	0	0	0	0	0	0	0	0	0	0	0	0	0	0	0	0	0	0	0	0	1.96332	0	0	0.799572	0	0	0	0	0	0	0	0
ATTACTCTCAGGATCT-FCAImmP7536758	0	0	0	0	0	0	0	0	0	0	0	0	0	0	0	0	0	0	0	0	0	0	0	0	0	0	0	0	0	0	0	0	0	0	0	0	0	0	0	0	0	0	0	0	0	0	0	0	0
ATTACTCTCTGCGTAA-FCAImmP7536758	0	0	0	0	0	0	0	0	0	0	0	0	0	0	0	0	0	0	0	0	0	0	0	2.47005	1.97194	0.415669	0	0	0	0	0	0.415669	0	0	0.415669	0	0	0	0	0	0	0	0	0	0	0	0	0	0
ATTATCCAGTAACCCT-FCAImmP7536758	0	0	0	0	0	0	0	0	0	0	0	0	0	0	0	0	0	0	0	0	0	0	0	0	0	0	0	0	0	0	0	0	0	0	0	0	0	0	0	0	0	0.836178	0	0	0	0	0	0	2.01991
ATTATCCAGTGCCATT-FCAImmP7536758	0	0	0	0	0	0	0	0	0	0	0	0	0	0	0	0	0	0	0	0	0	0	0	0	0	0	0	0	0	0	0	0	0	0	0	0	0	0	3.03939	0	0	0	0	0	0	0	0	0	0
ATTATCCAGTTCGCAT-FCAImmP7536758	0	0	0	0	0	0	0	0	0	0	0	0	0	0	0	0	0	0	0	0	0	0	0	0	0	0.580001	0	0	0	0	0	0	0	0	0	0	0	0.580001	0	0	0.580001	0	0	0	0	0	0	0	2.34492
ATTATCCCAATTCCTT-FCAImmP7536758	0	0	0.718691	0	0	0	0	0	0	0	0	0	0	0	0	0	0	0	0	0	0	0	0	0	0	0	0	0	0	0	0	0	0	0	0	0	0	0	0	0	0	1.13253	0	0	0	0	0	0	1.13253
ATTATCCCACATCCAA-FCAImmP7536758	0	0	0	0	0	0	0	0	0	0	0	1.49198	0	0	0	0	0	0	0	0	0	0	0	0	0	0	0	0	0	0	0	0	0	0	0	0	0	0	0	0	0	0	0	0	0	0	1.00172	1.49198	1.00172
ATTATCCGTTAAGAAC-FCAImmP7536758	0	0	0	0	0	0	0	0.910273	0	0	0	0	0	0	0	0	0	0	0	0	0	0	0	0	0	0	0	0	0	0	0	0	0	0	0	0	0	0	0	0	0	1.37877	0.910273	0	0	0	0	0	0
ATTCTACCAAGAGTCG-FCAImmP7536758	0	0	0	0	0	0	0	0.732888	0	0	0	0	0	0	0	0	0	0	0	0	0	0	0	0	0	0	0	0	0	0	0	0	0	0	0	0	0	0	0	0	0	0.732888	0	0	0	0	0	0	2.96416
ATTCTACCAGGAACGT-FCAImmP7536758	0	0	0	0	0	0	0	0	0	0	0	0	0	0	0	0	0	0	0	0	0	0	0	0	0	0	0	0	0	0	0	0	0	0	0	0	0	0	0	0	0	0.997699	0	0	0	0	0	0	1.48706
ATTCTACGTACGAAAT-FCAImmP7536758	0	0	0.53495	0	0	0	0	1.1385	0	0	0	0	0	0	0	0	0	0	0	0	0	0	0	0	0	0	0	0	0	0	0	0	0	0	0	0	0	0	0	0	0	1.1385	0	0	0	0	0	0	0.881586
ATTCTACGTTACCGAT-FCAImmP7536758	0	0	0	0	0	0	0	0	0	0	0	0	0	0	0	0	0	0	0	0	0	0	0	0	0	0	0	0	0	0	0	0	0	0	0	0	0	0	0	0	0	0	0	0	0	0	0	0	2.06312
ATTGGACAGTCATGCT-FCAImmP7536758	0	0	0	0	0	0	0	0	0	0	0	0	0	0	0	0	0	0	0	0	0	0	0	0	0	0	0	0	0	0	0	0	0	0	0	0	0	0	0	0	0	0	0	0	0	0	0	0	0
ATTGGACCATCCGTGG-FCAImmP7536758	0	0	1.47097	0	0	0	0	0	0	0	0	0	0	0	0	0	0	0	0	0	0	0	0	0	0	0	0	0	0	0	0	0	0	0	0	0	0	0	0	0	0	0	0	0	0	0	0	0	0
ATTGGACGTAATCACC-FCAImmP7536758	0	0	0.284485	0	0	0	0	0	0	0	0	0	0	0	0	0	0	0	0	0	0.284485	0	0	2.62713	2.62713	1.72403	0	0	0	0	0	0	0	0	0.284485	0.284485	0	0.284485	0	0	0	0	0	0	0	0	0	0	0
ATTGGTGCACTTGGAT-FCAImmP7536758	0	0	2.21013	0	0	0	0	0	0	0	0	0	0	0	0	0	0	0	0	0	0	0	0	0	0	0	0	0	0	0	0	0	0	0	0	0	0	0	0	0	1.10831	0.700426	0	0	0	0	0	0	1.80386
ATTGGTGCAGCTTAAC-FCAImmP7536758	0	0	0.655719	0	0	0	0	0.655719	0	0	0	0	0	0	0	0	0	0	0	0	0	0	0	0	0	0	0	0	0	0	0	0	0	0	0	0	0	0	0	0	0	0	0	0	0	0	0	0	2.63701
ATTGGTGGTGAACCTT-FCAImmP7536758	0	0	0	0	0	0	0	0	0	0	0	0	0	0	0	0	0	0	0	0	0	2.20767	0	0	0	0	0	0	0	0	0	0	0	0	0	0	0	0	0	0	0	0	0	0	0	0	0	1.44405	0
ATTTCTGAGGGAGTAA-FCAImmP7536758	0	0	1.19381	0	0	0	0	0	0	0	0	0	0	0	0	0	0	0	0	0	0	0	0	0	0	0	0	0	0	0	0	0	0	0	0	0	0	0	0	0	1.19381	1.19381	0	0	0	0	0	0	1.90941
ATTTCTGGTGTGGTTT-FCAImmP7536758	0	0	0	0	0	0	0	0	0	0	0	0	0	0	0	0	0	0	0	0	0	0	0	0	0	0	0	0	0	0	0	0.783602	0	0	0	0	1.93827	0	1.51908	0	0.783602	3.42536	0	0	0	0	0	0	0
ATTTCTGTCACCAGGC-FCAImmP7536758	0	0	0	0	0	0	0	0	0	0	1.52882	1.03189	0	0	0	0	0	0	0	0	0	0	0	0	0	0	0	0	0	0	0	0	0	0	0	0	0	0	0	0	0	0	0	0	0	0	0	0	1.03189
ATTTCTGTCCGTAGTA-FCAImmP7536758	0	0	0.218622	0	0	0	0	0	0	0.218622	0	0	0	0	0	0	0	0	0	0	0.218622	0	0	2.05951	2.88262	1.59123	1.36923	0	0	0.218622	0.218622	0.218622	0	0	0	0.218622	0	0	0	0	0	0	0	0	0	0	0	0	0
CAACCAAAGAGCTGGT-FCAImmP7536758	0	0	0	0	0	0	0	0	0	0	0	1.18138	0	0	0	0	0	0	0	0	0	1.18138	0	0	0	0	0	0	0	0	0	0	0	0	0	0	0	0	0	0	0	1.18138	0	0	0	0	1.18138	1.18138	0
CAACCAAAGCCGTCGT-FCAImmP7536758	0	0	0	0	0	0	0	0	0	0	0	0	0	0	0	0	0	0	0	0	0	0	0	0	0	0	0	0	0	0	0	0	0	0	0	0	0	0	2.43674	0	0	0	0	0	0	0	0	0	1.59196
CAACCAAGTGAAGGCT-FCAImmP7536758	0	0	0	0	0	0	0	0	0	0	0	0	0	0	0	0	0	0	0	0	0	0	0	0	0	0	0	0	0	0	0	0	0	0	0	0	0	0	0	0	0	0.903757	0	0	0	0	0	0	0
CAACCAATCTGGCGTG-FCAImmP7536758	0	0	1.22287	0	0	0	0	0	0	0	0	0	0	0	0	0	0	0	0	0	0	0	0	0	0	0	0	0	0	0	0	0	0	0	0	0	0	1.22287	0	0	0	2.3597	0	0	0	0	0	0	2.10301
CAACCTCCAAGCCGTC-FCAImmP7536758	0	0	1.24221	0	0	0	0	0.599433	0	0	0	0	0	0	0	0	0	0	0	0	0	0	0	0	0	0	0	0	0	0	0	0	0	0	0	0	0	0.599433	0	0	0	0.599433	0	0	0	0	0	0	2.58899
CAACCTCTCAAGATCC-FCAImmP7536758	0	0	0	0	0	0	0	0	0	0	0	0	0	0	0	0	0	0	0	0	0	0	0	0	0	0	0	0	0	0	0	0	0	0	0	0	0	2.62642	0	0	0	2.09489	0	0	0	0	0	0	1.90205
CAACTAGAGGACTGGT-FCAImmP7536758	0	0	1.10209	0	0	0	0	0	0	0	0	0	0	0	0	0	0	0	0	0	0	0	0	0	0	0	0	0	0	0	0	0	0	0	0	0	0	0	0	0	0	1.10209	0	0	0	0	0	0	1.95038
CAACTAGAGGGAACGG-FCAImmP7536758	0	0	0	0	0	0	0	0	0	0	1.25617	0	0	0	0	0	0	0	0	0	0	0	0	0	0	0	0	0	0	0	0	0	0	0	0	0	0	0	0	0	0	0	0	0	1.79573	0	0	0	0
CAACTAGCACCCATGG-FCAImmP7536758	0	0	0	0	0	0	0	0	0	0	0	0	0	0	0	0	0	0	0	0	0	0	0	0	0	0	0	0	0	0	0	0	0	0	0	0	0	1.16405	0.742624	0	0	0.742624	0	0	0	0	0	0	0.742624
CAACTAGCACTACAGT-FCAImmP7536758	0	0	0	0	0	0	0	0	0	0	0	0	0	0	0	0	0	0	0	0	0	0	0	0	0	0	0	0	0	0	0	0	0	0	0	0	0	0	0	0	0	2.10977	0	0	0	0	0	0	0
CAACTAGGTACTCTCC-FCAImmP7536758	0	0	0	0	0	0	0	0	0	0	0	0.657999	0	0	0	0	0	0	0	0	0	0	0	0	0	0	0	0	0	0	0	0	0	0	0	0	0	0	0	0	0	0	0	0	0	0.657999	0	0.657999	0.657999
CAAGAAAAGGCAGTCA-FCAImmP7536758	0	0	0	0	0	0	0	0	0	0	1.21257	0.779809	0	0	0	0	0	0	0	0	0	0	0	0	0	0	0	0	0	0	0	0	0	0	0	0	0	0	0	0	0	0	0.779809	0.779809	0	0	1.21257	1.51362	0
CAAGAAAAGTCCTCCT-FCAImmP7536758	0	0	0.954626	0	0	0	0	0.954626	0	0	0	0	0	0	0	0	0	0	0	0	0	0	0	0	0	0	0	0	0	0	0	0	0	0	0	0	0	0	0	0	1.43399	2.35955	0	0	0	0	0	0	0.954626
CAAGAAAGTACAAGTA-FCAImmP7536758	0	0	1.00891	0	0	0	0	0	0	0	0	0	0	0	0	0	0	0	0	0	0	0	0	0	0	0.626638	0	0	0	0	0	0	0	0	0	0	0	0.626638	0	0	0	1.00891	0	0	0	0	0	0	0.626638
CAAGAAAGTCTGGAGA-FCAImmP7536758	0	0	1.73698	0	0	0	0	0	0	0	0	0	0	0	0	0	0	0	0	0	0	0	0	0	0	0	0	0	0	0	0	0	0	0	0	0	0.940032	0	0	0	0	2.17479	0	0	0	0	0	0	1.73698
CAAGAAAGTTCCACTC-FCAImmP7536758	0	0	1.34403	0	0	0	0	0	0	0	0	0	0	0	0	0	0	0	0	0	0	0	0	0	0	0	0	0	0	0	0	0	0	0	0	0	0	0	0	0	0	1.65855	1.34403	0	0	0	0	0	0.882624
CAAGAAATCAAGGTAA-FCAImmP7536758	0	0	0.771587	0	0	0	0	0	0	0	0	0	0	0	0	0	0	0	0	0	0	0	0	0	0	0.771587	0	0	0	0	0	0	0	0	0	0	0	0	0	0	0	1.20189	0	0	0	0	0	0	2.70527
CAAGATCAGCTAGGCA-FCAImmP7536758	0	0	0	0	0	0	0	0	0	0	0	0	0	0	0	0	0	0	0	0	0	0	0	0	0	0	0	0	0	0	0	0	0	0	0	0	0	0	0	0	0	1.52188	0	0	0	0	0	0	1.52188
CAAGATCCAATGGTCT-FCAImmP7536758	0	0	0	0	0	0	0	0	0	0	0	0	0	0	0	0	0	0	0	0	0	0	0	0	0	0	0	0	0	0	0	0	0	0	0	0	0	2.00409	0	0	0	0	0	0	0	0	0	0	0
CAAGATCGTCGCCATG-FCAImmP7536758	0	0	0	0	0	0	0	0.916081	0	0	0	0.916081	0	0	0	0	0	0	0	0	0.916081	0	0	0	0	0	0	0	0	0	0	0	0	0	0	0	0	0	1.38603	0	0	0.916081	0.916081	0	0	0	0	0	2.13976
CAAGGCCAGAACTGTA-FCAImmP7536758	0	0	1.40814	0	0	0	0	0	0	0	0	0	0	0	0	0	0	0	0	0	0	0	0	0	0	0	0	0	0	0	0	0	0	0	0	0	0	0	0	0	0	1.85701	0	0	0	0	0	0	0
CAAGGCCCACAGGTTT-FCAImmP7536758	0	0	0	0	0.470988	0	0	0	0	0	0	0	0	0	0	0	0	0	0	0	0.470988	0	0.470988	0	0	0	0	0	0	0	0.789889	0	0	0	0	0	2.03043	0.470988	4.23379	0	0	1.22563	0	0	0	0	0	0.789889	0
CAAGGCCCACGGCTAC-FCAImmP7536758	0	0	1.29225	0	0	0	0	0	0	0	0	0	0	0	0	0	0	0	0	0	0	0	0	0	0	0	0	0	0	0	0	0	0	0	0	0	0	0	0	0	0	0	0	0	0	0	0	0	3.0353
CAAGGCCCAGAGTGTG-FCAImmP7536758	0	0	0.75015	0	0	0	0	0	0	0	0	0	0	0	0	0	0	0	0	0	0	0	0	0	0	0	0	0	0	0	0	0	0	0	0	0	0	1.47063	3.54153	2.17716	0	2.29642	0	0	0	0	0	0	0
CAAGGCCCATGTCCTC-FCAImmP7536758	0	0	1.27993	0	0	0	0	0	0	0	0	0	0	0	0	0	0	0	0	0	0	0.832124	0	0	0	0	0	0	0	0	0	1.27993	0	0	0	0	0	0	0.832124	1.27993	2.31128	4.03993	0	0	0	0	0	0	0
CAAGGCCGTACTTGAC-FCAImmP7536758	0	0	0	0	0	0	0	0	0	0	0	0	0	0	0	0	0	0	0	0	0	0	0	0	0	0	0	0	0	0	0	0	0	0	0	0	0	0	0	0	0	1.71559	0	0	0	0	0	0	0
CAAGGCCGTGATGTGG-FCAImmP7536758	0	0	0	0	0	0	0	0	0	0	0	0	0	0	0	0	0	0	0	0	0	0	0	0	0	0	0	0	0	0	0	0	0	0	0	0	0	2.52	0	0	0	0	0	0	0	0	0	0	0.596816
CAAGGCCGTTAAGATG-FCAImmP7536758	0	0	1.0298	0	0	0	0	0	0	0	1.0298	1.0298	0	0	0	0	0	0	0	0	0	0	0	0	0	0	0	0	0	0	0	0	0	0	0	0	0	0	0	0	0	0	0	0	0	0	0	1.0298	0
CAAGGCCTCAGTTCGA-FCAImmP7536758	0	0	0	0	0	0	0	0	0	0	0	0.978543	0	0	0	0	0	0	0	0	0	0	0	0	0	0	0	0	0	0	0	0	0	0	0	0	0	0	0	0	0	0	0	0	0	0	0	0	0
CAAGGCCTCCTACAGA-FCAImmP7536758	0	0	0	0	0	0	0	0	0	0	1.8848	0	0	0	0	0	0	0	0	0	0	1.8848	0	0	0	0	0	0	0	0	0	0	0	0	0	0	0	0	0	0	0	0	0	0	0	0	0	0	0
CAAGTTGAGTAGGTGC-FCAImmP7536758	0	0	0.738093	0	0	0	0	0.738093	0	0	0	0	0	0	0	0	0	0	0	0	0	0	0	0	0	0	0	0	0	0	0	0	0	0	0	0	0	0	0.738093	0	0	0	0	0	0	0	0	0	2.15682
CAAGTTGTCGTGGGAA-FCAImmP7536758	0	0	0	0	0	0	0	0	0	0	0	0	0	0	0	0	0	0	0	0	0	0	0	0	0	0	0	0	0	0	0	0	0	0	0	0	0	0	1.8409	0	0	0	0	0	0	0	0	0	1.51178
CACAAACAGGACTGGT-FCAImmP7536758	0	0	1.0309	0	0	0	0	0.642798	0	0	0	0	0	0	0	0	0	0	0	0	0	0	0	0	0	0	0	0	0	0	0	0	0	0	0	0	0	0	0.642798	0.642798	0	2.30438	0	0	0	0	0	0	0
CACAAACAGTAGCGGT-FCAImmP7536758	0	0	0	0	0	0	0	0	0	0	0	0	0	0	0	0	0	0	0	0	0	0	0	0	0	0	0	0	0	0	0	0	0	0	0	0	0	0	0	0	0	0	0	0	0	0	0	0	1.42349
CACAAACAGTGGGATC-FCAImmP7536758	0	0	0	0	0	0	0	0	0	0	0	0	0	0	0	0	0	0	0	0	0	1.85882	0	0	0	0	0	0	0	0	0	0	0	0	0	0	0	0	0	0	0	0	0	0	0	1.03154	1.03154	0	1.03154
CACAAACCACAGGTTT-FCAImmP7536758	0	0	0.720475	0	0	0	0	0.720475	0	0	0	0	0	0	0	0	0	0	0	0	1.13489	0	0	0	0	0	0	0	0	0	0	0	0	0	0	0	0	0	0	0	0	0	0	0	0	0	0	0	0.720475
CACAAACCAGACAAAT-FCAImmP7536758	0	0	0	0	0	0	0	0	0	0	0	0	0	0	0	0	0	0	0	0	0	0	1.04605	0	0	0	0	0	0	0	0	0	0	0	0	0	0	2.49141	0	0	0	1.54602	0	0	0	0	0	0	0
CACAAACGTCTCATCC-FCAImmP7536758	0	0	0	0	0	0	0	0	0	0	0.827966	0	0	0	0	0	0	0	0	0	0	0	0	0	0	0	0	0	0	0	0	0	0	0	0	0	0	0	0	0	0	0	0	0.827966	0	0	0	1.27461	0.827966
CACAAACTCTGCAAGT-FCAImmP7536758	0	0	0	0	0	0	0	0	0	0	0	0	0	0	0	0	0	0	0	0	0	0	0	0	0.853131	0	0	0	0	0	0	0	0	0	0	0	0	0	0	0	0	1.61759	0	0	0	0	0	0	2.20628
CACACAAAGCAGCCTC-FCAImmP7536758	0	0	0	0	0	0	0	0	0	0	0	0	0	0	0	0	0	0	0	0	0	0	0	1.01961	0	0	0	0	0	0	0	0	0	0	0	0	0	0	0	0	0	1.01961	0	0	0	0	0	0	3.54588
CACACAACAATACGCT-FCAImmP7536758	0	0	0	0	0	0	0	0.71826	0	0	0	0	0	0	0	0	0	0	0	0	0	0	0	0	0	0	0	0	0	0	0	0	0	0	0	0	0	0	1.13196	0	1.13196	1.98858	0	0	0	0	0	0	0
CACACAAGTAAACCTC-FCAImmP7536758	0	0	0	0	0	0	0	0	0	0	0.902361	0	0	0	0	0	0	0	0	0	0	0	0	0	0	0	0	0	0	0	0	0	0	0	0	0	0	0	0.902361	0	0	0	0	0	0	0	0	0	1.36885
CACACAAGTAGTAGTA-FCAImmP7536758	0	0	0	0	0	0	0	0	0	0	0	0	0	0	0	0	0	0	0	0	0.6726	0	0	0	0	0	0	0	0	0	0	0	0	0	0	0	0	0	3.00501	0	0	0	0	0	0	0	0	0	1.07112
CACACAATCAGTCAGT-FCAImmP7536758	0	0	1.08819	0	0	0	0	0	0	0	0	0	0	0	0	0	0	0	0	0	0	0	0	0	0	0	0	0	0	0	0	1.08819	0	0	1.08819	0	0	0	1.08819	0	0	2.55049	0	0	0	0	0	0	0
CACACAATCGATGAGG-FCAImmP7536758	0	0	0	0	0	0	0	0	0	0	0	0	0	0	0	0	0	0	0	0	0	0	0	0	0	0	0	0	0	0	0	0.715098	0	0	0	0	0	0	0	0	1.41904	3.37412	0	0	0	0	0	0	0
CACACAATCGTTTAGG-FCAImmP7536758	0	0	0	0	0	0	0	0	0	0	0	0	0	0	0	0	0	0	0	0	0	0	0	0	0	0	0	0	0	0	0	0	0	0	0	0	0	0	0	0	0	0	0	0	0	0	0	1.23037	0
CACACCTCACAACTGT-FCAImmP7536758	0	0	1.01543	0	0	0	0	0	0	0	1.50876	2.08471	0	0	0	0	0	0	0	0	0	0	0	0	0	0	0	0	0	0	0	0	0	0	0	0	0	0	0	0	1.01543	0	1.01543	0	0	0	1.50876	0	0
CACACCTCATTCTTAC-FCAImmP7536758	0	0	0.771837	0	0	0	0	0	0	0	0	0	0	0	0	0	0	0	0	0	0	0	0	0	0	0	0	0	0	0	0	0	0	0	0	0	0	1.20221	0	0	0	1.91967	0	0	0	0	0	0	1.73253
CACACCTGTACTCGCG-FCAImmP7536758	0	0	1.36754	0	0	0	0	0	0	0	0	0	0	0	0	0	0	0	0	0	0	0	0	0	0	0	0	0	0	0	0	0	0	0	0	0	0	0.680684	0	0	0	0	0	0	0	0	0	0	1.08196
CACACTCAGCGTCAAG-FCAImmP7536758	0	0	0	0	0	0	0	0	0	0	0	0	0	0	0	0	0	0	0	0	0	0	0	0	0	0	0	0	0	0	0	0	0	0	0	0	0	0.776784	0	0	0	0.776784	0	0	0	0	0	0	0.776784
CACACTCGTAAAGTCA-FCAImmP7536758	0	0	0	0	0	0	0	0	0	0	0	0.692697	0	0	0	0	0	0	0	0	0	0	0	0	0	0	0	0	0	0	0.692697	0	0	0	0	0	0	0	0	0	0	0	0	0	0	0	1.09801	0	0
CACAGGCGTCTCCACT-FCAImmP7536758	0	0	0.967688	0	0	0	0	0	0	0	0	0	0	0	0	0	0	0	0	0	0	0	0	0	0	0	0	0	0	0	0	0	0	0	0	0	0	0	0	0	0	1.45014	0	0	0	0	0	0	0.967688
CACAGGCTCACAAACC-FCAImmP7536758	0	0	0	0	0	0	0	0	0	0	0	0	0	0	0	0	0	0	0	0	0	0	0	0	0	0	0	0	0	0	0	0	0	0	0	0	0	2.26099	1.00008	0	0	0	0	0	0	0	0	0	1.00008
CACAGTAGTCCTGCTT-FCAImmP7536758	0	0	1.81215	0	0	0	0	0	0	0	0	0	0	0	0	0	0	0	0	0	0	0	0	0	0	0.824571	0	0	0	0	0	0	0	0	0	0	0	0	0	0	0	0	0	0	0	0	0	0	1.81215
CACAGTATCAACGCTA-FCAImmP7536758	0	0	0	0	0	0	0	1.01667	0	0	0	0	0	0	0	0	0	0	0	0	0	0	0	0	0	0	0	0	0	0	0	0	0	0	0	0	0	0	0	0	0	1.01667	0	0	0	0	0	0	0
CACAGTATCACATACG-FCAImmP7536758	0	0	0.976269	0	0	0	0	0	0	0	0.976269	0.976269	0	0	0	0	0	0	0	0	0	0	0	0	0	0	0	0	0	0	0	0	0	0	0	0	0	0	0	0	0	0	0	0	0	0.976269	0	0.976269	0.976269
CACATAGCACATGGGA-FCAImmP7536758	0	0	0.99158	0	0	0	0	0	0	0	0	0	0	0	0	0	0	0	0	0	0	0	0	0	0	0	0	0	0	0	0	0	0	0	0	0	0	0	0	0	0	1.80607	0	0	0	0	0	0	1.93647
CACATAGCACCAGGCT-FCAImmP7536758	0	0	2.00899	0	0	0	0	0	0	0	0	0	0	0	0	0	0	0	0	0	0	0	0	0	0	0	0	0	0	0	0	0	0	0	0	0	0	0	0	0	0	0	0	0	0	0	0	0	0
CACATAGCACTGAAGG-FCAImmP7536758	0	0	0.597257	0	0	0	0	0	0	0	0	0	0	0	0	0	0	0	0	0	0.597257	0	0	0	0	0	0	0	0	0	0	0	0	0	0	0	0	0	0	0	0	0.597257	0	0	0	0	0	0	1.45126
CACATAGTCTACCTGC-FCAImmP7536758	0	0	0	0	0	0	0	0	0	0	0	0	0	0	0	0	0	0	0	0	0	0	0	0	0	0	0.933427	0	0	0	1.9703	0.933427	0	1.72804	1.40767	0	0	0	0	0	0	0	0	0	0	0	0	0	0
CACATTTCACCCATGG-FCAImmP7536758	0	0	0	0	0	0	0	0	0	0	1.89027	1.89027	0	0	0	0	0	0	0	0	0	1.5576	0	0	0	0	0	0	0	0	0	0	0	0	0	0	0	0	1.0556	1.0556	1.0556	0	0	0	0	1.0556	2.13946	1.0556	0
CACCACTCAGTCACTA-FCAImmP7536758	0	0	1.04701	0	0	0	0	0	0	0	0	0	0	0	0	0	0	0	0	0	1.04701	0	0	0	0	0	0	0	0	0	0	0	0	0	0	0	0	0	0	0	0	1.04701	0	0	0	0	0	0	0
CACCACTGTCGGCATC-FCAImmP7536758	0	0.775865	0	0	0	0	0	0.775865	0	0	0	0	0	0	0	0	0	0	0	0	0	0	0	0	0	0	0	0	0	0	0	0	0	0	0	0	0	1.50794	0	0	0	1.50794	0	0	0	0	0	0	2.33986
CACCACTGTCTGATCA-FCAImmP7536758	0	0	0	0	0	0	0	0.706146	0	0	0	0	0	0	0	0	0	0	0	0	0	0	0	0	0	0	0	0	0	0	0	0.706146	0	0	0	0	0	0.706146	0	0	0	1.63016	0	0	0	0	0	0	2.10208
CACCACTTCATTATCC-FCAImmP7536758	0.548943	0	1.16136	0	0	0	0	1.16136	0	0	0	0	0	0	0	0	0	0	0	0	0	0	0	0	0	0	0	0	0	0	0	0	0	0	0	0	0	0	0	0	0.901317	1.92445	0	0	0	0	0	0	0
CACCAGGAGGGTATCG-FCAImmP7536758	0	0	0	0	0	0	0	0	0	0	0	0	0	0	0	0	0	0	0	0	0	0	0	0	0	0	0	0	0	0	0	0	0	0	0	0	0	0.903669	0	0	0	2.12145	0	0	0	0	0	0	1.37049
CACCAGGAGTGTCCAT-FCAImmP7536758	0	0	0.709121	0	0	0	0	0.709121	0	0	0	0	0	0	0	0	0.709121	0	0	0	0	0	0	0	0	0	0	0	0	0	0	0	0	0	0	0	0	0.709121	0	0	0	0	0.709121	0	0	0	0	0	3.24932
CACCAGGCAGGGTATG-FCAImmP7536758	0	0	0	0	0	0	0	0	0	0	0	1.76779	0	0	0	0	0	0	0	0	0	0	0	0	0	0	0	0	0	0	0	0	0	0	0	0	0	0	0	0	0	0	0	0	1.23226	0	1.23226	0	0
CACCAGGCATGTTCCC-FCAImmP7536758	0	0	1.00665	0	0	0	0	0	0	0	0	0	0	0	0	0	0	0	0	0	0	0	0	0	0	0	0	0	0	0	0	0	0	0	0	0	0	1.00665	0	0	0	2.57679	0	0	0	0	0	1.00665	0
CACCAGGTCTCTAAGG-FCAImmP7536758	0	0	1.86794	0	0	0	0	0	0	0	0	0	0	0	0	0	0	0	0	0	0	0	0	0	0	0	0	0	0	0	0	0.862357	0	0	0	0	0	0	0.862357	0	1.63046	2.58916	0	0	0	0	0	0	0
CACCTTGAGGCGATAC-FCAImmP7536758	0	0	0	0	0	0	0	0	0	0	0	1.22618	0	0	0	0	0	0	0	0	0	0	0	0	0	0	0	0	0	0	0	0	0	0	0	0	0	0	0	0	0	0	0	0	0.790316	0	0	0.790316	0
CACCTTGAGTGACATA-FCAImmP7536758	0	0	0	0	0	0	0	0	0	0	0	0	0	0	0	0	0	0	0	0	0	0	0	0	0	0	0	0	0	0	0	0	0	0	0	0	0	0	2.12933	0	0	0	0	0	0	0	0	0	0
CACCTTGGTTCCCTTG-FCAImmP7536758	0	0	1.42673	0	0	0	0	0	0	0	0	0	0	0	0	0	0	0	0	0	0	0	0	0	0	0	0	0	0	0	0	0.948769	0	0	0	0	0	0	0	0	0	1.42673	0	0	0	0	0	0	1.42673
CACCTTGTCGAGGTAG-FCAImmP7536758	0	0	0	0	0	0	0	0	0	0	1.10994	0	0	0	0	0	0	0	0	0	0	0	0	0	0	0	0	0	0	0	1.10994	0	0	0	0	0	0	0	0	0	0	0	0	0	0	0	0	0	0
CACTCCACACACTGCG-FCAImmP7536758	0	0	1.66547	0	0	0	0	0	0	0	0	0	0	0	0	0	0	0	0	0	0	0	0	0.88764	0	0	0	0	0	0	0	0	0	0	0	0	0	0	0	0	0	0.88764	0	0	0	0	0	0	1.35035
CACTCCAGTCTTGATG-FCAImmP7536758	0	0	1.09841	0	0	0	0	0	0	0	0	0	0	0	0	0	0	0	0	0	0	0	0	0	0	0	0	0	0	0	0	0.692997	0	0	0	0	0.692997	0	1.94565	0	0	2.56467	0	0	0	0	0	1.09841	0
CACTCCATCGCCTGAG-FCAImmP7536758	0	0	0	0	0	0	0.517857	0	0	0	1.1103	0.517857	0	0	0	0	0	0	0	0	0	0	0	0	0	0	0	0	0	0	0	0	0	0	0	0	0	0	0	0	0.517857	0.517857	0	0	0	0.517857	1.47981	1.1103	0.857327
CACTCCATCGTTACGA-FCAImmP7536758	0	0	1.35695	0	0	1.35695	0	0	0	0	0	1.91231	0	0	0	0	0	0	0	0	0	0	0	0	0	0	0	0	0	0	0	0	0	0	0	0	0	0	0	0	0	0	0	0	0	0	0	0	0
CACTCCATCTTGTACT-FCAImmP7536758	0	0	1.07798	0	0	0	0	0	0	0	0	0	0	0	0	0	0	0	0	0	0	0	0	0	0	0	0	0	0	0	0	0	0	0	0	0	0	0	0	0	0.677713	0.677713	0	0	0	0	0	0	0
CAGAATCAGTGGTAAT-FCAImmP7536758	0	0	0	0	0	0	0	0	0	0	0	0	0	0	0	0	0	0	0	0	0	0	0	0	0	0	0	0	0	0	0	0	0	0	0	0	0	0	2.3988	0	0	0	0	0	0	0	0	0	0
CAGAATCCATCCGCGA-FCAImmP7536758	0	0	0	0	0	0	0	0	0	0	0	0	0	0	0	0	0	0	0	0	0	0	0	1.06627	1.80479	1.26395	0	0	0	0	0	0	0	0	0	0	0	0	0	0	0	0	0.491545	0	0	0	0	0	0
CAGAATCCATGTTGAC-FCAImmP7536758	0	0	1.34038	0	0	0	0	0	0	0	0	0	0	0	0	0	0	0	0	0	0	0.879726	0	0	0	0	0	0	0	0	0.879726	0	0	0	0	0	0	0	0	0	0	1.34038	0	0	0	0	0	0	0.879726
CAGAATCGTGTGACCC-FCAImmP7536758	0	0	1.74033	0	0	0	0	0	0	0	0	0	0	0	0	0	0.776942	0	0	0	0.776942	0	0	0	0	0.776942	0	0	0	0	0	0	0	0	0	0	0	0.776942	0	0	0	0.776942	0	0	0	0	0	0	1.50949
CAGAATCGTTGGTTTG-FCAImmP7536758	0	0	0.865613	0	0	0	0	0	0	0	0	0	0	0	0	0	0	0	0	0	0	0	0	0	0	0	0	0	0	0	0	0	0	0	0	0	0	0	0	0	1.32254	0.865613	0	0	0	0	0	0	2.36417
CAGAATCTCGTGGTCG-FCAImmP7536758	0	0	1.91798	0	0	0	0	0	0	0	0	0	0	0.896823	0	0	0	0	0	0	0	0	0	0	0	0	0	0	0	0	0	0	0	0	0	0	0	0.896823	0	0	0	1.91798	0	0	0	0	0	0	0.896823
CAGAGAGCAAACGTGG-FCAImmP7536758	0	0	1.51459	0	0	0	0	0.464527	0	0	0	0	0	0	0	0	0.464527	0	0	0	0	0	0	0	0	0	0	0	0	0	0	0	0	0	0	0	0.464527	0.780481	0	0	0	0	0.464527	0	0	0	0	0	0.464527
CAGAGAGCAGATCGGA-FCAImmP7536758	0	0	0	0	0	0	0	0.823278	0	0	0	0	0	0	0	0	0	0	0	0	0.823278	0	0	0	0	0	0	0	0	0	0	0	0	0	0	0	2.0001	0	0	1.57565	0.823278	2.79334	0	0	0	0	0	0	0
CAGAGAGGTAATCGTC-FCAImmP7536758	0	0	0	0	0	0	0	0	0	0	0	0	0	0	0	0	0	0	0	0	0	0	0	0	0	0	0	0	0	0	0	0	0	0	0	0	0	0	1.08767	0	0	0	0	0	0	0	0	0.684949	0
CAGAGAGGTCACTTCC-FCAImmP7536758	0	0	1.48932	0	0	0	0	0	0	0	0	0	0	0	0	0	0	0	0	0	0	0	0	0	0	0	0	0	0	0	0.99954	0	0	0	0	0	0	0	0	2.425	0	0	0	0	0	0	0	0	0.99954
CAGAGAGGTCAGAAGC-FCAImmP7536758	0	0	0	0	0	0	0	0	0	0	0	0	0	0	0	0	0	0	0	0	0	0	0	0	0	0	0	0	0	0	0	0	0	0	0	0	0	1.83468	0.839751	0	0	0.839751	0	0	0	0	0	0	0.839751
CAGAGAGGTCCGAAGA-FCAImmP7536758	0	0	0.950615	0	0	0	0	0	0	0	0	0	0	0	0	0	0	0	0	0	0	0	0	0	0	0	0	0	0	0	0	0	0	0	0	0	0	0	0	0	0	0	0	0	0	0	0	0.950615	2.35364
CAGAGAGTCCGGCACA-FCAImmP7536758	0	0	0	0	0	0	0	0	0	0	0	0.729924	0	0	0	0	0	0	0	0	0	0	0	0	0	0	0	0	0	0	0	0	0	0	0	0	0	0	0	0	0	0.729924	0	0	0	0	0	0	0.729924
CAGATCAAGAAAGTGG-FCAImmP7536758	0	0	0	0	0	0	0	0	0	0	0	0	0	0	0	0	0	0	0	0	0	0	0	0	0	0	0	0	0	0	0	0.893313	0	0	0	0	0	0.893313	0	0	0.893313	3.24003	0	0	0	0	0	0	0
CAGATCAAGAACAACT-FCAImmP7536758	0	0	1.51941	0	0	0	0	0	0	0	0	0	0	0	0	0	0	0	0	0	0	0	0	0	0	0	0	0	0	0	0	0	0	0	0	0	0	2.46032	0	0	0	1.51941	0	0	0	0	0	0	1.02416
CAGATCACACTTGGAT-FCAImmP7536758	0	0	0	0	0	0	0	0	0	0	0	0	0	0	0	0	0	0	0	0	0	0	0	0	0	0	0	0	0	0	0	0	0	0	0	0	0	1.43704	0	0	0	2.1995	0	0	0	0	0	0	2.36318
CAGATCAGTTTACTCT-FCAImmP7536758	0	0	0	0	0	0	0	0	0	0	0	0	0	0	0	0	0	0	0	0	0	0	0	0	0	0	0	0	0	0	0	0	0	0	0	0	0	3.31306	0	0	1.83957	0	0	0	0	0	0	0	1.83957
CAGATCATCCCTAATT-FCAImmP7536758	0	0	0	0	0	0	0	0	0	0	0	0	0	0	0	0	0	0	0	1.0539	0	0	0	0	0	0	0	0	0	0	0	0	0	0	0	0	0	0	0	0	0	0	0	0	0	0	0	0	2.33641
CAGCAGCAGAAACCAT-FCAImmP7536758	0	0	0	0	0	1.29254	0	0	0	0	0	0	0	0	0	0	0	0	0	0	0	0	0	0	0	0	0	0	0	0	0	0	0	0	0	0	0	0	0	0	0	0	0	0	0	0	0	0	0
CAGCAGCAGTTAACGA-FCAImmP7536758	0	0	0	0	0	0	0	0	0	0	0	0	0	0	0	0	0	0	0	0	0	0	0	0	0	0	0	0	0	0	0	0.794218	0	0	0	0	0	0	0	0	1.23122	3.3207	0	0	0	0	0	0	0
CAGCAGCGTATAGGGC-FCAImmP7536758	0	0	0	0	0	0	0	0	0	0	0	0	0	0	0	0	0	0	0	0	0	0	0	0	0	0	0	0	0	0	0	0	0	0	0	0	0	0	0	0	0	1.24593	0	0	0	0	0	0	2.26867
CAGCAGCGTGGCCCTA-FCAImmP7536758	0	0	0	0	0	0	0	0	0	0	0	1.22186	0	0	0	0	0	0	0	0	0	0	0	0	0	0	0	0	0	0	0	0	0	0	0	0	0	0	0	0	0	0	1.22186	0	0	0	0	0	0
CAGCAGCGTTCAGACT-FCAImmP7536758	0	0	0	0	0	0	0	0	0	0	0	1.91997	0	0	0	0	0	0	0	0	0	0	0	0	0	0	0	0	0	0	0	0	0	0	0	0	0	0	0	0	0	0	0	0	0	0	2.27533	1.36363	0
CAGCAGCTCGGTTAAC-FCAImmP7536758	0	0	0	0	0	0	0	0	0	0	0.992007	0	0	0	0	0	0	0	0	0	0	0	0	0	0	0	0	0	0	0	0	0	0	0	0	0	0	0	0	0	0	0	0	1.48008	0	0	0	0.992007	0.992007
CAGCATAAGCGCCTTG-FCAImmP7536758	0	0	0	0	0	0	0	0	0	0	0	0	0	0	0	0	0	0	0	0	0	0	0	0	0	0	0	0	0	0	0	0	0	0	0	0	0	0	0	0	0	0	0	0	0	0	0	0	0
CAGCATAAGGGCTCTC-FCAImmP7536758	0	0	0	0	0	0	0	0	0	0	1.70871	0	0	0	0	0	0	0	0	0	0	0	0	0	0	0	0	0	0	0	0	0	0	0	0	0	0	0	0	0	0	0	0	0	0	0	0	0	1.18201
CAGCATAAGTGAACAT-FCAImmP7536758	0	0	1.09107	0	0	0	0	0	0	0	0	0	0	0	0	0	0	0	0	0	0	0	0	0	0	0	0	0	0	0	0	0	0	0	0	0	0	0	0	0	0	0	0	0	0	0	0	0	1.09107
CAGCATACAAGTTGTC-FCAImmP7536758	0	0	0	0.809267	0	0	0	0	0	0	0	0	0	0	0	0	0	0	0	0	0	0	0	0	0	0	0	0	0	0	0	0	0	0	0	0	0	0	2.13742	0	0	0	0	0	0	0	0	0	0
CAGCATACATTTCACT-FCAImmP7536758	0	0	0	0	0	0	0	0	0	0	0	0	0	0	0	0	0	0	0	0	0	0	0	0	0	0	0	0	0	0	0	0	0	0	0	0	0	0	1.01019	0	1.01019	2.0775	0	0	0	0	0	0	0
CAGCATAGTCTCCACT-FCAImmP7536758	0	0	0.824643	0	0	0	0	0	0	0	0	0.824643	0	0	0	0	0	0	0	0	0	0	0	0	0	0	0	0	0	0	0	0	0	0	0	0	0	0	0	0	0	1.27036	0	0	0	0	0	0	2.16176
CAGCATATCATAGCAC-FCAImmP7536758	0	0	0	0	0	0	0	0	0	0	0	0.814418	0	0	0	0	0	0	0	0	0	0.814418	0	0	0	0	0	0	0	0	0	0	0	0	0	0	0	0	0	0	0	0	0	0	0	0	0	0	0
CAGCATATCGCATGAT-FCAImmP7536758	0	0	1.00919	0	0	0	0	1.00919	0	0	0	0	0	0	0	0	0	0	0	0	1.00919	0	0	0	0	0	0	0	0	0	0	1.00919	0	0	0	0	0	0	0	0	2.07612	0	0	0	0	0	0	0	1.00919
CAGCCGAAGTGCGATG-FCAImmP7536758	0	0	0.619184	0	0	0.619184	0	0	0	0	0	0	0	0	0	0	0	0	0	0	0	0	0	0	0	0	0	0	0	0	0	0	0	0	0	0	0	2.0617	0.998727	0	0	0	0	0	0	0	0	0	1.94618
CAGCCGAAGTTATCGC-FCAImmP7536758	0	0	0	0	0	0	0	0	0	0	0	0	0	0	0	0	0	0	0	0	0	0	0	0	0	0	0	0	0	0	0	0	0	0	0	0	0	2.21753	0	0	0	0	0	0	0	0	0	0.597993	0.597993
CAGCCGAGTCAACTGT-FCAImmP7536758	0	0	0.923704	0	0	0	0	0	0	0	0	0	0	0	0	0	0	0	0	0	0	0	0	0	0	0.923704	0	0	0	0	0	0	0	0	0	0	0.923704	1.95648	0	0	0	1.39555	0	0	0	0	0	0	0
CAGCCGAGTCAGAAGC-FCAImmP7536758	0	0	0	0	0	0	0	0	0	0	0	0	0	0	0	0	0	0	0	0	0	0	0	0	0	0	0	0	0	0	0	0	0	0	0	0	0	1.80296	2.24559	0	0	0.98924	0	0	0	0	0	0	0
CAGCCGAGTCCAGTGC-FCAImmP7536758	0	0	0	0	0	0	0	0	0	0	0	0	0	0	0	0	0	0	0	0	0	0	0	0	0	0	0	0	0	0	0	0	0	0	0	0	0	1.0298	0	0	0	1.0298	1.0298	0	0	0	0	0	2.30284
CAGCCGATCCGCAAGC-FCAImmP7536758	0	0	1.47624	0	0	0	0	0	0	0	0	0	0	0	0	0	0	0	0	0	0	0	0	0	0	0	0	0	0	0	0	0	0	0	0	0	0	1.17896	0	0	0	0	0	0	0	0	0	0	2.30298
CAGCCGATCCTACAGA-FCAImmP7536758	0	0	0	0	0	0	0	0	0	0	0	0	0	0	0	0	0	0	0	0	0	0	0	0	0	0	0	0	0	0	0	0	0	0	0	0	0	2.0468	0	0	0.987968	0.987968	0	0	0	0	0	0	1.47512
CAGCGACGTATCGCAT-FCAImmP7536758	0	0	0.696211	0	0	0	0	0	0	0	0	0	0	0	0	0	0	0	0	0	0	0	0	0	0	0	0	0	0	0	0	0	0	0.696211	0	0	0.696211	1.95116	0	0	0	0	0	0	0	0	0	0	2.0848
CAGCGACGTCAAACTC-FCAImmP7536758	0	0	1.67293	0	0	0	0	0	0	0	0	0	0	0	0	0	0	0	0	0	0	0	0	0	0	0.893057	0	0	0	0	0	0	0	0	0	0	0	0	0	0	0	0	0	0	0	0	0	0	0.893057
CAGCTAAAGAGACTAT-FCAImmP7536758	0	0	1.24093	0	0	0	0	0	0	0	0	0	0	0	0	0	0	0	0	0	0	0	0	0	0	0	0	0	0	0	0.801736	0.801736	0	0	0	0	0	0	1.54505	0	0	0.801736	0	0	0	0	0	0	1.24093
CAGCTAAAGCAAATCA-FCAImmP7536758	0	0	1.41317	0	0	0	0	0	0	0	0	0	0	0	0	0	0	0	0	0	0	0	0	0	0	0	0	0	0	0	0	0	0	0	0	0	0	0.937851	0	0	0	0	0	0	0	0	0	0	0.937851
CAGCTAAAGTGATCGG-FCAImmP7536758	0	0	0	0	0	0	0	0	0	0	0	0	0	0	0	0	0	0	0	0	0	0	0	0	0	0	0	0	0	0	0	0	0	0	0	0	0	0	0	0	0.763055	0.763055	0	0	0	0	0	0	0
CAGCTAAAGTTGAGAT-FCAImmP7536758	0	0	0	0	0	0	0	1.8248	0	0	0	0	0	0	0	0	0	0	0	0	0	0	0	0	0	0	0	0	0	0	0	0	0	0	0	0	0	0	0	0	0	0	0	0	0	0	0	0	3.0822
CAGCTAACAAATCCGT-FCAImmP7536758	0	0	0	0	0	0	0	0	0	0	0	0	0	0	0	0	0	0	0	0	0	0	0	2.43825	3.08676	1.00875	0	0	0	0	0	0	0	0	0	0.626516	0	0	0.626516	0	0	0	0	0	0	0	0	0	0
CAGCTAACAAGCCTAT-FCAImmP7536758	0	0	0	0	0	0	0	0	0	0	0	0	0	0	0	0	0	0	0	0	0	0	0	0	0	0	0	0	0	0	0	0	0	0	0	0	0.947704	0	0.947704	0	0	1.99049	0	0	0	0	0	0	0
CAGCTAAGTCTAAACC-FCAImmP7536758	0	0	0	0	0	0	0	0	0	0	1.0499	1.0499	0	0	0	0	0	0	0	0	0	0	0	0	0	0	0	0	0	0	0	0	0	0	0	0	0	0	0	0	0	0	0	0	0	0	0.656835	1.0499	1.0499
CAGCTAAGTTAGATGA-FCAImmP7536758	0	0	0	0	0	0	0	0	0	0	0	0	0	0	0	0	0	0	0	0	0	0	0	0	0	0	0	0	0	0	0	0	0	0	0	0	0	0	0	0	0	0	0	0	0	0	0	0	2.26934
CAGCTAAGTTGTGGCC-FCAImmP7536758	0	0	0	0	0	0	0	0	0	0	0	0	0	0	0	0	0	0	0	0	0	1.69581	0	0	0	0	0	0	0	0	0	0	0	0	0	0	0	0	0	0	0	0	0	0	0	1.3781	0.909741	0.909741	0
CAGCTGGAGAGGTTGC-FCAImmP7536758	0	0	0	0	0	0	0	0	0	0	0.905596	0.905596	0	0	0	0	0	0	0	0	0	0	0	0	0	0	0	0	0	0	0	0	0	0	0	0	0	0	0	0	0	0	0	0	0	0	0.905596	0.905596	0.905596
CAGCTGGCAATGGATA-FCAImmP7536758	0	0	0	0	0	0	0	0	0	0	0	0	0	0	0	0	0	0	0	0	0	0.875866	0	0	0	0	0	0	0	0	0	0.875866	0	0	0	0	0	0	0	0	1.3355	3.50321	0	0	0	0	0	0	0.875866
CAGCTGGCACGGTAAG-FCAImmP7536758	0	0	1.48501	0	0	0	0	0	0	0	0	0	0	0	0	0	0	0	0	0	0	0	0	0	0	0	0	0	0	0	0	0.617212	0	0	0	0	0	1.27011	0.617212	0	0.617212	0	0	0	0	0	0	0	1.27011
CAGCTGGGTTGCCTCT-FCAImmP7536758	0	0	0	0	0	0	0	0	0	0	0	0	0	0	0	0	0	0	0	0	0	0	0	0	0	0	0	0	0	0	0	0	0	0	0	0	0	1.26623	0.821419	0	0	0	0	0	0	0	0	0	0
CAGCTGGTCCTCAACC-FCAImmP7536758	0	0	1.51344	0	0	0	0	0	0	0	0	0	0	0	0	0	0	0	0	0	0	0	0	0	0	0	0	0	0	0	0	0	0	0	0	0	0	0	1.51344	0	1.51344	0	0	0	0	0	0	0	0
CAGGTGCAGACAGACC-FCAImmP7536758	0	0	0	0	0	0	0	0.614161	0	0	0	0	0	0	0	0	0	0	0	0	0	0	0	0	0	0	0	0	0	0	0	0	0	0	0	0	0	1.80642	0	0	0	0	0	0	0	0	0	0	0.614161
CAGGTGCAGATACACA-FCAImmP7536758	0	0	0.692099	0	0	0	0	0	0	0	0	0	0	0	0	0	0	0	0	0	0	0	0	0	0	0	0	0	0	0	0	0	0	0	0	0	0	0.692099	0	0	0.692099	0.692099	0	0	0	0	0	0	1.09721
CAGGTGCAGCCAGTAG-FCAImmP7536758	0	0	0.791634	0	0	0	0	0	0	0	0	0	0	0	0	0	1.22788	0	0	0	0	0	0	0	0	0	0	0	0	0	0	0	0	0	0	0	0.791634	0	0	0	0	0.791634	0	0	0	0	0	0	3.17526
CAGGTGCAGGTAGCCA-FCAImmP7536758	0	0	0	0	0	0	0	0	0	0	0	0	0	0	0	0	0	0	0	0	0	0	0	0	0	0	0	0	0	0	0	0	0	0	0	0	0	0	0	0	0	0	0	0	0	0	0	0	0
CAGGTGCCAAACTGTC-FCAImmP7536758	0	0	1.26559	0	0	0	0	0	0	0	0	0	0	0	0	0	0	0	0	0	0	0	0	0	0	0	0	0	0	0	0	0	0	0	0	0	0	1.80671	0	0	0	0	0	0	0	0	0	0	0
CAGGTGCCAACGATCT-FCAImmP7536758	0	0	0.861962	0	0	0	0	0	0	0	0	0	0	0	0	0	0	0	0	0	0	0	0	0	0	0.861962	0	0	0	0	0	0	0	0	0	0	0	0.861962	0	0	0.861962	0	0	0	0	0	0	0	0
CAGGTGCCACTCTGTC-FCAImmP7536758	0	0	1.33468	0	0	0	0	0	0	0	0	0	0	0	0	0	0	0	0	0	0	0	0	0	0	0	0	0	0	0	0	0	0	0	0	0	0	0	0	0	0	0	0	0	0	0	0	0	2.07906
CAGGTGCTCGCAGGCT-FCAImmP7536758	0	0	0.707083	0	0	0	0	0	0	0	0	0	0	0	0	0	0	0	0	0	0	0	0	0	0	0	0	0	0	0	1.11715	0	0	0	0.707083	0	0.707083	0	0	1.11715	0	2.1037	0	0	0	0	0	0	1.11715
CAGTAACAGCGTTTAC-FCAImmP7536758	0	0	1.84718	0	0	0	0	0	0	0	0	0	0	0	0	0	0	0	0	0	0	0	0	0	0	0	0	0	0	0	0	0	0	0	0	0	1.30045	1.30045	0	0	1.30045	2.4582	0	0	0	0	0	0	0
CAGTAACCAATGGTCT-FCAImmP7536758	0	0	0	0	0	0	0	0.740954	0	0	0.740954	0	0	0	0	0	0	0	0	0	0	0	0	0	0	0	0	0	0	0	0	0	0	0	0	0	0	0	0	0	0	0.740954	0	0.740954	0	0.740954	1.68487	1.16186	1.16186
CAGTAACCACGAAATA-FCAImmP7536758	0	0	0	0	0	0	0	0	0	0	0	0	0	0	0	0	0	0	0	0	0	0	0	0	0	0	0	0	0	0	0	0	0	0	1.33716	0	0	0	1.65102	0	0	1.33716	0	0	0	0	0	0	0.877176
CAGTAACGTAGGCATG-FCAImmP7536758	0	0	0	0	0	0	0	0	0	0	0	0	0	0	0	0	0	0	0	0	0	0	0	0	0	0	0	0	0	0	0	0	0	0	0	0	0	0.881545	0	0	0	2.51098	0.881545	0	0	0	0	0	1.34267
CAGTAACGTGTTTGGT-FCAImmP7536758	0	0	0	0	0	0	0	0	0	0	0	0	0	0	0	0	0	0	0	0	1.09463	0	0	0	0	0	0	0	0	0	0	0	0	0	0	0	0	0	0	0	0	1.09463	0	0	0	0	0	0	0
CAGTCCTGTAAGTGGC-FCAImmP7536758	0	0	0	0	0	0	0	0	0	0	0	0	0	0	0	0	0	0	0	0	0	0	0	0	0	0	0	0	0	0	0	0	0	0	0	0	0	0	0	0	0	0	0	0	0	0	0.938987	0.938987	1.41459
CATATGGAGCCTATGT-FCAImmP7536758	0	0	0	0	0	0	0	1.46293	0	0	0	0	0	0	0	0	0	0	0	0	0	0	0	0	0	0	0	0	0	0	0	0	0	0	0	0	0	0	0	0	0	2.80256	0	0	0	0	0	0	1.46293
CATATGGGTCCGCTGA-FCAImmP7536758	0	0	0	0	0	0	0	0	0	0	0	0	0	0	0	0	0	0	0	0	0	0	0	0	0	0	0	0	0	0	0	0	0	0	0	0	0	0	0.914823	0	0	0	0.914823	0	0	0	0	0	0.914823
CATATGGTCACCGTAA-FCAImmP7536758	0	0	0	0	0	0	0	0	0	0	0	0	0	0	0	0	0	0	0	0	0	0	0	0	0	0	0	0	0	0	0	1.16824	0	0	0	0	0	0	0.745814	0	1.16824	0.745814	0	0	0	0	0	0	0
CATATGGTCTGTCTAT-FCAImmP7536758	0	0	0	0	0	0	0	0	0	0	0	0	0	0	0	0	0	0	0	1.46327	0	0	0	0	0	0	0	0	0	0	0	0	0	0	0	0	0	0	0	0	0	0	0	0	0	0	0	0	1.46327
CATATTCCACCACCAG-FCAImmP7536758	0	0	0	0	0	0	0	0	0	0	0	0	0	0	0	0	0	0	0	0	0	0	0	0	0	0	0	0	0	0	0	0	0	0	0	0	0	0	0	0	0	1.16028	0	0	0	0	0	0	0.739749
CATATTCGTAGATTAG-FCAImmP7536758	0	0	0.472439	0	0	0	0	0	0	0	0	0	0	0	0	0	0	0	0	0	0	0	0	0	0	0	0	0	0	0	0	0	0	0	0	0	1.03379	1.95147	0	0	0	1.03379	0	0	0	0	0	0	0
CATATTCGTGAAGGCT-FCAImmP7536758	0	0	1.50185	0	0	0	0	0	0	0	0	0	0	0	0	0	0	0	0	0	0	0	0	0	0	0	0	0	0	0	0.771649	0	0	0	0	0	0	1.50185	0	0	0	0	0	0	0	0	0	0	1.50185
CATATTCGTGCTCTTC-FCAImmP7536758	0	0	0	0	0	0	0	0	0	0	0	0	0	0	0	0	0	0	0	0	0	0	0	0	0	0	0	0	0	0	0	0	0	0	0	0	0	0	0	0	0.965871	1.77176	0	0	0	0	0	0	0
CATATTCTCTTCCTTC-FCAImmP7536758	0	0	1.72614	0	0	0	0	0.570879	0	0	0	0	0	0	0	0	0	0	0	0	0	0	0	0	0	0	0	0	0	0	0	0	0	0	0	0	0	0	0	0	0	0.570879	0	0	0	0	0	0	2.39859
CATCAAGTCAGCAACT-FCAImmP7536758	0	0	0	0	0	0	0	0	0	0	0	0	0	0	0	0	0	0	0	0	0.424808	0	0	1.75157	1.4293	0.950843	0	0	1.29376	0	0	0.424808	0	0	0	0.424808	0	0	0	0	0	0	0	0	0	0	0	0	0
CATCAGACAATGGACG-FCAImmP7536758	0	0	1.37148	0	0	0	0	0	0	0	0	0	0	0	0	0	0	0	0	0	0	0	0	0	0	0	0	0	0	0	0	0.904456	0	0	0	0	0	0	2.84354	0	0	2.92569	0	0	0	0	0	0	0.904456
CATCAGACACAACGCC-FCAImmP7536758	0	0	0	0	0	0	0	0	0	0	0	0	0	0	0	0	0	0	0	0	0	0	0	0	0	0	0	0	0	0	0	0	0	0	0	0	0	0	0	0	0	0	0	0	0	0	0	0	0
CATCAGACACCGAAAG-FCAImmP7536758	0	0	0	0	0	0	0	0	0	0	1.3576	0.893398	0	0	0	0	0	0	0	0	0	0	0	0	0	0	0	0	0	0	0	0	0	0	0	0	0	0	0	0	0	0	0	0	0	0	0	1.3576	1.3576
CATCAGAGTAGCGTCC-FCAImmP7536758	0	0	0.927567	0	0	0	0	0	0	0.927567	0	0	0	0	0	0	0	0	0	0	0	0	0	0	0	0	0	0	0	0	0	0	0	0	0	0	0	0	0	0	0	2.87986	0	0	0	0	0	0	0
CATCAGAGTGGCGAAT-FCAImmP7536758	0	0	0	0	0	0	0	1.0327	0	0	0	0	0	0	0	0	0	0	0	0	0	0	0	0	0	0	0	0	0	0	0	0	0	0	0	0	0	1.52981	0	0	0	1.52981	0	0	0	0	0	0	2.61451
CATCCACCAGTCAGCC-FCAImmP7536758	0	0	0	0	0	0	0	0	0	0	0	0	0	0	0	0	0	0	0	0	0	0	0	0	0	0	0	0	0	0	0	0	0	0	0	0	0	0	0	0	0	0	0	0	0	0	0	0	0
CATCCACCATTAGCCA-FCAImmP7536758	0	0	0	0	0	0	0	0	0	0	0	0	0	0	0	0	0	0	0	0	0	0	0	0	0	0	0	0	0	0	0	0	0	0	0	0	0	0	0	0	0	1.02165	0	0	0	0	0	0	2.59857
CATCGAAAGGACAGCT-FCAImmP7536758	0	0	1.95263	0	0	0	0	0	0	0	0	0	0	0	0	0	0	0	0	0	0	0	0	0	0	0	0	0	0	0	0	0	0	0	0	0	0	0	0	0	1.10384	1.10384	0	0	0	0	0	0	1.10384
CATCGAACACCAGGCT-FCAImmP7536758	0	0	0	0	0	0	0	0	0	0	0	0	0	0	0	0	0	0	0	0	0	0	0	0	0	0	0	0	0	0	0	0	0	0	0	0	0	0	0	0	0	0	0	0	0	0	0	0	2.14771
CATCGAAGTCTTCTCG-FCAImmP7536758	0	0	0	0	0	0	0	0	0	0	1.18879	1.18879	0	0	0	0	0	0	0	0	0	0	0	0	0	0	0	0	0	0	0	0	0	0	0	0	0	0	0	0	0	0	0	0	0	0	0	1.71671	0
CATCGGGCAAGAGTCG-FCAImmP7536758	0	0	1.12926	0	0	0	0	0	0	0	0	0	0	0	0	0	0	0	0	0	0	0	0	0	0	0	0	0	0	0	0	0	0	0	0	0	0.71622	0	1.42071	0	1.12926	2.11948	0.71622	0	0	0	0	0	0
CATCGGGCAATAACGA-FCAImmP7536758	0	0	1.11552	0	0	0	0	0	0	0.521002	0	0	0	0	0	0	0	0	0	0	0.521002	0	0	0	0	0	0	0	0.521002	0	0	0	0	0	0.861804	0	0	0.521002	0	0	0.521002	1.86713	0.861804	0	0	0	0	0	0
CATCGGGCAGTAGAGC-FCAImmP7536758	0	0	1.96501	0	0	0	0	0	0	0	0	0	0	0	0	0	0	0	0	0	0	0	0	0	0	0	0	0	0	0	0	0	0	0	0	0	0	0	0	0	0	1.96501	0	0	0	0	0	0	0
CATCGGGTCAGAGGTG-FCAImmP7536758	0	0	0.726543	0	0	0	0	0	0	0	0	0	0	0	0	0	0	0	0	0	0	0	0	0	0	0	0	0	0	0	0	0	0	0	0	0	0	0.726543	0	0	0.726543	1.43598	0	0	0	0	0	0	1.1429
CATCGGGTCCGCGCAA-FCAImmP7536758	0	0	0	0	0	0	0	0	0	0	0	0	0	0	0	0	0	0	0	0	0	0	0	0	0	0	0	0	0	0	0	0	0	0	0	0	0	0	0	0	0.98365	1.46981	0	0	0	0	0	0	0.98365
CATGACACAAGACGTG-FCAImmP7536758	0	0	0	0	0	0	0	0	0	0	0	0	0	0	0	0	0	0	0	0	0	0	0	0	0	0	0	0	0	0	0	0	0	0	0	0	0	1.99778	0	0	0.821776	0	0	0	0	0	0	0	0
CATGACACATAGAAAC-FCAImmP7536758	0	0	0	0	0	0	0	0	0	0	0	0	0	0	0	0	0	0	0	0	0	0	0	1.19733	0	1.96897	0	0	0	0	0	0	0	0	0	0	0	0	0	0	0	0	0	0	0	0	0	0	0
CATGACAGTCAACATC-FCAImmP7536758	0	0	0	0	0	0	0	0	0	0.632454	0	0	0	0	0	0	0	0	0	0	0	0	0	0	0	0	0	0	0	0	0	0	0	0	0	0	0	0	0	0	0.632454	1.01684	0	0	0	0	0	0	0
CATGACAGTTGTCTTT-FCAImmP7536758	0	0	1.52122	0	0	0	0	0	0	0	0	0	0	0	0	0	0	0	0	0	0	0	0	0	0	0	0	0	0	0	0	0	0	0	0	0	0	1.52122	0	0	0	0	0	0	0	0	0	0	0
CATGACATCAGCGATT-FCAImmP7536758	0	0	0	0	0	0	0	0	0	0	0	0	0	0	0	0	0	0	0	0	0	0	0	0	0	0	0	0	0	0	0.824068	0	0	0	0	0	0	0	0	0	0	0	0	0	0	0	0	0	0
CATGACATCTGAGTGT-FCAImmP7536758	0	0	0	0	0	0	0	0	0	0	0	0	0	0	0	0	0	0	0	0	0	1.08793	0	0	0	0	0	0	0	0	0	0	0	0	0	0	0	0	0	0	0	0	0	0	1.08793	0	1.08793	0	0
CATGCCTCATTGGCGC-FCAImmP7536758	0	0	1.03457	0	0	0	0	0	0	0	0	0	0	0	0	0	0	0	0	0	0	0	0	0	0	0	0	0	0.645504	0	0.645504	1.03457	0	0	0	0	0	1.03457	2.21512	0.645504	0	1.86279	0	0	0	0	0	0	0
CATGCCTGTAGCGTAG-FCAImmP7536758	0	0	0.833152	0	0	0	0	0	0	0	0	0	0	0	0	0	0	0	0	0	0	0	0	0	0	0	0	0	0	0	0	1.28124	0	0	0	0	1.28124	0	0.833152	0	0	3.2469	0	0	0	0	0	0	0
CATGCCTGTATCAGTC-FCAImmP7536758	0	0	1.085	0	0	0	0	0	0	0	0	0	0	0	0	0	0	0	0	0	0.682955	0	0	0	0	0	0	0	0	0	0	0	0	0	0	0	0	0	0	0	0.682955	0	0	0	0	0	0	0	1.085
CATGCCTTCTCGCTTG-FCAImmP7536758	0	0	0	0	0	0	0	0	0	0	0	0	0	0	0	0	0	0	0	0	0	0	0	0	0	0	0	0	0	0	0	0	0	0	0	0	0	0	3.2027	0	0	1.93148	0	0	0	0	0	0	2.5494
CATGGCGAGAAACCTA-FCAImmP7536758	0	0	0	0	0.245189	0	0	0	0	0	0	0	0	0	0	0	0	0	0	0	0.606275	0.245189	0	1.25298	2.87197	0.245189	0	0	0.441942	0	0	0	0	0	0	0.245189	0	0	0	0	0	0	0.245189	0	0	0	0	0	0
CATGGCGAGACCTAGG-FCAImmP7536758	0	0	0	0	0	0	0	0.770276	0	0	0	0	0	0	0	0	0	0	0	0	0	0	0	0	0	0	0	0	0	0	0	0	0	0	0	0	0	1.20018	0	0	0.770276	2.53398	0	0	0	0	0	0	0
CATGGCGCACGGCTAC-FCAImmP7536758	0	0	1.60752	0	0	0	0	0.845929	0	0	0	0	0	0	0	0	0	0	0	0	0	0	0	0	0	0	0	0	0	0	0	0	0	0	0	0	0	0	1.60752	0	1.29754	1.29754	0	0	0	0	0	0	0
CATGGCGGTCGCATCG-FCAImmP7536758	0	0	2.09401	0	0	0	0	0	0	0	0	0	0	0	0	0	0	0	0	0	0	0	0	0	0	0	0	0	0	0	0	0	0	0	0	0	0	0	0	0	0.782183	1.21565	0	0	0	0	0	0	0.782183
CATTATCAGAGTGAGA-FCAImmP7536758	0	0	0	0	1.10357	0	1.10357	0	0	0	0	0	0	0	0	0	0	0	0	0	0	0	0	0	0	0	0	0	0	0	0	0	0	0	0	0	0	0	0	0	0	0	0	0	0	0	0	1.61538	0
CATTATCCACATGGGA-FCAImmP7536758	0	0	2.28473	0	0	0	0	0	0	0	0	0	0	0	0	0	0	0	0	0	1.0169	0	0	0	0	0	0	0	0	0	1.0169	0	0	0	0	0	0	0	0	0	0	1.83957	0	0	0	0	0	0	0
CATTATCGTACACCGC-FCAImmP7536758	0	0	0	0	0	0	0	0	0	0	0	0	0	0	0	0	0	0	0	0	0	0	0	0	0	0	0	0	0	0	0	0	0	0	0	0	0	0	0	1.44294	0	3.34925	0	0	0	0	0	0	1.76638
CATTATCTCTAACTGG-FCAImmP7536758	0	0	1.35237	0	0	0	0	0	0	0	0	0	0	0	0	0	0	0	0	0	0	0	0	0	0	0	0	0	0	0	0.88924	0	0	0	0	0	0	1.66768	0	0	0	0	0	0	0	0	0	0	0.88924
CATTCGCAGGTCGGAT-FCAImmP7536758	0	0	0	0	0	0	0	0	0	0	0	0	0	0	0	0	0	0	0	0	0	0	0	0	0	0	0	0	0	0	0	0	0	0	0	0	0	0	1.7572	0	0	1.94522	0	0	0	0	0	0	0
CATTCGCCAAGCCGCT-FCAImmP7536758	0	0	0	0	0	0	0	0	0	0	0	0	0	0	0	0	0	0	0	0	0	0	0	0	0	0	0	0	0	0	1.06698	0	0	0	0	0	0	0	2.15482	0	1.06698	2.52087	0	0	0	0	0	0	0
CATTCGCGTGAGGCTA-FCAImmP7536758	0	0	1.06467	0	0	0	0	0	0	0	0	0	0	0	0	0	0	0	0	0	0	0	0	0	0	0	0	0	0	0	0	0	0	0	0	0	0	0.667798	0	0	0.667798	0	0	0	0	0	0	0	1.56856
CATTCGCGTGTGAATA-FCAImmP7536758	0	0	0.954331	0	0	0	0	0	0	0	0	0	0	0	0	0	0	0	0	0	0	0	0	0	0	0	0	0	0	0	0	0	0	0	0	0	0	0	0	0	0	0	0	0	0	0	0	0	1.75627
CCAATCCCACCAGTTA-FCAImmP7536758	0	0	1.00303	0	0	0	0	0	0	0	0	0	0	0	0	0	0	0	0	0	0	0	0	0	0	0	0	0	0	0	0	0	0	0	0	0	0	0	0	0	0	1.00303	0	0	0	0	0	0	1.49359
CCAATCCCAGTTAACC-FCAImmP7536758	0	0	0	0	0	0	0	0.904894	0	0	0	0	0	0	0	0	0	0	0	0	0	0	0	0	0	0	0	0	0	0	0	0	0	0	0	0	0.904894	0	0.904894	0	0	1.68918	0	0	0	0	0	0	2.65641
CCAATCCTCAGCTCTC-FCAImmP7536758	0	0	0.893142	0	0	0	0	0	0	0	0	0	0	0	0	0	0	0	0	0	0	0	0	0	0	0	0	0	0	0	0	0	0	0	0	0	0	0	0	0	0	0	0	0	0	0	0	0	0.893142
CCAATCCTCCAGAGGA-FCAImmP7536758	0	0	1.23406	0	0	0	0	0	0	0	0	0	0	0	0	0	0	0	0	0	0	0	0	0	0	0	0	0	0	0	0	0	0	0	0	0	0.796417	0	0	0	0.796417	0	0	0	0	0	0	0	0
CCACCTATCACAACGT-FCAImmP7536758	0	0	1.89765	0	0	0	0	0	0	0	0	0	0	0	0	0	0	0	0	0	0	0	0	0	0	0	0	0	0	0	0	0	0	0	0	0	0	0	0	0	0.758019	0	0	0	0	0	0	0	0.758019
CCACCTATCTATGTGG-FCAImmP7536758	0	0	0	0	0	0	0	0	0	0	0.659033	1.33468	0	0	0	0	0	0	0	0	0	0	0	0	0	0	0	0	0	0	0	0	0	0	0	0	0	0	0	0	0	0	0	0.659033	0	0.659033	1.05286	1.55428	0
CCACGGACACAGGAGT-FCAImmP7536758	0	0	0	0	0	0	0	0	0	0	0	0	0	0	0	0	0	0	0	0	0	0	0	0	0	0	0	0	0	0	0	0	0	0	0	0	0	2.27038	0	0	0	0	0	0	0	0	0	0	0
CCACGGACATGCTAGT-FCAImmP7536758	0	0	0	0	0	0.782505	0.782505	0	0	0	0.782505	1.74881	0	0	0	0	0	0	0	0	0	0	0	0	0	0	0	0	0	0	0	0	0	0	0	0	0	0	0	0	0	0	0	0	0	0	1.74881	1.74881	0
CCACGGATCAGCATGT-FCAImmP7536758	0	0	1.11515	0	0	0	0	0	0	0	0	0	0	0	0	0	0	0	0	0	0	0	0	0	0	0	0	0	0	0	0	0	0	0	0	0	0	0	1.11515	0	0	0	0	0	0	0	0	0	1.96712
CCACTACAGACTAGAT-FCAImmP7536758	0	0	1.2072	0	0	0	0	0	0	0	0	1.2072	0	0	0	0	0	0	0	0	0	0	0	0	0	0	0	0	0	0	0	0	0	0	0	0	0	0	0	0	1.2072	0	0	0	0	0	0	2.08348	0
CCACTACCAATAACGA-FCAImmP7536758	0	0	0	0	0	0	0	0	0	0	0	0.658583	0	0	0	0	0	0	0	0	0	0	0	0	0	0	0	0	0	0	0	0	0	0	0	0	0	0	0	0	0	1.05226	0	0	0	0.658583	0	0.658583	0
CCACTACCACGCGAAA-FCAImmP7536758	0	0	0	0	0	0.554153	0	0	0	0	0	0	0	0	0	0	0.554153	0	0	0	0	0.554153	0	0	0	0	0	0	0	0	0	0	0	0	0	0	0	0	0.554153	0	0	0	0	0.554153	0	0	0.908635	0.554153	0.554153
CCACTACTCAGCTTAG-FCAImmP7536758	0	0	0	0	0	0	0	0	0	0	0	0	0	0	0	0	0	0	0	0	0	0	0	0	0	0	0	0	0	0	0	0	0	0	0	0	1.42373	0	0	0	0.946351	2.34734	0	0	0	0	0	0	0.946351
CCAGCGACACTTCTGC-FCAImmP7536758	0	0	0	0	0	0	0	0	0	0	0	0	0	0	0	0	0	0	0	0	0	0	0	0	0	0	0	0	0	0	0	0	0	0	0	0	0	0	0	0	0	2.17341	0	0	0	0	0	0	0
CCAGCGACAGTGAGTG-FCAImmP7536758	0	0	1.70006	0	0	0	0	0	0	0	0	0	0	0	0	0	0	0	0	0	0	0	0	0	0	0	0	0	0	0	0	0	0	0	0	0	0	0	0	0	0	0	1.17469	0	0	0	0	0	2.0427
CCATGTCAGATCTGAA-FCAImmP7536758	0	0	0	0	0	0	0	0	0	0	0	0	0	0	0	0	0	0	0	0	0	0	0	0	0.962458	0	0	0	0	0	1.44368	0	0	0	0	0	0.962458	1.44368	0	0	0	0.962458	0	0	0	0	0	0	0
CCATGTCCAAGGACAC-FCAImmP7536758	0	0	0	0	0	0	0	0	0	0	0	1.0348	0	0	0	0	0	0	0	0	0	0	0	0	0	0	0	0	0	0	0	0	0	0	0	0	0	0	0	0	0	0	0	0	0	0	1.53236	1.0348	1.53236
CCATGTCCAAGTAATG-FCAImmP7536758	0	0	0	0	0	0	0	0	0	0	0	0	0	0	0	0	0	0	0	0	0	0	0	0	0	0	0	0	0	0	0	0	0	0	0	0	0	0	0	0	0	0	0	0	0	0	1.36776	0	1.36776
CCATGTCGTGCGATAG-FCAImmP7536758	0	0	0	0	0	0	0	0	0	0	0	0	0	0	0	0	0	0	0	0	0	0	0	0	0	0	0	0	0	0	0	0	0	0	0	0	0	0	0	0	0	1.8727	0	0	0	0	0	0	0.865613
CCATGTCGTTATCACG-FCAImmP7536758	0	0	1.24272	0	0	0	0	0	0	0	0	0	0	0	0	0	0	0	0	0	0	0	0	0	0	0	0	0	0	0	0	0	0	0	0	0	0	0	0	0	0	0.480113	0	0	0	0	0	0	1.67031
CCATGTCTCCTAGTGA-FCAImmP7536758	0	0	0	0	0	0	0	1.18318	0	0	0	0	0	0	0	0	0	0	0	0	0	0	0	0	0	0	0	0	0	0	0	0	0	0	0	0	0	0.757236	0	0	1.18318	0	0	0	0	0	0	0	1.8964
CCATTCGAGAAACGCC-FCAImmP7536758	0	0	0	0	0	0	0	0	0	0	0	0	0	0	0	0	0	0	0	0	0	0	0	0	0	0	0	0	0	0	0	0	0	0	0	0	0	0	2.94332	0	1.27211	0.826012	0	0	0	0	0	0	1.27211
[truncated: 49,409 more rows]
[truncated: 70 more columns]

## Sheet: panel_e
index	Fgf8	celltype	UMAP1	UMAP2
[truncated: 215,067+ more rows]

## Sheet: panel_f
index	Fgf8	celltype
[truncated: 39,005 more rows]
